# Supplementary material for: Oak genome reveals facets of long lifespan
Source: Nat Plants. 2018 Jun 18;4(7):440–52. doi: 10.1038/s41477-018-0172-3 (PMC6086335; doi:10.1038/s41477-018-0172-3)
Supplement: Supplementary file 3 — List of 25,808 oak gene models with their annotations. [file 41477_2018_172_MOESM3_ESM.xlsx]

## Sheet: list of oak gene models
#gene model ID	#Protein ID	Gene_card_link	JBrowse_link	Scaffold_ID #ID on Haplome H2.3	Anchor Marker ID	pseudomolecule (Chr1-Chr12) or unassigned scaffold	Gene start #on haplome pseudo molecule (PM1N)	Gene end	*Gene length #(in bp UTR + CDS + introns)	CDS start	CDS end	CDS length	Manually currated by May 2015 (yes or no)	Automatic prediction (Eugene E), or Manual curation (unchanged U, Introns/exon IE, merged M, split S)	name of the curator	Protein definition #Based on phytozome process	Ortho_MCL classID	Family_pvalue	Qr clade_pvalue	Nb of gene in Cluster (oak vs. other species)	Expanded/contracted (oak vs. other species, 1% threshold)	Tandem duplication (TDG, LDG, SG)	Relationship between V2(diploid) and H2.3 (Haploid): 1 copy in V2 for 1 copy in H2.3 (1:1 = 18299) - 2 copy in V2 for 1 copy in H2.3 (2:1 = 18817) - NA = 6639
Qrob_T0000010.2	Qrob_P0000010.2	https://urgi.versailles.inra.fr/OakMine_PM1N/portal.do?externalids=Qrob_P0000010.2	https://urgi.versailles.inra.fr/WebApollo_oak_PM1N/jbrowse/?loc=Chr10:13408006..13409216	Qrob_H2.3_Sc0000280	NA	Chr10	13408006	13409216	1211	13408207	13408899	693	N	E	NA	(M=19) PF05678 - VQ motif	class15570:	0.097000	-	1	NA	SG	2:1
Qrob_T0000020.2	Qrob_P0000020.2	https://urgi.versailles.inra.fr/OakMine_PM1N/portal.do?externalids=Qrob_P0000020.2	https://urgi.versailles.inra.fr/WebApollo_oak_PM1N/jbrowse/?loc=Chr10:13430277..13434200	Qrob_H2.3_Sc0000280	NA	Chr10	13430277	13434200	3924	13430278	13434180	1188	N	E	NA	(M=89) 3.1.1.11 - Pectinesterase.	class12379:	0.993000	-	1	NA	TDG	1:1
Qrob_T0000030.2	Qrob_P0000030.2	https://urgi.versailles.inra.fr/OakMine_PM1N/portal.do?externalids=Qrob_P0000030.2	https://urgi.versailles.inra.fr/WebApollo_oak_PM1N/jbrowse/?loc=Chr10:13460809..13463147	Qrob_H2.3_Sc0000280	NA	Chr10	13460809	13463147	2339	13460809	13463147	660	N	E	NA	(M=89) 3.1.1.11 - Pectinesterase.	NA	NA	NA	NA	NA	TDG	1:1
Qrob_T0000290.2	Qrob_P0000290.2	https://urgi.versailles.inra.fr/OakMine_PM1N/portal.do?externalids=Qrob_P0000290.2	https://urgi.versailles.inra.fr/WebApollo_oak_PM1N/jbrowse/?loc=Chr1:21470713..21472028	Qrob_H2.3_Sc0000000	s_1A0VKD_1209	Chr1	21470713	21472028	1316	21471727	21472003	204	N	E	NA	(M=12) PF14547 - Hydrophobic seed protein	class12129:	0.166000	-	1	NA	LDG	2:1
Qrob_T0000440.2	Qrob_P0000440.2	https://urgi.versailles.inra.fr/OakMine_PM1N/portal.do?externalids=Qrob_P0000440.2	https://urgi.versailles.inra.fr/WebApollo_oak_PM1N/jbrowse/?loc=Chr1:22264311..22270053	Qrob_H2.3_Sc0000000	NA	Chr1	22264311	22270053	5743	22264311	22269982	561	N	E	NA	(M=1) KOG1814//KOG1815 - Predicted E3 ubiquitin ligase [Posttranslational modification protein turnover chaperones]. // Predicted E3 ubiquitin ligase [Posttranslational modification protein turnover chaperones].	class21803:	0.012000	0.631650	1	NA	LDG	1:1
Qrob_T0000460.2	Qrob_P0000460.2	https://urgi.versailles.inra.fr/OakMine_PM1N/portal.do?externalids=Qrob_P0000460.2	https://urgi.versailles.inra.fr/WebApollo_oak_PM1N/jbrowse/?loc=Chr1:22290973..22294084	Qrob_H2.3_Sc0000000	NA	Chr1	22290973	22294084	3112	22290993	22293729	696	N	E	NA	(M=5) K11968 - ariadne-1	class36564:	0.026000	0.631650	1	NA	LDG	1:1
Qrob_T0000590.2	Qrob_P0000590.2	https://urgi.versailles.inra.fr/OakMine_PM1N/portal.do?externalids=Qrob_P0000590.2	https://urgi.versailles.inra.fr/WebApollo_oak_PM1N/jbrowse/?loc=Chr1:22648591..22651067	Qrob_H2.3_Sc0000000	NA	Chr1	22648591	22651067	2477	22648779	22651047	1368	N	E	NA	(M=2) PTHR23315:SF75 - U-BOX DOMAIN-CONTAINING PROTEIN 9 (PTHR23315:SF75)	class3185:	0.028000	0.713848	2	NA	LDG	1:1
Qrob_T0000610.2	Qrob_P0000610.2	https://urgi.versailles.inra.fr/OakMine_PM1N/portal.do?externalids=Qrob_P0000610.2	https://urgi.versailles.inra.fr/WebApollo_oak_PM1N/jbrowse/?loc=Chr1:22745542..22745881	Qrob_H2.3_Sc0000000	NA	Chr1	22745542	22745881	340	22745542	22745881	243	N	E	NA	NA	class12718:	0.127000	-	1	NA	SG	1:1
Qrob_T0000650.2	Qrob_P0000650.2	https://urgi.versailles.inra.fr/OakMine_PM1N/portal.do?externalids=Qrob_P0000650.2	https://urgi.versailles.inra.fr/WebApollo_oak_PM1N/jbrowse/?loc=Chr1:23265546..23270104	Qrob_H2.3_Sc0000000	NA	Chr1	23265546	23270104	4559	23265824	23269932	2166	N	E	NA	(M=6) K09285 - AP2-like factor, ANT lineage	class6260:	0.268000	-	1	NA	SG	1:1
Qrob_T0000690.2	Qrob_P0000690.2	https://urgi.versailles.inra.fr/OakMine_PM1N/portal.do?externalids=Qrob_P0000690.2	https://urgi.versailles.inra.fr/WebApollo_oak_PM1N/jbrowse/?loc=Chr1:23412045..23427256	Qrob_H2.3_Sc0000000	NA	Chr1	23412045	23427256	15212	23412045	23427256	2661	N	E	NA	(M=1) KOG0354//KOG0701//KOG1817 - DEAD-box like helicase [General function prediction only]. // dsRNA-specific nuclease Dicer and related ribonucleases [RNA processing and modification]. // Ribonuclease [RNA processing and modification].	class1193:	0.009000	0.093324	11	NA	SG	NA
Qrob_T0000720.2	Qrob_P0000720.2	https://urgi.versailles.inra.fr/OakMine_PM1N/portal.do?externalids=Qrob_P0000720.2	https://urgi.versailles.inra.fr/WebApollo_oak_PM1N/jbrowse/?loc=Chr1:23470871..23473209	Qrob_H2.3_Sc0000000	NA	Chr1	23470871	23473209	2339	23470871	23473178	654	N	E	NA	(M=2) K02836 - peptide chain release factor RF-2	class37353:	0.035000	0.631650	1	NA	SG	2:1
Qrob_T0000730.2	Qrob_P0000730.2	https://urgi.versailles.inra.fr/OakMine_PM1N/portal.do?externalids=Qrob_P0000730.2	https://urgi.versailles.inra.fr/WebApollo_oak_PM1N/jbrowse/?loc=Chr1:23489260..23491793	Qrob_H2.3_Sc0000000	NA	Chr1	23489260	23491793	2534	23489284	23491773	696	N	E	NA	(M=2) K02836 - peptide chain release factor RF-2	class1193:	0.009000	0.093324	11	NA	SG	2:1
Qrob_T0000750.2	Qrob_P0000750.2	https://urgi.versailles.inra.fr/OakMine_PM1N/portal.do?externalids=Qrob_P0000750.2	https://urgi.versailles.inra.fr/WebApollo_oak_PM1N/jbrowse/?loc=Chr1:23567203..23570215	Qrob_H2.3_Sc0000000	s_AE01AW873_190	Chr1	23567203	23570215	3013	23567318	23570215	657	N	E	NA	(M=1) K11165 - dehydrogenase/reductase SDR family member 7 [EC:1.1.-.-]	class11018:	0.960000	-	1	NA	SG	2:1
Qrob_T0000840.2	Qrob_P0000840.2	https://urgi.versailles.inra.fr/OakMine_PM1N/portal.do?externalids=Qrob_P0000840.2	https://urgi.versailles.inra.fr/WebApollo_oak_PM1N/jbrowse/?loc=Chr1:23697805..23703012	Qrob_H2.3_Sc0000000	NA	Chr1	23697805	23703012	5208	23697808	23703012	558	N	E	NA	(M=2) PTHR12375:SF30 - PROTEIN LUC7 (PTHR12375:SF30)	class5691:	0.471000	-	1	NA	SG	2:1
Qrob_T0000850.2	Qrob_P0000850.2	https://urgi.versailles.inra.fr/OakMine_PM1N/portal.do?externalids=Qrob_P0000850.2	https://urgi.versailles.inra.fr/WebApollo_oak_PM1N/jbrowse/?loc=Chr1:23718885..23723811	Qrob_H2.3_Sc0000000	NA	Chr1	23718885	23723811	4927	23718885	23723811	699	N	E	NA	(M=2) PTHR12375:SF30 - PROTEIN LUC7 (PTHR12375:SF30)	NA	NA	NA	NA	NA	SG	2:1
Qrob_T0000870.2	Qrob_P0000870.2	https://urgi.versailles.inra.fr/OakMine_PM1N/portal.do?externalids=Qrob_P0000870.2	https://urgi.versailles.inra.fr/WebApollo_oak_PM1N/jbrowse/?loc=Chr1:23784389..23786676	Qrob_H2.3_Sc0000000	NA	Chr1	23784389	23786676	2288	23784410	23786676	858	N	E	NA	(M=2) K02160 - acetyl-CoA carboxylase biotin carboxyl carrier protein	class12779:	0.651000	-	1	NA	LDG	2:1
Qrob_T0000880.2	Qrob_P0000880.2	https://urgi.versailles.inra.fr/OakMine_PM1N/portal.do?externalids=Qrob_P0000880.2	https://urgi.versailles.inra.fr/WebApollo_oak_PM1N/jbrowse/?loc=Chr1:23858815..23860971	Qrob_H2.3_Sc0000000	v_13102_52	Chr1	23860971	23858815	2157	23860817	23860503	315	N	E	NA	NA	class8282:	0.678000	-	1	NA	SG	2:1
Qrob_T0000900.2	Qrob_P0000900.2	https://urgi.versailles.inra.fr/OakMine_PM1N/portal.do?externalids=Qrob_P0000900.2	https://urgi.versailles.inra.fr/WebApollo_oak_PM1N/jbrowse/?loc=Chr1:23916103..23919545	Qrob_H2.3_Sc0000000	NA	Chr1	23919545	23916103	3443	23919545	23916103	609	N	E	NA	(M=1) K18045 - tyrosine-protein phosphatase SIW14 [EC:3.1.3.48]	class8283:	0.800000	-	1	NA	SG	2:1
Qrob_T0000930.2	Qrob_P0000930.2	https://urgi.versailles.inra.fr/OakMine_PM1N/portal.do?externalids=Qrob_P0000930.2	https://urgi.versailles.inra.fr/WebApollo_oak_PM1N/jbrowse/?loc=Chr1:24046746..24053667	Qrob_H2.3_Sc0000000	NA	Chr1	24046746	24053667	6922	24046927	24053567	1269	N	E	NA	(M=3) PTHR12608 - TRANSMEMBRANE PROTEIN HTP-1 RELATED	class3283:	0.385000	-	2	NA	LDG	2:1
Qrob_T0000940.2	Qrob_P0000940.2	https://urgi.versailles.inra.fr/OakMine_PM1N/portal.do?externalids=Qrob_P0000940.2	https://urgi.versailles.inra.fr/WebApollo_oak_PM1N/jbrowse/?loc=Chr1:24102074..24104392	Qrob_H2.3_Sc0000000	NA	Chr1	24102074	24104392	2319	24102101	24104371	2271	N	E	NA	(M=52) PF01535//PF13041//PF14432 - PPR repeat // PPR repeat family // DYW family of nucleic acid deaminases	class3283:	0.385000	-	2	NA	SG	2:1
Qrob_T0000950.2	Qrob_P0000950.2	https://urgi.versailles.inra.fr/OakMine_PM1N/portal.do?externalids=Qrob_P0000950.2	https://urgi.versailles.inra.fr/WebApollo_oak_PM1N/jbrowse/?loc=Chr1:24110893..24112940	Qrob_H2.3_Sc0000000	NA	Chr1	24110893	24112940	2048	24111088	24112912	498	N	E	NA	(M=1) PTHR23177:SF8 - CRIB DOMAIN-CONTAINING PROTEIN RIC1-RELATED (PTHR23177:SF8)	class6262:	0.051000	-	1	NA	SG	2:1
Qrob_T0000960.2	Qrob_P0000960.2	https://urgi.versailles.inra.fr/OakMine_PM1N/portal.do?externalids=Qrob_P0000960.2	https://urgi.versailles.inra.fr/WebApollo_oak_PM1N/jbrowse/?loc=Chr1:24183650..24185732	Qrob_H2.3_Sc0000000	NA	Chr1	24185732	24183650	2083	24185465	24183781	654	N	E	NA	(M=1) K02699 - photosystem I subunit XI	class7181:	0.819000	-	1	NA	SG	2:1
Qrob_T0000970.2	Qrob_P0000970.2	https://urgi.versailles.inra.fr/OakMine_PM1N/portal.do?externalids=Qrob_P0000970.2	https://urgi.versailles.inra.fr/WebApollo_oak_PM1N/jbrowse/?loc=Chr1:24268826..24272345	Qrob_H2.3_Sc0000000	NA	Chr1	24268826	24272345	3520	24268826	24272345	384	N	E	NA	(M=6) PTHR12506 - PROTEIN PHOSPHATASE RELATED	class37568:	0.131000	-	1	NA	LDG	NA
Qrob_T0000980.2	Qrob_P0000980.2	https://urgi.versailles.inra.fr/OakMine_PM1N/portal.do?externalids=Qrob_P0000980.2	https://urgi.versailles.inra.fr/WebApollo_oak_PM1N/jbrowse/?loc=Chr1:24279230..24281127	Qrob_H2.3_Sc0000000	NA	Chr1	24279230	24281127	1898	24279230	24281107	633	N	E	NA	(M=6) PTHR12506 - PROTEIN PHOSPHATASE RELATED	NA	NA	NA	NA	NA	LDG	NA
Qrob_T0000990.2	Qrob_P0000990.2	https://urgi.versailles.inra.fr/OakMine_PM1N/portal.do?externalids=Qrob_P0000990.2	https://urgi.versailles.inra.fr/WebApollo_oak_PM1N/jbrowse/?loc=Chr1:24281972..24285069	Qrob_H2.3_Sc0000000	NA	Chr1	24281972	24285069	3098	24282022	24285027	768	N	E	NA	(M=6) PTHR12506 - PROTEIN PHOSPHATASE RELATED	class5546:	0.131000	-	1	NA	SG	NA
Qrob_T0001000.2	Qrob_P0001000.2	https://urgi.versailles.inra.fr/OakMine_PM1N/portal.do?externalids=Qrob_P0001000.2	https://urgi.versailles.inra.fr/WebApollo_oak_PM1N/jbrowse/?loc=Chr1:24360689..24361852	Qrob_H2.3_Sc0000000	NA	Chr1	24360689	24361852	1164	24361060	24361554	339	N	E	NA	NA	class8284:	0.231000	-	1	NA	SG	NA
Qrob_T0001030.2	Qrob_P0001030.2	https://urgi.versailles.inra.fr/OakMine_PM1N/portal.do?externalids=Qrob_P0001030.2	https://urgi.versailles.inra.fr/WebApollo_oak_PM1N/jbrowse/?loc=Chr1:24477195..24478720	Qrob_H2.3_Sc0000000	NA	Chr1	24477195	24478720	1526	24477255	24478373	1119	N	E	NA	(M=2) KOG0192//KOG0194//KOG0197//KOG0198//KOG0595//KOG0598//KOG1026//KOG1094//KOG1095//KOG1187 - Tyrosine kinase specific for activated (GTP-bound) p21cdc42Hs [Signal transduction mechanisms]. // Protein tyrosine kinase [Signal transduction mechanisms]. // Tyrosine kinases [Signal transduction mechanisms]. // MEKK and related serine/threonine protein kinases [Signal transduction mechanisms]. // S…	class1911:	0.000000	0.000012	10	expanded	LDG	1:1
Qrob_T0001040.2	Qrob_P0001040.2	https://urgi.versailles.inra.fr/OakMine_PM1N/portal.do?externalids=Qrob_P0001040.2	https://urgi.versailles.inra.fr/WebApollo_oak_PM1N/jbrowse/?loc=Chr1:24486782..24490729	Qrob_H2.3_Sc0000000	NA	Chr1	24486782	24490729	3948	24486962	24490702	2745	N	E	NA	(M=315) PTHR23155:SF419 - LEUCINE-RICH REPEAT PROTEIN SOC-2 (PTHR23155:SF419)	class1057:	0.000000	0.130697	7	NA	LDG	NA
Qrob_T0001060.2	Qrob_P0001060.2	https://urgi.versailles.inra.fr/OakMine_PM1N/portal.do?externalids=Qrob_P0001060.2	https://urgi.versailles.inra.fr/WebApollo_oak_PM1N/jbrowse/?loc=Chr1:24513144..24513962	Qrob_H2.3_Sc0000000	NA	Chr1	24513144	24513962	819	24513441	24513962	522	N	E	NA	(M=8) PTHR22763:SF3 - gb def: Hypothetical protein T5P19_230	class15759:	0.010000	0.069422	2	NA	TDG	2:1
Qrob_T0001070.2	Qrob_P0001070.2	https://urgi.versailles.inra.fr/OakMine_PM1N/portal.do?externalids=Qrob_P0001070.2	https://urgi.versailles.inra.fr/WebApollo_oak_PM1N/jbrowse/?loc=Chr1:24521892..24522911	Qrob_H2.3_Sc0000000	NA	Chr1	24521892	24522911	1020	24522254	24522751	498	N	E	NA	(M=8) PTHR22763:SF3 - gb def: Hypothetical protein T5P19_230	class15759:	0.010000	0.069422	2	NA	TDG	2:1
Qrob_T0001110.2	Qrob_P0001110.2	https://urgi.versailles.inra.fr/OakMine_PM1N/portal.do?externalids=Qrob_P0001110.2	https://urgi.versailles.inra.fr/WebApollo_oak_PM1N/jbrowse/?loc=Chr1:24556389..24559542	Qrob_H2.3_Sc0000000	NA	Chr1	24559542	24556389	3154	24559542	24556389	1716	N	E	NA	(M=1) KOG0192//KOG0198//KOG0575//KOG0578//KOG0581//KOG0583//KOG0595//KOG0599//KOG1187//KOG1989 - Tyrosine kinase specific for activated (GTP-bound) p21cdc42Hs [Signal transduction mechanisms]. // MEKK and related serine/threonine protein kinases [Signal transduction mechanisms]. // Polo-like serine/threonine protein kinase [Cell cycle control cell division chromosome partitioning]. // p21-activat…	class17948:	0.014000	0.631650	1	NA	SG	2:1
Qrob_T0001120.2	Qrob_P0001120.2	https://urgi.versailles.inra.fr/OakMine_PM1N/portal.do?externalids=Qrob_P0001120.2	https://urgi.versailles.inra.fr/WebApollo_oak_PM1N/jbrowse/?loc=Chr1:24565165..24566741	Qrob_H2.3_Sc0000000	NA	Chr1	24566741	24565165	1577	24566741	24565165	300	N	E	NA	NA	class14310:	0.059000	-	2	NA	SG	1:1
Qrob_T0001150.2	Qrob_P0001150.2	https://urgi.versailles.inra.fr/OakMine_PM1N/portal.do?externalids=Qrob_P0001150.2	https://urgi.versailles.inra.fr/WebApollo_oak_PM1N/jbrowse/?loc=Chr1:24601031..24602705	Qrob_H2.3_Sc0000000	NA	Chr1	24601031	24602705	1675	24601031	24602705	1473	N	E	NA	(M=162) PF01535//PF13041 - PPR repeat // PPR repeat family	class11842:	0.917000	-	1	NA	SG	1:1
Qrob_T0001160.2	Qrob_P0001160.2	https://urgi.versailles.inra.fr/OakMine_PM1N/portal.do?externalids=Qrob_P0001160.2	https://urgi.versailles.inra.fr/WebApollo_oak_PM1N/jbrowse/?loc=Chr1:24603801..24605001	Qrob_H2.3_Sc0000000	NA	Chr1	24605001	24603801	1201	24604952	24603822	1131	N	E	NA	(M=19) PTHR11102:SF11 - SEL-1-LIKE PROTEIN, SEL-1L	class3549:	0.000000	0.009836	3	expanded	TDG	1:1
Qrob_T0001170.2	Qrob_P0001170.2	https://urgi.versailles.inra.fr/OakMine_PM1N/portal.do?externalids=Qrob_P0001170.2	https://urgi.versailles.inra.fr/WebApollo_oak_PM1N/jbrowse/?loc=Chr1:24639983..24641910	Qrob_H2.3_Sc0000000	NA	Chr1	24641910	24639983	1928	24641910	24639983	330	N	E	NA	NA	class14310:	0.059000	-	2	NA	SG	1:1
Qrob_T0001200.2	Qrob_P0001200.2	https://urgi.versailles.inra.fr/OakMine_PM1N/portal.do?externalids=Qrob_P0001200.2	https://urgi.versailles.inra.fr/WebApollo_oak_PM1N/jbrowse/?loc=Chr1:24656396..24656587	Qrob_H2.3_Sc0000000	NA	Chr1	24656396	24656587	192	24656396	24656587	192	N	E	NA	NA	class6571:	0.000000	0.009836	3	expanded	TDG	1:1
Qrob_T0001220.2	Qrob_P0001220.2	https://urgi.versailles.inra.fr/OakMine_PM1N/portal.do?externalids=Qrob_P0001220.2	https://urgi.versailles.inra.fr/WebApollo_oak_PM1N/jbrowse/?loc=Chr1:24671643..24672750	Qrob_H2.3_Sc0000000	NA	Chr1	24672750	24671643	1108	24672750	24671643	1065	N	E	NA	(M=19) PTHR11102:SF11 - SEL-1-LIKE PROTEIN, SEL-1L	class3549:	0.000000	0.009836	3	expanded	TDG	1:1
Qrob_T0001230.2	Qrob_P0001230.2	https://urgi.versailles.inra.fr/OakMine_PM1N/portal.do?externalids=Qrob_P0001230.2	https://urgi.versailles.inra.fr/WebApollo_oak_PM1N/jbrowse/?loc=Chr1:24688175..24688906	Qrob_H2.3_Sc0000000	NA	Chr1	24688175	24688906	732	24688175	24688906	732	N	E	NA	(M=372) KOG0157 - Cytochrome P450 CYP4/CYP19/CYP26 subfamilies [Secondary metabolites biosynthesis transport and catabolism Lipid transport and metabolism].	NA	NA	NA	NA	NA	TDG	1:1
Qrob_T0001270.2	Qrob_P0001270.2	https://urgi.versailles.inra.fr/OakMine_PM1N/portal.do?externalids=Qrob_P0001270.2	https://urgi.versailles.inra.fr/WebApollo_oak_PM1N/jbrowse/?loc=Chr1:24723761..24724243	Qrob_H2.3_Sc0000000	NA	Chr1	24723761	24724243	483	24723761	24724243	483	N	E	NA	(M=3) PTHR19446:SF230 - LRRG00116	class6571:	0.000000	0.009836	3	expanded	TDG	1:1
Qrob_T0001280.2	Qrob_P0001280.2	https://urgi.versailles.inra.fr/OakMine_PM1N/portal.do?externalids=Qrob_P0001280.2	https://urgi.versailles.inra.fr/WebApollo_oak_PM1N/jbrowse/?loc=Chr1:24732067..24733757	Qrob_H2.3_Sc0000000	NA	Chr1	24732067	24733757	1691	24732093	24733718	1626	N	E	NA	(M=292) KOG0156//KOG0157//KOG0158//KOG0159//KOG0684 - Cytochrome P450 CYP2 subfamily [Secondary metabolites biosynthesis transport and catabolism]. // Cytochrome P450 CYP4/CYP19/CYP26 subfamilies [Secondary metabolites biosynthesis transport and catabolism Lipid transport and metabolism]. // Cytochrome P450 CYP3/CYP5/CYP6/CYP9 subfamilies [Secondary metabolites biosynthesis transport and cataboli…	class17371:	0.093000	-	1	NA	TDG	NA
Qrob_T0001290.2	Qrob_P0001290.2	https://urgi.versailles.inra.fr/OakMine_PM1N/portal.do?externalids=Qrob_P0001290.2	https://urgi.versailles.inra.fr/WebApollo_oak_PM1N/jbrowse/?loc=Chr1:24769156..24771819	Qrob_H2.3_Sc0000000	NA	Chr1	24771819	24769156	2664	24771819	24769491	174	N	E	NA	(M=1) KOG3134 - Predicted membrane protein [Function unknown].	class11583:	0.909000	-	1	NA	SG	2:1
Qrob_T0001310.2	Qrob_P0001310.2	https://urgi.versailles.inra.fr/OakMine_PM1N/portal.do?externalids=Qrob_P0001310.2	https://urgi.versailles.inra.fr/WebApollo_oak_PM1N/jbrowse/?loc=Chr1:24786580..24788572	Qrob_H2.3_Sc0000000	NA	Chr1	24786580	24788572	1993	24786636	24788572	1128	N	E	NA	(M=2) PTHR12811 - VACUOLAR PROTEIN SORTING VPS16	class5643:	0.189000	-	2	NA	SG	2:1
Qrob_T0001330.2	Qrob_P0001330.2	https://urgi.versailles.inra.fr/OakMine_PM1N/portal.do?externalids=Qrob_P0001330.2	https://urgi.versailles.inra.fr/WebApollo_oak_PM1N/jbrowse/?loc=Chr1:24792740..24801102	Qrob_H2.3_Sc0000000	NA	Chr1	24792740	24801102	8363	24792765	24800715	1290	N	E	NA	(M=2) PTHR12811 - VACUOLAR PROTEIN SORTING VPS16	class5643:	0.189000	-	2	NA	SG	NA
Qrob_T0001370.2	Qrob_P0001370.2	https://urgi.versailles.inra.fr/OakMine_PM1N/portal.do?externalids=Qrob_P0001370.2	https://urgi.versailles.inra.fr/WebApollo_oak_PM1N/jbrowse/?loc=Chr1:24810943..24812207	Qrob_H2.3_Sc0000000	NA	Chr1	24810943	24812207	1265	24810943	24812207	561	N	E	NA	(M=1) KOG0192//KOG0193//KOG0197//KOG0198//KOG0583//KOG0592//KOG0595//KOG0597//KOG0598//KOG1187 - Tyrosine kinase specific for activated (GTP-bound) p21cdc42Hs [Signal transduction mechanisms]. // Serine/threonine protein kinase RAF [Signal transduction mechanisms]. // Tyrosine kinases [Signal transduction mechanisms]. // MEKK and related serine/threonine protein kinases [Signal transduction mecha…	class22015:	0.021000	0.009836	3	NA	LDG	1:1
Qrob_T0001380.2	Qrob_P0001380.2	https://urgi.versailles.inra.fr/OakMine_PM1N/portal.do?externalids=Qrob_P0001380.2	https://urgi.versailles.inra.fr/WebApollo_oak_PM1N/jbrowse/?loc=Chr1:24813517..24816507	Qrob_H2.3_Sc0000000	NA	Chr1	24813517	24816507	2991	24813517	24816507	2991	N	E	NA	(M=1) PF00069//PF00560//PF08263//PF12799//PF13504//PF13516//PF13855 - Protein kinase domain // Leucine Rich Repeat // Leucine rich repeat N-terminal domain // Leucine Rich repeats (2 copies) // Leucine rich repeat // Leucine Rich repeat // Leucine rich repeat	class1006:	0.001000	0.000000	116	expanded	TDG	1:1
Qrob_T0001410.2	Qrob_P0001410.2	https://urgi.versailles.inra.fr/OakMine_PM1N/portal.do?externalids=Qrob_P0001410.2	https://urgi.versailles.inra.fr/WebApollo_oak_PM1N/jbrowse/?loc=Chr1:24829318..24830571	Qrob_H2.3_Sc0000000	NA	Chr1	24829318	24830571	1254	24829318	24830571	1014	N	E	NA	(M=12) KOG0444//KOG0472//KOG0531//KOG0532//KOG0618//KOG4194//KOG4658 - Cytoskeletal regulator Flightless-I (contains leucine-rich and gelsolin repeats) [Cytoskeleton]. // Leucine-rich repeat protein [Function unknown]. // Protein phosphatase 1 regulatory subunit and related proteins [Signal transduction mechanisms]. // Leucine-rich repeat (LRR) protein contains calponin homology domain [Cytoskele…	class1006:	0.001000	0.000000	116	expanded	TDG	2:1
Qrob_T0001420.2	Qrob_P0001420.2	https://urgi.versailles.inra.fr/OakMine_PM1N/portal.do?externalids=Qrob_P0001420.2	https://urgi.versailles.inra.fr/WebApollo_oak_PM1N/jbrowse/?loc=Chr1:24846639..24848216	Qrob_H2.3_Sc0000000	NA	Chr1	24848216	24846639	1578	24847735	24846668	1068	N	E	NA	(M=42) PF12937 - F-box-like	class15701:	0.625000	-	1	NA	SG	2:1
Qrob_T0001430.2	Qrob_P0001430.2	https://urgi.versailles.inra.fr/OakMine_PM1N/portal.do?externalids=Qrob_P0001430.2	https://urgi.versailles.inra.fr/WebApollo_oak_PM1N/jbrowse/?loc=Chr1:24850448..24853518	Qrob_H2.3_Sc0000000	v_1588_550,v_1588_595	Chr1	24853518	24850448	3071	24853496	24850633	1206	N	E	NA	(M=1) 2.6.1.45 - Serine--glyoxylate transaminase.	class7130:	0.585000	-	1	NA	SG	2:1
Qrob_T0001460.2	Qrob_P0001460.2	https://urgi.versailles.inra.fr/OakMine_PM1N/portal.do?externalids=Qrob_P0001460.2	https://urgi.versailles.inra.fr/WebApollo_oak_PM1N/jbrowse/?loc=Chr1:24908035..24913712	Qrob_H2.3_Sc0000000	NA	Chr1	24908035	24913712	5678	24908171	24913712	1146	N	E	NA	(M=1) 1.3.7.4 - Phytochromobilin:ferredoxin oxidoreductase.	class7875:	0.678000	-	1	NA	SG	1:1
Qrob_T0001470.2	Qrob_P0001470.2	https://urgi.versailles.inra.fr/OakMine_PM1N/portal.do?externalids=Qrob_P0001470.2	https://urgi.versailles.inra.fr/WebApollo_oak_PM1N/jbrowse/?loc=Chr1:24923792..24927455	Qrob_H2.3_Sc0000000	NA	Chr1	24927455	24923792	3664	24927373	24923833	954	N	E	NA	(M=1) PTHR10366:SF95 - BLL4207 PROTEIN	class10330:	0.976000	-	1	NA	SG	1:1
Qrob_T0001480.2	Qrob_P0001480.2	https://urgi.versailles.inra.fr/OakMine_PM1N/portal.do?externalids=Qrob_P0001480.2	https://urgi.versailles.inra.fr/WebApollo_oak_PM1N/jbrowse/?loc=Chr1:24995018..25002150	Qrob_H2.3_Sc0000000	NA	Chr1	24995018	25002150	7133	24995076	25001991	1059	N	E	NA	(M=1) K16329 - pseudouridine-5'-phosphate glycosidase [EC:3.2.-.-]	class12299:	0.993000	-	1	NA	SG	1:1
Qrob_T0001490.2	Qrob_P0001490.2	https://urgi.versailles.inra.fr/OakMine_PM1N/portal.do?externalids=Qrob_P0001490.2	https://urgi.versailles.inra.fr/WebApollo_oak_PM1N/jbrowse/?loc=Chr1:25012269..25014644	Qrob_H2.3_Sc0000000	NA	Chr1	25012269	25014644	2376	25013178	25014599	1422	N	E	NA	(M=5) PTHR31636:SF13 - SCARECROW-LIKE PROTEIN 3 (PTHR31636:SF13)	class2556:	0.036000	0.044305	4	NA	LDG	1:1
Qrob_T0001500.2	Qrob_P0001500.2	https://urgi.versailles.inra.fr/OakMine_PM1N/portal.do?externalids=Qrob_P0001500.2	https://urgi.versailles.inra.fr/WebApollo_oak_PM1N/jbrowse/?loc=Chr1:25036426..25037052	Qrob_H2.3_Sc0000000	NA	Chr1	25037052	25036426	627	25037051	25036426	411	N	E	NA	(M=35) PF14368 - Probable lipid transfer	class15337:	0.002000	0.631650	1	NA	LDG	1:1
Qrob_T0001510.2	Qrob_P0001510.2	https://urgi.versailles.inra.fr/OakMine_PM1N/portal.do?externalids=Qrob_P0001510.2	https://urgi.versailles.inra.fr/WebApollo_oak_PM1N/jbrowse/?loc=Chr1:25078463..25079125	Qrob_H2.3_Sc0000000	NA	Chr1	25078463	25079125	663	25078463	25079125	663	N	E	NA	(M=11) PF03181 - BURP domain	NA	NA	NA	NA	NA	LDG	1:1
Qrob_T0001520.2	Qrob_P0001520.2	https://urgi.versailles.inra.fr/OakMine_PM1N/portal.do?externalids=Qrob_P0001520.2	https://urgi.versailles.inra.fr/WebApollo_oak_PM1N/jbrowse/?loc=Chr1:25134393..25151517	Qrob_H2.3_Sc0000000	s_1BGS8A_864	Chr1	25134393	25151517	17125	25134419	25151460	2361	N	E	NA	(M=1) K12882 - nuclear cap-binding protein subunit 1	class7334:	0.207000	-	1	NA	SG	1:1
Qrob_T0001530.2	Qrob_P0001530.2	https://urgi.versailles.inra.fr/OakMine_PM1N/portal.do?externalids=Qrob_P0001530.2	https://urgi.versailles.inra.fr/WebApollo_oak_PM1N/jbrowse/?loc=Chr1:25159610..25169538	Qrob_H2.3_Sc0000000	NA	Chr1	25159610	25169538	9929	25159697	25169513	5199	N	E	NA	(M=2) PTHR22880:SF145 - TYROSINE-PROTEIN KINASE BAZ1B (PTHR22880:SF145)	class8368:	0.259000	-	1	NA	SG	1:1
Qrob_T0001700.2	Qrob_P0001700.2	https://urgi.versailles.inra.fr/OakMine_PM1N/portal.do?externalids=Qrob_P0001700.2	https://urgi.versailles.inra.fr/WebApollo_oak_PM1N/jbrowse/?loc=Chr1:25531063..25532915	Qrob_H2.3_Sc0000000	NA	Chr1	25531063	25532915	1853	25531063	25532915	1542	N	E	NA	(M=1) KOG0032//KOG0192//KOG0194//KOG0198//KOG0578//KOG0583//KOG0595//KOG0597//KOG0615//KOG1187 - Ca2+/calmodulin-dependent protein kinase EF-Hand protein superfamily [Signal transduction mechanisms]. // Tyrosine kinase specific for activated (GTP-bound) p21cdc42Hs [Signal transduction mechanisms]. // Protein tyrosine kinase [Signal transduction mechanisms]. // MEKK and related serine/threonine pr…	class1037:	0.000000	0.000000	37	expanded	TDG	2:1
Qrob_T0001810.2	Qrob_P0001810.2	https://urgi.versailles.inra.fr/OakMine_PM1N/portal.do?externalids=Qrob_P0001810.2	https://urgi.versailles.inra.fr/WebApollo_oak_PM1N/jbrowse/?loc=Chr1:25666067..25667021	Qrob_H2.3_Sc0000000	NA	Chr1	25667021	25666067	955	25667021	25666067	663	N	E	NA	(M=82) PF00190 - Cupin	class1046:	0.000000	0.000000	34	expanded	TDG	2:1
Qrob_T0001820.2	Qrob_P0001820.2	https://urgi.versailles.inra.fr/OakMine_PM1N/portal.do?externalids=Qrob_P0001820.2	https://urgi.versailles.inra.fr/WebApollo_oak_PM1N/jbrowse/?loc=Chr1:25672058..25673053	Qrob_H2.3_Sc0000000	NA	Chr1	25673053	25672058	996	25673026	25672101	663	N	E	NA	(M=82) PF00190 - Cupin	class1046:	0.000000	0.000000	34	expanded	TDG	2:1
Qrob_T0001830.2	Qrob_P0001830.2	https://urgi.versailles.inra.fr/OakMine_PM1N/portal.do?externalids=Qrob_P0001830.2	https://urgi.versailles.inra.fr/WebApollo_oak_PM1N/jbrowse/?loc=Chr1:25695912..25696943	Qrob_H2.3_Sc0000000	NA	Chr1	25695912	25696943	1032	25696013	25696866	651	N	E	NA	(M=82) PF00190 - Cupin	class1046:	0.000000	0.000000	34	expanded	TDG	NA
Qrob_T0001880.2	Qrob_P0001880.2	https://urgi.versailles.inra.fr/OakMine_PM1N/portal.do?externalids=Qrob_P0001880.2	https://urgi.versailles.inra.fr/WebApollo_oak_PM1N/jbrowse/?loc=Chr1:25913203..25915358	Qrob_H2.3_Sc0000000	NA	Chr1	25913203	25915358	2156	25913203	25915358	741	N	E	NA	(M=7) PTHR14145:SF1 - 26S PROTEASOME NON-ATPASE REGULATORY SUBUNIT 6	class19407:	0.009000	0.001394	4	expanded	LDG	2:1
Qrob_T0001900.2	Qrob_P0001900.2	https://urgi.versailles.inra.fr/OakMine_PM1N/portal.do?externalids=Qrob_P0001900.2	https://urgi.versailles.inra.fr/WebApollo_oak_PM1N/jbrowse/?loc=Chr1:26047875..26054659	Qrob_H2.3_Sc0000000	NA	Chr1	26047875	26054659	6785	26047875	26054659	2583	N	E	NA	(M=2) PTHR12526:SF27 - SUCROSE SYNTHASE	class1182:	0.000000	0.845495	6	NA	LDG	2:1
Qrob_T0001910.2	Qrob_P0001910.2	https://urgi.versailles.inra.fr/OakMine_PM1N/portal.do?externalids=Qrob_P0001910.2	https://urgi.versailles.inra.fr/WebApollo_oak_PM1N/jbrowse/?loc=Chr1:26059389..26060646	Qrob_H2.3_Sc0000000	NA	Chr1	26059389	26060646	1258	26059421	26060612	429	N	E	NA	(M=1) K12859 - U5 snRNP protein, DIM1 family	class6270:	0.542000	-	1	NA	SG	1:1
Qrob_T0001920.2	Qrob_P0001920.2	https://urgi.versailles.inra.fr/OakMine_PM1N/portal.do?externalids=Qrob_P0001920.2	https://urgi.versailles.inra.fr/WebApollo_oak_PM1N/jbrowse/?loc=Chr1:26064876..26071756	Qrob_H2.3_Sc0000000	NA	Chr1	26064876	26071756	6881	26065142	26071756	2556	N	E	NA	(M=1) K00249 - acyl-CoA dehydrogenase [EC:1.3.99.3]	class5177:	0.335000	-	1	NA	SG	2:1
Qrob_T0001940.2	Qrob_P0001940.2	https://urgi.versailles.inra.fr/OakMine_PM1N/portal.do?externalids=Qrob_P0001940.2	https://urgi.versailles.inra.fr/WebApollo_oak_PM1N/jbrowse/?loc=Chr1:26122831..26128106	Qrob_H2.3_Sc0000000	NA	Chr1	26122831	26128106	5276	26123088	26128065	2052	N	E	NA	(M=1) K11490 - condensin-2 complex subunit H2	class9434:	0.502000	-	1	NA	SG	2:1
Qrob_T0001950.2	Qrob_P0001950.2	https://urgi.versailles.inra.fr/OakMine_PM1N/portal.do?externalids=Qrob_P0001950.2	https://urgi.versailles.inra.fr/WebApollo_oak_PM1N/jbrowse/?loc=Chr1:26147039..26148239	Qrob_H2.3_Sc0000000	NA	Chr1	26147039	26148239	1201	26147275	26148002	591	N	E	NA	NA	class7151:	0.483000	-	1	NA	SG	2:1
Qrob_T0001970.2	Qrob_P0001970.2	https://urgi.versailles.inra.fr/OakMine_PM1N/portal.do?externalids=Qrob_P0001970.2	https://urgi.versailles.inra.fr/WebApollo_oak_PM1N/jbrowse/?loc=Chr1:26202042..26203075	Qrob_H2.3_Sc0000000	NA	Chr1	26202042	26203075	1034	26202590	26203075	486	N	E	NA	(M=460) PTHR11017//PTHR11017:SF146 - LEUCINE-RICH REPEAT-CONTAINING PROTEIN // SUBFAMILY NOT NAMED	NA	NA	NA	NA	NA	LDG	1:1
Qrob_T0001980.2	Qrob_P0001980.2	https://urgi.versailles.inra.fr/OakMine_PM1N/portal.do?externalids=Qrob_P0001980.2	https://urgi.versailles.inra.fr/WebApollo_oak_PM1N/jbrowse/?loc=Chr1:26205306..26207638	Qrob_H2.3_Sc0000000	NA	Chr1	26205306	26207638	2333	26205329	26207638	2037	N	E	NA	(M=44) KOG0444//KOG0472//KOG0618//KOG4658 - Cytoskeletal regulator Flightless-I (contains leucine-rich and gelsolin repeats) [Cytoskeleton]. // Leucine-rich repeat protein [Function unknown]. // Serine/threonine phosphatase 2C containing leucine-rich repeats similar to SCN circadian oscillatory protein (SCOP) [Signal transduction mechanisms]. // Apoptotic ATPase [Signal transduction mechanisms].	class1000:	0.001000	0.000000	359	expanded	LDG	1:1
Qrob_T0002010.2	Qrob_P0002010.2	https://urgi.versailles.inra.fr/OakMine_PM1N/portal.do?externalids=Qrob_P0002010.2	https://urgi.versailles.inra.fr/WebApollo_oak_PM1N/jbrowse/?loc=Chr1:26248308..26251628	Qrob_H2.3_Sc0000000	NA	Chr1	26248308	26251628	3321	26248383	26251524	960	N	E	NA	(M=24) 3.3.2.10 - Soluble epoxide hydrolase.	class3251:	0.007000	0.139939	3	NA	TDG	2:1
Qrob_T0002030.2	Qrob_P0002030.2	https://urgi.versailles.inra.fr/OakMine_PM1N/portal.do?externalids=Qrob_P0002030.2	https://urgi.versailles.inra.fr/WebApollo_oak_PM1N/jbrowse/?loc=Chr1:26288258..26292726	Qrob_H2.3_Sc0000000	NA	Chr1	26288258	26292726	4469	26289334	26292478	960	N	E	NA	(M=24) 3.3.2.10 - Soluble epoxide hydrolase.	class3251:	0.007000	0.139939	3	NA	TDG	1:1
Qrob_T0002050.2	Qrob_P0002050.2	https://urgi.versailles.inra.fr/OakMine_PM1N/portal.do?externalids=Qrob_P0002050.2	https://urgi.versailles.inra.fr/WebApollo_oak_PM1N/jbrowse/?loc=Chr1:26307256..26316627	Qrob_H2.3_Sc0000000	s_1A4S8Y_1350	Chr1	26307256	26316627	9372	26307256	26316627	840	N	E	NA	(M=24) 3.3.2.10 - Soluble epoxide hydrolase.	class3251:	0.007000	0.139939	3	NA	TDG	1:1
Qrob_T0002090.2	Qrob_P0002090.2	https://urgi.versailles.inra.fr/OakMine_PM1N/portal.do?externalids=Qrob_P0002090.2	https://urgi.versailles.inra.fr/WebApollo_oak_PM1N/jbrowse/?loc=Chr1:26368389..26370594	Qrob_H2.3_Sc0000000	NA	Chr1	26368389	26370594	2206	26368550	26370286	1533	N	E	NA	(M=1) PTHR11206:SF75 - MATE EFFLUX FAMILY PROTEIN (PTHR11206:SF75)	class4934:	0.055000	-	1	NA	LDG	1:1
Qrob_T0002100.2	Qrob_P0002100.2	https://urgi.versailles.inra.fr/OakMine_PM1N/portal.do?externalids=Qrob_P0002100.2	https://urgi.versailles.inra.fr/WebApollo_oak_PM1N/jbrowse/?loc=Chr1:26398981..26400168	Qrob_H2.3_Sc0000000	NA	Chr1	26398981	26400168	1188	26399221	26399839	471	N	E	NA	(M=8) PF04570 - Protein of unknown function (DUF581)	class5746:	0.129000	-	1	NA	SG	1:1
Qrob_T0002190.2	Qrob_P0002190.2	https://urgi.versailles.inra.fr/OakMine_PM1N/portal.do?externalids=Qrob_P0002190.2	https://urgi.versailles.inra.fr/WebApollo_oak_PM1N/jbrowse/?loc=Chr8:45282364..45285869	Qrob_H2.3_Sc0000008	NA	Chr8	45282364	45285869	3506	45282364	45285869	1800	N	E	NA	(M=1) KOG0192//KOG0194//KOG0197//KOG0198//KOG0575//KOG0583//KOG0595//KOG0598//KOG1094//KOG1187 - Tyrosine kinase specific for activated (GTP-bound) p21cdc42Hs [Signal transduction mechanisms]. // Protein tyrosine kinase [Signal transduction mechanisms]. // Tyrosine kinases [Signal transduction mechanisms]. // MEKK and related serine/threonine protein kinases [Signal transduction mechanisms]. // P…	class1714:	0.000000	0.139939	3	NA	LDG	NA
Qrob_T0002200.2	Qrob_P0002200.2	https://urgi.versailles.inra.fr/OakMine_PM1N/portal.do?externalids=Qrob_P0002200.2	https://urgi.versailles.inra.fr/WebApollo_oak_PM1N/jbrowse/?loc=Chr8:45297919..45300434	Qrob_H2.3_Sc0000008	NA	Chr8	45297919	45300434	2516	45297986	45300434	1863	N	E	NA	(M=274) PF01453 - D-mannose binding lectin	class1714:	0.000000	0.139939	3	NA	LDG	1:1
Qrob_T0002240.2	Qrob_P0002240.2	https://urgi.versailles.inra.fr/OakMine_PM1N/portal.do?externalids=Qrob_P0002240.2	https://urgi.versailles.inra.fr/WebApollo_oak_PM1N/jbrowse/?loc=Chr8:45362087..45366123	Qrob_H2.3_Sc0000008	v_12174_527,v_12174_606	Chr8	45362087	45366123	4037	45362209	45365914	858	N	E	NA	(M=5) PTHR11527//PTHR11527:SF98 - SMALL HEAT-SHOCK PROTEIN (HSP20) FAMILY // SUBFAMILY NOT NAMED	class12597:	0.651000	-	1	NA	SG	1:1
Qrob_T0002410.2	Qrob_P0002410.2	https://urgi.versailles.inra.fr/OakMine_PM1N/portal.do?externalids=Qrob_P0002410.2	https://urgi.versailles.inra.fr/WebApollo_oak_PM1N/jbrowse/?loc=Chr8:45576662..45582680	Qrob_H2.3_Sc0000008	NA	Chr8	45576662	45582680	6019	45576724	45582647	1134	N	E	NA	(M=3) 2.7.4.26 - Isopentenyl phosphate kinase.	class13063:	0.690000	-	2	NA	TDG	1:1
Qrob_T0002430.2	Qrob_P0002430.2	https://urgi.versailles.inra.fr/OakMine_PM1N/portal.do?externalids=Qrob_P0002430.2	https://urgi.versailles.inra.fr/WebApollo_oak_PM1N/jbrowse/?loc=Chr8:45611060..45617353	Qrob_H2.3_Sc0000008	NA	Chr8	45611060	45617353	6294	45611060	45617353	897	N	E	NA	(M=3) 2.7.4.26 - Isopentenyl phosphate kinase.	class13063:	0.690000	-	2	NA	TDG	2:1
Qrob_T0002450.2	Qrob_P0002450.2	https://urgi.versailles.inra.fr/OakMine_PM1N/portal.do?externalids=Qrob_P0002450.2	https://urgi.versailles.inra.fr/WebApollo_oak_PM1N/jbrowse/?loc=Chr8:45625659..45630597	Qrob_H2.3_Sc0000008	NA	Chr8	45630597	45625659	4939	45630597	45625659	690	N	E	NA	(M=2) K02180 - cell cycle arrest protein BUB3	class10162:	0.287000	-	1	NA	SG	2:1
Qrob_T0002470.2	Qrob_P0002470.2	https://urgi.versailles.inra.fr/OakMine_PM1N/portal.do?externalids=Qrob_P0002470.2	https://urgi.versailles.inra.fr/WebApollo_oak_PM1N/jbrowse/?loc=Chr8:45643063..45648107	Qrob_H2.3_Sc0000008	NA	Chr8	45643063	45648107	5045	45643099	45648107	1947	N	E	NA	(M=2) KOG2861 - Uncharacterized conserved protein [Function unknown].	class8921:	0.457000	-	1	NA	LDG	NA
Qrob_T0002490.2	Qrob_P0002490.2	https://urgi.versailles.inra.fr/OakMine_PM1N/portal.do?externalids=Qrob_P0002490.2	https://urgi.versailles.inra.fr/WebApollo_oak_PM1N/jbrowse/?loc=Chr8:45673469..45676133	Qrob_H2.3_Sc0000008	NA	Chr8	45676133	45673469	2665	45676011	45673703	216	N	E	NA	NA	class18838:	0.004000	0.631650	1	NA	SG	1:1
Qrob_T0002530.2	Qrob_P0002530.2	https://urgi.versailles.inra.fr/OakMine_PM1N/portal.do?externalids=Qrob_P0002530.2	https://urgi.versailles.inra.fr/WebApollo_oak_PM1N/jbrowse/?loc=Chr8:45977749..45980138	Qrob_H2.3_Sc0000008	NA	Chr8	45977749	45980138	2390	45977749	45980138	3378	Y	M	jamselem	(M=22) KOG0444//KOG0618//KOG4658 - Cytoskeletal regulator Flightless-I (contains leucine-rich and gelsolin repeats) [Cytoskeleton]. // Serine/threonine phosphatase 2C containing leucine-rich repeats similar to SCN circadian oscillatory protein (SCOP) [Signal transduction mechanisms]. // Apoptotic ATPase [Signal transduction mechanisms].	class1000:	0.001000	0.000000	359	expanded	LDG	NA
Qrob_T0002540.2	Qrob_P0002540.2	https://urgi.versailles.inra.fr/OakMine_PM1N/portal.do?externalids=Qrob_P0002540.2	https://urgi.versailles.inra.fr/WebApollo_oak_PM1N/jbrowse/?loc=Chr8:46025822..46027298	Qrob_H2.3_Sc0000008	NA	Chr8	46027298	46025822	1477	46027298	46025822	1281	N	E	NA	(M=1) K18134 - protein O-GlcNAc transferase [EC:2.4.1.255]	class6513:	0.003000	0.631650	1	NA	SG	NA
Qrob_T0002620.2	Qrob_P0002620.2	https://urgi.versailles.inra.fr/OakMine_PM1N/portal.do?externalids=Qrob_P0002620.2	https://urgi.versailles.inra.fr/WebApollo_oak_PM1N/jbrowse/?loc=Chr8:46307577..46311629	Qrob_H2.3_Sc0000008	NA	Chr8	46307577	46311629	4053	46307577	46311629	3246	N	E	NA	(M=2) PF05904 - Plant protein of unknown function (DUF863)	class1978:	0.035000	0.204945	4	NA	SG	1:1
Qrob_T0002630.2	Qrob_P0002630.2	https://urgi.versailles.inra.fr/OakMine_PM1N/portal.do?externalids=Qrob_P0002630.2	https://urgi.versailles.inra.fr/WebApollo_oak_PM1N/jbrowse/?loc=Chr8:46318010..46320536	Qrob_H2.3_Sc0000008	NA	Chr8	46318010	46320536	2527	46318010	46320334	2325	N	E	NA	(M=3) PTHR24015:SF51 - UNKNOWN PROTEIN	class1978:	0.035000	0.204945	4	NA	LDG	2:1
Qrob_T0002650.2	Qrob_P0002650.2	https://urgi.versailles.inra.fr/OakMine_PM1N/portal.do?externalids=Qrob_P0002650.2	https://urgi.versailles.inra.fr/WebApollo_oak_PM1N/jbrowse/?loc=Chr8:46330388..46332976	Qrob_H2.3_Sc0000008	s_1BMIWZ_676	Chr8	46332976	46330388	2589	46332768	46330567	633	N	E	NA	(M=1) PF08755 - Hemimethylated DNA-binding protein YccV like	class12351:	0.627000	-	1	NA	SG	2:1
Qrob_T0002670.2	Qrob_P0002670.2	https://urgi.versailles.inra.fr/OakMine_PM1N/portal.do?externalids=Qrob_P0002670.2	https://urgi.versailles.inra.fr/WebApollo_oak_PM1N/jbrowse/?loc=Chr8:46344272..46350704	Qrob_H2.3_Sc0000008	NA	Chr8	46350704	46344272	6433	46350683	46344301	681	N	E	NA	(M=1) PTHR11106//PTHR11106:SF27 - GANGLIOSIDE INDUCED DIFFERENTIATION ASSOCIATED PROTEIN 2-RELATED // SUBFAMILY NOT NAMED	class2302:	0.002000	0.004460	5	expanded	SG	2:1
Qrob_T0002680.2	Qrob_P0002680.2	https://urgi.versailles.inra.fr/OakMine_PM1N/portal.do?externalids=Qrob_P0002680.2	https://urgi.versailles.inra.fr/WebApollo_oak_PM1N/jbrowse/?loc=Chr8:46369841..46377107	Qrob_H2.3_Sc0000008	NA	Chr8	46369841	46377107	7267	46369841	46377107	1944	N	E	NA	(M=3) PTHR13018:SF31 - LIPASE/HYDROLASE (PTHR13018:SF31)	class1801:	0.115000	-	3	NA	LDG	2:1
Qrob_T0002710.2	Qrob_P0002710.2	https://urgi.versailles.inra.fr/OakMine_PM1N/portal.do?externalids=Qrob_P0002710.2	https://urgi.versailles.inra.fr/WebApollo_oak_PM1N/jbrowse/?loc=Chr8:46392330..46394626	Qrob_H2.3_Sc0000008	NA	Chr8	46394626	46392330	2297	46394571	46392637	363	N	E	NA	(M=1) KOG0505//KOG0510//KOG0515//KOG0522//KOG4177//KOG4412 - Myosin phosphatase regulatory subunit [Posttranslational modification protein turnover chaperones Signal transduction mechanisms]. // Ankyrin repeat protein [General function prediction only]. // p53-interacting protein 53BP/ASPP contains ankyrin and SH3 domains [Cell cycle control cell division chromosome partitioning]. // Ankyrin repe…	class11456:	0.192000	-	1	NA	SG	2:1
Qrob_T0002740.2	Qrob_P0002740.2	https://urgi.versailles.inra.fr/OakMine_PM1N/portal.do?externalids=Qrob_P0002740.2	https://urgi.versailles.inra.fr/WebApollo_oak_PM1N/jbrowse/?loc=Chr8:46480958..46481782	Qrob_H2.3_Sc0000008	v_12310_201	Chr8	46481782	46480958	825	46481651	46481148	504	N	E	NA	NA	class5809:	0.043000	0.631650	1	NA	SG	2:1
Qrob_T0002750.2	Qrob_P0002750.2	https://urgi.versailles.inra.fr/OakMine_PM1N/portal.do?externalids=Qrob_P0002750.2	https://urgi.versailles.inra.fr/WebApollo_oak_PM1N/jbrowse/?loc=Chr8:46485529..46486733	Qrob_H2.3_Sc0000008	NA	Chr8	46485529	46486733	1205	46485551	46486348	798	N	E	NA	(M=1) PTHR13139 - RING FINGER AND CCCH-TYPE ZINC FINGER DOMAIN-CONTAINING PROTEIN	class14290:	0.014000	0.631650	1	NA	SG	NA
Qrob_T0002760.2	Qrob_P0002760.2	https://urgi.versailles.inra.fr/OakMine_PM1N/portal.do?externalids=Qrob_P0002760.2	https://urgi.versailles.inra.fr/WebApollo_oak_PM1N/jbrowse/?loc=Chr8:46487548..46488901	Qrob_H2.3_Sc0000008	NA	Chr8	46488901	46487548	1354	46488865	46487573	909	N	E	NA	(M=11) PF03763 - Remorin, C-terminal region	class7602:	0.211000	-	3	NA	TDG	2:1
Qrob_T0002790.2	Qrob_P0002790.2	https://urgi.versailles.inra.fr/OakMine_PM1N/portal.do?externalids=Qrob_P0002790.2	https://urgi.versailles.inra.fr/WebApollo_oak_PM1N/jbrowse/?loc=Chr8:46506146..46507434	Qrob_H2.3_Sc0000008	NA	Chr8	46507434	46506146	1289	46507434	46506146	837	N	E	NA	(M=2) PTHR31471:SF5 - F7A19.1 PROTEIN-RELATED (PTHR31471:SF5)	class7602:	0.211000	-	3	NA	TDG	1:1
Qrob_T0002810.2	Qrob_P0002810.2	https://urgi.versailles.inra.fr/OakMine_PM1N/portal.do?externalids=Qrob_P0002810.2	https://urgi.versailles.inra.fr/WebApollo_oak_PM1N/jbrowse/?loc=Chr8:46515571..46518236	Qrob_H2.3_Sc0000008	NA	Chr8	46518236	46515571	2666	46518111	46515571	1137	N	E	NA	(M=2) PTHR31471:SF5 - F7A19.1 PROTEIN-RELATED (PTHR31471:SF5)	class7602:	0.211000	-	3	NA	TDG	2:1
Qrob_T0002820.2	Qrob_P0002820.2	https://urgi.versailles.inra.fr/OakMine_PM1N/portal.do?externalids=Qrob_P0002820.2	https://urgi.versailles.inra.fr/WebApollo_oak_PM1N/jbrowse/?loc=Chr8:46521030..46524958	Qrob_H2.3_Sc0000008	NA	Chr8	46524958	46521030	3929	46524779	46521109	918	N	E	NA	(M=1) PTHR24420//PTHR24420:SF623 - LEUCINE-RICH REPEAT RECEPTOR-LIKE PROTEIN KINASE // SUBFAMILY NOT NAMED	class5333:	0.222000	-	1	NA	SG	2:1
Qrob_T0002830.2	Qrob_P0002830.2	https://urgi.versailles.inra.fr/OakMine_PM1N/portal.do?externalids=Qrob_P0002830.2	https://urgi.versailles.inra.fr/WebApollo_oak_PM1N/jbrowse/?loc=Chr8:46528948..46529962	Qrob_H2.3_Sc0000008	NA	Chr8	46529962	46528948	1015	46529733	46529491	243	N	E	NA	NA	class13299:	0.072000	-	1	NA	SG	2:1
Qrob_T0002840.2	Qrob_P0002840.2	https://urgi.versailles.inra.fr/OakMine_PM1N/portal.do?externalids=Qrob_P0002840.2	https://urgi.versailles.inra.fr/WebApollo_oak_PM1N/jbrowse/?loc=Chr8:46535136..46538007	Qrob_H2.3_Sc0000008	NA	Chr8	46535136	46538007	2872	46535136	46537848	1977	N	E	NA	(M=3) PTHR22953//PTHR22953:SF14 - ACID PHOSPHATASE RELATED // SUBFAMILY NOT NAMED	class7489:	0.513000	-	2	NA	TDG	NA
Qrob_T0002870.2	Qrob_P0002870.2	https://urgi.versailles.inra.fr/OakMine_PM1N/portal.do?externalids=Qrob_P0002870.2	https://urgi.versailles.inra.fr/WebApollo_oak_PM1N/jbrowse/?loc=Chr8:46547009..46549797	Qrob_H2.3_Sc0000008	NA	Chr8	46549797	46547009	2789	46547609	46547009	273	N	E	NA	NA	class16019:	0.007000	0.631650	1	NA	SG	1:1
Qrob_T0002880.2	Qrob_P0002880.2	https://urgi.versailles.inra.fr/OakMine_PM1N/portal.do?externalids=Qrob_P0002880.2	https://urgi.versailles.inra.fr/WebApollo_oak_PM1N/jbrowse/?loc=Chr8:46576166..46576798	Qrob_H2.3_Sc0000008	NA	Chr8	46576166	46576798	633	46576166	46576798	573	N	E	NA	(M=3) PTHR22953//PTHR22953:SF14 - ACID PHOSPHATASE RELATED // SUBFAMILY NOT NAMED	NA	NA	NA	NA	NA	TDG	2:1
Qrob_T0002890.2	Qrob_P0002890.2	https://urgi.versailles.inra.fr/OakMine_PM1N/portal.do?externalids=Qrob_P0002890.2	https://urgi.versailles.inra.fr/WebApollo_oak_PM1N/jbrowse/?loc=Chr8:46595748..46597016	Qrob_H2.3_Sc0000008	NA	Chr8	46595748	46597016	1269	46595832	46597016	1185	N	E	NA	(M=22) PF01453//PF08276 - D-mannose binding lectin // PAN-like domain	class1002:	0.001000	0.000000	191	expanded	LDG	2:1
Qrob_T0002900.2	Qrob_P0002900.2	https://urgi.versailles.inra.fr/OakMine_PM1N/portal.do?externalids=Qrob_P0002900.2	https://urgi.versailles.inra.fr/WebApollo_oak_PM1N/jbrowse/?loc=Chr8:46599053..46600771	Qrob_H2.3_Sc0000008	NA	Chr8	46599053	46600771	1719	46599063	46600771	1152	N	E	NA	(M=2) KOG0192//KOG0194//KOG0197//KOG0595//KOG1025//KOG1026//KOG1094//KOG1095//KOG1187//KOG3653 - Tyrosine kinase specific for activated (GTP-bound) p21cdc42Hs [Signal transduction mechanisms]. // Protein tyrosine kinase [Signal transduction mechanisms]. // Tyrosine kinases [Signal transduction mechanisms]. // Serine/threonine-protein kinase involved in autophagy [Posttranslational modification pr…	class1002:	0.001000	0.000000	191	expanded	LDG	2:1
Qrob_T0002930.2	Qrob_P0002930.2	https://urgi.versailles.inra.fr/OakMine_PM1N/portal.do?externalids=Qrob_P0002930.2	https://urgi.versailles.inra.fr/WebApollo_oak_PM1N/jbrowse/?loc=Chr8:46630152..46631447	Qrob_H2.3_Sc0000008	NA	Chr8	46630152	46631447	1296	46630152	46631386	1140	N	E	NA	(M=3) PTHR22953//PTHR22953:SF14 - ACID PHOSPHATASE RELATED // SUBFAMILY NOT NAMED	class7489:	0.513000	-	2	NA	TDG	2:1
Qrob_T0002940.2	Qrob_P0002940.2	https://urgi.versailles.inra.fr/OakMine_PM1N/portal.do?externalids=Qrob_P0002940.2	https://urgi.versailles.inra.fr/WebApollo_oak_PM1N/jbrowse/?loc=Chr8:46637604..46641100	Qrob_H2.3_Sc0000008	NA	Chr8	46641100	46637604	3497	46641065	46637699	927	N	E	NA	(M=2) K18211 - synaptosomal-associated protein 25	class12536:	0.294000	-	1	NA	LDG	2:1
Qrob_T0002950.2	Qrob_P0002950.2	https://urgi.versailles.inra.fr/OakMine_PM1N/portal.do?externalids=Qrob_P0002950.2	https://urgi.versailles.inra.fr/WebApollo_oak_PM1N/jbrowse/?loc=Chr8:46643831..46653494	Qrob_H2.3_Sc0000008	NA	Chr8	46643831	46653494	9664	46643954	46653471	2922	N	E	NA	(M=2) K00688 - starch phosphorylase [EC:2.4.1.1]	class1702:	0.028000	0.131611	2	NA	LDG	2:1
Qrob_T0002960.2	Qrob_P0002960.2	https://urgi.versailles.inra.fr/OakMine_PM1N/portal.do?externalids=Qrob_P0002960.2	https://urgi.versailles.inra.fr/WebApollo_oak_PM1N/jbrowse/?loc=Chr8:46671689..46675459	Qrob_H2.3_Sc0000008	NA	Chr8	46671689	46675459	3771	46672219	46675439	945	N	E	NA	(M=4) PTHR31221:SF8 - WRKY TRANSCRIPTION FACTOR 57-RELATED (PTHR31221:SF8)	class8922:	0.168000	-	1	NA	LDG	2:1
Qrob_T0003140.2	Qrob_P0003140.2	https://urgi.versailles.inra.fr/OakMine_PM1N/portal.do?externalids=Qrob_P0003140.2	https://urgi.versailles.inra.fr/WebApollo_oak_PM1N/jbrowse/?loc=Chr8:47142251..47148444	Qrob_H2.3_Sc0000008	NA	Chr8	47142251	47148444	6194	47142251	47148400	1062	N	E	NA	(M=3) 3.7.1.14 - 2-hydroxy-6-oxonona-2,4-dienedioate hydrolase.	class3174:	0.329000	-	3	NA	TDG	NA
Qrob_T0003160.2	Qrob_P0003160.2	https://urgi.versailles.inra.fr/OakMine_PM1N/portal.do?externalids=Qrob_P0003160.2	https://urgi.versailles.inra.fr/WebApollo_oak_PM1N/jbrowse/?loc=Chr8:47163019..47165772	Qrob_H2.3_Sc0000008	NA	Chr8	47165772	47163019	2754	47165772	47163019	975	N	E	NA	(M=4) PTHR15351:SF3 - PROTEIN ERL-1 (PTHR15351:SF3)	class1823:	0.015000	0.011867	6	NA	TDG	1:1
Qrob_T0003170.2	Qrob_P0003170.2	https://urgi.versailles.inra.fr/OakMine_PM1N/portal.do?externalids=Qrob_P0003170.2	https://urgi.versailles.inra.fr/WebApollo_oak_PM1N/jbrowse/?loc=Chr8:47214238..47214871	Qrob_H2.3_Sc0000008	NA	Chr8	47214238	47214871	634	47214238	47214871	516	N	E	NA	NA	class7882:	0.801000	-	1	NA	SG	1:1
Qrob_T0003210.2	Qrob_P0003210.2	https://urgi.versailles.inra.fr/OakMine_PM1N/portal.do?externalids=Qrob_P0003210.2	https://urgi.versailles.inra.fr/WebApollo_oak_PM1N/jbrowse/?loc=Chr8:47312065..47317197	Qrob_H2.3_Sc0000008	NA	Chr8	47312065	47317197	5133	47312164	47317177	1038	N	E	NA	(M=3) 3.7.1.14 - 2-hydroxy-6-oxonona-2,4-dienedioate hydrolase.	class3174:	0.329000	-	3	NA	TDG	2:1
Qrob_T0003230.2	Qrob_P0003230.2	https://urgi.versailles.inra.fr/OakMine_PM1N/portal.do?externalids=Qrob_P0003230.2	https://urgi.versailles.inra.fr/WebApollo_oak_PM1N/jbrowse/?loc=Chr8:47345054..47350479	Qrob_H2.3_Sc0000008	NA	Chr8	47345054	47350479	5426	47345153	47350459	1038	N	E	NA	(M=3) 3.7.1.14 - 2-hydroxy-6-oxonona-2,4-dienedioate hydrolase.	class3174:	0.329000	-	3	NA	TDG	2:1
Qrob_T0003410.2	Qrob_P0003410.2	https://urgi.versailles.inra.fr/OakMine_PM1N/portal.do?externalids=Qrob_P0003410.2	https://urgi.versailles.inra.fr/WebApollo_oak_PM1N/jbrowse/?loc=Chr8:47652232..47654209	Qrob_H2.3_Sc0000008	NA	Chr8	47652232	47654209	1978	47652232	47654209	1248	N	E	NA	(M=53) 3.1.1.1 - Carboxylesterase.	class1310:	0.000000	0.000124	12	expanded	TDG	2:1
Qrob_T0003420.2	Qrob_P0003420.2	https://urgi.versailles.inra.fr/OakMine_PM1N/portal.do?externalids=Qrob_P0003420.2	https://urgi.versailles.inra.fr/WebApollo_oak_PM1N/jbrowse/?loc=Chr8:47658768..47663074	Qrob_H2.3_Sc0000008	NA	Chr8	47658768	47663074	4307	47658768	47663074	1389	N	E	NA	(M=4) PTHR21493//PTHR21493:SF92 - CGI-141-RELATED/LIPASE CONTAINING PROTEIN // SUBFAMILY NOT NAMED	class1310:	0.000000	0.000124	12	expanded	TDG	NA
Qrob_T0003460.2	Qrob_P0003460.2	https://urgi.versailles.inra.fr/OakMine_PM1N/portal.do?externalids=Qrob_P0003460.2	https://urgi.versailles.inra.fr/WebApollo_oak_PM1N/jbrowse/?loc=Chr8:47721621..47724526	Qrob_H2.3_Sc0000008	NA	Chr8	47721621	47724526	2906	47721746	47724218	2130	N	E	NA	(M=54) PF01535//PF13041//PF13812 - PPR repeat // PPR repeat family // Pentatricopeptide repeat domain	class7432:	0.367000	-	1	NA	SG	1:1
Qrob_T0003470.2	Qrob_P0003470.2	https://urgi.versailles.inra.fr/OakMine_PM1N/portal.do?externalids=Qrob_P0003470.2	https://urgi.versailles.inra.fr/WebApollo_oak_PM1N/jbrowse/?loc=Chr8:47725175..47726292	Qrob_H2.3_Sc0000008	NA	Chr8	47725175	47726292	1118	47725175	47726292	882	Y	U	ktocquar	(M=21) PF13947//PF14380 - Wall-associated receptor kinase galacturonan-binding // Wall-associated receptor kinase C-terminal	class15982:	0.061000	-	1	NA	SG	2:1
Qrob_T0003480.2	Qrob_P0003480.2	https://urgi.versailles.inra.fr/OakMine_PM1N/portal.do?externalids=Qrob_P0003480.2	https://urgi.versailles.inra.fr/WebApollo_oak_PM1N/jbrowse/?loc=Chr8:47732479..47739116	Qrob_H2.3_Sc0000008	NA	Chr8	47732479	47739116	6638	47732479	47739051	1851	N	E	NA	(M=10) PTHR22953:SF20 - INACTIVE PURPLE ACID PHOSPHATASE 1-RELATED (PTHR22953:SF20)	class1486:	0.001000	0.023546	7	NA	TDG	NA
Qrob_T0003490.2	Qrob_P0003490.2	https://urgi.versailles.inra.fr/OakMine_PM1N/portal.do?externalids=Qrob_P0003490.2	https://urgi.versailles.inra.fr/WebApollo_oak_PM1N/jbrowse/?loc=Chr8:47741951..47743612	Qrob_H2.3_Sc0000008	NA	Chr8	47743612	47741951	1662	47743579	47741951	801	N	E	NA	NA	class2852:	0.001000	0.044305	4	NA	SG	NA
Qrob_T0003500.2	Qrob_P0003500.2	https://urgi.versailles.inra.fr/OakMine_PM1N/portal.do?externalids=Qrob_P0003500.2	https://urgi.versailles.inra.fr/WebApollo_oak_PM1N/jbrowse/?loc=Chr8:47754711..47759112	Qrob_H2.3_Sc0000008	NA	Chr8	47754711	47759112	4402	47754731	47759054	1080	N	E	NA	(M=3) KOG0254//KOG0255//KOG0569 - Predicted transporter (major facilitator superfamily) [General function prediction only]. // Synaptic vesicle transporter SVOP and related transporters (major facilitator superfamily) [General function prediction only]. // Permease of the major facilitator superfamily [Carbohydrate transport and metabolism].	NA	NA	NA	NA	NA	LDG	NA
Qrob_T0003510.2	Qrob_P0003510.2	https://urgi.versailles.inra.fr/OakMine_PM1N/portal.do?externalids=Qrob_P0003510.2	https://urgi.versailles.inra.fr/WebApollo_oak_PM1N/jbrowse/?loc=Chr8:47769033..47770505	Qrob_H2.3_Sc0000008	NA	Chr8	47769033	47770505	1473	47769033	47770505	1473	N	E	NA	(M=53) PF07649 - C1-like domain	class1048:	0.000000	0.000000	36	expanded	TDG	2:1
Qrob_T0003530.2	Qrob_P0003530.2	https://urgi.versailles.inra.fr/OakMine_PM1N/portal.do?externalids=Qrob_P0003530.2	https://urgi.versailles.inra.fr/WebApollo_oak_PM1N/jbrowse/?loc=Chr8:47774855..47778776	Qrob_H2.3_Sc0000008	NA	Chr8	47774855	47778776	3922	47774855	47778776	1302	N	E	NA	(M=10) PTHR22953:SF20 - INACTIVE PURPLE ACID PHOSPHATASE 1-RELATED (PTHR22953:SF20)	class1486:	0.001000	0.023546	7	NA	TDG	2:1
Qrob_T0003540.2	Qrob_P0003540.2	https://urgi.versailles.inra.fr/OakMine_PM1N/portal.do?externalids=Qrob_P0003540.2	https://urgi.versailles.inra.fr/WebApollo_oak_PM1N/jbrowse/?loc=Chr8:47785404..47786993	Qrob_H2.3_Sc0000008	NA	Chr8	47785404	47786993	1590	47785404	47786993	1590	N	E	NA	(M=53) PF07649 - C1-like domain	class1048:	0.000000	0.000000	36	expanded	TDG	2:1
Qrob_T0003550.2	Qrob_P0003550.2	https://urgi.versailles.inra.fr/OakMine_PM1N/portal.do?externalids=Qrob_P0003550.2	https://urgi.versailles.inra.fr/WebApollo_oak_PM1N/jbrowse/?loc=Chr8:47791584..47801135	Qrob_H2.3_Sc0000008	NA	Chr8	47791584	47801135	9552	47791584	47801135	1725	N	E	NA	(M=1) KOG1021//KOG1378 - Acetylglucosaminyltransferase EXT1/exostosin 1 [Carbohydrate transport and metabolism Cell wall/membrane/envelope biogenesis Extracellular structures]. // Purple acid phosphatase [Carbohydrate transport and metabolism].	NA	NA	NA	NA	NA	TDG	NA
Qrob_T0003580.2	Qrob_P0003580.2	https://urgi.versailles.inra.fr/OakMine_PM1N/portal.do?externalids=Qrob_P0003580.2	https://urgi.versailles.inra.fr/WebApollo_oak_PM1N/jbrowse/?loc=Chr8:47818879..47820387	Qrob_H2.3_Sc0000008	NA	Chr8	47818879	47820387	1509	47818879	47820387	1509	N	E	NA	(M=53) PF07649 - C1-like domain	class1048:	0.000000	0.000000	36	expanded	TDG	2:1
Qrob_T0003590.2	Qrob_P0003590.2	https://urgi.versailles.inra.fr/OakMine_PM1N/portal.do?externalids=Qrob_P0003590.2	https://urgi.versailles.inra.fr/WebApollo_oak_PM1N/jbrowse/?loc=Chr8:47823135..47826555	Qrob_H2.3_Sc0000008	NA	Chr8	47823135	47826555	3421	47823135	47826555	2886	N	E	NA	(M=18) PF03107 - C1 domain	class1048:	0.000000	0.000000	36	expanded	TDG	NA
Qrob_T0003610.2	Qrob_P0003610.2	https://urgi.versailles.inra.fr/OakMine_PM1N/portal.do?externalids=Qrob_P0003610.2	https://urgi.versailles.inra.fr/WebApollo_oak_PM1N/jbrowse/?loc=Chr8:47834800..47838273	Qrob_H2.3_Sc0000008	NA	Chr8	47834800	47838273	3474	47834800	47838273	975	N	E	NA	(M=10) PTHR22953:SF20 - INACTIVE PURPLE ACID PHOSPHATASE 1-RELATED (PTHR22953:SF20)	class1486:	0.001000	0.023546	7	NA	TDG	NA
Qrob_T0003630.2	Qrob_P0003630.2	https://urgi.versailles.inra.fr/OakMine_PM1N/portal.do?externalids=Qrob_P0003630.2	https://urgi.versailles.inra.fr/WebApollo_oak_PM1N/jbrowse/?loc=Chr8:47858664..47864238	Qrob_H2.3_Sc0000008	NA	Chr8	47858664	47864238	5575	47858664	47864238	1614	N	E	NA	(M=10) PTHR22953:SF20 - INACTIVE PURPLE ACID PHOSPHATASE 1-RELATED (PTHR22953:SF20)	class1486:	0.001000	0.023546	7	NA	TDG	NA
Qrob_T0003640.2	Qrob_P0003640.2	https://urgi.versailles.inra.fr/OakMine_PM1N/portal.do?externalids=Qrob_P0003640.2	https://urgi.versailles.inra.fr/WebApollo_oak_PM1N/jbrowse/?loc=Chr8:47871020..47878806	Qrob_H2.3_Sc0000008	NA	Chr8	47871020	47878806	7787	47871047	47878806	2235	N	E	NA	(M=10) PTHR22953:SF20 - INACTIVE PURPLE ACID PHOSPHATASE 1-RELATED (PTHR22953:SF20)	class1486:	0.001000	0.023546	7	NA	TDG	NA
Qrob_T0003650.2	Qrob_P0003650.2	https://urgi.versailles.inra.fr/OakMine_PM1N/portal.do?externalids=Qrob_P0003650.2	https://urgi.versailles.inra.fr/WebApollo_oak_PM1N/jbrowse/?loc=Chr8:47882618..47887171	Qrob_H2.3_Sc0000008	NA	Chr8	47882618	47887171	4554	47882638	47887171	1680	N	E	NA	NA	class28681:	0.045000	0.069422	2	NA	LDG	NA
Qrob_T0003660.2	Qrob_P0003660.2	https://urgi.versailles.inra.fr/OakMine_PM1N/portal.do?externalids=Qrob_P0003660.2	https://urgi.versailles.inra.fr/WebApollo_oak_PM1N/jbrowse/?loc=Chr8:47889775..47893301	Qrob_H2.3_Sc0000008	NA	Chr8	47893301	47889775	3527	47893277	47889950	1371	N	E	NA	(M=3) PTHR13890:SF5 - MAGNESIUM TRANSPORTER MRS2-1-RELATED (PTHR13890:SF5)	class11058:	0.225000	-	1	NA	LDG	NA
Qrob_T0003670.2	Qrob_P0003670.2	https://urgi.versailles.inra.fr/OakMine_PM1N/portal.do?externalids=Qrob_P0003670.2	https://urgi.versailles.inra.fr/WebApollo_oak_PM1N/jbrowse/?loc=Chr8:47901265..47903793	Qrob_H2.3_Sc0000008	NA	Chr8	47901265	47903793	2529	47901267	47903793	1449	N	E	NA	NA	class14291:	0.062000	-	1	NA	SG	2:1
Qrob_T0003680.2	Qrob_P0003680.2	https://urgi.versailles.inra.fr/OakMine_PM1N/portal.do?externalids=Qrob_P0003680.2	https://urgi.versailles.inra.fr/WebApollo_oak_PM1N/jbrowse/?loc=Chr8:47909044..47912842	Qrob_H2.3_Sc0000008	NA	Chr8	47909044	47912842	3799	47909155	47912529	3375	N	E	NA	(M=1) KOG0192//KOG0194//KOG0197//KOG0198//KOG0581//KOG0591//KOG0595//KOG0598//KOG1187//KOG3653 - Tyrosine kinase specific for activated (GTP-bound) p21cdc42Hs [Signal transduction mechanisms]. // Protein tyrosine kinase [Signal transduction mechanisms]. // Tyrosine kinases [Signal transduction mechanisms]. // MEKK and related serine/threonine protein kinases [Signal transduction mechanisms]. // M…	class1985:	0.002000	0.415421	2	NA	SG	2:1
Qrob_T0003690.2	Qrob_P0003690.2	https://urgi.versailles.inra.fr/OakMine_PM1N/portal.do?externalids=Qrob_P0003690.2	https://urgi.versailles.inra.fr/WebApollo_oak_PM1N/jbrowse/?loc=Chr8:47914847..47922043	Qrob_H2.3_Sc0000008	NA	Chr8	47922043	47914847	7197	47922043	47914847	819	N	E	NA	(M=5) K01126 - glycerophosphoryl diester phosphodiesterase [EC:3.1.4.46]	NA	NA	NA	NA	NA	LDG	2:1
Qrob_T0004010.2	Qrob_P0004010.2	https://urgi.versailles.inra.fr/OakMine_PM1N/portal.do?externalids=Qrob_P0004010.2	https://urgi.versailles.inra.fr/WebApollo_oak_PM1N/jbrowse/?loc=Chr8:48307578..48316444	Qrob_H2.3_Sc0000008	NA	Chr8	48316444	48307578	8867	48316259	48307578	792	N	E	NA	(M=1) 3.1.3.62 - Multiple inositol-polyphosphate phosphatase.	NA	NA	NA	NA	NA	SG	NA
Qrob_T0004030.2	Qrob_P0004030.2	https://urgi.versailles.inra.fr/OakMine_PM1N/portal.do?externalids=Qrob_P0004030.2	https://urgi.versailles.inra.fr/WebApollo_oak_PM1N/jbrowse/?loc=Chr8:48328617..48331604	Qrob_H2.3_Sc0000008	v_11837_70	Chr8	48328617	48331604	2988	48328718	48331260	795	N	E	NA	(M=2) K02987 - small subunit ribosomal protein S4e	class1975:	0.064000	-	2	NA	LDG	2:1
Qrob_T0004060.2	Qrob_P0004060.2	https://urgi.versailles.inra.fr/OakMine_PM1N/portal.do?externalids=Qrob_P0004060.2	https://urgi.versailles.inra.fr/WebApollo_oak_PM1N/jbrowse/?loc=Chr8:48372831..48373919	Qrob_H2.3_Sc0000008	NA	Chr8	48372831	48373919	1089	48372974	48373894	498	N	E	NA	(M=2) PTHR31301:SF4 - LOB DOMAIN-CONTAINING PROTEIN 12 (PTHR31301:SF4)	class12931:	0.199000	-	1	NA	LDG	2:1
Qrob_T0004080.2	Qrob_P0004080.2	https://urgi.versailles.inra.fr/OakMine_PM1N/portal.do?externalids=Qrob_P0004080.2	https://urgi.versailles.inra.fr/WebApollo_oak_PM1N/jbrowse/?loc=Chr8:48401100..48404202	Qrob_H2.3_Sc0000008	NA	Chr8	48404202	48401100	3103	48404161	48401152	756	N	E	NA	(M=23) KOG0345 - ATP-dependent RNA helicase [RNA processing and modification].	NA	NA	NA	NA	NA	SG	2:1
Qrob_T0004100.2	Qrob_P0004100.2	https://urgi.versailles.inra.fr/OakMine_PM1N/portal.do?externalids=Qrob_P0004100.2	https://urgi.versailles.inra.fr/WebApollo_oak_PM1N/jbrowse/?loc=Chr8:48420794..48426628	Qrob_H2.3_Sc0000008	NA	Chr8	48420794	48426628	5835	48420822	48425064	753	N	E	NA	(M=1) PTHR15071 - CATION-DEPENDENT MANNOSE-6-PHOSPHATE RECEPTOR	class11971:	0.934000	-	1	NA	SG	2:1
Qrob_T0004110.2	Qrob_P0004110.2	https://urgi.versailles.inra.fr/OakMine_PM1N/portal.do?externalids=Qrob_P0004110.2	https://urgi.versailles.inra.fr/WebApollo_oak_PM1N/jbrowse/?loc=Chr8:48431515..48435850	Qrob_H2.3_Sc0000008	s_1AHWT5_1105,s_1AHWT5_937	Chr8	48431515	48435850	4336	48431537	48435741	1272	N	E	NA	(M=2) PTHR32285:SF21 - PROTEIN TRICHOME BIREFRINGENCE-LIKE 32 (PTHR32285:SF21)	class3482:	0.233000	-	2	NA	TDG	2:1
Qrob_T0004120.2	Qrob_P0004120.2	https://urgi.versailles.inra.fr/OakMine_PM1N/portal.do?externalids=Qrob_P0004120.2	https://urgi.versailles.inra.fr/WebApollo_oak_PM1N/jbrowse/?loc=Chr8:48439575..48444424	Qrob_H2.3_Sc0000008	NA	Chr8	48439575	48444424	4850	48439631	48444424	1269	N	E	NA	(M=2) PTHR32285:SF21 - PROTEIN TRICHOME BIREFRINGENCE-LIKE 32 (PTHR32285:SF21)	class3482:	0.233000	-	2	NA	TDG	2:1
Qrob_T0004130.2	Qrob_P0004130.2	https://urgi.versailles.inra.fr/OakMine_PM1N/portal.do?externalids=Qrob_P0004130.2	https://urgi.versailles.inra.fr/WebApollo_oak_PM1N/jbrowse/?loc=Chr8:48449771..48450397	Qrob_H2.3_Sc0000008	NA	Chr8	48450397	48449771	627	48450397	48449771	627	Y	U	dcohen	(M=1) PTHR31213:SF3 - ABSCISIC ACID RECEPTOR PYL4 (PTHR31213:SF3)	class4851:	0.082000	-	1	NA	LDG	2:1
Qrob_T0004140.2	Qrob_P0004140.2	https://urgi.versailles.inra.fr/OakMine_PM1N/portal.do?externalids=Qrob_P0004140.2	https://urgi.versailles.inra.fr/WebApollo_oak_PM1N/jbrowse/?loc=Chr8:48480960..48486871	Qrob_H2.3_Sc0000008	NA	Chr8	48486871	48480960	5912	48486848	48481056	3789	N	E	NA	(M=1) PTHR10799//PTHR10799:SF567 - SWI/SNF-RELATED MATRIX-ASSOCIATED ACTIN-DEPENDENT REGULATOR OF CHROMATIN SUBFAMILY-RELATED // SUBFAMILY NOT NAMED	class5662:	0.220000	-	1	NA	SG	NA
Qrob_T0004150.2	Qrob_P0004150.2	https://urgi.versailles.inra.fr/OakMine_PM1N/portal.do?externalids=Qrob_P0004150.2	https://urgi.versailles.inra.fr/WebApollo_oak_PM1N/jbrowse/?loc=Chr8:48493586..48494831	Qrob_H2.3_Sc0000008	NA	Chr8	48494831	48493586	1246	48494831	48493764	1068	N	E	NA	(M=8) PTHR31241:SF2 - DEHYDRATION-RESPONSIVE ELEMENT-BINDING PROTEIN 2A-RELATED (PTHR31241:SF2)	class2666:	0.001000	0.000777	6	expanded	LDG	1:1
Qrob_T0004160.2	Qrob_P0004160.2	https://urgi.versailles.inra.fr/OakMine_PM1N/portal.do?externalids=Qrob_P0004160.2	https://urgi.versailles.inra.fr/WebApollo_oak_PM1N/jbrowse/?loc=Chr8:48502593..48506483	Qrob_H2.3_Sc0000008	NA	Chr8	48502593	48506483	3891	48502593	48506483	2466	N	E	NA	(M=12) PTHR32468:SF12 - CATION/H(+) ANTIPORTER 26-RELATED (PTHR32468:SF12)	class2931:	0.000000	0.713848	2	NA	TDG	2:1
Qrob_T0004170.2	Qrob_P0004170.2	https://urgi.versailles.inra.fr/OakMine_PM1N/portal.do?externalids=Qrob_P0004170.2	https://urgi.versailles.inra.fr/WebApollo_oak_PM1N/jbrowse/?loc=Chr8:48520981..48524874	Qrob_H2.3_Sc0000008	NA	Chr8	48520981	48524874	3894	48520981	48524874	2457	N	E	NA	(M=12) PTHR32468:SF12 - CATION/H(+) ANTIPORTER 26-RELATED (PTHR32468:SF12)	class2931:	0.000000	0.713848	2	NA	TDG	2:1
Qrob_T0004180.2	Qrob_P0004180.2	https://urgi.versailles.inra.fr/OakMine_PM1N/portal.do?externalids=Qrob_P0004180.2	https://urgi.versailles.inra.fr/WebApollo_oak_PM1N/jbrowse/?loc=Chr8:48529129..48532592	Qrob_H2.3_Sc0000008	NA	Chr8	48532592	48529129	3464	48532426	48529152	1821	N	E	NA	(M=3) PTHR11709//PTHR11709:SF22 - MULTI-COPPER OXIDASE // SUBFAMILY NOT NAMED	class1012:	0.000000	0.023634	43	NA	LDG	2:1
Qrob_T0004190.2	Qrob_P0004190.2	https://urgi.versailles.inra.fr/OakMine_PM1N/portal.do?externalids=Qrob_P0004190.2	https://urgi.versailles.inra.fr/WebApollo_oak_PM1N/jbrowse/?loc=Chr8:48562197..48567017	Qrob_H2.3_Sc0000008	NA	Chr8	48562197	48567017	4821	48562546	48566823	1629	N	E	NA	(M=1) PTHR10555:SF84 - SORTING NEXIN-8 (PTHR10555:SF84)	class3360:	0.147000	-	1	NA	SG	2:1
Qrob_T0004210.2	Qrob_P0004210.2	https://urgi.versailles.inra.fr/OakMine_PM1N/portal.do?externalids=Qrob_P0004210.2	https://urgi.versailles.inra.fr/WebApollo_oak_PM1N/jbrowse/?loc=Chr8:48584186..48585395	Qrob_H2.3_Sc0000008	NA	Chr8	48585395	48584186	1210	48585347	48584595	753	N	E	NA	NA	class37148:	0.035000	0.631650	1	NA	SG	2:1
Qrob_T0004240.2	Qrob_P0004240.2	https://urgi.versailles.inra.fr/OakMine_PM1N/portal.do?externalids=Qrob_P0004240.2	https://urgi.versailles.inra.fr/WebApollo_oak_PM1N/jbrowse/?loc=Chr8:48611705..48613952	Qrob_H2.3_Sc0000008	NA	Chr8	48611705	48613952	2248	48611795	48613867	1503	N	E	NA	NA	class5112:	0.360000	-	1	NA	SG	2:1
Qrob_T0004250.2	Qrob_P0004250.2	https://urgi.versailles.inra.fr/OakMine_PM1N/portal.do?externalids=Qrob_P0004250.2	https://urgi.versailles.inra.fr/WebApollo_oak_PM1N/jbrowse/?loc=Chr8:48620399..48624059	Qrob_H2.3_Sc0000008	NA	Chr8	48620399	48624059	3661	48620438	48623893	846	N	E	NA	(M=1) 6.4.1.1 - Pyruvate carboxylase.	class10862:	0.734000	-	1	NA	SG	2:1
Qrob_T0004270.2	Qrob_P0004270.2	https://urgi.versailles.inra.fr/OakMine_PM1N/portal.do?externalids=Qrob_P0004270.2	https://urgi.versailles.inra.fr/WebApollo_oak_PM1N/jbrowse/?loc=Chr8:48641130..48647864	Qrob_H2.3_Sc0000008	NA	Chr8	48641130	48647864	6735	48641200	48647841	2037	N	E	NA	(M=1) PF04187 - Protein of unknown function, DUF399	class7468:	0.891000	-	1	NA	SG	NA
Qrob_T0004290.2	Qrob_P0004290.2	https://urgi.versailles.inra.fr/OakMine_PM1N/portal.do?externalids=Qrob_P0004290.2	https://urgi.versailles.inra.fr/WebApollo_oak_PM1N/jbrowse/?loc=Chr8:48694739..48705134	Qrob_H2.3_Sc0000008	NA	Chr8	48694739	48705134	10396	48694739	48705014	1356	N	E	NA	(M=1) 2.6.1.13 - Ornithine aminotransferase.	class8069:	0.226000	-	1	NA	SG	NA
Qrob_T0004300.2	Qrob_P0004300.2	https://urgi.versailles.inra.fr/OakMine_PM1N/portal.do?externalids=Qrob_P0004300.2	https://urgi.versailles.inra.fr/WebApollo_oak_PM1N/jbrowse/?loc=Chr8:48729796..48731262	Qrob_H2.3_Sc0000008	NA	Chr8	48729796	48731262	1467	48730065	48731228	1164	N	E	NA	(M=42) PF12937 - F-box-like	class4276:	0.468000	-	1	NA	SG	NA
Qrob_T0004310.2	Qrob_P0004310.2	https://urgi.versailles.inra.fr/OakMine_PM1N/portal.do?externalids=Qrob_P0004310.2	https://urgi.versailles.inra.fr/WebApollo_oak_PM1N/jbrowse/?loc=Chr8:48750176..48754375	Qrob_H2.3_Sc0000008	s_2FIF1R_280,s_2FIF1R_353	Chr8	48754375	48750176	4200	48752361	48750950	1239	N	E	NA	(M=1) PTHR31072:SF2 - TRANSCRIPTION FACTOR TCP2-RELATED (PTHR31072:SF2)	class5473:	0.011000	0.631650	1	NA	SG	2:1
Qrob_T0004320.2	Qrob_P0004320.2	https://urgi.versailles.inra.fr/OakMine_PM1N/portal.do?externalids=Qrob_P0004320.2	https://urgi.versailles.inra.fr/WebApollo_oak_PM1N/jbrowse/?loc=Chr8:48815853..48816474	Qrob_H2.3_Sc0000008	NA	Chr8	48815853	48816474	622	48815905	48816384	480	N	E	NA	(M=5) K02874 - large subunit ribosomal protein L14	class5602:	0.442000	-	3	NA	TDG	2:1
Qrob_T0004330.2	Qrob_P0004330.2	https://urgi.versailles.inra.fr/OakMine_PM1N/portal.do?externalids=Qrob_P0004330.2	https://urgi.versailles.inra.fr/WebApollo_oak_PM1N/jbrowse/?loc=Chr8:48825178..48827303	Qrob_H2.3_Sc0000008	NA	Chr8	48827303	48825178	2126	48827303	48825228	1518	N	E	NA	(M=4) K08150 - MFS transporter, SP family, solute carrier family 2 (myo-inositol transporter), member 13	class1728:	0.045000	0.415421	2	NA	TDG	2:1
Qrob_T0004340.2	Qrob_P0004340.2	https://urgi.versailles.inra.fr/OakMine_PM1N/portal.do?externalids=Qrob_P0004340.2	https://urgi.versailles.inra.fr/WebApollo_oak_PM1N/jbrowse/?loc=Chr8:48869445..48873754	Qrob_H2.3_Sc0000008	NA	Chr8	48869445	48873754	4310	48869445	48873585	726	N	E	NA	(M=3) K02737 - 20S proteasome subunit beta 5 [EC:3.4.25.1]	class28682:	0.045000	0.069422	2	NA	SG	2:1
Qrob_T0004350.2	Qrob_P0004350.2	https://urgi.versailles.inra.fr/OakMine_PM1N/portal.do?externalids=Qrob_P0004350.2	https://urgi.versailles.inra.fr/WebApollo_oak_PM1N/jbrowse/?loc=Chr8:48890428..48890781	Qrob_H2.3_Sc0000008	NA	Chr8	48890428	48890781	354	48890428	48890781	354	N	E	NA	(M=5) K02874 - large subunit ribosomal protein L14	class37569:	0.131000	-	1	NA	TDG	2:1
Qrob_T0004360.2	Qrob_P0004360.2	https://urgi.versailles.inra.fr/OakMine_PM1N/portal.do?externalids=Qrob_P0004360.2	https://urgi.versailles.inra.fr/WebApollo_oak_PM1N/jbrowse/?loc=Chr8:48894188..48899253	Qrob_H2.3_Sc0000008	NA	Chr8	48899253	48894188	5066	48899094	48894219	1737	N	E	NA	(M=4) K08150 - MFS transporter, SP family, solute carrier family 2 (myo-inositol transporter), member 13	class1728:	0.045000	0.415421	2	NA	TDG	NA
Qrob_T0004380.2	Qrob_P0004380.2	https://urgi.versailles.inra.fr/OakMine_PM1N/portal.do?externalids=Qrob_P0004380.2	https://urgi.versailles.inra.fr/WebApollo_oak_PM1N/jbrowse/?loc=Chr8:48955446..48955865	Qrob_H2.3_Sc0000008	NA	Chr8	48955446	48955865	420	48955446	48955865	420	Y	U	nrouhier	(M=14) K03676 - glutaredoxin 3	class12520:	0.168000	-	1	NA	LDG	2:1
Qrob_T0004390.2	Qrob_P0004390.2	https://urgi.versailles.inra.fr/OakMine_PM1N/portal.do?externalids=Qrob_P0004390.2	https://urgi.versailles.inra.fr/WebApollo_oak_PM1N/jbrowse/?loc=Chr8:48981665..48987264	Qrob_H2.3_Sc0000008	NA	Chr8	48981665	48987264	5600	48981665	48987264	1377	Y	M	nrouhier	(M=1) K10950 - ERO1-like protein alpha [EC:1.8.4.-]	class3603:	0.343000	-	1	NA	LDG	2:1
Qrob_T0004400.2	Qrob_P0004400.2	https://urgi.versailles.inra.fr/OakMine_PM1N/portal.do?externalids=Qrob_P0004400.2	https://urgi.versailles.inra.fr/WebApollo_oak_PM1N/jbrowse/?loc=Chr8:49009141..49012386	Qrob_H2.3_Sc0000008	s_1DPCQI_336	Chr8	49009141	49012386	3246	49009191	49012073	1029	N	E	NA	(M=1) K14830 - protein MAK11	class10719:	0.976000	-	1	NA	SG	2:1
Qrob_T0004410.2	Qrob_P0004410.2	https://urgi.versailles.inra.fr/OakMine_PM1N/portal.do?externalids=Qrob_P0004410.2	https://urgi.versailles.inra.fr/WebApollo_oak_PM1N/jbrowse/?loc=Chr8:49023629..49025927	Qrob_H2.3_Sc0000008	NA	Chr8	49023629	49025927	2299	49023734	49025927	651	N	E	NA	(M=3) PTHR10926 - CELL CYCLE CONTROL PROTEIN 50	class14135:	0.775000	-	1	NA	LDG	2:1
Qrob_T0004420.2	Qrob_P0004420.2	https://urgi.versailles.inra.fr/OakMine_PM1N/portal.do?externalids=Qrob_P0004420.2	https://urgi.versailles.inra.fr/WebApollo_oak_PM1N/jbrowse/?loc=Chr8:49058344..49068270	Qrob_H2.3_Sc0000008	NA	Chr8	49068270	49058344	9927	49068270	49058400	1545	N	E	NA	(M=1) K14807 - ATP-dependent RNA helicase DDX51/DBP6 [EC:3.6.4.13]	class6211:	0.281000	-	1	NA	LDG	NA
Qrob_T0004450.2	Qrob_P0004450.2	https://urgi.versailles.inra.fr/OakMine_PM1N/portal.do?externalids=Qrob_P0004450.2	https://urgi.versailles.inra.fr/WebApollo_oak_PM1N/jbrowse/?loc=Chr11:47768254..47768775	Qrob_H2.3_Sc0000174	NA	Chr11	47768775	47768254	522	47768775	47768254	522	N	E	NA	(M=2) PTHR11850//PTHR11850:SF62 - HOMEOBOX PROTEIN TRANSCRIPTION FACTORS // SUBFAMILY NOT NAMED	NA	NA	NA	NA	NA	SG	1:1
Qrob_T0004460.2	Qrob_P0004460.2	https://urgi.versailles.inra.fr/OakMine_PM1N/portal.do?externalids=Qrob_P0004460.2	https://urgi.versailles.inra.fr/WebApollo_oak_PM1N/jbrowse/?loc=Chr11:47823028..47824947	Qrob_H2.3_Sc0000174	NA	Chr11	47823028	47824947	1920	47823360	47824757	1398	N	E	NA	(M=1) KOG0192//KOG0595//KOG1023//KOG1187 - Tyrosine kinase specific for activated (GTP-bound) p21cdc42Hs [Signal transduction mechanisms]. // Serine/threonine-protein kinase involved in autophagy [Posttranslational modification protein turnover chaperones Intracellular trafficking secretion and vesicular transport Signal transduction mechanisms]. // Natriuretic peptide receptor guanylate cyclase …	class10878:	0.713000	-	1	NA	SG	NA
Qrob_T0004470.2	Qrob_P0004470.2	https://urgi.versailles.inra.fr/OakMine_PM1N/portal.do?externalids=Qrob_P0004470.2	https://urgi.versailles.inra.fr/WebApollo_oak_PM1N/jbrowse/?loc=Chr11:47826745..47827894	Qrob_H2.3_Sc0000174	NA	Chr11	47827894	47826745	1150	47827874	47826768	489	N	E	NA	NA	class16134:	0.140000	-	2	NA	SG	1:1
Qrob_T0004480.2	Qrob_P0004480.2	https://urgi.versailles.inra.fr/OakMine_PM1N/portal.do?externalids=Qrob_P0004480.2	https://urgi.versailles.inra.fr/WebApollo_oak_PM1N/jbrowse/?loc=Chr11:47828762..47829875	Qrob_H2.3_Sc0000174	NA	Chr11	47829875	47828762	1114	47829863	47828804	942	N	E	NA	NA	class16134:	0.140000	-	2	NA	SG	1:1
Qrob_T0004490.2	Qrob_P0004490.2	https://urgi.versailles.inra.fr/OakMine_PM1N/portal.do?externalids=Qrob_P0004490.2	https://urgi.versailles.inra.fr/WebApollo_oak_PM1N/jbrowse/?loc=Chr11:47841427..47846058	Qrob_H2.3_Sc0000174	s_AE02HWOOP_1051	Chr11	47846058	47841427	4632	47846038	47841585	2100	N	E	NA	(M=34) K05391 - cyclic nucleotide gated channel, other eukaryote	class1056:	0.000000	0.287815	16	NA	LDG	NA
Qrob_T0004500.2	Qrob_P0004500.2	https://urgi.versailles.inra.fr/OakMine_PM1N/portal.do?externalids=Qrob_P0004500.2	https://urgi.versailles.inra.fr/WebApollo_oak_PM1N/jbrowse/?loc=Chr11:47855345..47859994	Qrob_H2.3_Sc0000174	NA	Chr11	47859994	47855345	4650	47859994	47855375	1764	N	E	NA	(M=7) PF04784//PF14389 - Protein of unknown function, DUF547 // Leucine-zipper of ternary complex factor MIP1	class9594:	0.873000	-	1	NA	SG	2:1
Qrob_T0004560.2	Qrob_P0004560.2	https://urgi.versailles.inra.fr/OakMine_PM1N/portal.do?externalids=Qrob_P0004560.2	https://urgi.versailles.inra.fr/WebApollo_oak_PM1N/jbrowse/?loc=Chr11:47935263..47935937	Qrob_H2.3_Sc0000174	NA	Chr11	47935263	47935937	675	47935303	47935937	522	N	E	NA	NA	class36783:	0.033000	0.631650	1	NA	SG	2:1
Qrob_T0004570.2	Qrob_P0004570.2	https://urgi.versailles.inra.fr/OakMine_PM1N/portal.do?externalids=Qrob_P0004570.2	https://urgi.versailles.inra.fr/WebApollo_oak_PM1N/jbrowse/?loc=Chr11:47966885..47968037	Qrob_H2.3_Sc0000174	s_2GF1H0_846,s_2GF1H0_891	Chr11	47966885	47968037	1153	47966905	47967886	900	N	E	NA	(M=27) PF12776 - Myb/SANT-like DNA-binding domain	class1669:	0.000000	0.204945	4	NA	SG	2:1
Qrob_T0004580.2	Qrob_P0004580.2	https://urgi.versailles.inra.fr/OakMine_PM1N/portal.do?externalids=Qrob_P0004580.2	https://urgi.versailles.inra.fr/WebApollo_oak_PM1N/jbrowse/?loc=Chr11:47980058..47985066	Qrob_H2.3_Sc0000174	NA	Chr11	47980058	47985066	5009	47980222	47985008	1761	N	E	NA	(M=1) KOG0356//KOG0361//KOG0362//KOG0363 - Mitochondrial chaperonin Cpn60/Hsp60p [Posttranslational modification protein turnover chaperones]. // Chaperonin complex component TCP-1 eta subunit (CCT7) [Posttranslational modification protein turnover chaperones]. // Chaperonin complex component TCP-1 theta subunit (CCT8) [Posttranslational modification protein turnover chaperones]. // Chaperonin co…	class1324:	0.002000	0.533032	4	NA	LDG	2:1
Qrob_T0004620.2	Qrob_P0004620.2	https://urgi.versailles.inra.fr/OakMine_PM1N/portal.do?externalids=Qrob_P0004620.2	https://urgi.versailles.inra.fr/WebApollo_oak_PM1N/jbrowse/?loc=Chr3:39224790..39234017	Qrob_H2.3_Sc0000636	NA	Chr3	39234017	39224790	9228	39234017	39224790	924	N	E	NA	NA	NA	NA	NA	NA	NA	SG	2:1
Qrob_T0004640.2	Qrob_P0004640.2	https://urgi.versailles.inra.fr/OakMine_PM1N/portal.do?externalids=Qrob_P0004640.2	https://urgi.versailles.inra.fr/WebApollo_oak_PM1N/jbrowse/?loc=Chr6:23838597..23841163	Qrob_H2.3_Sc0000006	NA	Chr6	23841163	23838597	2567	23840955	23839377	1071	N	E	NA	(M=7) PTHR10071//PTHR10071:SF161 - TRANSCRIPTION FACTOR GATA (GATA BINDING FACTOR) // SUBFAMILY NOT NAMED (PTHR10071:SF161)	class11060:	0.141000	-	1	NA	SG	2:1
Qrob_T0004680.2	Qrob_P0004680.2	https://urgi.versailles.inra.fr/OakMine_PM1N/portal.do?externalids=Qrob_P0004680.2	https://urgi.versailles.inra.fr/WebApollo_oak_PM1N/jbrowse/?loc=Chr6:23776496..23781475	Qrob_H2.3_Sc0000006	NA	Chr6	23781475	23776496	4980	23780241	23776614	3252	N	E	NA	(M=1) PTHR24420//PTHR24420:SF595 - LEUCINE-RICH REPEAT RECEPTOR-LIKE PROTEIN KINASE // SUBFAMILY NOT NAMED	class1003:	0.001000	0.041626	95	NA	LDG	NA
Qrob_T0004690.2	Qrob_P0004690.2	https://urgi.versailles.inra.fr/OakMine_PM1N/portal.do?externalids=Qrob_P0004690.2	https://urgi.versailles.inra.fr/WebApollo_oak_PM1N/jbrowse/?loc=Chr6:23761016..23768245	Qrob_H2.3_Sc0000006	NA	Chr6	23768245	23761016	7230	23766239	23761422	1341	N	E	NA	(M=1) KOG0113//KOG0147//KOG0151//KOG0670//KOG0794//KOG0834//KOG0835//KOG2888//KOG4676 - U1 small nuclear ribonucleoprotein (RRM superfamily) [RNA processing and modification]. // Transcriptional coactivator CAPER (RRM superfamily) [Transcription]. // Predicted splicing regulator contains RRM SWAP and RPR domains [General function prediction only]. // U4/U6-associated splicing factor PRP4 [RNA pro…	class8323:	0.702000	-	2	NA	LDG	NA
Qrob_T0004890.2	Qrob_P0004890.2	https://urgi.versailles.inra.fr/OakMine_PM1N/portal.do?externalids=Qrob_P0004890.2	https://urgi.versailles.inra.fr/WebApollo_oak_PM1N/jbrowse/?loc=Chr6:23144367..23147294	Qrob_H2.3_Sc0000006	s_1A386O_228	Chr6	23147294	23144367	2928	23147197	23144487	1170	N	E	NA	(M=4) 2.3.1.74 - Naringenin-chalcone synthase.	class1236:	0.000000	0.005422	2	contracted	LDG	2:1
Qrob_T0004910.2	Qrob_P0004910.2	https://urgi.versailles.inra.fr/OakMine_PM1N/portal.do?externalids=Qrob_P0004910.2	https://urgi.versailles.inra.fr/WebApollo_oak_PM1N/jbrowse/?loc=Chr6:23077806..23082149	Qrob_H2.3_Sc0000006	NA	Chr6	23077806	23082149	4344	23077827	23082119	1218	N	E	NA	(M=2) PTHR10566:SF10 - ABC1 FAMILY PROTEIN KINASE	class11901:	0.886000	-	1	NA	SG	NA
Qrob_T0004920.2	Qrob_P0004920.2	https://urgi.versailles.inra.fr/OakMine_PM1N/portal.do?externalids=Qrob_P0004920.2	https://urgi.versailles.inra.fr/WebApollo_oak_PM1N/jbrowse/?loc=Chr6:23064711..23071305	Qrob_H2.3_Sc0000006	NA	Chr6	23064711	23071305	6595	23064752	23071305	798	N	E	NA	(M=2) PTHR10566:SF10 - ABC1 FAMILY PROTEIN KINASE	NA	NA	NA	NA	NA	SG	NA
Qrob_T0004940.2	Qrob_P0004940.2	https://urgi.versailles.inra.fr/OakMine_PM1N/portal.do?externalids=Qrob_P0004940.2	https://urgi.versailles.inra.fr/WebApollo_oak_PM1N/jbrowse/?loc=Chr6:23009273..23013288	Qrob_H2.3_Sc0000006	NA	Chr6	23013288	23009273	4016	23013149	23009516	906	N	E	NA	(M=15) PTHR23083 - TETRATRICOPEPTIDE REPEAT PROTEIN, TPR	class11127:	0.800000	-	1	NA	LDG	2:1
Qrob_T0004950.2	Qrob_P0004950.2	https://urgi.versailles.inra.fr/OakMine_PM1N/portal.do?externalids=Qrob_P0004950.2	https://urgi.versailles.inra.fr/WebApollo_oak_PM1N/jbrowse/?loc=Chr6:22990703..22994796	Qrob_H2.3_Sc0000006	NA	Chr6	22994796	22990703	4094	22994717	22990725	1197	N	E	NA	(M=1) 2.4.1.132 - GDP-Man:Man(1)GlcNAc(2)-PP-dolichol alpha-1,3-mannosyltransferase.	class8428:	0.672000	-	1	NA	SG	2:1
Qrob_T0005000.2	Qrob_P0005000.2	https://urgi.versailles.inra.fr/OakMine_PM1N/portal.do?externalids=Qrob_P0005000.2	https://urgi.versailles.inra.fr/WebApollo_oak_PM1N/jbrowse/?loc=Chr6:22940367..22940972	Qrob_H2.3_Sc0000006	NA	Chr6	22940972	22940367	606	22940972	22940367	606	N	E	NA	(M=8) KOG1969 - DNA replication checkpoint protein CHL12/CTF18 [Energy production and conversion Replication recombination and repair].	class36465:	0.026000	0.631650	1	NA	SG	2:1
Qrob_T0005010.2	Qrob_P0005010.2	https://urgi.versailles.inra.fr/OakMine_PM1N/portal.do?externalids=Qrob_P0005010.2	https://urgi.versailles.inra.fr/WebApollo_oak_PM1N/jbrowse/?loc=Chr6:22921389..22929298	Qrob_H2.3_Sc0000006	NA	Chr6	22929298	22921389	7910	22929298	22921389	963	N	E	NA	(M=1) PTHR13779:SF25 - HOLLIDAY JUNCTION ATP-DEPENDENT DNA HELICASE RUVB (PTHR13779:SF25)	class3449:	0.010000	0.713848	2	NA	SG	NA
Qrob_T0005020.2	Qrob_P0005020.2	https://urgi.versailles.inra.fr/OakMine_PM1N/portal.do?externalids=Qrob_P0005020.2	https://urgi.versailles.inra.fr/WebApollo_oak_PM1N/jbrowse/?loc=Chr6:22907922..22916354	Qrob_H2.3_Sc0000006	NA	Chr6	22916354	22907922	8433	22916354	22907922	1416	N	E	NA	(M=1) PTHR23389:SF3 - CHROMOSOME TRANSMISSION FIDELITY PROTEIN 18 HOMOLOG (PTHR23389:SF3)	class3449:	0.010000	0.713848	2	NA	SG	2:1
Qrob_T0005030.2	Qrob_P0005030.2	https://urgi.versailles.inra.fr/OakMine_PM1N/portal.do?externalids=Qrob_P0005030.2	https://urgi.versailles.inra.fr/WebApollo_oak_PM1N/jbrowse/?loc=Chr6:22878125..22880811	Qrob_H2.3_Sc0000006	NA	Chr6	22878125	22880811	2687	22878200	22880493	462	N	E	NA	NA	class5932:	0.248000	-	1	NA	SG	NA
Qrob_T0005060.2	Qrob_P0005060.2	https://urgi.versailles.inra.fr/OakMine_PM1N/portal.do?externalids=Qrob_P0005060.2	https://urgi.versailles.inra.fr/WebApollo_oak_PM1N/jbrowse/?loc=Chr6:22853712..22862627	Qrob_H2.3_Sc0000006	NA	Chr6	22862627	22853712	8916	22862498	22853739	1200	N	E	NA	(M=1) K18881 - D-lactate dehydratase [EC:4.2.1.130]	class3524:	0.007000	0.323314	1	NA	SG	2:1
Qrob_T0005090.2	Qrob_P0005090.2	https://urgi.versailles.inra.fr/OakMine_PM1N/portal.do?externalids=Qrob_P0005090.2	https://urgi.versailles.inra.fr/WebApollo_oak_PM1N/jbrowse/?loc=Chr6:22801491..22802453	Qrob_H2.3_Sc0000006	NA	Chr6	22802453	22801491	963	22802453	22801606	372	N	E	NA	(M=1) KOG0263//KOG0266//KOG0271//KOG0272//KOG0276//KOG0279//KOG0292//KOG0295//KOG0319//KOG0974 - Transcription initiation factor TFIID subunit TAF5 (also component of histone acetyltransferase SAGA) [Transcription]. // WD40 repeat-containing protein [General function prediction only]. // Notchless-like WD40 repeat-containing protein [Function unknown]. // U4/U6 small nuclear ribonucleoprotein Prp…	NA	NA	NA	NA	NA	LDG	2:1
Qrob_T0005100.2	Qrob_P0005100.2	https://urgi.versailles.inra.fr/OakMine_PM1N/portal.do?externalids=Qrob_P0005100.2	https://urgi.versailles.inra.fr/WebApollo_oak_PM1N/jbrowse/?loc=Chr6:22780592..22787044	Qrob_H2.3_Sc0000006	NA	Chr6	22787044	22780592	6453	22786277	22780643	873	N	E	NA	(M=2) PTHR12654//PTHR12654:SF0 - BILE ACID BETA-GLUCOSIDASE-RELATED // SUBFAMILY NOT NAMED	class1745:	0.344000	-	5	NA	LDG	2:1
Qrob_T0005110.2	Qrob_P0005110.2	https://urgi.versailles.inra.fr/OakMine_PM1N/portal.do?externalids=Qrob_P0005110.2	https://urgi.versailles.inra.fr/WebApollo_oak_PM1N/jbrowse/?loc=Chr6:22772233..22776857	Qrob_H2.3_Sc0000006	NA	Chr6	22776857	22772233	4625	22776837	22772254	2121	N	E	NA	(M=2) PTHR12654//PTHR12654:SF0 - BILE ACID BETA-GLUCOSIDASE-RELATED // SUBFAMILY NOT NAMED	class1745:	0.344000	-	5	NA	LDG	2:1
Qrob_T0005150.2	Qrob_P0005150.2	https://urgi.versailles.inra.fr/OakMine_PM1N/portal.do?externalids=Qrob_P0005150.2	https://urgi.versailles.inra.fr/WebApollo_oak_PM1N/jbrowse/?loc=Chr6:22626600..22629010	Qrob_H2.3_Sc0000006	NA	Chr6	22626600	22629010	2411	22626600	22629010	2031	N	E	NA	(M=29) PF04578//PF13968 - Protein of unknown function, DUF594 // Domain of unknown function (DUF4220)	class1097:	0.000000	0.000000	23	expanded	LDG	NA
Qrob_T0005160.2	Qrob_P0005160.2	https://urgi.versailles.inra.fr/OakMine_PM1N/portal.do?externalids=Qrob_P0005160.2	https://urgi.versailles.inra.fr/WebApollo_oak_PM1N/jbrowse/?loc=Chr6:22589802..22591378	Qrob_H2.3_Sc0000006	NA	Chr6	22591378	22589802	1577	22591378	22589802	582	N	E	NA	(M=2) K17338 - receptor expression-enhancing protein 1/2/3/4	class3932:	0.344000	-	2	NA	LDG	2:1
Qrob_T0005170.2	Qrob_P0005170.2	https://urgi.versailles.inra.fr/OakMine_PM1N/portal.do?externalids=Qrob_P0005170.2	https://urgi.versailles.inra.fr/WebApollo_oak_PM1N/jbrowse/?loc=Chr6:22569622..22577903	Qrob_H2.3_Sc0000006	NA	Chr6	22569622	22577903	8282	22569905	22577854	1512	N	E	NA	(M=1) PTHR24361//PTHR24361:SF229 - MITOGEN-ACTIVATED KINASE KINASE KINASE // SUBFAMILY NOT NAMED	class1441:	0.017000	0.131611	2	NA	LDG	2:1
Qrob_T0005180.2	Qrob_P0005180.2	https://urgi.versailles.inra.fr/OakMine_PM1N/portal.do?externalids=Qrob_P0005180.2	https://urgi.versailles.inra.fr/WebApollo_oak_PM1N/jbrowse/?loc=Chr6:22544942..22551517	Qrob_H2.3_Sc0000006	NA	Chr6	22551517	22544942	6576	22551387	22545022	1011	N	E	NA	(M=3) K10839 - UV excision repair protein RAD23	class5025:	0.298000	-	1	NA	LDG	2:1
Qrob_T0005190.2	Qrob_P0005190.2	https://urgi.versailles.inra.fr/OakMine_PM1N/portal.do?externalids=Qrob_P0005190.2	https://urgi.versailles.inra.fr/WebApollo_oak_PM1N/jbrowse/?loc=Chr6:22536339..22540485	Qrob_H2.3_Sc0000006	NA	Chr6	22540485	22536339	4147	22540403	22536415	861	N	E	NA	NA	class7074:	0.391000	-	1	NA	LDG	2:1
Qrob_T0005690.2	Qrob_P0005690.2	https://urgi.versailles.inra.fr/OakMine_PM1N/portal.do?externalids=Qrob_P0005690.2	https://urgi.versailles.inra.fr/WebApollo_oak_PM1N/jbrowse/?loc=Chr6:21333198..21340489	Qrob_H2.3_Sc0000006	NA	Chr6	21340489	21333198	7292	21340489	21333198	1278	N	E	NA	(M=3) K04728 - ataxia telangectasia mutated family protein [EC:2.7.11.1]	class5631:	0.036000	0.009836	3	NA	SG	2:1
Qrob_T0005700.2	Qrob_P0005700.2	https://urgi.versailles.inra.fr/OakMine_PM1N/portal.do?externalids=Qrob_P0005700.2	https://urgi.versailles.inra.fr/WebApollo_oak_PM1N/jbrowse/?loc=Chr6:21318092..21329581	Qrob_H2.3_Sc0000006	NA	Chr6	21329581	21318092	11490	21329581	21318216	2286	N	E	NA	(M=1) KOG0889//KOG0890//KOG0891//KOG0892//KOG0903//KOG0904//KOG0905//KOG0906 - Histone acetyltransferase SAGA TRRAP/TRA1 component PI-3 kinase superfamily [Signal transduction mechanisms Chromatin structure and dynamics Replication recombination and repair Cell cycle control cell division chromosome partitioning]. // Protein kinase of the PI-3 kinase family involved in mitotic growth DNA repair a…	class5631:	0.036000	0.009836	3	NA	SG	2:1
Qrob_T0005720.2	Qrob_P0005720.2	https://urgi.versailles.inra.fr/OakMine_PM1N/portal.do?externalids=Qrob_P0005720.2	https://urgi.versailles.inra.fr/WebApollo_oak_PM1N/jbrowse/?loc=Chr6:21292742..21295111	Qrob_H2.3_Sc0000006	NA	Chr6	21295111	21292742	2370	21294368	21292853	1104	N	E	NA	(M=8) 2.4.2.30 - NAD(+) ADP-ribosyltransferase.	class7582:	0.182000	-	1	NA	SG	2:1
Qrob_T0005730.2	Qrob_P0005730.2	https://urgi.versailles.inra.fr/OakMine_PM1N/portal.do?externalids=Qrob_P0005730.2	https://urgi.versailles.inra.fr/WebApollo_oak_PM1N/jbrowse/?loc=Chr6:21276366..21278060	Qrob_H2.3_Sc0000006	NA	Chr6	21278060	21276366	1695	21277757	21276789	969	N	E	NA	(M=7) PF07816 - Protein of unknown function (DUF1645)	class4176:	0.017000	0.631650	1	NA	SG	1:1
Qrob_T0005740.2	Qrob_P0005740.2	https://urgi.versailles.inra.fr/OakMine_PM1N/portal.do?externalids=Qrob_P0005740.2	https://urgi.versailles.inra.fr/WebApollo_oak_PM1N/jbrowse/?loc=Chr6:21261008..21264270	Qrob_H2.3_Sc0000006	NA	Chr6	21261008	21264270	3263	21261008	21264270	837	N	E	NA	(M=2) 6.3.5.5 - Carbamoyl-phosphate synthase (glutamine-hydrolyzing).	NA	NA	NA	NA	NA	LDG	1:1
Qrob_T0005750.2	Qrob_P0005750.2	https://urgi.versailles.inra.fr/OakMine_PM1N/portal.do?externalids=Qrob_P0005750.2	https://urgi.versailles.inra.fr/WebApollo_oak_PM1N/jbrowse/?loc=Chr6:21251142..21254874	Qrob_H2.3_Sc0000006	NA	Chr6	21251142	21254874	3733	21251247	21254765	516	N	E	NA	(M=2) PF14159 - CAAD domains of cyanobacterial aminoacyl-tRNA synthetase	class9343:	0.978000	-	1	NA	SG	2:1
Qrob_T0005760.2	Qrob_P0005760.2	https://urgi.versailles.inra.fr/OakMine_PM1N/portal.do?externalids=Qrob_P0005760.2	https://urgi.versailles.inra.fr/WebApollo_oak_PM1N/jbrowse/?loc=Chr6:21243399..21248729	Qrob_H2.3_Sc0000006	NA	Chr6	21243399	21248729	5331	21243635	21248618	1422	N	E	NA	(M=1) 1.1.1.267 - 1-deoxy-D-xylulose-5-phosphate reductoisomerase.	class6556:	0.141000	-	1	NA	SG	2:1
Qrob_T0005790.2	Qrob_P0005790.2	https://urgi.versailles.inra.fr/OakMine_PM1N/portal.do?externalids=Qrob_P0005790.2	https://urgi.versailles.inra.fr/WebApollo_oak_PM1N/jbrowse/?loc=Chr6:21187534..21189200	Qrob_H2.3_Sc0000006	NA	Chr6	21189200	21187534	1667	21189178	21187534	588	N	E	NA	(M=2) PTHR11002:SF7 - CARBONIC ANHYDRASE 2, CHLOROPLASTIC-RELATED (PTHR11002:SF7)	class4721:	0.001000	0.069422	2	NA	TDG	1:1
Qrob_T0005800.2	Qrob_P0005800.2	https://urgi.versailles.inra.fr/OakMine_PM1N/portal.do?externalids=Qrob_P0005800.2	https://urgi.versailles.inra.fr/WebApollo_oak_PM1N/jbrowse/?loc=Chr6:21162194..21165994	Qrob_H2.3_Sc0000006	NA	Chr6	21165994	21162194	3801	21165994	21162194	756	Y	M	tgerardi	(M=2) PTHR11002:SF7 - CARBONIC ANHYDRASE 2, CHLOROPLASTIC-RELATED (PTHR11002:SF7)	class4721:	0.001000	0.069422	2	NA	TDG	1:1
Qrob_T0005810.2	Qrob_P0005810.2	https://urgi.versailles.inra.fr/OakMine_PM1N/portal.do?externalids=Qrob_P0005810.2	https://urgi.versailles.inra.fr/WebApollo_oak_PM1N/jbrowse/?loc=Chr6:21152052..21153310	Qrob_H2.3_Sc0000006	NA	Chr6	21152052	21153310	1259	21152052	21153310	651	Y	U	msoler	(M=10) PTHR10641//PTHR10641:SF482 - MYB-LIKE DNA-BINDING PROTEIN MYB // SUBFAMILY NOT NAMED	class4417:	0.000000	0.009836	3	expanded	LDG	1:1
Qrob_T0005830.2	Qrob_P0005830.2	https://urgi.versailles.inra.fr/OakMine_PM1N/portal.do?externalids=Qrob_P0005830.2	https://urgi.versailles.inra.fr/WebApollo_oak_PM1N/jbrowse/?loc=Chr6:21105282..21110591	Qrob_H2.3_Sc0000006	NA	Chr6	21105282	21110591	5310	21105404	21110528	858	N	E	NA	(M=4) K03681 - exosome complex component RRP40	class5332:	0.053000	-	2	NA	LDG	1:1
Qrob_T0005840.2	Qrob_P0005840.2	https://urgi.versailles.inra.fr/OakMine_PM1N/portal.do?externalids=Qrob_P0005840.2	https://urgi.versailles.inra.fr/WebApollo_oak_PM1N/jbrowse/?loc=Chr6:21087327..21090764	Qrob_H2.3_Sc0000006	NA	Chr6	21087327	21090764	3438	21087327	21090764	1260	N	E	NA	(M=302) PF00646 - F-box domain	NA	NA	NA	NA	NA	LDG	NA
Qrob_T0005850.2	Qrob_P0005850.2	https://urgi.versailles.inra.fr/OakMine_PM1N/portal.do?externalids=Qrob_P0005850.2	https://urgi.versailles.inra.fr/WebApollo_oak_PM1N/jbrowse/?loc=Chr6:21074176..21076890	Qrob_H2.3_Sc0000006	NA	Chr6	21076890	21074176	2715	21076779	21074251	2529	N	E	NA	(M=162) PF01535//PF13041 - PPR repeat // PPR repeat family	class13582:	0.001000	0.631650	1	NA	SG	1:1
Qrob_T0005860.2	Qrob_P0005860.2	https://urgi.versailles.inra.fr/OakMine_PM1N/portal.do?externalids=Qrob_P0005860.2	https://urgi.versailles.inra.fr/WebApollo_oak_PM1N/jbrowse/?loc=Chr6:21067503..21070385	Qrob_H2.3_Sc0000006	s_1B20QS_1559	Chr6	21067503	21070385	2883	21067532	21070351	2211	N	E	NA	(M=1) KOG1840//KOG4626 - Kinesin light chain [Cytoskeleton]. // O-linked N-acetylglucosamine transferase OGT [Carbohydrate transport and metabolism Posttranslational modification protein turnover chaperones Signal transduction mechanisms].	class1640:	0.010000	0.131611	2	NA	LDG	1:1
Qrob_T0005870.2	Qrob_P0005870.2	https://urgi.versailles.inra.fr/OakMine_PM1N/portal.do?externalids=Qrob_P0005870.2	https://urgi.versailles.inra.fr/WebApollo_oak_PM1N/jbrowse/?loc=Chr6:21055373..21060291	Qrob_H2.3_Sc0000006	NA	Chr6	21055373	21060291	4919	21055398	21060234	1065	N	E	NA	(M=1) KOG0192//KOG0193//KOG0194//KOG0196//KOG0197//KOG1026//KOG1095//KOG1187//KOG4278//KOG4721 - Tyrosine kinase specific for activated (GTP-bound) p21cdc42Hs [Signal transduction mechanisms]. // Serine/threonine protein kinase RAF [Signal transduction mechanisms]. // Protein tyrosine kinase [Signal transduction mechanisms]. // Tyrosine kinase EPH (ephrin) receptor family [Signal transduction mec…	class8009:	0.150000	-	1	NA	LDG	2:1
Qrob_T0005880.2	Qrob_P0005880.2	https://urgi.versailles.inra.fr/OakMine_PM1N/portal.do?externalids=Qrob_P0005880.2	https://urgi.versailles.inra.fr/WebApollo_oak_PM1N/jbrowse/?loc=Chr6:21037476..21040093	Qrob_H2.3_Sc0000006	NA	Chr6	21037476	21040093	2618	21038046	21040032	642	N	E	NA	(M=17) PF04535 - Domain of unknown function (DUF588)	class5450:	0.089000	-	1	NA	SG	NA
Qrob_T0005890.2	Qrob_P0005890.2	https://urgi.versailles.inra.fr/OakMine_PM1N/portal.do?externalids=Qrob_P0005890.2	https://urgi.versailles.inra.fr/WebApollo_oak_PM1N/jbrowse/?loc=Chr6:21028182..21034853	Qrob_H2.3_Sc0000006	NA	Chr6	21028182	21034853	6672	21028371	21034825	1956	N	E	NA	(M=1) PF12014 - Domain of unknown function (DUF3506)	class8010:	0.678000	-	1	NA	SG	2:1
Qrob_T0005900.2	Qrob_P0005900.2	https://urgi.versailles.inra.fr/OakMine_PM1N/portal.do?externalids=Qrob_P0005900.2	https://urgi.versailles.inra.fr/WebApollo_oak_PM1N/jbrowse/?loc=Chr6:21018967..21023348	Qrob_H2.3_Sc0000006	NA	Chr6	21018967	21023348	4382	21019698	21023326	966	N	E	NA	(M=1) K16284 - E3 ubiquitin-protein ligase SIS3 [EC:2.3.2.27]	class4887:	0.028000	0.631650	1	NA	LDG	2:1
Qrob_T0005910.2	Qrob_P0005910.2	https://urgi.versailles.inra.fr/OakMine_PM1N/portal.do?externalids=Qrob_P0005910.2	https://urgi.versailles.inra.fr/WebApollo_oak_PM1N/jbrowse/?loc=Chr6:21006472..21009170	Qrob_H2.3_Sc0000006	NA	Chr6	21006472	21009170	2699	21006513	21009094	915	N	E	NA	(M=2) PTHR23029//PTHR23029:SF5 - PHOSPHOGLYCERATE MUTASE // SUBFAMILY NOT NAMED	class14181:	0.636000	-	1	NA	SG	2:1
Qrob_T0005920.2	Qrob_P0005920.2	https://urgi.versailles.inra.fr/OakMine_PM1N/portal.do?externalids=Qrob_P0005920.2	https://urgi.versailles.inra.fr/WebApollo_oak_PM1N/jbrowse/?loc=Chr6:20997534..20999591	Qrob_H2.3_Sc0000006	s_AE01BE5WC_1029,s_AE01BE5WC_1739	Chr6	20999591	20997534	2058	20999526	20997637	1890	N	E	NA	(M=11) PF03181 - BURP domain	class1805:	0.003000	0.039971	1	NA	LDG	2:1
Qrob_T0005940.2	Qrob_P0005940.2	https://urgi.versailles.inra.fr/OakMine_PM1N/portal.do?externalids=Qrob_P0005940.2	https://urgi.versailles.inra.fr/WebApollo_oak_PM1N/jbrowse/?loc=Chr6:20967824..20970194	Qrob_H2.3_Sc0000006	NA	Chr6	20970194	20967824	2371	20969922	20967824	483	N	E	NA	(M=4) PTHR13935:SF46 - BASIC HELIX-LOOP-HELIX DOMAIN-CONTAINING PROTEIN (PTHR13935:SF46)	class4362:	0.020000	0.631650	1	NA	SG	2:1
Qrob_T0005950.2	Qrob_P0005950.2	https://urgi.versailles.inra.fr/OakMine_PM1N/portal.do?externalids=Qrob_P0005950.2	https://urgi.versailles.inra.fr/WebApollo_oak_PM1N/jbrowse/?loc=Chr6:20930625..20936330	Qrob_H2.3_Sc0000006	NA	Chr6	20936330	20930625	5706	20936168	20930903	1185	N	E	NA	(M=1) KOG0192//KOG0193//KOG0194//KOG0197//KOG0200//KOG1026//KOG1094//KOG1095//KOG1187//KOG4721 - Tyrosine kinase specific for activated (GTP-bound) p21cdc42Hs [Signal transduction mechanisms]. // Serine/threonine protein kinase RAF [Signal transduction mechanisms]. // Protein tyrosine kinase [Signal transduction mechanisms]. // Tyrosine kinases [Signal transduction mechanisms]. // Fibroblast/plat…	class1249:	0.000000	0.572229	5	NA	LDG	2:1
Qrob_T0006050.2	Qrob_P0006050.2	https://urgi.versailles.inra.fr/OakMine_PM1N/portal.do?externalids=Qrob_P0006050.2	https://urgi.versailles.inra.fr/WebApollo_oak_PM1N/jbrowse/?loc=Chr6:20542014..20548212	Qrob_H2.3_Sc0000006	NA	Chr6	20548212	20542014	6199	20548212	20542014	3123	N	E	NA	(M=1) KOG0444//KOG0472//KOG0531//KOG0532//KOG0617//KOG0618//KOG3207//KOG4194//KOG4237//KOG4308 - Cytoskeletal regulator Flightless-I (contains leucine-rich and gelsolin repeats) [Cytoskeleton]. // Leucine-rich repeat protein [Function unknown]. // Protein phosphatase 1 regulatory subunit and related proteins [Signal transduction mechanisms]. // Leucine-rich repeat (LRR) protein contains calponin …	class1049:	0.000000	0.000000	29	expanded	LDG	1:1
Qrob_T0006070.2	Qrob_P0006070.2	https://urgi.versailles.inra.fr/OakMine_PM1N/portal.do?externalids=Qrob_P0006070.2	https://urgi.versailles.inra.fr/WebApollo_oak_PM1N/jbrowse/?loc=Chr6:20516387..20516977	Qrob_H2.3_Sc0000006	NA	Chr6	20516977	20516387	591	20516977	20516387	591	N	E	NA	(M=1) KOG2166//KOG2167//KOG2285 - Cullins [Cell cycle control cell division chromosome partitioning]. // Cullins [Cell cycle control cell division chromosome partitioning]. // E3 ubiquitin ligase Cullin 1 component [Posttranslational modification protein turnover chaperones].	NA	NA	NA	NA	NA	LDG	1:1
Qrob_T0006080.2	Qrob_P0006080.2	https://urgi.versailles.inra.fr/OakMine_PM1N/portal.do?externalids=Qrob_P0006080.2	https://urgi.versailles.inra.fr/WebApollo_oak_PM1N/jbrowse/?loc=Chr6:20498581..20501046	Qrob_H2.3_Sc0000006	NA	Chr6	20501046	20498581	2466	20500941	20498581	2280	N	E	NA	(M=162) PF01535//PF13041 - PPR repeat // PPR repeat family	class2302:	0.002000	0.004460	5	expanded	LDG	2:1
Qrob_T0006100.2	Qrob_P0006100.2	https://urgi.versailles.inra.fr/OakMine_PM1N/portal.do?externalids=Qrob_P0006100.2	https://urgi.versailles.inra.fr/WebApollo_oak_PM1N/jbrowse/?loc=Chr6:20428941..20431636	Qrob_H2.3_Sc0000006	NA	Chr6	20428941	20431636	2696	20428941	20431636	954	N	E	NA	(M=2) K12869 - crooked neck	NA	NA	NA	NA	NA	LDG	1:1
Qrob_T0006120.2	Qrob_P0006120.2	https://urgi.versailles.inra.fr/OakMine_PM1N/portal.do?externalids=Qrob_P0006120.2	https://urgi.versailles.inra.fr/WebApollo_oak_PM1N/jbrowse/?loc=Chr6:20421306..20422562	Qrob_H2.3_Sc0000006	NA	Chr6	20421306	20422562	1257	20421382	20422542	1161	N	E	NA	(M=84) PF00646//PF08268 - F-box domain // F-box associated domain	class1088:	0.000000	0.000000	139	expanded	LDG	1:1
Qrob_T0006130.2	Qrob_P0006130.2	https://urgi.versailles.inra.fr/OakMine_PM1N/portal.do?externalids=Qrob_P0006130.2	https://urgi.versailles.inra.fr/WebApollo_oak_PM1N/jbrowse/?loc=Chr6:20394124..20402892	Qrob_H2.3_Sc0000006	NA	Chr6	20394124	20402892	8769	20394124	20402832	576	N	E	NA	NA	NA	NA	NA	NA	NA	SG	2:1
Qrob_T0006150.2	Qrob_P0006150.2	https://urgi.versailles.inra.fr/OakMine_PM1N/portal.do?externalids=Qrob_P0006150.2	https://urgi.versailles.inra.fr/WebApollo_oak_PM1N/jbrowse/?loc=Chr6:20353752..20359523	Qrob_H2.3_Sc0000006	NA	Chr6	20359523	20353752	5772	20359503	20353772	663	N	E	NA	(M=20) PF01842 - ACT domain	class10823:	0.734000	-	1	NA	LDG	2:1
Qrob_T0006160.2	Qrob_P0006160.2	https://urgi.versailles.inra.fr/OakMine_PM1N/portal.do?externalids=Qrob_P0006160.2	https://urgi.versailles.inra.fr/WebApollo_oak_PM1N/jbrowse/?loc=Chr6:20349538..20350331	Qrob_H2.3_Sc0000006	NA	Chr6	20350331	20349538	794	20350331	20349558	774	N	E	NA	(M=82) PF00190 - Cupin	class3745:	0.460000	-	1	NA	SG	2:1
Qrob_T0006180.2	Qrob_P0006180.2	https://urgi.versailles.inra.fr/OakMine_PM1N/portal.do?externalids=Qrob_P0006180.2	https://urgi.versailles.inra.fr/WebApollo_oak_PM1N/jbrowse/?loc=Chr6:20335912..20336680	Qrob_H2.3_Sc0000006	NA	Chr6	20336680	20335912	769	20336680	20335912	516	N	E	NA	(M=7) PTHR13774 - PHENAZINE BIOSYNTHESIS PROTEIN	NA	NA	NA	NA	NA	LDG	2:1
Qrob_T0006190.2	Qrob_P0006190.2	https://urgi.versailles.inra.fr/OakMine_PM1N/portal.do?externalids=Qrob_P0006190.2	https://urgi.versailles.inra.fr/WebApollo_oak_PM1N/jbrowse/?loc=Chr6:20332750..20333936	Qrob_H2.3_Sc0000006	NA	Chr6	20332750	20333936	1187	20332816	20333906	687	N	E	NA	(M=27) PTHR32285:SF15 - PROTEIN TRICHOME BIREFRINGENCE-LIKE 37-RELATED (PTHR32285:SF15)	class7203:	0.451000	-	1	NA	SG	2:1
Qrob_T0006200.2	Qrob_P0006200.2	https://urgi.versailles.inra.fr/OakMine_PM1N/portal.do?externalids=Qrob_P0006200.2	https://urgi.versailles.inra.fr/WebApollo_oak_PM1N/jbrowse/?loc=Chr6:20319045..20325607	Qrob_H2.3_Sc0000006	NA	Chr6	20325607	20319045	6563	20325558	20319045	750	N	E	NA	(M=1) PF08167 - rRNA processing/ribosome biogenesis	class6173:	0.509000	-	2	NA	SG	2:1
Qrob_T0006210.2	Qrob_P0006210.2	https://urgi.versailles.inra.fr/OakMine_PM1N/portal.do?externalids=Qrob_P0006210.2	https://urgi.versailles.inra.fr/WebApollo_oak_PM1N/jbrowse/?loc=Chr6:20315597..20317530	Qrob_H2.3_Sc0000006	NA	Chr6	20317530	20315597	1934	20317530	20315632	774	N	E	NA	NA	class6173:	0.509000	-	2	NA	SG	NA
Qrob_T0006220.2	Qrob_P0006220.2	https://urgi.versailles.inra.fr/OakMine_PM1N/portal.do?externalids=Qrob_P0006220.2	https://urgi.versailles.inra.fr/WebApollo_oak_PM1N/jbrowse/?loc=Chr6:20308568..20312717	Qrob_H2.3_Sc0000006	NA	Chr6	20312717	20308568	4150	20312717	20308596	1242	N	E	NA	NA	NA	NA	NA	NA	NA	SG	NA
Qrob_T0006230.2	Qrob_P0006230.2	https://urgi.versailles.inra.fr/OakMine_PM1N/portal.do?externalids=Qrob_P0006230.2	https://urgi.versailles.inra.fr/WebApollo_oak_PM1N/jbrowse/?loc=Chr6:20292851..20298521	Qrob_H2.3_Sc0000006	NA	Chr6	20298521	20292851	5671	20298501	20293110	1212	N	E	NA	(M=1) 4.1.1.33 - Diphosphomevalonate decarboxylase.	class4303:	0.296000	-	1	NA	SG	NA
Qrob_T0006260.2	Qrob_P0006260.2	https://urgi.versailles.inra.fr/OakMine_PM1N/portal.do?externalids=Qrob_P0006260.2	https://urgi.versailles.inra.fr/WebApollo_oak_PM1N/jbrowse/?loc=Chr6:20219749..20221456	Qrob_H2.3_Sc0000006	NA	Chr6	20221456	20219749	1708	20221456	20219749	393	N	E	NA	(M=1) PTHR21162 - P53 AND DNA DAMAGE-REGULATED PROTEIN	class8156:	0.054000	-	3	NA	LDG	1:1
Qrob_T0006280.2	Qrob_P0006280.2	https://urgi.versailles.inra.fr/OakMine_PM1N/portal.do?externalids=Qrob_P0006280.2	https://urgi.versailles.inra.fr/WebApollo_oak_PM1N/jbrowse/?loc=Chr6:20187440..20188262	Qrob_H2.3_Sc0000006	NA	Chr6	20188262	20187440	823	20188262	20187440	777	N	E	NA	(M=16) PF10536 - Plant mobile domain	class21938:	0.055000	-	1	NA	SG	1:1
Qrob_T0006370.2	Qrob_P0006370.2	https://urgi.versailles.inra.fr/OakMine_PM1N/portal.do?externalids=Qrob_P0006370.2	https://urgi.versailles.inra.fr/WebApollo_oak_PM1N/jbrowse/?loc=Chr1:3046114..3052105	Qrob_H2.3_Sc0000041	NA	Chr1	3052105	3046114	5992	3052105	3046114	927	N	E	NA	(M=138) PTHR10209 - OXIDOREDUCTASE, 2OG-FE(II) OXYGENASE FAMILY PROTEIN	class18423:	0.071000	-	1	NA	TDG	NA
Qrob_T0006400.2	Qrob_P0006400.2	https://urgi.versailles.inra.fr/OakMine_PM1N/portal.do?externalids=Qrob_P0006400.2	https://urgi.versailles.inra.fr/WebApollo_oak_PM1N/jbrowse/?loc=Chr1:3029828..3031997	Qrob_H2.3_Sc0000041	NA	Chr1	3029828	3031997	2170	3029828	3031997	978	N	E	NA	(M=138) PTHR10209 - OXIDOREDUCTASE, 2OG-FE(II) OXYGENASE FAMILY PROTEIN	class15922:	0.001000	0.009836	3	expanded	TDG	NA
Qrob_T0006640.2	Qrob_P0006640.2	https://urgi.versailles.inra.fr/OakMine_PM1N/portal.do?externalids=Qrob_P0006640.2	https://urgi.versailles.inra.fr/WebApollo_oak_PM1N/jbrowse/?loc=Chr2:87990446..87991809	Qrob_H2.3_Sc0000003	NA	Chr2	87991809	87990446	1364	87991809	87990446	1143	N	E	NA	(M=29) PF00646//PF08387 - F-box domain // FBD	class1201:	0.000000	0.000000	45	expanded	TDG	1:1
Qrob_T0006650.2	Qrob_P0006650.2	https://urgi.versailles.inra.fr/OakMine_PM1N/portal.do?externalids=Qrob_P0006650.2	https://urgi.versailles.inra.fr/WebApollo_oak_PM1N/jbrowse/?loc=Chr2:87984737..87987152	Qrob_H2.3_Sc0000003	NA	Chr2	87987152	87984737	2416	87987087	87985077	1848	N	E	NA	(M=29) PF00646//PF08387 - F-box domain // FBD	class1201:	0.000000	0.000000	45	expanded	TDG	NA
Qrob_T0006660.2	Qrob_P0006660.2	https://urgi.versailles.inra.fr/OakMine_PM1N/portal.do?externalids=Qrob_P0006660.2	https://urgi.versailles.inra.fr/WebApollo_oak_PM1N/jbrowse/?loc=Chr2:87979976..87982539	Qrob_H2.3_Sc0000003	NA	Chr2	87982539	87979976	2564	87981780	87979976	720	N	E	NA	(M=58) PF08387 - FBD	class1201:	0.000000	0.000000	45	expanded	TDG	1:1
Qrob_T0006670.2	Qrob_P0006670.2	https://urgi.versailles.inra.fr/OakMine_PM1N/portal.do?externalids=Qrob_P0006670.2	https://urgi.versailles.inra.fr/WebApollo_oak_PM1N/jbrowse/?loc=Chr2:87973668..87975859	Qrob_H2.3_Sc0000003	NA	Chr2	87975859	87973668	2192	87975768	87974099	1539	N	E	NA	(M=29) PF00646//PF08387 - F-box domain // FBD	class1201:	0.000000	0.000000	45	expanded	TDG	1:1
Qrob_T0006680.2	Qrob_P0006680.2	https://urgi.versailles.inra.fr/OakMine_PM1N/portal.do?externalids=Qrob_P0006680.2	https://urgi.versailles.inra.fr/WebApollo_oak_PM1N/jbrowse/?loc=Chr2:87969279..87970043	Qrob_H2.3_Sc0000003	NA	Chr2	87970043	87969279	765	87970043	87969454	159	N	E	NA	NA	class1201:	0.000000	0.000000	45	expanded	TDG	1:1
Qrob_T0006690.2	Qrob_P0006690.2	https://urgi.versailles.inra.fr/OakMine_PM1N/portal.do?externalids=Qrob_P0006690.2	https://urgi.versailles.inra.fr/WebApollo_oak_PM1N/jbrowse/?loc=Chr2:87958478..87959577	Qrob_H2.3_Sc0000003	NA	Chr2	87959577	87958478	1100	87959503	87958478	1026	N	E	NA	(M=1) PF00646//PF07723 - F-box domain // Leucine Rich Repeat	class1201:	0.000000	0.000000	45	expanded	TDG	1:1
Qrob_T0006770.2	Qrob_P0006770.2	https://urgi.versailles.inra.fr/OakMine_PM1N/portal.do?externalids=Qrob_P0006770.2	https://urgi.versailles.inra.fr/WebApollo_oak_PM1N/jbrowse/?loc=Chr2:87816470..87818620	Qrob_H2.3_Sc0000003	NA	Chr2	87818620	87816470	2151	87818450	87816561	1890	N	E	NA	(M=3) PF01535//PF13812//PF14432 - PPR repeat // Pentatricopeptide repeat domain // DYW family of nucleic acid deaminases	class14404:	0.252000	-	1	NA	SG	1:1
Qrob_T0007320.2	Qrob_P0007320.2	https://urgi.versailles.inra.fr/OakMine_PM1N/portal.do?externalids=Qrob_P0007320.2	https://urgi.versailles.inra.fr/WebApollo_oak_PM1N/jbrowse/?loc=Chr2:85863238..85872067	Qrob_H2.3_Sc0000003	s_1AELAS_993	Chr2	85872067	85863238	8830	85871273	85863258	2307	N	E	NA	(M=3) K00703 - starch synthase [EC:2.4.1.21]	class9658:	0.873000	-	1	NA	LDG	1:1
Qrob_T0007330.2	Qrob_P0007330.2	https://urgi.versailles.inra.fr/OakMine_PM1N/portal.do?externalids=Qrob_P0007330.2	https://urgi.versailles.inra.fr/WebApollo_oak_PM1N/jbrowse/?loc=Chr2:85839800..85843609	Qrob_H2.3_Sc0000003	NA	Chr2	85839800	85843609	3810	85839863	85843588	2034	N	E	NA	(M=2) PTHR23076:SF54 - ATP-DEPENDENT ZINC METALLOPROTEASE FTSH 6, CHLOROPLASTIC (PTHR23076:SF54)	class1438:	0.011000	0.802584	4	NA	LDG	2:1
Qrob_T0007340.2	Qrob_P0007340.2	https://urgi.versailles.inra.fr/OakMine_PM1N/portal.do?externalids=Qrob_P0007340.2	https://urgi.versailles.inra.fr/WebApollo_oak_PM1N/jbrowse/?loc=Chr2:85827209..85828833	Qrob_H2.3_Sc0000003	NA	Chr2	85828833	85827209	1625	85828811	85827264	1548	N	E	NA	(M=1) PTHR24015:SF36 - OS01G0170800 PROTEIN (FRAGMENT)	class1438:	0.011000	0.802584	4	NA	SG	2:1
Qrob_T0007350.2	Qrob_P0007350.2	https://urgi.versailles.inra.fr/OakMine_PM1N/portal.do?externalids=Qrob_P0007350.2	https://urgi.versailles.inra.fr/WebApollo_oak_PM1N/jbrowse/?loc=Chr2:85821248..85822903	Qrob_H2.3_Sc0000003	NA	Chr2	85821248	85822903	1656	85821291	85822903	1230	N	E	NA	(M=9) K15015 - solute carrier family 32 (vesicular inhibitory amino acid transporter)	class2553:	0.006000	0.139939	3	NA	TDG	2:1
Qrob_T0007360.2	Qrob_P0007360.2	https://urgi.versailles.inra.fr/OakMine_PM1N/portal.do?externalids=Qrob_P0007360.2	https://urgi.versailles.inra.fr/WebApollo_oak_PM1N/jbrowse/?loc=Chr2:85817068..85818989	Qrob_H2.3_Sc0000003	NA	Chr2	85817068	85818989	1922	85817068	85818844	1323	N	E	NA	(M=9) K15015 - solute carrier family 32 (vesicular inhibitory amino acid transporter)	class2553:	0.006000	0.139939	3	NA	TDG	2:1
Qrob_T0007370.2	Qrob_P0007370.2	https://urgi.versailles.inra.fr/OakMine_PM1N/portal.do?externalids=Qrob_P0007370.2	https://urgi.versailles.inra.fr/WebApollo_oak_PM1N/jbrowse/?loc=Chr2:85793437..85795765	Qrob_H2.3_Sc0000003	NA	Chr2	85793437	85795765	2329	85793546	85795728	1278	N	E	NA	(M=9) K15015 - solute carrier family 32 (vesicular inhibitory amino acid transporter)	class2553:	0.006000	0.139939	3	NA	TDG	2:1
Qrob_T0007390.2	Qrob_P0007390.2	https://urgi.versailles.inra.fr/OakMine_PM1N/portal.do?externalids=Qrob_P0007390.2	https://urgi.versailles.inra.fr/WebApollo_oak_PM1N/jbrowse/?loc=Chr2:85768911..85769668	Qrob_H2.3_Sc0000003	NA	Chr2	85769668	85768911	758	85769551	85768911	417	N	E	NA	(M=8) PTHR19139//PTHR19139:SF88 - AQUAPORIN TRANSPORTER // SUBFAMILY NOT NAMED	class10105:	0.183000	-	1	NA	LDG	NA
Qrob_T0007460.2	Qrob_P0007460.2	https://urgi.versailles.inra.fr/OakMine_PM1N/portal.do?externalids=Qrob_P0007460.2	https://urgi.versailles.inra.fr/WebApollo_oak_PM1N/jbrowse/?loc=Chr2:85672845..85673350	Qrob_H2.3_Sc0000003	NA	Chr2	85672845	85673350	506	85672845	85673350	183	Y	U	ilesur	NA	class23537:	0.006000	0.631650	1	NA	SG	NA
Qrob_T0007750.2	Qrob_P0007750.2	https://urgi.versailles.inra.fr/OakMine_PM1N/portal.do?externalids=Qrob_P0007750.2	https://urgi.versailles.inra.fr/WebApollo_oak_PM1N/jbrowse/?loc=Chr2:85121454..85123432	Qrob_H2.3_Sc0000003	NA	Chr2	85121454	85123432	1979	85121454	85123205	1497	N	E	NA	(M=30) 1.14.13.152 - Geraniol 8-hydroxylase.	class1115:	0.000000	0.000001	21	expanded	LDG	1:1
Qrob_T0007770.2	Qrob_P0007770.2	https://urgi.versailles.inra.fr/OakMine_PM1N/portal.do?externalids=Qrob_P0007770.2	https://urgi.versailles.inra.fr/WebApollo_oak_PM1N/jbrowse/?loc=Chr2:85102445..85105534	Qrob_H2.3_Sc0000003	NA	Chr2	85102445	85105534	3090	85102445	85105534	2706	N	E	NA	(M=11) PF00560//PF00931//PF07725 - Leucine Rich Repeat // NB-ARC domain // Leucine Rich Repeat	class1000:	0.001000	0.000000	359	expanded	TDG	1:1
Qrob_T0007780.2	Qrob_P0007780.2	https://urgi.versailles.inra.fr/OakMine_PM1N/portal.do?externalids=Qrob_P0007780.2	https://urgi.versailles.inra.fr/WebApollo_oak_PM1N/jbrowse/?loc=Chr2:85086189..85086707	Qrob_H2.3_Sc0000003	NA	Chr2	85086189	85086707	519	85086189	85086707	519	N	E	NA	(M=515) PTHR11017 - LEUCINE-RICH REPEAT-CONTAINING PROTEIN	class2399:	0.000000	0.000000	39	expanded	TDG	1:1
Qrob_T0007800.2	Qrob_P0007800.2	https://urgi.versailles.inra.fr/OakMine_PM1N/portal.do?externalids=Qrob_P0007800.2	https://urgi.versailles.inra.fr/WebApollo_oak_PM1N/jbrowse/?loc=Chr2:85044324..85047827	Qrob_H2.3_Sc0000003	NA	Chr2	85044324	85047827	3504	85044324	85047827	504	N	E	NA	(M=3) K03120 - transcription initiation factor TFIID TATA-box-binding protein	NA	NA	NA	NA	NA	TDG	1:1
Qrob_T0007810.2	Qrob_P0007810.2	https://urgi.versailles.inra.fr/OakMine_PM1N/portal.do?externalids=Qrob_P0007810.2	https://urgi.versailles.inra.fr/WebApollo_oak_PM1N/jbrowse/?loc=Chr2:85036879..85039933	Qrob_H2.3_Sc0000003	NA	Chr2	85036879	85039933	3055	85036879	85039933	2874	N	E	NA	(M=4) KOG0444//KOG0472//KOG0531//KOG0618//KOG4658 - Cytoskeletal regulator Flightless-I (contains leucine-rich and gelsolin repeats) [Cytoskeleton]. // Leucine-rich repeat protein [Function unknown]. // Protein phosphatase 1 regulatory subunit and related proteins [Signal transduction mechanisms]. // Serine/threonine phosphatase 2C containing leucine-rich repeats similar to SCN circadian oscillat…	class1000:	0.001000	0.000000	359	expanded	TDG	1:1
Qrob_T0007820.2	Qrob_P0007820.2	https://urgi.versailles.inra.fr/OakMine_PM1N/portal.do?externalids=Qrob_P0007820.2	https://urgi.versailles.inra.fr/WebApollo_oak_PM1N/jbrowse/?loc=Chr2:85033904..85034467	Qrob_H2.3_Sc0000003	NA	Chr2	85033904	85034467	564	85033904	85034467	564	N	E	NA	(M=460) PTHR11017//PTHR11017:SF146 - LEUCINE-RICH REPEAT-CONTAINING PROTEIN // SUBFAMILY NOT NAMED	class15991:	0.000000	0.000001	8	expanded	TDG	1:1
Qrob_T0007830.2	Qrob_P0007830.2	https://urgi.versailles.inra.fr/OakMine_PM1N/portal.do?externalids=Qrob_P0007830.2	https://urgi.versailles.inra.fr/WebApollo_oak_PM1N/jbrowse/?loc=Chr2:85015532..85022958	Qrob_H2.3_Sc0000003	NA	Chr2	85015532	85022958	7427	85015532	85022958	3411	N	E	NA	(M=1) KOG0444//KOG0472//KOG0532//KOG0617//KOG0618//KOG3302//KOG4658 - Cytoskeletal regulator Flightless-I (contains leucine-rich and gelsolin repeats) [Cytoskeleton]. // Leucine-rich repeat protein [Function unknown]. // Leucine-rich repeat (LRR) protein contains calponin homology domain [Cytoskeleton]. // Ras suppressor protein (contains leucine-rich repeats) [Signal transduction mechanisms]. //…	class1000:	0.001000	0.000000	359	expanded	TDG	1:1
Qrob_T0007840.2	Qrob_P0007840.2	https://urgi.versailles.inra.fr/OakMine_PM1N/portal.do?externalids=Qrob_P0007840.2	https://urgi.versailles.inra.fr/WebApollo_oak_PM1N/jbrowse/?loc=Chr2:85007485..85008000	Qrob_H2.3_Sc0000003	NA	Chr2	85007485	85008000	516	85007485	85008000	516	N	E	NA	(M=515) PTHR11017 - LEUCINE-RICH REPEAT-CONTAINING PROTEIN	class2399:	0.000000	0.000000	39	expanded	TDG	1:1
Qrob_T0007850.2	Qrob_P0007850.2	https://urgi.versailles.inra.fr/OakMine_PM1N/portal.do?externalids=Qrob_P0007850.2	https://urgi.versailles.inra.fr/WebApollo_oak_PM1N/jbrowse/?loc=Chr2:84990480..84993816	Qrob_H2.3_Sc0000003	NA	Chr2	84990480	84993816	3337	84990480	84993816	573	N	E	NA	(M=3) K03120 - transcription initiation factor TFIID TATA-box-binding protein	NA	NA	NA	NA	NA	TDG	1:1
Qrob_T0007860.2	Qrob_P0007860.2	https://urgi.versailles.inra.fr/OakMine_PM1N/portal.do?externalids=Qrob_P0007860.2	https://urgi.versailles.inra.fr/WebApollo_oak_PM1N/jbrowse/?loc=Chr2:84978823..84982114	Qrob_H2.3_Sc0000003	NA	Chr2	84978823	84982114	3292	84978823	84981877	2874	N	E	NA	(M=9) PF00560//PF00931//PF07725//PF13855 - Leucine Rich Repeat // NB-ARC domain // Leucine Rich Repeat // Leucine rich repeat	class1000:	0.001000	0.000000	359	expanded	TDG	1:1
Qrob_T0007870.2	Qrob_P0007870.2	https://urgi.versailles.inra.fr/OakMine_PM1N/portal.do?externalids=Qrob_P0007870.2	https://urgi.versailles.inra.fr/WebApollo_oak_PM1N/jbrowse/?loc=Chr2:84974404..84974931	Qrob_H2.3_Sc0000003	NA	Chr2	84974404	84974931	528	84974404	84974931	528	N	E	NA	(M=460) PTHR11017//PTHR11017:SF146 - LEUCINE-RICH REPEAT-CONTAINING PROTEIN // SUBFAMILY NOT NAMED	class15991:	0.000000	0.000001	8	expanded	TDG	1:1
Qrob_T0007880.2	Qrob_P0007880.2	https://urgi.versailles.inra.fr/OakMine_PM1N/portal.do?externalids=Qrob_P0007880.2	https://urgi.versailles.inra.fr/WebApollo_oak_PM1N/jbrowse/?loc=Chr2:84922171..84927559	Qrob_H2.3_Sc0000003	NA	Chr2	84922171	84927559	5389	84923097	84927559	678	N	E	NA	(M=3) K03120 - transcription initiation factor TFIID TATA-box-binding protein	class4463:	0.129000	-	1	NA	TDG	1:1
Qrob_T0007890.2	Qrob_P0007890.2	https://urgi.versailles.inra.fr/OakMine_PM1N/portal.do?externalids=Qrob_P0007890.2	https://urgi.versailles.inra.fr/WebApollo_oak_PM1N/jbrowse/?loc=Chr2:84910069..84914588	Qrob_H2.3_Sc0000003	NA	Chr2	84910069	84914588	4520	84910108	84914078	930	N	E	NA	(M=1) PTHR11078 - N UTILIZATION SUBSTANCE PROTEIN B-RELATED	class11804:	0.519000	-	1	NA	SG	1:1
Qrob_T0007900.2	Qrob_P0007900.2	https://urgi.versailles.inra.fr/OakMine_PM1N/portal.do?externalids=Qrob_P0007900.2	https://urgi.versailles.inra.fr/WebApollo_oak_PM1N/jbrowse/?loc=Chr2:84898246..84899553	Qrob_H2.3_Sc0000003	NA	Chr2	84898246	84899553	1308	84898507	84899448	942	N	E	NA	(M=1) PTHR16007:SF15 - TRANSMEMBRANE PROTEIN 45B (PTHR16007:SF15)	class4082:	0.114000	-	1	NA	SG	1:1
Qrob_T0007910.2	Qrob_P0007910.2	https://urgi.versailles.inra.fr/OakMine_PM1N/portal.do?externalids=Qrob_P0007910.2	https://urgi.versailles.inra.fr/WebApollo_oak_PM1N/jbrowse/?loc=Chr2:84870997..84872995	Qrob_H2.3_Sc0000003	NA	Chr2	84870997	84872995	1999	84870997	84872841	630	N	E	NA	(M=5) 1.16.5.1 - Ascorbate ferrireductase (transmembrane).	NA	NA	NA	NA	NA	LDG	1:1
Qrob_T0007920.2	Qrob_P0007920.2	https://urgi.versailles.inra.fr/OakMine_PM1N/portal.do?externalids=Qrob_P0007920.2	https://urgi.versailles.inra.fr/WebApollo_oak_PM1N/jbrowse/?loc=Chr2:84854304..84854987	Qrob_H2.3_Sc0000003	NA	Chr2	84854987	84854304	684	84854944	84854360	585	N	E	NA	(M=43) PTHR21495 - NUCLEOPORIN-RELATED	class2224:	0.042000	0.204945	4	NA	TDG	1:1
Qrob_T0007930.2	Qrob_P0007930.2	https://urgi.versailles.inra.fr/OakMine_PM1N/portal.do?externalids=Qrob_P0007930.2	https://urgi.versailles.inra.fr/WebApollo_oak_PM1N/jbrowse/?loc=Chr2:84844289..84845028	Qrob_H2.3_Sc0000003	NA	Chr2	84845028	84844289	740	84845008	84844430	579	N	E	NA	(M=43) PTHR21495 - NUCLEOPORIN-RELATED	class2224:	0.042000	0.204945	4	NA	TDG	1:1
Qrob_T0007940.2	Qrob_P0007940.2	https://urgi.versailles.inra.fr/OakMine_PM1N/portal.do?externalids=Qrob_P0007940.2	https://urgi.versailles.inra.fr/WebApollo_oak_PM1N/jbrowse/?loc=Chr2:84837413..84837970	Qrob_H2.3_Sc0000003	NA	Chr2	84837970	84837413	558	84837970	84837413	558	N	E	NA	(M=43) PTHR21495 - NUCLEOPORIN-RELATED	class2224:	0.042000	0.204945	4	NA	TDG	1:1
Qrob_T0007950.2	Qrob_P0007950.2	https://urgi.versailles.inra.fr/OakMine_PM1N/portal.do?externalids=Qrob_P0007950.2	https://urgi.versailles.inra.fr/WebApollo_oak_PM1N/jbrowse/?loc=Chr2:84827073..84827758	Qrob_H2.3_Sc0000003	NA	Chr2	84827758	84827073	686	84827740	84827183	558	N	E	NA	(M=43) PTHR21495 - NUCLEOPORIN-RELATED	class2224:	0.042000	0.204945	4	NA	TDG	1:1
Qrob_T0007960.2	Qrob_P0007960.2	https://urgi.versailles.inra.fr/OakMine_PM1N/portal.do?externalids=Qrob_P0007960.2	https://urgi.versailles.inra.fr/WebApollo_oak_PM1N/jbrowse/?loc=Chr2:84809289..84810137	Qrob_H2.3_Sc0000003	NA	Chr2	84810137	84809289	849	84809963	84809592	372	N	E	NA	NA	class11549:	0.603000	-	1	NA	SG	1:1
Qrob_T0007970.2	Qrob_P0007970.2	https://urgi.versailles.inra.fr/OakMine_PM1N/portal.do?externalids=Qrob_P0007970.2	https://urgi.versailles.inra.fr/WebApollo_oak_PM1N/jbrowse/?loc=Chr2:84788988..84789475	Qrob_H2.3_Sc0000003	NA	Chr2	84788988	84789475	488	84789063	84789410	348	N	E	NA	NA	class14347:	0.155000	-	1	NA	SG	1:1
Qrob_T0007980.2	Qrob_P0007980.2	https://urgi.versailles.inra.fr/OakMine_PM1N/portal.do?externalids=Qrob_P0007980.2	https://urgi.versailles.inra.fr/WebApollo_oak_PM1N/jbrowse/?loc=Chr2:84785070..84787786	Qrob_H2.3_Sc0000003	NA	Chr2	84785070	84787786	2717	84785093	84787684	1344	N	E	NA	(M=162) PF01535//PF13041 - PPR repeat // PPR repeat family	class14630:	0.089000	-	1	NA	SG	1:1
Qrob_T0007990.2	Qrob_P0007990.2	https://urgi.versailles.inra.fr/OakMine_PM1N/portal.do?externalids=Qrob_P0007990.2	https://urgi.versailles.inra.fr/WebApollo_oak_PM1N/jbrowse/?loc=Chr2:84771291..84778764	Qrob_H2.3_Sc0000003	NA	Chr2	84771291	84778764	7474	84771291	84778743	2790	N	E	NA	(M=2) K00558 - DNA (cytosine-5-)-methyltransferase [EC:2.1.1.37]	class2073:	0.188000	-	1	NA	LDG	2:1
Qrob_T0008000.2	Qrob_P0008000.2	https://urgi.versailles.inra.fr/OakMine_PM1N/portal.do?externalids=Qrob_P0008000.2	https://urgi.versailles.inra.fr/WebApollo_oak_PM1N/jbrowse/?loc=Chr2:84750706..84757743	Qrob_H2.3_Sc0000003	NA	Chr2	84750706	84757743	7038	84751084	84757594	2100	N	E	NA	(M=1) KOG0032//KOG0198//KOG0583//KOG0598//KOG1163//KOG1164//KOG1165//KOG1166//KOG1167 - Ca2+/calmodulin-dependent protein kinase EF-Hand protein superfamily [Signal transduction mechanisms]. // MEKK and related serine/threonine protein kinases [Signal transduction mechanisms]. // Serine/threonine protein kinase [Signal transduction mechanisms]. // Ribosomal protein S6 kinase and related proteins …	class1275:	0.001000	0.170899	3	NA	LDG	1:1
Qrob_T0008010.2	Qrob_P0008010.2	https://urgi.versailles.inra.fr/OakMine_PM1N/portal.do?externalids=Qrob_P0008010.2	https://urgi.versailles.inra.fr/WebApollo_oak_PM1N/jbrowse/?loc=Chr2:84744009..84747463	Qrob_H2.3_Sc0000003	NA	Chr2	84747463	84744009	3455	84747241	84744010	567	N	E	NA	(M=11) 5.3.4.1 - Protein disulfide-isomerase.	class10826:	0.976000	-	1	NA	SG	1:1
Qrob_T0008020.2	Qrob_P0008020.2	https://urgi.versailles.inra.fr/OakMine_PM1N/portal.do?externalids=Qrob_P0008020.2	https://urgi.versailles.inra.fr/WebApollo_oak_PM1N/jbrowse/?loc=Chr2:84731760..84733465	Qrob_H2.3_Sc0000003	NA	Chr2	84731760	84733465	1706	84731781	84733413	546	N	E	NA	(M=3) PTHR11562:SF21 - PROTEIN R02F11.3, ISOFORM B (PTHR11562:SF21)	NA	NA	NA	NA	NA	TDG	1:1
Qrob_T0008030.2	Qrob_P0008030.2	https://urgi.versailles.inra.fr/OakMine_PM1N/portal.do?externalids=Qrob_P0008030.2	https://urgi.versailles.inra.fr/WebApollo_oak_PM1N/jbrowse/?loc=Chr2:84726223..84728581	Qrob_H2.3_Sc0000003	NA	Chr2	84726223	84728581	2359	84726251	84728581	615	N	E	NA	(M=3) PTHR11562:SF21 - PROTEIN R02F11.3, ISOFORM B (PTHR11562:SF21)	NA	NA	NA	NA	NA	TDG	1:1
Qrob_T0008040.2	Qrob_P0008040.2	https://urgi.versailles.inra.fr/OakMine_PM1N/portal.do?externalids=Qrob_P0008040.2	https://urgi.versailles.inra.fr/WebApollo_oak_PM1N/jbrowse/?loc=Chr2:84704328..84709529	Qrob_H2.3_Sc0000003	NA	Chr2	84704328	84709529	5202	84704328	84709431	1041	N	E	NA	(M=3) PTHR11562:SF21 - PROTEIN R02F11.3, ISOFORM B (PTHR11562:SF21)	class2905:	0.008000	0.323314	1	NA	TDG	2:1
Qrob_T0008070.2	Qrob_P0008070.2	https://urgi.versailles.inra.fr/OakMine_PM1N/portal.do?externalids=Qrob_P0008070.2	https://urgi.versailles.inra.fr/WebApollo_oak_PM1N/jbrowse/?loc=Chr2:84679221..84681988	Qrob_H2.3_Sc0000003	NA	Chr2	84679221	84681988	2768	84679221	84681988	1947	N	E	NA	(M=1) KOG0192//KOG0194//KOG0197//KOG0198//KOG0578//KOG0586//KOG0591//KOG0595//KOG1026//KOG1187 - Tyrosine kinase specific for activated (GTP-bound) p21cdc42Hs [Signal transduction mechanisms]. // Protein tyrosine kinase [Signal transduction mechanisms]. // Tyrosine kinases [Signal transduction mechanisms]. // MEKK and related serine/threonine protein kinases [Signal transduction mechanisms]. // p…	class1061:	0.000000	0.002868	21	expanded	TDG	1:1
Qrob_T0008080.2	Qrob_P0008080.2	https://urgi.versailles.inra.fr/OakMine_PM1N/portal.do?externalids=Qrob_P0008080.2	https://urgi.versailles.inra.fr/WebApollo_oak_PM1N/jbrowse/?loc=Chr2:84672465..84672946	Qrob_H2.3_Sc0000003	NA	Chr2	84672946	84672465	482	84672946	84672465	417	N	E	NA	(M=3) PTHR31636:SF12 - PROTEIN SCARECROW (PTHR31636:SF12)	NA	NA	NA	NA	NA	LDG	2:1
Qrob_T0008090.2	Qrob_P0008090.2	https://urgi.versailles.inra.fr/OakMine_PM1N/portal.do?externalids=Qrob_P0008090.2	https://urgi.versailles.inra.fr/WebApollo_oak_PM1N/jbrowse/?loc=Chr2:84668768..84670047	Qrob_H2.3_Sc0000003	NA	Chr2	84668768	84670047	1280	84668768	84670047	1158	N	E	NA	(M=1) KOG0192//KOG0193//KOG0194//KOG0197//KOG0198//KOG0578//KOG0586//KOG0591//KOG0595//KOG1187 - Tyrosine kinase specific for activated (GTP-bound) p21cdc42Hs [Signal transduction mechanisms]. // Serine/threonine protein kinase RAF [Signal transduction mechanisms]. // Protein tyrosine kinase [Signal transduction mechanisms]. // Tyrosine kinases [Signal transduction mechanisms]. // MEKK and relate…	class1061:	0.000000	0.002868	21	expanded	TDG	1:1
Qrob_T0008100.2	Qrob_P0008100.2	https://urgi.versailles.inra.fr/OakMine_PM1N/portal.do?externalids=Qrob_P0008100.2	https://urgi.versailles.inra.fr/WebApollo_oak_PM1N/jbrowse/?loc=Chr2:84666475..84667239	Qrob_H2.3_Sc0000003	NA	Chr2	84666475	84667239	765	84666475	84667239	765	N	E	NA	NA	class15806:	0.004000	0.069422	2	NA	TDG	1:1
Qrob_T0008120.2	Qrob_P0008120.2	https://urgi.versailles.inra.fr/OakMine_PM1N/portal.do?externalids=Qrob_P0008120.2	https://urgi.versailles.inra.fr/WebApollo_oak_PM1N/jbrowse/?loc=Chr2:84656979..84658741	Qrob_H2.3_Sc0000003	NA	Chr2	84658741	84656979	1763	84658721	84656979	753	N	E	NA	(M=2) PTHR11089//PTHR11089:SF22 - GTP-BINDING PROTEIN-RELATED // SUBFAMILY NOT NAMED	NA	NA	NA	NA	NA	TDG	1:1
Qrob_T0008130.2	Qrob_P0008130.2	https://urgi.versailles.inra.fr/OakMine_PM1N/portal.do?externalids=Qrob_P0008130.2	https://urgi.versailles.inra.fr/WebApollo_oak_PM1N/jbrowse/?loc=Chr2:84651925..84654740	Qrob_H2.3_Sc0000003	NA	Chr2	84651925	84654740	2816	84651925	84654740	1941	Y	U	ktocquar	(M=1) KOG0192//KOG0194//KOG0197//KOG0198//KOG0575//KOG0578//KOG0583//KOG0595//KOG1026//KOG1187 - Tyrosine kinase specific for activated (GTP-bound) p21cdc42Hs [Signal transduction mechanisms]. // Protein tyrosine kinase [Signal transduction mechanisms]. // Tyrosine kinases [Signal transduction mechanisms]. // MEKK and related serine/threonine protein kinases [Signal transduction mechanisms]. // P…	class1061:	0.000000	0.002868	21	expanded	TDG	1:1
Qrob_T0008140.2	Qrob_P0008140.2	https://urgi.versailles.inra.fr/OakMine_PM1N/portal.do?externalids=Qrob_P0008140.2	https://urgi.versailles.inra.fr/WebApollo_oak_PM1N/jbrowse/?loc=Chr2:84646147..84647200	Qrob_H2.3_Sc0000003	NA	Chr2	84646147	84647200	1054	84646147	84647200	525	N	E	NA	(M=7) KOG1249 - Predicted GTPases [General function prediction only].	class37158:	0.035000	0.631650	1	NA	TDG	1:1
Qrob_T0008150.2	Qrob_P0008150.2	https://urgi.versailles.inra.fr/OakMine_PM1N/portal.do?externalids=Qrob_P0008150.2	https://urgi.versailles.inra.fr/WebApollo_oak_PM1N/jbrowse/?loc=Chr2:84630498..84635241	Qrob_H2.3_Sc0000003	NA	Chr2	84630498	84635241	4744	84630498	84635241	1989	N	E	NA	(M=1) KOG0192//KOG0193//KOG0194//KOG0197//KOG0198//KOG0578//KOG0581//KOG1095//KOG1187//KOG3653 - Tyrosine kinase specific for activated (GTP-bound) p21cdc42Hs [Signal transduction mechanisms]. // Serine/threonine protein kinase RAF [Signal transduction mechanisms]. // Protein tyrosine kinase [Signal transduction mechanisms]. // Tyrosine kinases [Signal transduction mechanisms]. // MEKK and relate…	class1061:	0.000000	0.002868	21	expanded	TDG	1:1
Qrob_T0008160.2	Qrob_P0008160.2	https://urgi.versailles.inra.fr/OakMine_PM1N/portal.do?externalids=Qrob_P0008160.2	https://urgi.versailles.inra.fr/WebApollo_oak_PM1N/jbrowse/?loc=Chr2:84622622..84626654	Qrob_H2.3_Sc0000003	NA	Chr2	84622622	84626654	4033	84622622	84626654	1758	N	E	NA	(M=2) PTHR11089//PTHR11089:SF22 - GTP-BINDING PROTEIN-RELATED // SUBFAMILY NOT NAMED	class12112:	0.993000	-	1	NA	TDG	NA
Qrob_T0008170.2	Qrob_P0008170.2	https://urgi.versailles.inra.fr/OakMine_PM1N/portal.do?externalids=Qrob_P0008170.2	https://urgi.versailles.inra.fr/WebApollo_oak_PM1N/jbrowse/?loc=Chr2:84591690..84591965	Qrob_H2.3_Sc0000003	NA	Chr2	84591965	84591690	276	84591926	84591690	237	N	E	NA	(M=110) 1.11.1.7 - Peroxidase.	class19197:	0.015000	0.631650	1	NA	TDG	2:1
Qrob_T0008180.2	Qrob_P0008180.2	https://urgi.versailles.inra.fr/OakMine_PM1N/portal.do?externalids=Qrob_P0008180.2	https://urgi.versailles.inra.fr/WebApollo_oak_PM1N/jbrowse/?loc=Chr2:84585036..84587975	Qrob_H2.3_Sc0000003	NA	Chr2	84587975	84585036	2940	84587975	84585107	822	N	E	NA	(M=110) 1.11.1.7 - Peroxidase.	class28683:	0.045000	0.069422	2	NA	TDG	2:1
Qrob_T0008190.2	Qrob_P0008190.2	https://urgi.versailles.inra.fr/OakMine_PM1N/portal.do?externalids=Qrob_P0008190.2	https://urgi.versailles.inra.fr/WebApollo_oak_PM1N/jbrowse/?loc=Chr2:84578828..84582264	Qrob_H2.3_Sc0000003	NA	Chr2	84582264	84578828	3437	84582238	84578997	1041	N	E	NA	(M=110) 1.11.1.7 - Peroxidase.	class1666:	0.000000	0.766955	3	NA	TDG	2:1
Qrob_T0008200.2	Qrob_P0008200.2	https://urgi.versailles.inra.fr/OakMine_PM1N/portal.do?externalids=Qrob_P0008200.2	https://urgi.versailles.inra.fr/WebApollo_oak_PM1N/jbrowse/?loc=Chr2:84563473..84564588	Qrob_H2.3_Sc0000003	NA	Chr2	84564588	84563473	1116	84564588	84563473	654	N	E	NA	(M=110) 1.11.1.7 - Peroxidase.	class28683:	0.045000	0.069422	2	NA	TDG	1:1
Qrob_T0008210.2	Qrob_P0008210.2	https://urgi.versailles.inra.fr/OakMine_PM1N/portal.do?externalids=Qrob_P0008210.2	https://urgi.versailles.inra.fr/WebApollo_oak_PM1N/jbrowse/?loc=Chr2:84551674..84555255	Qrob_H2.3_Sc0000003	NA	Chr2	84555255	84551674	3582	84555229	84551944	1050	N	E	NA	(M=110) 1.11.1.7 - Peroxidase.	class1666:	0.000000	0.766955	3	NA	TDG	1:1
Qrob_T0008270.2	Qrob_P0008270.2	https://urgi.versailles.inra.fr/OakMine_PM1N/portal.do?externalids=Qrob_P0008270.2	https://urgi.versailles.inra.fr/WebApollo_oak_PM1N/jbrowse/?loc=Chr3:3728935..3729929	Qrob_H2.3_Sc0000012	NA	Chr3	3728935	3729929	995	3728970	3729838	633	N	E	NA	(M=4) 3.2.2.20 - DNA-3-methyladenine glycosylase I.	NA	NA	NA	NA	NA	LDG	1:1
Qrob_T0008280.2	Qrob_P0008280.2	https://urgi.versailles.inra.fr/OakMine_PM1N/portal.do?externalids=Qrob_P0008280.2	https://urgi.versailles.inra.fr/WebApollo_oak_PM1N/jbrowse/?loc=Chr3:3731218..3733202	Qrob_H2.3_Sc0000012	NA	Chr3	3733202	3731218	1985	3732914	3731238	546	N	E	NA	NA	NA	NA	NA	NA	NA	SG	1:1
Qrob_T0008320.2	Qrob_P0008320.2	https://urgi.versailles.inra.fr/OakMine_PM1N/portal.do?externalids=Qrob_P0008320.2	https://urgi.versailles.inra.fr/WebApollo_oak_PM1N/jbrowse/?loc=Chr3:3865887..3867414	Qrob_H2.3_Sc0000012	NA	Chr3	3865887	3867414	1528	3865887	3867414	477	Y	U	gleprovo	(M=1) KOG0691//KOG0712//KOG0713//KOG0715//KOG0716//KOG0717//KOG0721//KOG0722 - Molecular chaperone (DnaJ superfamily) [Posttranslational modification protein turnover chaperones]. // Molecular chaperone (DnaJ superfamily) [Posttranslational modification protein turnover chaperones]. // Molecular chaperone (DnaJ superfamily) [Posttranslational modification protein turnover chaperones]. // Molecula…	class5878:	0.616000	-	1	NA	SG	NA
Qrob_T0008330.2	Qrob_P0008330.2	https://urgi.versailles.inra.fr/OakMine_PM1N/portal.do?externalids=Qrob_P0008330.2	https://urgi.versailles.inra.fr/WebApollo_oak_PM1N/jbrowse/?loc=Chr3:3890013..3891149	Qrob_H2.3_Sc0000012	NA	Chr3	3890013	3891149	1137	3890034	3890865	633	N	E	NA	(M=3) PTHR13890:SF5 - MAGNESIUM TRANSPORTER MRS2-1-RELATED (PTHR13890:SF5)	NA	NA	NA	NA	NA	LDG	2:1
Qrob_T0008340.2	Qrob_P0008340.2	https://urgi.versailles.inra.fr/OakMine_PM1N/portal.do?externalids=Qrob_P0008340.2	https://urgi.versailles.inra.fr/WebApollo_oak_PM1N/jbrowse/?loc=Chr3:3895334..3897577	Qrob_H2.3_Sc0000012	NA	Chr3	3895334	3897577	2244	3895540	3897553	798	N	E	NA	(M=3) PTHR13890:SF5 - MAGNESIUM TRANSPORTER MRS2-1-RELATED (PTHR13890:SF5)	class5066:	0.431000	-	1	NA	LDG	2:1
Qrob_T0008350.2	Qrob_P0008350.2	https://urgi.versailles.inra.fr/OakMine_PM1N/portal.do?externalids=Qrob_P0008350.2	https://urgi.versailles.inra.fr/WebApollo_oak_PM1N/jbrowse/?loc=Chr3:3937763..3943627	Qrob_H2.3_Sc0000012	NA	Chr3	3943627	3937763	5865	3943549	3937827	537	N	E	NA	NA	NA	NA	NA	NA	NA	SG	2:1
Qrob_T0008370.2	Qrob_P0008370.2	https://urgi.versailles.inra.fr/OakMine_PM1N/portal.do?externalids=Qrob_P0008370.2	https://urgi.versailles.inra.fr/WebApollo_oak_PM1N/jbrowse/?loc=Chr3:4070387..4072612	Qrob_H2.3_Sc0000012	NA	Chr3	4072612	4070387	2226	4071957	4070608	1350	N	E	NA	(M=1) PTHR24347:SF167 - CBL-INTERACTING SERINE/THREONINE-PROTEIN KINASE 2 (PTHR24347:SF167)	class1042:	0.000000	0.001031	8	contracted	LDG	2:1
Qrob_T0008420.2	Qrob_P0008420.2	https://urgi.versailles.inra.fr/OakMine_PM1N/portal.do?externalids=Qrob_P0008420.2	https://urgi.versailles.inra.fr/WebApollo_oak_PM1N/jbrowse/?loc=Chr3:4230287..4234692	Qrob_H2.3_Sc0000012	NA	Chr3	4230287	4234692	4406	4230308	4234517	1338	N	E	NA	(M=6) K13065 - shikimate O-hydroxycinnamoyltransferase [EC:2.3.1.133]	class1651:	0.000000	0.039971	1	NA	SG	2:1
Qrob_T0008430.2	Qrob_P0008430.2	https://urgi.versailles.inra.fr/OakMine_PM1N/portal.do?externalids=Qrob_P0008430.2	https://urgi.versailles.inra.fr/WebApollo_oak_PM1N/jbrowse/?loc=Chr3:4403213..4403927	Qrob_H2.3_Sc0000012	NA	Chr3	4403213	4403927	715	4403235	4403877	534	N	E	NA	NA	class7384:	0.422000	-	1	NA	SG	1:1
Qrob_T0008480.2	Qrob_P0008480.2	https://urgi.versailles.inra.fr/OakMine_PM1N/portal.do?externalids=Qrob_P0008480.2	https://urgi.versailles.inra.fr/WebApollo_oak_PM1N/jbrowse/?loc=Chr3:4526466..4532155	Qrob_H2.3_Sc0000012	NA	Chr3	4526466	4532155	5690	4526466	4532155	417	N	E	NA	(M=1) KOG1991//KOG1992//KOG1993//KOG2171//KOG2274 - Nuclear transport receptor RANBP7/RANBP8 (importin beta superfamily) [Nuclear structure Intracellular trafficking secretion and vesicular transport]. // Nuclear export receptor CSE1/CAS (importin beta superfamily) [Nuclear structure Intracellular trafficking secretion and vesicular transport]. // Nuclear transport receptor KAP120 (importin beta …	class11230:	0.976000	-	2	NA	SG	1:1
Qrob_T0008490.2	Qrob_P0008490.2	https://urgi.versailles.inra.fr/OakMine_PM1N/portal.do?externalids=Qrob_P0008490.2	https://urgi.versailles.inra.fr/WebApollo_oak_PM1N/jbrowse/?loc=Chr3:4547199..4548136	Qrob_H2.3_Sc0000012	NA	Chr3	4547199	4548136	938	4547199	4548109	585	N	E	NA	(M=4) PTHR10997:SF9 - IMPORTIN 9 (IMP9) (RAN-BINDING PROTEIN 9)	NA	NA	NA	NA	NA	SG	1:1
Qrob_T0008500.2	Qrob_P0008500.2	https://urgi.versailles.inra.fr/OakMine_PM1N/portal.do?externalids=Qrob_P0008500.2	https://urgi.versailles.inra.fr/WebApollo_oak_PM1N/jbrowse/?loc=Chr3:4562581..4566611	Qrob_H2.3_Sc0000012	NA	Chr3	4562581	4566611	4031	4562581	4566611	777	N	E	NA	(M=4) PTHR10997:SF9 - IMPORTIN 9 (IMP9) (RAN-BINDING PROTEIN 9)	class11230:	0.976000	-	2	NA	SG	1:1
Qrob_T0008530.2	Qrob_P0008530.2	https://urgi.versailles.inra.fr/OakMine_PM1N/portal.do?externalids=Qrob_P0008530.2	https://urgi.versailles.inra.fr/WebApollo_oak_PM1N/jbrowse/?loc=Chr3:4585881..4589158	Qrob_H2.3_Sc0000012	NA	Chr3	4585881	4589158	3278	4585926	4588748	591	N	E	NA	(M=1) KOG1991//KOG2274 - Nuclear transport receptor RANBP7/RANBP8 (importin beta superfamily) [Nuclear structure Intracellular trafficking secretion and vesicular transport]. // Predicted importin 9 [Intracellular trafficking secretion and vesicular transport Nuclear structure].	class36987:	0.140000	-	1	NA	SG	1:1
Qrob_T0008560.2	Qrob_P0008560.2	https://urgi.versailles.inra.fr/OakMine_PM1N/portal.do?externalids=Qrob_P0008560.2	https://urgi.versailles.inra.fr/WebApollo_oak_PM1N/jbrowse/?loc=Chr3:4679462..4680043	Qrob_H2.3_Sc0000012	NA	Chr3	4680043	4679462	582	4679999	4679484	516	N	E	NA	(M=7) PTHR22764//PTHR22764:SF56 - RING FINGER DOMAIN-CONTAINING // SUBFAMILY NOT NAMED	NA	NA	NA	NA	NA	LDG	1:1
Qrob_T0008590.2	Qrob_P0008590.2	https://urgi.versailles.inra.fr/OakMine_PM1N/portal.do?externalids=Qrob_P0008590.2	https://urgi.versailles.inra.fr/WebApollo_oak_PM1N/jbrowse/?loc=Chr3:4878486..4879141	Qrob_H2.3_Sc0000012	NA	Chr3	4879141	4878486	656	4879020	4878508	513	N	E	NA	(M=3) PTHR13644 - ARKADIA-RELATED	class2475:	0.000000	0.044305	4	NA	TDG	1:1
Qrob_T0008600.2	Qrob_P0008600.2	https://urgi.versailles.inra.fr/OakMine_PM1N/portal.do?externalids=Qrob_P0008600.2	https://urgi.versailles.inra.fr/WebApollo_oak_PM1N/jbrowse/?loc=Chr3:4903280..4903792	Qrob_H2.3_Sc0000012	NA	Chr3	4903792	4903280	513	4903792	4903280	513	N	E	NA	(M=3) PTHR13644 - ARKADIA-RELATED	class2475:	0.000000	0.044305	4	NA	TDG	1:1
Qrob_T0008620.2	Qrob_P0008620.2	https://urgi.versailles.inra.fr/OakMine_PM1N/portal.do?externalids=Qrob_P0008620.2	https://urgi.versailles.inra.fr/WebApollo_oak_PM1N/jbrowse/?loc=Chr3:4959878..4960881	Qrob_H2.3_Sc0000012	NA	Chr3	4959878	4960881	1004	4959955	4960776	423	N	E	NA	(M=2) K07023 - putative hydrolases of HD superfamily	class6729:	0.738000	-	2	NA	SG	1:1
Qrob_T0008630.2	Qrob_P0008630.2	https://urgi.versailles.inra.fr/OakMine_PM1N/portal.do?externalids=Qrob_P0008630.2	https://urgi.versailles.inra.fr/WebApollo_oak_PM1N/jbrowse/?loc=Chr3:4970441..4971600	Qrob_H2.3_Sc0000012	NA	Chr3	4970441	4971600	1160	4970465	4971461	228	N	E	NA	(M=4) KOG3197 - Predicted hydrolases of HD superfamily [General function prediction only].	class6729:	0.738000	-	2	NA	LDG	1:1
Qrob_T0008640.2	Qrob_P0008640.2	https://urgi.versailles.inra.fr/OakMine_PM1N/portal.do?externalids=Qrob_P0008640.2	https://urgi.versailles.inra.fr/WebApollo_oak_PM1N/jbrowse/?loc=Chr3:4994464..4995595	Qrob_H2.3_Sc0000012	NA	Chr3	4995595	4994464	1132	4995575	4994679	897	N	E	NA	(M=50) KOG0921 - Dosage compensation complex subunit MLE [Transcription].	NA	NA	NA	NA	NA	SG	1:1
Qrob_T0008650.2	Qrob_P0008650.2	https://urgi.versailles.inra.fr/OakMine_PM1N/portal.do?externalids=Qrob_P0008650.2	https://urgi.versailles.inra.fr/WebApollo_oak_PM1N/jbrowse/?loc=Chr3:4995597..5000511	Qrob_H2.3_Sc0000012	NA	Chr3	4995597	5000511	4915	4995619	5000474	1209	N	E	NA	(M=1) PTHR24420//PTHR24420:SF604 - LEUCINE-RICH REPEAT RECEPTOR-LIKE PROTEIN KINASE // SUBFAMILY NOT NAMED	class1533:	0.001000	0.415421	2	NA	LDG	1:1
Qrob_T0008660.2	Qrob_P0008660.2	https://urgi.versailles.inra.fr/OakMine_PM1N/portal.do?externalids=Qrob_P0008660.2	https://urgi.versailles.inra.fr/WebApollo_oak_PM1N/jbrowse/?loc=Chr3:5002347..5003064	Qrob_H2.3_Sc0000012	NA	Chr3	5002347	5003064	718	5002495	5002962	468	N	E	NA	NA	class14561:	0.502000	-	1	NA	SG	1:1
Qrob_T0008670.2	Qrob_P0008670.2	https://urgi.versailles.inra.fr/OakMine_PM1N/portal.do?externalids=Qrob_P0008670.2	https://urgi.versailles.inra.fr/WebApollo_oak_PM1N/jbrowse/?loc=Chr3:5058612..5059520	Qrob_H2.3_Sc0000012	NA	Chr3	5058612	5059520	909	5058853	5059359	507	N	E	NA	(M=1) KOG0041 - Predicted Ca2+-binding protein EF-Hand protein superfamily [General function prediction only].	class14579:	0.544000	-	1	NA	LDG	2:1
Qrob_T0008680.2	Qrob_P0008680.2	https://urgi.versailles.inra.fr/OakMine_PM1N/portal.do?externalids=Qrob_P0008680.2	https://urgi.versailles.inra.fr/WebApollo_oak_PM1N/jbrowse/?loc=Chr3:5061976..5066840	Qrob_H2.3_Sc0000012	NA	Chr3	5066840	5061976	4865	5066817	5062239	528	N	E	NA	NA	NA	NA	NA	NA	NA	SG	1:1
Qrob_T0008690.2	Qrob_P0008690.2	https://urgi.versailles.inra.fr/OakMine_PM1N/portal.do?externalids=Qrob_P0008690.2	https://urgi.versailles.inra.fr/WebApollo_oak_PM1N/jbrowse/?loc=Chr3:5067271..5070389	Qrob_H2.3_Sc0000012	NA	Chr3	5070389	5067271	3119	5069035	5067379	555	N	E	NA	NA	NA	NA	NA	NA	NA	SG	1:1
Qrob_T0008710.2	Qrob_P0008710.2	https://urgi.versailles.inra.fr/OakMine_PM1N/portal.do?externalids=Qrob_P0008710.2	https://urgi.versailles.inra.fr/WebApollo_oak_PM1N/jbrowse/?loc=Chr3:5165319..5172649	Qrob_H2.3_Sc0000012	NA	Chr3	5165319	5172649	7331	5165619	5172617	4263	N	E	NA	(M=1) K11991 - tRNA-specific adenosine deaminase [EC:3.5.4.-]	class5336:	0.094000	-	1	NA	SG	NA
Qrob_T0008730.2	Qrob_P0008730.2	https://urgi.versailles.inra.fr/OakMine_PM1N/portal.do?externalids=Qrob_P0008730.2	https://urgi.versailles.inra.fr/WebApollo_oak_PM1N/jbrowse/?loc=Chr3:5262836..5268570	Qrob_H2.3_Sc0000012	NA	Chr3	5268570	5262836	5735	5268570	5262836	2403	Y	M	mlbouffa	(M=8) PTHR10783:SF35 - PHOSPHATE TRANSPORTER PHO1 HOMOLOG 1 (PTHR10783:SF35)	class2154:	0.001000	0.713848	2	NA	LDG	NA
Qrob_T0008750.2	Qrob_P0008750.2	https://urgi.versailles.inra.fr/OakMine_PM1N/portal.do?externalids=Qrob_P0008750.2	https://urgi.versailles.inra.fr/WebApollo_oak_PM1N/jbrowse/?loc=Chr3:5554951..5556012	Qrob_H2.3_Sc0000012	NA	Chr3	5554951	5556012	1062	5554951	5556012	630	N	E	NA	(M=966) PF00560 - Leucine Rich Repeat	class28684:	0.045000	0.069422	2	NA	LDG	1:1
Qrob_T0009240.2	Qrob_P0009240.2	https://urgi.versailles.inra.fr/OakMine_PM1N/portal.do?externalids=Qrob_P0009240.2	https://urgi.versailles.inra.fr/WebApollo_oak_PM1N/jbrowse/?loc=Chr3:6495366..6497849	Qrob_H2.3_Sc0000012	NA	Chr3	6495366	6497849	2484	6496311	6497849	546	N	E	NA	(M=7) PTHR11802//PTHR11802:SF22 - SERINE PROTEASE FAMILY S10 SERINE CARBOXYPEPTIDASE // SUBFAMILY NOT NAMED (PTHR11802:SF22)	NA	NA	NA	NA	NA	TDG	NA
Qrob_T0009260.2	Qrob_P0009260.2	https://urgi.versailles.inra.fr/OakMine_PM1N/portal.do?externalids=Qrob_P0009260.2	https://urgi.versailles.inra.fr/WebApollo_oak_PM1N/jbrowse/?loc=Chr3:6540468..6544895	Qrob_H2.3_Sc0000012	NA	Chr3	6540468	6544895	4428	6540623	6544875	1620	N	E	NA	(M=7) PTHR11802//PTHR11802:SF22 - SERINE PROTEASE FAMILY S10 SERINE CARBOXYPEPTIDASE // SUBFAMILY NOT NAMED (PTHR11802:SF22)	class1265:	0.000000	0.845495	6	NA	TDG	NA
Qrob_T0009280.2	Qrob_P0009280.2	https://urgi.versailles.inra.fr/OakMine_PM1N/portal.do?externalids=Qrob_P0009280.2	https://urgi.versailles.inra.fr/WebApollo_oak_PM1N/jbrowse/?loc=Chr3:6555770..6558515	Qrob_H2.3_Sc0000012	NA	Chr3	6555770	6558515	2746	6555770	6558426	1095	N	E	NA	(M=7) PTHR11802//PTHR11802:SF22 - SERINE PROTEASE FAMILY S10 SERINE CARBOXYPEPTIDASE // SUBFAMILY NOT NAMED (PTHR11802:SF22)	NA	NA	NA	NA	NA	TDG	2:1
Qrob_T0009290.2	Qrob_P0009290.2	https://urgi.versailles.inra.fr/OakMine_PM1N/portal.do?externalids=Qrob_P0009290.2	https://urgi.versailles.inra.fr/WebApollo_oak_PM1N/jbrowse/?loc=Chr3:6583119..6586056	Qrob_H2.3_Sc0000012	NA	Chr3	6583119	6586056	2938	6583170	6586036	1377	N	E	NA	(M=7) PTHR11802//PTHR11802:SF22 - SERINE PROTEASE FAMILY S10 SERINE CARBOXYPEPTIDASE // SUBFAMILY NOT NAMED (PTHR11802:SF22)	class1265:	0.000000	0.845495	6	NA	TDG	2:1
Qrob_T0009300.2	Qrob_P0009300.2	https://urgi.versailles.inra.fr/OakMine_PM1N/portal.do?externalids=Qrob_P0009300.2	https://urgi.versailles.inra.fr/WebApollo_oak_PM1N/jbrowse/?loc=Chr3:6592044..6592958	Qrob_H2.3_Sc0000012	NA	Chr3	6592044	6592958	915	6592119	6592958	756	N	E	NA	(M=20) PTHR12663:SF3 - gb def: precocious dissociation of sister chromatids, pds5p [saccharomyces cerevisiae]	class7396:	0.000000	0.000000	19	expanded	LDG	2:1
Qrob_T0009310.2	Qrob_P0009310.2	https://urgi.versailles.inra.fr/OakMine_PM1N/portal.do?externalids=Qrob_P0009310.2	https://urgi.versailles.inra.fr/WebApollo_oak_PM1N/jbrowse/?loc=Chr3:6613732..6614708	Qrob_H2.3_Sc0000012	NA	Chr3	6613732	6614708	977	6614180	6614452	273	N	E	NA	NA	class15028:	0.038000	0.631650	1	NA	SG	2:1
Qrob_T0009340.2	Qrob_P0009340.2	https://urgi.versailles.inra.fr/OakMine_PM1N/portal.do?externalids=Qrob_P0009340.2	https://urgi.versailles.inra.fr/WebApollo_oak_PM1N/jbrowse/?loc=Chr3:6644265..6645187	Qrob_H2.3_Sc0000012	NA	Chr3	6644265	6645187	923	6644285	6645067	228	N	E	NA	NA	class14399:	0.014000	0.069422	2	NA	LDG	1:1
Qrob_T0009500.2	Qrob_P0009500.2	https://urgi.versailles.inra.fr/OakMine_PM1N/portal.do?externalids=Qrob_P0009500.2	https://urgi.versailles.inra.fr/WebApollo_oak_PM1N/jbrowse/?loc=Chr3:7017996..7021797	Qrob_H2.3_Sc0000012	s_2I9BPW_295	Chr3	7021797	7017996	3802	7021797	7018244	711	N	E	NA	(M=1) PTHR12917 - ASPARTYL PROTEASE DDI-RELATED	class6869:	0.579000	-	1	NA	SG	NA
Qrob_T0009510.2	Qrob_P0009510.2	https://urgi.versailles.inra.fr/OakMine_PM1N/portal.do?externalids=Qrob_P0009510.2	https://urgi.versailles.inra.fr/WebApollo_oak_PM1N/jbrowse/?loc=Chr3:7069924..7072570	Qrob_H2.3_Sc0000012	NA	Chr3	7069924	7072570	2647	7070495	7072570	2076	N	E	NA	(M=2) PTHR24015:SF151 - OS03G0849800 PROTEIN (FRAGMENT)	class7118:	0.524000	-	2	NA	LDG	1:1
Qrob_T0009550.2	Qrob_P0009550.2	https://urgi.versailles.inra.fr/OakMine_PM1N/portal.do?externalids=Qrob_P0009550.2	https://urgi.versailles.inra.fr/WebApollo_oak_PM1N/jbrowse/?loc=Chr3:7130111..7137333	Qrob_H2.3_Sc0000012	NA	Chr3	7137333	7130111	7223	7137287	7130454	1350	N	E	NA	(M=4) 5.3.1.6 - Ribose-5-phosphate isomerase.	class20128:	0.010000	0.631650	1	NA	LDG	NA
Qrob_T0009560.2	Qrob_P0009560.2	https://urgi.versailles.inra.fr/OakMine_PM1N/portal.do?externalids=Qrob_P0009560.2	https://urgi.versailles.inra.fr/WebApollo_oak_PM1N/jbrowse/?loc=Chr3:7143663..7145538	Qrob_H2.3_Sc0000012	NA	Chr3	7143663	7145538	1876	7144570	7145538	969	N	E	NA	(M=37) PF03478 - Protein of unknown function (DUF295)	class13648:	0.000000	0.000000	13	expanded	LDG	1:1
Qrob_T0009860.2	Qrob_P0009860.2	https://urgi.versailles.inra.fr/OakMine_PM1N/portal.do?externalids=Qrob_P0009860.2	https://urgi.versailles.inra.fr/WebApollo_oak_PM1N/jbrowse/?loc=Chr2:59349456..59351900	Qrob_H2.3_Sc0000013	NA	Chr2	59351900	59349456	2445	59351879	59349746	516	N	E	NA	(M=5) PF02450 - Lecithin:cholesterol acyltransferase	NA	NA	NA	NA	NA	LDG	2:1
Qrob_T0009880.2	Qrob_P0009880.2	https://urgi.versailles.inra.fr/OakMine_PM1N/portal.do?externalids=Qrob_P0009880.2	https://urgi.versailles.inra.fr/WebApollo_oak_PM1N/jbrowse/?loc=Chr2:59370604..59378951	Qrob_H2.3_Sc0000013	NA	Chr2	59370604	59378951	8348	59370604	59378512	1530	N	E	NA	(M=1) KOG0044//KOG1992//KOG4223 - Ca2+ sensor (EF-Hand superfamily) [Signal transduction mechanisms]. // Nuclear export receptor CSE1/CAS (importin beta superfamily) [Nuclear structure Intracellular trafficking secretion and vesicular transport]. // Reticulocalbin calumenin DNA supercoiling factor and related Ca2+-binding proteins of the CREC family (EF-Hand protein superfamily) [Signal transduct…	NA	NA	NA	NA	NA	LDG	NA
Qrob_T0009910.2	Qrob_P0009910.2	https://urgi.versailles.inra.fr/OakMine_PM1N/portal.do?externalids=Qrob_P0009910.2	https://urgi.versailles.inra.fr/WebApollo_oak_PM1N/jbrowse/?loc=Chr2:59414566..59417575	Qrob_H2.3_Sc0000013	s_1C6RZ6_224	Chr2	59414566	59417575	3010	59414791	59417555	2340	N	E	NA	(M=1) PTHR31846:SF8 - CRS2-ASSOCIATED FACTOR 1, CHLOROPLASTIC (PTHR31846:SF8)	class6625:	0.628000	-	1	NA	SG	2:1
Qrob_T0009940.2	Qrob_P0009940.2	https://urgi.versailles.inra.fr/OakMine_PM1N/portal.do?externalids=Qrob_P0009940.2	https://urgi.versailles.inra.fr/WebApollo_oak_PM1N/jbrowse/?loc=Chr2:59522797..59523561	Qrob_H2.3_Sc0000013	NA	Chr2	59522797	59523561	765	59522797	59523561	765	N	E	NA	(M=4) PF03754 - Domain of unknown function (DUF313)	class3363:	0.141000	-	3	NA	LDG	2:1
Qrob_T0009970.2	Qrob_P0009970.2	https://urgi.versailles.inra.fr/OakMine_PM1N/portal.do?externalids=Qrob_P0009970.2	https://urgi.versailles.inra.fr/WebApollo_oak_PM1N/jbrowse/?loc=Chr2:59672300..59676226	Qrob_H2.3_Sc0000013	s_1AEQUK_684	Chr2	59672300	59676226	3927	59673740	59676076	1482	N	E	NA	(M=1) PTHR31413:SF2 - AFP HOMOLOG 2 (PTHR31413:SF2)	class5959:	0.566000	-	1	NA	SG	2:1
Qrob_T0009980.2	Qrob_P0009980.2	https://urgi.versailles.inra.fr/OakMine_PM1N/portal.do?externalids=Qrob_P0009980.2	https://urgi.versailles.inra.fr/WebApollo_oak_PM1N/jbrowse/?loc=Chr2:59725684..59727161	Qrob_H2.3_Sc0000013	NA	Chr2	59725684	59727161	1478	59725793	59727061	1269	N	E	NA	(M=2) PTHR14155:SF78 - RING-H2 FINGER PROTEIN ATL43 (PTHR14155:SF78)	class3680:	0.106000	-	1	NA	SG	2:1
Qrob_T0009990.2	Qrob_P0009990.2	https://urgi.versailles.inra.fr/OakMine_PM1N/portal.do?externalids=Qrob_P0009990.2	https://urgi.versailles.inra.fr/WebApollo_oak_PM1N/jbrowse/?loc=Chr2:59762499..59766604	Qrob_H2.3_Sc0000013	NA	Chr2	59766604	59762499	4106	59766583	59762562	1575	N	E	NA	(M=1) 2.7.11.12 - cGMP-dependent protein kinase.	class5342:	0.030000	0.069422	2	NA	SG	2:1
Qrob_T0010000.2	Qrob_P0010000.2	https://urgi.versailles.inra.fr/OakMine_PM1N/portal.do?externalids=Qrob_P0010000.2	https://urgi.versailles.inra.fr/WebApollo_oak_PM1N/jbrowse/?loc=Chr2:59768210..59771225	Qrob_H2.3_Sc0000013	NA	Chr2	59771225	59768210	3016	59771197	59768210	813	N	E	NA	(M=1) KOG0614//KOG0698//KOG0699//KOG0700//KOG1113 - cGMP-dependent protein kinase [Signal transduction mechanisms]. // Serine/threonine protein phosphatase [Signal transduction mechanisms]. // Serine/threonine protein phosphatase [Signal transduction mechanisms]. // Protein phosphatase 2C/pyruvate dehydrogenase (lipoamide) phosphatase [Signal transduction mechanisms]. // cAMP-dependent protein ki…	class5342:	0.030000	0.069422	2	NA	LDG	2:1
Qrob_T0010040.2	Qrob_P0010040.2	https://urgi.versailles.inra.fr/OakMine_PM1N/portal.do?externalids=Qrob_P0010040.2	https://urgi.versailles.inra.fr/WebApollo_oak_PM1N/jbrowse/?loc=Chr2:59861837..59866672	Qrob_H2.3_Sc0000013	NA	Chr2	59861837	59866672	4836	59863344	59866643	969	N	E	NA	(M=2) K01759 - lactoylglutathione lyase [EC:4.4.1.5]	class3018:	0.329000	-	1	NA	LDG	2:1
Qrob_T0010050.2	Qrob_P0010050.2	https://urgi.versailles.inra.fr/OakMine_PM1N/portal.do?externalids=Qrob_P0010050.2	https://urgi.versailles.inra.fr/WebApollo_oak_PM1N/jbrowse/?loc=Chr2:59934617..59939215	Qrob_H2.3_Sc0000013	NA	Chr2	59939215	59934617	4599	59938906	59934704	1380	N	E	NA	(M=1) KOG0032//KOG0198//KOG0583//KOG0592//KOG0598//KOG0616//KOG1163//KOG1164//KOG1165//KOG4645 - Ca2+/calmodulin-dependent protein kinase EF-Hand protein superfamily [Signal transduction mechanisms]. // MEKK and related serine/threonine protein kinases [Signal transduction mechanisms]. // Serine/threonine protein kinase [Signal transduction mechanisms]. // 3-phosphoinositide-dependent protein kin…	class1125:	0.000000	0.012920	4	NA	LDG	2:1
Qrob_T0010070.2	Qrob_P0010070.2	https://urgi.versailles.inra.fr/OakMine_PM1N/portal.do?externalids=Qrob_P0010070.2	https://urgi.versailles.inra.fr/WebApollo_oak_PM1N/jbrowse/?loc=Chr2:59993522..59994198	Qrob_H2.3_Sc0000013	NA	Chr2	59993522	59994198	677	59993613	59994008	396	N	E	NA	(M=3) KOG4831 - Unnamed protein [Function unknown].	class9288:	0.166000	-	3	NA	LDG	1:1
Qrob_T0010090.2	Qrob_P0010090.2	https://urgi.versailles.inra.fr/OakMine_PM1N/portal.do?externalids=Qrob_P0010090.2	https://urgi.versailles.inra.fr/WebApollo_oak_PM1N/jbrowse/?loc=Chr2:60080466..60084487	Qrob_H2.3_Sc0000013	NA	Chr2	60080466	60084487	4022	60080491	60084465	906	N	E	NA	(M=2) K03100 - signal peptidase I [EC:3.4.21.89]	class7037:	0.483000	-	1	NA	LDG	2:1
Qrob_T0010100.2	Qrob_P0010100.2	https://urgi.versailles.inra.fr/OakMine_PM1N/portal.do?externalids=Qrob_P0010100.2	https://urgi.versailles.inra.fr/WebApollo_oak_PM1N/jbrowse/?loc=Chr2:60191317..60195893	Qrob_H2.3_Sc0000013	NA	Chr2	60191317	60195893	4577	60191317	60195893	1269	N	E	NA	(M=3) PF04367 - Protein of unknown function (DUF502)	class5503:	0.091000	-	1	NA	LDG	1:1
Qrob_T0010110.2	Qrob_P0010110.2	https://urgi.versailles.inra.fr/OakMine_PM1N/portal.do?externalids=Qrob_P0010110.2	https://urgi.versailles.inra.fr/WebApollo_oak_PM1N/jbrowse/?loc=Chr2:60206388..60208120	Qrob_H2.3_Sc0000013	NA	Chr2	60206388	60208120	1733	60206443	60208120	1104	N	E	NA	(M=6) PF00385 - Chromo (CHRromatin Organisation MOdifier) domain	class2324:	0.041000	0.004460	5	NA	LDG	2:1
Qrob_T0010130.2	Qrob_P0010130.2	https://urgi.versailles.inra.fr/OakMine_PM1N/portal.do?externalids=Qrob_P0010130.2	https://urgi.versailles.inra.fr/WebApollo_oak_PM1N/jbrowse/?loc=Chr2:60216760..60217191	Qrob_H2.3_Sc0000013	NA	Chr2	60216760	60217191	432	60216760	60217191	279	N	E	NA	(M=4) PTHR11886//PTHR11886:SF22 - DYNEIN LIGHT CHAIN // SUBFAMILY NOT NAMED	class3572:	0.199000	-	2	NA	LDG	1:1
Qrob_T0010150.2	Qrob_P0010150.2	https://urgi.versailles.inra.fr/OakMine_PM1N/portal.do?externalids=Qrob_P0010150.2	https://urgi.versailles.inra.fr/WebApollo_oak_PM1N/jbrowse/?loc=Chr2:60246757..60253755	Qrob_H2.3_Sc0000013	NA	Chr2	60246757	60253755	6999	60246757	60253755	2988	Y	U	msoler	(M=3) K09420 - myb proto-oncogene protein	class3631:	0.207000	-	2	NA	LDG	1:1
Qrob_T0010160.2	Qrob_P0010160.2	https://urgi.versailles.inra.fr/OakMine_PM1N/portal.do?externalids=Qrob_P0010160.2	https://urgi.versailles.inra.fr/WebApollo_oak_PM1N/jbrowse/?loc=Chr2:60294001..60297011	Qrob_H2.3_Sc0000013	NA	Chr2	60294001	60297011	3011	60294001	60297011	1659	N	E	NA	(M=6) PF03759 - PRONE (Plant-specific Rop nucleotide exchanger)	class1842:	0.012000	0.415421	2	NA	LDG	1:1
Qrob_T0010180.2	Qrob_P0010180.2	https://urgi.versailles.inra.fr/OakMine_PM1N/portal.do?externalids=Qrob_P0010180.2	https://urgi.versailles.inra.fr/WebApollo_oak_PM1N/jbrowse/?loc=Chr2:60763593..60768373	Qrob_H2.3_Sc0000013	NA	Chr2	60763593	60768373	4781	60766234	60768373	339	N	E	NA	(M=2) 1.18.1.6 - Adrenodoxin-NADP(+) reductase.	NA	NA	NA	NA	NA	LDG	1:1
Qrob_T0010190.2	Qrob_P0010190.2	https://urgi.versailles.inra.fr/OakMine_PM1N/portal.do?externalids=Qrob_P0010190.2	https://urgi.versailles.inra.fr/WebApollo_oak_PM1N/jbrowse/?loc=Chr2:60880447..60882063	Qrob_H2.3_Sc0000013	NA	Chr2	60880447	60882063	1617	60880447	60882063	702	N	E	NA	(M=4) K02690 - photosystem I P700 chlorophyll a apoprotein A2	class28685:	0.045000	0.069422	2	NA	TDG	1:1
Qrob_T0010200.2	Qrob_P0010200.2	https://urgi.versailles.inra.fr/OakMine_PM1N/portal.do?externalids=Qrob_P0010200.2	https://urgi.versailles.inra.fr/WebApollo_oak_PM1N/jbrowse/?loc=Chr2:60917976..60921581	Qrob_H2.3_Sc0000013	NA	Chr2	60917976	60921581	3606	60917976	60921581	927	Y	U	cbellini	(M=24) K14484 - auxin-responsive protein IAA	class13026:	0.817000	-	2	NA	TDG	1:1
Qrob_T0010260.2	Qrob_P0010260.2	https://urgi.versailles.inra.fr/OakMine_PM1N/portal.do?externalids=Qrob_P0010260.2	https://urgi.versailles.inra.fr/WebApollo_oak_PM1N/jbrowse/?loc=Chr2:61307984..61313961	Qrob_H2.3_Sc0000013	NA	Chr2	61307984	61313961	5978	61308011	61313681	3978	N	E	NA	(M=1) K02357 - elongation factor EF-Ts	class6542:	0.054000	-	1	NA	SG	1:1
Qrob_T0010280.2	Qrob_P0010280.2	https://urgi.versailles.inra.fr/OakMine_PM1N/portal.do?externalids=Qrob_P0010280.2	https://urgi.versailles.inra.fr/WebApollo_oak_PM1N/jbrowse/?loc=Chr2:61347135..61350531	Qrob_H2.3_Sc0000013	NA	Chr2	61350531	61347135	3397	61350395	61347146	759	N	E	NA	(M=24) K14484 - auxin-responsive protein IAA	class13026:	0.817000	-	2	NA	TDG	1:1
Qrob_T0010290.2	Qrob_P0010290.2	https://urgi.versailles.inra.fr/OakMine_PM1N/portal.do?externalids=Qrob_P0010290.2	https://urgi.versailles.inra.fr/WebApollo_oak_PM1N/jbrowse/?loc=Chr2:61396286..61397900	Qrob_H2.3_Sc0000013	NA	Chr2	61397900	61396286	1615	61397900	61396286	891	N	E	NA	(M=4) K02690 - photosystem I P700 chlorophyll a apoprotein A2	class28685:	0.045000	0.069422	2	NA	TDG	1:1
Qrob_T0010310.2	Qrob_P0010310.2	https://urgi.versailles.inra.fr/OakMine_PM1N/portal.do?externalids=Qrob_P0010310.2	https://urgi.versailles.inra.fr/WebApollo_oak_PM1N/jbrowse/?loc=Chr2:61730041..61733303	Qrob_H2.3_Sc0000013	NA	Chr2	61730041	61733303	3263	61730207	61733283	1038	N	E	NA	(M=4) PTHR16223:SF11 - TRANSCRIPTION FACTOR BHLH110 (PTHR16223:SF11)	class8101:	0.629000	-	1	NA	LDG	1:1
Qrob_T0010330.2	Qrob_P0010330.2	https://urgi.versailles.inra.fr/OakMine_PM1N/portal.do?externalids=Qrob_P0010330.2	https://urgi.versailles.inra.fr/WebApollo_oak_PM1N/jbrowse/?loc=Chr2:61949276..61952323	Qrob_H2.3_Sc0000013	NA	Chr2	61949276	61952323	3048	61949276	61952217	762	N	E	NA	NA	class12706:	0.302000	-	1	NA	SG	1:1
Qrob_T0010380.2	Qrob_P0010380.2	https://urgi.versailles.inra.fr/OakMine_PM1N/portal.do?externalids=Qrob_P0010380.2	https://urgi.versailles.inra.fr/WebApollo_oak_PM1N/jbrowse/?loc=Chr2:62026110..62029012	Qrob_H2.3_Sc0000013	NA	Chr2	62029012	62026110	2903	62027992	62026155	594	N	E	NA	(M=3) K09420 - myb proto-oncogene protein	NA	NA	NA	NA	NA	LDG	1:1
Qrob_T0010400.2	Qrob_P0010400.2	https://urgi.versailles.inra.fr/OakMine_PM1N/portal.do?externalids=Qrob_P0010400.2	https://urgi.versailles.inra.fr/WebApollo_oak_PM1N/jbrowse/?loc=Chr2:62053291..62056802	Qrob_H2.3_Sc0000013	NA	Chr2	62053291	62056802	3512	62053312	62056696	2607	N	E	NA	(M=5) PF14309//PF14383 - Domain of unknown function (DUF4378) // DUF761-associated sequence motif	class7036:	0.414000	-	1	NA	SG	1:1
Qrob_T0010470.2	Qrob_P0010470.2	https://urgi.versailles.inra.fr/OakMine_PM1N/portal.do?externalids=Qrob_P0010470.2	https://urgi.versailles.inra.fr/WebApollo_oak_PM1N/jbrowse/?loc=Chr2:62275503..62277598	Qrob_H2.3_Sc0000013	NA	Chr2	62277598	62275503	2096	62277598	62275762	789	N	E	NA	(M=3) KOG4831 - Unnamed protein [Function unknown].	class9288:	0.166000	-	3	NA	LDG	2:1
Qrob_T0010480.2	Qrob_P0010480.2	https://urgi.versailles.inra.fr/OakMine_PM1N/portal.do?externalids=Qrob_P0010480.2	https://urgi.versailles.inra.fr/WebApollo_oak_PM1N/jbrowse/?loc=Chr11:33340978..33342470	Qrob_H2.3_Sc0000005	v_7500_213,v_7500_627	Chr11	33340978	33342470	1493	33341002	33342363	1176	N	E	NA	(M=10) PTHR31920:SF15 - B3 DOMAIN-CONTAINING PROTEIN REM20-RELATED (PTHR31920:SF15)	class6185:	0.319000	-	1	NA	SG	2:1
Qrob_T0010490.2	Qrob_P0010490.2	https://urgi.versailles.inra.fr/OakMine_PM1N/portal.do?externalids=Qrob_P0010490.2	https://urgi.versailles.inra.fr/WebApollo_oak_PM1N/jbrowse/?loc=Chr11:33346689..33350417	Qrob_H2.3_Sc0000005	NA	Chr11	33346689	33350417	3729	33346689	33350319	1338	N	E	NA	(M=84) PF02362 - B3 DNA binding domain	class14961:	0.115000	-	1	NA	SG	2:1
Qrob_T0010500.2	Qrob_P0010500.2	https://urgi.versailles.inra.fr/OakMine_PM1N/portal.do?externalids=Qrob_P0010500.2	https://urgi.versailles.inra.fr/WebApollo_oak_PM1N/jbrowse/?loc=Chr11:33384942..33387102	Qrob_H2.3_Sc0000005	NA	Chr11	33384942	33387102	2161	33384942	33387102	1179	N	E	NA	(M=84) PF02362 - B3 DNA binding domain	NA	NA	NA	NA	NA	SG	NA
Qrob_T0010510.2	Qrob_P0010510.2	https://urgi.versailles.inra.fr/OakMine_PM1N/portal.do?externalids=Qrob_P0010510.2	https://urgi.versailles.inra.fr/WebApollo_oak_PM1N/jbrowse/?loc=Chr11:33389254..33390711	Qrob_H2.3_Sc0000005	NA	Chr11	33389254	33390711	1458	33389254	33390711	615	N	E	NA	(M=10) PTHR31920:SF15 - B3 DOMAIN-CONTAINING PROTEIN REM20-RELATED (PTHR31920:SF15)	class14241:	0.017000	0.631650	1	NA	SG	2:1
Qrob_T0010520.2	Qrob_P0010520.2	https://urgi.versailles.inra.fr/OakMine_PM1N/portal.do?externalids=Qrob_P0010520.2	https://urgi.versailles.inra.fr/WebApollo_oak_PM1N/jbrowse/?loc=Chr11:33392498..33393231	Qrob_H2.3_Sc0000005	NA	Chr11	33392498	33393231	734	33392760	33393125	366	N	E	NA	(M=1) PF08041 - PetM family of cytochrome b6f complex subunit 7	class3894:	0.063000	-	1	NA	SG	NA
Qrob_T0010530.2	Qrob_P0010530.2	https://urgi.versailles.inra.fr/OakMine_PM1N/portal.do?externalids=Qrob_P0010530.2	https://urgi.versailles.inra.fr/WebApollo_oak_PM1N/jbrowse/?loc=Chr11:33394692..33395633	Qrob_H2.3_Sc0000005	NA	Chr11	33395633	33394692	942	33395603	33394716	888	N	E	NA	(M=1) PTHR16007//PTHR16007:SF14 - EPIDIDYMAL MEMBRANE PROTEIN E9-RELATED // SUBFAMILY NOT NAMED (PTHR16007:SF14)	class10062:	0.733000	-	1	NA	SG	2:1
Qrob_T0010540.2	Qrob_P0010540.2	https://urgi.versailles.inra.fr/OakMine_PM1N/portal.do?externalids=Qrob_P0010540.2	https://urgi.versailles.inra.fr/WebApollo_oak_PM1N/jbrowse/?loc=Chr11:33397648..33399757	Qrob_H2.3_Sc0000005	NA	Chr11	33399757	33397648	2110	33399690	33397750	1620	N	E	NA	(M=38) KOG4422 - Uncharacterized conserved protein [Function unknown].	class12369:	0.993000	-	1	NA	SG	2:1
Qrob_T0010550.2	Qrob_P0010550.2	https://urgi.versailles.inra.fr/OakMine_PM1N/portal.do?externalids=Qrob_P0010550.2	https://urgi.versailles.inra.fr/WebApollo_oak_PM1N/jbrowse/?loc=Chr11:33419987..33422707	Qrob_H2.3_Sc0000005	NA	Chr11	33419987	33422707	2721	33419987	33422707	2619	N	E	NA	(M=6) PF00560//PF08263//PF12799 - Leucine Rich Repeat // Leucine rich repeat N-terminal domain // Leucine Rich repeats (2 copies)	class1009:	0.000000	0.000000	123	expanded	LDG	NA
Qrob_T0010560.2	Qrob_P0010560.2	https://urgi.versailles.inra.fr/OakMine_PM1N/portal.do?externalids=Qrob_P0010560.2	https://urgi.versailles.inra.fr/WebApollo_oak_PM1N/jbrowse/?loc=Chr11:33424262..33424850	Qrob_H2.3_Sc0000005	NA	Chr11	33424850	33424262	589	33424805	33424557	249	N	E	NA	(M=1) K15455 - diphthamide biosynthesis protein 3	class12480:	0.239000	-	1	NA	SG	2:1
Qrob_T0010570.2	Qrob_P0010570.2	https://urgi.versailles.inra.fr/OakMine_PM1N/portal.do?externalids=Qrob_P0010570.2	https://urgi.versailles.inra.fr/WebApollo_oak_PM1N/jbrowse/?loc=Chr11:33429857..33451583	Qrob_H2.3_Sc0000005	NA	Chr11	33429857	33451583	21727	33429938	33451536	11775	N	E	NA	(M=1) K08873 - PI-3-kinase-related kinase SMG-1	class11249:	0.142000	-	1	NA	SG	NA
Qrob_T0010580.2	Qrob_P0010580.2	https://urgi.versailles.inra.fr/OakMine_PM1N/portal.do?externalids=Qrob_P0010580.2	https://urgi.versailles.inra.fr/WebApollo_oak_PM1N/jbrowse/?loc=Chr11:33452535..33453053	Qrob_H2.3_Sc0000005	NA	Chr11	33452535	33453053	519	33452694	33452936	243	N	E	NA	NA	class11335:	0.001000	0.069422	2	NA	TDG	2:1
Qrob_T0010590.2	Qrob_P0010590.2	https://urgi.versailles.inra.fr/OakMine_PM1N/portal.do?externalids=Qrob_P0010590.2	https://urgi.versailles.inra.fr/WebApollo_oak_PM1N/jbrowse/?loc=Chr11:33455483..33455930	Qrob_H2.3_Sc0000005	NA	Chr11	33455483	33455930	448	33455697	33455909	213	N	E	NA	NA	class2296:	0.000000	0.323314	1	NA	SG	2:1
Qrob_T0010600.2	Qrob_P0010600.2	https://urgi.versailles.inra.fr/OakMine_PM1N/portal.do?externalids=Qrob_P0010600.2	https://urgi.versailles.inra.fr/WebApollo_oak_PM1N/jbrowse/?loc=Chr11:33457696..33458187	Qrob_H2.3_Sc0000005	NA	Chr11	33457696	33458187	492	33457855	33458097	243	N	E	NA	NA	class11335:	0.001000	0.069422	2	NA	TDG	2:1
Qrob_T0010650.2	Qrob_P0010650.2	https://urgi.versailles.inra.fr/OakMine_PM1N/portal.do?externalids=Qrob_P0010650.2	https://urgi.versailles.inra.fr/WebApollo_oak_PM1N/jbrowse/?loc=Chr11:33597454..33600172	Qrob_H2.3_Sc0000005	NA	Chr11	33597454	33600172	2719	33597645	33600172	2349	N	E	NA	(M=4) KOG0192//KOG0193//KOG0194//KOG0196//KOG0197//KOG0581//KOG0595//KOG1026//KOG1095//KOG1187 - Tyrosine kinase specific for activated (GTP-bound) p21cdc42Hs [Signal transduction mechanisms]. // Serine/threonine protein kinase RAF [Signal transduction mechanisms]. // Protein tyrosine kinase [Signal transduction mechanisms]. // Tyrosine kinase EPH (ephrin) receptor family [Signal transduction mec…	class1014:	0.000000	0.000000	51	expanded	LDG	2:1
Qrob_T0010670.2	Qrob_P0010670.2	https://urgi.versailles.inra.fr/OakMine_PM1N/portal.do?externalids=Qrob_P0010670.2	https://urgi.versailles.inra.fr/WebApollo_oak_PM1N/jbrowse/?loc=Chr11:33618192..33619728	Qrob_H2.3_Sc0000005	NA	Chr11	33619728	33618192	1537	33619672	33618212	1461	N	E	NA	(M=1) KOG0266//KOG0271//KOG0274//KOG0281//KOG0295//KOG0301//KOG0313//KOG0319//KOG0645//KOG0646 - WD40 repeat-containing protein [General function prediction only]. // Notchless-like WD40 repeat-containing protein [Function unknown]. // Cdc4 and related F-box and WD-40 proteins [General function prediction only]. // Beta-TrCP (transducin repeats containing)/Slimb proteins [Function unknown]. // WD…	class1665:	0.000000	0.415421	2	NA	LDG	2:1
Qrob_T0010690.2	Qrob_P0010690.2	https://urgi.versailles.inra.fr/OakMine_PM1N/portal.do?externalids=Qrob_P0010690.2	https://urgi.versailles.inra.fr/WebApollo_oak_PM1N/jbrowse/?loc=Chr11:33644334..33650596	Qrob_H2.3_Sc0000005	NA	Chr11	33644334	33650596	6263	33644384	33650569	843	N	E	NA	(M=2) K11876 - proteasome assembly chaperone 2	class9574:	0.907000	-	1	NA	LDG	2:1
Qrob_T0010700.2	Qrob_P0010700.2	https://urgi.versailles.inra.fr/OakMine_PM1N/portal.do?externalids=Qrob_P0010700.2	https://urgi.versailles.inra.fr/WebApollo_oak_PM1N/jbrowse/?loc=Chr11:33675725..33677209	Qrob_H2.3_Sc0000005	NA	Chr11	33675725	33677209	1485	33675725	33677209	1485	N	E	NA	(M=8) K01723 - hydroperoxide dehydratase [EC:4.2.1.92]	class1685:	0.000000	0.065476	6	NA	TDG	1:1
Qrob_T0010710.2	Qrob_P0010710.2	https://urgi.versailles.inra.fr/OakMine_PM1N/portal.do?externalids=Qrob_P0010710.2	https://urgi.versailles.inra.fr/WebApollo_oak_PM1N/jbrowse/?loc=Chr11:33701227..33703233	Qrob_H2.3_Sc0000005	NA	Chr11	33701227	33703233	2007	33701227	33703233	1464	N	E	NA	(M=8) K01723 - hydroperoxide dehydratase [EC:4.2.1.92]	class1685:	0.000000	0.065476	6	NA	TDG	1:1
Qrob_T0010720.2	Qrob_P0010720.2	https://urgi.versailles.inra.fr/OakMine_PM1N/portal.do?externalids=Qrob_P0010720.2	https://urgi.versailles.inra.fr/WebApollo_oak_PM1N/jbrowse/?loc=Chr11:33727160..33727765	Qrob_H2.3_Sc0000005	NA	Chr11	33727160	33727765	606	33727160	33727765	606	N	E	NA	(M=1) KOG0156//KOG0158//KOG0684 - Cytochrome P450 CYP2 subfamily [Secondary metabolites biosynthesis transport and catabolism]. // Cytochrome P450 CYP3/CYP5/CYP6/CYP9 subfamilies [Secondary metabolites biosynthesis transport and catabolism]. // Cytochrome P450 [Secondary metabolites biosynthesis transport and catabolism].	NA	NA	NA	NA	NA	TDG	2:1
Qrob_T0010740.2	Qrob_P0010740.2	https://urgi.versailles.inra.fr/OakMine_PM1N/portal.do?externalids=Qrob_P0010740.2	https://urgi.versailles.inra.fr/WebApollo_oak_PM1N/jbrowse/?loc=Chr11:33751570..33753286	Qrob_H2.3_Sc0000005	NA	Chr11	33751570	33753286	1717	33751711	33753195	1485	N	E	NA	(M=8) K01723 - hydroperoxide dehydratase [EC:4.2.1.92]	class1685:	0.000000	0.065476	6	NA	TDG	NA
Qrob_T0010750.2	Qrob_P0010750.2	https://urgi.versailles.inra.fr/OakMine_PM1N/portal.do?externalids=Qrob_P0010750.2	https://urgi.versailles.inra.fr/WebApollo_oak_PM1N/jbrowse/?loc=Chr11:33811082..33812563	Qrob_H2.3_Sc0000005	NA	Chr11	33811082	33812563	1482	33811082	33812563	1482	N	E	NA	(M=8) K01723 - hydroperoxide dehydratase [EC:4.2.1.92]	class1685:	0.000000	0.065476	6	NA	TDG	2:1
Qrob_T0010770.2	Qrob_P0010770.2	https://urgi.versailles.inra.fr/OakMine_PM1N/portal.do?externalids=Qrob_P0010770.2	https://urgi.versailles.inra.fr/WebApollo_oak_PM1N/jbrowse/?loc=Chr11:33835019..33836500	Qrob_H2.3_Sc0000005	NA	Chr11	33835019	33836500	1482	33835019	33836500	1482	N	E	NA	(M=8) K01723 - hydroperoxide dehydratase [EC:4.2.1.92]	class1685:	0.000000	0.065476	6	NA	TDG	NA
Qrob_T0010780.2	Qrob_P0010780.2	https://urgi.versailles.inra.fr/OakMine_PM1N/portal.do?externalids=Qrob_P0010780.2	https://urgi.versailles.inra.fr/WebApollo_oak_PM1N/jbrowse/?loc=Chr11:33840233..33841104	Qrob_H2.3_Sc0000005	NA	Chr11	33840233	33841104	872	33840233	33841104	831	N	E	NA	(M=8) K01723 - hydroperoxide dehydratase [EC:4.2.1.92]	NA	NA	NA	NA	NA	TDG	2:1
Qrob_T0010800.2	Qrob_P0010800.2	https://urgi.versailles.inra.fr/OakMine_PM1N/portal.do?externalids=Qrob_P0010800.2	https://urgi.versailles.inra.fr/WebApollo_oak_PM1N/jbrowse/?loc=Chr11:33867835..33870736	Qrob_H2.3_Sc0000005	v_4993_58	Chr11	33867835	33870736	2902	33867939	33870424	489	N	E	NA	(M=3) PF05562 - Cold acclimation protein WCOR413	class7644:	0.396000	-	1	NA	SG	2:1
Qrob_T0010810.2	Qrob_P0010810.2	https://urgi.versailles.inra.fr/OakMine_PM1N/portal.do?externalids=Qrob_P0010810.2	https://urgi.versailles.inra.fr/WebApollo_oak_PM1N/jbrowse/?loc=Chr11:33871912..33880892	Qrob_H2.3_Sc0000005	NA	Chr11	33880892	33871912	8981	33880719	33871971	2028	N	E	NA	(M=1) PTHR24096:SF134 - LONG CHAIN ACYL-COA SYNTHETASE 2 (PTHR24096:SF134)	class1519:	0.002000	0.482519	3	NA	LDG	NA
Qrob_T0010830.2	Qrob_P0010830.2	https://urgi.versailles.inra.fr/OakMine_PM1N/portal.do?externalids=Qrob_P0010830.2	https://urgi.versailles.inra.fr/WebApollo_oak_PM1N/jbrowse/?loc=Chr11:33907173..33907873	Qrob_H2.3_Sc0000005	NA	Chr11	33907173	33907873	701	33907229	33907393	165	N	E	NA	NA	class13493:	0.199000	-	1	NA	SG	2:1
Qrob_T0010840.2	Qrob_P0010840.2	https://urgi.versailles.inra.fr/OakMine_PM1N/portal.do?externalids=Qrob_P0010840.2	https://urgi.versailles.inra.fr/WebApollo_oak_PM1N/jbrowse/?loc=Chr11:33913766..33916269	Qrob_H2.3_Sc0000005	NA	Chr11	33913766	33916269	2504	33914300	33916219	459	N	E	NA	(M=17) PF04535 - Domain of unknown function (DUF588)	class13685:	0.848000	-	1	NA	SG	2:1
Qrob_T0010860.2	Qrob_P0010860.2	https://urgi.versailles.inra.fr/OakMine_PM1N/portal.do?externalids=Qrob_P0010860.2	https://urgi.versailles.inra.fr/WebApollo_oak_PM1N/jbrowse/?loc=Chr11:33933004..33933957	Qrob_H2.3_Sc0000005	NA	Chr11	33933004	33933957	954	33933016	33933732	717	N	E	NA	(M=3) PTHR13871//PTHR13871:SF33 - THIOREDOXIN // SUBFAMILY NOT NAMED (PTHR13871:SF33)	class8378:	0.100000	-	1	NA	TDG	2:1
Qrob_T0010870.2	Qrob_P0010870.2	https://urgi.versailles.inra.fr/OakMine_PM1N/portal.do?externalids=Qrob_P0010870.2	https://urgi.versailles.inra.fr/WebApollo_oak_PM1N/jbrowse/?loc=Chr11:33938056..33938772	Qrob_H2.3_Sc0000005	NA	Chr11	33938056	33938772	717	33938056	33938772	717	N	E	NA	(M=3) PTHR13871//PTHR13871:SF33 - THIOREDOXIN // SUBFAMILY NOT NAMED (PTHR13871:SF33)	NA	NA	NA	NA	NA	TDG	2:1
Qrob_T0010880.2	Qrob_P0010880.2	https://urgi.versailles.inra.fr/OakMine_PM1N/portal.do?externalids=Qrob_P0010880.2	https://urgi.versailles.inra.fr/WebApollo_oak_PM1N/jbrowse/?loc=Chr11:33946760..33947245	Qrob_H2.3_Sc0000005	NA	Chr11	33946760	33947245	486	33946760	33947245	486	N	E	NA	(M=30) PF14009 - Domain of unknown function (DUF4228)	class3879:	0.001000	0.009836	3	expanded	TDG	2:1
Qrob_T0010890.2	Qrob_P0010890.2	https://urgi.versailles.inra.fr/OakMine_PM1N/portal.do?externalids=Qrob_P0010890.2	https://urgi.versailles.inra.fr/WebApollo_oak_PM1N/jbrowse/?loc=Chr11:33962212..33962700	Qrob_H2.3_Sc0000005	NA	Chr11	33962212	33962700	489	33962252	33962680	429	N	E	NA	(M=30) PF14009 - Domain of unknown function (DUF4228)	class3879:	0.001000	0.009836	3	expanded	TDG	2:1
Qrob_T0010900.2	Qrob_P0010900.2	https://urgi.versailles.inra.fr/OakMine_PM1N/portal.do?externalids=Qrob_P0010900.2	https://urgi.versailles.inra.fr/WebApollo_oak_PM1N/jbrowse/?loc=Chr11:34002117..34002545	Qrob_H2.3_Sc0000005	NA	Chr11	34002117	34002545	429	34002117	34002545	387	N	E	NA	(M=30) PF14009 - Domain of unknown function (DUF4228)	class3879:	0.001000	0.009836	3	expanded	TDG	2:1
Qrob_T0011000.2	Qrob_P0011000.2	https://urgi.versailles.inra.fr/OakMine_PM1N/portal.do?externalids=Qrob_P0011000.2	https://urgi.versailles.inra.fr/WebApollo_oak_PM1N/jbrowse/?loc=Chr11:34415537..34418268	Qrob_H2.3_Sc0000005	NA	Chr11	34418268	34415537	2732	34417112	34415694	672	N	E	NA	NA	class4973:	0.231000	-	1	NA	SG	2:1
Qrob_T0011010.2	Qrob_P0011010.2	https://urgi.versailles.inra.fr/OakMine_PM1N/portal.do?externalids=Qrob_P0011010.2	https://urgi.versailles.inra.fr/WebApollo_oak_PM1N/jbrowse/?loc=Chr11:34429731..34434014	Qrob_H2.3_Sc0000005	NA	Chr11	34434014	34429731	4284	34433994	34430323	1635	N	E	NA	(M=7) PF04784//PF14389 - Protein of unknown function, DUF547 // Leucine-zipper of ternary complex factor MIP1	class2225:	0.433000	-	2	NA	LDG	NA
Qrob_T0011020.2	Qrob_P0011020.2	https://urgi.versailles.inra.fr/OakMine_PM1N/portal.do?externalids=Qrob_P0011020.2	https://urgi.versailles.inra.fr/WebApollo_oak_PM1N/jbrowse/?loc=Chr11:34453383..34460827	Qrob_H2.3_Sc0000005	s_1AIGVD_706	Chr11	34460827	34453383	7445	34460554	34453416	1533	N	E	NA	(M=1) PTHR11685:SF119 - E3 UBIQUITIN-PROTEIN LIGASE ARI2-RELATED (PTHR11685:SF119)	class2684:	0.121000	-	1	NA	SG	NA
Qrob_T0011030.2	Qrob_P0011030.2	https://urgi.versailles.inra.fr/OakMine_PM1N/portal.do?externalids=Qrob_P0011030.2	https://urgi.versailles.inra.fr/WebApollo_oak_PM1N/jbrowse/?loc=Chr11:34470266..34473879	Qrob_H2.3_Sc0000005	NA	Chr11	34473879	34470266	3614	34473879	34470293	774	N	E	NA	(M=2) 3.4.24.71 - Endothelin-converting enzyme 1.	class13746:	0.831000	-	1	NA	SG	NA
Qrob_T0011040.2	Qrob_P0011040.2	https://urgi.versailles.inra.fr/OakMine_PM1N/portal.do?externalids=Qrob_P0011040.2	https://urgi.versailles.inra.fr/WebApollo_oak_PM1N/jbrowse/?loc=Chr11:34476418..34485118	Qrob_H2.3_Sc0000005	NA	Chr11	34485118	34476418	8701	34485095	34476418	1944	N	E	NA	(M=1) PTHR14194//PTHR14194:SF37 - NITROGEN METABOLIC REGULATION PROTEIN NMR-RELATED // SUBFAMILY NOT NAMED	class8377:	0.742000	-	1	NA	SG	NA
Qrob_T0011050.2	Qrob_P0011050.2	https://urgi.versailles.inra.fr/OakMine_PM1N/portal.do?externalids=Qrob_P0011050.2	https://urgi.versailles.inra.fr/WebApollo_oak_PM1N/jbrowse/?loc=Chr11:34489352..34492823	Qrob_H2.3_Sc0000005	NA	Chr11	34489352	34492823	3472	34489404	34492781	1401	N	E	NA	(M=5) 1.17.1.2 - 4-hydroxy-3-methylbut-2-enyl diphosphate reductase.	class3668:	0.147000	-	4	NA	LDG	2:1
Qrob_T0011060.2	Qrob_P0011060.2	https://urgi.versailles.inra.fr/OakMine_PM1N/portal.do?externalids=Qrob_P0011060.2	https://urgi.versailles.inra.fr/WebApollo_oak_PM1N/jbrowse/?loc=Chr11:34498632..34501521	Qrob_H2.3_Sc0000005	NA	Chr11	34498632	34501521	2890	34498632	34501521	2775	N	E	NA	(M=85) PTHR23155//PTHR23155:SF445 - LEUCINE-RICH REPEAT-CONTAINING PROTEIN // SUBFAMILY NOT NAMED	class1269:	0.000000	0.000000	15	expanded	TDG	2:1
Qrob_T0011210.2	Qrob_P0011210.2	https://urgi.versailles.inra.fr/OakMine_PM1N/portal.do?externalids=Qrob_P0011210.2	https://urgi.versailles.inra.fr/WebApollo_oak_PM1N/jbrowse/?loc=Chr11:34750937..34751872	Qrob_H2.3_Sc0000005	NA	Chr11	34750937	34751872	936	34750937	34751872	552	N	E	NA	(M=4) PTHR13068:SF6 - gb def: agcp9491 [anopheles gambiae str. pest]	NA	NA	NA	NA	NA	TDG	2:1
Qrob_T0011260.2	Qrob_P0011260.2	https://urgi.versailles.inra.fr/OakMine_PM1N/portal.do?externalids=Qrob_P0011260.2	https://urgi.versailles.inra.fr/WebApollo_oak_PM1N/jbrowse/?loc=Chr11:34793240..34794682	Qrob_H2.3_Sc0000005	NA	Chr11	34793240	34794682	1443	34793240	34794682	1185	N	E	NA	(M=85) PTHR23155//PTHR23155:SF445 - LEUCINE-RICH REPEAT-CONTAINING PROTEIN // SUBFAMILY NOT NAMED	class1269:	0.000000	0.000000	15	expanded	TDG	2:1
Qrob_T0011270.2	Qrob_P0011270.2	https://urgi.versailles.inra.fr/OakMine_PM1N/portal.do?externalids=Qrob_P0011270.2	https://urgi.versailles.inra.fr/WebApollo_oak_PM1N/jbrowse/?loc=Chr11:34812287..34815346	Qrob_H2.3_Sc0000005	NA	Chr11	34812287	34815346	3060	34812287	34815346	1185	N	E	NA	(M=5) 1.17.1.2 - 4-hydroxy-3-methylbut-2-enyl diphosphate reductase.	class3668:	0.147000	-	4	NA	TDG	NA
Qrob_T0011280.2	Qrob_P0011280.2	https://urgi.versailles.inra.fr/OakMine_PM1N/portal.do?externalids=Qrob_P0011280.2	https://urgi.versailles.inra.fr/WebApollo_oak_PM1N/jbrowse/?loc=Chr11:34828876..34831782	Qrob_H2.3_Sc0000005	NA	Chr11	34828876	34831782	2907	34828876	34831782	2907	N	E	NA	(M=85) PTHR23155//PTHR23155:SF445 - LEUCINE-RICH REPEAT-CONTAINING PROTEIN // SUBFAMILY NOT NAMED	class1269:	0.000000	0.000000	15	expanded	TDG	NA
Qrob_T0011300.2	Qrob_P0011300.2	https://urgi.versailles.inra.fr/OakMine_PM1N/portal.do?externalids=Qrob_P0011300.2	https://urgi.versailles.inra.fr/WebApollo_oak_PM1N/jbrowse/?loc=Chr11:34839792..34842660	Qrob_H2.3_Sc0000005	NA	Chr11	34839792	34842660	2869	34839792	34842660	2823	N	E	NA	(M=85) PTHR23155//PTHR23155:SF445 - LEUCINE-RICH REPEAT-CONTAINING PROTEIN // SUBFAMILY NOT NAMED	class1269:	0.000000	0.000000	15	expanded	TDG	NA
Qrob_T0011310.2	Qrob_P0011310.2	https://urgi.versailles.inra.fr/OakMine_PM1N/portal.do?externalids=Qrob_P0011310.2	https://urgi.versailles.inra.fr/WebApollo_oak_PM1N/jbrowse/?loc=Chr11:34845115..34848130	Qrob_H2.3_Sc0000005	NA	Chr11	34845115	34848130	3016	34845115	34848130	1914	N	E	NA	(M=85) PTHR23155//PTHR23155:SF445 - LEUCINE-RICH REPEAT-CONTAINING PROTEIN // SUBFAMILY NOT NAMED	class1269:	0.000000	0.000000	15	expanded	TDG	2:1
Qrob_T0011320.2	Qrob_P0011320.2	https://urgi.versailles.inra.fr/OakMine_PM1N/portal.do?externalids=Qrob_P0011320.2	https://urgi.versailles.inra.fr/WebApollo_oak_PM1N/jbrowse/?loc=Chr11:34851228..34854842	Qrob_H2.3_Sc0000005	NA	Chr11	34851228	34854842	3615	34851228	34854842	1245	N	E	NA	(M=5) 1.17.1.2 - 4-hydroxy-3-methylbut-2-enyl diphosphate reductase.	class3668:	0.147000	-	4	NA	TDG	1:1
Qrob_T0011330.2	Qrob_P0011330.2	https://urgi.versailles.inra.fr/OakMine_PM1N/portal.do?externalids=Qrob_P0011330.2	https://urgi.versailles.inra.fr/WebApollo_oak_PM1N/jbrowse/?loc=Chr11:34875833..34891508	Qrob_H2.3_Sc0000005	NA	Chr11	34875833	34891508	15676	34888547	34891384	2838	N	E	NA	(M=85) PTHR23155//PTHR23155:SF445 - LEUCINE-RICH REPEAT-CONTAINING PROTEIN // SUBFAMILY NOT NAMED	class1269:	0.000000	0.000000	15	expanded	TDG	1:1
Qrob_T0011340.2	Qrob_P0011340.2	https://urgi.versailles.inra.fr/OakMine_PM1N/portal.do?externalids=Qrob_P0011340.2	https://urgi.versailles.inra.fr/WebApollo_oak_PM1N/jbrowse/?loc=Chr11:34908200..34912422	Qrob_H2.3_Sc0000005	NA	Chr11	34908200	34912422	4223	34908200	34912422	1170	N	E	NA	(M=5) 1.17.1.2 - 4-hydroxy-3-methylbut-2-enyl diphosphate reductase.	class3668:	0.147000	-	4	NA	TDG	1:1
Qrob_T0011360.2	Qrob_P0011360.2	https://urgi.versailles.inra.fr/OakMine_PM1N/portal.do?externalids=Qrob_P0011360.2	https://urgi.versailles.inra.fr/WebApollo_oak_PM1N/jbrowse/?loc=Chr11:34928555..34928934	Qrob_H2.3_Sc0000005	NA	Chr11	34928555	34928934	380	34928555	34928934	300	N	E	NA	(M=20) PF00098 - Zinc knuckle	class3969:	0.000000	0.000000	26	expanded	LDG	2:1
Qrob_T0011380.2	Qrob_P0011380.2	https://urgi.versailles.inra.fr/OakMine_PM1N/portal.do?externalids=Qrob_P0011380.2	https://urgi.versailles.inra.fr/WebApollo_oak_PM1N/jbrowse/?loc=Chr11:34937260..34939065	Qrob_H2.3_Sc0000005	NA	Chr11	34937260	34939065	1806	34937260	34939065	1806	N	E	NA	(M=85) PTHR23155//PTHR23155:SF445 - LEUCINE-RICH REPEAT-CONTAINING PROTEIN // SUBFAMILY NOT NAMED	class1269:	0.000000	0.000000	15	expanded	TDG	1:1
Qrob_T0011430.2	Qrob_P0011430.2	https://urgi.versailles.inra.fr/OakMine_PM1N/portal.do?externalids=Qrob_P0011430.2	https://urgi.versailles.inra.fr/WebApollo_oak_PM1N/jbrowse/?loc=Chr11:35018460..35019386	Qrob_H2.3_Sc0000005	NA	Chr11	35018460	35019386	927	35018460	35019386	840	N	E	NA	(M=42) PTHR23155:SF458 - DISEASE RESISTANCE RPP13-LIKE PROTEIN 4 (PTHR23155:SF458)	class1269:	0.000000	0.000000	15	expanded	TDG	1:1
Qrob_T0011450.2	Qrob_P0011450.2	https://urgi.versailles.inra.fr/OakMine_PM1N/portal.do?externalids=Qrob_P0011450.2	https://urgi.versailles.inra.fr/WebApollo_oak_PM1N/jbrowse/?loc=Chr11:35023765..35026639	Qrob_H2.3_Sc0000005	NA	Chr11	35023765	35026639	2875	35023765	35026639	2835	N	E	NA	(M=85) PTHR23155//PTHR23155:SF445 - LEUCINE-RICH REPEAT-CONTAINING PROTEIN // SUBFAMILY NOT NAMED	class1269:	0.000000	0.000000	15	expanded	TDG	NA
Qrob_T0011460.2	Qrob_P0011460.2	https://urgi.versailles.inra.fr/OakMine_PM1N/portal.do?externalids=Qrob_P0011460.2	https://urgi.versailles.inra.fr/WebApollo_oak_PM1N/jbrowse/?loc=Chr11:35046104..35050131	Qrob_H2.3_Sc0000005	NA	Chr11	35050131	35046104	4028	35050003	35046125	1674	N	E	NA	(M=2) K07399 - cytochrome c biogenesis protein	class8376:	0.702000	-	2	NA	LDG	NA
Qrob_T0011490.2	Qrob_P0011490.2	https://urgi.versailles.inra.fr/OakMine_PM1N/portal.do?externalids=Qrob_P0011490.2	https://urgi.versailles.inra.fr/WebApollo_oak_PM1N/jbrowse/?loc=Chr11:35070702..35071741	Qrob_H2.3_Sc0000005	NA	Chr11	35070702	35071741	1040	35070846	35071679	834	N	E	NA	(M=4) PTHR13068:SF6 - gb def: agcp9491 [anopheles gambiae str. pest]	class11178:	0.976000	-	2	NA	LDG	2:1
Qrob_T0011500.2	Qrob_P0011500.2	https://urgi.versailles.inra.fr/OakMine_PM1N/portal.do?externalids=Qrob_P0011500.2	https://urgi.versailles.inra.fr/WebApollo_oak_PM1N/jbrowse/?loc=Chr11:35075090..35090104	Qrob_H2.3_Sc0000005	NA	Chr11	35090104	35075090	15015	35090069	35075188	2271	N	E	NA	(M=1) K14018 - phospholipase A-2-activating protein	class7250:	0.543000	-	1	NA	SG	NA
Qrob_T0011510.2	Qrob_P0011510.2	https://urgi.versailles.inra.fr/OakMine_PM1N/portal.do?externalids=Qrob_P0011510.2	https://urgi.versailles.inra.fr/WebApollo_oak_PM1N/jbrowse/?loc=Chr11:35097080..35101090	Qrob_H2.3_Sc0000005	NA	Chr11	35097080	35101090	4011	35098751	35100937	1122	N	E	NA	(M=2) K13513 - lysocardiolipin and lysophospholipid acyltransferase [EC:2.3.1.- 2.3.1.51]	class3453:	0.442000	-	2	NA	LDG	2:1
Qrob_T0011520.2	Qrob_P0011520.2	https://urgi.versailles.inra.fr/OakMine_PM1N/portal.do?externalids=Qrob_P0011520.2	https://urgi.versailles.inra.fr/WebApollo_oak_PM1N/jbrowse/?loc=Chr11:35102364..35104519	Qrob_H2.3_Sc0000005	NA	Chr11	35104519	35102364	2156	35103535	35102414	1122	N	E	NA	(M=4) PF05055 - Protein of unknown function (DUF677)	class6184:	0.451000	-	1	NA	SG	2:1
Qrob_T0011530.2	Qrob_P0011530.2	https://urgi.versailles.inra.fr/OakMine_PM1N/portal.do?externalids=Qrob_P0011530.2	https://urgi.versailles.inra.fr/WebApollo_oak_PM1N/jbrowse/?loc=Chr11:35114162..35114751	Qrob_H2.3_Sc0000005	NA	Chr11	35114162	35114751	590	35114212	35114529	318	N	E	NA	(M=35) PF14368 - Probable lipid transfer	class12833:	0.092000	-	1	NA	LDG	2:1
Qrob_T0011540.2	Qrob_P0011540.2	https://urgi.versailles.inra.fr/OakMine_PM1N/portal.do?externalids=Qrob_P0011540.2	https://urgi.versailles.inra.fr/WebApollo_oak_PM1N/jbrowse/?loc=Chr11:35128500..35148039	Qrob_H2.3_Sc0000005	NA	Chr11	35148039	35128500	19540	35147853	35128598	7809	N	E	NA	(M=1) K14861 - nucleolar pre-ribosomal-associated protein 1	class5635:	0.004000	0.631650	1	NA	LDG	NA
Qrob_T0011610.2	Qrob_P0011610.2	https://urgi.versailles.inra.fr/OakMine_PM1N/portal.do?externalids=Qrob_P0011610.2	https://urgi.versailles.inra.fr/WebApollo_oak_PM1N/jbrowse/?loc=Chr11:35504994..35506235	Qrob_H2.3_Sc0000005	NA	Chr11	35504994	35506235	1242	35505562	35506209	648	N	E	NA	(M=1) KOG0502//KOG0510//KOG0514//KOG4177//KOG4412 - Integral membrane ankyrin-repeat protein Kidins220 (protein kinase D substrate) [General function prediction only]. // Ankyrin repeat protein [General function prediction only]. // Ankyrin repeat protein [General function prediction only]. // Ankyrin [Cell wall/membrane/envelope biogenesis]. // 26S proteasome regulatory complex subunit PSMD10 [P…	class13027:	0.000000	0.000000	9	expanded	LDG	1:1
Qrob_T0011620.2	Qrob_P0011620.2	https://urgi.versailles.inra.fr/OakMine_PM1N/portal.do?externalids=Qrob_P0011620.2	https://urgi.versailles.inra.fr/WebApollo_oak_PM1N/jbrowse/?loc=Chr11:35519679..35521920	Qrob_H2.3_Sc0000005	NA	Chr11	35519679	35521920	2242	35519806	35521613	1212	N	E	NA	(M=1) KOG0195//KOG0505//KOG0507//KOG0508//KOG0509//KOG0510//KOG4177//KOG4412 - Integrin-linked kinase [Signal transduction mechanisms]. // Myosin phosphatase regulatory subunit [Posttranslational modification protein turnover chaperones Signal transduction mechanisms]. // CASK-interacting adaptor protein (caskin) and related proteins with ankyrin repeats and SAM domain [Signal transduction mechan…	class22016:	0.021000	0.009836	3	NA	LDG	1:1
Qrob_T0011650.2	Qrob_P0011650.2	https://urgi.versailles.inra.fr/OakMine_PM1N/portal.do?externalids=Qrob_P0011650.2	https://urgi.versailles.inra.fr/WebApollo_oak_PM1N/jbrowse/?loc=Chr11:35683987..35685598	Qrob_H2.3_Sc0000005	NA	Chr11	35685598	35683987	1612	35685598	35683987	213	N	E	NA	NA	class3969:	0.000000	0.000000	26	expanded	LDG	1:1
Qrob_T0011670.2	Qrob_P0011670.2	https://urgi.versailles.inra.fr/OakMine_PM1N/portal.do?externalids=Qrob_P0011670.2	https://urgi.versailles.inra.fr/WebApollo_oak_PM1N/jbrowse/?loc=Chr11:35714854..35715686	Qrob_H2.3_Sc0000005	NA	Chr11	35715686	35714854	833	35715686	35714854	504	N	E	NA	(M=415) PF13041 - PPR repeat family	NA	NA	NA	NA	NA	LDG	1:1
Qrob_T0011720.2	Qrob_P0011720.2	https://urgi.versailles.inra.fr/OakMine_PM1N/portal.do?externalids=Qrob_P0011720.2	https://urgi.versailles.inra.fr/WebApollo_oak_PM1N/jbrowse/?loc=Chr11:35738109..35739384	Qrob_H2.3_Sc0000005	NA	Chr11	35738109	35739384	1276	35738109	35739384	924	Y	U	msoler	(M=9) PTHR10641//PTHR10641:SF495 - MYB-LIKE DNA-BINDING PROTEIN MYB // SUBFAMILY NOT NAMED	class15039:	0.135000	-	1	NA	LDG	2:1
Qrob_T0011730.2	Qrob_P0011730.2	https://urgi.versailles.inra.fr/OakMine_PM1N/portal.do?externalids=Qrob_P0011730.2	https://urgi.versailles.inra.fr/WebApollo_oak_PM1N/jbrowse/?loc=Chr11:35755727..35763364	Qrob_H2.3_Sc0000005	NA	Chr11	35763364	35755727	7638	35763343	35755757	795	N	E	NA	(M=2) PTHR16079 - UBIQUITIN LIGASE PROTEIN CHFR	class2579:	0.111000	-	2	NA	SG	2:1
Qrob_T0011740.2	Qrob_P0011740.2	https://urgi.versailles.inra.fr/OakMine_PM1N/portal.do?externalids=Qrob_P0011740.2	https://urgi.versailles.inra.fr/WebApollo_oak_PM1N/jbrowse/?loc=Chr11:35766483..35771632	Qrob_H2.3_Sc0000005	NA	Chr11	35771632	35766483	5150	35771424	35766506	678	N	E	NA	(M=2) PTHR16079 - UBIQUITIN LIGASE PROTEIN CHFR	NA	NA	NA	NA	NA	SG	2:1
Qrob_T0011750.2	Qrob_P0011750.2	https://urgi.versailles.inra.fr/OakMine_PM1N/portal.do?externalids=Qrob_P0011750.2	https://urgi.versailles.inra.fr/WebApollo_oak_PM1N/jbrowse/?loc=Chr11:35778498..35780865	Qrob_H2.3_Sc0000005	NA	Chr11	35780865	35778498	2368	35780865	35778673	2193	N	E	NA	NA	class2726:	0.265000	-	2	NA	LDG	2:1
Qrob_T0011770.2	Qrob_P0011770.2	https://urgi.versailles.inra.fr/OakMine_PM1N/portal.do?externalids=Qrob_P0011770.2	https://urgi.versailles.inra.fr/WebApollo_oak_PM1N/jbrowse/?loc=Chr11:35813109..35817389	Qrob_H2.3_Sc0000005	NA	Chr11	35813109	35817389	4281	35813109	35817389	669	N	E	NA	(M=1) KOG0054//KOG0764 - Multidrug resistance-associated protein/mitoxantrone resistance protein ABC superfamily [Secondary metabolites biosynthesis transport and catabolism]. // Mitochondrial FAD carrier protein [Energy production and conversion].	NA	NA	NA	NA	NA	LDG	2:1
Qrob_T0011800.2	Qrob_P0011800.2	https://urgi.versailles.inra.fr/OakMine_PM1N/portal.do?externalids=Qrob_P0011800.2	https://urgi.versailles.inra.fr/WebApollo_oak_PM1N/jbrowse/?loc=Chr11:35915138..35929291	Qrob_H2.3_Sc0000005	NA	Chr11	35915138	35929291	14154	35915176	35929211	3480	N	E	NA	(M=1) 3.6.3.7 - Sodium-exporting ATPase.	class6114:	0.247000	-	1	NA	SG	NA
Qrob_T0011810.2	Qrob_P0011810.2	https://urgi.versailles.inra.fr/OakMine_PM1N/portal.do?externalids=Qrob_P0011810.2	https://urgi.versailles.inra.fr/WebApollo_oak_PM1N/jbrowse/?loc=Chr11:35956629..35958718	Qrob_H2.3_Sc0000005	NA	Chr11	35956629	35958718	2090	35956692	35958669	1398	N	E	NA	(M=2) PTHR16286 - MIXED-LINEAGE LEUKEMIA 5, MLL5	class6959:	0.148000	-	1	NA	LDG	2:1
Qrob_T0011830.2	Qrob_P0011830.2	https://urgi.versailles.inra.fr/OakMine_PM1N/portal.do?externalids=Qrob_P0011830.2	https://urgi.versailles.inra.fr/WebApollo_oak_PM1N/jbrowse/?loc=Chr11:35985881..35986165	Qrob_H2.3_Sc0000005	NA	Chr11	35986165	35985881	285	35986165	35985881	285	N	E	NA	(M=2) KOG2526 - Predicted aminopeptidases - M20/M25/M40 family [Amino acid transport and metabolism].	class7259:	0.229000	-	2	NA	LDG	NA
Qrob_T0011870.2	Qrob_P0011870.2	https://urgi.versailles.inra.fr/OakMine_PM1N/portal.do?externalids=Qrob_P0011870.2	https://urgi.versailles.inra.fr/WebApollo_oak_PM1N/jbrowse/?loc=Chr11:36149108..36149849	Qrob_H2.3_Sc0000005	NA	Chr11	36149849	36149108	742	36149636	36149265	372	N	E	NA	(M=19) PF05678 - VQ motif	class10442:	0.086000	-	2	NA	LDG	1:1
Qrob_T0011880.2	Qrob_P0011880.2	https://urgi.versailles.inra.fr/OakMine_PM1N/portal.do?externalids=Qrob_P0011880.2	https://urgi.versailles.inra.fr/WebApollo_oak_PM1N/jbrowse/?loc=Chr11:36166385..36177232	Qrob_H2.3_Sc0000005	NA	Chr11	36166385	36177232	10848	36167225	36177189	1344	N	E	NA	(M=8) K14431 - transcription factor TGA	class1415:	0.001000	0.010280	1	NA	LDG	1:1
Qrob_T0012020.2	Qrob_P0012020.2	https://urgi.versailles.inra.fr/OakMine_PM1N/portal.do?externalids=Qrob_P0012020.2	https://urgi.versailles.inra.fr/WebApollo_oak_PM1N/jbrowse/?loc=Chr11:36712605..36714024	Qrob_H2.3_Sc0000005	NA	Chr11	36712605	36714024	1420	36712673	36713974	546	N	E	NA	NA	class12078:	0.429000	-	1	NA	SG	2:1
Qrob_T0012050.2	Qrob_P0012050.2	https://urgi.versailles.inra.fr/OakMine_PM1N/portal.do?externalids=Qrob_P0012050.2	https://urgi.versailles.inra.fr/WebApollo_oak_PM1N/jbrowse/?loc=Chr11:36787768..36789684	Qrob_H2.3_Sc0000005	NA	Chr11	36787768	36789684	1917	36787768	36789684	1917	N	E	NA	(M=8) PF11443 - Domain of unknown function (DUF2828)	class1494:	0.001000	0.204945	4	NA	LDG	1:1
Qrob_T0012060.2	Qrob_P0012060.2	https://urgi.versailles.inra.fr/OakMine_PM1N/portal.do?externalids=Qrob_P0012060.2	https://urgi.versailles.inra.fr/WebApollo_oak_PM1N/jbrowse/?loc=Chr11:36834044..36835604	Qrob_H2.3_Sc0000005	NA	Chr11	36834044	36835604	1561	36834308	36835537	549	N	E	NA	(M=1) K13464 - jasmonate ZIM domain-containing protein	class13614:	0.483000	-	1	NA	SG	2:1
Qrob_T0012070.2	Qrob_P0012070.2	https://urgi.versailles.inra.fr/OakMine_PM1N/portal.do?externalids=Qrob_P0012070.2	https://urgi.versailles.inra.fr/WebApollo_oak_PM1N/jbrowse/?loc=Chr11:36867359..36870103	Qrob_H2.3_Sc0000005	NA	Chr11	36867359	36870103	2745	36867383	36869884	2502	N	E	NA	(M=52) PF01535//PF13041//PF14432 - PPR repeat // PPR repeat family // DYW family of nucleic acid deaminases	class1001:	0.000000	0.043888	83	NA	SG	2:1
Qrob_T0012160.2	Qrob_P0012160.2	https://urgi.versailles.inra.fr/OakMine_PM1N/portal.do?externalids=Qrob_P0012160.2	https://urgi.versailles.inra.fr/WebApollo_oak_PM1N/jbrowse/?loc=Chr11:18353141..18354884	Qrob_H2.3_Sc0000613	NA	Chr11	18354884	18353141	1744	18354884	18353141	618	N	E	NA	(M=14) 1.14.11.23 - Flavonol synthase.	class16251:	0.014000	0.001394	4	NA	TDG	1:1
Qrob_T0012170.2	Qrob_P0012170.2	https://urgi.versailles.inra.fr/OakMine_PM1N/portal.do?externalids=Qrob_P0012170.2	https://urgi.versailles.inra.fr/WebApollo_oak_PM1N/jbrowse/?loc=Chr11:18362782..18363428	Qrob_H2.3_Sc0000613	NA	Chr11	18363428	18362782	647	18363428	18362802	531	N	E	NA	(M=23) 1.14.11.9 - Flavanone 3-dioxygenase.	class19408:	0.009000	0.001394	4	expanded	TDG	1:1
Qrob_T0012180.2	Qrob_P0012180.2	https://urgi.versailles.inra.fr/OakMine_PM1N/portal.do?externalids=Qrob_P0012180.2	https://urgi.versailles.inra.fr/WebApollo_oak_PM1N/jbrowse/?loc=Chr11:18446219..18447985	Qrob_H2.3_Sc0000613	NA	Chr11	18447985	18446219	1767	18447985	18446244	618	N	E	NA	(M=14) 1.14.11.23 - Flavonol synthase.	class16251:	0.014000	0.001394	4	NA	TDG	2:1
Qrob_T0012190.2	Qrob_P0012190.2	https://urgi.versailles.inra.fr/OakMine_PM1N/portal.do?externalids=Qrob_P0012190.2	https://urgi.versailles.inra.fr/WebApollo_oak_PM1N/jbrowse/?loc=Chr11:18454791..18455513	Qrob_H2.3_Sc0000613	NA	Chr11	18455513	18454791	723	18455417	18454791	627	N	E	NA	(M=23) 1.14.11.9 - Flavanone 3-dioxygenase.	class19408:	0.009000	0.001394	4	expanded	TDG	2:1
Qrob_T0012220.2	Qrob_P0012220.2	https://urgi.versailles.inra.fr/OakMine_PM1N/portal.do?externalids=Qrob_P0012220.2	https://urgi.versailles.inra.fr/WebApollo_oak_PM1N/jbrowse/?loc=Chr11:18488118..18488974	Qrob_H2.3_Sc0000613	NA	Chr11	18488974	18488118	857	18488926	18488118	555	N	E	NA	(M=138) PTHR10209 - OXIDOREDUCTASE, 2OG-FE(II) OXYGENASE FAMILY PROTEIN	class28686:	0.045000	0.069422	2	NA	TDG	1:1
Qrob_T0012240.2	Qrob_P0012240.2	https://urgi.versailles.inra.fr/OakMine_PM1N/portal.do?externalids=Qrob_P0012240.2	https://urgi.versailles.inra.fr/WebApollo_oak_PM1N/jbrowse/?loc=Chr11:18516162..18518729	Qrob_H2.3_Sc0000613	NA	Chr11	18518729	18516162	2568	18518681	18516162	1098	N	E	NA	(M=14) 1.14.11.23 - Flavonol synthase.	class1719:	0.000000	0.802584	4	NA	TDG	1:1
Qrob_T0012270.2	Qrob_P0012270.2	https://urgi.versailles.inra.fr/OakMine_PM1N/portal.do?externalids=Qrob_P0012270.2	https://urgi.versailles.inra.fr/WebApollo_oak_PM1N/jbrowse/?loc=Chr11:18599128..18601080	Qrob_H2.3_Sc0000613	NA	Chr11	18599128	18601080	1953	18599128	18601080	894	N	E	NA	(M=23) 1.14.11.9 - Flavanone 3-dioxygenase.	class1719:	0.000000	0.802584	4	NA	TDG	2:1
Qrob_T0012970.2	Qrob_P0012970.2	https://urgi.versailles.inra.fr/OakMine_PM1N/portal.do?externalids=Qrob_P0012970.2	https://urgi.versailles.inra.fr/WebApollo_oak_PM1N/jbrowse/?loc=Chr5:21339035..21342378	Qrob_H2.3_Sc0000029	NA	Chr5	21339035	21342378	3344	21339035	21342378	996	N	E	NA	(M=13) PTHR11706:SF33 - NATURAL RESISTANCE-ASSOCIATED MACROPHAGE PROTEIN 1 (PTHR11706:SF33)	NA	NA	NA	NA	NA	TDG	1:1
Qrob_T0012990.2	Qrob_P0012990.2	https://urgi.versailles.inra.fr/OakMine_PM1N/portal.do?externalids=Qrob_P0012990.2	https://urgi.versailles.inra.fr/WebApollo_oak_PM1N/jbrowse/?loc=Chr5:21362921..21366728	Qrob_H2.3_Sc0000029	NA	Chr5	21362921	21366728	3808	21362921	21366706	1116	N	E	NA	(M=13) PTHR11706:SF33 - NATURAL RESISTANCE-ASSOCIATED MACROPHAGE PROTEIN 1 (PTHR11706:SF33)	class1816:	0.012000	0.000067	9	NA	TDG	1:1
Qrob_T0013010.2	Qrob_P0013010.2	https://urgi.versailles.inra.fr/OakMine_PM1N/portal.do?externalids=Qrob_P0013010.2	https://urgi.versailles.inra.fr/WebApollo_oak_PM1N/jbrowse/?loc=Chr5:21391246..21393038	Qrob_H2.3_Sc0000029	NA	Chr5	21391246	21393038	1793	21391246	21393038	609	N	E	NA	(M=1) KOG0330//KOG0331//KOG0337//KOG0342//KOG0343//KOG0345//KOG0346//KOG0350//KOG0353//KOG4150 - ATP-dependent RNA helicase [RNA processing and modification]. // ATP-dependent RNA helicase [RNA processing and modification]. // ATP-dependent RNA helicase [RNA processing and modification]. // ATP-dependent RNA helicase pitchoune [RNA processing and modification]. // RNA Helicase [RNA processing and…	class28687:	0.045000	0.069422	2	NA	LDG	1:1
Qrob_T0013040.2	Qrob_P0013040.2	https://urgi.versailles.inra.fr/OakMine_PM1N/portal.do?externalids=Qrob_P0013040.2	https://urgi.versailles.inra.fr/WebApollo_oak_PM1N/jbrowse/?loc=Chr5:21430574..21432081	Qrob_H2.3_Sc0000029	NA	Chr5	21430574	21432081	1508	21430656	21431761	597	N	E	NA	NA	class12923:	0.314000	-	1	NA	SG	2:1
Qrob_T0013060.2	Qrob_P0013060.2	https://urgi.versailles.inra.fr/OakMine_PM1N/portal.do?externalids=Qrob_P0013060.2	https://urgi.versailles.inra.fr/WebApollo_oak_PM1N/jbrowse/?loc=Chr5:21447198..21450572	Qrob_H2.3_Sc0000029	NA	Chr5	21447198	21450572	3375	21447598	21450572	996	N	E	NA	(M=1) KOG1187//KOG1924 - Serine/threonine protein kinase [Signal transduction mechanisms]. // RhoA GTPase effector DIA/Diaphanous [Signal transduction mechanisms Cytoskeleton].	NA	NA	NA	NA	NA	SG	1:1
Qrob_T0013080.2	Qrob_P0013080.2	https://urgi.versailles.inra.fr/OakMine_PM1N/portal.do?externalids=Qrob_P0013080.2	https://urgi.versailles.inra.fr/WebApollo_oak_PM1N/jbrowse/?loc=Chr5:21465365..21469706	Qrob_H2.3_Sc0000029	NA	Chr5	21465365	21469706	4342	21465684	21469380	1368	N	E	NA	(M=4) PTHR14255:SF1 - ATP-DEPENDENT PROTEASE	NA	NA	NA	NA	NA	TDG	2:1
Qrob_T0013090.2	Qrob_P0013090.2	https://urgi.versailles.inra.fr/OakMine_PM1N/portal.do?externalids=Qrob_P0013090.2	https://urgi.versailles.inra.fr/WebApollo_oak_PM1N/jbrowse/?loc=Chr5:21515039..21518563	Qrob_H2.3_Sc0000029	NA	Chr5	21515039	21518563	3525	21515086	21518536	1215	N	E	NA	(M=4) PTHR14255:SF1 - ATP-DEPENDENT PROTEASE	NA	NA	NA	NA	NA	TDG	2:1
Qrob_T0013100.2	Qrob_P0013100.2	https://urgi.versailles.inra.fr/OakMine_PM1N/portal.do?externalids=Qrob_P0013100.2	https://urgi.versailles.inra.fr/WebApollo_oak_PM1N/jbrowse/?loc=Chr5:21522865..21530062	Qrob_H2.3_Sc0000029	NA	Chr5	21522865	21530062	7198	21522865	21530062	1458	N	E	NA	(M=26) PF10250 - GDP-fucose protein O-fucosyltransferase	class5492:	0.752000	-	2	NA	LDG	2:1
Qrob_T0013110.2	Qrob_P0013110.2	https://urgi.versailles.inra.fr/OakMine_PM1N/portal.do?externalids=Qrob_P0013110.2	https://urgi.versailles.inra.fr/WebApollo_oak_PM1N/jbrowse/?loc=Chr5:21537604..21547505	Qrob_H2.3_Sc0000029	NA	Chr5	21547505	21537604	9902	21547505	21537604	1617	Y	M	nrouhier	(M=1) PTHR18929:SF59 - PROTEIN DISULFIDE ISOMERASE-LIKE 1-5-RELATED (PTHR18929:SF59)	class5655:	0.565000	-	1	NA	SG	NA
Qrob_T0013120.2	Qrob_P0013120.2	https://urgi.versailles.inra.fr/OakMine_PM1N/portal.do?externalids=Qrob_P0013120.2	https://urgi.versailles.inra.fr/WebApollo_oak_PM1N/jbrowse/?loc=Chr5:21561501..21564533	Qrob_H2.3_Sc0000029	NA	Chr5	21564533	21561501	3033	21564162	21561776	930	N	E	NA	(M=4) PTHR31852:SF8 - LATE EMBRYOGENESIS ABUNDANT HYDROXYPROLINE-RICH GLYCOPROTEIN (PTHR31852:SF8)	class9701:	0.221000	-	1	NA	SG	2:1
Qrob_T0013140.2	Qrob_P0013140.2	https://urgi.versailles.inra.fr/OakMine_PM1N/portal.do?externalids=Qrob_P0013140.2	https://urgi.versailles.inra.fr/WebApollo_oak_PM1N/jbrowse/?loc=Chr5:21805698..21807056	Qrob_H2.3_Sc0000029	NA	Chr5	21805698	21807056	1359	21805843	21806493	294	N	E	NA	(M=4) PTHR11886//PTHR11886:SF22 - DYNEIN LIGHT CHAIN // SUBFAMILY NOT NAMED	class3572:	0.199000	-	2	NA	LDG	2:1
Qrob_T0013160.2	Qrob_P0013160.2	https://urgi.versailles.inra.fr/OakMine_PM1N/portal.do?externalids=Qrob_P0013160.2	https://urgi.versailles.inra.fr/WebApollo_oak_PM1N/jbrowse/?loc=Chr5:21812400..21814868	Qrob_H2.3_Sc0000029	NA	Chr5	21814868	21812400	2469	21814745	21812454	942	N	E	NA	(M=3) 1.1.1.237 - Hydroxyphenylpyruvate reductase.	class15637:	0.329000	-	1	NA	TDG	2:1
Qrob_T0013170.2	Qrob_P0013170.2	https://urgi.versailles.inra.fr/OakMine_PM1N/portal.do?externalids=Qrob_P0013170.2	https://urgi.versailles.inra.fr/WebApollo_oak_PM1N/jbrowse/?loc=Chr5:21818263..21822253	Qrob_H2.3_Sc0000029	s_1AERR8_241,s_1AERR8_365	Chr5	21822253	21818263	3991	21822032	21818263	1455	N	E	NA	(M=3) 1.1.1.237 - Hydroxyphenylpyruvate reductase.	class4798:	0.464000	-	2	NA	TDG	NA
Qrob_T0013180.2	Qrob_P0013180.2	https://urgi.versailles.inra.fr/OakMine_PM1N/portal.do?externalids=Qrob_P0013180.2	https://urgi.versailles.inra.fr/WebApollo_oak_PM1N/jbrowse/?loc=Chr5:21824706..21829685	Qrob_H2.3_Sc0000029	s_1B5R67_679,s_1DK8YF_687	Chr5	21829685	21824706	4980	21829542	21824767	942	N	E	NA	(M=3) 1.1.1.237 - Hydroxyphenylpyruvate reductase.	class4798:	0.464000	-	2	NA	TDG	2:1
Qrob_T0013190.2	Qrob_P0013190.2	https://urgi.versailles.inra.fr/OakMine_PM1N/portal.do?externalids=Qrob_P0013190.2	https://urgi.versailles.inra.fr/WebApollo_oak_PM1N/jbrowse/?loc=Chr5:21838766..21841868	Qrob_H2.3_Sc0000029	NA	Chr5	21838766	21841868	3103	21838894	21841848	1740	N	E	NA	(M=6) PF03759 - PRONE (Plant-specific Rop nucleotide exchanger)	class1842:	0.012000	0.415421	2	NA	LDG	2:1
Qrob_T0013200.2	Qrob_P0013200.2	https://urgi.versailles.inra.fr/OakMine_PM1N/portal.do?externalids=Qrob_P0013200.2	https://urgi.versailles.inra.fr/WebApollo_oak_PM1N/jbrowse/?loc=Chr5:21842787..21844554	Qrob_H2.3_Sc0000029	v_11411_425	Chr5	21844554	21842787	1768	21844418	21843048	435	N	E	NA	(M=1) K02695 - photosystem I subunit VI	class4926:	0.102000	-	1	NA	SG	2:1
Qrob_T0013220.2	Qrob_P0013220.2	https://urgi.versailles.inra.fr/OakMine_PM1N/portal.do?externalids=Qrob_P0013220.2	https://urgi.versailles.inra.fr/WebApollo_oak_PM1N/jbrowse/?loc=Chr5:21896325..21897442	Qrob_H2.3_Sc0000029	NA	Chr5	21896325	21897442	1118	21896325	21897442	669	N	E	NA	(M=84) PF02362 - B3 DNA binding domain	class1272:	0.000000	0.000000	34	expanded	LDG	1:1
Qrob_T0013240.2	Qrob_P0013240.2	https://urgi.versailles.inra.fr/OakMine_PM1N/portal.do?externalids=Qrob_P0013240.2	https://urgi.versailles.inra.fr/WebApollo_oak_PM1N/jbrowse/?loc=Chr5:21910304..21911207	Qrob_H2.3_Sc0000029	NA	Chr5	21911207	21910304	904	21911207	21910304	855	N	E	NA	(M=102) PF03140 - Plant protein of unknown function	class14649:	0.001000	0.001394	4	expanded	TDG	2:1
Qrob_T0013270.2	Qrob_P0013270.2	https://urgi.versailles.inra.fr/OakMine_PM1N/portal.do?externalids=Qrob_P0013270.2	https://urgi.versailles.inra.fr/WebApollo_oak_PM1N/jbrowse/?loc=Chr5:21946374..21949892	Qrob_H2.3_Sc0000029	NA	Chr5	21946374	21949892	3519	21946475	21949889	1296	N	E	NA	(M=102) PF03140 - Plant protein of unknown function	class14649:	0.001000	0.001394	4	expanded	TDG	2:1
Qrob_T0013280.2	Qrob_P0013280.2	https://urgi.versailles.inra.fr/OakMine_PM1N/portal.do?externalids=Qrob_P0013280.2	https://urgi.versailles.inra.fr/WebApollo_oak_PM1N/jbrowse/?loc=Chr5:21979476..21982539	Qrob_H2.3_Sc0000029	NA	Chr5	21979476	21982539	3064	21979476	21982539	597	N	E	NA	(M=23) PTHR22764//PTHR22764:SF63 - RING FINGER DOMAIN-CONTAINING // SUBFAMILY NOT NAMED	class3699:	0.000000	0.000000	15	expanded	LDG	1:1
Qrob_T0013330.2	Qrob_P0013330.2	https://urgi.versailles.inra.fr/OakMine_PM1N/portal.do?externalids=Qrob_P0013330.2	https://urgi.versailles.inra.fr/WebApollo_oak_PM1N/jbrowse/?loc=Chr5:22152637..22156295	Qrob_H2.3_Sc0000029	s_1A6JKK_959	Chr5	22152637	22156295	3659	22152669	22156151	732	N	E	NA	(M=26) 1.1.1.317 - Perakine reductase.	class23637:	0.180000	-	1	NA	LDG	2:1
Qrob_T0013340.2	Qrob_P0013340.2	https://urgi.versailles.inra.fr/OakMine_PM1N/portal.do?externalids=Qrob_P0013340.2	https://urgi.versailles.inra.fr/WebApollo_oak_PM1N/jbrowse/?loc=Chr5:22158761..22161385	Qrob_H2.3_Sc0000029	NA	Chr5	22161385	22158761	2625	22161362	22158797	1473	N	E	NA	(M=102) PF03140 - Plant protein of unknown function	class14649:	0.001000	0.001394	4	expanded	TDG	2:1
Qrob_T0013350.2	Qrob_P0013350.2	https://urgi.versailles.inra.fr/OakMine_PM1N/portal.do?externalids=Qrob_P0013350.2	https://urgi.versailles.inra.fr/WebApollo_oak_PM1N/jbrowse/?loc=Chr5:22172708..22173477	Qrob_H2.3_Sc0000029	NA	Chr5	22172708	22173477	770	22172723	22173193	471	N	E	NA	(M=1) K02961 - small subunit ribosomal protein S17	class10965:	0.976000	-	1	NA	SG	2:1
Qrob_T0013360.2	Qrob_P0013360.2	https://urgi.versailles.inra.fr/OakMine_PM1N/portal.do?externalids=Qrob_P0013360.2	https://urgi.versailles.inra.fr/WebApollo_oak_PM1N/jbrowse/?loc=Chr5:22176179..22182498	Qrob_H2.3_Sc0000029	NA	Chr5	22182498	22176179	6320	22182355	22176332	2262	N	E	NA	(M=1) KOG0483//KOG0484//KOG0485//KOG0487//KOG0488//KOG0493//KOG0494//KOG0842//KOG0843//KOG4577 - Transcription factor HEX contains HOX and HALZ domains [Transcription]. // Transcription factor PHOX2/ARIX contains HOX domain [Transcription]. // Transcription factor NKX-5.1/HMX1 contains HOX domain [Transcription]. // Transcription factor Abd-B contains HOX domain [Transcription]. // Transcription …	class1082:	0.000000	0.001040	5	contracted	SG	NA
Qrob_T0013370.2	Qrob_P0013370.2	https://urgi.versailles.inra.fr/OakMine_PM1N/portal.do?externalids=Qrob_P0013370.2	https://urgi.versailles.inra.fr/WebApollo_oak_PM1N/jbrowse/?loc=Chr5:22201733..22204081	Qrob_H2.3_Sc0000029	NA	Chr5	22201733	22204081	2349	22202089	22204056	327	N	E	NA	NA	class12992:	0.762000	-	1	NA	SG	2:1
Qrob_T0013380.2	Qrob_P0013380.2	https://urgi.versailles.inra.fr/OakMine_PM1N/portal.do?externalids=Qrob_P0013380.2	https://urgi.versailles.inra.fr/WebApollo_oak_PM1N/jbrowse/?loc=Chr5:22227875..22230064	Qrob_H2.3_Sc0000029	NA	Chr5	22227875	22230064	2190	22228030	22229958	1929	N	E	NA	(M=52) PF01535//PF13041//PF14432 - PPR repeat // PPR repeat family // DYW family of nucleic acid deaminases	class1001:	0.000000	0.043888	83	NA	LDG	2:1
Qrob_T0013390.2	Qrob_P0013390.2	https://urgi.versailles.inra.fr/OakMine_PM1N/portal.do?externalids=Qrob_P0013390.2	https://urgi.versailles.inra.fr/WebApollo_oak_PM1N/jbrowse/?loc=Chr5:22232769..22237090	Qrob_H2.3_Sc0000029	NA	Chr5	22237090	22232769	4322	22237090	22232769	1053	N	E	NA	(M=3) PTHR12446:SF14 - PROTEIN LIN-54 HOMOLOG (PTHR12446:SF14)	NA	NA	NA	NA	NA	LDG	2:1
Qrob_T0013410.2	Qrob_P0013410.2	https://urgi.versailles.inra.fr/OakMine_PM1N/portal.do?externalids=Qrob_P0013410.2	https://urgi.versailles.inra.fr/WebApollo_oak_PM1N/jbrowse/?loc=Chr5:22248169..22260609	Qrob_H2.3_Sc0000029	NA	Chr5	22248169	22260609	12441	22248169	22260586	2778	N	E	NA	(M=1) PTHR13140//PTHR13140:SF363 - MYOSIN // SUBFAMILY NOT NAMED	class1874:	0.064000	-	2	NA	SG	2:1
Qrob_T0013420.2	Qrob_P0013420.2	https://urgi.versailles.inra.fr/OakMine_PM1N/portal.do?externalids=Qrob_P0013420.2	https://urgi.versailles.inra.fr/WebApollo_oak_PM1N/jbrowse/?loc=Chr5:22264265..22265280	Qrob_H2.3_Sc0000029	NA	Chr5	22264265	22265280	1016	22264265	22265170	483	N	E	NA	(M=2) K17338 - receptor expression-enhancing protein 1/2/3/4	class3932:	0.344000	-	2	NA	LDG	2:1
Qrob_T0013430.2	Qrob_P0013430.2	https://urgi.versailles.inra.fr/OakMine_PM1N/portal.do?externalids=Qrob_P0013430.2	https://urgi.versailles.inra.fr/WebApollo_oak_PM1N/jbrowse/?loc=Chr5:22298412..22304124	Qrob_H2.3_Sc0000029	NA	Chr5	22298412	22304124	5713	22298412	22304124	3303	N	E	NA	(M=10) PF00560//PF00931//PF01582//PF13855 - Leucine Rich Repeat // NB-ARC domain // TIR domain // Leucine rich repeat	class1000:	0.001000	0.000000	359	expanded	LDG	1:1
Qrob_T0013440.2	Qrob_P0013440.2	https://urgi.versailles.inra.fr/OakMine_PM1N/portal.do?externalids=Qrob_P0013440.2	https://urgi.versailles.inra.fr/WebApollo_oak_PM1N/jbrowse/?loc=Chr5:22321683..22324930	Qrob_H2.3_Sc0000029	NA	Chr5	22321683	22324930	3248	22321683	22324930	726	N	E	NA	(M=13) PTHR22847//PTHR22847:SF324 - WD40 REPEAT PROTEIN // SUBFAMILY NOT NAMED	NA	NA	NA	NA	NA	LDG	1:1
Qrob_T0013450.2	Qrob_P0013450.2	https://urgi.versailles.inra.fr/OakMine_PM1N/portal.do?externalids=Qrob_P0013450.2	https://urgi.versailles.inra.fr/WebApollo_oak_PM1N/jbrowse/?loc=Chr5:22327954..22330422	Qrob_H2.3_Sc0000029	NA	Chr5	22327954	22330422	2469	22328519	22330385	513	N	E	NA	(M=60) KOG0569 - Permease of the major facilitator superfamily [Carbohydrate transport and metabolism].	NA	NA	NA	NA	NA	SG	2:1
Qrob_T0013460.2	Qrob_P0013460.2	https://urgi.versailles.inra.fr/OakMine_PM1N/portal.do?externalids=Qrob_P0013460.2	https://urgi.versailles.inra.fr/WebApollo_oak_PM1N/jbrowse/?loc=Chr5:22333900..22338495	Qrob_H2.3_Sc0000029	NA	Chr5	22333900	22338495	4596	22333943	22338095	1041	N	E	NA	(M=2) KOG0252//KOG0254//KOG0255//KOG0569 - Inorganic phosphate transporter [Inorganic ion transport and metabolism]. // Predicted transporter (major facilitator superfamily) [General function prediction only]. // Synaptic vesicle transporter SVOP and related transporters (major facilitator superfamily) [General function prediction only]. // Permease of the major facilitator superfamily [Carbohydr…	class1874:	0.064000	-	2	NA	SG	2:1
Qrob_T0013470.2	Qrob_P0013470.2	https://urgi.versailles.inra.fr/OakMine_PM1N/portal.do?externalids=Qrob_P0013470.2	https://urgi.versailles.inra.fr/WebApollo_oak_PM1N/jbrowse/?loc=Chr5:22358120..22359121	Qrob_H2.3_Sc0000029	NA	Chr5	22358120	22359121	1002	22358120	22359121	687	N	E	NA	(M=6) KOG0509//KOG0510//KOG4177//KOG4412 - Ankyrin repeat and DHHC-type Zn-finger domain containing proteins [General function prediction only]. // Ankyrin repeat protein [General function prediction only]. // Ankyrin [Cell wall/membrane/envelope biogenesis]. // 26S proteasome regulatory complex subunit PSMD10 [Posttranslational modification protein turnover chaperones].	class15172:	0.018000	0.069422	2	NA	TDG	2:1
Qrob_T0013480.2	Qrob_P0013480.2	https://urgi.versailles.inra.fr/OakMine_PM1N/portal.do?externalids=Qrob_P0013480.2	https://urgi.versailles.inra.fr/WebApollo_oak_PM1N/jbrowse/?loc=Chr5:22366245..22370725	Qrob_H2.3_Sc0000029	NA	Chr5	22366245	22370725	4481	22366245	22370725	1260	N	E	NA	(M=53) PTHR24177:SF10 - ANKYRIN REPEAT-CONTAINING PROTEIN (PTHR24177:SF10)	class1899:	0.000000	0.011867	6	NA	TDG	NA
Qrob_T0013490.2	Qrob_P0013490.2	https://urgi.versailles.inra.fr/OakMine_PM1N/portal.do?externalids=Qrob_P0013490.2	https://urgi.versailles.inra.fr/WebApollo_oak_PM1N/jbrowse/?loc=Chr5:22381280..22383715	Qrob_H2.3_Sc0000029	NA	Chr5	22381280	22383715	2436	22381385	22383685	882	N	E	NA	(M=5) KOG0510//KOG4177//KOG4412 - Ankyrin repeat protein [General function prediction only]. // Ankyrin [Cell wall/membrane/envelope biogenesis]. // 26S proteasome regulatory complex subunit PSMD10 [Posttranslational modification protein turnover chaperones].	class15172:	0.018000	0.069422	2	NA	TDG	1:1
Qrob_T0013730.2	Qrob_P0013730.2	https://urgi.versailles.inra.fr/OakMine_PM1N/portal.do?externalids=Qrob_P0013730.2	https://urgi.versailles.inra.fr/WebApollo_oak_PM1N/jbrowse/?loc=Chr5:22704607..22708966	Qrob_H2.3_Sc0000029	NA	Chr5	22704607	22708966	4360	22705345	22708944	1533	N	E	NA	(M=11) PTHR10593:SF20 - INDETERMINATE-DOMAIN 12 PROTEIN (PTHR10593:SF20)	class6801:	0.491000	-	1	NA	SG	1:1
Qrob_T0013740.2	Qrob_P0013740.2	https://urgi.versailles.inra.fr/OakMine_PM1N/portal.do?externalids=Qrob_P0013740.2	https://urgi.versailles.inra.fr/WebApollo_oak_PM1N/jbrowse/?loc=Chr5:22714527..22722719	Qrob_H2.3_Sc0000029	NA	Chr5	22722719	22714527	8193	22722719	22714561	1566	N	E	NA	(M=2) 1.14.11.30 - Hypoxia-inducible factor-asparagine dioxygenase.	class5999:	0.238000	-	2	NA	LDG	2:1
Qrob_T0013760.2	Qrob_P0013760.2	https://urgi.versailles.inra.fr/OakMine_PM1N/portal.do?externalids=Qrob_P0013760.2	https://urgi.versailles.inra.fr/WebApollo_oak_PM1N/jbrowse/?loc=Chr5:22735084..22736612	Qrob_H2.3_Sc0000029	NA	Chr5	22735084	22736612	1529	22735084	22736612	321	N	E	NA	(M=1) 4.1.2.8 - Indole-3-glycerol-phosphate lyase.	class4856:	0.490000	-	1	NA	SG	1:1
Qrob_T0013770.2	Qrob_P0013770.2	https://urgi.versailles.inra.fr/OakMine_PM1N/portal.do?externalids=Qrob_P0013770.2	https://urgi.versailles.inra.fr/WebApollo_oak_PM1N/jbrowse/?loc=Chr5:22751221..22756684	Qrob_H2.3_Sc0000029	NA	Chr5	22756684	22751221	5464	22756663	22751294	1170	N	E	NA	(M=26) 1.1.1.317 - Perakine reductase.	class1241:	0.000000	0.017847	11	NA	TDG	2:1
Qrob_T0013780.2	Qrob_P0013780.2	https://urgi.versailles.inra.fr/OakMine_PM1N/portal.do?externalids=Qrob_P0013780.2	https://urgi.versailles.inra.fr/WebApollo_oak_PM1N/jbrowse/?loc=Chr5:22759422..22763747	Qrob_H2.3_Sc0000029	NA	Chr5	22763747	22759422	4326	22763726	22759422	786	N	E	NA	(M=26) 1.1.1.317 - Perakine reductase.	NA	NA	NA	NA	NA	TDG	NA
Qrob_T0013790.2	Qrob_P0013790.2	https://urgi.versailles.inra.fr/OakMine_PM1N/portal.do?externalids=Qrob_P0013790.2	https://urgi.versailles.inra.fr/WebApollo_oak_PM1N/jbrowse/?loc=Chr9:16905269..16906292	Qrob_H2.3_Sc0000017	NA	Chr9	16906292	16905269	1024	16906292	16905269	660	N	E	NA	(M=4) K08150 - MFS transporter, SP family, solute carrier family 2 (myo-inositol transporter), member 13	class28688:	0.045000	0.069422	2	NA	LDG	2:1
Qrob_T0013800.2	Qrob_P0013800.2	https://urgi.versailles.inra.fr/OakMine_PM1N/portal.do?externalids=Qrob_P0013800.2	https://urgi.versailles.inra.fr/WebApollo_oak_PM1N/jbrowse/?loc=Chr9:16938632..16939497	Qrob_H2.3_Sc0000017	NA	Chr9	16938632	16939497	866	16938723	16939409	687	N	E	NA	(M=1) K14516 - ethylene-responsive transcription factor 1	class12162:	0.100000	-	1	NA	LDG	1:1
Qrob_T0013940.2	Qrob_P0013940.2	https://urgi.versailles.inra.fr/OakMine_PM1N/portal.do?externalids=Qrob_P0013940.2	https://urgi.versailles.inra.fr/WebApollo_oak_PM1N/jbrowse/?loc=Chr9:17447839..17451123	Qrob_H2.3_Sc0000017	NA	Chr9	17451123	17447839	3285	17451073	17447944	861	N	E	NA	(M=1) K07359 - calcium/calmodulin-dependent protein kinase kinase [EC:2.7.11.17]	class5758:	0.511000	-	1	NA	LDG	1:1
Qrob_T0013950.2	Qrob_P0013950.2	https://urgi.versailles.inra.fr/OakMine_PM1N/portal.do?externalids=Qrob_P0013950.2	https://urgi.versailles.inra.fr/WebApollo_oak_PM1N/jbrowse/?loc=Chr9:17479833..17485374	Qrob_H2.3_Sc0000017	NA	Chr9	17485374	17479833	5542	17485215	17479853	390	N	E	NA	(M=1) PTHR13847//PTHR13847:SF166 - FAD NAD BINDING OXIDOREDUCTASES // SUBFAMILY NOT NAMED	class12862:	0.690000	-	1	NA	LDG	2:1
Qrob_T0013970.2	Qrob_P0013970.2	https://urgi.versailles.inra.fr/OakMine_PM1N/portal.do?externalids=Qrob_P0013970.2	https://urgi.versailles.inra.fr/WebApollo_oak_PM1N/jbrowse/?loc=Chr9:17511490..17512056	Qrob_H2.3_Sc0000017	NA	Chr9	17512056	17511490	567	17512056	17511490	567	Y	U	mlbouffa	(M=108) PF00847 - AP2 domain	class10572:	0.119000	-	1	NA	LDG	2:1
Qrob_T0013990.2	Qrob_P0013990.2	https://urgi.versailles.inra.fr/OakMine_PM1N/portal.do?externalids=Qrob_P0013990.2	https://urgi.versailles.inra.fr/WebApollo_oak_PM1N/jbrowse/?loc=Chr9:17597216..17598821	Qrob_H2.3_Sc0000017	NA	Chr9	17598821	17597216	1606	17598688	17597236	270	N	E	NA	(M=2) 3.4.19.9 - Gamma-glutamyl hydrolase.	class18622:	0.054000	-	1	NA	SG	2:1
Qrob_T0014010.2	Qrob_P0014010.2	https://urgi.versailles.inra.fr/OakMine_PM1N/portal.do?externalids=Qrob_P0014010.2	https://urgi.versailles.inra.fr/WebApollo_oak_PM1N/jbrowse/?loc=Chr9:17625891..17626575	Qrob_H2.3_Sc0000017	NA	Chr9	17626575	17625891	685	17626575	17626096	480	N	E	NA	(M=2) 3.4.19.9 - Gamma-glutamyl hydrolase.	class3333:	0.003000	0.631650	1	NA	SG	2:1
Qrob_T0014040.2	Qrob_P0014040.2	https://urgi.versailles.inra.fr/OakMine_PM1N/portal.do?externalids=Qrob_P0014040.2	https://urgi.versailles.inra.fr/WebApollo_oak_PM1N/jbrowse/?loc=Chr9:17688848..17690267	Qrob_H2.3_Sc0000017	NA	Chr9	17688848	17690267	1420	17688868	17690267	393	N	E	NA	(M=2) 1.8.4.12 - Peptide-methionine (R)-S-oxide reductase.	class13731:	0.784000	-	1	NA	SG	2:1
Qrob_T0014150.2	Qrob_P0014150.2	https://urgi.versailles.inra.fr/OakMine_PM1N/portal.do?externalids=Qrob_P0014150.2	https://urgi.versailles.inra.fr/WebApollo_oak_PM1N/jbrowse/?loc=Chr9:17959000..17962749	Qrob_H2.3_Sc0000017	NA	Chr9	17959000	17962749	3750	17959420	17962551	990	N	E	NA	(M=5) PTHR22936:SF15 - gb def: Drosophila melanogaster CG15040 gene product	class7168:	0.135000	-	1	NA	LDG	2:1
Qrob_T0014160.2	Qrob_P0014160.2	https://urgi.versailles.inra.fr/OakMine_PM1N/portal.do?externalids=Qrob_P0014160.2	https://urgi.versailles.inra.fr/WebApollo_oak_PM1N/jbrowse/?loc=Chr9:17963109..17963494	Qrob_H2.3_Sc0000017	NA	Chr9	17963109	17963494	386	17963129	17963494	366	N	E	NA	NA	class12497:	0.761000	-	1	NA	SG	1:1
Qrob_T0014170.2	Qrob_P0014170.2	https://urgi.versailles.inra.fr/OakMine_PM1N/portal.do?externalids=Qrob_P0014170.2	https://urgi.versailles.inra.fr/WebApollo_oak_PM1N/jbrowse/?loc=Chr9:17968984..17973033	Qrob_H2.3_Sc0000017	s_1CIBAL_111	Chr9	17973033	17968984	4050	17972799	17969068	1377	N	E	NA	(M=2) PTHR32295:SF11 - IQ-DOMAIN 24 PROTEIN (PTHR32295:SF11)	class5538:	0.067000	-	1	NA	SG	2:1
Qrob_T0014180.2	Qrob_P0014180.2	https://urgi.versailles.inra.fr/OakMine_PM1N/portal.do?externalids=Qrob_P0014180.2	https://urgi.versailles.inra.fr/WebApollo_oak_PM1N/jbrowse/?loc=Chr9:17977842..17978878	Qrob_H2.3_Sc0000017	NA	Chr9	17978878	17977842	1037	17978855	17977892	648	N	E	NA	NA	class3513:	0.001000	0.323314	1	NA	SG	2:1
Qrob_T0014190.2	Qrob_P0014190.2	https://urgi.versailles.inra.fr/OakMine_PM1N/portal.do?externalids=Qrob_P0014190.2	https://urgi.versailles.inra.fr/WebApollo_oak_PM1N/jbrowse/?loc=Chr9:17985528..17986231	Qrob_H2.3_Sc0000017	NA	Chr9	17986231	17985528	704	17986163	17985637	216	N	E	NA	(M=4) PF00234 - Protease inhibitor/seed storage/LTP family	class13463:	0.079000	-	1	NA	SG	2:1
Qrob_T0014200.2	Qrob_P0014200.2	https://urgi.versailles.inra.fr/OakMine_PM1N/portal.do?externalids=Qrob_P0014200.2	https://urgi.versailles.inra.fr/WebApollo_oak_PM1N/jbrowse/?loc=Chr9:17987474..17990109	Qrob_H2.3_Sc0000017	NA	Chr9	17990109	17987474	2636	17990109	17987583	1299	N	E	NA	(M=4) PTHR10108:SF753 - METHYLTRANSFERASE PMT17-RELATED (PTHR10108:SF753)	class1080:	0.000000	0.008359	6	contracted	LDG	1:1
Qrob_T0014210.2	Qrob_P0014210.2	https://urgi.versailles.inra.fr/OakMine_PM1N/portal.do?externalids=Qrob_P0014210.2	https://urgi.versailles.inra.fr/WebApollo_oak_PM1N/jbrowse/?loc=Chr9:17992479..17993613	Qrob_H2.3_Sc0000017	NA	Chr9	17993613	17992479	1135	17993207	17992479	729	N	E	NA	(M=4) PTHR10108:SF753 - METHYLTRANSFERASE PMT17-RELATED (PTHR10108:SF753)	class36197:	0.026000	0.631650	1	NA	LDG	2:1
Qrob_T0014220.2	Qrob_P0014220.2	https://urgi.versailles.inra.fr/OakMine_PM1N/portal.do?externalids=Qrob_P0014220.2	https://urgi.versailles.inra.fr/WebApollo_oak_PM1N/jbrowse/?loc=Chr9:18019253..18020879	Qrob_H2.3_Sc0000017	NA	Chr9	18020879	18019253	1627	18020879	18019253	1494	N	E	NA	(M=292) KOG0156//KOG0157//KOG0158//KOG0159//KOG0684 - Cytochrome P450 CYP2 subfamily [Secondary metabolites biosynthesis transport and catabolism]. // Cytochrome P450 CYP4/CYP19/CYP26 subfamilies [Secondary metabolites biosynthesis transport and catabolism Lipid transport and metabolism]. // Cytochrome P450 CYP3/CYP5/CYP6/CYP9 subfamilies [Secondary metabolites biosynthesis transport and cataboli…	class3395:	0.001000	0.044305	4	NA	TDG	2:1
Qrob_T0014250.2	Qrob_P0014250.2	https://urgi.versailles.inra.fr/OakMine_PM1N/portal.do?externalids=Qrob_P0014250.2	https://urgi.versailles.inra.fr/WebApollo_oak_PM1N/jbrowse/?loc=Chr9:18026103..18027698	Qrob_H2.3_Sc0000017	NA	Chr9	18027698	18026103	1596	18027698	18026103	1467	N	E	NA	(M=292) KOG0156//KOG0157//KOG0158//KOG0159//KOG0684 - Cytochrome P450 CYP2 subfamily [Secondary metabolites biosynthesis transport and catabolism]. // Cytochrome P450 CYP4/CYP19/CYP26 subfamilies [Secondary metabolites biosynthesis transport and catabolism Lipid transport and metabolism]. // Cytochrome P450 CYP3/CYP5/CYP6/CYP9 subfamilies [Secondary metabolites biosynthesis transport and cataboli…	class3395:	0.001000	0.044305	4	NA	TDG	NA
Qrob_T0014260.2	Qrob_P0014260.2	https://urgi.versailles.inra.fr/OakMine_PM1N/portal.do?externalids=Qrob_P0014260.2	https://urgi.versailles.inra.fr/WebApollo_oak_PM1N/jbrowse/?loc=Chr9:18059632..18062020	Qrob_H2.3_Sc0000017	NA	Chr9	18062020	18059632	2389	18062001	18059715	1497	N	E	NA	(M=292) KOG0156//KOG0157//KOG0158//KOG0159//KOG0684 - Cytochrome P450 CYP2 subfamily [Secondary metabolites biosynthesis transport and catabolism]. // Cytochrome P450 CYP4/CYP19/CYP26 subfamilies [Secondary metabolites biosynthesis transport and catabolism Lipid transport and metabolism]. // Cytochrome P450 CYP3/CYP5/CYP6/CYP9 subfamilies [Secondary metabolites biosynthesis transport and cataboli…	class3395:	0.001000	0.044305	4	NA	TDG	2:1
Qrob_T0014270.2	Qrob_P0014270.2	https://urgi.versailles.inra.fr/OakMine_PM1N/portal.do?externalids=Qrob_P0014270.2	https://urgi.versailles.inra.fr/WebApollo_oak_PM1N/jbrowse/?loc=Chr9:18064115..18065746	Qrob_H2.3_Sc0000017	NA	Chr9	18065746	18064115	1632	18065724	18064140	1494	N	E	NA	(M=292) KOG0156//KOG0157//KOG0158//KOG0159//KOG0684 - Cytochrome P450 CYP2 subfamily [Secondary metabolites biosynthesis transport and catabolism]. // Cytochrome P450 CYP4/CYP19/CYP26 subfamilies [Secondary metabolites biosynthesis transport and catabolism Lipid transport and metabolism]. // Cytochrome P450 CYP3/CYP5/CYP6/CYP9 subfamilies [Secondary metabolites biosynthesis transport and cataboli…	class3395:	0.001000	0.044305	4	NA	TDG	2:1
Qrob_T0014280.2	Qrob_P0014280.2	https://urgi.versailles.inra.fr/OakMine_PM1N/portal.do?externalids=Qrob_P0014280.2	https://urgi.versailles.inra.fr/WebApollo_oak_PM1N/jbrowse/?loc=Chr9:18069643..18072894	Qrob_H2.3_Sc0000017	NA	Chr9	18069643	18072894	3252	18069743	18072800	432	N	E	NA	(M=1) K03014 - DNA-directed RNA polymerases I, II, and III subunit RPABC2	class7483:	0.428000	-	1	NA	SG	2:1
Qrob_T0014290.2	Qrob_P0014290.2	https://urgi.versailles.inra.fr/OakMine_PM1N/portal.do?externalids=Qrob_P0014290.2	https://urgi.versailles.inra.fr/WebApollo_oak_PM1N/jbrowse/?loc=Chr9:18085469..18089159	Qrob_H2.3_Sc0000017	NA	Chr9	18085469	18089159	3691	18085700	18089102	861	N	E	NA	(M=3) PTHR31960:SF2 - F-BOX PROTEIN PP2-A11-RELATED (PTHR31960:SF2)	class11874:	0.064000	-	1	NA	LDG	1:1
Qrob_T0014300.2	Qrob_P0014300.2	https://urgi.versailles.inra.fr/OakMine_PM1N/portal.do?externalids=Qrob_P0014300.2	https://urgi.versailles.inra.fr/WebApollo_oak_PM1N/jbrowse/?loc=Chr9:18093248..18094924	Qrob_H2.3_Sc0000017	s_1BI80F_1277	Chr9	18093248	18094924	1677	18093258	18094888	987	N	E	NA	NA	class15444:	0.320000	-	1	NA	LDG	2:1
Qrob_T0014320.2	Qrob_P0014320.2	https://urgi.versailles.inra.fr/OakMine_PM1N/portal.do?externalids=Qrob_P0014320.2	https://urgi.versailles.inra.fr/WebApollo_oak_PM1N/jbrowse/?loc=Chr9:18099236..18107587	Qrob_H2.3_Sc0000017	NA	Chr9	18107587	18099236	8352	18107535	18099351	2628	N	E	NA	(M=1) KOG1883//KOG3561//KOG3598 - Cofactor required for Sp1 transcriptional activation subunit 3 [Transcription]. // Aryl-hydrocarbon receptor nuclear translocator [Transcription]. // Thyroid hormone receptor-associated protein complex subunit TRAP230 [Transcription].	class2517:	0.109000	-	2	NA	LDG	2:1
Qrob_T0014330.2	Qrob_P0014330.2	https://urgi.versailles.inra.fr/OakMine_PM1N/portal.do?externalids=Qrob_P0014330.2	https://urgi.versailles.inra.fr/WebApollo_oak_PM1N/jbrowse/?loc=Chr9:18146301..18150368	Qrob_H2.3_Sc0000017	NA	Chr9	18146301	18150368	4068	18146479	18150180	759	N	E	NA	(M=1) PF11152 - Protein of unknown function (DUF2930)	class12355:	0.993000	-	1	NA	SG	2:1
Qrob_T0014350.2	Qrob_P0014350.2	https://urgi.versailles.inra.fr/OakMine_PM1N/portal.do?externalids=Qrob_P0014350.2	https://urgi.versailles.inra.fr/WebApollo_oak_PM1N/jbrowse/?loc=Chr9:18169572..18171124	Qrob_H2.3_Sc0000017	s_1A3RDA_886	Chr9	18169572	18171124	1553	18169572	18171124	1038	Y	U	gleprovo	(M=5) PTHR12329 - BCL2-ASSOCIATED ATHANOGENE	class4202:	0.223000	-	1	NA	LDG	2:1
Qrob_T0014400.2	Qrob_P0014400.2	https://urgi.versailles.inra.fr/OakMine_PM1N/portal.do?externalids=Qrob_P0014400.2	https://urgi.versailles.inra.fr/WebApollo_oak_PM1N/jbrowse/?loc=Chr9:18430596..18431620	Qrob_H2.3_Sc0000017	NA	Chr9	18430596	18431620	1025	18430863	18431498	636	N	E	NA	(M=8) PTHR31985:SF9 - ETHYLENE-RESPONSIVE TRANSCRIPTION FACTOR ERF025-RELATED (PTHR31985:SF9)	NA	NA	NA	NA	NA	TDG	1:1
Qrob_T0014410.2	Qrob_P0014410.2	https://urgi.versailles.inra.fr/OakMine_PM1N/portal.do?externalids=Qrob_P0014410.2	https://urgi.versailles.inra.fr/WebApollo_oak_PM1N/jbrowse/?loc=Chr9:18450990..18451646	Qrob_H2.3_Sc0000017	NA	Chr9	18450990	18451646	657	18450990	18451646	657	N	E	NA	(M=8) PTHR31985:SF9 - ETHYLENE-RESPONSIVE TRANSCRIPTION FACTOR ERF025-RELATED (PTHR31985:SF9)	class11926:	0.013000	0.001394	4	NA	TDG	2:1
Qrob_T0014420.2	Qrob_P0014420.2	https://urgi.versailles.inra.fr/OakMine_PM1N/portal.do?externalids=Qrob_P0014420.2	https://urgi.versailles.inra.fr/WebApollo_oak_PM1N/jbrowse/?loc=Chr9:18494130..18494891	Qrob_H2.3_Sc0000017	NA	Chr9	18494130	18494891	762	18494151	18494885	735	N	E	NA	(M=8) PTHR31985:SF9 - ETHYLENE-RESPONSIVE TRANSCRIPTION FACTOR ERF025-RELATED (PTHR31985:SF9)	class11926:	0.013000	0.001394	4	NA	TDG	1:1
Qrob_T0014460.2	Qrob_P0014460.2	https://urgi.versailles.inra.fr/OakMine_PM1N/portal.do?externalids=Qrob_P0014460.2	https://urgi.versailles.inra.fr/WebApollo_oak_PM1N/jbrowse/?loc=Chr9:18576296..18577030	Qrob_H2.3_Sc0000017	NA	Chr9	18576296	18577030	735	18576296	18577006	711	N	E	NA	(M=108) PF00847 - AP2 domain	class1668:	0.000000	0.001854	7	expanded	TDG	1:1
Qrob_T0015350.2	Qrob_P0015350.2	https://urgi.versailles.inra.fr/OakMine_PM1N/portal.do?externalids=Qrob_P0015350.2	https://urgi.versailles.inra.fr/WebApollo_oak_PM1N/jbrowse/?loc=Chr3:19455329..19462276	Qrob_H2.3_Sc0000019	NA	Chr3	19462276	19455329	6948	19462207	19455375	1344	N	E	NA	(M=3) 1.2.1.76 - Succinate-semialdehyde dehydrogenase (acetylating).	class9283:	0.907000	-	1	NA	TDG	NA
Qrob_T0015360.2	Qrob_P0015360.2	https://urgi.versailles.inra.fr/OakMine_PM1N/portal.do?externalids=Qrob_P0015360.2	https://urgi.versailles.inra.fr/WebApollo_oak_PM1N/jbrowse/?loc=Chr3:19441534..19443606	Qrob_H2.3_Sc0000019	NA	Chr3	19443606	19441534	2073	19443606	19441534	2073	N	E	NA	(M=15) 2.7.7.49 - RNA-directed DNA polymerase.	class5156:	0.005000	0.713848	2	NA	LDG	NA
Qrob_T0015400.2	Qrob_P0015400.2	https://urgi.versailles.inra.fr/OakMine_PM1N/portal.do?externalids=Qrob_P0015400.2	https://urgi.versailles.inra.fr/WebApollo_oak_PM1N/jbrowse/?loc=Chr3:19355627..19360935	Qrob_H2.3_Sc0000019	NA	Chr3	19360935	19355627	5309	19360863	19355658	1140	N	E	NA	(M=3) 1.2.1.76 - Succinate-semialdehyde dehydrogenase (acetylating).	NA	NA	NA	NA	NA	TDG	2:1
Qrob_T0015430.2	Qrob_P0015430.2	https://urgi.versailles.inra.fr/OakMine_PM1N/portal.do?externalids=Qrob_P0015430.2	https://urgi.versailles.inra.fr/WebApollo_oak_PM1N/jbrowse/?loc=Chr3:19298872..19301042	Qrob_H2.3_Sc0000019	NA	Chr3	19301042	19298872	2171	19299666	19298959	708	N	E	NA	(M=7) PF07800 - Protein of unknown function (DUF1644)	NA	NA	NA	NA	NA	LDG	2:1
Qrob_T0015450.2	Qrob_P0015450.2	https://urgi.versailles.inra.fr/OakMine_PM1N/portal.do?externalids=Qrob_P0015450.2	https://urgi.versailles.inra.fr/WebApollo_oak_PM1N/jbrowse/?loc=Chr3:19262720..19263250	Qrob_H2.3_Sc0000019	NA	Chr3	19262720	19263250	531	19262720	19263250	531	N	E	NA	NA	class12981:	0.000000	0.009836	3	expanded	LDG	2:1
Qrob_T0015490.2	Qrob_P0015490.2	https://urgi.versailles.inra.fr/OakMine_PM1N/portal.do?externalids=Qrob_P0015490.2	https://urgi.versailles.inra.fr/WebApollo_oak_PM1N/jbrowse/?loc=Chr3:19177593..19179732	Qrob_H2.3_Sc0000019	NA	Chr3	19179732	19177593	2140	19179732	19177593	1044	N	E	NA	(M=10) PTHR31920:SF15 - B3 DOMAIN-CONTAINING PROTEIN REM20-RELATED (PTHR31920:SF15)	class20116:	0.022000	0.631650	1	NA	SG	1:1
Qrob_T0015510.2	Qrob_P0015510.2	https://urgi.versailles.inra.fr/OakMine_PM1N/portal.do?externalids=Qrob_P0015510.2	https://urgi.versailles.inra.fr/WebApollo_oak_PM1N/jbrowse/?loc=Chr3:19118578..19120759	Qrob_H2.3_Sc0000019	NA	Chr3	19120759	19118578	2182	19120759	19118578	1371	Y	M	crustenh	(M=39) PTHR11926//PTHR11926:SF153 - GLUCOSYL/GLUCURONOSYL TRANSFERASES // SUBFAMILY NOT NAMED	class1086:	0.000000	0.000005	24	expanded	LDG	2:1
Qrob_T0015580.2	Qrob_P0015580.2	https://urgi.versailles.inra.fr/OakMine_PM1N/portal.do?externalids=Qrob_P0015580.2	https://urgi.versailles.inra.fr/WebApollo_oak_PM1N/jbrowse/?loc=Chr3:18870983..18871352	Qrob_H2.3_Sc0000019	NA	Chr3	18870983	18871352	370	18871003	18871352	210	N	E	NA	NA	class1863:	0.000000	0.000000	11	expanded	LDG	1:1
Qrob_T0015620.2	Qrob_P0015620.2	https://urgi.versailles.inra.fr/OakMine_PM1N/portal.do?externalids=Qrob_P0015620.2	https://urgi.versailles.inra.fr/WebApollo_oak_PM1N/jbrowse/?loc=Chr3:18750297..18753750	Qrob_H2.3_Sc0000019	NA	Chr3	18753750	18750297	3454	18753750	18750297	447	N	E	NA	NA	class2586:	0.000000	0.000000	9	expanded	LDG	1:1
Qrob_T0015690.2	Qrob_P0015690.2	https://urgi.versailles.inra.fr/OakMine_PM1N/portal.do?externalids=Qrob_P0015690.2	https://urgi.versailles.inra.fr/WebApollo_oak_PM1N/jbrowse/?loc=Chr3:18571444..18572511	Qrob_H2.3_Sc0000019	NA	Chr3	18571444	18572511	1068	18571444	18572511	690	N	E	NA	(M=9) PTHR23273//PTHR23273:SF2 - REPLICATION FACTOR A 1, RFA1 // SUBFAMILY NOT NAMED	NA	NA	NA	NA	NA	SG	2:1
Qrob_T0015700.2	Qrob_P0015700.2	https://urgi.versailles.inra.fr/OakMine_PM1N/portal.do?externalids=Qrob_P0015700.2	https://urgi.versailles.inra.fr/WebApollo_oak_PM1N/jbrowse/?loc=Chr3:18564470..18565230	Qrob_H2.3_Sc0000019	NA	Chr3	18564470	18565230	761	18564736	18565230	495	N	E	NA	(M=460) PTHR11017//PTHR11017:SF146 - LEUCINE-RICH REPEAT-CONTAINING PROTEIN // SUBFAMILY NOT NAMED	class1187:	0.000000	0.000000	43	expanded	TDG	1:1
Qrob_T0015710.2	Qrob_P0015710.2	https://urgi.versailles.inra.fr/OakMine_PM1N/portal.do?externalids=Qrob_P0015710.2	https://urgi.versailles.inra.fr/WebApollo_oak_PM1N/jbrowse/?loc=Chr3:18540334..18546156	Qrob_H2.3_Sc0000019	NA	Chr3	18540334	18546156	5823	18540334	18546105	3996	N	E	NA	(M=63) PF00931//PF01582 - NB-ARC domain // TIR domain	class1000:	0.001000	0.000000	359	expanded	TDG	2:1
Qrob_T0015730.2	Qrob_P0015730.2	https://urgi.versailles.inra.fr/OakMine_PM1N/portal.do?externalids=Qrob_P0015730.2	https://urgi.versailles.inra.fr/WebApollo_oak_PM1N/jbrowse/?loc=Chr3:18500137..18505787	Qrob_H2.3_Sc0000019	NA	Chr3	18505787	18500137	5651	18505645	18500437	1047	N	E	NA	(M=26) 1.1.1.317 - Perakine reductase.	class1241:	0.000000	0.017847	11	NA	TDG	2:1
Qrob_T0015740.2	Qrob_P0015740.2	https://urgi.versailles.inra.fr/OakMine_PM1N/portal.do?externalids=Qrob_P0015740.2	https://urgi.versailles.inra.fr/WebApollo_oak_PM1N/jbrowse/?loc=Chr3:18484647..18491742	Qrob_H2.3_Sc0000019	NA	Chr3	18491742	18484647	7096	18491718	18484647	1368	N	E	NA	(M=26) 1.1.1.317 - Perakine reductase.	class28689:	0.045000	0.069422	2	NA	TDG	2:1
Qrob_T0015750.2	Qrob_P0015750.2	https://urgi.versailles.inra.fr/OakMine_PM1N/portal.do?externalids=Qrob_P0015750.2	https://urgi.versailles.inra.fr/WebApollo_oak_PM1N/jbrowse/?loc=Chr3:18474098..18479340	Qrob_H2.3_Sc0000019	NA	Chr3	18479340	18474098	5243	18479340	18474098	1212	N	E	NA	(M=26) 1.1.1.317 - Perakine reductase.	class28689:	0.045000	0.069422	2	NA	TDG	NA
Qrob_T0015760.2	Qrob_P0015760.2	https://urgi.versailles.inra.fr/OakMine_PM1N/portal.do?externalids=Qrob_P0015760.2	https://urgi.versailles.inra.fr/WebApollo_oak_PM1N/jbrowse/?loc=Chr3:18461272..18467546	Qrob_H2.3_Sc0000019	NA	Chr3	18467546	18461272	6275	18467516	18461384	1035	N	E	NA	(M=26) 1.1.1.317 - Perakine reductase.	class1241:	0.000000	0.017847	11	NA	TDG	2:1
Qrob_T0015790.2	Qrob_P0015790.2	https://urgi.versailles.inra.fr/OakMine_PM1N/portal.do?externalids=Qrob_P0015790.2	https://urgi.versailles.inra.fr/WebApollo_oak_PM1N/jbrowse/?loc=Chr3:18421159..18427303	Qrob_H2.3_Sc0000019	NA	Chr3	18427303	18421159	6145	18427275	18421159	1035	N	E	NA	(M=26) 1.1.1.317 - Perakine reductase.	class1241:	0.000000	0.017847	11	NA	TDG	2:1
Qrob_T0015800.2	Qrob_P0015800.2	https://urgi.versailles.inra.fr/OakMine_PM1N/portal.do?externalids=Qrob_P0015800.2	https://urgi.versailles.inra.fr/WebApollo_oak_PM1N/jbrowse/?loc=Chr3:18405688..18408626	Qrob_H2.3_Sc0000019	NA	Chr3	18408626	18405688	2939	18408626	18405714	951	N	E	NA	(M=26) 1.1.1.317 - Perakine reductase.	class1241:	0.000000	0.017847	11	NA	TDG	2:1
Qrob_T0015810.2	Qrob_P0015810.2	https://urgi.versailles.inra.fr/OakMine_PM1N/portal.do?externalids=Qrob_P0015810.2	https://urgi.versailles.inra.fr/WebApollo_oak_PM1N/jbrowse/?loc=Chr3:18390436..18398314	Qrob_H2.3_Sc0000019	NA	Chr3	18398314	18390436	7879	18398314	18390456	5142	N	E	NA	(M=2) PF00931//PF01582//PF12776 - NB-ARC domain // TIR domain // Myb/SANT-like DNA-binding domain	class1000:	0.001000	0.000000	359	expanded	LDG	2:1
Qrob_T0015830.2	Qrob_P0015830.2	https://urgi.versailles.inra.fr/OakMine_PM1N/portal.do?externalids=Qrob_P0015830.2	https://urgi.versailles.inra.fr/WebApollo_oak_PM1N/jbrowse/?loc=Chr3:18384663..18386739	Qrob_H2.3_Sc0000019	NA	Chr3	18386739	18384663	2077	18386739	18384663	534	N	E	NA	(M=26) 1.1.1.317 - Perakine reductase.	NA	NA	NA	NA	NA	TDG	1:1
Qrob_T0015840.2	Qrob_P0015840.2	https://urgi.versailles.inra.fr/OakMine_PM1N/portal.do?externalids=Qrob_P0015840.2	https://urgi.versailles.inra.fr/WebApollo_oak_PM1N/jbrowse/?loc=Chr3:18377059..18379948	Qrob_H2.3_Sc0000019	NA	Chr3	18379948	18377059	2890	18379948	18377059	732	N	E	NA	(M=26) 1.1.1.317 - Perakine reductase.	class22017:	0.021000	0.009836	3	NA	TDG	2:1
Qrob_T0015870.2	Qrob_P0015870.2	https://urgi.versailles.inra.fr/OakMine_PM1N/portal.do?externalids=Qrob_P0015870.2	https://urgi.versailles.inra.fr/WebApollo_oak_PM1N/jbrowse/?loc=Chr3:18362623..18365954	Qrob_H2.3_Sc0000019	NA	Chr3	18365954	18362623	3332	18365954	18362623	438	N	E	NA	(M=2) 2.4.1.37 - Fucosylgalactoside 3-alpha-galactosyltransferase.	class1365:	0.004000	0.170899	3	NA	SG	2:1
Qrob_T0015880.2	Qrob_P0015880.2	https://urgi.versailles.inra.fr/OakMine_PM1N/portal.do?externalids=Qrob_P0015880.2	https://urgi.versailles.inra.fr/WebApollo_oak_PM1N/jbrowse/?loc=Chr3:18343862..18349550	Qrob_H2.3_Sc0000019	NA	Chr3	18349550	18343862	5689	18349550	18343862	1086	N	E	NA	(M=26) 1.1.1.317 - Perakine reductase.	class1241:	0.000000	0.017847	11	NA	TDG	2:1
Qrob_T0015900.2	Qrob_P0015900.2	https://urgi.versailles.inra.fr/OakMine_PM1N/portal.do?externalids=Qrob_P0015900.2	https://urgi.versailles.inra.fr/WebApollo_oak_PM1N/jbrowse/?loc=Chr3:18322001..18327940	Qrob_H2.3_Sc0000019	NA	Chr3	18327940	18322001	5940	18327940	18322001	1035	N	E	NA	(M=26) 1.1.1.317 - Perakine reductase.	class1241:	0.000000	0.017847	11	NA	TDG	2:1
Qrob_T0015910.2	Qrob_P0015910.2	https://urgi.versailles.inra.fr/OakMine_PM1N/portal.do?externalids=Qrob_P0015910.2	https://urgi.versailles.inra.fr/WebApollo_oak_PM1N/jbrowse/?loc=Chr3:18306243..18311966	Qrob_H2.3_Sc0000019	NA	Chr3	18311966	18306243	5724	18311966	18306484	1035	N	E	NA	(M=26) 1.1.1.317 - Perakine reductase.	class1241:	0.000000	0.017847	11	NA	TDG	2:1
Qrob_T0015920.2	Qrob_P0015920.2	https://urgi.versailles.inra.fr/OakMine_PM1N/portal.do?externalids=Qrob_P0015920.2	https://urgi.versailles.inra.fr/WebApollo_oak_PM1N/jbrowse/?loc=Chr3:18270751..18282808	Qrob_H2.3_Sc0000019	NA	Chr3	18282808	18270751	12058	18282695	18271495	2118	N	E	NA	(M=1) K01456 - peptide-N4-(N-acetyl-beta-glucosaminyl)asparagine amidase [EC:3.5.1.52]	class7662:	0.715000	-	1	NA	SG	NA
Qrob_T0015940.2	Qrob_P0015940.2	https://urgi.versailles.inra.fr/OakMine_PM1N/portal.do?externalids=Qrob_P0015940.2	https://urgi.versailles.inra.fr/WebApollo_oak_PM1N/jbrowse/?loc=Chr3:18262350..18263940	Qrob_H2.3_Sc0000019	NA	Chr3	18263940	18262350	1591	18263842	18262370	285	N	E	NA	(M=1) KOG1730 - Thioredoxin-like protein [Posttranslational modification protein turnover chaperones].	class37221:	0.035000	0.631650	1	NA	SG	2:1
Qrob_T0015950.2	Qrob_P0015950.2	https://urgi.versailles.inra.fr/OakMine_PM1N/portal.do?externalids=Qrob_P0015950.2	https://urgi.versailles.inra.fr/WebApollo_oak_PM1N/jbrowse/?loc=Chr3:18253311..18259065	Qrob_H2.3_Sc0000019	NA	Chr3	18259065	18253311	5755	18255791	18253755	300	N	E	NA	(M=2) PTHR10438//PTHR10438:SF223 - THIOREDOXIN // SUBFAMILY NOT NAMED	class12203:	0.900000	-	1	NA	SG	1:1
Qrob_T0015960.2	Qrob_P0015960.2	https://urgi.versailles.inra.fr/OakMine_PM1N/portal.do?externalids=Qrob_P0015960.2	https://urgi.versailles.inra.fr/WebApollo_oak_PM1N/jbrowse/?loc=Chr3:18219676..18221512	Qrob_H2.3_Sc0000019	NA	Chr3	18221512	18219676	1837	18221512	18219676	1110	N	E	NA	(M=15) PF13178 - Protein of unknown function (DUF4005)	class7949:	0.019000	0.631650	1	NA	SG	2:1
Qrob_T0015970.2	Qrob_P0015970.2	https://urgi.versailles.inra.fr/OakMine_PM1N/portal.do?externalids=Qrob_P0015970.2	https://urgi.versailles.inra.fr/WebApollo_oak_PM1N/jbrowse/?loc=Chr3:18206349..18215258	Qrob_H2.3_Sc0000019	NA	Chr3	18206349	18215258	8910	18207440	18215226	729	N	E	NA	(M=1) KOG0032//KOG0033//KOG0201//KOG0578//KOG0581//KOG0589//KOG0591//KOG0595//KOG0597//KOG0598 - Ca2+/calmodulin-dependent protein kinase EF-Hand protein superfamily [Signal transduction mechanisms]. // Ca2+/calmodulin-dependent protein kinase EF-Hand protein superfamily [Signal transduction mechanisms]. // Serine/threonine protein kinase [Signal transduction mechanisms]. // p21-activated serine/…	class1920:	0.005000	0.766955	3	NA	LDG	2:1
Qrob_T0015990.2	Qrob_P0015990.2	https://urgi.versailles.inra.fr/OakMine_PM1N/portal.do?externalids=Qrob_P0015990.2	https://urgi.versailles.inra.fr/WebApollo_oak_PM1N/jbrowse/?loc=Chr3:18155497..18167701	Qrob_H2.3_Sc0000019	NA	Chr3	18155497	18167701	12205	18155608	18167681	414	N	E	NA	(M=1) 5.4.99.27 - tRNA pseudouridine(13) synthase.	class11359:	0.584000	-	1	NA	SG	1:1
Qrob_T0016000.2	Qrob_P0016000.2	https://urgi.versailles.inra.fr/OakMine_PM1N/portal.do?externalids=Qrob_P0016000.2	https://urgi.versailles.inra.fr/WebApollo_oak_PM1N/jbrowse/?loc=Chr3:18142662..18151177	Qrob_H2.3_Sc0000019	NA	Chr3	18151177	18142662	8516	18150950	18142701	909	N	E	NA	(M=1) KOG3060//KOG4162//KOG4626 - Uncharacterized conserved protein [Function unknown]. // Predicted calmodulin-binding protein [Signal transduction mechanisms]. // O-linked N-acetylglucosamine transferase OGT [Carbohydrate transport and metabolism Posttranslational modification protein turnover chaperones Signal transduction mechanisms].	class6453:	0.702000	-	1	NA	LDG	1:1
Qrob_T0016010.2	Qrob_P0016010.2	https://urgi.versailles.inra.fr/OakMine_PM1N/portal.do?externalids=Qrob_P0016010.2	https://urgi.versailles.inra.fr/WebApollo_oak_PM1N/jbrowse/?loc=Chr3:18136032..18139240	Qrob_H2.3_Sc0000019	NA	Chr3	18139240	18136032	3209	18139131	18136590	792	N	E	NA	(M=2) K02984 - small subunit ribosomal protein S3Ae	class3097:	0.425000	-	2	NA	LDG	1:1
Qrob_T0016050.2	Qrob_P0016050.2	https://urgi.versailles.inra.fr/OakMine_PM1N/portal.do?externalids=Qrob_P0016050.2	https://urgi.versailles.inra.fr/WebApollo_oak_PM1N/jbrowse/?loc=Chr3:18069324..18073712	Qrob_H2.3_Sc0000019	NA	Chr3	18073712	18069324	4389	18073656	18069542	741	N	E	NA	(M=2) PTHR11524:SF11 - 60S RIBOSOMAL PROTEIN L7-1 (PTHR11524:SF11)	class9723:	0.489000	-	2	NA	LDG	1:1
Qrob_T0016070.2	Qrob_P0016070.2	https://urgi.versailles.inra.fr/OakMine_PM1N/portal.do?externalids=Qrob_P0016070.2	https://urgi.versailles.inra.fr/WebApollo_oak_PM1N/jbrowse/?loc=Chr3:18017351..18020380	Qrob_H2.3_Sc0000019	NA	Chr3	18020380	18017351	3030	18020331	18017386	624	N	E	NA	NA	class14498:	0.022000	0.069422	2	NA	LDG	1:1
Qrob_T0016080.2	Qrob_P0016080.2	https://urgi.versailles.inra.fr/OakMine_PM1N/portal.do?externalids=Qrob_P0016080.2	https://urgi.versailles.inra.fr/WebApollo_oak_PM1N/jbrowse/?loc=Chr3:17986040..17993836	Qrob_H2.3_Sc0000019	NA	Chr3	17993836	17986040	7797	17993813	17986135	1722	N	E	NA	(M=2) 1.3.5.6 - 9,9'-di-cis-zeta-carotene desaturase.	class5176:	0.368000	-	1	NA	LDG	1:1
Qrob_T0016110.2	Qrob_P0016110.2	https://urgi.versailles.inra.fr/OakMine_PM1N/portal.do?externalids=Qrob_P0016110.2	https://urgi.versailles.inra.fr/WebApollo_oak_PM1N/jbrowse/?loc=Chr3:17923142..17927486	Qrob_H2.3_Sc0000019	NA	Chr3	17927486	17923142	4345	17927435	17923142	678	N	E	NA	(M=4) PF10184 - Uncharacterized conserved protein (DUF2358)	class11360:	0.900000	-	1	NA	SG	1:1
Qrob_T0016140.2	Qrob_P0016140.2	https://urgi.versailles.inra.fr/OakMine_PM1N/portal.do?externalids=Qrob_P0016140.2	https://urgi.versailles.inra.fr/WebApollo_oak_PM1N/jbrowse/?loc=Chr3:17866990..17872116	Qrob_H2.3_Sc0000019	NA	Chr3	17872116	17866990	5127	17872116	17866990	3819	N	E	NA	(M=35) KOG0444//KOG4658 - Cytoskeletal regulator Flightless-I (contains leucine-rich and gelsolin repeats) [Cytoskeleton]. // Apoptotic ATPase [Signal transduction mechanisms].	class1000:	0.001000	0.000000	359	expanded	TDG	1:1
Qrob_T0016150.2	Qrob_P0016150.2	https://urgi.versailles.inra.fr/OakMine_PM1N/portal.do?externalids=Qrob_P0016150.2	https://urgi.versailles.inra.fr/WebApollo_oak_PM1N/jbrowse/?loc=Chr3:17865748..17866424	Qrob_H2.3_Sc0000019	NA	Chr3	17866424	17865748	677	17866424	17865748	492	N	E	NA	NA	class17123:	0.002000	0.000028	6	expanded	TDG	1:1
Qrob_T0016160.2	Qrob_P0016160.2	https://urgi.versailles.inra.fr/OakMine_PM1N/portal.do?externalids=Qrob_P0016160.2	https://urgi.versailles.inra.fr/WebApollo_oak_PM1N/jbrowse/?loc=Chr3:17847897..17852751	Qrob_H2.3_Sc0000019	NA	Chr3	17852751	17847897	4855	17852751	17847897	3645	N	E	NA	(M=35) KOG0444//KOG4658 - Cytoskeletal regulator Flightless-I (contains leucine-rich and gelsolin repeats) [Cytoskeleton]. // Apoptotic ATPase [Signal transduction mechanisms].	class1000:	0.001000	0.000000	359	expanded	TDG	1:1
Qrob_T0016200.2	Qrob_P0016200.2	https://urgi.versailles.inra.fr/OakMine_PM1N/portal.do?externalids=Qrob_P0016200.2	https://urgi.versailles.inra.fr/WebApollo_oak_PM1N/jbrowse/?loc=Chr3:17829580..17829899	Qrob_H2.3_Sc0000019	NA	Chr3	17829899	17829580	320	17829899	17829639	261	N	E	NA	NA	class18013:	0.004000	0.000197	5	expanded	TDG	1:1
Qrob_T0016210.2	Qrob_P0016210.2	https://urgi.versailles.inra.fr/OakMine_PM1N/portal.do?externalids=Qrob_P0016210.2	https://urgi.versailles.inra.fr/WebApollo_oak_PM1N/jbrowse/?loc=Chr3:17823625..17825241	Qrob_H2.3_Sc0000019	NA	Chr3	17823625	17825241	1617	17823625	17825241	870	N	E	NA	(M=1) KOG0192//KOG0197//KOG0575//KOG0591//KOG1187 - Tyrosine kinase specific for activated (GTP-bound) p21cdc42Hs [Signal transduction mechanisms]. // Tyrosine kinases [Signal transduction mechanisms]. // Polo-like serine/threonine protein kinase [Cell cycle control cell division chromosome partitioning]. // NIMA (never in mitosis)-related G2-specific serine/threonine protein kinase [Cell cycle c…	class28690:	0.045000	0.069422	2	NA	LDG	1:1
Qrob_T0016220.2	Qrob_P0016220.2	https://urgi.versailles.inra.fr/OakMine_PM1N/portal.do?externalids=Qrob_P0016220.2	https://urgi.versailles.inra.fr/WebApollo_oak_PM1N/jbrowse/?loc=Chr3:17793424..17794965	Qrob_H2.3_Sc0000019	NA	Chr3	17794965	17793424	1542	17794965	17793424	1542	N	E	NA	(M=40) KOG0444//KOG0472//KOG0532//KOG0617//KOG0618//KOG4194//KOG4237//KOG4658 - Cytoskeletal regulator Flightless-I (contains leucine-rich and gelsolin repeats) [Cytoskeleton]. // Leucine-rich repeat protein [Function unknown]. // Leucine-rich repeat (LRR) protein contains calponin homology domain [Cytoskeleton]. // Ras suppressor protein (contains leucine-rich repeats) [Signal transduction mecha…	class1006:	0.001000	0.000000	116	expanded	TDG	1:1
Qrob_T0016230.2	Qrob_P0016230.2	https://urgi.versailles.inra.fr/OakMine_PM1N/portal.do?externalids=Qrob_P0016230.2	https://urgi.versailles.inra.fr/WebApollo_oak_PM1N/jbrowse/?loc=Chr3:17782073..17783968	Qrob_H2.3_Sc0000019	NA	Chr3	17783968	17782073	1896	17783923	17782096	1539	N	E	NA	(M=1) KOG0192//KOG0194//KOG0197//KOG0198//KOG0598//KOG1025//KOG1026//KOG1095//KOG1187//KOG3653 - Tyrosine kinase specific for activated (GTP-bound) p21cdc42Hs [Signal transduction mechanisms]. // Protein tyrosine kinase [Signal transduction mechanisms]. // Tyrosine kinases [Signal transduction mechanisms]. // MEKK and related serine/threonine protein kinases [Signal transduction mechanisms]. // R…	class1006:	0.001000	0.000000	116	expanded	TDG	1:1
Qrob_T0016240.2	Qrob_P0016240.2	https://urgi.versailles.inra.fr/OakMine_PM1N/portal.do?externalids=Qrob_P0016240.2	https://urgi.versailles.inra.fr/WebApollo_oak_PM1N/jbrowse/?loc=Chr3:17749302..17752447	Qrob_H2.3_Sc0000019	NA	Chr3	17752447	17749302	3146	17752447	17749302	2907	N	E	NA	(M=1) KOG0192//KOG0194//KOG0197//KOG0198//KOG0444//KOG0472//KOG0618//KOG1095//KOG1187//KOG3653 - Tyrosine kinase specific for activated (GTP-bound) p21cdc42Hs [Signal transduction mechanisms]. // Protein tyrosine kinase [Signal transduction mechanisms]. // Tyrosine kinases [Signal transduction mechanisms]. // MEKK and related serine/threonine protein kinases [Signal transduction mechanisms]. // C…	class1006:	0.001000	0.000000	116	expanded	TDG	NA
Qrob_T0016250.2	Qrob_P0016250.2	https://urgi.versailles.inra.fr/OakMine_PM1N/portal.do?externalids=Qrob_P0016250.2	https://urgi.versailles.inra.fr/WebApollo_oak_PM1N/jbrowse/?loc=Chr3:17740273..17741968	Qrob_H2.3_Sc0000019	NA	Chr3	17740273	17741968	1696	17740273	17741968	1059	N	E	NA	(M=632) PTHR23155 - LEUCINE-RICH REPEAT-CONTAINING PROTEIN	class18013:	0.004000	0.000197	5	expanded	TDG	1:1
Qrob_T0016270.2	Qrob_P0016270.2	https://urgi.versailles.inra.fr/OakMine_PM1N/portal.do?externalids=Qrob_P0016270.2	https://urgi.versailles.inra.fr/WebApollo_oak_PM1N/jbrowse/?loc=Chr3:17720786..17723054	Qrob_H2.3_Sc0000019	NA	Chr3	17723054	17720786	2269	17723054	17720786	1794	N	E	NA	(M=1) KOG0192//KOG0193//KOG0197//KOG0198//KOG0581//KOG0591//KOG0595//KOG0598//KOG1187//KOG3653 - Tyrosine kinase specific for activated (GTP-bound) p21cdc42Hs [Signal transduction mechanisms]. // Serine/threonine protein kinase RAF [Signal transduction mechanisms]. // Tyrosine kinases [Signal transduction mechanisms]. // MEKK and related serine/threonine protein kinases [Signal transduction mecha…	class1006:	0.001000	0.000000	116	expanded	TDG	1:1
Qrob_T0016280.2	Qrob_P0016280.2	https://urgi.versailles.inra.fr/OakMine_PM1N/portal.do?externalids=Qrob_P0016280.2	https://urgi.versailles.inra.fr/WebApollo_oak_PM1N/jbrowse/?loc=Chr3:17711840..17714564	Qrob_H2.3_Sc0000019	NA	Chr3	17711840	17714564	2725	17711840	17714564	3882	Y	U	sdupless	(M=63) PF00931//PF01582 - NB-ARC domain // TIR domain	class1000:	0.001000	0.000000	359	expanded	TDG	NA
Qrob_T0016290.2	Qrob_P0016290.2	https://urgi.versailles.inra.fr/OakMine_PM1N/portal.do?externalids=Qrob_P0016290.2	https://urgi.versailles.inra.fr/WebApollo_oak_PM1N/jbrowse/?loc=Chr3:17691961..17697517	Qrob_H2.3_Sc0000019	NA	Chr3	17691961	17697517	5557	17691961	17697247	3171	N	E	NA	(M=63) PF00931//PF01582 - NB-ARC domain // TIR domain	class1000:	0.001000	0.000000	359	expanded	TDG	1:1
Qrob_T0016300.2	Qrob_P0016300.2	https://urgi.versailles.inra.fr/OakMine_PM1N/portal.do?externalids=Qrob_P0016300.2	https://urgi.versailles.inra.fr/WebApollo_oak_PM1N/jbrowse/?loc=Chr3:17687561..17688040	Qrob_H2.3_Sc0000019	NA	Chr3	17688040	17687561	480	17688040	17687561	480	N	E	NA	(M=81) PF13499 - EF-hand domain pair	class10780:	0.792000	-	2	NA	LDG	1:1
Qrob_T0016320.2	Qrob_P0016320.2	https://urgi.versailles.inra.fr/OakMine_PM1N/portal.do?externalids=Qrob_P0016320.2	https://urgi.versailles.inra.fr/WebApollo_oak_PM1N/jbrowse/?loc=Chr3:17642291..17643589	Qrob_H2.3_Sc0000019	NA	Chr3	17643589	17642291	1299	17643589	17642291	747	N	E	NA	(M=2) KOG0444//KOG0472//KOG0532//KOG4194 - Cytoskeletal regulator Flightless-I (contains leucine-rich and gelsolin repeats) [Cytoskeleton]. // Leucine-rich repeat protein [Function unknown]. // Leucine-rich repeat (LRR) protein contains calponin homology domain [Cytoskeleton]. // Membrane glycoprotein LIG-1 [Signal transduction mechanisms].	class28690:	0.045000	0.069422	2	NA	TDG	1:1
Qrob_T0016330.2	Qrob_P0016330.2	https://urgi.versailles.inra.fr/OakMine_PM1N/portal.do?externalids=Qrob_P0016330.2	https://urgi.versailles.inra.fr/WebApollo_oak_PM1N/jbrowse/?loc=Chr3:17630314..17631572	Qrob_H2.3_Sc0000019	NA	Chr3	17630314	17631572	1259	17630314	17631572	729	N	E	NA	(M=2) 1.1.1.62 - 17-beta-estradiol 17-dehydrogenase.	class18013:	0.004000	0.000197	5	expanded	TDG	1:1
Qrob_T0016350.2	Qrob_P0016350.2	https://urgi.versailles.inra.fr/OakMine_PM1N/portal.do?externalids=Qrob_P0016350.2	https://urgi.versailles.inra.fr/WebApollo_oak_PM1N/jbrowse/?loc=Chr3:17620323..17622451	Qrob_H2.3_Sc0000019	NA	Chr3	17622451	17620323	2129	17622451	17620323	1698	N	E	NA	(M=1) KOG0192//KOG0193//KOG0194//KOG0197//KOG0198//KOG0598//KOG1026//KOG1095//KOG1187//KOG3653 - Tyrosine kinase specific for activated (GTP-bound) p21cdc42Hs [Signal transduction mechanisms]. // Serine/threonine protein kinase RAF [Signal transduction mechanisms]. // Protein tyrosine kinase [Signal transduction mechanisms]. // Tyrosine kinases [Signal transduction mechanisms]. // MEKK and relate…	class1006:	0.001000	0.000000	116	expanded	TDG	1:1
Qrob_T0016360.2	Qrob_P0016360.2	https://urgi.versailles.inra.fr/OakMine_PM1N/portal.do?externalids=Qrob_P0016360.2	https://urgi.versailles.inra.fr/WebApollo_oak_PM1N/jbrowse/?loc=Chr3:17616354..17617355	Qrob_H2.3_Sc0000019	NA	Chr3	17617355	17616354	1002	17617355	17616354	951	N	E	NA	(M=23) PF00560//PF13516//PF13855 - Leucine Rich Repeat // Leucine Rich repeat // Leucine rich repeat	NA	NA	NA	NA	NA	LDG	1:1
Qrob_T0016370.2	Qrob_P0016370.2	https://urgi.versailles.inra.fr/OakMine_PM1N/portal.do?externalids=Qrob_P0016370.2	https://urgi.versailles.inra.fr/WebApollo_oak_PM1N/jbrowse/?loc=Chr3:17614120..17616248	Qrob_H2.3_Sc0000019	NA	Chr3	17616248	17614120	2129	17616248	17614120	1560	N	E	NA	(M=1) KOG0192//KOG0193//KOG0194//KOG0197//KOG0198//KOG0581//KOG1026//KOG1095//KOG1187//KOG3653 - Tyrosine kinase specific for activated (GTP-bound) p21cdc42Hs [Signal transduction mechanisms]. // Serine/threonine protein kinase RAF [Signal transduction mechanisms]. // Protein tyrosine kinase [Signal transduction mechanisms]. // Tyrosine kinases [Signal transduction mechanisms]. // MEKK and relate…	class1006:	0.001000	0.000000	116	expanded	TDG	1:1
Qrob_T0016380.2	Qrob_P0016380.2	https://urgi.versailles.inra.fr/OakMine_PM1N/portal.do?externalids=Qrob_P0016380.2	https://urgi.versailles.inra.fr/WebApollo_oak_PM1N/jbrowse/?loc=Chr3:17594450..17594929	Qrob_H2.3_Sc0000019	NA	Chr3	17594929	17594450	480	17594929	17594450	480	N	E	NA	(M=81) PF13499 - EF-hand domain pair	class10780:	0.792000	-	2	NA	LDG	1:1
Qrob_T0016390.2	Qrob_P0016390.2	https://urgi.versailles.inra.fr/OakMine_PM1N/portal.do?externalids=Qrob_P0016390.2	https://urgi.versailles.inra.fr/WebApollo_oak_PM1N/jbrowse/?loc=Chr3:17585467..17586456	Qrob_H2.3_Sc0000019	NA	Chr3	17586456	17585467	990	17586456	17585467	843	N	E	NA	(M=9) PF05910 - Plant protein of unknown function (DUF868)	class10371:	0.059000	-	1	NA	LDG	1:1
Qrob_T0016430.2	Qrob_P0016430.2	https://urgi.versailles.inra.fr/OakMine_PM1N/portal.do?externalids=Qrob_P0016430.2	https://urgi.versailles.inra.fr/WebApollo_oak_PM1N/jbrowse/?loc=Chr3:17538183..17539753	Qrob_H2.3_Sc0000019	NA	Chr3	17538183	17539753	1571	17538183	17539753	390	N	E	NA	NA	class31355:	0.045000	0.069422	2	NA	TDG	1:1
Qrob_T0016440.2	Qrob_P0016440.2	https://urgi.versailles.inra.fr/OakMine_PM1N/portal.do?externalids=Qrob_P0016440.2	https://urgi.versailles.inra.fr/WebApollo_oak_PM1N/jbrowse/?loc=Chr3:17532836..17535387	Qrob_H2.3_Sc0000019	NA	Chr3	17532836	17535387	2552	17532836	17535387	711	N	E	NA	NA	class31355:	0.045000	0.069422	2	NA	TDG	1:1
Qrob_T0016450.2	Qrob_P0016450.2	https://urgi.versailles.inra.fr/OakMine_PM1N/portal.do?externalids=Qrob_P0016450.2	https://urgi.versailles.inra.fr/WebApollo_oak_PM1N/jbrowse/?loc=Chr3:17498089..17501444	Qrob_H2.3_Sc0000019	NA	Chr3	17498089	17501444	3356	17498089	17501444	3081	N	E	NA	(M=1) KOG0192//KOG0197//KOG0198//KOG0444//KOG0472//KOG0618//KOG1026//KOG1187//KOG3653//KOG4194 - Tyrosine kinase specific for activated (GTP-bound) p21cdc42Hs [Signal transduction mechanisms]. // Tyrosine kinases [Signal transduction mechanisms]. // MEKK and related serine/threonine protein kinases [Signal transduction mechanisms]. // Cytoskeletal regulator Flightless-I (contains leucine-rich and…	class1006:	0.001000	0.000000	116	expanded	LDG	1:1
Qrob_T0016460.2	Qrob_P0016460.2	https://urgi.versailles.inra.fr/OakMine_PM1N/portal.do?externalids=Qrob_P0016460.2	https://urgi.versailles.inra.fr/WebApollo_oak_PM1N/jbrowse/?loc=Chr3:17460851..17463995	Qrob_H2.3_Sc0000019	s_1AXAP9_1306	Chr3	17463995	17460851	3145	17463995	17460884	2208	N	E	NA	(M=1) KOG0192//KOG0198//KOG0575//KOG0578//KOG0581//KOG0582//KOG0583//KOG0584//KOG0591//KOG0595 - Tyrosine kinase specific for activated (GTP-bound) p21cdc42Hs [Signal transduction mechanisms]. // MEKK and related serine/threonine protein kinases [Signal transduction mechanisms]. // Polo-like serine/threonine protein kinase [Cell cycle control cell division chromosome partitioning]. // p21-activat…	class1632:	0.008000	0.039971	1	NA	LDG	1:1
Qrob_T0016480.2	Qrob_P0016480.2	https://urgi.versailles.inra.fr/OakMine_PM1N/portal.do?externalids=Qrob_P0016480.2	https://urgi.versailles.inra.fr/WebApollo_oak_PM1N/jbrowse/?loc=Chr3:17437386..17441037	Qrob_H2.3_Sc0000019	NA	Chr3	17441037	17437386	3652	17440945	17437856	411	N	E	NA	(M=1) K02974 - small subunit ribosomal protein S24e	class3143:	0.154000	-	1	NA	SG	2:1
Qrob_T0016500.2	Qrob_P0016500.2	https://urgi.versailles.inra.fr/OakMine_PM1N/portal.do?externalids=Qrob_P0016500.2	https://urgi.versailles.inra.fr/WebApollo_oak_PM1N/jbrowse/?loc=Chr3:17421433..17422367	Qrob_H2.3_Sc0000019	NA	Chr3	17422367	17421433	935	17422367	17421433	756	N	E	NA	(M=9) PF05910 - Plant protein of unknown function (DUF868)	NA	NA	NA	NA	NA	LDG	1:1
Qrob_T0016510.2	Qrob_P0016510.2	https://urgi.versailles.inra.fr/OakMine_PM1N/portal.do?externalids=Qrob_P0016510.2	https://urgi.versailles.inra.fr/WebApollo_oak_PM1N/jbrowse/?loc=Chr3:17405887..17410040	Qrob_H2.3_Sc0000019	NA	Chr3	17410040	17405887	4154	17409819	17405907	660	N	E	NA	(M=1) 3.5.4.3 - Guanine deaminase.	class7298:	0.511000	-	1	NA	SG	1:1
Qrob_T0016530.2	Qrob_P0016530.2	https://urgi.versailles.inra.fr/OakMine_PM1N/portal.do?externalids=Qrob_P0016530.2	https://urgi.versailles.inra.fr/WebApollo_oak_PM1N/jbrowse/?loc=Chr3:17370042..17372019	Qrob_H2.3_Sc0000019	NA	Chr3	17372019	17370042	1978	17371977	17370694	1284	N	E	NA	(M=5) PTHR31662:SF1 - A_IG002N01.32 PROTEIN-RELATED (PTHR31662:SF1)	class5692:	0.090000	-	1	NA	SG	1:1
Qrob_T0016540.2	Qrob_P0016540.2	https://urgi.versailles.inra.fr/OakMine_PM1N/portal.do?externalids=Qrob_P0016540.2	https://urgi.versailles.inra.fr/WebApollo_oak_PM1N/jbrowse/?loc=Chr3:17349214..17351186	Qrob_H2.3_Sc0000019	NA	Chr3	17351186	17349214	1973	17351186	17349214	1554	N	E	NA	(M=33) K13459 - disease resistance protein RPS2	class1063:	0.000000	0.001308	1	contracted	SG	1:1
Qrob_T0016550.2	Qrob_P0016550.2	https://urgi.versailles.inra.fr/OakMine_PM1N/portal.do?externalids=Qrob_P0016550.2	https://urgi.versailles.inra.fr/WebApollo_oak_PM1N/jbrowse/?loc=Chr3:17338473..17339351	Qrob_H2.3_Sc0000019	NA	Chr3	17339351	17338473	879	17339263	17338670	594	N	E	NA	(M=1) PF00301 - Rubredoxin	class12108:	0.544000	-	1	NA	SG	1:1
Qrob_T0016570.2	Qrob_P0016570.2	https://urgi.versailles.inra.fr/OakMine_PM1N/portal.do?externalids=Qrob_P0016570.2	https://urgi.versailles.inra.fr/WebApollo_oak_PM1N/jbrowse/?loc=Chr3:17226015..17233086	Qrob_H2.3_Sc0000019	NA	Chr3	17226015	17233086	7072	17226035	17232048	585	N	E	NA	(M=5) PTHR12341 - 5'->3' EXORIBONUCLEASE	NA	NA	NA	NA	NA	SG	1:1
Qrob_T0016580.2	Qrob_P0016580.2	https://urgi.versailles.inra.fr/OakMine_PM1N/portal.do?externalids=Qrob_P0016580.2	https://urgi.versailles.inra.fr/WebApollo_oak_PM1N/jbrowse/?loc=Chr3:17217682..17223860	Qrob_H2.3_Sc0000019	NA	Chr3	17217682	17223860	6179	17218026	17223683	306	N	E	NA	NA	NA	NA	NA	NA	NA	SG	1:1
Qrob_T0016590.2	Qrob_P0016590.2	https://urgi.versailles.inra.fr/OakMine_PM1N/portal.do?externalids=Qrob_P0016590.2	https://urgi.versailles.inra.fr/WebApollo_oak_PM1N/jbrowse/?loc=Chr3:17187143..17192075	Qrob_H2.3_Sc0000019	NA	Chr3	17192075	17187143	4933	17192062	17187333	978	N	E	NA	(M=1) 2.5.1.51 - Beta-pyrazolylalanine synthase.	class2404:	0.016000	0.713848	2	NA	TDG	1:1
Qrob_T0016600.2	Qrob_P0016600.2	https://urgi.versailles.inra.fr/OakMine_PM1N/portal.do?externalids=Qrob_P0016600.2	https://urgi.versailles.inra.fr/WebApollo_oak_PM1N/jbrowse/?loc=Chr3:17156307..17157790	Qrob_H2.3_Sc0000019	NA	Chr3	17157790	17156307	1484	17157790	17156307	597	N	E	NA	(M=3) KOG1252//KOG1481 - Cystathionine beta-synthase and related enzymes [Amino acid transport and metabolism]. // Cysteine synthase [Amino acid transport and metabolism].	NA	NA	NA	NA	NA	TDG	1:1
Qrob_T0016610.2	Qrob_P0016610.2	https://urgi.versailles.inra.fr/OakMine_PM1N/portal.do?externalids=Qrob_P0016610.2	https://urgi.versailles.inra.fr/WebApollo_oak_PM1N/jbrowse/?loc=Chr3:17128769..17132964	Qrob_H2.3_Sc0000019	NA	Chr3	17132964	17128769	4196	17132946	17128803	900	N	E	NA	(M=10) K01738 - cysteine synthase A [EC:2.5.1.47]	class2536:	0.000000	0.139939	3	NA	TDG	1:1
Qrob_T0016620.2	Qrob_P0016620.2	https://urgi.versailles.inra.fr/OakMine_PM1N/portal.do?externalids=Qrob_P0016620.2	https://urgi.versailles.inra.fr/WebApollo_oak_PM1N/jbrowse/?loc=Chr3:17114452..17120268	Qrob_H2.3_Sc0000019	NA	Chr3	17120268	17114452	5817	17120051	17114486	1107	N	E	NA	(M=10) K01738 - cysteine synthase A [EC:2.5.1.47]	class2536:	0.000000	0.139939	3	NA	TDG	1:1
Qrob_T0016630.2	Qrob_P0016630.2	https://urgi.versailles.inra.fr/OakMine_PM1N/portal.do?externalids=Qrob_P0016630.2	https://urgi.versailles.inra.fr/WebApollo_oak_PM1N/jbrowse/?loc=Chr3:17107287..17110936	Qrob_H2.3_Sc0000019	NA	Chr3	17110936	17107287	3650	17110910	17107342	1239	N	E	NA	(M=3) PTHR11227//PTHR11227:SF25 - WD-REPEAT PROTEIN INTERACTING WITH PHOSPHOINOSIDES (WIPI)-RELATED // SUBFAMILY NOT NAMED	class2619:	0.001000	0.713848	2	NA	LDG	1:1
Qrob_T0016640.2	Qrob_P0016640.2	https://urgi.versailles.inra.fr/OakMine_PM1N/portal.do?externalids=Qrob_P0016640.2	https://urgi.versailles.inra.fr/WebApollo_oak_PM1N/jbrowse/?loc=Chr3:17069258..17074663	Qrob_H2.3_Sc0000019	NA	Chr3	17074663	17069258	5406	17074546	17069284	2577	N	E	NA	(M=1) K01164 - ribonuclease P/MRP protein subunit POP1 [EC:3.1.26.5]	class3774:	0.007000	0.631650	1	NA	SG	2:1
Qrob_T0016650.2	Qrob_P0016650.2	https://urgi.versailles.inra.fr/OakMine_PM1N/portal.do?externalids=Qrob_P0016650.2	https://urgi.versailles.inra.fr/WebApollo_oak_PM1N/jbrowse/?loc=Chr3:17063435..17065078	Qrob_H2.3_Sc0000019	NA	Chr3	17065078	17063435	1644	17065078	17063435	720	N	E	NA	(M=3) KOG1250//KOG1252//KOG1481 - Threonine/serine dehydratases [Amino acid transport and metabolism]. // Cystathionine beta-synthase and related enzymes [Amino acid transport and metabolism]. // Cysteine synthase [Amino acid transport and metabolism].	NA	NA	NA	NA	NA	TDG	2:1
Qrob_T0016690.2	Qrob_P0016690.2	https://urgi.versailles.inra.fr/OakMine_PM1N/portal.do?externalids=Qrob_P0016690.2	https://urgi.versailles.inra.fr/WebApollo_oak_PM1N/jbrowse/?loc=Chr3:17003602..17008838	Qrob_H2.3_Sc0000019	NA	Chr3	17008838	17003602	5237	17008766	17003638	996	N	E	NA	(M=10) K01738 - cysteine synthase A [EC:2.5.1.47]	class2536:	0.000000	0.139939	3	NA	TDG	2:1
Qrob_T0016710.2	Qrob_P0016710.2	https://urgi.versailles.inra.fr/OakMine_PM1N/portal.do?externalids=Qrob_P0016710.2	https://urgi.versailles.inra.fr/WebApollo_oak_PM1N/jbrowse/?loc=Chr3:16956107..16959452	Qrob_H2.3_Sc0000019	NA	Chr3	16959452	16956107	3346	16959452	16956107	318	N	E	NA	(M=2) PTHR10663:SF114 - PROTEIN MON2 HOMOLOG (PTHR10663:SF114)	class16996:	0.003000	0.069422	2	NA	SG	2:1
Qrob_T0016720.2	Qrob_P0016720.2	https://urgi.versailles.inra.fr/OakMine_PM1N/portal.do?externalids=Qrob_P0016720.2	https://urgi.versailles.inra.fr/WebApollo_oak_PM1N/jbrowse/?loc=Chr3:16944095..16945036	Qrob_H2.3_Sc0000019	NA	Chr3	16945036	16944095	942	16944953	16944095	432	N	E	NA	(M=3) KOG1848 - Uncharacterized conserved protein [Function unknown].	class16996:	0.003000	0.069422	2	NA	SG	2:1
Qrob_T0016730.2	Qrob_P0016730.2	https://urgi.versailles.inra.fr/OakMine_PM1N/portal.do?externalids=Qrob_P0016730.2	https://urgi.versailles.inra.fr/WebApollo_oak_PM1N/jbrowse/?loc=Chr3:16917701..16938260	Qrob_H2.3_Sc0000019	NA	Chr3	16938260	16917701	20560	16938260	16917701	4131	N	E	NA	(M=1) KOG0929//KOG1848 - Guanine nucleotide exchange factor [Intracellular trafficking secretion and vesicular transport]. // Uncharacterized conserved protein [Function unknown].	class11908:	0.906000	-	1	NA	SG	2:1
Qrob_T0016740.2	Qrob_P0016740.2	https://urgi.versailles.inra.fr/OakMine_PM1N/portal.do?externalids=Qrob_P0016740.2	https://urgi.versailles.inra.fr/WebApollo_oak_PM1N/jbrowse/?loc=Chr3:16912527..16913735	Qrob_H2.3_Sc0000019	NA	Chr3	16912527	16913735	1209	16912527	16913735	447	N	E	NA	(M=3) PTHR31174 - SEED MATURATION FAMILY PROTEIN	class12814:	0.754000	-	1	NA	SG	1:1
Qrob_T0016770.2	Qrob_P0016770.2	https://urgi.versailles.inra.fr/OakMine_PM1N/portal.do?externalids=Qrob_P0016770.2	https://urgi.versailles.inra.fr/WebApollo_oak_PM1N/jbrowse/?loc=Chr3:16765399..16774854	Qrob_H2.3_Sc0000019	NA	Chr3	16774854	16765399	9456	16774842	16765399	1095	N	E	NA	(M=7) K15601 - lysine-specific demethylase 3 [EC:1.14.11.-]	class1218:	0.000000	0.845495	6	NA	LDG	1:1
Qrob_T0016780.2	Qrob_P0016780.2	https://urgi.versailles.inra.fr/OakMine_PM1N/portal.do?externalids=Qrob_P0016780.2	https://urgi.versailles.inra.fr/WebApollo_oak_PM1N/jbrowse/?loc=Chr3:16762230..16764400	Qrob_H2.3_Sc0000019	NA	Chr3	16764400	16762230	2171	16764400	16762230	1377	N	E	NA	(M=6) 2.4.1.242 - NDP-glucose--starch glucosyltransferase.	class6181:	0.355000	-	4	NA	LDG	1:1
Qrob_T0016970.2	Qrob_P0016970.2	https://urgi.versailles.inra.fr/OakMine_PM1N/portal.do?externalids=Qrob_P0016970.2	https://urgi.versailles.inra.fr/WebApollo_oak_PM1N/jbrowse/?loc=Chr8:57766453..57775755	Qrob_H2.3_Sc0000080	NA	Chr8	57775755	57766453	9303	57775755	57767217	4626	N	E	NA	(M=1) PTHR11125:SF8 - KOW DOMAIN-CONTAINING TRANSCRIPTION FACTOR 1 (PTHR11125:SF8)	class7235:	0.148000	-	1	NA	SG	NA
Qrob_T0017000.2	Qrob_P0017000.2	https://urgi.versailles.inra.fr/OakMine_PM1N/portal.do?externalids=Qrob_P0017000.2	https://urgi.versailles.inra.fr/WebApollo_oak_PM1N/jbrowse/?loc=Chr8:57736923..57740066	Qrob_H2.3_Sc0000080	NA	Chr8	57740066	57736923	3144	57739998	57737046	918	N	E	NA	(M=1) PF07557 - Shugoshin C terminus	class10796:	0.326000	-	1	NA	SG	1:1
Qrob_T0017010.2	Qrob_P0017010.2	https://urgi.versailles.inra.fr/OakMine_PM1N/portal.do?externalids=Qrob_P0017010.2	https://urgi.versailles.inra.fr/WebApollo_oak_PM1N/jbrowse/?loc=Chr8:57729901..57731052	Qrob_H2.3_Sc0000080	NA	Chr8	57731052	57729901	1152	57730993	57730119	756	N	E	NA	(M=2) PF07795 - Protein of unknown function (DUF1635)	class11571:	0.303000	-	1	NA	SG	1:1
Qrob_T0017020.2	Qrob_P0017020.2	https://urgi.versailles.inra.fr/OakMine_PM1N/portal.do?externalids=Qrob_P0017020.2	https://urgi.versailles.inra.fr/WebApollo_oak_PM1N/jbrowse/?loc=Chr8:57698685..57702476	Qrob_H2.3_Sc0000080	NA	Chr8	57702476	57698685	3792	57702476	57698685	687	N	E	NA	(M=9) K01166 - ribonuclease T2 [EC:3.1.27.1]	class5884:	0.640000	-	2	NA	TDG	NA
Qrob_T0017030.2	Qrob_P0017030.2	https://urgi.versailles.inra.fr/OakMine_PM1N/portal.do?externalids=Qrob_P0017030.2	https://urgi.versailles.inra.fr/WebApollo_oak_PM1N/jbrowse/?loc=Chr8:57693880..57696848	Qrob_H2.3_Sc0000080	NA	Chr8	57696848	57693880	2969	57696656	57693880	687	N	E	NA	(M=9) K01166 - ribonuclease T2 [EC:3.1.27.1]	class5884:	0.640000	-	2	NA	TDG	1:1
Qrob_T0017050.2	Qrob_P0017050.2	https://urgi.versailles.inra.fr/OakMine_PM1N/portal.do?externalids=Qrob_P0017050.2	https://urgi.versailles.inra.fr/WebApollo_oak_PM1N/jbrowse/?loc=Chr8:57686278..57687403	Qrob_H2.3_Sc0000080	NA	Chr8	57686278	57687403	1126	57686278	57687403	543	N	E	NA	(M=10) 3.1.27.1 - Ribonuclease T(2).	NA	NA	NA	NA	NA	TDG	NA
Qrob_T0017060.2	Qrob_P0017060.2	https://urgi.versailles.inra.fr/OakMine_PM1N/portal.do?externalids=Qrob_P0017060.2	https://urgi.versailles.inra.fr/WebApollo_oak_PM1N/jbrowse/?loc=Chr8:57659443..57674958	Qrob_H2.3_Sc0000080	NA	Chr8	57674958	57659443	15516	57674745	57659484	2589	N	E	NA	(M=1) 3.2.1.142 - Limit dextrinase.	class12360:	0.886000	-	1	NA	SG	2:1
Qrob_T0017090.2	Qrob_P0017090.2	https://urgi.versailles.inra.fr/OakMine_PM1N/portal.do?externalids=Qrob_P0017090.2	https://urgi.versailles.inra.fr/WebApollo_oak_PM1N/jbrowse/?loc=Chr8:57577972..57579690	Qrob_H2.3_Sc0000080	NA	Chr8	57579690	57577972	1719	57579566	57577994	819	N	E	NA	(M=22) PTHR31989:SF5 - F11O4.3-RELATED (PTHR31989:SF5)	class6417:	0.533000	-	1	NA	TDG	2:1
Qrob_T0017110.2	Qrob_P0017110.2	https://urgi.versailles.inra.fr/OakMine_PM1N/portal.do?externalids=Qrob_P0017110.2	https://urgi.versailles.inra.fr/WebApollo_oak_PM1N/jbrowse/?loc=Chr8:57569826..57570711	Qrob_H2.3_Sc0000080	NA	Chr8	57570711	57569826	886	57570711	57570032	603	N	E	NA	NA	class19187:	0.021000	0.631650	1	NA	SG	2:1
Qrob_T0017120.2	Qrob_P0017120.2	https://urgi.versailles.inra.fr/OakMine_PM1N/portal.do?externalids=Qrob_P0017120.2	https://urgi.versailles.inra.fr/WebApollo_oak_PM1N/jbrowse/?loc=Chr8:57564393..57567964	Qrob_H2.3_Sc0000080	NA	Chr8	57567964	57564393	3572	57567668	57564472	1722	N	E	NA	(M=22) PTHR31989:SF5 - F11O4.3-RELATED (PTHR31989:SF5)	class4621:	0.129000	-	1	NA	TDG	2:1
Qrob_T0017140.2	Qrob_P0017140.2	https://urgi.versailles.inra.fr/OakMine_PM1N/portal.do?externalids=Qrob_P0017140.2	https://urgi.versailles.inra.fr/WebApollo_oak_PM1N/jbrowse/?loc=Chr8:57546354..57549261	Qrob_H2.3_Sc0000080	NA	Chr8	57549261	57546354	2908	57549191	57546391	1728	N	E	NA	(M=11) KOG1175//KOG1176//KOG1177//KOG1179//KOG1180//KOG1256 - Acyl-CoA synthetase [Lipid transport and metabolism]. // Acyl-CoA synthetase [Lipid transport and metabolism]. // Long chain fatty acid acyl-CoA ligase [Lipid transport and metabolism]. // Very long-chain acyl-CoA synthetase/fatty acid transporter [Lipid transport and metabolism]. // Acyl-CoA synthetase [Lipid transport and metabolism]…	class5277:	0.020000	0.069422	2	NA	TDG	2:1
Qrob_T0017160.2	Qrob_P0017160.2	https://urgi.versailles.inra.fr/OakMine_PM1N/portal.do?externalids=Qrob_P0017160.2	https://urgi.versailles.inra.fr/WebApollo_oak_PM1N/jbrowse/?loc=Chr8:57446641..57449529	Qrob_H2.3_Sc0000080	NA	Chr8	57449529	57446641	2889	57449529	57446641	1464	N	E	NA	(M=9) KOG1175//KOG1176//KOG1177//KOG1178//KOG1179//KOG1180//KOG1256 - Acyl-CoA synthetase [Lipid transport and metabolism]. // Acyl-CoA synthetase [Lipid transport and metabolism]. // Long chain fatty acid acyl-CoA ligase [Lipid transport and metabolism]. // Non-ribosomal peptide synthetase/alpha-aminoadipate reductase and related enzymes [Secondary metabolites biosynthesis transport and cataboli…	class5277:	0.020000	0.069422	2	NA	TDG	2:1
Qrob_T0017170.2	Qrob_P0017170.2	https://urgi.versailles.inra.fr/OakMine_PM1N/portal.do?externalids=Qrob_P0017170.2	https://urgi.versailles.inra.fr/WebApollo_oak_PM1N/jbrowse/?loc=Chr8:57434899..57443403	Qrob_H2.3_Sc0000080	s_1BSNA8_1807	Chr8	57434899	57443403	8505	57434899	57443382	1554	N	E	NA	(M=1) PTHR23244//PTHR23244:SF291 - KELCH REPEAT DOMAIN // SUBFAMILY NOT NAMED	class10797:	0.689000	-	1	NA	SG	NA
Qrob_T0017180.2	Qrob_P0017180.2	https://urgi.versailles.inra.fr/OakMine_PM1N/portal.do?externalids=Qrob_P0017180.2	https://urgi.versailles.inra.fr/WebApollo_oak_PM1N/jbrowse/?loc=Chr8:57421949..57422606	Qrob_H2.3_Sc0000591	NA	Chr8	57422606	57421949	658	57422606	57422004	603	N	E	NA	(M=1) KOG0921//KOG2044 - Dosage compensation complex subunit MLE [Transcription]. // 5'-3' exonuclease HKE1/RAT1 [Replication recombination and repair RNA processing and modification].	NA	NA	NA	NA	NA	SG	1:1
Qrob_T0017190.2	Qrob_P0017190.2	https://urgi.versailles.inra.fr/OakMine_PM1N/portal.do?externalids=Qrob_P0017190.2	https://urgi.versailles.inra.fr/WebApollo_oak_PM1N/jbrowse/?loc=Chr8:57408856..57418188	Qrob_H2.3_Sc0000591	NA	Chr8	57408856	57418188	9333	57409069	57418131	1005	N	E	NA	(M=1) K14944 - RNA-binding protein Nova	class7216:	0.779000	-	1	NA	SG	NA
Qrob_T0017200.2	Qrob_P0017200.2	https://urgi.versailles.inra.fr/OakMine_PM1N/portal.do?externalids=Qrob_P0017200.2	https://urgi.versailles.inra.fr/WebApollo_oak_PM1N/jbrowse/?loc=Chr8:57402320..57402906	Qrob_H2.3_Sc0000591	NA	Chr8	57402906	57402320	587	57402826	57402413	414	N	E	NA	(M=8) K11252 - histone H2B	class2068:	0.017000	0.713848	2	NA	LDG	2:1
Qrob_T0017210.2	Qrob_P0017210.2	https://urgi.versailles.inra.fr/OakMine_PM1N/portal.do?externalids=Qrob_P0017210.2	https://urgi.versailles.inra.fr/WebApollo_oak_PM1N/jbrowse/?loc=Chr8:57398165..57402241	Qrob_H2.3_Sc0000591	NA	Chr8	57402241	57398165	4077	57402066	57398269	768	N	E	NA	(M=4) PF09366 - Protein of unknown function (DUF1997)	class13203:	0.970000	-	1	NA	SG	2:1
Qrob_T0017220.2	Qrob_P0017220.2	https://urgi.versailles.inra.fr/OakMine_PM1N/portal.do?externalids=Qrob_P0017220.2	https://urgi.versailles.inra.fr/WebApollo_oak_PM1N/jbrowse/?loc=Chr8:57366533..57372489	Qrob_H2.3_Sc0000591	NA	Chr8	57372489	57366533	5957	57372436	57366553	2703	N	E	NA	(M=2) KOG4172//KOG4265 - Predicted E3 ubiquitin ligase [Posttranslational modification protein turnover chaperones]. // Predicted E3 ubiquitin ligase [Posttranslational modification protein turnover chaperones].	class5561:	0.544000	-	1	NA	LDG	2:1
Qrob_T0017230.2	Qrob_P0017230.2	https://urgi.versailles.inra.fr/OakMine_PM1N/portal.do?externalids=Qrob_P0017230.2	https://urgi.versailles.inra.fr/WebApollo_oak_PM1N/jbrowse/?loc=Chr8:57343580..57344341	Qrob_H2.3_Sc0000591	NA	Chr8	57343580	57344341	762	57343620	57344273	543	N	E	NA	(M=23) 1.14.11.9 - Flavanone 3-dioxygenase.	class3563:	0.413000	-	2	NA	LDG	1:1
Qrob_T0017240.2	Qrob_P0017240.2	https://urgi.versailles.inra.fr/OakMine_PM1N/portal.do?externalids=Qrob_P0017240.2	https://urgi.versailles.inra.fr/WebApollo_oak_PM1N/jbrowse/?loc=Chr8:57341022..57341839	Qrob_H2.3_Sc0000591	NA	Chr8	57341022	57341839	818	57341153	57341816	540	N	E	NA	(M=23) 1.14.11.9 - Flavanone 3-dioxygenase.	class3563:	0.413000	-	2	NA	SG	2:1
Qrob_T0017250.2	Qrob_P0017250.2	https://urgi.versailles.inra.fr/OakMine_PM1N/portal.do?externalids=Qrob_P0017250.2	https://urgi.versailles.inra.fr/WebApollo_oak_PM1N/jbrowse/?loc=Chr8:57333046..57334898	Qrob_H2.3_Sc0000591	NA	Chr8	57333046	57334898	1853	57333463	57334882	414	N	E	NA	NA	NA	NA	NA	NA	NA	SG	2:1
Qrob_T0017270.2	Qrob_P0017270.2	https://urgi.versailles.inra.fr/OakMine_PM1N/portal.do?externalids=Qrob_P0017270.2	https://urgi.versailles.inra.fr/WebApollo_oak_PM1N/jbrowse/?loc=Chr8:57285980..57287956	Qrob_H2.3_Sc0000591	NA	Chr8	57285980	57287956	1977	57286001	57287936	453	N	E	NA	(M=1) PTHR22924 - LEGHEMOGLOBIN-RELATED	class13194:	0.783000	-	1	NA	SG	2:1
Qrob_T0017280.2	Qrob_P0017280.2	https://urgi.versailles.inra.fr/OakMine_PM1N/portal.do?externalids=Qrob_P0017280.2	https://urgi.versailles.inra.fr/WebApollo_oak_PM1N/jbrowse/?loc=Chr8:57250488..57254642	Qrob_H2.3_Sc0000591	NA	Chr8	57250488	57254642	4155	57250488	57254642	1542	Y	U	tleroy	NA	class8328:	0.678000	-	1	NA	SG	2:1
Qrob_T0017290.2	Qrob_P0017290.2	https://urgi.versailles.inra.fr/OakMine_PM1N/portal.do?externalids=Qrob_P0017290.2	https://urgi.versailles.inra.fr/WebApollo_oak_PM1N/jbrowse/?loc=Chr8:57236889..57245509	Qrob_H2.3_Sc0000591	s_1AJD5V_915	Chr8	57236889	57245509	8621	57236907	57245486	2979	N	E	NA	(M=2) PTHR12526//PTHR12526:SF300 - GLYCOSYLTRANSFERASE // SUBFAMILY NOT NAMED	class2436:	0.709000	-	2	NA	SG	NA
Qrob_T0017310.2	Qrob_P0017310.2	https://urgi.versailles.inra.fr/OakMine_PM1N/portal.do?externalids=Qrob_P0017310.2	https://urgi.versailles.inra.fr/WebApollo_oak_PM1N/jbrowse/?loc=Chr8:57201851..57203049	Qrob_H2.3_Sc0000591	NA	Chr8	57203049	57201851	1199	57203035	57201903	666	N	E	NA	(M=3) PF04483 - Protein of unknown function (DUF565)	class11472:	0.909000	-	1	NA	SG	NA
Qrob_T0017330.2	Qrob_P0017330.2	https://urgi.versailles.inra.fr/OakMine_PM1N/portal.do?externalids=Qrob_P0017330.2	https://urgi.versailles.inra.fr/WebApollo_oak_PM1N/jbrowse/?loc=Chr8:57164151..57170032	Qrob_H2.3_Sc0000591	NA	Chr8	57170032	57164151	5882	57170032	57164151	1104	N	E	NA	(M=3) 3.5.3.1 - Arginase.	class4650:	0.187000	-	3	NA	TDG	1:1
Qrob_T0017350.2	Qrob_P0017350.2	https://urgi.versailles.inra.fr/OakMine_PM1N/portal.do?externalids=Qrob_P0017350.2	https://urgi.versailles.inra.fr/WebApollo_oak_PM1N/jbrowse/?loc=Chr8:57126097..57132022	Qrob_H2.3_Sc0000591	NA	Chr8	57132022	57126097	5926	57132020	57126147	1104	N	E	NA	(M=3) 3.5.3.1 - Arginase.	class4650:	0.187000	-	3	NA	TDG	1:1
Qrob_T0017380.2	Qrob_P0017380.2	https://urgi.versailles.inra.fr/OakMine_PM1N/portal.do?externalids=Qrob_P0017380.2	https://urgi.versailles.inra.fr/WebApollo_oak_PM1N/jbrowse/?loc=Chr8:57069372..57074702	Qrob_H2.3_Sc0000591	NA	Chr8	57074702	57069372	5331	57074702	57069372	1107	N	E	NA	(M=3) 3.5.3.1 - Arginase.	class4650:	0.187000	-	3	NA	TDG	2:1
Qrob_T0017390.2	Qrob_P0017390.2	https://urgi.versailles.inra.fr/OakMine_PM1N/portal.do?externalids=Qrob_P0017390.2	https://urgi.versailles.inra.fr/WebApollo_oak_PM1N/jbrowse/?loc=Chr8:57055472..57063310	Qrob_H2.3_Sc0000591	NA	Chr8	57063310	57055472	7839	57063310	57055613	1374	N	E	NA	(M=1) PTHR11735:SF12 - TRNA N6-ADENOSINE THREONYLCARBAMOYLTRANSFERASE, MITOCHONDRIAL-RELATED (PTHR11735:SF12)	class12348:	0.993000	-	1	NA	SG	2:1
Qrob_T0017400.2	Qrob_P0017400.2	https://urgi.versailles.inra.fr/OakMine_PM1N/portal.do?externalids=Qrob_P0017400.2	https://urgi.versailles.inra.fr/WebApollo_oak_PM1N/jbrowse/?loc=Chr5:5234928..5241139	Qrob_H2.3_Sc0000004	NA	Chr5	5234928	5241139	6212	5235030	5239790	804	N	E	NA	(M=3) PTHR12321 - CPG BINDING PROTEIN	class3194:	0.565000	-	2	NA	LDG	2:1
Qrob_T0017620.2	Qrob_P0017620.2	https://urgi.versailles.inra.fr/OakMine_PM1N/portal.do?externalids=Qrob_P0017620.2	https://urgi.versailles.inra.fr/WebApollo_oak_PM1N/jbrowse/?loc=Chr1:30062943..30070036	Qrob_H2.3_Sc0000082	NA	Chr1	30062943	30070036	7094	30062943	30070036	4179	N	E	NA	(M=315) PTHR23155:SF419 - LEUCINE-RICH REPEAT PROTEIN SOC-2 (PTHR23155:SF419)	class1004:	0.001000	0.000000	225	expanded	TDG	1:1
Qrob_T0017650.2	Qrob_P0017650.2	https://urgi.versailles.inra.fr/OakMine_PM1N/portal.do?externalids=Qrob_P0017650.2	https://urgi.versailles.inra.fr/WebApollo_oak_PM1N/jbrowse/?loc=Chr1:30082448..30083914	Qrob_H2.3_Sc0000082	NA	Chr1	30083914	30082448	1467	30083914	30082448	624	N	E	NA	(M=2) PTHR24420//PTHR24420:SF665 - LEUCINE-RICH REPEAT RECEPTOR-LIKE PROTEIN KINASE // SUBFAMILY NOT NAMED	NA	NA	NA	NA	NA	LDG	1:1
Qrob_T0017660.2	Qrob_P0017660.2	https://urgi.versailles.inra.fr/OakMine_PM1N/portal.do?externalids=Qrob_P0017660.2	https://urgi.versailles.inra.fr/WebApollo_oak_PM1N/jbrowse/?loc=Chr1:30193822..30196400	Qrob_H2.3_Sc0000082	NA	Chr1	30193822	30196400	2579	30193850	30196240	2391	N	E	NA	(M=3) KOG0696//KOG1011//KOG1028//KOG1030//KOG1031//KOG2059 - Serine/threonine protein kinase [Signal transduction mechanisms]. // Neurotransmitter release regulator UNC-13 [Signal transduction mechanisms Intracellular trafficking secretion and vesicular transport]. // Ca2+-dependent phospholipid-binding protein Synaptotagmin required for synaptic vesicle and secretory granule exocytosis [Signal t…	class1045:	0.000000	0.729669	14	NA	LDG	2:1
Qrob_T0017670.2	Qrob_P0017670.2	https://urgi.versailles.inra.fr/OakMine_PM1N/portal.do?externalids=Qrob_P0017670.2	https://urgi.versailles.inra.fr/WebApollo_oak_PM1N/jbrowse/?loc=Chr1:30199978..30202440	Qrob_H2.3_Sc0000082	NA	Chr1	30202440	30199978	2463	30202320	30200209	708	N	E	NA	(M=2) K02934 - large subunit ribosomal protein L6e	NA	NA	NA	NA	NA	LDG	2:1
Qrob_T0018020.2	Qrob_P0018020.2	https://urgi.versailles.inra.fr/OakMine_PM1N/portal.do?externalids=Qrob_P0018020.2	https://urgi.versailles.inra.fr/WebApollo_oak_PM1N/jbrowse/?loc=Chr1:31137253..31138107	Qrob_H2.3_Sc0000082	NA	Chr1	31138107	31137253	855	31138107	31137253	855	Y	U	jleple	(M=7) PTHR32077:SF7 - FASCICLIN-LIKE ARABINOGALACTAN PROTEIN 11 (PTHR32077:SF7)	class3521:	0.000000	0.000131	7	expanded	TDG	2:1
Qrob_T0018030.2	Qrob_P0018030.2	https://urgi.versailles.inra.fr/OakMine_PM1N/portal.do?externalids=Qrob_P0018030.2	https://urgi.versailles.inra.fr/WebApollo_oak_PM1N/jbrowse/?loc=Chr1:31093639..31094523	Qrob_H2.3_Sc0000082	NA	Chr1	31094523	31093639	885	31094523	31093639	885	Y	U	jleple	(M=7) PTHR32077:SF7 - FASCICLIN-LIKE ARABINOGALACTAN PROTEIN 11 (PTHR32077:SF7)	class3521:	0.000000	0.000131	7	expanded	TDG	2:1
Qrob_T0018040.2	Qrob_P0018040.2	https://urgi.versailles.inra.fr/OakMine_PM1N/portal.do?externalids=Qrob_P0018040.2	https://urgi.versailles.inra.fr/WebApollo_oak_PM1N/jbrowse/?loc=Chr1:31129373..31130257	Qrob_H2.3_Sc0000082	NA	Chr1	31130257	31129373	885	31130257	31129373	885	Y	U	jleple	(M=30) PF02469 - Fasciclin domain	class3521:	0.000000	0.000131	7	expanded	TDG	1:1
Qrob_T0018060.2	Qrob_P0018060.2	https://urgi.versailles.inra.fr/OakMine_PM1N/portal.do?externalids=Qrob_P0018060.2	https://urgi.versailles.inra.fr/WebApollo_oak_PM1N/jbrowse/?loc=Chr1:31153478..31154371	Qrob_H2.3_Sc0000082	NA	Chr1	31154371	31153478	894	31154371	31153478	894	Y	U	jleple	(M=7) PTHR32077:SF7 - FASCICLIN-LIKE ARABINOGALACTAN PROTEIN 11 (PTHR32077:SF7)	class3521:	0.000000	0.000131	7	expanded	TDG	2:1
Qrob_T0018070.2	Qrob_P0018070.2	https://urgi.versailles.inra.fr/OakMine_PM1N/portal.do?externalids=Qrob_P0018070.2	https://urgi.versailles.inra.fr/WebApollo_oak_PM1N/jbrowse/?loc=Chr1:31195776..31196579	Qrob_H2.3_Sc0000082	NA	Chr1	31196579	31195776	804	31196579	31195776	804	Y	U	jleple	(M=30) PF02469 - Fasciclin domain	class22018:	0.021000	0.009836	3	NA	TDG	2:1
Qrob_T0018080.2	Qrob_P0018080.2	https://urgi.versailles.inra.fr/OakMine_PM1N/portal.do?externalids=Qrob_P0018080.2	https://urgi.versailles.inra.fr/WebApollo_oak_PM1N/jbrowse/?loc=Chr1:31185859..31186752	Qrob_H2.3_Sc0000082	NA	Chr1	31186752	31185859	894	31186752	31185859	894	Y	U	jleple	(M=30) PF02469 - Fasciclin domain	class3521:	0.000000	0.000131	7	expanded	TDG	NA
Qrob_T0018090.2	Qrob_P0018090.2	https://urgi.versailles.inra.fr/OakMine_PM1N/portal.do?externalids=Qrob_P0018090.2	https://urgi.versailles.inra.fr/WebApollo_oak_PM1N/jbrowse/?loc=Chr1:31171613..31172512	Qrob_H2.3_Sc0000082	NA	Chr1	31172512	31171613	900	31172512	31171613	900	Y	U	jleple	(M=30) PF02469 - Fasciclin domain	class3521:	0.000000	0.000131	7	expanded	TDG	NA
Qrob_T0018100.2	Qrob_P0018100.2	https://urgi.versailles.inra.fr/OakMine_PM1N/portal.do?externalids=Qrob_P0018100.2	https://urgi.versailles.inra.fr/WebApollo_oak_PM1N/jbrowse/?loc=Chr1:31202462..31203253	Qrob_H2.3_Sc0000082	NA	Chr1	31203253	31202462	792	31203253	31202462	792	Y	U	jleple	(M=7) PTHR32077:SF7 - FASCICLIN-LIKE ARABINOGALACTAN PROTEIN 11 (PTHR32077:SF7)	class22018:	0.021000	0.009836	3	NA	TDG	2:1
Qrob_T0018110.2	Qrob_P0018110.2	https://urgi.versailles.inra.fr/OakMine_PM1N/portal.do?externalids=Qrob_P0018110.2	https://urgi.versailles.inra.fr/WebApollo_oak_PM1N/jbrowse/?loc=Chr1:31206347..31207129	Qrob_H2.3_Sc0000082	NA	Chr1	31207129	31206347	783	31207129	31206347	783	Y	U	jleple	(M=7) PTHR32077:SF7 - FASCICLIN-LIKE ARABINOGALACTAN PROTEIN 11 (PTHR32077:SF7)	class22018:	0.021000	0.009836	3	NA	TDG	1:1
Qrob_T0018120.2	Qrob_P0018120.2	https://urgi.versailles.inra.fr/OakMine_PM1N/portal.do?externalids=Qrob_P0018120.2	https://urgi.versailles.inra.fr/WebApollo_oak_PM1N/jbrowse/?loc=Chr1:31210923..31211666	Qrob_H2.3_Sc0000082	v_15566_506	Chr1	31211666	31210923	744	31211666	31210923	744	Y	U	jleple	(M=7) PTHR32077:SF7 - FASCICLIN-LIKE ARABINOGALACTAN PROTEIN 11 (PTHR32077:SF7)	class3521:	0.000000	0.000131	7	expanded	TDG	1:1
Qrob_T0018130.2	Qrob_P0018130.2	https://urgi.versailles.inra.fr/OakMine_PM1N/portal.do?externalids=Qrob_P0018130.2	https://urgi.versailles.inra.fr/WebApollo_oak_PM1N/jbrowse/?loc=Chr1:31224258..31226104	Qrob_H2.3_Sc0000082	NA	Chr1	31224258	31226104	1847	31224474	31225704	762	N	E	NA	(M=1) PTHR14107:SF16 - AT02583P (PTHR14107:SF16)	class2897:	0.049000	0.713848	2	NA	SG	2:1
Qrob_T0018140.2	Qrob_P0018140.2	https://urgi.versailles.inra.fr/OakMine_PM1N/portal.do?externalids=Qrob_P0018140.2	https://urgi.versailles.inra.fr/WebApollo_oak_PM1N/jbrowse/?loc=Chr1:31229171..31233128	Qrob_H2.3_Sc0000082	NA	Chr1	31229171	31233128	3958	31229191	31232930	975	N	E	NA	(M=1) KOG0291//KOG0299//KOG0973//KOG2394 - WD40-repeat-containing subunit of the 18S rRNA processing complex [RNA processing and modification]. // U3 snoRNP-associated protein (contains WD40 repeats) [RNA processing and modification]. // Histone transcription regulator HIRA WD repeat superfamily [Cell cycle control cell division chromosome partitioning Transcription]. // WD40 protein DMR-N9 [Gene…	class2897:	0.049000	0.713848	2	NA	SG	2:1
Qrob_T0018150.2	Qrob_P0018150.2	https://urgi.versailles.inra.fr/OakMine_PM1N/portal.do?externalids=Qrob_P0018150.2	https://urgi.versailles.inra.fr/WebApollo_oak_PM1N/jbrowse/?loc=Chr1:31237637..31238515	Qrob_H2.3_Sc0000082	NA	Chr1	31237637	31238515	879	31237637	31238515	879	N	E	NA	(M=2) 2.5.1.20 - Rubber cis-polyprenylcistransferase.	class3036:	0.540000	-	2	NA	LDG	2:1
Qrob_T0018160.2	Qrob_P0018160.2	https://urgi.versailles.inra.fr/OakMine_PM1N/portal.do?externalids=Qrob_P0018160.2	https://urgi.versailles.inra.fr/WebApollo_oak_PM1N/jbrowse/?loc=Chr1:31240608..31242508	Qrob_H2.3_Sc0000082	NA	Chr1	31242508	31240608	1901	31241553	31240769	573	N	E	NA	(M=1) PTHR10252//PTHR10252:SF25 - HISTONE-LIKE TRANSCRIPTION FACTOR CCAAT-RELATED // SUBFAMILY NOT NAMED	NA	NA	NA	NA	NA	SG	2:1
Qrob_T0018180.2	Qrob_P0018180.2	https://urgi.versailles.inra.fr/OakMine_PM1N/portal.do?externalids=Qrob_P0018180.2	https://urgi.versailles.inra.fr/WebApollo_oak_PM1N/jbrowse/?loc=Chr1:31271490..31272257	Qrob_H2.3_Sc0000082	NA	Chr1	31271490	31272257	768	31271490	31272152	663	N	E	NA	(M=39) PF03330 - Rare lipoprotein A (RlpA)-like double-psi beta-barrel	class4099:	0.035000	0.631650	1	NA	LDG	2:1
Qrob_T0018200.2	Qrob_P0018200.2	https://urgi.versailles.inra.fr/OakMine_PM1N/portal.do?externalids=Qrob_P0018200.2	https://urgi.versailles.inra.fr/WebApollo_oak_PM1N/jbrowse/?loc=Chr1:31312677..31320294	Qrob_H2.3_Sc0000082	s_1A830Q_2080	Chr1	31312677	31320294	7618	31312697	31319927	2562	N	E	NA	(M=2) 3.2.1.145 - Galactan 1,3-beta-galactosidase.	class1028:	0.000000	0.001451	13	contracted	LDG	NA
Qrob_T0018220.2	Qrob_P0018220.2	https://urgi.versailles.inra.fr/OakMine_PM1N/portal.do?externalids=Qrob_P0018220.2	https://urgi.versailles.inra.fr/WebApollo_oak_PM1N/jbrowse/?loc=Chr1:31339723..31340742	Qrob_H2.3_Sc0000082	NA	Chr1	31340742	31339723	1020	31340719	31339935	570	N	E	NA	NA	NA	NA	NA	NA	NA	SG	1:1
Qrob_T0018230.2	Qrob_P0018230.2	https://urgi.versailles.inra.fr/OakMine_PM1N/portal.do?externalids=Qrob_P0018230.2	https://urgi.versailles.inra.fr/WebApollo_oak_PM1N/jbrowse/?loc=Chr1:31368991..31371576	Qrob_H2.3_Sc0000082	NA	Chr1	31371576	31368991	2586	31371330	31369110	186	N	E	NA	(M=1) PF01174 - SNO glutamine amidotransferase family	class8936:	0.873000	-	1	NA	SG	1:1
Qrob_T0018240.2	Qrob_P0018240.2	https://urgi.versailles.inra.fr/OakMine_PM1N/portal.do?externalids=Qrob_P0018240.2	https://urgi.versailles.inra.fr/WebApollo_oak_PM1N/jbrowse/?loc=Chr1:31382734..31387197	Qrob_H2.3_Sc0000082	NA	Chr1	31382734	31387197	4464	31384080	31387083	573	N	E	NA	(M=1) KOG0581//KOG0585 - Mitogen-activated protein kinase kinase (MAP2K) [Signal transduction mechanisms]. // Ca2+/calmodulin-dependent protein kinase kinase beta and related serine/threonine protein kinases [Signal transduction mechanisms].	NA	NA	NA	NA	NA	LDG	1:1
Qrob_T0018260.2	Qrob_P0018260.2	https://urgi.versailles.inra.fr/OakMine_PM1N/portal.do?externalids=Qrob_P0018260.2	https://urgi.versailles.inra.fr/WebApollo_oak_PM1N/jbrowse/?loc=Chr1:31405748..31407779	Qrob_H2.3_Sc0000082	NA	Chr1	31405748	31407779	2032	31405800	31406894	1095	N	E	NA	(M=10) KOG0379//KOG4441 - Kelch repeat-containing proteins [General function prediction only]. // Proteins containing BTB/POZ and Kelch domains involved in regulatory/signal transduction processes [Signal transduction mechanisms General function prediction only].	class4206:	0.103000	-	1	NA	LDG	1:1
Qrob_T0018270.2	Qrob_P0018270.2	https://urgi.versailles.inra.fr/OakMine_PM1N/portal.do?externalids=Qrob_P0018270.2	https://urgi.versailles.inra.fr/WebApollo_oak_PM1N/jbrowse/?loc=Chr1:31413569..31416743	Qrob_H2.3_Sc0000082	NA	Chr1	31413569	31416743	3175	31414112	31416606	1056	N	E	NA	(M=3) PTHR22996 - MAHOGUNIN	class15518:	0.045000	0.631650	1	NA	LDG	1:1
Qrob_T0018280.2	Qrob_P0018280.2	https://urgi.versailles.inra.fr/OakMine_PM1N/portal.do?externalids=Qrob_P0018280.2	https://urgi.versailles.inra.fr/WebApollo_oak_PM1N/jbrowse/?loc=Chr1:31420304..31428842	Qrob_H2.3_Sc0000082	NA	Chr1	31420304	31428842	8539	31420358	31428803	2622	N	E	NA	(M=2) 2.1.1.35 - tRNA (uracil(54)-C(5))-methyltransferase.	class7254:	0.140000	-	2	NA	LDG	1:1
Qrob_T0018290.2	Qrob_P0018290.2	https://urgi.versailles.inra.fr/OakMine_PM1N/portal.do?externalids=Qrob_P0018290.2	https://urgi.versailles.inra.fr/WebApollo_oak_PM1N/jbrowse/?loc=Chr1:31439807..31447551	Qrob_H2.3_Sc0000082	NA	Chr1	31439807	31447551	7745	31440162	31447254	1542	N	E	NA	(M=5) PTHR23012:SF25 - PREDICTED PROTEIN (FRAGMENT)	class2109:	0.035000	0.139939	3	NA	LDG	1:1
Qrob_T0018300.2	Qrob_P0018300.2	https://urgi.versailles.inra.fr/OakMine_PM1N/portal.do?externalids=Qrob_P0018300.2	https://urgi.versailles.inra.fr/WebApollo_oak_PM1N/jbrowse/?loc=Chr1:31450946..31453560	Qrob_H2.3_Sc0000082	NA	Chr1	31450946	31453560	2615	31451375	31453430	801	N	E	NA	(M=3) PTHR17490:SF1 - gb def: putative transmembrane protein ta-2 [xenopus laevis]	class11179:	0.976000	-	2	NA	LDG	1:1
Qrob_T0018310.2	Qrob_P0018310.2	https://urgi.versailles.inra.fr/OakMine_PM1N/portal.do?externalids=Qrob_P0018310.2	https://urgi.versailles.inra.fr/WebApollo_oak_PM1N/jbrowse/?loc=Chr1:31493272..31494437	Qrob_H2.3_Sc0000082	v_AD21YG04_51,v_AD21YG04_90	Chr1	31493272	31494437	1166	31493324	31494403	1080	N	E	NA	(M=7) 3.4.24.12 - Envelysin.	class6762:	0.451000	-	1	NA	LDG	2:1
Qrob_T0018320.2	Qrob_P0018320.2	https://urgi.versailles.inra.fr/OakMine_PM1N/portal.do?externalids=Qrob_P0018320.2	https://urgi.versailles.inra.fr/WebApollo_oak_PM1N/jbrowse/?loc=Chr1:31511593..31512642	Qrob_H2.3_Sc0000082	NA	Chr1	31511593	31512642	1050	31511787	31512174	303	N	E	NA	NA	class8055:	0.036000	0.631650	1	NA	LDG	2:1
Qrob_T0018340.2	Qrob_P0018340.2	https://urgi.versailles.inra.fr/OakMine_PM1N/portal.do?externalids=Qrob_P0018340.2	https://urgi.versailles.inra.fr/WebApollo_oak_PM1N/jbrowse/?loc=Chr1:31541550..31547563	Qrob_H2.3_Sc0000082	NA	Chr1	31541550	31547563	6014	31541597	31547529	1128	N	E	NA	(M=45) PF00892 - EamA-like transporter family	class11711:	0.519000	-	1	NA	SG	2:1
Qrob_T0018350.2	Qrob_P0018350.2	https://urgi.versailles.inra.fr/OakMine_PM1N/portal.do?externalids=Qrob_P0018350.2	https://urgi.versailles.inra.fr/WebApollo_oak_PM1N/jbrowse/?loc=Chr1:31588342..31596890	Qrob_H2.3_Sc0000082	NA	Chr1	31588342	31596890	8549	31588796	31596843	4413	N	E	NA	(M=1) PTHR13402 - RGPR-RELATED	class2903:	0.006000	0.323314	1	NA	SG	2:1
Qrob_T0018360.2	Qrob_P0018360.2	https://urgi.versailles.inra.fr/OakMine_PM1N/portal.do?externalids=Qrob_P0018360.2	https://urgi.versailles.inra.fr/WebApollo_oak_PM1N/jbrowse/?loc=Chr1:31602648..31612577	Qrob_H2.3_Sc0000082	NA	Chr1	31612577	31602648	9930	31612543	31602697	483	N	E	NA	(M=1) PTHR22594:SF6 - ASPARTYL-TRNA SYNTHETASE	NA	NA	NA	NA	NA	SG	2:1
Qrob_T0018380.2	Qrob_P0018380.2	https://urgi.versailles.inra.fr/OakMine_PM1N/portal.do?externalids=Qrob_P0018380.2	https://urgi.versailles.inra.fr/WebApollo_oak_PM1N/jbrowse/?loc=Chr1:31633916..31640191	Qrob_H2.3_Sc0000082	NA	Chr1	31633916	31640191	6276	31634544	31639448	1359	N	E	NA	(M=5) PTHR23067 - DOUBLE-STRANDED RNA-BINDING ZINC FINGER PROTEIN	class17367:	0.104000	-	1	NA	SG	NA
Qrob_T0018390.2	Qrob_P0018390.2	https://urgi.versailles.inra.fr/OakMine_PM1N/portal.do?externalids=Qrob_P0018390.2	https://urgi.versailles.inra.fr/WebApollo_oak_PM1N/jbrowse/?loc=Chr1:31644193..31650034	Qrob_H2.3_Sc0000082	NA	Chr1	31644193	31650034	5842	31644338	31649967	729	N	E	NA	(M=1) K13337 - peroxin-19	class6993:	0.702000	-	1	NA	SG	2:1
Qrob_T0018400.2	Qrob_P0018400.2	https://urgi.versailles.inra.fr/OakMine_PM1N/portal.do?externalids=Qrob_P0018400.2	https://urgi.versailles.inra.fr/WebApollo_oak_PM1N/jbrowse/?loc=Chr1:31650943..31655150	Qrob_H2.3_Sc0000082	NA	Chr1	31655150	31650943	4208	31654906	31650968	684	N	E	NA	NA	NA	NA	NA	NA	NA	SG	2:1
Qrob_T0018420.2	Qrob_P0018420.2	https://urgi.versailles.inra.fr/OakMine_PM1N/portal.do?externalids=Qrob_P0018420.2	https://urgi.versailles.inra.fr/WebApollo_oak_PM1N/jbrowse/?loc=Chr1:31666587..31667997	Qrob_H2.3_Sc0000082	NA	Chr1	31667997	31666587	1411	31667003	31666587	294	N	E	NA	(M=1) PTHR11183//PTHR11183:SF37 - GLYCOGENIN // SUBFAMILY NOT NAMED	class4250:	0.154000	-	1	NA	SG	2:1
Qrob_T0018430.2	Qrob_P0018430.2	https://urgi.versailles.inra.fr/OakMine_PM1N/portal.do?externalids=Qrob_P0018430.2	https://urgi.versailles.inra.fr/WebApollo_oak_PM1N/jbrowse/?loc=Chr1:31692062..31692500	Qrob_H2.3_Sc0000082	NA	Chr1	31692500	31692062	439	31692459	31692121	339	N	E	NA	NA	class10217:	0.059000	-	1	NA	SG	2:1
Qrob_T0018440.2	Qrob_P0018440.2	https://urgi.versailles.inra.fr/OakMine_PM1N/portal.do?externalids=Qrob_P0018440.2	https://urgi.versailles.inra.fr/WebApollo_oak_PM1N/jbrowse/?loc=Chr1:31712586..31718165	Qrob_H2.3_Sc0000082	NA	Chr1	31712586	31718165	5580	31713220	31718143	939	N	E	NA	(M=2) K09531 - DnaJ homolog subfamily C member 11	class4821:	0.283000	-	2	NA	SG	2:1
Qrob_T0018460.2	Qrob_P0018460.2	https://urgi.versailles.inra.fr/OakMine_PM1N/portal.do?externalids=Qrob_P0018460.2	https://urgi.versailles.inra.fr/WebApollo_oak_PM1N/jbrowse/?loc=Chr1:31731463..31732912	Qrob_H2.3_Sc0000082	NA	Chr1	31731463	31732912	1450	31731509	31732799	420	N	E	NA	(M=2) K09531 - DnaJ homolog subfamily C member 11	class4821:	0.283000	-	2	NA	SG	1:1
Qrob_T0018470.2	Qrob_P0018470.2	https://urgi.versailles.inra.fr/OakMine_PM1N/portal.do?externalids=Qrob_P0018470.2	https://urgi.versailles.inra.fr/WebApollo_oak_PM1N/jbrowse/?loc=Chr1:31737041..31744366	Qrob_H2.3_Sc0000082	NA	Chr1	31744366	31737041	7326	31743699	31737078	564	N	E	NA	(M=1) 2.1.1.126 - [Myelin basic protein]-arginine N-methyltransferase.	NA	NA	NA	NA	NA	SG	2:1
Qrob_T0018660.2	Qrob_P0018660.2	https://urgi.versailles.inra.fr/OakMine_PM1N/portal.do?externalids=Qrob_P0018660.2	https://urgi.versailles.inra.fr/WebApollo_oak_PM1N/jbrowse/?loc=Chr2:111263458..111265285	Qrob_H2.3_Sc0000022	v_1859_106,v_1859_338	Chr2	111265285	111263458	1828	111265285	111263458	882	Y	U	msoler	(M=30) PTHR10641:SF459 - TRANSCRIPTION FACTOR TT2 (PTHR10641:SF459)	class13577:	0.003000	0.009836	3	expanded	LDG	NA
Qrob_T0018680.2	Qrob_P0018680.2	https://urgi.versailles.inra.fr/OakMine_PM1N/portal.do?externalids=Qrob_P0018680.2	https://urgi.versailles.inra.fr/WebApollo_oak_PM1N/jbrowse/?loc=Chr2:111178470..111179045	Qrob_H2.3_Sc0000022	NA	Chr2	111179045	111178470	576	111179045	111178470	576	Y	U	jleple	(M=30) PF02469 - Fasciclin domain	class2844:	0.011000	0.713848	2	NA	SG	2:1
Qrob_T0018710.2	Qrob_P0018710.2	https://urgi.versailles.inra.fr/OakMine_PM1N/portal.do?externalids=Qrob_P0018710.2	https://urgi.versailles.inra.fr/WebApollo_oak_PM1N/jbrowse/?loc=Chr2:111149522..111154753	Qrob_H2.3_Sc0000022	NA	Chr2	111149522	111154753	5232	111149547	111154753	903	N	E	NA	(M=27) PF02485 - Core-2/I-Branching enzyme	class2208:	0.036000	0.139939	3	NA	TDG	2:1
Qrob_T0018720.2	Qrob_P0018720.2	https://urgi.versailles.inra.fr/OakMine_PM1N/portal.do?externalids=Qrob_P0018720.2	https://urgi.versailles.inra.fr/WebApollo_oak_PM1N/jbrowse/?loc=Chr2:111140891..111143715	Qrob_H2.3_Sc0000022	NA	Chr2	111140891	111143715	2825	111141008	111143695	1779	N	E	NA	(M=162) PF01535//PF13041 - PPR repeat // PPR repeat family	class10565:	0.061000	-	1	NA	SG	2:1
Qrob_T0018730.2	Qrob_P0018730.2	https://urgi.versailles.inra.fr/OakMine_PM1N/portal.do?externalids=Qrob_P0018730.2	https://urgi.versailles.inra.fr/WebApollo_oak_PM1N/jbrowse/?loc=Chr2:111107024..111110677	Qrob_H2.3_Sc0000022	NA	Chr2	111110677	111107024	3654	111110629	111107168	747	N	E	NA	(M=10) PF04755 - PAP_fibrillin	class12933:	0.715000	-	1	NA	SG	NA
Qrob_T0018740.2	Qrob_P0018740.2	https://urgi.versailles.inra.fr/OakMine_PM1N/portal.do?externalids=Qrob_P0018740.2	https://urgi.versailles.inra.fr/WebApollo_oak_PM1N/jbrowse/?loc=Chr2:111094406..111099471	Qrob_H2.3_Sc0000022	NA	Chr2	111094406	111099471	5066	111094589	111099471	801	N	E	NA	(M=27) PF02485 - Core-2/I-Branching enzyme	class2208:	0.036000	0.139939	3	NA	TDG	2:1
Qrob_T0018750.2	Qrob_P0018750.2	https://urgi.versailles.inra.fr/OakMine_PM1N/portal.do?externalids=Qrob_P0018750.2	https://urgi.versailles.inra.fr/WebApollo_oak_PM1N/jbrowse/?loc=Chr2:111090238..111090924	Qrob_H2.3_Sc0000022	NA	Chr2	111090238	111090924	687	111090238	111090924	687	N	E	NA	NA	NA	NA	NA	NA	NA	SG	2:1
Qrob_T0018770.2	Qrob_P0018770.2	https://urgi.versailles.inra.fr/OakMine_PM1N/portal.do?externalids=Qrob_P0018770.2	https://urgi.versailles.inra.fr/WebApollo_oak_PM1N/jbrowse/?loc=Chr2:111055017..111056273	Qrob_H2.3_Sc0000022	NA	Chr2	111055017	111056273	1257	111055017	111056273	825	N	E	NA	(M=84) PF02362 - B3 DNA binding domain	class1272:	0.000000	0.000000	34	expanded	LDG	1:1
Qrob_T0018810.2	Qrob_P0018810.2	https://urgi.versailles.inra.fr/OakMine_PM1N/portal.do?externalids=Qrob_P0018810.2	https://urgi.versailles.inra.fr/WebApollo_oak_PM1N/jbrowse/?loc=Chr2:110999786..111003249	Qrob_H2.3_Sc0000022	NA	Chr2	111003249	110999786	3464	111003249	110999786	516	N	E	NA	(M=1) 2.1.1.177 - 23S rRNA (pseudouridine(1915)-N(3))-methyltransferase.	class10986:	0.976000	-	1	NA	SG	1:1
Qrob_T0018830.2	Qrob_P0018830.2	https://urgi.versailles.inra.fr/OakMine_PM1N/portal.do?externalids=Qrob_P0018830.2	https://urgi.versailles.inra.fr/WebApollo_oak_PM1N/jbrowse/?loc=Chr2:110976719..110983742	Qrob_H2.3_Sc0000022	NA	Chr2	110983742	110976719	7024	110983624	110976827	1599	N	E	NA	(M=1) PTHR11455//PTHR11455:SF12 - CRYPTOCHROME // SUBFAMILY NOT NAMED	class12239:	0.873000	-	1	NA	SG	2:1
Qrob_T0018840.2	Qrob_P0018840.2	https://urgi.versailles.inra.fr/OakMine_PM1N/portal.do?externalids=Qrob_P0018840.2	https://urgi.versailles.inra.fr/WebApollo_oak_PM1N/jbrowse/?loc=Chr2:110971884..110974844	Qrob_H2.3_Sc0000022	NA	Chr2	110974844	110971884	2961	110974503	110972032	1590	N	E	NA	(M=55) PF01535//PF12854//PF13041 - PPR repeat // PPR repeat // PPR repeat family	class2146:	0.065000	-	2	NA	SG	1:1
Qrob_T0018850.2	Qrob_P0018850.2	https://urgi.versailles.inra.fr/OakMine_PM1N/portal.do?externalids=Qrob_P0018850.2	https://urgi.versailles.inra.fr/WebApollo_oak_PM1N/jbrowse/?loc=Chr2:110962366..110968480	Qrob_H2.3_Sc0000022	s_1A0PYX_1314	Chr2	110968480	110962366	6115	110968002	110962631	1293	N	E	NA	(M=1) KOG2846 - Predicted membrane protein [Function unknown].	class2146:	0.065000	-	2	NA	SG	NA
Qrob_T0018860.2	Qrob_P0018860.2	https://urgi.versailles.inra.fr/OakMine_PM1N/portal.do?externalids=Qrob_P0018860.2	https://urgi.versailles.inra.fr/WebApollo_oak_PM1N/jbrowse/?loc=Chr2:110949097..110960143	Qrob_H2.3_Sc0000022	NA	Chr2	110960143	110949097	11047	110960125	110949447	3261	N	E	NA	(M=1) K11858 - ubiquitin carboxyl-terminal hydrolase 48 [EC:3.1.2.15]	class4309:	0.124000	-	1	NA	SG	NA
Qrob_T0018880.2	Qrob_P0018880.2	https://urgi.versailles.inra.fr/OakMine_PM1N/portal.do?externalids=Qrob_P0018880.2	https://urgi.versailles.inra.fr/WebApollo_oak_PM1N/jbrowse/?loc=Chr2:110930844..110936315	Qrob_H2.3_Sc0000022	NA	Chr2	110936315	110930844	5472	110936283	110930889	1575	N	E	NA	(M=1) 2.1.1.199 - 16S rRNA (cytosine(1402)-N(4))-methyltransferase.	class6355:	0.210000	-	1	NA	SG	2:1
Qrob_T0018890.2	Qrob_P0018890.2	https://urgi.versailles.inra.fr/OakMine_PM1N/portal.do?externalids=Qrob_P0018890.2	https://urgi.versailles.inra.fr/WebApollo_oak_PM1N/jbrowse/?loc=Chr2:110926471..110928951	Qrob_H2.3_Sc0000022	NA	Chr2	110928951	110926471	2481	110928680	110926471	447	N	E	NA	(M=4) PF09366 - Protein of unknown function (DUF1997)	class9719:	0.449000	-	2	NA	SG	1:1
Qrob_T0018900.2	Qrob_P0018900.2	https://urgi.versailles.inra.fr/OakMine_PM1N/portal.do?externalids=Qrob_P0018900.2	https://urgi.versailles.inra.fr/WebApollo_oak_PM1N/jbrowse/?loc=Chr2:110923808..110925542	Qrob_H2.3_Sc0000022	NA	Chr2	110925542	110923808	1735	110925542	110923828	297	N	E	NA	(M=4) PF09366 - Protein of unknown function (DUF1997)	class9719:	0.449000	-	2	NA	SG	1:1
Qrob_T0018920.2	Qrob_P0018920.2	https://urgi.versailles.inra.fr/OakMine_PM1N/portal.do?externalids=Qrob_P0018920.2	https://urgi.versailles.inra.fr/WebApollo_oak_PM1N/jbrowse/?loc=Chr2:110896163..110912409	Qrob_H2.3_Sc0000022	NA	Chr2	110896163	110912409	16247	110896254	110912236	951	N	E	NA	(M=1) PTHR10738 - PROTEIN ARGININE N-METHYLTRANSFERASE 5	class10422:	0.732000	-	1	NA	SG	NA
Qrob_T0018940.2	Qrob_P0018940.2	https://urgi.versailles.inra.fr/OakMine_PM1N/portal.do?externalids=Qrob_P0018940.2	https://urgi.versailles.inra.fr/WebApollo_oak_PM1N/jbrowse/?loc=Chr2:110856668..110858451	Qrob_H2.3_Sc0000022	NA	Chr2	110858451	110856668	1784	110858451	110856668	1356	N	E	NA	(M=4) 2.3.1.99 - Quinate O-hydroxycinnamoyltransferase.	class13091:	0.752000	-	1	NA	SG	2:1
Qrob_T0018960.2	Qrob_P0018960.2	https://urgi.versailles.inra.fr/OakMine_PM1N/portal.do?externalids=Qrob_P0018960.2	https://urgi.versailles.inra.fr/WebApollo_oak_PM1N/jbrowse/?loc=Chr2:110846183..110847506	Qrob_H2.3_Sc0000022	NA	Chr2	110847506	110846183	1324	110847424	110846204	1221	N	E	NA	(M=34) K15032 - mTERF domain-containing protein, mitochondrial	class2543:	0.000000	0.766955	3	NA	TDG	NA
Qrob_T0018970.2	Qrob_P0018970.2	https://urgi.versailles.inra.fr/OakMine_PM1N/portal.do?externalids=Qrob_P0018970.2	https://urgi.versailles.inra.fr/WebApollo_oak_PM1N/jbrowse/?loc=Chr2:110842919..110843266	Qrob_H2.3_Sc0000022	NA	Chr2	110843266	110842919	348	110843266	110842919	348	N	E	NA	(M=34) K15032 - mTERF domain-containing protein, mitochondrial	NA	NA	NA	NA	NA	TDG	2:1
Qrob_T0018980.2	Qrob_P0018980.2	https://urgi.versailles.inra.fr/OakMine_PM1N/portal.do?externalids=Qrob_P0018980.2	https://urgi.versailles.inra.fr/WebApollo_oak_PM1N/jbrowse/?loc=Chr2:110831655..110841140	Qrob_H2.3_Sc0000022	NA	Chr2	110831655	110841140	9486	110832034	110840083	687	N	E	NA	(M=1) KOG2244 - Highly conserved protein containing a thioredoxin domain [General function prediction only].	NA	NA	NA	NA	NA	SG	NA
Qrob_T0019000.2	Qrob_P0019000.2	https://urgi.versailles.inra.fr/OakMine_PM1N/portal.do?externalids=Qrob_P0019000.2	https://urgi.versailles.inra.fr/WebApollo_oak_PM1N/jbrowse/?loc=Chr2:110800426..110805673	Qrob_H2.3_Sc0000022	NA	Chr2	110805673	110800426	5248	110805466	110800507	1413	N	E	NA	(M=6) PTHR12506 - PROTEIN PHOSPHATASE RELATED	class2202:	0.031000	0.713848	2	NA	LDG	NA
Qrob_T0019020.2	Qrob_P0019020.2	https://urgi.versailles.inra.fr/OakMine_PM1N/portal.do?externalids=Qrob_P0019020.2	https://urgi.versailles.inra.fr/WebApollo_oak_PM1N/jbrowse/?loc=Chr2:110781140..110781463	Qrob_H2.3_Sc0000022	NA	Chr2	110781140	110781463	324	110781140	110781463	324	Y	U	nrouhier	(M=14) K03676 - glutaredoxin 3	NA	NA	NA	NA	NA	TDG	1:1
Qrob_T0019030.2	Qrob_P0019030.2	https://urgi.versailles.inra.fr/OakMine_PM1N/portal.do?externalids=Qrob_P0019030.2	https://urgi.versailles.inra.fr/WebApollo_oak_PM1N/jbrowse/?loc=Chr2:110771828..110772148	Qrob_H2.3_Sc0000022	NA	Chr2	110771828	110772148	321	110771828	110772148	321	Y	U	nrouhier	(M=14) K03676 - glutaredoxin 3	class1720:	0.000000	0.766955	3	NA	TDG	1:1
Qrob_T0019040.2	Qrob_P0019040.2	https://urgi.versailles.inra.fr/OakMine_PM1N/portal.do?externalids=Qrob_P0019040.2	https://urgi.versailles.inra.fr/WebApollo_oak_PM1N/jbrowse/?loc=Chr2:110767209..110767532	Qrob_H2.3_Sc0000022	NA	Chr2	110767209	110767532	324	110767209	110767532	324	Y	U	nrouhier	(M=14) K03676 - glutaredoxin 3	class1720:	0.000000	0.766955	3	NA	TDG	1:1
Qrob_T0019050.2	Qrob_P0019050.2	https://urgi.versailles.inra.fr/OakMine_PM1N/portal.do?externalids=Qrob_P0019050.2	https://urgi.versailles.inra.fr/WebApollo_oak_PM1N/jbrowse/?loc=Chr2:110713292..110713600	Qrob_H2.3_Sc0000022	NA	Chr2	110713600	110713292	309	110713600	110713292	309	Y	U	nrouhier	(M=5) KOG1752//KOG2824 - Glutaredoxin and related proteins [Posttranslational modification protein turnover chaperones]. // Glutaredoxin-related protein [Posttranslational modification protein turnover chaperones].	class3644:	0.001000	0.631650	1	NA	TDG	1:1
Qrob_T0019060.2	Qrob_P0019060.2	https://urgi.versailles.inra.fr/OakMine_PM1N/portal.do?externalids=Qrob_P0019060.2	https://urgi.versailles.inra.fr/WebApollo_oak_PM1N/jbrowse/?loc=Chr2:110710783..110711088	Qrob_H2.3_Sc0000022	NA	Chr2	110711088	110710783	306	110711088	110710783	306	Y	U	nrouhier	(M=14) K03676 - glutaredoxin 3	class3822:	0.001000	0.631650	1	NA	TDG	1:1
Qrob_T0019080.2	Qrob_P0019080.2	https://urgi.versailles.inra.fr/OakMine_PM1N/portal.do?externalids=Qrob_P0019080.2	https://urgi.versailles.inra.fr/WebApollo_oak_PM1N/jbrowse/?loc=Chr2:110684356..110686974	Qrob_H2.3_Sc0000022	NA	Chr2	110686974	110684356	2619	110686974	110684356	360	Y	U	pfaivre	(M=2) PTHR13169:SF1 - UBL3, UBIQUITIN-LIKE PROTEIN	class14796:	0.105000	-	1	NA	LDG	1:1
Qrob_T0019100.2	Qrob_P0019100.2	https://urgi.versailles.inra.fr/OakMine_PM1N/portal.do?externalids=Qrob_P0019100.2	https://urgi.versailles.inra.fr/WebApollo_oak_PM1N/jbrowse/?loc=Chr2:110601820..110605931	Qrob_H2.3_Sc0000022	NA	Chr2	110605931	110601820	4112	110605887	110601965	1215	N	E	NA	(M=7) PTHR31717:SF3 - ZINC FINGER PROTEIN CONSTANS-LIKE 14-RELATED (PTHR31717:SF3)	class10360:	0.722000	-	1	NA	SG	1:1
Qrob_T0019110.2	Qrob_P0019110.2	https://urgi.versailles.inra.fr/OakMine_PM1N/portal.do?externalids=Qrob_P0019110.2	https://urgi.versailles.inra.fr/WebApollo_oak_PM1N/jbrowse/?loc=Chr2:110584120..110585316	Qrob_H2.3_Sc0000022	NA	Chr2	110584120	110585316	1197	110584120	110585316	567	Y	U	pfaivre	(M=1) PTHR11615//PTHR11615:SF113 - NITRATE, FROMATE, IRON DEHYDROGENASE // SUBFAMILY NOT NAMED (PTHR11615:SF113)	class4936:	0.062000	-	1	NA	SG	1:1
Qrob_T0019120.2	Qrob_P0019120.2	https://urgi.versailles.inra.fr/OakMine_PM1N/portal.do?externalids=Qrob_P0019120.2	https://urgi.versailles.inra.fr/WebApollo_oak_PM1N/jbrowse/?loc=Chr2:110576580..110577936	Qrob_H2.3_Sc0000022	NA	Chr2	110577936	110576580	1357	110577936	110576580	831	Y	U	mlbouffa	(M=5) PTHR10791:SF22 - MTN3-RELATED	class15678:	0.219000	-	1	NA	LDG	1:1
Qrob_T0019130.2	Qrob_P0019130.2	https://urgi.versailles.inra.fr/OakMine_PM1N/portal.do?externalids=Qrob_P0019130.2	https://urgi.versailles.inra.fr/WebApollo_oak_PM1N/jbrowse/?loc=Chr2:110548416..110551466	Qrob_H2.3_Sc0000022	NA	Chr2	110551466	110548416	3051	110551352	110548465	585	N	E	NA	(M=1) PF08524 - rRNA processing	class9101:	0.873000	-	1	NA	SG	1:1
Qrob_T0019150.2	Qrob_P0019150.2	https://urgi.versailles.inra.fr/OakMine_PM1N/portal.do?externalids=Qrob_P0019150.2	https://urgi.versailles.inra.fr/WebApollo_oak_PM1N/jbrowse/?loc=Chr2:110514182..110515169	Qrob_H2.3_Sc0000022	NA	Chr2	110515169	110514182	988	110514996	110514275	387	N	E	NA	(M=3) KOG0921//KOG1596 - Dosage compensation complex subunit MLE [Transcription]. // Fibrillarin and related nucleolar RNA-binding proteins [RNA processing and modification].	NA	NA	NA	NA	NA	SG	1:1
Qrob_T0019160.2	Qrob_P0019160.2	https://urgi.versailles.inra.fr/OakMine_PM1N/portal.do?externalids=Qrob_P0019160.2	https://urgi.versailles.inra.fr/WebApollo_oak_PM1N/jbrowse/?loc=Chr2:110494328..110500920	Qrob_H2.3_Sc0000022	NA	Chr2	110500920	110494328	6593	110500880	110494421	1623	N	E	NA	(M=7) PTHR10110:SF101 - SODIUM/HYDROGEN EXCHANGER 4 (PTHR10110:SF101)	class1336:	0.161000	-	6	NA	LDG	1:1
Qrob_T0019170.2	Qrob_P0019170.2	https://urgi.versailles.inra.fr/OakMine_PM1N/portal.do?externalids=Qrob_P0019170.2	https://urgi.versailles.inra.fr/WebApollo_oak_PM1N/jbrowse/?loc=Chr2:110482914..110486830	Qrob_H2.3_Sc0000022	NA	Chr2	110486830	110482914	3917	110486830	110482914	1104	N	E	NA	(M=1) PTHR32258:SF2 - KINASE INTERACTING PROTEIN 1-LIKE PROTEIN NET3C (PTHR32258:SF2)	class6002:	0.183000	-	1	NA	SG	1:1
Qrob_T0019190.2	Qrob_P0019190.2	https://urgi.versailles.inra.fr/OakMine_PM1N/portal.do?externalids=Qrob_P0019190.2	https://urgi.versailles.inra.fr/WebApollo_oak_PM1N/jbrowse/?loc=Chr2:110459421..110464038	Qrob_H2.3_Sc0000022	NA	Chr2	110464038	110459421	4618	110463957	110459507	1137	N	E	NA	(M=20) 1.14.13.168 - Indole-3-pyruvate monooxygenase.	class3851:	0.000000	0.000004	7	expanded	TDG	1:1
Qrob_T0019200.2	Qrob_P0019200.2	https://urgi.versailles.inra.fr/OakMine_PM1N/portal.do?externalids=Qrob_P0019200.2	https://urgi.versailles.inra.fr/WebApollo_oak_PM1N/jbrowse/?loc=Chr2:110454567..110455746	Qrob_H2.3_Sc0000022	NA	Chr2	110455746	110454567	1180	110455746	110454567	687	N	E	NA	(M=4) PF13738 - Pyridine nucleotide-disulphide oxidoreductase	class28691:	0.045000	0.069422	2	NA	TDG	1:1
Qrob_T0019220.2	Qrob_P0019220.2	https://urgi.versailles.inra.fr/OakMine_PM1N/portal.do?externalids=Qrob_P0019220.2	https://urgi.versailles.inra.fr/WebApollo_oak_PM1N/jbrowse/?loc=Chr2:110428064..110431123	Qrob_H2.3_Sc0000022	NA	Chr2	110431123	110428064	3060	110431086	110428084	1137	N	E	NA	(M=20) 1.14.13.168 - Indole-3-pyruvate monooxygenase.	class3851:	0.000000	0.000004	7	expanded	TDG	1:1
Qrob_T0019500.2	Qrob_P0019500.2	https://urgi.versailles.inra.fr/OakMine_PM1N/portal.do?externalids=Qrob_P0019500.2	https://urgi.versailles.inra.fr/WebApollo_oak_PM1N/jbrowse/?loc=Chr2:110041137..110052422	Qrob_H2.3_Sc0000022	NA	Chr2	110052422	110041137	11286	110052422	110041432	3408	N	E	NA	(M=1) PTHR13710//PTHR13710:SF75 - DNA HELICASE RECQ FAMILY MEMBER // SUBFAMILY NOT NAMED	class6441:	0.126000	-	1	NA	SG	1:1
Qrob_T0019650.2	Qrob_P0019650.2	https://urgi.versailles.inra.fr/OakMine_PM1N/portal.do?externalids=Qrob_P0019650.2	https://urgi.versailles.inra.fr/WebApollo_oak_PM1N/jbrowse/?loc=Chr2:109827691..109829640	Qrob_H2.3_Sc0000022	NA	Chr2	109829640	109827691	1950	109828691	109827691	807	N	E	NA	(M=27) PF12776 - Myb/SANT-like DNA-binding domain	class1525:	0.000000	0.262382	5	NA	LDG	2:1
Qrob_T0019670.2	Qrob_P0019670.2	https://urgi.versailles.inra.fr/OakMine_PM1N/portal.do?externalids=Qrob_P0019670.2	https://urgi.versailles.inra.fr/WebApollo_oak_PM1N/jbrowse/?loc=Chr2:109816744..109818453	Qrob_H2.3_Sc0000022	NA	Chr2	109818453	109816744	1710	109818173	109816744	663	N	E	NA	(M=2) K09519 - DnaJ homolog subfamily B member 13	class9396:	0.461000	-	1	NA	LDG	2:1
Qrob_T0019700.2	Qrob_P0019700.2	https://urgi.versailles.inra.fr/OakMine_PM1N/portal.do?externalids=Qrob_P0019700.2	https://urgi.versailles.inra.fr/WebApollo_oak_PM1N/jbrowse/?loc=Chr2:109775391..109778189	Qrob_H2.3_Sc0000022	NA	Chr2	109778189	109775391	2799	109777953	109775469	285	N	E	NA	(M=2) PF06522 - NADH-ubiquinone reductase complex 1 MLRQ subunit	class2935:	0.028000	0.323314	1	NA	LDG	2:1
Qrob_T0019730.2	Qrob_P0019730.2	https://urgi.versailles.inra.fr/OakMine_PM1N/portal.do?externalids=Qrob_P0019730.2	https://urgi.versailles.inra.fr/WebApollo_oak_PM1N/jbrowse/?loc=Chr2:109717095..109718218	Qrob_H2.3_Sc0000022	NA	Chr2	109717095	109718218	1124	109717095	109718192	1098	N	E	NA	(M=101) PF12819 - Carbohydrate-binding protein of the ER	class1014:	0.000000	0.000000	51	expanded	TDG	NA
Qrob_T0019800.2	Qrob_P0019800.2	https://urgi.versailles.inra.fr/OakMine_PM1N/portal.do?externalids=Qrob_P0019800.2	https://urgi.versailles.inra.fr/WebApollo_oak_PM1N/jbrowse/?loc=Chr2:109595412..109596601	Qrob_H2.3_Sc0000022	NA	Chr2	109596601	109595412	1190	109596601	109595412	897	N	E	NA	(M=2) PTHR24223:SF189 - ABC TRANSPORTER C FAMILY MEMBER 5 (PTHR24223:SF189)	NA	NA	NA	NA	NA	SG	NA
Qrob_T0019820.2	Qrob_P0019820.2	https://urgi.versailles.inra.fr/OakMine_PM1N/portal.do?externalids=Qrob_P0019820.2	https://urgi.versailles.inra.fr/WebApollo_oak_PM1N/jbrowse/?loc=Chr2:109457756..109458548	Qrob_H2.3_Sc0000022	NA	Chr2	109457756	109458548	793	109457756	109458548	606	N	E	NA	NA	NA	NA	NA	NA	NA	SG	2:1
Qrob_T0019830.2	Qrob_P0019830.2	https://urgi.versailles.inra.fr/OakMine_PM1N/portal.do?externalids=Qrob_P0019830.2	https://urgi.versailles.inra.fr/WebApollo_oak_PM1N/jbrowse/?loc=Chr2:109430090..109433462	Qrob_H2.3_Sc0000022	NA	Chr2	109433462	109430090	3373	109433402	109430111	2649	N	E	NA	(M=2) KOG0192//KOG0193//KOG0194//KOG0196//KOG0197//KOG0580//KOG0595//KOG1026//KOG1095//KOG1187 - Tyrosine kinase specific for activated (GTP-bound) p21cdc42Hs [Signal transduction mechanisms]. // Serine/threonine protein kinase RAF [Signal transduction mechanisms]. // Protein tyrosine kinase [Signal transduction mechanisms]. // Tyrosine kinase EPH (ephrin) receptor family [Signal transduction mec…	class1014:	0.000000	0.000000	51	expanded	TDG	NA
Qrob_T0019850.2	Qrob_P0019850.2	https://urgi.versailles.inra.fr/OakMine_PM1N/portal.do?externalids=Qrob_P0019850.2	https://urgi.versailles.inra.fr/WebApollo_oak_PM1N/jbrowse/?loc=Chr2:109373398..109374092	Qrob_H2.3_Sc0000022	NA	Chr2	109373398	109374092	695	109373398	109374092	606	N	E	NA	(M=54) 3.2.1.39 - Glucan endo-1,3-beta-D-glucosidase.	NA	NA	NA	NA	NA	LDG	1:1
Qrob_T0019870.2	Qrob_P0019870.2	https://urgi.versailles.inra.fr/OakMine_PM1N/portal.do?externalids=Qrob_P0019870.2	https://urgi.versailles.inra.fr/WebApollo_oak_PM1N/jbrowse/?loc=Chr2:109340918..109344251	Qrob_H2.3_Sc0000022	NA	Chr2	109344251	109340918	3334	109342636	109341069	711	N	E	NA	(M=1) K02537 - mitotic spindle assembly checkpoint protein MAD2	class9610:	0.455000	-	1	NA	SG	2:1
Qrob_T0019890.2	Qrob_P0019890.2	https://urgi.versailles.inra.fr/OakMine_PM1N/portal.do?externalids=Qrob_P0019890.2	https://urgi.versailles.inra.fr/WebApollo_oak_PM1N/jbrowse/?loc=Chr2:109333905..109335487	Qrob_H2.3_Sc0000022	NA	Chr2	109335487	109333905	1583	109335487	109334057	582	N	E	NA	(M=20) PTHR12663:SF3 - gb def: precocious dissociation of sister chromatids, pds5p [saccharomyces cerevisiae]	class7396:	0.000000	0.000000	19	expanded	LDG	1:1
Qrob_T0019910.2	Qrob_P0019910.2	https://urgi.versailles.inra.fr/OakMine_PM1N/portal.do?externalids=Qrob_P0019910.2	https://urgi.versailles.inra.fr/WebApollo_oak_PM1N/jbrowse/?loc=Chr2:109320093..109322554	Qrob_H2.3_Sc0000022	NA	Chr2	109322554	109320093	2462	109322377	109320197	1146	N	E	NA	(M=1) PF09588 - YqaJ-like viral recombinase domain	class11092:	0.626000	-	1	NA	SG	1:1
Qrob_T0019960.2	Qrob_P0019960.2	https://urgi.versailles.inra.fr/OakMine_PM1N/portal.do?externalids=Qrob_P0019960.2	https://urgi.versailles.inra.fr/WebApollo_oak_PM1N/jbrowse/?loc=Chr2:109262545..109270372	Qrob_H2.3_Sc0000022	NA	Chr2	109270372	109262545	7828	109270372	109262594	2022	N	E	NA	(M=1) 3.4.24.16 - Neurolysin.	class12849:	0.694000	-	1	NA	SG	2:1
Qrob_T0019970.2	Qrob_P0019970.2	https://urgi.versailles.inra.fr/OakMine_PM1N/portal.do?externalids=Qrob_P0019970.2	https://urgi.versailles.inra.fr/WebApollo_oak_PM1N/jbrowse/?loc=Chr2:109254292..109258873	Qrob_H2.3_Sc0000022	NA	Chr2	109258873	109254292	4582	109258831	109254324	1575	N	E	NA	(M=7) K11584 - protein phosphatase 2 (formerly 2A), regulatory subunit B'	class1111:	0.000000	0.017925	5	NA	TDG	2:1
Qrob_T0019980.2	Qrob_P0019980.2	https://urgi.versailles.inra.fr/OakMine_PM1N/portal.do?externalids=Qrob_P0019980.2	https://urgi.versailles.inra.fr/WebApollo_oak_PM1N/jbrowse/?loc=Chr2:109246204..109248752	Qrob_H2.3_Sc0000022	NA	Chr2	109248752	109246204	2549	109248717	109246423	1440	N	E	NA	(M=7) K11584 - protein phosphatase 2 (formerly 2A), regulatory subunit B'	class1111:	0.000000	0.017925	5	NA	TDG	2:1
Qrob_T0020000.2	Qrob_P0020000.2	https://urgi.versailles.inra.fr/OakMine_PM1N/portal.do?externalids=Qrob_P0020000.2	https://urgi.versailles.inra.fr/WebApollo_oak_PM1N/jbrowse/?loc=Chr2:109226163..109227613	Qrob_H2.3_Sc0000022	NA	Chr2	109227613	109226163	1451	109227593	109226313	1281	N	E	NA	(M=3) 2.3.1.160 - Vinorine synthase.	class6609:	0.000000	0.631650	1	NA	SG	1:1
Qrob_T0020040.2	Qrob_P0020040.2	https://urgi.versailles.inra.fr/OakMine_PM1N/portal.do?externalids=Qrob_P0020040.2	https://urgi.versailles.inra.fr/WebApollo_oak_PM1N/jbrowse/?loc=Chr2:108967411..108969667	Qrob_H2.3_Sc0000022	NA	Chr2	108967411	108969667	2257	108967411	108969667	987	N	E	NA	(M=53) PTHR24177:SF10 - ANKYRIN REPEAT-CONTAINING PROTEIN (PTHR24177:SF10)	NA	NA	NA	NA	NA	LDG	1:1
Qrob_T0020050.2	Qrob_P0020050.2	https://urgi.versailles.inra.fr/OakMine_PM1N/portal.do?externalids=Qrob_P0020050.2	https://urgi.versailles.inra.fr/WebApollo_oak_PM1N/jbrowse/?loc=Chr2:108961566..108963014	Qrob_H2.3_Sc0000022	NA	Chr2	108961566	108963014	1449	108961566	108963014	867	N	E	NA	(M=3) KOG0510//KOG4177 - Ankyrin repeat protein [General function prediction only]. // Ankyrin [Cell wall/membrane/envelope biogenesis].	class28692:	0.045000	0.069422	2	NA	SG	2:1
Qrob_T0020230.2	Qrob_P0020230.2	https://urgi.versailles.inra.fr/OakMine_PM1N/portal.do?externalids=Qrob_P0020230.2	https://urgi.versailles.inra.fr/WebApollo_oak_PM1N/jbrowse/?loc=Chr12:33075692..33076773	Qrob_H2.3_Sc0000827	NA	Chr12	33076773	33075692	1082	33076542	33075712	501	N	E	NA	NA	class18278:	0.004000	0.000197	5	expanded	LDG	1:1
Qrob_T0020310.2	Qrob_P0020310.2	https://urgi.versailles.inra.fr/OakMine_PM1N/portal.do?externalids=Qrob_P0020310.2	https://urgi.versailles.inra.fr/WebApollo_oak_PM1N/jbrowse/?loc=Chr12:32990733..32992659	Qrob_H2.3_Sc0000734	NA	Chr12	32992659	32990733	1927	32992659	32990874	1458	N	E	NA	(M=40) 2.4.1.324 - 7-deoxyloganetin glucosyltransferase.	class1036:	0.000000	0.003286	25	expanded	TDG	NA
Qrob_T0020320.2	Qrob_P0020320.2	https://urgi.versailles.inra.fr/OakMine_PM1N/portal.do?externalids=Qrob_P0020320.2	https://urgi.versailles.inra.fr/WebApollo_oak_PM1N/jbrowse/?loc=Chr12:32976400..32979521	Qrob_H2.3_Sc0000734	NA	Chr12	32979521	32976400	3122	32979521	32976400	1263	N	E	NA	(M=40) 2.4.1.324 - 7-deoxyloganetin glucosyltransferase.	class1036:	0.000000	0.003286	25	expanded	TDG	1:1
Qrob_T0020340.2	Qrob_P0020340.2	https://urgi.versailles.inra.fr/OakMine_PM1N/portal.do?externalids=Qrob_P0020340.2	https://urgi.versailles.inra.fr/WebApollo_oak_PM1N/jbrowse/?loc=Chr12:32895415..32902003	Qrob_H2.3_Sc0000734	NA	Chr12	32902003	32895415	6589	32901993	32895441	2280	N	E	NA	(M=3) 2.1.1.157 - Sarcosine/dimethylglycine N-methyltransferase.	class1638:	0.002000	0.415421	2	NA	SG	NA
Qrob_T0020350.2	Qrob_P0020350.2	https://urgi.versailles.inra.fr/OakMine_PM1N/portal.do?externalids=Qrob_P0020350.2	https://urgi.versailles.inra.fr/WebApollo_oak_PM1N/jbrowse/?loc=Chr12:32891556..32893085	Qrob_H2.3_Sc0000734	NA	Chr12	32893085	32891556	1530	32893019	32891820	1200	N	E	NA	(M=13) PF11955 - Plant organelle RNA recognition domain	class1638:	0.002000	0.415421	2	NA	SG	2:1
Qrob_T0020370.2	Qrob_P0020370.2	https://urgi.versailles.inra.fr/OakMine_PM1N/portal.do?externalids=Qrob_P0020370.2	https://urgi.versailles.inra.fr/WebApollo_oak_PM1N/jbrowse/?loc=Chr12:32874638..32875891	Qrob_H2.3_Sc0000734	NA	Chr12	32875891	32874638	1254	32875740	32874697	1044	N	E	NA	(M=10) PF02178 - AT hook motif	class17685:	0.059000	-	1	NA	SG	2:1
Qrob_T0020380.2	Qrob_P0020380.2	https://urgi.versailles.inra.fr/OakMine_PM1N/portal.do?externalids=Qrob_P0020380.2	https://urgi.versailles.inra.fr/WebApollo_oak_PM1N/jbrowse/?loc=Chr12:32867537..32871633	Qrob_H2.3_Sc0000734	NA	Chr12	32871633	32867537	4097	32871605	32867576	3066	N	E	NA	NA	class12959:	0.388000	-	1	NA	SG	1:1
Qrob_T0020390.2	Qrob_P0020390.2	https://urgi.versailles.inra.fr/OakMine_PM1N/portal.do?externalids=Qrob_P0020390.2	https://urgi.versailles.inra.fr/WebApollo_oak_PM1N/jbrowse/?loc=Chr12:32815063..32825678	Qrob_H2.3_Sc0000734	NA	Chr12	32825678	32815063	10616	32819171	32815256	996	N	E	NA	(M=1) PTHR18929:SF84 - 5'-ADENYLYLSULFATE REDUCTASE-LIKE 5-RELATED (PTHR18929:SF84)	class7988:	0.281000	-	1	NA	SG	NA
Qrob_T0020400.2	Qrob_P0020400.2	https://urgi.versailles.inra.fr/OakMine_PM1N/portal.do?externalids=Qrob_P0020400.2	https://urgi.versailles.inra.fr/WebApollo_oak_PM1N/jbrowse/?loc=Chr12:32792698..32793795	Qrob_H2.3_Sc0000734	NA	Chr12	32793795	32792698	1098	32793795	32792698	828	N	E	NA	(M=4) PTHR24326:SF122 - HOMEOBOX-LEUCINE ZIPPER PROTEIN ATHB-12-RELATED (PTHR24326:SF122)	class17124:	0.071000	-	2	NA	LDG	1:1
Qrob_T0020480.2	Qrob_P0020480.2	https://urgi.versailles.inra.fr/OakMine_PM1N/portal.do?externalids=Qrob_P0020480.2	https://urgi.versailles.inra.fr/WebApollo_oak_PM1N/jbrowse/?loc=Chr2:19413353..19420783	Qrob_H2.3_Sc0000040	NA	Chr2	19420783	19413353	7431	19420681	19413355	2628	N	E	NA	(M=1) PTHR23160:SF3 - SYNAPTONEMAL COMPLEX PROTEIN 1-RELATED (PTHR23160:SF3)	class6506:	0.234000	-	1	NA	SG	1:1
Qrob_T0020600.2	Qrob_P0020600.2	https://urgi.versailles.inra.fr/OakMine_PM1N/portal.do?externalids=Qrob_P0020600.2	https://urgi.versailles.inra.fr/WebApollo_oak_PM1N/jbrowse/?loc=Chr2:19130349..19134509	Qrob_H2.3_Sc0000040	NA	Chr2	19134509	19130349	4161	19134372	19130396	1056	N	E	NA	(M=2) PTHR10108//PTHR10108:SF702 - METHYLTRANSFERASE // SUBFAMILY NOT NAMED (PTHR10108:SF702)	class5258:	0.054000	-	2	NA	TDG	2:1
Qrob_T0020610.2	Qrob_P0020610.2	https://urgi.versailles.inra.fr/OakMine_PM1N/portal.do?externalids=Qrob_P0020610.2	https://urgi.versailles.inra.fr/WebApollo_oak_PM1N/jbrowse/?loc=Chr2:19122556..19127233	Qrob_H2.3_Sc0000040	NA	Chr2	19127233	19122556	4678	19127069	19122556	1056	N	E	NA	(M=2) PTHR10108//PTHR10108:SF702 - METHYLTRANSFERASE // SUBFAMILY NOT NAMED (PTHR10108:SF702)	class5258:	0.054000	-	2	NA	TDG	2:1
Qrob_T0020640.2	Qrob_P0020640.2	https://urgi.versailles.inra.fr/OakMine_PM1N/portal.do?externalids=Qrob_P0020640.2	https://urgi.versailles.inra.fr/WebApollo_oak_PM1N/jbrowse/?loc=Chr2:19043950..19048065	Qrob_H2.3_Sc0000040	NA	Chr2	19048065	19043950	4116	19047984	19043970	2160	N	E	NA	(M=2) K09527 - DnaJ homolog subfamily C member 7	class1966:	0.003000	0.323314	1	NA	SG	NA
Qrob_T0020660.2	Qrob_P0020660.2	https://urgi.versailles.inra.fr/OakMine_PM1N/portal.do?externalids=Qrob_P0020660.2	https://urgi.versailles.inra.fr/WebApollo_oak_PM1N/jbrowse/?loc=Chr2:19018547..19019798	Qrob_H2.3_Sc0000040	NA	Chr2	19019798	19018547	1252	19019773	19018637	1137	N	E	NA	(M=1) PTHR13068:SF9 - MITOCHONDRIAL TRANSCRIPTION TERMINATION FACTOR FAMILY PROTEIN (PTHR13068:SF9)	class14047:	0.067000	-	1	NA	SG	2:1
Qrob_T0020670.2	Qrob_P0020670.2	https://urgi.versailles.inra.fr/OakMine_PM1N/portal.do?externalids=Qrob_P0020670.2	https://urgi.versailles.inra.fr/WebApollo_oak_PM1N/jbrowse/?loc=Chr2:19012098..19013245	Qrob_H2.3_Sc0000040	s_2FS5BJ_537	Chr2	19013245	19012098	1148	19013225	19012347	879	N	E	NA	NA	NA	NA	NA	NA	NA	SG	2:1
Qrob_T0020690.2	Qrob_P0020690.2	https://urgi.versailles.inra.fr/OakMine_PM1N/portal.do?externalids=Qrob_P0020690.2	https://urgi.versailles.inra.fr/WebApollo_oak_PM1N/jbrowse/?loc=Chr2:18997840..18998688	Qrob_H2.3_Sc0000040	NA	Chr2	18998688	18997840	849	18998688	18997840	849	N	E	NA	(M=49) PF03168 - Late embryogenesis abundant protein	class13930:	0.068000	-	1	NA	SG	2:1
Qrob_T0020700.2	Qrob_P0020700.2	https://urgi.versailles.inra.fr/OakMine_PM1N/portal.do?externalids=Qrob_P0020700.2	https://urgi.versailles.inra.fr/WebApollo_oak_PM1N/jbrowse/?loc=Chr2:18978052..18980765	Qrob_H2.3_Sc0000040	NA	Chr2	18978052	18980765	2714	18978086	18980631	528	N	E	NA	(M=6) 3.1.3.12 - Trehalose-phosphatase.	NA	NA	NA	NA	NA	SG	2:1
Qrob_T0020710.2	Qrob_P0020710.2	https://urgi.versailles.inra.fr/OakMine_PM1N/portal.do?externalids=Qrob_P0020710.2	https://urgi.versailles.inra.fr/WebApollo_oak_PM1N/jbrowse/?loc=Chr2:18921728..18923691	Qrob_H2.3_Sc0000040	NA	Chr2	18923691	18921728	1964	18923608	18921883	510	N	E	NA	(M=1) K13153 - U11/U12 small nuclear ribonucleoprotein 25 kDa protein	class12827:	0.342000	-	1	NA	SG	2:1
Qrob_T0020730.2	Qrob_P0020730.2	https://urgi.versailles.inra.fr/OakMine_PM1N/portal.do?externalids=Qrob_P0020730.2	https://urgi.versailles.inra.fr/WebApollo_oak_PM1N/jbrowse/?loc=Chr2:18883789..18892316	Qrob_H2.3_Sc0000040	NA	Chr2	18892316	18883789	8528	18892288	18883849	1134	N	E	NA	(M=1) PTHR10984//PTHR10984:SF28 - ENDOPLASMIC RETICULUM-GOLGI INTERMEDIATE COMPARTMENT PROTEIN // SUBFAMILY NOT NAMED	class2877:	0.092000	-	1	NA	SG	1:1
Qrob_T0020740.2	Qrob_P0020740.2	https://urgi.versailles.inra.fr/OakMine_PM1N/portal.do?externalids=Qrob_P0020740.2	https://urgi.versailles.inra.fr/WebApollo_oak_PM1N/jbrowse/?loc=Chr2:18873383..18874522	Qrob_H2.3_Sc0000040	NA	Chr2	18873383	18874522	1140	18873383	18874522	1140	Y	U	mlbouffa	(M=20) K09286 - EREBP-like factor	class4174:	0.229000	-	1	NA	LDG	NA
Qrob_T0020760.2	Qrob_P0020760.2	https://urgi.versailles.inra.fr/OakMine_PM1N/portal.do?externalids=Qrob_P0020760.2	https://urgi.versailles.inra.fr/WebApollo_oak_PM1N/jbrowse/?loc=Chr2:18840612..18848013	Qrob_H2.3_Sc0000040	s_1B4UF4_1655	Chr2	18840612	18848013	7402	18841084	18847664	1524	N	E	NA	(M=1) KOG0263//KOG0266//KOG0267//KOG0272//KOG0289//KOG0291//KOG0315//KOG0318//KOG4283//KOG4532 - Transcription initiation factor TFIID subunit TAF5 (also component of histone acetyltransferase SAGA) [Transcription]. // WD40 repeat-containing protein [General function prediction only]. // Microtubule severing protein katanin p80 subunit B (contains WD40 repeats) [Cell cycle control cell division c…	class1411:	0.001000	0.482519	3	NA	LDG	2:1
Qrob_T0020780.2	Qrob_P0020780.2	https://urgi.versailles.inra.fr/OakMine_PM1N/portal.do?externalids=Qrob_P0020780.2	https://urgi.versailles.inra.fr/WebApollo_oak_PM1N/jbrowse/?loc=Chr2:18805236..18807572	Qrob_H2.3_Sc0000040	NA	Chr2	18805236	18807572	2337	18805236	18807572	843	N	E	NA	(M=34) PF03101 - FAR1 DNA-binding domain	class3969:	0.000000	0.000000	26	expanded	LDG	2:1
Qrob_T0020810.2	Qrob_P0020810.2	https://urgi.versailles.inra.fr/OakMine_PM1N/portal.do?externalids=Qrob_P0020810.2	https://urgi.versailles.inra.fr/WebApollo_oak_PM1N/jbrowse/?loc=Chr2:18767215..18768339	Qrob_H2.3_Sc0000040	NA	Chr2	18768339	18767215	1125	18768127	18767591	210	N	E	NA	(M=1) KOG0521//KOG0703//KOG0704//KOG0705//KOG0706//KOG0818 - Putative GTPase activating proteins (GAPs) [Signal transduction mechanisms]. // Predicted GTPase-activating protein [Signal transduction mechanisms]. // ADP-ribosylation factor GTPase activator [Signal transduction mechanisms Intracellular trafficking secretion and vesicular transport Cytoskeleton]. // GTPase-activating protein Centauri…	class23447:	0.101000	-	1	NA	LDG	2:1
Qrob_T0020820.2	Qrob_P0020820.2	https://urgi.versailles.inra.fr/OakMine_PM1N/portal.do?externalids=Qrob_P0020820.2	https://urgi.versailles.inra.fr/WebApollo_oak_PM1N/jbrowse/?loc=Chr2:18757956..18761883	Qrob_H2.3_Sc0000040	NA	Chr2	18761883	18757956	3928	18761857	18757976	1059	N	E	NA	(M=1) K12493 - ADP-ribosylation factor GTPase-activating protein 2/3	class3767:	0.058000	-	1	NA	SG	2:1
Qrob_T0020830.2	Qrob_P0020830.2	https://urgi.versailles.inra.fr/OakMine_PM1N/portal.do?externalids=Qrob_P0020830.2	https://urgi.versailles.inra.fr/WebApollo_oak_PM1N/jbrowse/?loc=Chr2:18742978..18748786	Qrob_H2.3_Sc0000040	NA	Chr2	18748786	18742978	5809	18748549	18743160	2334	N	E	NA	(M=1) KOG0944//KOG1863//KOG1864//KOG1865//KOG1866//KOG1867//KOG1868//KOG1870//KOG1871//KOG1873 - Ubiquitin-specific protease UBP14 [Posttranslational modification protein turnover chaperones]. // Ubiquitin carboxyl-terminal hydrolase [Posttranslational modification protein turnover chaperones]. // Ubiquitin-specific protease [Posttranslational modification protein turnover chaperones]. // Ubiquit…	class5812:	0.154000	-	1	NA	SG	2:1
Qrob_T0020840.2	Qrob_P0020840.2	https://urgi.versailles.inra.fr/OakMine_PM1N/portal.do?externalids=Qrob_P0020840.2	https://urgi.versailles.inra.fr/WebApollo_oak_PM1N/jbrowse/?loc=Chr2:18715456..18718185	Qrob_H2.3_Sc0000040	NA	Chr2	18718185	18715456	2730	18718185	18715456	378	N	E	NA	NA	class14804:	0.243000	-	1	NA	SG	NA
Qrob_T0020900.2	Qrob_P0020900.2	https://urgi.versailles.inra.fr/OakMine_PM1N/portal.do?externalids=Qrob_P0020900.2	https://urgi.versailles.inra.fr/WebApollo_oak_PM1N/jbrowse/?loc=Chr2:18654440..18660153	Qrob_H2.3_Sc0000040	NA	Chr2	18660153	18654440	5714	18660063	18654460	1293	N	E	NA	(M=1) PTHR11822:SF5 - ISOCITRATE DEHYDROGENASE [NADP], CHLOROPLASTIC/MITOCHONDRIAL (PTHR11822:SF5)	class1752:	0.009000	0.766955	3	NA	LDG	NA
Qrob_T0020910.2	Qrob_P0020910.2	https://urgi.versailles.inra.fr/OakMine_PM1N/portal.do?externalids=Qrob_P0020910.2	https://urgi.versailles.inra.fr/WebApollo_oak_PM1N/jbrowse/?loc=Chr2:18648368..18649854	Qrob_H2.3_Sc0000040	v_12114_490,v_12114_553	Chr2	18649854	18648368	1487	18649854	18648368	324	Y	U	nrouhier	(M=2) PTHR10168//PTHR10168:SF60 - GLUTAREDOXIN // SUBFAMILY NOT NAMED	class7665:	0.939000	-	1	NA	LDG	2:1
Qrob_T0020930.2	Qrob_P0020930.2	https://urgi.versailles.inra.fr/OakMine_PM1N/portal.do?externalids=Qrob_P0020930.2	https://urgi.versailles.inra.fr/WebApollo_oak_PM1N/jbrowse/?loc=Chr2:18637766..18638762	Qrob_H2.3_Sc0000040	NA	Chr2	18638762	18637766	997	18638740	18638192	549	N	E	NA	(M=1) K02977 - small subunit ribosomal protein S27Ae	class3419:	0.001000	0.323314	1	NA	LDG	2:1
Qrob_T0020940.2	Qrob_P0020940.2	https://urgi.versailles.inra.fr/OakMine_PM1N/portal.do?externalids=Qrob_P0020940.2	https://urgi.versailles.inra.fr/WebApollo_oak_PM1N/jbrowse/?loc=Chr2:18630906..18632874	Qrob_H2.3_Sc0000040	NA	Chr2	18632874	18630906	1969	18632850	18631171	936	N	E	NA	(M=2) 2.1.1.220 - tRNA (adenine(58)-N(1))-methyltransferase.	class9685:	0.604000	-	2	NA	TDG	2:1
Qrob_T0020950.2	Qrob_P0020950.2	https://urgi.versailles.inra.fr/OakMine_PM1N/portal.do?externalids=Qrob_P0020950.2	https://urgi.versailles.inra.fr/WebApollo_oak_PM1N/jbrowse/?loc=Chr2:18623737..18629235	Qrob_H2.3_Sc0000040	NA	Chr2	18629235	18623737	5499	18629235	18623737	1188	N	E	NA	(M=2) PTHR11132:SF31 - TRIOSE PHOSPHATE/PHOSPHATE TRANSLOCATOR TPT, CHLOROPLASTIC (PTHR11132:SF31)	class11180:	0.976000	-	2	NA	TDG	NA
Qrob_T0020970.2	Qrob_P0020970.2	https://urgi.versailles.inra.fr/OakMine_PM1N/portal.do?externalids=Qrob_P0020970.2	https://urgi.versailles.inra.fr/WebApollo_oak_PM1N/jbrowse/?loc=Chr2:18605194..18606875	Qrob_H2.3_Sc0000040	NA	Chr2	18606875	18605194	1682	18606875	18605194	936	N	E	NA	(M=2) 2.1.1.220 - tRNA (adenine(58)-N(1))-methyltransferase.	class9685:	0.604000	-	2	NA	TDG	1:1
Qrob_T0020980.2	Qrob_P0020980.2	https://urgi.versailles.inra.fr/OakMine_PM1N/portal.do?externalids=Qrob_P0020980.2	https://urgi.versailles.inra.fr/WebApollo_oak_PM1N/jbrowse/?loc=Chr2:18599403..18603075	Qrob_H2.3_Sc0000040	NA	Chr2	18603075	18599403	3673	18602852	18599403	876	N	E	NA	(M=2) PTHR11132:SF31 - TRIOSE PHOSPHATE/PHOSPHATE TRANSLOCATOR TPT, CHLOROPLASTIC (PTHR11132:SF31)	class11180:	0.976000	-	2	NA	TDG	1:1
Qrob_T0021000.2	Qrob_P0021000.2	https://urgi.versailles.inra.fr/OakMine_PM1N/portal.do?externalids=Qrob_P0021000.2	https://urgi.versailles.inra.fr/WebApollo_oak_PM1N/jbrowse/?loc=Chr2:18469143..18476624	Qrob_H2.3_Sc0000040	v_2980_309,v_2980_323	Chr2	18469143	18476624	7482	18470104	18476154	2241	N	E	NA	(M=4) K12823 - ATP-dependent RNA helicase DDX5/DBP2 [EC:3.6.4.13]	class2525:	0.167000	-	2	NA	LDG	NA
Qrob_T0021010.2	Qrob_P0021010.2	https://urgi.versailles.inra.fr/OakMine_PM1N/portal.do?externalids=Qrob_P0021010.2	https://urgi.versailles.inra.fr/WebApollo_oak_PM1N/jbrowse/?loc=Chr2:18454251..18461915	Qrob_H2.3_Sc0000040	NA	Chr2	18454251	18461915	7665	18454251	18461740	1785	N	E	NA	(M=4) PTHR23068 - DNA (CYTOSINE-5-)-METHYLTRANSFERASE 3-RELATED	class4313:	0.396000	-	2	NA	LDG	1:1
Qrob_T0021020.2	Qrob_P0021020.2	https://urgi.versailles.inra.fr/OakMine_PM1N/portal.do?externalids=Qrob_P0021020.2	https://urgi.versailles.inra.fr/WebApollo_oak_PM1N/jbrowse/?loc=Chr2:18440473..18445462	Qrob_H2.3_Sc0000040	NA	Chr2	18440473	18445462	4990	18440500	18445296	1239	N	E	NA	(M=2) K03083 - glycogen synthase kinase 3 beta [EC:2.7.11.26]	class1142:	0.000000	0.000012	1	contracted	SG	1:1
Qrob_T0021290.2	Qrob_P0021290.2	https://urgi.versailles.inra.fr/OakMine_PM1N/portal.do?externalids=Qrob_P0021290.2	https://urgi.versailles.inra.fr/WebApollo_oak_PM1N/jbrowse/?loc=Chr2:17932195..17934231	Qrob_H2.3_Sc0000040	NA	Chr2	17934231	17932195	2037	17934115	17932291	735	N	E	NA	(M=1) PTHR17985 - SER/THR-RICH PROTEIN T10 IN DGCR REGION	class3411:	0.045000	0.323314	1	NA	SG	2:1
Qrob_T0021320.2	Qrob_P0021320.2	https://urgi.versailles.inra.fr/OakMine_PM1N/portal.do?externalids=Qrob_P0021320.2	https://urgi.versailles.inra.fr/WebApollo_oak_PM1N/jbrowse/?loc=Chr2:17819421..17822592	Qrob_H2.3_Sc0000040	NA	Chr2	17822592	17819421	3172	17822317	17821058	417	N	E	NA	(M=2) PTHR13711:SF187 - HIGH MOBILITY GROUP B PROTEIN 1 (PTHR13711:SF187)	class3063:	0.513000	-	2	NA	LDG	2:1
Qrob_T0021330.2	Qrob_P0021330.2	https://urgi.versailles.inra.fr/OakMine_PM1N/portal.do?externalids=Qrob_P0021330.2	https://urgi.versailles.inra.fr/WebApollo_oak_PM1N/jbrowse/?loc=Chr2:17807979..17810572	Qrob_H2.3_Sc0000040	NA	Chr2	17810572	17807979	2594	17810572	17807979	2349	N	E	NA	(M=29) PF04578//PF13968 - Protein of unknown function, DUF594 // Domain of unknown function (DUF4220)	class1097:	0.000000	0.000000	23	expanded	LDG	NA
Qrob_T0021340.2	Qrob_P0021340.2	https://urgi.versailles.inra.fr/OakMine_PM1N/portal.do?externalids=Qrob_P0021340.2	https://urgi.versailles.inra.fr/WebApollo_oak_PM1N/jbrowse/?loc=Chr2:17800222..17802765	Qrob_H2.3_Sc0000040	NA	Chr2	17802765	17800222	2544	17802765	17800222	2544	N	E	NA	(M=15) KOG0472//KOG0618//KOG4658 - Leucine-rich repeat protein [Function unknown]. // Serine/threonine phosphatase 2C containing leucine-rich repeats similar to SCN circadian oscillatory protein (SCOP) [Signal transduction mechanisms]. // Apoptotic ATPase [Signal transduction mechanisms].	NA	NA	NA	NA	NA	SG	1:1
Qrob_T0021360.2	Qrob_P0021360.2	https://urgi.versailles.inra.fr/OakMine_PM1N/portal.do?externalids=Qrob_P0021360.2	https://urgi.versailles.inra.fr/WebApollo_oak_PM1N/jbrowse/?loc=Chr2:17765223..17768537	Qrob_H2.3_Sc0000040	NA	Chr2	17768537	17765223	3315	17768455	17765647	2709	N	E	NA	(M=44) KOG0444//KOG0472//KOG0618//KOG4658 - Cytoskeletal regulator Flightless-I (contains leucine-rich and gelsolin repeats) [Cytoskeleton]. // Leucine-rich repeat protein [Function unknown]. // Serine/threonine phosphatase 2C containing leucine-rich repeats similar to SCN circadian oscillatory protein (SCOP) [Signal transduction mechanisms]. // Apoptotic ATPase [Signal transduction mechanisms].	class1540:	0.000000	0.000031	11	expanded	LDG	NA
Qrob_T0021450.2	Qrob_P0021450.2	https://urgi.versailles.inra.fr/OakMine_PM1N/portal.do?externalids=Qrob_P0021450.2	https://urgi.versailles.inra.fr/WebApollo_oak_PM1N/jbrowse/?loc=Chr2:17628333..17630021	Qrob_H2.3_Sc0000040	NA	Chr2	17630021	17628333	1689	17630021	17628333	1689	N	E	NA	(M=54) PF01535//PF13041//PF13812 - PPR repeat // PPR repeat family // Pentatricopeptide repeat domain	class8883:	0.873000	-	2	NA	TDG	1:1
Qrob_T0021460.2	Qrob_P0021460.2	https://urgi.versailles.inra.fr/OakMine_PM1N/portal.do?externalids=Qrob_P0021460.2	https://urgi.versailles.inra.fr/WebApollo_oak_PM1N/jbrowse/?loc=Chr2:17615524..17615913	Qrob_H2.3_Sc0000040	NA	Chr2	17615913	17615524	390	17615913	17615524	270	N	E	NA	NA	class19409:	0.009000	0.001394	4	expanded	LDG	1:1
Qrob_T0021490.2	Qrob_P0021490.2	https://urgi.versailles.inra.fr/OakMine_PM1N/portal.do?externalids=Qrob_P0021490.2	https://urgi.versailles.inra.fr/WebApollo_oak_PM1N/jbrowse/?loc=Chr2:17582948..17588179	Qrob_H2.3_Sc0000040	NA	Chr2	17588179	17582948	5232	17587898	17586213	1686	N	E	NA	(M=54) PF01535//PF13041//PF13812 - PPR repeat // PPR repeat family // Pentatricopeptide repeat domain	class8883:	0.873000	-	2	NA	TDG	1:1
Qrob_T0021740.2	Qrob_P0021740.2	https://urgi.versailles.inra.fr/OakMine_PM1N/portal.do?externalids=Qrob_P0021740.2	https://urgi.versailles.inra.fr/WebApollo_oak_PM1N/jbrowse/?loc=Chr2:17296035..17304232	Qrob_H2.3_Sc0000040	NA	Chr2	17304232	17296035	8198	17304061	17296117	1167	N	E	NA	(M=1) KOG0263//KOG0266//KOG0271//KOG0278//KOG0279//KOG0289//KOG0293//KOG0295//KOG0319//KOG0322 - Transcription initiation factor TFIID subunit TAF5 (also component of histone acetyltransferase SAGA) [Transcription]. // WD40 repeat-containing protein [General function prediction only]. // Notchless-like WD40 repeat-containing protein [Function unknown]. // Serine/threonine kinase receptor-associat…	class9775:	0.873000	-	2	NA	LDG	1:1
Qrob_T0021750.2	Qrob_P0021750.2	https://urgi.versailles.inra.fr/OakMine_PM1N/portal.do?externalids=Qrob_P0021750.2	https://urgi.versailles.inra.fr/WebApollo_oak_PM1N/jbrowse/?loc=Chr2:17265441..17268717	Qrob_H2.3_Sc0000040	NA	Chr2	17265441	17268717	3277	17265441	17268717	3198	N	E	NA	(M=6) KOG0192//KOG0194//KOG0197//KOG0444//KOG0472//KOG0575//KOG0581//KOG0618//KOG1187//KOG4721 - Tyrosine kinase specific for activated (GTP-bound) p21cdc42Hs [Signal transduction mechanisms]. // Protein tyrosine kinase [Signal transduction mechanisms]. // Tyrosine kinases [Signal transduction mechanisms]. // Cytoskeletal regulator Flightless-I (contains leucine-rich and gelsolin repeats) [Cytosk…	class1003:	0.001000	0.041626	95	NA	TDG	NA
Qrob_T0021780.2	Qrob_P0021780.2	https://urgi.versailles.inra.fr/OakMine_PM1N/portal.do?externalids=Qrob_P0021780.2	https://urgi.versailles.inra.fr/WebApollo_oak_PM1N/jbrowse/?loc=Chr2:17197435..17197893	Qrob_H2.3_Sc0000040	NA	Chr2	17197893	17197435	459	17197893	17197435	459	N	E	NA	(M=13) PTHR32246:SF18 - C2 DOMAIN-CONTAINING PROTEIN-RELATED (PTHR32246:SF18)	class2358:	0.174000	-	3	NA	LDG	NA
Qrob_T0021860.2	Qrob_P0021860.2	https://urgi.versailles.inra.fr/OakMine_PM1N/portal.do?externalids=Qrob_P0021860.2	https://urgi.versailles.inra.fr/WebApollo_oak_PM1N/jbrowse/?loc=Chr2:16968097..16971126	Qrob_H2.3_Sc0000040	NA	Chr2	16968097	16971126	3030	16968097	16971126	939	N	E	NA	NA	class28693:	0.045000	0.069422	2	NA	LDG	2:1
Qrob_T0021870.2	Qrob_P0021870.2	https://urgi.versailles.inra.fr/OakMine_PM1N/portal.do?externalids=Qrob_P0021870.2	https://urgi.versailles.inra.fr/WebApollo_oak_PM1N/jbrowse/?loc=Chr2:16960867..16963999	Qrob_H2.3_Sc0000040	NA	Chr2	16960867	16963999	3133	16960867	16963999	3054	N	E	NA	(M=6) KOG0192//KOG0194//KOG0197//KOG0444//KOG0472//KOG0575//KOG0581//KOG0618//KOG1187//KOG4721 - Tyrosine kinase specific for activated (GTP-bound) p21cdc42Hs [Signal transduction mechanisms]. // Protein tyrosine kinase [Signal transduction mechanisms]. // Tyrosine kinases [Signal transduction mechanisms]. // Cytoskeletal regulator Flightless-I (contains leucine-rich and gelsolin repeats) [Cytosk…	class1003:	0.001000	0.041626	95	NA	TDG	2:1
Qrob_T0021880.2	Qrob_P0021880.2	https://urgi.versailles.inra.fr/OakMine_PM1N/portal.do?externalids=Qrob_P0021880.2	https://urgi.versailles.inra.fr/WebApollo_oak_PM1N/jbrowse/?loc=Chr2:12890552..12894185	Qrob_H2.3_Sc0000016	NA	Chr2	12894185	12890552	3634	12893518	12890552	2967	N	E	NA	(M=1) PTHR24420//PTHR24420:SF543 - LEUCINE-RICH REPEAT RECEPTOR-LIKE PROTEIN KINASE // SUBFAMILY NOT NAMED	class1003:	0.001000	0.041626	95	NA	LDG	2:1
Qrob_T0021900.2	Qrob_P0021900.2	https://urgi.versailles.inra.fr/OakMine_PM1N/portal.do?externalids=Qrob_P0021900.2	https://urgi.versailles.inra.fr/WebApollo_oak_PM1N/jbrowse/?loc=Chr2:12867660..12869181	Qrob_H2.3_Sc0000016	NA	Chr2	12869181	12867660	1522	12868979	12868023	957	N	E	NA	(M=1) PTHR23315:SF57 - ARMADILLO/BETA-CATENIN-LIKE REPEAT-CONTAINING PROTEIN (PTHR23315:SF57)	class9676:	0.221000	-	1	NA	SG	2:1
Qrob_T0021910.2	Qrob_P0021910.2	https://urgi.versailles.inra.fr/OakMine_PM1N/portal.do?externalids=Qrob_P0021910.2	https://urgi.versailles.inra.fr/WebApollo_oak_PM1N/jbrowse/?loc=Chr2:12854714..12856793	Qrob_H2.3_Sc0000016	NA	Chr2	12856793	12854714	2080	12856551	12854760	1035	N	E	NA	(M=1) KOG1923//KOG4282 - Rac1 GTPase effector FRL [Signal transduction mechanisms Cytoskeleton]. // Transcription factor GT-2 and related proteins contains trihelix DNA-binding/SANT domain [Transcription].	class5438:	0.131000	-	1	NA	SG	2:1
Qrob_T0021920.2	Qrob_P0021920.2	https://urgi.versailles.inra.fr/OakMine_PM1N/portal.do?externalids=Qrob_P0021920.2	https://urgi.versailles.inra.fr/WebApollo_oak_PM1N/jbrowse/?loc=Chr2:12846888..12851228	Qrob_H2.3_Sc0000016	NA	Chr2	12851228	12846888	4341	12851228	12846888	567	Y	M	nrouhier	(M=1) PTHR10438//PTHR10438:SF257 - THIOREDOXIN // SUBFAMILY NOT NAMED	class10443:	0.976000	-	1	NA	SG	2:1
Qrob_T0021940.2	Qrob_P0021940.2	https://urgi.versailles.inra.fr/OakMine_PM1N/portal.do?externalids=Qrob_P0021940.2	https://urgi.versailles.inra.fr/WebApollo_oak_PM1N/jbrowse/?loc=Chr2:12781253..12782250	Qrob_H2.3_Sc0000016	NA	Chr2	12781253	12782250	998	12781253	12782250	729	N	E	NA	(M=1) KOG0192//KOG0193//KOG0197//KOG0198//KOG0594//KOG0597//KOG0598//KOG0600//KOG1095//KOG1187 - Tyrosine kinase specific for activated (GTP-bound) p21cdc42Hs [Signal transduction mechanisms]. // Serine/threonine protein kinase RAF [Signal transduction mechanisms]. // Tyrosine kinases [Signal transduction mechanisms]. // MEKK and related serine/threonine protein kinases [Signal transduction mecha…	NA	NA	NA	NA	NA	TDG	1:1
Qrob_T0021950.2	Qrob_P0021950.2	https://urgi.versailles.inra.fr/OakMine_PM1N/portal.do?externalids=Qrob_P0021950.2	https://urgi.versailles.inra.fr/WebApollo_oak_PM1N/jbrowse/?loc=Chr2:12764352..12767309	Qrob_H2.3_Sc0000016	NA	Chr2	12767309	12764352	2958	12767309	12764352	2958	N	E	NA	(M=5) KOG0444//KOG0472//KOG0618//KOG4194//KOG4237//KOG4658 - Cytoskeletal regulator Flightless-I (contains leucine-rich and gelsolin repeats) [Cytoskeleton]. // Leucine-rich repeat protein [Function unknown]. // Serine/threonine phosphatase 2C containing leucine-rich repeats similar to SCN circadian oscillatory protein (SCOP) [Signal transduction mechanisms]. // Membrane glycoprotein LIG-1 [Signa…	class1010:	0.000000	0.000000	97	expanded	LDG	NA
Qrob_T0021970.2	Qrob_P0021970.2	https://urgi.versailles.inra.fr/OakMine_PM1N/portal.do?externalids=Qrob_P0021970.2	https://urgi.versailles.inra.fr/WebApollo_oak_PM1N/jbrowse/?loc=Chr2:12760887..12761448	Qrob_H2.3_Sc0000016	NA	Chr2	12761448	12760887	562	12761448	12760887	510	N	E	NA	(M=162) PF01535//PF13041 - PPR repeat // PPR repeat family	NA	NA	NA	NA	NA	LDG	1:1
Qrob_T0021980.2	Qrob_P0021980.2	https://urgi.versailles.inra.fr/OakMine_PM1N/portal.do?externalids=Qrob_P0021980.2	https://urgi.versailles.inra.fr/WebApollo_oak_PM1N/jbrowse/?loc=Chr2:12740733..12744127	Qrob_H2.3_Sc0000016	NA	Chr2	12740733	12744127	3395	12740733	12744127	3117	N	E	NA	(M=1) KOG0192//KOG0197//KOG0198//KOG0444//KOG0472//KOG0594//KOG0618//KOG1026//KOG1095//KOG1187 - Tyrosine kinase specific for activated (GTP-bound) p21cdc42Hs [Signal transduction mechanisms]. // Tyrosine kinases [Signal transduction mechanisms]. // MEKK and related serine/threonine protein kinases [Signal transduction mechanisms]. // Cytoskeletal regulator Flightless-I (contains leucine-rich and…	class1006:	0.001000	0.000000	116	expanded	TDG	1:1
Qrob_T0022050.2	Qrob_P0022050.2	https://urgi.versailles.inra.fr/OakMine_PM1N/portal.do?externalids=Qrob_P0022050.2	https://urgi.versailles.inra.fr/WebApollo_oak_PM1N/jbrowse/?loc=Chr2:12500823..12506410	Qrob_H2.3_Sc0000016	NA	Chr2	12506410	12500823	5588	12506410	12500823	2091	N	E	NA	(M=3) K10638 - E3 ubiquitin-protein ligase UHRF1 [EC:6.3.2.19]	class2507:	0.011000	0.139939	3	NA	LDG	2:1
Qrob_T0022060.2	Qrob_P0022060.2	https://urgi.versailles.inra.fr/OakMine_PM1N/portal.do?externalids=Qrob_P0022060.2	https://urgi.versailles.inra.fr/WebApollo_oak_PM1N/jbrowse/?loc=Chr2:12486700..12487415	Qrob_H2.3_Sc0000016	NA	Chr2	12487415	12486700	716	12487415	12486700	630	N	E	NA	(M=2) 1.1.1.62 - 17-beta-estradiol 17-dehydrogenase.	NA	NA	NA	NA	NA	TDG	NA
Qrob_T0022070.2	Qrob_P0022070.2	https://urgi.versailles.inra.fr/OakMine_PM1N/portal.do?externalids=Qrob_P0022070.2	https://urgi.versailles.inra.fr/WebApollo_oak_PM1N/jbrowse/?loc=Chr2:12475924..12479496	Qrob_H2.3_Sc0000016	NA	Chr2	12475924	12479496	3573	12475924	12479496	3573	Y	U	sdupless	(M=14) KOG0472//KOG0532//KOG0617//KOG0618//KOG4658 - Leucine-rich repeat protein [Function unknown]. // Leucine-rich repeat (LRR) protein contains calponin homology domain [Cytoskeleton]. // Ras suppressor protein (contains leucine-rich repeats) [Signal transduction mechanisms]. // Serine/threonine phosphatase 2C containing leucine-rich repeats similar to SCN circadian oscillatory protein (SCOP) …	class1004:	0.001000	0.000000	225	expanded	LDG	NA
Qrob_T0022080.2	Qrob_P0022080.2	https://urgi.versailles.inra.fr/OakMine_PM1N/portal.do?externalids=Qrob_P0022080.2	https://urgi.versailles.inra.fr/WebApollo_oak_PM1N/jbrowse/?loc=Chr2:12470032..12473849	Qrob_H2.3_Sc0000016	NA	Chr2	12473849	12470032	3818	12473849	12470032	3714	Y	U	sdupless	(M=13) PF00560//PF00931//PF12799 - Leucine Rich Repeat // NB-ARC domain // Leucine Rich repeats (2 copies)	class1004:	0.001000	0.000000	225	expanded	TDG	NA
Qrob_T0022090.2	Qrob_P0022090.2	https://urgi.versailles.inra.fr/OakMine_PM1N/portal.do?externalids=Qrob_P0022090.2	https://urgi.versailles.inra.fr/WebApollo_oak_PM1N/jbrowse/?loc=Chr2:12445544..12448885	Qrob_H2.3_Sc0000016	s_1AGTRR_422	Chr2	12445544	12448885	3342	12445761	12448389	534	N	E	NA	NA	NA	NA	NA	NA	NA	SG	2:1
Qrob_T0022130.2	Qrob_P0022130.2	https://urgi.versailles.inra.fr/OakMine_PM1N/portal.do?externalids=Qrob_P0022130.2	https://urgi.versailles.inra.fr/WebApollo_oak_PM1N/jbrowse/?loc=Chr2:12285221..12287292	Qrob_H2.3_Sc0000016	NA	Chr2	12287292	12285221	2072	12287120	12285242	597	N	E	NA	(M=2) 1.6.5.2//1.6.5.3 - NAD(P)H dehydrogenase (quinone). // NADH:ubiquinone reductase (H(+)-translocating).	class4884:	0.615000	-	1	NA	TDG	NA
Qrob_T0022140.2	Qrob_P0022140.2	https://urgi.versailles.inra.fr/OakMine_PM1N/portal.do?externalids=Qrob_P0022140.2	https://urgi.versailles.inra.fr/WebApollo_oak_PM1N/jbrowse/?loc=Chr2:12266540..12268001	Qrob_H2.3_Sc0000016	NA	Chr2	12268001	12266540	1462	12267975	12266540	615	N	E	NA	(M=2) 1.6.5.2//1.6.5.3 - NAD(P)H dehydrogenase (quinone). // NADH:ubiquinone reductase (H(+)-translocating).	NA	NA	NA	NA	NA	TDG	NA
Qrob_T0022160.2	Qrob_P0022160.2	https://urgi.versailles.inra.fr/OakMine_PM1N/portal.do?externalids=Qrob_P0022160.2	https://urgi.versailles.inra.fr/WebApollo_oak_PM1N/jbrowse/?loc=Chr2:12099713..12104482	Qrob_H2.3_Sc0000016	NA	Chr2	12104482	12099713	4770	12104482	12099713	1113	N	E	NA	(M=5) PTHR22601//PTHR22601:SF0 - ISP4 LIKE PROTEIN // SUBFAMILY NOT NAMED	class28694:	0.045000	0.069422	2	NA	LDG	1:1
Qrob_T0022170.2	Qrob_P0022170.2	https://urgi.versailles.inra.fr/OakMine_PM1N/portal.do?externalids=Qrob_P0022170.2	https://urgi.versailles.inra.fr/WebApollo_oak_PM1N/jbrowse/?loc=Chr2:12032053..12036927	Qrob_H2.3_Sc0000016	NA	Chr2	12036927	12032053	4875	12036732	12032207	2268	N	E	NA	(M=1) PTHR23086:SF29 - PHOSPHATIDYLINOSITOL 4-PHOSPHATE 5-KINASE 6 (PTHR23086:SF29)	class1110:	0.000000	0.004271	4	contracted	LDG	2:1
Qrob_T0022180.2	Qrob_P0022180.2	https://urgi.versailles.inra.fr/OakMine_PM1N/portal.do?externalids=Qrob_P0022180.2	https://urgi.versailles.inra.fr/WebApollo_oak_PM1N/jbrowse/?loc=Chr2:12005248..12007495	Qrob_H2.3_Sc0000016	NA	Chr2	12007495	12005248	2248	12007495	12005248	1242	N	E	NA	(M=38) PF03080//PF14365 - Domain of unknown function (DUF239) // Domain of unknown function (DUF4409)	class12227:	0.000000	0.000000	16	expanded	TDG	NA
Qrob_T0022190.2	Qrob_P0022190.2	https://urgi.versailles.inra.fr/OakMine_PM1N/portal.do?externalids=Qrob_P0022190.2	https://urgi.versailles.inra.fr/WebApollo_oak_PM1N/jbrowse/?loc=Chr2:11999222..12001470	Qrob_H2.3_Sc0000016	NA	Chr2	12001470	11999222	2249	12001470	11999222	1242	N	E	NA	(M=38) PF03080//PF14365 - Domain of unknown function (DUF239) // Domain of unknown function (DUF4409)	class12227:	0.000000	0.000000	16	expanded	TDG	NA
Qrob_T0022240.2	Qrob_P0022240.2	https://urgi.versailles.inra.fr/OakMine_PM1N/portal.do?externalids=Qrob_P0022240.2	https://urgi.versailles.inra.fr/WebApollo_oak_PM1N/jbrowse/?loc=Chr2:11928391..11931811	Qrob_H2.3_Sc0000016	NA	Chr2	11928391	11931811	3421	11928391	11931791	3138	N	E	NA	(M=1) KOG0192//KOG0197//KOG0198//KOG0444//KOG0472//KOG0595//KOG0618//KOG1026//KOG1095//KOG1187 - Tyrosine kinase specific for activated (GTP-bound) p21cdc42Hs [Signal transduction mechanisms]. // Tyrosine kinases [Signal transduction mechanisms]. // MEKK and related serine/threonine protein kinases [Signal transduction mechanisms]. // Cytoskeletal regulator Flightless-I (contains leucine-rich and…	class1006:	0.001000	0.000000	116	expanded	TDG	NA
Qrob_T0022260.2	Qrob_P0022260.2	https://urgi.versailles.inra.fr/OakMine_PM1N/portal.do?externalids=Qrob_P0022260.2	https://urgi.versailles.inra.fr/WebApollo_oak_PM1N/jbrowse/?loc=Chr2:11892632..11894319	Qrob_H2.3_Sc0000016	NA	Chr2	11892632	11894319	1688	11893156	11894306	627	N	E	NA	(M=3) PTHR31604:SF2 - PROTEIN SHI RELATED SEQUENCE 6 (PTHR31604:SF2)	class9171:	0.067000	-	2	NA	LDG	1:1
Qrob_T0022270.2	Qrob_P0022270.2	https://urgi.versailles.inra.fr/OakMine_PM1N/portal.do?externalids=Qrob_P0022270.2	https://urgi.versailles.inra.fr/WebApollo_oak_PM1N/jbrowse/?loc=Chr2:11886637..11889983	Qrob_H2.3_Sc0000016	NA	Chr2	11886637	11889983	3347	11886637	11889983	3099	N	E	NA	(M=1) KOG0192//KOG0197//KOG0198//KOG0444//KOG0472//KOG0581//KOG0618//KOG1026//KOG1095//KOG1187 - Tyrosine kinase specific for activated (GTP-bound) p21cdc42Hs [Signal transduction mechanisms]. // Tyrosine kinases [Signal transduction mechanisms]. // MEKK and related serine/threonine protein kinases [Signal transduction mechanisms]. // Cytoskeletal regulator Flightless-I (contains leucine-rich and…	class1006:	0.001000	0.000000	116	expanded	TDG	2:1
Qrob_T0022280.2	Qrob_P0022280.2	https://urgi.versailles.inra.fr/OakMine_PM1N/portal.do?externalids=Qrob_P0022280.2	https://urgi.versailles.inra.fr/WebApollo_oak_PM1N/jbrowse/?loc=Chr2:11876651..11880076	Qrob_H2.3_Sc0000016	NA	Chr2	11876651	11880076	3426	11876651	11880076	3111	N	E	NA	(M=1) KOG0192//KOG0193//KOG0197//KOG0198//KOG0200//KOG0444//KOG0472//KOG0618//KOG1095//KOG1187 - Tyrosine kinase specific for activated (GTP-bound) p21cdc42Hs [Signal transduction mechanisms]. // Serine/threonine protein kinase RAF [Signal transduction mechanisms]. // Tyrosine kinases [Signal transduction mechanisms]. // MEKK and related serine/threonine protein kinases [Signal transduction mecha…	class1006:	0.001000	0.000000	116	expanded	TDG	2:1
Qrob_T0022300.2	Qrob_P0022300.2	https://urgi.versailles.inra.fr/OakMine_PM1N/portal.do?externalids=Qrob_P0022300.2	https://urgi.versailles.inra.fr/WebApollo_oak_PM1N/jbrowse/?loc=Chr2:11803179..11808911	Qrob_H2.3_Sc0000016	NA	Chr2	11803179	11808911	5733	11803179	11808911	1668	N	E	NA	(M=1) PTHR23155//PTHR23155:SF432 - LEUCINE-RICH REPEAT-CONTAINING PROTEIN // SUBFAMILY NOT NAMED	NA	NA	NA	NA	NA	LDG	2:1
Qrob_T0022340.2	Qrob_P0022340.2	https://urgi.versailles.inra.fr/OakMine_PM1N/portal.do?externalids=Qrob_P0022340.2	https://urgi.versailles.inra.fr/WebApollo_oak_PM1N/jbrowse/?loc=Chr2:11275064..11283226	Qrob_H2.3_Sc0000016	NA	Chr2	11275064	11283226	8163	11275064	11283166	561	N	E	NA	NA	class28695:	0.045000	0.069422	2	NA	TDG	1:1
Qrob_T0022360.2	Qrob_P0022360.2	https://urgi.versailles.inra.fr/OakMine_PM1N/portal.do?externalids=Qrob_P0022360.2	https://urgi.versailles.inra.fr/WebApollo_oak_PM1N/jbrowse/?loc=Chr2:11213137..11214397	Qrob_H2.3_Sc0000016	NA	Chr2	11214397	11213137	1261	11214216	11213171	462	N	E	NA	(M=2) PTHR21470 - NTKL-BINDING PROTEIN 1	class12801:	0.773000	-	1	NA	LDG	2:1
Qrob_T0022370.2	Qrob_P0022370.2	https://urgi.versailles.inra.fr/OakMine_PM1N/portal.do?externalids=Qrob_P0022370.2	https://urgi.versailles.inra.fr/WebApollo_oak_PM1N/jbrowse/?loc=Chr2:11201786..11209859	Qrob_H2.3_Sc0000016	NA	Chr2	11201786	11209859	8074	11201874	11209810	450	N	E	NA	NA	class28695:	0.045000	0.069422	2	NA	TDG	NA
Qrob_T0022400.2	Qrob_P0022400.2	https://urgi.versailles.inra.fr/OakMine_PM1N/portal.do?externalids=Qrob_P0022400.2	https://urgi.versailles.inra.fr/WebApollo_oak_PM1N/jbrowse/?loc=Chr2:11087535..11088464	Qrob_H2.3_Sc0000016	NA	Chr2	11088464	11087535	930	11088464	11087535	822	N	E	NA	NA	class14896:	0.443000	-	1	NA	SG	1:1
Qrob_T0022460.2	Qrob_P0022460.2	https://urgi.versailles.inra.fr/OakMine_PM1N/portal.do?externalids=Qrob_P0022460.2	https://urgi.versailles.inra.fr/WebApollo_oak_PM1N/jbrowse/?loc=Chr2:10739468..10740277	Qrob_H2.3_Sc0000016	NA	Chr2	10740277	10739468	810	10740259	10739564	450	N	E	NA	(M=1) KOG3734 - Predicted phosphoglycerate mutase [Carbohydrate transport and metabolism].	class9763:	0.870000	-	1	NA	SG	NA
Qrob_T0022470.2	Qrob_P0022470.2	https://urgi.versailles.inra.fr/OakMine_PM1N/portal.do?externalids=Qrob_P0022470.2	https://urgi.versailles.inra.fr/WebApollo_oak_PM1N/jbrowse/?loc=Chr2:10726752..10728232	Qrob_H2.3_Sc0000016	NA	Chr2	10726752	10728232	1481	10726752	10728232	939	Y	U	msoler	(M=1) PTHR10641:SF488 - DUO POLLEN 1 (PTHR10641:SF488)	class7684:	0.394000	-	1	NA	LDG	2:1
Qrob_T0022500.2	Qrob_P0022500.2	https://urgi.versailles.inra.fr/OakMine_PM1N/portal.do?externalids=Qrob_P0022500.2	https://urgi.versailles.inra.fr/WebApollo_oak_PM1N/jbrowse/?loc=Chr2:10634808..10636551	Qrob_H2.3_Sc0000016	NA	Chr2	10634808	10636551	1744	10634845	10636383	1539	N	E	NA	(M=102) PF03140 - Plant protein of unknown function	class1334:	0.000000	0.000000	25	expanded	LDG	NA
Qrob_T0022510.2	Qrob_P0022510.2	https://urgi.versailles.inra.fr/OakMine_PM1N/portal.do?externalids=Qrob_P0022510.2	https://urgi.versailles.inra.fr/WebApollo_oak_PM1N/jbrowse/?loc=Chr2:10564302..10585553	Qrob_H2.3_Sc0000016	NA	Chr2	10585553	10564302	21252	10585553	10564302	4938	N	E	NA	(M=1) KOG0260//KOG0307//KOG0674//KOG0675//KOG0916//KOG1798//KOG1830//KOG1984//KOG1985//KOG3671 - RNA polymerase II large subunit [Transcription]. // Vesicle coat complex COPII subunit SEC31 [Intracellular trafficking secretion and vesicular transport]. // Calreticulin [Posttranslational modification protein turnover chaperones]. // Calnexin [Posttranslational modification protein turnover chapero…	class3435:	0.000000	0.000197	5	expanded	LDG	1:1
Qrob_T0022970.2	Qrob_P0022970.2	https://urgi.versailles.inra.fr/OakMine_PM1N/portal.do?externalids=Qrob_P0022970.2	https://urgi.versailles.inra.fr/WebApollo_oak_PM1N/jbrowse/?loc=Chr4:7594547..7596140	Qrob_H2.3_Sc0000256	NA	Chr4	7594547	7596140	1594	7594547	7596140	1368	N	E	NA	NA	class19410:	0.009000	0.001394	4	expanded	LDG	2:1
Qrob_T0022990.2	Qrob_P0022990.2	https://urgi.versailles.inra.fr/OakMine_PM1N/portal.do?externalids=Qrob_P0022990.2	https://urgi.versailles.inra.fr/WebApollo_oak_PM1N/jbrowse/?loc=Chr4:7574381..7576346	Qrob_H2.3_Sc0000256	NA	Chr4	7574381	7576346	1966	7574526	7576043	1518	N	E	NA	(M=14) PTHR24296:SF1 - ALKANE HYDROXYLASE CYP96A15-RELATED (PTHR24296:SF1)	class1252:	0.000000	0.000014	13	expanded	LDG	2:1
Qrob_T0023000.2	Qrob_P0023000.2	https://urgi.versailles.inra.fr/OakMine_PM1N/portal.do?externalids=Qrob_P0023000.2	https://urgi.versailles.inra.fr/WebApollo_oak_PM1N/jbrowse/?loc=Chr4:7544945..7546249	Qrob_H2.3_Sc0000256	NA	Chr4	7544945	7546249	1305	7544945	7546249	1305	N	E	NA	(M=7) PF00646//PF03478 - F-box domain // Protein of unknown function (DUF295)	class3380:	0.000000	0.000131	7	expanded	LDG	2:1
Qrob_T0023020.2	Qrob_P0023020.2	https://urgi.versailles.inra.fr/OakMine_PM1N/portal.do?externalids=Qrob_P0023020.2	https://urgi.versailles.inra.fr/WebApollo_oak_PM1N/jbrowse/?loc=Chr4:7531695..7532860	Qrob_H2.3_Sc0000256	NA	Chr4	7531695	7532860	1166	7531700	7532860	1161	N	E	NA	(M=55) PF00646//PF07734 - F-box domain // F-box associated	class2165:	0.000000	0.000000	21	expanded	TDG	2:1
Qrob_T0023030.2	Qrob_P0023030.2	https://urgi.versailles.inra.fr/OakMine_PM1N/portal.do?externalids=Qrob_P0023030.2	https://urgi.versailles.inra.fr/WebApollo_oak_PM1N/jbrowse/?loc=Chr4:7527406..7528548	Qrob_H2.3_Sc0000256	NA	Chr4	7527406	7528548	1143	7527406	7528548	1143	N	E	NA	(M=55) PF00646//PF07734 - F-box domain // F-box associated	class2165:	0.000000	0.000000	21	expanded	TDG	NA
Qrob_T0023040.2	Qrob_P0023040.2	https://urgi.versailles.inra.fr/OakMine_PM1N/portal.do?externalids=Qrob_P0023040.2	https://urgi.versailles.inra.fr/WebApollo_oak_PM1N/jbrowse/?loc=Chr4:7510658..7513482	Qrob_H2.3_Sc0000256	NA	Chr4	7510658	7513482	2825	7510658	7513482	1182	N	E	NA	(M=84) PF00646//PF08268 - F-box domain // F-box associated domain	class2165:	0.000000	0.000000	21	expanded	TDG	NA
Qrob_T0023050.2	Qrob_P0023050.2	https://urgi.versailles.inra.fr/OakMine_PM1N/portal.do?externalids=Qrob_P0023050.2	https://urgi.versailles.inra.fr/WebApollo_oak_PM1N/jbrowse/?loc=Chr4:7497686..7498865	Qrob_H2.3_Sc0000256	NA	Chr4	7497686	7498865	1180	7497686	7498865	1086	N	E	NA	(M=302) PF00646 - F-box domain	class2165:	0.000000	0.000000	21	expanded	TDG	2:1
Qrob_T0023060.2	Qrob_P0023060.2	https://urgi.versailles.inra.fr/OakMine_PM1N/portal.do?externalids=Qrob_P0023060.2	https://urgi.versailles.inra.fr/WebApollo_oak_PM1N/jbrowse/?loc=Chr4:7487178..7488446	Qrob_H2.3_Sc0000256	NA	Chr4	7487178	7488446	1269	7487178	7488446	1269	N	E	NA	(M=55) PF00646//PF07734 - F-box domain // F-box associated	class2165:	0.000000	0.000000	21	expanded	TDG	2:1
Qrob_T0023070.2	Qrob_P0023070.2	https://urgi.versailles.inra.fr/OakMine_PM1N/portal.do?externalids=Qrob_P0023070.2	https://urgi.versailles.inra.fr/WebApollo_oak_PM1N/jbrowse/?loc=Chr4:7477394..7478589	Qrob_H2.3_Sc0000256	NA	Chr4	7477394	7478589	1196	7477424	7478584	1161	N	E	NA	(M=84) PF00646//PF08268 - F-box domain // F-box associated domain	class2165:	0.000000	0.000000	21	expanded	TDG	2:1
Qrob_T0023080.2	Qrob_P0023080.2	https://urgi.versailles.inra.fr/OakMine_PM1N/portal.do?externalids=Qrob_P0023080.2	https://urgi.versailles.inra.fr/WebApollo_oak_PM1N/jbrowse/?loc=Chr4:7454589..7455821	Qrob_H2.3_Sc0000256	NA	Chr4	7454589	7455821	1233	7454757	7455800	1044	N	E	NA	(M=55) PF00646//PF07734 - F-box domain // F-box associated	class2165:	0.000000	0.000000	21	expanded	TDG	2:1
Qrob_T0023100.2	Qrob_P0023100.2	https://urgi.versailles.inra.fr/OakMine_PM1N/portal.do?externalids=Qrob_P0023100.2	https://urgi.versailles.inra.fr/WebApollo_oak_PM1N/jbrowse/?loc=Chr4:7442113..7443488	Qrob_H2.3_Sc0000256	NA	Chr4	7442113	7443488	1376	7442149	7443336	1188	N	E	NA	(M=84) PF00646//PF08268 - F-box domain // F-box associated domain	class2165:	0.000000	0.000000	21	expanded	TDG	1:1
Qrob_T0023110.2	Qrob_P0023110.2	https://urgi.versailles.inra.fr/OakMine_PM1N/portal.do?externalids=Qrob_P0023110.2	https://urgi.versailles.inra.fr/WebApollo_oak_PM1N/jbrowse/?loc=Chr4:7426259..7431350	Qrob_H2.3_Sc0000256	NA	Chr4	7431350	7426259	5092	7431232	7426279	543	N	E	NA	(M=1) K09567 - peptidyl-prolyl isomerase H (cyclophilin H) [EC:5.2.1.8]	class10723:	0.689000	-	1	NA	LDG	1:1
Qrob_T0023120.2	Qrob_P0023120.2	https://urgi.versailles.inra.fr/OakMine_PM1N/portal.do?externalids=Qrob_P0023120.2	https://urgi.versailles.inra.fr/WebApollo_oak_PM1N/jbrowse/?loc=Chr4:7421353..7423662	Qrob_H2.3_Sc0000256	NA	Chr4	7423662	7421353	2310	7423662	7421353	2166	N	E	NA	(M=44) 3.4.14.10 - Tripeptidyl-peptidase II.	class1007:	0.000000	0.611088	62	NA	TDG	NA
Qrob_T0023130.2	Qrob_P0023130.2	https://urgi.versailles.inra.fr/OakMine_PM1N/portal.do?externalids=Qrob_P0023130.2	https://urgi.versailles.inra.fr/WebApollo_oak_PM1N/jbrowse/?loc=Chr4:7328343..7330734	Qrob_H2.3_Sc0000256	s_1A6KPA_864	Chr4	7330734	7328343	2392	7330708	7328363	2346	N	E	NA	(M=1) KOG1114//KOG1153 - Tripeptidyl peptidase II [Posttranslational modification protein turnover chaperones]. // Subtilisin-related protease/Vacuolar protease B [Posttranslational modification protein turnover chaperones].	class1007:	0.000000	0.611088	62	NA	TDG	NA
Qrob_T0023150.2	Qrob_P0023150.2	https://urgi.versailles.inra.fr/OakMine_PM1N/portal.do?externalids=Qrob_P0023150.2	https://urgi.versailles.inra.fr/WebApollo_oak_PM1N/jbrowse/?loc=Chr4:7319782..7321475	Qrob_H2.3_Sc0000256	NA	Chr4	7321475	7319782	1694	7321475	7319782	1293	N	E	NA	(M=44) 3.4.14.10 - Tripeptidyl-peptidase II.	NA	NA	NA	NA	NA	TDG	2:1
Qrob_T0023160.2	Qrob_P0023160.2	https://urgi.versailles.inra.fr/OakMine_PM1N/portal.do?externalids=Qrob_P0023160.2	https://urgi.versailles.inra.fr/WebApollo_oak_PM1N/jbrowse/?loc=Chr4:7268134..7270512	Qrob_H2.3_Sc0000256	NA	Chr4	7270512	7268134	2379	7270512	7268227	2232	N	E	NA	(M=44) 3.4.14.10 - Tripeptidyl-peptidase II.	class1007:	0.000000	0.611088	62	NA	TDG	2:1
Qrob_T0023170.2	Qrob_P0023170.2	https://urgi.versailles.inra.fr/OakMine_PM1N/portal.do?externalids=Qrob_P0023170.2	https://urgi.versailles.inra.fr/WebApollo_oak_PM1N/jbrowse/?loc=Chr4:7245801..7248508	Qrob_H2.3_Sc0000256	NA	Chr4	7248508	7245801	2708	7248508	7245801	2202	N	E	NA	(M=44) 3.4.14.10 - Tripeptidyl-peptidase II.	class1007:	0.000000	0.611088	62	NA	TDG	2:1
Qrob_T0023180.2	Qrob_P0023180.2	https://urgi.versailles.inra.fr/OakMine_PM1N/portal.do?externalids=Qrob_P0023180.2	https://urgi.versailles.inra.fr/WebApollo_oak_PM1N/jbrowse/?loc=Chr4:7220161..7222446	Qrob_H2.3_Sc0000256	NA	Chr4	7222446	7220161	2286	7222446	7220161	2286	N	E	NA	(M=44) 3.4.14.10 - Tripeptidyl-peptidase II.	class1007:	0.000000	0.611088	62	NA	TDG	2:1
Qrob_T0023190.2	Qrob_P0023190.2	https://urgi.versailles.inra.fr/OakMine_PM1N/portal.do?externalids=Qrob_P0023190.2	https://urgi.versailles.inra.fr/WebApollo_oak_PM1N/jbrowse/?loc=Chr4:7197027..7199554	Qrob_H2.3_Sc0000256	NA	Chr4	7199554	7197027	2528	7199459	7197174	2286	N	E	NA	(M=44) 3.4.14.10 - Tripeptidyl-peptidase II.	class1007:	0.000000	0.611088	62	NA	TDG	2:1
Qrob_T0023200.2	Qrob_P0023200.2	https://urgi.versailles.inra.fr/OakMine_PM1N/portal.do?externalids=Qrob_P0023200.2	https://urgi.versailles.inra.fr/WebApollo_oak_PM1N/jbrowse/?loc=Chr4:7185653..7186432	Qrob_H2.3_Sc0000256	NA	Chr4	7186432	7185653	780	7186432	7185653	780	N	E	NA	(M=22) PTHR10795:SF335 - SUBTILISIN-LIKE PROTEASE (PTHR10795:SF335)	NA	NA	NA	NA	NA	TDG	1:1
Qrob_T0023240.2	Qrob_P0023240.2	https://urgi.versailles.inra.fr/OakMine_PM1N/portal.do?externalids=Qrob_P0023240.2	https://urgi.versailles.inra.fr/WebApollo_oak_PM1N/jbrowse/?loc=Chr4:7164636..7169076	Qrob_H2.3_Sc0000256	NA	Chr4	7169076	7164636	4441	7168785	7164896	399	N	E	NA	(M=1) K03950 - NADH dehydrogenase (ubiquinone) 1 alpha subcomplex 6 [EC:1.6.5.3 1.6.99.3]	class9675:	0.991000	-	1	NA	SG	NA
Qrob_T0023260.2	Qrob_P0023260.2	https://urgi.versailles.inra.fr/OakMine_PM1N/portal.do?externalids=Qrob_P0023260.2	https://urgi.versailles.inra.fr/WebApollo_oak_PM1N/jbrowse/?loc=Chr4:7137533..7144177	Qrob_H2.3_Sc0000256	NA	Chr4	7137533	7144177	6645	7137589	7144126	705	N	E	NA	(M=8) K14431 - transcription factor TGA	NA	NA	NA	NA	NA	SG	1:1
Qrob_T0023270.2	Qrob_P0023270.2	https://urgi.versailles.inra.fr/OakMine_PM1N/portal.do?externalids=Qrob_P0023270.2	https://urgi.versailles.inra.fr/WebApollo_oak_PM1N/jbrowse/?loc=Chr4:7121400..7122141	Qrob_H2.3_Sc0000256	NA	Chr4	7122141	7121400	742	7121928	7121557	372	N	E	NA	(M=19) PF05678 - VQ motif	class10442:	0.086000	-	2	NA	LDG	2:1
Qrob_T0023660.2	Qrob_P0023660.2	https://urgi.versailles.inra.fr/OakMine_PM1N/portal.do?externalids=Qrob_P0023660.2	https://urgi.versailles.inra.fr/WebApollo_oak_PM1N/jbrowse/?loc=Qrob_H2.3_Sc0000103:15598..18878	Qrob_H2.3_Sc0000103	NA	Qrob_H2.3_Sc0000103	18878	15598	3281	18878	15598	2637	N	E	NA	(M=1) KOG0192//KOG0197//KOG0198//KOG0444//KOG0472//KOG0595//KOG0600//KOG0618//KOG1095//KOG1187 - Tyrosine kinase specific for activated (GTP-bound) p21cdc42Hs [Signal transduction mechanisms]. // Tyrosine kinases [Signal transduction mechanisms]. // MEKK and related serine/threonine protein kinases [Signal transduction mechanisms]. // Cytoskeletal regulator Flightless-I (contains leucine-rich and…	class1006:	0.001000	0.000000	116	expanded	LDG	1:1
Qrob_T0024170.2	Qrob_P0024170.2	https://urgi.versailles.inra.fr/OakMine_PM1N/portal.do?externalids=Qrob_P0024170.2	https://urgi.versailles.inra.fr/WebApollo_oak_PM1N/jbrowse/?loc=Qrob_H2.3_Sc0000103:1233461..1234480	Qrob_H2.3_Sc0000103	NA	Qrob_H2.3_Sc0000103	1233461	1234480	1020	1233565	1234407	843	N	E	NA	(M=1) KOG3131 - Uncharacterized conserved protein [Function unknown].	class8110:	0.678000	-	1	NA	SG	2:1
Qrob_T0024180.2	Qrob_P0024180.2	https://urgi.versailles.inra.fr/OakMine_PM1N/portal.do?externalids=Qrob_P0024180.2	https://urgi.versailles.inra.fr/WebApollo_oak_PM1N/jbrowse/?loc=Qrob_H2.3_Sc0000103:1246738..1248336	Qrob_H2.3_Sc0000103	NA	Qrob_H2.3_Sc0000103	1246738	1248336	1599	1246859	1247746	888	N	E	NA	(M=8) K17479 - glutaredoxin domain-containing cysteine-rich protein 1	class6341:	0.185000	-	1	NA	LDG	2:1
Qrob_T0024190.2	Qrob_P0024190.2	https://urgi.versailles.inra.fr/OakMine_PM1N/portal.do?externalids=Qrob_P0024190.2	https://urgi.versailles.inra.fr/WebApollo_oak_PM1N/jbrowse/?loc=Qrob_H2.3_Sc0000103:1259438..1264466	Qrob_H2.3_Sc0000103	NA	Qrob_H2.3_Sc0000103	1259438	1264466	5029	1259438	1264439	3141	N	E	NA	(M=1) PTHR24188//PTHR24188:SF36 - ANKYRIN REPEAT PROTEIN // SUBFAMILY NOT NAMED	class12502:	0.101000	-	1	NA	SG	2:1
Qrob_T0024200.2	Qrob_P0024200.2	https://urgi.versailles.inra.fr/OakMine_PM1N/portal.do?externalids=Qrob_P0024200.2	https://urgi.versailles.inra.fr/WebApollo_oak_PM1N/jbrowse/?loc=Qrob_H2.3_Sc0000103:1266158..1272995	Qrob_H2.3_Sc0000103	NA	Qrob_H2.3_Sc0000103	1272995	1266158	6838	1272952	1266577	1161	N	E	NA	(M=5) K12486 - stromal membrane-associated protein	class6101:	0.319000	-	1	NA	LDG	2:1
Qrob_T0024210.2	Qrob_P0024210.2	https://urgi.versailles.inra.fr/OakMine_PM1N/portal.do?externalids=Qrob_P0024210.2	https://urgi.versailles.inra.fr/WebApollo_oak_PM1N/jbrowse/?loc=Qrob_H2.3_Sc0000103:1282613..1286922	Qrob_H2.3_Sc0000103	NA	Qrob_H2.3_Sc0000103	1286922	1282613	4310	1286795	1282673	1434	N	E	NA	(M=1) 2.4.2.10 - Orotate phosphoribosyltransferase.	class5172:	0.155000	-	1	NA	SG	2:1
Qrob_T0024220.2	Qrob_P0024220.2	https://urgi.versailles.inra.fr/OakMine_PM1N/portal.do?externalids=Qrob_P0024220.2	https://urgi.versailles.inra.fr/WebApollo_oak_PM1N/jbrowse/?loc=Qrob_H2.3_Sc0000103:1299424..1305074	Qrob_H2.3_Sc0000103	NA	Qrob_H2.3_Sc0000103	1305074	1299424	5651	1302719	1299708	918	N	E	NA	(M=5) K04506 - E3 ubiquitin-protein ligase SIAH1 [EC:6.3.2.19]	class9678:	0.051000	-	1	NA	LDG	2:1
Qrob_T0024230.2	Qrob_P0024230.2	https://urgi.versailles.inra.fr/OakMine_PM1N/portal.do?externalids=Qrob_P0024230.2	https://urgi.versailles.inra.fr/WebApollo_oak_PM1N/jbrowse/?loc=Qrob_H2.3_Sc0000103:1308789..1311961	Qrob_H2.3_Sc0000103	NA	Qrob_H2.3_Sc0000103	1311961	1308789	3173	1311961	1308789	1422	N	E	NA	(M=1) PF13229 - Right handed beta helix region	class5743:	0.036000	0.631650	1	NA	LDG	NA
Qrob_T0024280.2	Qrob_P0024280.2	https://urgi.versailles.inra.fr/OakMine_PM1N/portal.do?externalids=Qrob_P0024280.2	https://urgi.versailles.inra.fr/WebApollo_oak_PM1N/jbrowse/?loc=Chr4:12677278..12677888	Qrob_H2.3_Sc0000033	NA	Chr4	12677888	12677278	611	12677613	12677278	336	N	E	NA	NA	class36258:	0.026000	0.631650	1	NA	SG	1:1
Qrob_T0025020.2	Qrob_P0025020.2	https://urgi.versailles.inra.fr/OakMine_PM1N/portal.do?externalids=Qrob_P0025020.2	https://urgi.versailles.inra.fr/WebApollo_oak_PM1N/jbrowse/?loc=Chr4:11008056..11008994	Qrob_H2.3_Sc0000033	NA	Chr4	11008994	11008056	939	11008994	11008056	723	N	E	NA	(M=1) PTHR24202:SF4 - E3 UBIQUITIN-PROTEIN LIGASE MIB2 (PTHR24202:SF4)	class14461:	0.000000	0.009836	3	expanded	TDG	1:1
Qrob_T0025060.2	Qrob_P0025060.2	https://urgi.versailles.inra.fr/OakMine_PM1N/portal.do?externalids=Qrob_P0025060.2	https://urgi.versailles.inra.fr/WebApollo_oak_PM1N/jbrowse/?loc=Chr4:10976578..10983016	Qrob_H2.3_Sc0000033	NA	Chr4	10983016	10976578	6439	10983016	10976578	981	N	E	NA	(M=1) K11826 - AP-2 complex subunit mu-1	class5355:	0.131000	-	1	NA	SG	NA
Qrob_T0025080.2	Qrob_P0025080.2	https://urgi.versailles.inra.fr/OakMine_PM1N/portal.do?externalids=Qrob_P0025080.2	https://urgi.versailles.inra.fr/WebApollo_oak_PM1N/jbrowse/?loc=Chr4:10927071..10929285	Qrob_H2.3_Sc0000033	NA	Chr4	10927071	10929285	2215	10927071	10929285	246	N	E	NA	NA	class3195:	0.294000	-	1	NA	SG	1:1
Qrob_T0025100.2	Qrob_P0025100.2	https://urgi.versailles.inra.fr/OakMine_PM1N/portal.do?externalids=Qrob_P0025100.2	https://urgi.versailles.inra.fr/WebApollo_oak_PM1N/jbrowse/?loc=Chr4:10839989..10849388	Qrob_H2.3_Sc0000033	NA	Chr4	10849388	10839989	9400	10849102	10840064	1275	N	E	NA	(M=1) KOG1892 - Actin filament-binding protein Afadin [Cytoskeleton].	class7002:	0.378000	-	1	NA	LDG	1:1
Qrob_T0025110.2	Qrob_P0025110.2	https://urgi.versailles.inra.fr/OakMine_PM1N/portal.do?externalids=Qrob_P0025110.2	https://urgi.versailles.inra.fr/WebApollo_oak_PM1N/jbrowse/?loc=Chr4:10825466..10826114	Qrob_H2.3_Sc0000033	NA	Chr4	10826114	10825466	649	10825866	10825486	381	N	E	NA	NA	class8060:	0.106000	-	1	NA	SG	1:1
Qrob_T0025120.2	Qrob_P0025120.2	https://urgi.versailles.inra.fr/OakMine_PM1N/portal.do?externalids=Qrob_P0025120.2	https://urgi.versailles.inra.fr/WebApollo_oak_PM1N/jbrowse/?loc=Chr4:10672294..10673117	Qrob_H2.3_Sc0000033	NA	Chr4	10673117	10672294	824	10673015	10672353	663	N	E	NA	(M=13) PF13912 - C2H2-type zinc finger	class4428:	0.064000	-	1	NA	SG	1:1
Qrob_T0025130.2	Qrob_P0025130.2	https://urgi.versailles.inra.fr/OakMine_PM1N/portal.do?externalids=Qrob_P0025130.2	https://urgi.versailles.inra.fr/WebApollo_oak_PM1N/jbrowse/?loc=Chr4:10640563..10647709	Qrob_H2.3_Sc0000033	NA	Chr4	10647709	10640563	7147	10647675	10640583	1302	N	E	NA	(M=1) 3.5.1.16 - Acetylornithine deacetylase.	class7386:	0.494000	-	1	NA	SG	1:1
Qrob_T0025140.2	Qrob_P0025140.2	https://urgi.versailles.inra.fr/OakMine_PM1N/portal.do?externalids=Qrob_P0025140.2	https://urgi.versailles.inra.fr/WebApollo_oak_PM1N/jbrowse/?loc=Chr4:10632861..10635954	Qrob_H2.3_Sc0000033	NA	Chr4	10632861	10635954	3094	10632896	10635890	543	N	E	NA	NA	class6486:	0.500000	-	1	NA	SG	1:1
Qrob_T0025150.2	Qrob_P0025150.2	https://urgi.versailles.inra.fr/OakMine_PM1N/portal.do?externalids=Qrob_P0025150.2	https://urgi.versailles.inra.fr/WebApollo_oak_PM1N/jbrowse/?loc=Chr4:10603393..10607046	Qrob_H2.3_Sc0000033	NA	Chr4	10607046	10603393	3654	10607046	10603393	1395	N	E	NA	(M=3) PTHR22880:SF137 - GH11602P (PTHR22880:SF137)	class17125:	0.004000	0.009836	3	expanded	TDG	NA
Qrob_T0025160.2	Qrob_P0025160.2	https://urgi.versailles.inra.fr/OakMine_PM1N/portal.do?externalids=Qrob_P0025160.2	https://urgi.versailles.inra.fr/WebApollo_oak_PM1N/jbrowse/?loc=Chr4:10600920..10602993	Qrob_H2.3_Sc0000033	NA	Chr4	10602993	10600920	2074	10602993	10600920	1176	N	E	NA	NA	class22020:	0.021000	0.009836	3	NA	TDG	2:1
Qrob_T0025170.2	Qrob_P0025170.2	https://urgi.versailles.inra.fr/OakMine_PM1N/portal.do?externalids=Qrob_P0025170.2	https://urgi.versailles.inra.fr/WebApollo_oak_PM1N/jbrowse/?loc=Chr4:10521561..10523714	Qrob_H2.3_Sc0000033	NA	Chr4	10523714	10521561	2154	10523714	10521588	639	N	E	NA	(M=2) 4.1.1.36 - Phosphopantothenoylcysteine decarboxylase.	class6037:	0.281000	-	2	NA	LDG	2:1
Qrob_T0025190.2	Qrob_P0025190.2	https://urgi.versailles.inra.fr/OakMine_PM1N/portal.do?externalids=Qrob_P0025190.2	https://urgi.versailles.inra.fr/WebApollo_oak_PM1N/jbrowse/?loc=Chr4:10495194..10495760	Qrob_H2.3_Sc0000033	NA	Chr4	10495760	10495194	567	10495760	10495194	498	N	E	NA	NA	class17125:	0.004000	0.009836	3	expanded	TDG	1:1
Qrob_T0025200.2	Qrob_P0025200.2	https://urgi.versailles.inra.fr/OakMine_PM1N/portal.do?externalids=Qrob_P0025200.2	https://urgi.versailles.inra.fr/WebApollo_oak_PM1N/jbrowse/?loc=Chr4:10491581..10492156	Qrob_H2.3_Sc0000033	NA	Chr4	10492156	10491581	576	10492156	10491581	381	N	E	NA	(M=3) PTHR22880:SF137 - GH11602P (PTHR22880:SF137)	class17125:	0.004000	0.009836	3	expanded	TDG	2:1
Qrob_T0025210.2	Qrob_P0025210.2	https://urgi.versailles.inra.fr/OakMine_PM1N/portal.do?externalids=Qrob_P0025210.2	https://urgi.versailles.inra.fr/WebApollo_oak_PM1N/jbrowse/?loc=Chr4:10490669..10491261	Qrob_H2.3_Sc0000033	NA	Chr4	10491261	10490669	593	10491261	10490669	543	N	E	NA	NA	class22020:	0.021000	0.009836	3	NA	TDG	1:1
Qrob_T0025220.2	Qrob_P0025220.2	https://urgi.versailles.inra.fr/OakMine_PM1N/portal.do?externalids=Qrob_P0025220.2	https://urgi.versailles.inra.fr/WebApollo_oak_PM1N/jbrowse/?loc=Chr4:10489033..10490510	Qrob_H2.3_Sc0000033	NA	Chr4	10490510	10489033	1478	10490510	10489033	639	N	E	NA	NA	class22020:	0.021000	0.009836	3	NA	LDG	2:1
Qrob_T0025240.2	Qrob_P0025240.2	https://urgi.versailles.inra.fr/OakMine_PM1N/portal.do?externalids=Qrob_P0025240.2	https://urgi.versailles.inra.fr/WebApollo_oak_PM1N/jbrowse/?loc=Chr4:10374499..10375149	Qrob_H2.3_Sc0000033	NA	Chr4	10375149	10374499	651	10375149	10374499	651	Y	U	dcohen	(M=1) PTHR31213:SF6 - ABSCISIC ACID RECEPTOR PYL1-RELATED (PTHR31213:SF6)	class3907:	0.294000	-	1	NA	LDG	2:1
Qrob_T0025250.2	Qrob_P0025250.2	https://urgi.versailles.inra.fr/OakMine_PM1N/portal.do?externalids=Qrob_P0025250.2	https://urgi.versailles.inra.fr/WebApollo_oak_PM1N/jbrowse/?loc=Chr4:10332930..10333630	Qrob_H2.3_Sc0000033	NA	Chr4	10333630	10332930	701	10333604	10333089	516	N	E	NA	NA	class13871:	0.283000	-	1	NA	SG	2:1
Qrob_T0025260.2	Qrob_P0025260.2	https://urgi.versailles.inra.fr/OakMine_PM1N/portal.do?externalids=Qrob_P0025260.2	https://urgi.versailles.inra.fr/WebApollo_oak_PM1N/jbrowse/?loc=Chr4:10316895..10319875	Qrob_H2.3_Sc0000033	v_2797_141,v_2797_310	Chr4	10316895	10319875	2981	10317130	10319220	2091	N	E	NA	(M=4) K13422 - transcription factor MYC2	class3636:	0.106000	-	1	NA	LDG	NA
Qrob_T0025290.2	Qrob_P0025290.2	https://urgi.versailles.inra.fr/OakMine_PM1N/portal.do?externalids=Qrob_P0025290.2	https://urgi.versailles.inra.fr/WebApollo_oak_PM1N/jbrowse/?loc=Chr4:10232693..10233586	Qrob_H2.3_Sc0000033	NA	Chr4	10233586	10232693	894	10233586	10232693	894	N	E	NA	(M=1) KOG0192//KOG0193//KOG0194//KOG0197//KOG0581//KOG1025//KOG1026//KOG1094//KOG1187//KOG3653 - Tyrosine kinase specific for activated (GTP-bound) p21cdc42Hs [Signal transduction mechanisms]. // Serine/threonine protein kinase RAF [Signal transduction mechanisms]. // Protein tyrosine kinase [Signal transduction mechanisms]. // Tyrosine kinases [Signal transduction mechanisms]. // Mitogen-activat…	class14840:	0.000000	0.000000	10	expanded	TDG	1:1
Qrob_T0025300.2	Qrob_P0025300.2	https://urgi.versailles.inra.fr/OakMine_PM1N/portal.do?externalids=Qrob_P0025300.2	https://urgi.versailles.inra.fr/WebApollo_oak_PM1N/jbrowse/?loc=Chr4:10224624..10227755	Qrob_H2.3_Sc0000033	NA	Chr4	10227755	10224624	3132	10227755	10224624	1179	N	E	NA	(M=8) K01184 - polygalacturonase [EC:3.2.1.15]	class1294:	0.000000	0.533032	4	NA	TDG	NA
Qrob_T0025310.2	Qrob_P0025310.2	https://urgi.versailles.inra.fr/OakMine_PM1N/portal.do?externalids=Qrob_P0025310.2	https://urgi.versailles.inra.fr/WebApollo_oak_PM1N/jbrowse/?loc=Chr4:10212720..10213668	Qrob_H2.3_Sc0000033	NA	Chr4	10213668	10212720	949	10213668	10212720	897	N	E	NA	(M=88) 2.7.10.1 - Receptor protein-tyrosine kinase.	class18014:	0.004000	0.000197	5	expanded	LDG	2:1
Qrob_T0025320.2	Qrob_P0025320.2	https://urgi.versailles.inra.fr/OakMine_PM1N/portal.do?externalids=Qrob_P0025320.2	https://urgi.versailles.inra.fr/WebApollo_oak_PM1N/jbrowse/?loc=Chr4:10205904..10206860	Qrob_H2.3_Sc0000033	NA	Chr4	10206860	10205904	957	10206860	10205904	957	N	E	NA	(M=1) KOG0192//KOG0193//KOG0196//KOG0197//KOG0198//KOG0581//KOG1026//KOG1094//KOG1187//KOG3653 - Tyrosine kinase specific for activated (GTP-bound) p21cdc42Hs [Signal transduction mechanisms]. // Serine/threonine protein kinase RAF [Signal transduction mechanisms]. // Tyrosine kinase EPH (ephrin) receptor family [Signal transduction mechanisms]. // Tyrosine kinases [Signal transduction mechanisms…	class14840:	0.000000	0.000000	10	expanded	TDG	2:1
Qrob_T0025330.2	Qrob_P0025330.2	https://urgi.versailles.inra.fr/OakMine_PM1N/portal.do?externalids=Qrob_P0025330.2	https://urgi.versailles.inra.fr/WebApollo_oak_PM1N/jbrowse/?loc=Chr4:10177182..10181363	Qrob_H2.3_Sc0000033	NA	Chr4	10181363	10177182	4182	10181363	10177182	936	N	E	NA	(M=8) K01184 - polygalacturonase [EC:3.2.1.15]	NA	NA	NA	NA	NA	TDG	2:1
Qrob_T0025340.2	Qrob_P0025340.2	https://urgi.versailles.inra.fr/OakMine_PM1N/portal.do?externalids=Qrob_P0025340.2	https://urgi.versailles.inra.fr/WebApollo_oak_PM1N/jbrowse/?loc=Chr4:10166801..10170093	Qrob_H2.3_Sc0000033	NA	Chr4	10170093	10166801	3293	10170093	10166801	1179	N	E	NA	(M=8) K01184 - polygalacturonase [EC:3.2.1.15]	class1294:	0.000000	0.533032	4	NA	TDG	NA
Qrob_T0025360.2	Qrob_P0025360.2	https://urgi.versailles.inra.fr/OakMine_PM1N/portal.do?externalids=Qrob_P0025360.2	https://urgi.versailles.inra.fr/WebApollo_oak_PM1N/jbrowse/?loc=Chr4:10149247..10149816	Qrob_H2.3_Sc0000033	NA	Chr4	10149816	10149247	570	10149816	10149247	570	N	E	NA	(M=29) PTHR24420//PTHR24420:SF684 - LEUCINE-RICH REPEAT RECEPTOR-LIKE PROTEIN KINASE // SUBFAMILY NOT NAMED	class18015:	0.004000	0.000197	5	expanded	TDG	2:1
Qrob_T0025370.2	Qrob_P0025370.2	https://urgi.versailles.inra.fr/OakMine_PM1N/portal.do?externalids=Qrob_P0025370.2	https://urgi.versailles.inra.fr/WebApollo_oak_PM1N/jbrowse/?loc=Chr4:10136877..10137260	Qrob_H2.3_Sc0000033	NA	Chr4	10137260	10136877	384	10137260	10136877	384	N	E	NA	(M=29) PTHR24420//PTHR24420:SF684 - LEUCINE-RICH REPEAT RECEPTOR-LIKE PROTEIN KINASE // SUBFAMILY NOT NAMED	class18016:	0.004000	0.000197	5	expanded	TDG	1:1
Qrob_T0025390.2	Qrob_P0025390.2	https://urgi.versailles.inra.fr/OakMine_PM1N/portal.do?externalids=Qrob_P0025390.2	https://urgi.versailles.inra.fr/WebApollo_oak_PM1N/jbrowse/?loc=Chr4:10129018..10130069	Qrob_H2.3_Sc0000033	NA	Chr4	10130069	10129018	1052	10130069	10129018	702	N	E	NA	(M=29) PTHR24420//PTHR24420:SF684 - LEUCINE-RICH REPEAT RECEPTOR-LIKE PROTEIN KINASE // SUBFAMILY NOT NAMED	class18016:	0.004000	0.000197	5	expanded	TDG	1:1
Qrob_T0025400.2	Qrob_P0025400.2	https://urgi.versailles.inra.fr/OakMine_PM1N/portal.do?externalids=Qrob_P0025400.2	https://urgi.versailles.inra.fr/WebApollo_oak_PM1N/jbrowse/?loc=Chr4:10126085..10126495	Qrob_H2.3_Sc0000033	NA	Chr4	10126495	10126085	411	10126495	10126085	411	N	E	NA	(M=1) KOG0192//KOG1026//KOG1187//KOG3653 - Tyrosine kinase specific for activated (GTP-bound) p21cdc42Hs [Signal transduction mechanisms]. // Nerve growth factor receptor TRKA and related tyrosine kinases [Signal transduction mechanisms Intracellular trafficking secretion and vesicular transport]. // Serine/threonine protein kinase [Signal transduction mechanisms]. // Transforming growth factor b…	class14840:	0.000000	0.000000	10	expanded	TDG	1:1
Qrob_T0025410.2	Qrob_P0025410.2	https://urgi.versailles.inra.fr/OakMine_PM1N/portal.do?externalids=Qrob_P0025410.2	https://urgi.versailles.inra.fr/WebApollo_oak_PM1N/jbrowse/?loc=Chr4:10125704..10126042	Qrob_H2.3_Sc0000033	NA	Chr4	10126042	10125704	339	10126042	10125704	339	N	E	NA	(M=1927) 2.7.11.1 - Non-specific serine/threonine protein kinase.	class18015:	0.004000	0.000197	5	expanded	TDG	1:1
Qrob_T0025430.2	Qrob_P0025430.2	https://urgi.versailles.inra.fr/OakMine_PM1N/portal.do?externalids=Qrob_P0025430.2	https://urgi.versailles.inra.fr/WebApollo_oak_PM1N/jbrowse/?loc=Chr4:10118513..10120618	Qrob_H2.3_Sc0000033	NA	Chr4	10120618	10118513	2106	10120451	10118709	1167	N	E	NA	(M=1) KOG0192//KOG0194//KOG0197//KOG0198//KOG0200//KOG0581//KOG1026//KOG1094//KOG1187//KOG4721 - Tyrosine kinase specific for activated (GTP-bound) p21cdc42Hs [Signal transduction mechanisms]. // Protein tyrosine kinase [Signal transduction mechanisms]. // Tyrosine kinases [Signal transduction mechanisms]. // MEKK and related serine/threonine protein kinases [Signal transduction mechanisms]. // F…	class14840:	0.000000	0.000000	10	expanded	TDG	1:1
Qrob_T0025440.2	Qrob_P0025440.2	https://urgi.versailles.inra.fr/OakMine_PM1N/portal.do?externalids=Qrob_P0025440.2	https://urgi.versailles.inra.fr/WebApollo_oak_PM1N/jbrowse/?loc=Chr4:10116878..10117645	Qrob_H2.3_Sc0000033	NA	Chr4	10117645	10116878	768	10117645	10116878	663	N	E	NA	(M=1) KOG0192//KOG0195//KOG0197//KOG1026//KOG1094//KOG1187//KOG4721 - Tyrosine kinase specific for activated (GTP-bound) p21cdc42Hs [Signal transduction mechanisms]. // Integrin-linked kinase [Signal transduction mechanisms]. // Tyrosine kinases [Signal transduction mechanisms]. // Nerve growth factor receptor TRKA and related tyrosine kinases [Signal transduction mechanisms Intracellular traffic…	class14840:	0.000000	0.000000	10	expanded	TDG	1:1
Qrob_T0025450.2	Qrob_P0025450.2	https://urgi.versailles.inra.fr/OakMine_PM1N/portal.do?externalids=Qrob_P0025450.2	https://urgi.versailles.inra.fr/WebApollo_oak_PM1N/jbrowse/?loc=Chr4:10097718..10098757	Qrob_H2.3_Sc0000033	NA	Chr4	10098757	10097718	1040	10098757	10097718	810	N	E	NA	(M=29) PTHR24420//PTHR24420:SF684 - LEUCINE-RICH REPEAT RECEPTOR-LIKE PROTEIN KINASE // SUBFAMILY NOT NAMED	class18015:	0.004000	0.000197	5	expanded	TDG	2:1
Qrob_T0025460.2	Qrob_P0025460.2	https://urgi.versailles.inra.fr/OakMine_PM1N/portal.do?externalids=Qrob_P0025460.2	https://urgi.versailles.inra.fr/WebApollo_oak_PM1N/jbrowse/?loc=Chr4:10091222..10092059	Qrob_H2.3_Sc0000033	NA	Chr4	10092059	10091222	838	10092059	10091222	747	N	E	NA	(M=1) KOG0192//KOG0193//KOG0197//KOG0198//KOG0581//KOG0583//KOG1026//KOG1187//KOG3653//KOG4721 - Tyrosine kinase specific for activated (GTP-bound) p21cdc42Hs [Signal transduction mechanisms]. // Serine/threonine protein kinase RAF [Signal transduction mechanisms]. // Tyrosine kinases [Signal transduction mechanisms]. // MEKK and related serine/threonine protein kinases [Signal transduction mecha…	class14840:	0.000000	0.000000	10	expanded	TDG	2:1
Qrob_T0025470.2	Qrob_P0025470.2	https://urgi.versailles.inra.fr/OakMine_PM1N/portal.do?externalids=Qrob_P0025470.2	https://urgi.versailles.inra.fr/WebApollo_oak_PM1N/jbrowse/?loc=Chr4:10086827..10087810	Qrob_H2.3_Sc0000033	NA	Chr4	10087810	10086827	984	10087810	10086827	984	N	E	NA	(M=1) KOG0444//KOG0472//KOG4194 - Cytoskeletal regulator Flightless-I (contains leucine-rich and gelsolin repeats) [Cytoskeleton]. // Leucine-rich repeat protein [Function unknown]. // Membrane glycoprotein LIG-1 [Signal transduction mechanisms].	class18014:	0.004000	0.000197	5	expanded	TDG	2:1
Qrob_T0025480.2	Qrob_P0025480.2	https://urgi.versailles.inra.fr/OakMine_PM1N/portal.do?externalids=Qrob_P0025480.2	https://urgi.versailles.inra.fr/WebApollo_oak_PM1N/jbrowse/?loc=Chr4:10082653..10083684	Qrob_H2.3_Sc0000033	NA	Chr4	10083684	10082653	1032	10083684	10082653	1032	N	E	NA	(M=1) KOG0192//KOG0193//KOG0197//KOG0198//KOG0200//KOG1026//KOG1094//KOG1095//KOG1187//KOG3653 - Tyrosine kinase specific for activated (GTP-bound) p21cdc42Hs [Signal transduction mechanisms]. // Serine/threonine protein kinase RAF [Signal transduction mechanisms]. // Tyrosine kinases [Signal transduction mechanisms]. // MEKK and related serine/threonine protein kinases [Signal transduction mecha…	class14840:	0.000000	0.000000	10	expanded	TDG	2:1
Qrob_T0025490.2	Qrob_P0025490.2	https://urgi.versailles.inra.fr/OakMine_PM1N/portal.do?externalids=Qrob_P0025490.2	https://urgi.versailles.inra.fr/WebApollo_oak_PM1N/jbrowse/?loc=Chr4:10071616..10071918	Qrob_H2.3_Sc0000033	NA	Chr4	10071918	10071616	303	10071918	10071616	303	N	E	NA	(M=29) PTHR24420//PTHR24420:SF684 - LEUCINE-RICH REPEAT RECEPTOR-LIKE PROTEIN KINASE // SUBFAMILY NOT NAMED	class18016:	0.004000	0.000197	5	expanded	TDG	2:1
Qrob_T0025550.2	Qrob_P0025550.2	https://urgi.versailles.inra.fr/OakMine_PM1N/portal.do?externalids=Qrob_P0025550.2	https://urgi.versailles.inra.fr/WebApollo_oak_PM1N/jbrowse/?loc=Qrob_H2.3_Sc0001032:57123..59803	Qrob_H2.3_Sc0001032	NA	Qrob_H2.3_Sc0001032	57123	59803	2681	57123	59803	831	N	E	NA	(M=1) KOG0444//KOG4194//KOG4658 - Cytoskeletal regulator Flightless-I (contains leucine-rich and gelsolin repeats) [Cytoskeleton]. // Membrane glycoprotein LIG-1 [Signal transduction mechanisms]. // Apoptotic ATPase [Signal transduction mechanisms].	class22021:	0.021000	0.009836	3	NA	LDG	1:1
Qrob_T0025560.2	Qrob_P0025560.2	https://urgi.versailles.inra.fr/OakMine_PM1N/portal.do?externalids=Qrob_P0025560.2	https://urgi.versailles.inra.fr/WebApollo_oak_PM1N/jbrowse/?loc=Qrob_H2.3_Sc0001032:64406..65296	Qrob_H2.3_Sc0001032	NA	Qrob_H2.3_Sc0001032	64406	65296	891	64406	65296	891	N	E	NA	(M=5) KOG0444//KOG0472//KOG0532//KOG0618//KOG4194//KOG4237 - Cytoskeletal regulator Flightless-I (contains leucine-rich and gelsolin repeats) [Cytoskeleton]. // Leucine-rich repeat protein [Function unknown]. // Leucine-rich repeat (LRR) protein contains calponin homology domain [Cytoskeleton]. // Serine/threonine phosphatase 2C containing leucine-rich repeats similar to SCN circadian oscillatory…	class1049:	0.000000	0.000000	29	expanded	LDG	2:1
Qrob_T0025590.2	Qrob_P0025590.2	https://urgi.versailles.inra.fr/OakMine_PM1N/portal.do?externalids=Qrob_P0025590.2	https://urgi.versailles.inra.fr/WebApollo_oak_PM1N/jbrowse/?loc=Qrob_H2.3_Sc0000044:19316..20254	Qrob_H2.3_Sc0000044	NA	Qrob_H2.3_Sc0000044	19316	20254	939	19316	20228	663	N	E	NA	(M=82) PF00190 - Cupin	class28696:	0.045000	0.069422	2	NA	LDG	1:1
Qrob_T0025710.2	Qrob_P0025710.2	https://urgi.versailles.inra.fr/OakMine_PM1N/portal.do?externalids=Qrob_P0025710.2	https://urgi.versailles.inra.fr/WebApollo_oak_PM1N/jbrowse/?loc=Qrob_H2.3_Sc0000044:167548..167769	Qrob_H2.3_Sc0000044	NA	Qrob_H2.3_Sc0000044	167548	167769	222	167548	167769	222	N	E	NA	NA	class3140:	0.000000	0.000000	11	expanded	TDG	NA
Qrob_T0025720.2	Qrob_P0025720.2	https://urgi.versailles.inra.fr/OakMine_PM1N/portal.do?externalids=Qrob_P0025720.2	https://urgi.versailles.inra.fr/WebApollo_oak_PM1N/jbrowse/?loc=Qrob_H2.3_Sc0000044:181883..182239	Qrob_H2.3_Sc0000044	NA	Qrob_H2.3_Sc0000044	181883	182239	357	181883	182110	228	N	E	NA	NA	class3140:	0.000000	0.000000	11	expanded	TDG	1:1
Qrob_T0025730.2	Qrob_P0025730.2	https://urgi.versailles.inra.fr/OakMine_PM1N/portal.do?externalids=Qrob_P0025730.2	https://urgi.versailles.inra.fr/WebApollo_oak_PM1N/jbrowse/?loc=Qrob_H2.3_Sc0000044:184212..184617	Qrob_H2.3_Sc0000044	NA	Qrob_H2.3_Sc0000044	184212	184617	406	184275	184496	222	N	E	NA	NA	class3140:	0.000000	0.000000	11	expanded	TDG	1:1
Qrob_T0025740.2	Qrob_P0025740.2	https://urgi.versailles.inra.fr/OakMine_PM1N/portal.do?externalids=Qrob_P0025740.2	https://urgi.versailles.inra.fr/WebApollo_oak_PM1N/jbrowse/?loc=Qrob_H2.3_Sc0000044:188980..189498	Qrob_H2.3_Sc0000044	NA	Qrob_H2.3_Sc0000044	188980	189498	519	189123	189347	225	N	E	NA	NA	class14106:	0.000000	0.000000	13	expanded	TDG	1:1
Qrob_T0025750.2	Qrob_P0025750.2	https://urgi.versailles.inra.fr/OakMine_PM1N/portal.do?externalids=Qrob_P0025750.2	https://urgi.versailles.inra.fr/WebApollo_oak_PM1N/jbrowse/?loc=Qrob_H2.3_Sc0000044:195370..195594	Qrob_H2.3_Sc0000044	NA	Qrob_H2.3_Sc0000044	195370	195594	225	195370	195594	225	N	E	NA	NA	class14106:	0.000000	0.000000	13	expanded	TDG	1:1
Qrob_T0025760.2	Qrob_P0025760.2	https://urgi.versailles.inra.fr/OakMine_PM1N/portal.do?externalids=Qrob_P0025760.2	https://urgi.versailles.inra.fr/WebApollo_oak_PM1N/jbrowse/?loc=Qrob_H2.3_Sc0000044:196844..197092	Qrob_H2.3_Sc0000044	NA	Qrob_H2.3_Sc0000044	196844	197092	249	196860	197072	213	N	E	NA	NA	class19411:	0.009000	0.001394	4	expanded	TDG	NA
Qrob_T0025770.2	Qrob_P0025770.2	https://urgi.versailles.inra.fr/OakMine_PM1N/portal.do?externalids=Qrob_P0025770.2	https://urgi.versailles.inra.fr/WebApollo_oak_PM1N/jbrowse/?loc=Qrob_H2.3_Sc0000044:199816..200040	Qrob_H2.3_Sc0000044	NA	Qrob_H2.3_Sc0000044	199816	200040	225	199816	200040	225	N	E	NA	NA	class14106:	0.000000	0.000000	13	expanded	TDG	1:1
Qrob_T0025780.2	Qrob_P0025780.2	https://urgi.versailles.inra.fr/OakMine_PM1N/portal.do?externalids=Qrob_P0025780.2	https://urgi.versailles.inra.fr/WebApollo_oak_PM1N/jbrowse/?loc=Qrob_H2.3_Sc0000044:225032..225256	Qrob_H2.3_Sc0000044	NA	Qrob_H2.3_Sc0000044	225032	225256	225	225032	225256	225	N	E	NA	NA	class14106:	0.000000	0.000000	13	expanded	TDG	1:1
Qrob_T0025790.2	Qrob_P0025790.2	https://urgi.versailles.inra.fr/OakMine_PM1N/portal.do?externalids=Qrob_P0025790.2	https://urgi.versailles.inra.fr/WebApollo_oak_PM1N/jbrowse/?loc=Qrob_H2.3_Sc0000044:230964..231188	Qrob_H2.3_Sc0000044	NA	Qrob_H2.3_Sc0000044	230964	231188	225	230964	231188	225	N	E	NA	NA	class14106:	0.000000	0.000000	13	expanded	TDG	NA
Qrob_T0025800.2	Qrob_P0025800.2	https://urgi.versailles.inra.fr/OakMine_PM1N/portal.do?externalids=Qrob_P0025800.2	https://urgi.versailles.inra.fr/WebApollo_oak_PM1N/jbrowse/?loc=Qrob_H2.3_Sc0000044:241628..241852	Qrob_H2.3_Sc0000044	NA	Qrob_H2.3_Sc0000044	241628	241852	225	241628	241852	225	N	E	NA	NA	class14106:	0.000000	0.000000	13	expanded	TDG	1:1
Qrob_T0025810.2	Qrob_P0025810.2	https://urgi.versailles.inra.fr/OakMine_PM1N/portal.do?externalids=Qrob_P0025810.2	https://urgi.versailles.inra.fr/WebApollo_oak_PM1N/jbrowse/?loc=Qrob_H2.3_Sc0000044:243215..243388	Qrob_H2.3_Sc0000044	NA	Qrob_H2.3_Sc0000044	243215	243388	174	243215	243388	174	N	E	NA	NA	class19411:	0.009000	0.001394	4	expanded	TDG	1:1
Qrob_T0025830.2	Qrob_P0025830.2	https://urgi.versailles.inra.fr/OakMine_PM1N/portal.do?externalids=Qrob_P0025830.2	https://urgi.versailles.inra.fr/WebApollo_oak_PM1N/jbrowse/?loc=Qrob_H2.3_Sc0000044:280386..280728	Qrob_H2.3_Sc0000044	NA	Qrob_H2.3_Sc0000044	280386	280728	343	280473	280706	234	N	E	NA	NA	class14106:	0.000000	0.000000	13	expanded	TDG	1:1
Qrob_T0025870.2	Qrob_P0025870.2	https://urgi.versailles.inra.fr/OakMine_PM1N/portal.do?externalids=Qrob_P0025870.2	https://urgi.versailles.inra.fr/WebApollo_oak_PM1N/jbrowse/?loc=Qrob_H2.3_Sc0000044:328669..330510	Qrob_H2.3_Sc0000044	NA	Qrob_H2.3_Sc0000044	328669	330510	1842	328669	330422	567	N	E	NA	(M=2) 2.1.1.10 - Homocysteine S-methyltransferase.	NA	NA	NA	NA	NA	LDG	1:1
Qrob_T0025910.2	Qrob_P0025910.2	https://urgi.versailles.inra.fr/OakMine_PM1N/portal.do?externalids=Qrob_P0025910.2	https://urgi.versailles.inra.fr/WebApollo_oak_PM1N/jbrowse/?loc=Qrob_H2.3_Sc0000044:537267..538085	Qrob_H2.3_Sc0000044	NA	Qrob_H2.3_Sc0000044	538085	537267	819	537879	537601	279	N	E	NA	NA	class7233:	0.247000	-	1	NA	SG	1:1
Qrob_T0025970.2	Qrob_P0025970.2	https://urgi.versailles.inra.fr/OakMine_PM1N/portal.do?externalids=Qrob_P0025970.2	https://urgi.versailles.inra.fr/WebApollo_oak_PM1N/jbrowse/?loc=Qrob_H2.3_Sc0000044:864775..867698	Qrob_H2.3_Sc0000044	NA	Qrob_H2.3_Sc0000044	864775	867698	2924	864775	867672	855	N	E	NA	NA	class9552:	0.473000	-	1	NA	SG	2:1
Qrob_T0025990.2	Qrob_P0025990.2	https://urgi.versailles.inra.fr/OakMine_PM1N/portal.do?externalids=Qrob_P0025990.2	https://urgi.versailles.inra.fr/WebApollo_oak_PM1N/jbrowse/?loc=Qrob_H2.3_Sc0000044:1016232..1020741	Qrob_H2.3_Sc0000044	NA	Qrob_H2.3_Sc0000044	1020741	1016232	4510	1020714	1016272	735	N	E	NA	(M=1) PTHR12161//PTHR12161:SF15 - UNCHARACTERIZED DUF292 // SUBFAMILY NOT NAMED	class2572:	0.468000	-	1	NA	LDG	2:1
Qrob_T0026050.2	Qrob_P0026050.2	https://urgi.versailles.inra.fr/OakMine_PM1N/portal.do?externalids=Qrob_P0026050.2	https://urgi.versailles.inra.fr/WebApollo_oak_PM1N/jbrowse/?loc=Qrob_H2.3_Sc0000044:1248253..1249116	Qrob_H2.3_Sc0000044	NA	Qrob_H2.3_Sc0000044	1248253	1249116	864	1248253	1249116	864	N	E	NA	(M=1) 2.5.1.27 - Adenylate dimethylallyltransferase.	class2940:	0.001000	0.323314	1	NA	LDG	2:1
Qrob_T0026070.2	Qrob_P0026070.2	https://urgi.versailles.inra.fr/OakMine_PM1N/portal.do?externalids=Qrob_P0026070.2	https://urgi.versailles.inra.fr/WebApollo_oak_PM1N/jbrowse/?loc=Qrob_H2.3_Sc0000044:1359410..1360399	Qrob_H2.3_Sc0000044	NA	Qrob_H2.3_Sc0000044	1359410	1360399	990	1359527	1360183	657	N	E	NA	(M=19) PF05678 - VQ motif	class12820:	0.029000	0.069422	2	NA	TDG	1:1
Qrob_T0026090.2	Qrob_P0026090.2	https://urgi.versailles.inra.fr/OakMine_PM1N/portal.do?externalids=Qrob_P0026090.2	https://urgi.versailles.inra.fr/WebApollo_oak_PM1N/jbrowse/?loc=Qrob_H2.3_Sc0000044:1377781..1378828	Qrob_H2.3_Sc0000044	NA	Qrob_H2.3_Sc0000044	1377781	1378828	1048	1377824	1378462	639	N	E	NA	(M=19) PF05678 - VQ motif	class12820:	0.029000	0.069422	2	NA	TDG	1:1
Qrob_T0026100.2	Qrob_P0026100.2	https://urgi.versailles.inra.fr/OakMine_PM1N/portal.do?externalids=Qrob_P0026100.2	https://urgi.versailles.inra.fr/WebApollo_oak_PM1N/jbrowse/?loc=Qrob_H2.3_Sc0000044:1456466..1458965	Qrob_H2.3_Sc0000044	NA	Qrob_H2.3_Sc0000044	1456466	1458965	2500	1456560	1458930	846	N	E	NA	(M=3) 3.1.30.1 - Aspergillus nuclease S(1).	class12939:	0.727000	-	1	NA	LDG	2:1
Qrob_T0026110.2	Qrob_P0026110.2	https://urgi.versailles.inra.fr/OakMine_PM1N/portal.do?externalids=Qrob_P0026110.2	https://urgi.versailles.inra.fr/WebApollo_oak_PM1N/jbrowse/?loc=Qrob_H2.3_Sc0000044:1481596..1482239	Qrob_H2.3_Sc0000044	NA	Qrob_H2.3_Sc0000044	1481596	1482239	644	1481596	1482182	360	N	E	NA	NA	class15582:	0.000000	0.000000	9	expanded	LDG	2:1
Qrob_T0026160.2	Qrob_P0026160.2	https://urgi.versailles.inra.fr/OakMine_PM1N/portal.do?externalids=Qrob_P0026160.2	https://urgi.versailles.inra.fr/WebApollo_oak_PM1N/jbrowse/?loc=Qrob_H2.3_Sc0000044:1660115..1661281	Qrob_H2.3_Sc0000044	NA	Qrob_H2.3_Sc0000044	1660115	1661281	1167	1660115	1661281	903	Y	U	msoler	(M=4) PTHR10641:SF494 - TRANSCRIPTION FACTOR MYB108 (PTHR10641:SF494)	class9551:	0.511000	-	1	NA	LDG	2:1
Qrob_T0026180.2	Qrob_P0026180.2	https://urgi.versailles.inra.fr/OakMine_PM1N/portal.do?externalids=Qrob_P0026180.2	https://urgi.versailles.inra.fr/WebApollo_oak_PM1N/jbrowse/?loc=Qrob_H2.3_Sc0000044:1722024..1732858	Qrob_H2.3_Sc0000044	NA	Qrob_H2.3_Sc0000044	1732858	1722024	10835	1732580	1722099	705	N	E	NA	(M=1) 6.1.1.18 - Glutamine--tRNA ligase.	NA	NA	NA	NA	NA	SG	NA
Qrob_T0026190.2	Qrob_P0026190.2	https://urgi.versailles.inra.fr/OakMine_PM1N/portal.do?externalids=Qrob_P0026190.2	https://urgi.versailles.inra.fr/WebApollo_oak_PM1N/jbrowse/?loc=Qrob_H2.3_Sc0000044:1773024..1774393	Qrob_H2.3_Sc0000044	NA	Qrob_H2.3_Sc0000044	1773024	1774393	1370	1773452	1774291	840	N	E	NA	NA	class9550:	0.144000	-	1	NA	SG	1:1
Qrob_T0026210.2	Qrob_P0026210.2	https://urgi.versailles.inra.fr/OakMine_PM1N/portal.do?externalids=Qrob_P0026210.2	https://urgi.versailles.inra.fr/WebApollo_oak_PM1N/jbrowse/?loc=Qrob_H2.3_Sc0000044:1800201..1803155	Qrob_H2.3_Sc0000044	NA	Qrob_H2.3_Sc0000044	1803155	1800201	2955	1802791	1800223	951	N	E	NA	(M=4) PF07797 - Protein of unknown function (DUF1639)	class4969:	0.208000	-	1	NA	SG	2:1
Qrob_T0026220.2	Qrob_P0026220.2	https://urgi.versailles.inra.fr/OakMine_PM1N/portal.do?externalids=Qrob_P0026220.2	https://urgi.versailles.inra.fr/WebApollo_oak_PM1N/jbrowse/?loc=Qrob_H2.3_Sc0000044:1836534..1837124	Qrob_H2.3_Sc0000044	NA	Qrob_H2.3_Sc0000044	1836534	1837124	591	1836624	1837094	471	N	E	NA	(M=17) PF05553 - Cotton fibre expressed protein	class13015:	0.712000	-	1	NA	SG	2:1
Qrob_T0026230.2	Qrob_P0026230.2	https://urgi.versailles.inra.fr/OakMine_PM1N/portal.do?externalids=Qrob_P0026230.2	https://urgi.versailles.inra.fr/WebApollo_oak_PM1N/jbrowse/?loc=Qrob_H2.3_Sc0000044:1868643..1875517	Qrob_H2.3_Sc0000044	NA	Qrob_H2.3_Sc0000044	1868643	1875517	6875	1868807	1875496	1608	N	E	NA	(M=2) 6.1.1.16 - Cysteine--tRNA ligase.	class2045:	0.458000	-	2	NA	LDG	NA
Qrob_T0026240.2	Qrob_P0026240.2	https://urgi.versailles.inra.fr/OakMine_PM1N/portal.do?externalids=Qrob_P0026240.2	https://urgi.versailles.inra.fr/WebApollo_oak_PM1N/jbrowse/?loc=Qrob_H2.3_Sc0000044:1983956..1984945	Qrob_H2.3_Sc0000044	NA	Qrob_H2.3_Sc0000044	1984945	1983956	990	1984753	1984016	738	N	E	NA	(M=6) PTHR10042//PTHR10042:SF28 - EARLY GROWTH RESPONSE PROTEIN-RELATED // SUBFAMILY NOT NAMED	class7231:	0.779000	-	1	NA	LDG	2:1
Qrob_T0026250.2	Qrob_P0026250.2	https://urgi.versailles.inra.fr/OakMine_PM1N/portal.do?externalids=Qrob_P0026250.2	https://urgi.versailles.inra.fr/WebApollo_oak_PM1N/jbrowse/?loc=Qrob_H2.3_Sc0000044:1994744..2001416	Qrob_H2.3_Sc0000044	s_1A9TZH_1101	Qrob_H2.3_Sc0000044	2001416	1994744	6673	2001079	1994790	1275	N	E	NA	(M=6) KOG0691//KOG0712//KOG0713//KOG0715//KOG0716//KOG0717//KOG0718//KOG0719//KOG0721//KOG0722 - Molecular chaperone (DnaJ superfamily) [Posttranslational modification protein turnover chaperones]. // Molecular chaperone (DnaJ superfamily) [Posttranslational modification protein turnover chaperones]. // Molecular chaperone (DnaJ superfamily) [Posttranslational modification protein turnover chaper…	class2083:	0.168000	-	2	NA	LDG	2:1
Qrob_T0026260.2	Qrob_P0026260.2	https://urgi.versailles.inra.fr/OakMine_PM1N/portal.do?externalids=Qrob_P0026260.2	https://urgi.versailles.inra.fr/WebApollo_oak_PM1N/jbrowse/?loc=Qrob_H2.3_Sc0000044:2060868..2065573	Qrob_H2.3_Sc0000044	s_1CNFN3_149	Qrob_H2.3_Sc0000044	2060868	2065573	4706	2061127	2065296	4170	N	E	NA	(M=2) PTHR10903:SF39 - TRANSLOCASE OF CHLOROPLAST 159, CHLOROPLASTIC (PTHR10903:SF39)	class1475:	0.002000	0.482519	3	NA	LDG	NA
Qrob_T0026270.2	Qrob_P0026270.2	https://urgi.versailles.inra.fr/OakMine_PM1N/portal.do?externalids=Qrob_P0026270.2	https://urgi.versailles.inra.fr/WebApollo_oak_PM1N/jbrowse/?loc=Qrob_H2.3_Sc0000044:2076512..2078718	Qrob_H2.3_Sc0000044	NA	Qrob_H2.3_Sc0000044	2078718	2076512	2207	2078718	2076512	651	N	E	NA	(M=2) PF05755 - Rubber elongation factor protein (REF)	class13769:	0.912000	-	1	NA	SG	2:1
Qrob_T0026280.2	Qrob_P0026280.2	https://urgi.versailles.inra.fr/OakMine_PM1N/portal.do?externalids=Qrob_P0026280.2	https://urgi.versailles.inra.fr/WebApollo_oak_PM1N/jbrowse/?loc=Qrob_H2.3_Sc0000044:2084959..2088802	Qrob_H2.3_Sc0000044	NA	Qrob_H2.3_Sc0000044	2084959	2088802	3844	2085018	2088691	777	N	E	NA	(M=1) 2.1.1.229 - tRNA (carboxymethyluridine(34)-5-O)-methyltransferase.	class12316:	0.993000	-	1	NA	SG	2:1
Qrob_T0026290.2	Qrob_P0026290.2	https://urgi.versailles.inra.fr/OakMine_PM1N/portal.do?externalids=Qrob_P0026290.2	https://urgi.versailles.inra.fr/WebApollo_oak_PM1N/jbrowse/?loc=Qrob_H2.3_Sc0000044:2121370..2128972	Qrob_H2.3_Sc0000044	NA	Qrob_H2.3_Sc0000044	2121370	2128972	7603	2121464	2128859	1416	N	E	NA	(M=1) 2.4.1.258 - Dolichyl-P-Man:Man(5)GlcNAc(2)-PP-dolichol alpha-1,3-mannosyltransferase.	class10362:	0.976000	-	1	NA	SG	2:1
Qrob_T0026300.2	Qrob_P0026300.2	https://urgi.versailles.inra.fr/OakMine_PM1N/portal.do?externalids=Qrob_P0026300.2	https://urgi.versailles.inra.fr/WebApollo_oak_PM1N/jbrowse/?loc=Qrob_H2.3_Sc0000044:2133514..2136195	Qrob_H2.3_Sc0000044	NA	Qrob_H2.3_Sc0000044	2133514	2136195	2682	2133964	2136195	288	N	E	NA	NA	class5379:	0.103000	-	1	NA	SG	1:1
Qrob_T0026320.2	Qrob_P0026320.2	https://urgi.versailles.inra.fr/OakMine_PM1N/portal.do?externalids=Qrob_P0026320.2	https://urgi.versailles.inra.fr/WebApollo_oak_PM1N/jbrowse/?loc=Qrob_H2.3_Sc0000044:2155990..2158601	Qrob_H2.3_Sc0000044	NA	Qrob_H2.3_Sc0000044	2155990	2158601	2612	2156034	2158572	1845	N	E	NA	(M=2) PTHR31901:SF2 - INDOLE-3-ACETIC ACID-AMIDO SYNTHETASE GH3.5-RELATED (PTHR31901:SF2)	class1131:	0.000000	0.039932	4	NA	LDG	2:1
Qrob_T0026370.2	Qrob_P0026370.2	https://urgi.versailles.inra.fr/OakMine_PM1N/portal.do?externalids=Qrob_P0026370.2	https://urgi.versailles.inra.fr/WebApollo_oak_PM1N/jbrowse/?loc=Qrob_H2.3_Sc0000044:2244306..2245307	Qrob_H2.3_Sc0000044	NA	Qrob_H2.3_Sc0000044	2245307	2244306	1002	2245246	2244714	225	N	E	NA	(M=2) PTHR22814:SF75 - HEAVY METAL TRANSPORT/DETOXIFICATION DOMAIN-CONTAINING PROTEIN (PTHR22814:SF75)	NA	NA	NA	NA	NA	SG	2:1
Qrob_T0026390.2	Qrob_P0026390.2	https://urgi.versailles.inra.fr/OakMine_PM1N/portal.do?externalids=Qrob_P0026390.2	https://urgi.versailles.inra.fr/WebApollo_oak_PM1N/jbrowse/?loc=Qrob_H2.3_Sc0000044:2264911..2265739	Qrob_H2.3_Sc0000044	NA	Qrob_H2.3_Sc0000044	2264911	2265739	829	2264939	2265667	729	N	E	NA	(M=162) PF01535//PF13041 - PPR repeat // PPR repeat family	class12109:	0.270000	-	2	NA	LDG	2:1
Qrob_T0026400.2	Qrob_P0026400.2	https://urgi.versailles.inra.fr/OakMine_PM1N/portal.do?externalids=Qrob_P0026400.2	https://urgi.versailles.inra.fr/WebApollo_oak_PM1N/jbrowse/?loc=Qrob_H2.3_Sc0000044:2266739..2267647	Qrob_H2.3_Sc0000044	NA	Qrob_H2.3_Sc0000044	2267647	2266739	909	2267647	2266739	648	Y	IE	ahecker	(M=6) KOG0406//KOG0867//KOG0868//KOG1695//KOG4420 - Glutathione S-transferase [Posttranslational modification protein turnover chaperones]. // Glutathione S-transferase [Posttranslational modification protein turnover chaperones]. // Glutathione S-transferase [Posttranslational modification protein turnover chaperones]. // Glutathione S-transferase [Posttranslational modification protein turnover…	class1765:	0.049000	0.087557	5	NA	LDG	NA
Qrob_T0026440.2	Qrob_P0026440.2	https://urgi.versailles.inra.fr/OakMine_PM1N/portal.do?externalids=Qrob_P0026440.2	https://urgi.versailles.inra.fr/WebApollo_oak_PM1N/jbrowse/?loc=Qrob_H2.3_Sc0000044:2312740..2314698	Qrob_H2.3_Sc0000044	NA	Qrob_H2.3_Sc0000044	2314698	2312740	1959	2314698	2312740	1227	N	E	NA	(M=1) KOG0192//KOG0194//KOG0197//KOG0198//KOG0581//KOG1023//KOG1025//KOG1095//KOG1187//KOG2345 - Tyrosine kinase specific for activated (GTP-bound) p21cdc42Hs [Signal transduction mechanisms]. // Protein tyrosine kinase [Signal transduction mechanisms]. // Tyrosine kinases [Signal transduction mechanisms]. // MEKK and related serine/threonine protein kinases [Signal transduction mechanisms]. // M…	class1413:	0.001000	0.131611	2	NA	LDG	2:1
Qrob_T0026450.2	Qrob_P0026450.2	https://urgi.versailles.inra.fr/OakMine_PM1N/portal.do?externalids=Qrob_P0026450.2	https://urgi.versailles.inra.fr/WebApollo_oak_PM1N/jbrowse/?loc=Qrob_H2.3_Sc0000044:2315939..2316664	Qrob_H2.3_Sc0000044	NA	Qrob_H2.3_Sc0000044	2316664	2315939	726	2316664	2315939	726	N	E	NA	(M=3) PTHR24420//PTHR24420:SF700 - LEUCINE-RICH REPEAT RECEPTOR-LIKE PROTEIN KINASE // SUBFAMILY NOT NAMED	NA	NA	NA	NA	NA	SG	2:1
Qrob_T0026460.2	Qrob_P0026460.2	https://urgi.versailles.inra.fr/OakMine_PM1N/portal.do?externalids=Qrob_P0026460.2	https://urgi.versailles.inra.fr/WebApollo_oak_PM1N/jbrowse/?loc=Qrob_H2.3_Sc0000044:2327065..2330104	Qrob_H2.3_Sc0000044	NA	Qrob_H2.3_Sc0000044	2330104	2327065	3040	2330104	2327152	825	N	E	NA	(M=1) PTHR11142//PTHR11142:SF7 - PSEUDOURIDYLATE SYNTHASE // SUBFAMILY NOT NAMED	class10552:	0.976000	-	1	NA	SG	2:1
Qrob_T0026470.2	Qrob_P0026470.2	https://urgi.versailles.inra.fr/OakMine_PM1N/portal.do?externalids=Qrob_P0026470.2	https://urgi.versailles.inra.fr/WebApollo_oak_PM1N/jbrowse/?loc=Qrob_H2.3_Sc0000044:2341439..2346946	Qrob_H2.3_Sc0000044	NA	Qrob_H2.3_Sc0000044	2346946	2341439	5508	2346926	2341473	1083	N	E	NA	NA	class7457:	0.761000	-	1	NA	SG	2:1
Qrob_T0026480.2	Qrob_P0026480.2	https://urgi.versailles.inra.fr/OakMine_PM1N/portal.do?externalids=Qrob_P0026480.2	https://urgi.versailles.inra.fr/WebApollo_oak_PM1N/jbrowse/?loc=Qrob_H2.3_Sc0000044:2368244..2374851	Qrob_H2.3_Sc0000044	NA	Qrob_H2.3_Sc0000044	2368244	2374851	6608	2368250	2374813	921	N	E	NA	(M=1) PTHR12225 - ADHESION REGULATING MOLECULE 1 (110 KDA CELL MEMBRANE GLYCOPROTEIN)	class12704:	0.773000	-	1	NA	SG	2:1
Qrob_T0026500.2	Qrob_P0026500.2	https://urgi.versailles.inra.fr/OakMine_PM1N/portal.do?externalids=Qrob_P0026500.2	https://urgi.versailles.inra.fr/WebApollo_oak_PM1N/jbrowse/?loc=Qrob_H2.3_Sc0000044:2380055..2392515	Qrob_H2.3_Sc0000044	NA	Qrob_H2.3_Sc0000044	2380055	2392515	12461	2380169	2392442	2376	N	E	NA	(M=1) K14554 - U3 small nucleolar RNA-associated protein 21	class5940:	0.438000	-	1	NA	SG	NA
Qrob_T0026510.2	Qrob_P0026510.2	https://urgi.versailles.inra.fr/OakMine_PM1N/portal.do?externalids=Qrob_P0026510.2	https://urgi.versailles.inra.fr/WebApollo_oak_PM1N/jbrowse/?loc=Qrob_H2.3_Sc0000044:2473071..2477889	Qrob_H2.3_Sc0000044	NA	Qrob_H2.3_Sc0000044	2473071	2477889	4819	2473071	2477865	1896	N	E	NA	(M=5) 5.4.99.41 - Lupeol synthase.	class1064:	0.000000	0.535126	14	NA	LDG	2:1
Qrob_T0026590.2	Qrob_P0026590.2	https://urgi.versailles.inra.fr/OakMine_PM1N/portal.do?externalids=Qrob_P0026590.2	https://urgi.versailles.inra.fr/WebApollo_oak_PM1N/jbrowse/?loc=Chr9:21141103..21142656	Qrob_H2.3_Sc0000032	NA	Chr9	21141103	21142656	1554	21141103	21142656	1554	N	E	NA	(M=12) PTHR24298:SF45 - CYTOCHROME P450 89A2-RELATED (PTHR24298:SF45)	class1106:	0.000000	0.042273	14	NA	TDG	2:1
Qrob_T0026600.2	Qrob_P0026600.2	https://urgi.versailles.inra.fr/OakMine_PM1N/portal.do?externalids=Qrob_P0026600.2	https://urgi.versailles.inra.fr/WebApollo_oak_PM1N/jbrowse/?loc=Chr9:21162435..21164178	Qrob_H2.3_Sc0000032	NA	Chr9	21162435	21164178	1744	21162622	21164175	1554	N	E	NA	(M=12) PTHR24298:SF45 - CYTOCHROME P450 89A2-RELATED (PTHR24298:SF45)	class1106:	0.000000	0.042273	14	NA	TDG	2:1
Qrob_T0026610.2	Qrob_P0026610.2	https://urgi.versailles.inra.fr/OakMine_PM1N/portal.do?externalids=Qrob_P0026610.2	https://urgi.versailles.inra.fr/WebApollo_oak_PM1N/jbrowse/?loc=Chr9:21173944..21175710	Qrob_H2.3_Sc0000032	NA	Chr9	21173944	21175710	1767	21174157	21175710	1554	N	E	NA	(M=12) PTHR24298:SF45 - CYTOCHROME P450 89A2-RELATED (PTHR24298:SF45)	class1106:	0.000000	0.042273	14	NA	TDG	2:1
Qrob_T0026620.2	Qrob_P0026620.2	https://urgi.versailles.inra.fr/OakMine_PM1N/portal.do?externalids=Qrob_P0026620.2	https://urgi.versailles.inra.fr/WebApollo_oak_PM1N/jbrowse/?loc=Chr9:21177371..21179723	Qrob_H2.3_Sc0000032	NA	Chr9	21177371	21179723	2353	21178119	21179678	1560	N	E	NA	(M=12) PTHR24298:SF45 - CYTOCHROME P450 89A2-RELATED (PTHR24298:SF45)	class1106:	0.000000	0.042273	14	NA	TDG	2:1
Qrob_T0026640.2	Qrob_P0026640.2	https://urgi.versailles.inra.fr/OakMine_PM1N/portal.do?externalids=Qrob_P0026640.2	https://urgi.versailles.inra.fr/WebApollo_oak_PM1N/jbrowse/?loc=Chr9:21220224..21221315	Qrob_H2.3_Sc0000032	NA	Chr9	21220224	21221315	1092	21220224	21221315	1092	N	E	NA	(M=12) PTHR24298:SF45 - CYTOCHROME P450 89A2-RELATED (PTHR24298:SF45)	class1106:	0.000000	0.042273	14	NA	TDG	2:1
Qrob_T0026660.2	Qrob_P0026660.2	https://urgi.versailles.inra.fr/OakMine_PM1N/portal.do?externalids=Qrob_P0026660.2	https://urgi.versailles.inra.fr/WebApollo_oak_PM1N/jbrowse/?loc=Chr9:21260997..21262918	Qrob_H2.3_Sc0000032	NA	Chr9	21260997	21262918	1922	21261032	21262593	321	N	E	NA	(M=2) KOG1030//KOG1032 - Predicted Ca2+-dependent phospholipid-binding protein [General function prediction only]. // Uncharacterized conserved protein contains GRAM domain [Function unknown].	class6554:	0.584000	-	2	NA	LDG	2:1
Qrob_T0026670.2	Qrob_P0026670.2	https://urgi.versailles.inra.fr/OakMine_PM1N/portal.do?externalids=Qrob_P0026670.2	https://urgi.versailles.inra.fr/WebApollo_oak_PM1N/jbrowse/?loc=Chr9:21307078..21308613	Qrob_H2.3_Sc0000032	NA	Chr9	21307078	21308613	1536	21307078	21308613	1536	N	E	NA	(M=12) PTHR24298:SF45 - CYTOCHROME P450 89A2-RELATED (PTHR24298:SF45)	class1106:	0.000000	0.042273	14	NA	TDG	2:1
Qrob_T0026680.2	Qrob_P0026680.2	https://urgi.versailles.inra.fr/OakMine_PM1N/portal.do?externalids=Qrob_P0026680.2	https://urgi.versailles.inra.fr/WebApollo_oak_PM1N/jbrowse/?loc=Chr9:21315735..21317261	Qrob_H2.3_Sc0000032	NA	Chr9	21315735	21317261	1527	21315735	21317261	1527	N	E	NA	(M=12) PTHR24298:SF45 - CYTOCHROME P450 89A2-RELATED (PTHR24298:SF45)	class1106:	0.000000	0.042273	14	NA	TDG	2:1
Qrob_T0026700.2	Qrob_P0026700.2	https://urgi.versailles.inra.fr/OakMine_PM1N/portal.do?externalids=Qrob_P0026700.2	https://urgi.versailles.inra.fr/WebApollo_oak_PM1N/jbrowse/?loc=Chr9:21340849..21343458	Qrob_H2.3_Sc0000032	NA	Chr9	21340849	21343458	2610	21340869	21343181	1053	N	E	NA	NA	class7172:	0.273000	-	1	NA	SG	1:1
Qrob_T0026710.2	Qrob_P0026710.2	https://urgi.versailles.inra.fr/OakMine_PM1N/portal.do?externalids=Qrob_P0026710.2	https://urgi.versailles.inra.fr/WebApollo_oak_PM1N/jbrowse/?loc=Chr9:21359820..21362951	Qrob_H2.3_Sc0000032	NA	Chr9	21359820	21362951	3132	21359894	21362413	1071	N	E	NA	(M=14) 1.14.11.23 - Flavonol synthase.	class11966:	0.886000	-	1	NA	SG	2:1
Qrob_T0026800.2	Qrob_P0026800.2	https://urgi.versailles.inra.fr/OakMine_PM1N/portal.do?externalids=Qrob_P0026800.2	https://urgi.versailles.inra.fr/WebApollo_oak_PM1N/jbrowse/?loc=Chr9:21524005..21528960	Qrob_H2.3_Sc0000032	NA	Chr9	21524005	21528960	4956	21524262	21528721	1002	N	E	NA	(M=5) PF08879//PF08880 - WRC // QLQ	class10835:	0.134000	-	1	NA	LDG	2:1
Qrob_T0026810.2	Qrob_P0026810.2	https://urgi.versailles.inra.fr/OakMine_PM1N/portal.do?externalids=Qrob_P0026810.2	https://urgi.versailles.inra.fr/WebApollo_oak_PM1N/jbrowse/?loc=Chr9:21543041..21543259	Qrob_H2.3_Sc0000032	NA	Chr9	21543041	21543259	219	21543041	21543259	219	N	E	NA	(M=2) PTHR15948 - G-PROTEIN COUPLED RECEPTOR 89-RELATED	class20004:	0.079000	-	1	NA	SG	2:1
Qrob_T0026820.2	Qrob_P0026820.2	https://urgi.versailles.inra.fr/OakMine_PM1N/portal.do?externalids=Qrob_P0026820.2	https://urgi.versailles.inra.fr/WebApollo_oak_PM1N/jbrowse/?loc=Chr9:21550857..21563236	Qrob_H2.3_Sc0000032	NA	Chr9	21550857	21563236	12380	21550857	21563216	1119	N	E	NA	(M=2) PTHR15948 - G-PROTEIN COUPLED RECEPTOR 89-RELATED	class7453:	0.891000	-	1	NA	SG	NA
Qrob_T0026840.2	Qrob_P0026840.2	https://urgi.versailles.inra.fr/OakMine_PM1N/portal.do?externalids=Qrob_P0026840.2	https://urgi.versailles.inra.fr/WebApollo_oak_PM1N/jbrowse/?loc=Chr9:21594140..21606462	Qrob_H2.3_Sc0000032	s_1AGBMU_664	Chr9	21594140	21606462	12323	21594187	21606425	4815	N	E	NA	(M=3) PTHR22880:SF137 - GH11602P (PTHR22880:SF137)	class5163:	0.028000	0.631650	1	NA	LDG	NA
Qrob_T0026850.2	Qrob_P0026850.2	https://urgi.versailles.inra.fr/OakMine_PM1N/portal.do?externalids=Qrob_P0026850.2	https://urgi.versailles.inra.fr/WebApollo_oak_PM1N/jbrowse/?loc=Chr9:21613590..21618135	Qrob_H2.3_Sc0000032	NA	Chr9	21613590	21618135	4546	21613656	21617985	492	N	E	NA	NA	class8987:	0.907000	-	1	NA	LDG	2:1
Qrob_T0026860.2	Qrob_P0026860.2	https://urgi.versailles.inra.fr/OakMine_PM1N/portal.do?externalids=Qrob_P0026860.2	https://urgi.versailles.inra.fr/WebApollo_oak_PM1N/jbrowse/?loc=Chr9:21661260..21666501	Qrob_H2.3_Sc0000032	NA	Chr9	21666501	21661260	5242	21666382	21661280	1110	N	E	NA	(M=9) K00121 - S-(hydroxymethyl)glutathione dehydrogenase / alcohol dehydrogenase [EC:1.1.1.284 1.1.1.1]	class3694:	0.001000	0.323314	1	NA	LDG	2:1
Qrob_T0026900.2	Qrob_P0026900.2	https://urgi.versailles.inra.fr/OakMine_PM1N/portal.do?externalids=Qrob_P0026900.2	https://urgi.versailles.inra.fr/WebApollo_oak_PM1N/jbrowse/?loc=Chr9:21783156..21784210	Qrob_H2.3_Sc0000032	NA	Chr9	21783156	21784210	1055	21783156	21784210	687	N	E	NA	(M=4) PTHR13691:SF5 - 50S RIBOSOMAL PROTEIN L2	class8264:	0.262000	-	2	NA	LDG	2:1
Qrob_T0026910.2	Qrob_P0026910.2	https://urgi.versailles.inra.fr/OakMine_PM1N/portal.do?externalids=Qrob_P0026910.2	https://urgi.versailles.inra.fr/WebApollo_oak_PM1N/jbrowse/?loc=Chr9:21798691..21803076	Qrob_H2.3_Sc0000032	NA	Chr9	21798691	21803076	4386	21799044	21802949	447	N	E	NA	(M=1) KOG0550//KOG0691//KOG0712//KOG0713//KOG0714//KOG0715//KOG0716//KOG0717//KOG0718//KOG0719 - Molecular chaperone (DnaJ superfamily) [Posttranslational modification protein turnover chaperones]. // Molecular chaperone (DnaJ superfamily) [Posttranslational modification protein turnover chaperones]. // Molecular chaperone (DnaJ superfamily) [Posttranslational modification protein turnover chaper…	class12829:	0.335000	-	1	NA	LDG	2:1
Qrob_T0026920.2	Qrob_P0026920.2	https://urgi.versailles.inra.fr/OakMine_PM1N/portal.do?externalids=Qrob_P0026920.2	https://urgi.versailles.inra.fr/WebApollo_oak_PM1N/jbrowse/?loc=Chr9:21819081..21823442	Qrob_H2.3_Sc0000032	NA	Chr9	21819081	21823442	4362	21819113	21823362	873	N	E	NA	(M=2) K17081 - prohibitin 2	class3581:	0.007000	0.631650	1	NA	LDG	NA
Qrob_T0026930.2	Qrob_P0026930.2	https://urgi.versailles.inra.fr/OakMine_PM1N/portal.do?externalids=Qrob_P0026930.2	https://urgi.versailles.inra.fr/WebApollo_oak_PM1N/jbrowse/?loc=Chr9:21825082..21825773	Qrob_H2.3_Sc0000032	NA	Chr9	21825082	21825773	692	21825207	21825773	567	N	E	NA	(M=2) 2.3.2.4 - Gamma-glutamylcyclotransferase.	class11952:	0.884000	-	1	NA	LDG	NA
Qrob_T0026940.2	Qrob_P0026940.2	https://urgi.versailles.inra.fr/OakMine_PM1N/portal.do?externalids=Qrob_P0026940.2	https://urgi.versailles.inra.fr/WebApollo_oak_PM1N/jbrowse/?loc=Chr9:21840533..21842216	Qrob_H2.3_Sc0000032	NA	Chr9	21840533	21842216	1684	21840697	21842196	651	N	E	NA	(M=8) PF04640 - PLATZ transcription factor	class17662:	0.018000	0.631650	1	NA	LDG	2:1
Qrob_T0026970.2	Qrob_P0026970.2	https://urgi.versailles.inra.fr/OakMine_PM1N/portal.do?externalids=Qrob_P0026970.2	https://urgi.versailles.inra.fr/WebApollo_oak_PM1N/jbrowse/?loc=Chr9:21875124..21883267	Qrob_H2.3_Sc0000032	s_1A1MO3_760	Chr9	21875124	21883267	8144	21875147	21883120	1320	N	E	NA	(M=1) K02144 - V-type H+-transporting ATPase 54 kD subunit [EC:3.6.3.14]	class6784:	0.779000	-	1	NA	SG	2:1
Qrob_T0027010.2	Qrob_P0027010.2	https://urgi.versailles.inra.fr/OakMine_PM1N/portal.do?externalids=Qrob_P0027010.2	https://urgi.versailles.inra.fr/WebApollo_oak_PM1N/jbrowse/?loc=Chr9:21910661..21912936	Qrob_H2.3_Sc0000032	NA	Chr9	21910661	21912936	2276	21910661	21912936	417	Y	IE	nrouhier	(M=5) PF04134 - Protein of unknown function, DUF393	NA	NA	NA	NA	NA	LDG	1:1
Qrob_T0027020.2	Qrob_P0027020.2	https://urgi.versailles.inra.fr/OakMine_PM1N/portal.do?externalids=Qrob_P0027020.2	https://urgi.versailles.inra.fr/WebApollo_oak_PM1N/jbrowse/?loc=Chr9:21924248..21925663	Qrob_H2.3_Sc0000032	NA	Chr9	21924248	21925663	1416	21924304	21925583	231	N	E	NA	NA	class13656:	0.360000	-	1	NA	SG	2:1
Qrob_T0027030.2	Qrob_P0027030.2	https://urgi.versailles.inra.fr/OakMine_PM1N/portal.do?externalids=Qrob_P0027030.2	https://urgi.versailles.inra.fr/WebApollo_oak_PM1N/jbrowse/?loc=Chr9:21948933..21953660	Qrob_H2.3_Sc0000032	s_1AXMN1_1126	Chr9	21948933	21953660	4728	21949194	21952845	2538	N	E	NA	(M=1) PTHR23160//PTHR23160:SF2 - MYOSIN HEAVY CHAIN-RELATED // SUBFAMILY NOT NAMED	class3827:	0.007000	0.631650	1	NA	SG	2:1
Qrob_T0027040.2	Qrob_P0027040.2	https://urgi.versailles.inra.fr/OakMine_PM1N/portal.do?externalids=Qrob_P0027040.2	https://urgi.versailles.inra.fr/WebApollo_oak_PM1N/jbrowse/?loc=Chr9:21968369..21969573	Qrob_H2.3_Sc0000032	NA	Chr9	21968369	21969573	1205	21968369	21969573	1116	N	E	NA	(M=84) PF00646//PF08268 - F-box domain // F-box associated domain	class1088:	0.000000	0.000000	139	expanded	TDG	2:1
Qrob_T0027050.2	Qrob_P0027050.2	https://urgi.versailles.inra.fr/OakMine_PM1N/portal.do?externalids=Qrob_P0027050.2	https://urgi.versailles.inra.fr/WebApollo_oak_PM1N/jbrowse/?loc=Chr9:22064143..22065330	Qrob_H2.3_Sc0000032	NA	Chr9	22064143	22065330	1188	22064176	22065330	1155	N	E	NA	(M=84) PF00646//PF08268 - F-box domain // F-box associated domain	class1088:	0.000000	0.000000	139	expanded	TDG	NA
Qrob_T0027060.2	Qrob_P0027060.2	https://urgi.versailles.inra.fr/OakMine_PM1N/portal.do?externalids=Qrob_P0027060.2	https://urgi.versailles.inra.fr/WebApollo_oak_PM1N/jbrowse/?loc=Chr9:22084079..22085340	Qrob_H2.3_Sc0000032	NA	Chr9	22084079	22085340	1262	22084083	22085300	1218	N	E	NA	(M=55) PF00646//PF07734 - F-box domain // F-box associated	class1088:	0.000000	0.000000	139	expanded	TDG	2:1
Qrob_T0027070.2	Qrob_P0027070.2	https://urgi.versailles.inra.fr/OakMine_PM1N/portal.do?externalids=Qrob_P0027070.2	https://urgi.versailles.inra.fr/WebApollo_oak_PM1N/jbrowse/?loc=Chr9:22090836..22097131	Qrob_H2.3_Sc0000032	NA	Chr9	22090836	22097131	6296	22090836	22096908	1155	N	E	NA	(M=302) PF00646 - F-box domain	class1088:	0.000000	0.000000	139	expanded	TDG	2:1
Qrob_T0027080.2	Qrob_P0027080.2	https://urgi.versailles.inra.fr/OakMine_PM1N/portal.do?externalids=Qrob_P0027080.2	https://urgi.versailles.inra.fr/WebApollo_oak_PM1N/jbrowse/?loc=Chr9:22114840..22116060	Qrob_H2.3_Sc0000032	NA	Chr9	22114840	22116060	1221	22114840	22116060	1221	N	E	NA	(M=84) PF00646//PF08268 - F-box domain // F-box associated domain	class1088:	0.000000	0.000000	139	expanded	TDG	2:1
[truncated: 24,861 more rows]
