# Supplementary material for: Oak genome reveals facets of long lifespan
Source: Nat Plants. 2018 Jun 18;4(7):440–52. doi: 10.1038/s41477-018-0172-3 (PMC6086335; doi:10.1038/s41477-018-0172-3)
Supplement: Supplementary file 4 — Mapping data used to anchor the scaffolds onto the oak genetic linkage map. [file 41477_2018_172_MOESM4_ESM.xlsx]

## Sheet: 1. marker map position (5,589)
Marker ID	accession ID	LG	Position (cM)	Framework marker (FM)	Accessory marker (AM)	associated FM marker for AM	Theta (cM) for AM	LOD score for AM	physical position on scaffold (bp)	Type of anchor marker	associated scaffold	Sequence
POR015	20090485	LG1	0	x					1670062	set#2		gcaaagcaaagcaaaacacagcaccccgcccccaaaaccaaaaccaaaaccaagaaaagttcaaaacctaaaccctaxxxxxxxxxxxxxxxxxxxxtcgagtctttgaatttgtatgattgggggggattttgaaaaccatggcatcggaaagtgcatcgaaaccgagctcagccacagccacaggctcaggagccgattcgtacatagggagcttgattagcttgacttcaaagagtgagatcagatacgaaggcgttctctacaacatcaacactgatgagtccagtatcggactccgaaacgtacgatcatttggaactgaaggtagaaaaaaggatggcccgcaagttcctccaggcgataaaatttacgaatatatactcttccgtgggagtg…
s_1CDSUA_1042	507821722	LG1	0	x					1330375	set#2		ATTCTCTCGGCAGAGATAGACCACAAAANGAANGACTACAAATTTGGGTTTGGNTTGACAGTTGGAGAATAGATTTGATGGCTCCAATGCTGTATTCTTA[A/C]ATTTGATATAAGCTAATGCGAGCTGGTATCCTGGCAAATTTTCTCATTTAATTCTGCCTTTCATATATAGGTGAAAAGAANTTGCTTGTACCATCTCTTA
s_1BNEIB_478	507820635	LG1	0		x	s_1CDSUA_1042	0.0000	54.48	349377	set#1		GCCCTTCATGGAGTTGACACTTATGTGACGTGGCGAAATCNACCTCCCTAAAAANGCACATACNACCTTGGGNACCCCANCTATNCCCACTGCCATGCCA[A/G]AGAAGGGCATTCCTACGGTGGTTCACCTTCACGGTGGAATCCATGAGCCTGAGAGTGATGGGAACTCAAACGCATGGTTCACTRCTAAATTCAAATCAAG
s_1BXS0Q_1704	507821134	LG1	0.64	x					768964	set#1		TAATGCAGCTTCAGCTTCCCGTGCAACCCTTCAGAGCCCTCCAATGTCAGAAGGAATTGAGAAAGCAGAAAGCACTAACCAAANTGCATCAGCATTGCAG[A/C]ATGACCCTAGCAAACCAAGTAATAGTCCCCACAGCCTATTGAAGAGTGCTAGCATTAGTGCTTCTAAGTGAGTGGATGTTAAAGGAANGANTTGTGAGGA
s_1A5SRO_414	507814567	LG1	0.64		x	s_1BXS0Q_1704	0.0000	49.49				ATGATTTCTTGTGAGGTCGCTCTCGAATCGGATGCCACTTCTTCTTCTTCTTCTTCTTTATCCTCTGACAAAGACGTCGATCCATCATCAATAGCAACAG[A/C]TAAGATCGGAGCGAGGGTTAGGNNTAAGNNNCCATTAAAGGTACACCATATTCCGAGAGTGGCGGAGGTGGATATCACTGGTATGGAAGGTGTGCTGAAG
s_2G5N5L_1389	507823707	LG1	0.64	x					1307046	set#2		ATTCACCTTGAATATGCTTCGGGTGGCCGAGCCTTTGTAAAGGAGTCAGTAATGCGATAATCATCCTAAGGATTCTCCTCATTGTTATCTGTGTTGGGCT[T/C]CTTGGAGCAAANTCCTTTTCRAGTAATTNCATGGCTCAACYTGGGACTGTCTTGCCTACATTTCTTAGTGAAGTTTGCTTCTCCAAACAAAACTCTGAGG
s_1CCX65_608	507821692	LG1	0.65	x								CAAATGATAAGGAGGATATTTCATCAACGCTGTCTGATCCAGGTCCAATATGGGACACTGAACCAAAGTGGGATAGTGAACCTAATTGGGATGTAGAGAA[T/G]CCAATTGAATTGCCTGGGCCATCGGATGATGTGGAAACAGGAATGAAAAGGGAAGTCACCCCTCATTTTGAAGAGAAATGGGTTGTTACGAAAGGACAAT
s_1BM05L_302	507820529	LG1	0.67	x								TCCACATGNAGGGGCCATTTTGTGATCTYATGTGGAGTGATCCTGAAGATATTGAAACATGGGCAGTCAGTCCACGTGGAGCAGGTTGGCTCTTTGGGTC[T/C]AGGGTCACTTCAGNNTTCAATCACATAAACAATCTGGATCTGGTTTGTCGAGCACACCAACTCGTACAAGAAGGCCTTAAGTACATGTTTCAAGATAAAG
s_1A5KNH_1650	507814488	LG1	0.67	x					1512823	set#1		NNAAAAGCTCCAYGAYCTTGACGTGAATTTTGCTCTTCCAAATTGCCATTTGTGGTTAATCGCNATGTGGTCATAAGTCATCCTGTACCACCAGTTNTAC[T/C]GTCAGATAGTTCTTAGCGTCATTGCTGTTCATTAGATATATATGAATGTCAGCCCACTGTGANNNGGTGATTTACACTAGATTGATAGCTGGAATATTAA
s_1D8OAY_519	507822469	LG1	0.67	x								GCAAGGATCTTGTGAAACTCGATGGGTCAGATCCATTACTACTTTATGGCTATGGCTCTTATGAGRYATGCRTAGAYCCCAGTTTCAAGTCATCAAGGCT[A/G]TCTTTGTTAGATCGGGGTTTTATTTATGTAATAGCTCACATCCGTGGAGGTGGTGAAATGGGAAGGCAGTGGTATGAGAATGGGAAGTTGTTGAAGAAAA
s_1CDSUA_308	507821724	LG1	0.67	x					1324236	set#2		CCTTGAAACCAGACCTTTTTGAAGGGTTGCGTTTTGATTTAACCAGAGGACTTAATCCAAAGTTCGCTCTTAGTCACAGTGTGTACATGGGACCTACAAC[C/G]ATTCCTTCCCAGTCTGCTGAAANCCATTNAAAATCCCTACTGCTCAGTATGAGTTTGGKGCTAACTNNATGGACCNAAAGTTGATGCTTGTTGGGAGGGT
s_1BXS0Q_1859	507821137	LG1	0.67	x					768618	set#2		TTAGTGCTTCTAAGTGAGTGGATGTTAAAGGAANGANTTGTGAGGAAGAAACAATCGTGGAGCATGATGAAGAGGTGGTTGATTGGTTGTCATAGGCAGT[T/C]GGAACACCATATTAGAATTTTACCTCTGAGCTGCGCATGGGATAGCTTTGTTTTACAYGCTAAGCCCATAACATCCCCCCTTRATTGTGGGTGGTTGCAR
v_12308_67	507811810	LG1	0.67	x								GGCTCTCAATGGGCTCATTGGAAGTGGGGTTGACCTAATCATCTCCTTAAAGATAGCCCCATAGTC[A/G]AGGGATGATTCTGCCTCTATACAAATTCGAGCCATTATCTTCACAGCAATTTCTGGATAGGCYCCAGCTGCACTCTCACCACTAAGCATCACACAGTCAG
v_12308_769	507811814	LG1	0.67	x								TTGTGTTGACACGTGGAGGAACCACGGCCAAGTTGGTTGCCAAGTACAGGCCAGCTGTTCCAATCCTGTCAGTAGTTGTTCCAGTTTTGACGACAGACTC[A/G]TTTGATTGGACTTGCAGTGATGAGACACCAGCAAGGCATAGCCTAATATACCGGGGTTTGATTCCTCTGCTGGCTGAGGGATCTGCTAAGGCCACTGATG
s_1BW7NY_508	507821064	LG1	1.01	x					330182	set#2		GGGAACAATATGATCAATGCTGGGGAAGCCAAAANNGGCTAATGACATTGGTGCCATGATGAATTTAGCTGGNTTTCATGGAAATGGNATTAATGCTTCT[A/G]CTCCTGCTTCTGCTGCTGCTTTAGGAGGCAATCCCAATGGTTTGGCAGGTTTTCAAGTCCAATCCAACAATGGGNTTTCATCAGGGNATCTTCTNGTGGA
s_1BY538_833	507821150	LG1	1.23	x					223913	set#2		GGACTGTTGATTACCCATCTGATGCACCAAACANTTCTRTGTTNTCTCCTGACCCTAAGAATGACGAAGCTGAGGATCATCAAGATATAGATATTGAGGA[A/C]CTTTTNGGNAGTGCAACACCAGAAGATGAAACTGCTGAARNANANNANANCAMTGGNTTTGATATCAATATGTCACGTCATAATGACAGTGATGATGAGA
s_AE02G5GU9_516	507824600	LG1	1.26	x					1631586	set#2		CTGGAACTTGGAAAATGCGCCGGAGCCACCGTGAACGTGGTGTCACAACCTCAAGAGTTAGAGGGACTCCTATGGCTCATGCCTGTCATGATGTTGTTTG[A/G]GTTGTGTCAGAAGCAAGGGAAGCAGGTTGACATTAAGTATTGGAAGAATGGGGAAAAGAATGTTGCAACTGTATATGTCGATGGTAAGTTTATCGCTTCA
s_2IR1HL_748	507824229	LG1	1.85	x					3664024	set#1		CTGGACAAAGTCGGATGAAGTCGAGCCATGGGGTACAACACAGCACCAANCATTAATGGAAATGCTGCTCCAATAGGAATTTCAGCTAGCAATTTGGAAA[A/G]CAGATAGGGTCCTAACTTATAAGACCCCTTTGCACGCTCTCTGTCTACAATTGCANGTTCCTTGGNNAACACACCCACAGTCTTTGTAAGAGCAGCCATT
s_1A4YNB_305	507814263	LG1	2.11	x								TCCTGGGCAAGAGCCATTCAGCTTCAAAATTGGCCAAGGTTCTGTAATTAAAGGATGGGATGAAGGTGTGYTGGGAATGCAATTGGGANAAGTTGCTCGT[T/C]TGCGGTGCTCTCCTGATTATGCTTATGGTTCTTCTGGCTTTGCTGCTTGGGGTATWANGCCTAACTCTGTCCTAGTTTTTGAGATTGAAGTCCTGCGTGC
s_1A5BYK_2035	507814380	LG1	2.11	x					1715128	set#1		ATAGTATAGCCATCACCACCTTTGGCAAGGGGNAGCAGGAACCTACTGACTCTCCTGAAACTCCAACTCTTCCAAATATTAGAACAAGGGTTCCATCCAG[T/C]GRCTCACTGAATAATGTTGCTTCCTCATTCCAATTGATGTCTAAATCAGTTGAAGGAGTCTTAGATGAGAAATATCCTGCATATAAAGATCGGCATAAGT
s_1AEHCS_328	507815964	LG1	2.37	x					329598	set#2		ACCAAGTAANTATAGAAGCTGAGCAGCANAAGGTCACAGTTTCAGGAAGTGTAGATGCTGCTACTCTGATTAAGAAACTAGTCAGAGCTGGTAAATATGC[T/C]GAGCTTNTGGTCACAGAAACCCNAMCMAAAACNNAAANNNNNNNNNNNNNNNNNNNNNNNGCAGAAGAACAACAACTGCATCAAAGATGATAAGAACAAC
v_1377_464	507812172	LG1	2.37	x					3525323	set#1		AAAGGATTTGAAATAGGACAAATTTTCCTTCAAATTGGTTTGGAGGSAAGTTCTTCCAACCTACTACATTGCAATTGAAAGGACCATCCATTTGTACTTC[A/T]AATCATTCAATAATGAAYCATTTAATGAAAATATACATGWATGGTCATATGAATCACCACATAATGGTTTGTAGGAGATTCCTTTGGTTTGGAGGAAAAT
s_1A0LGZ_1280	507811945	LG1	2.46	x					567745	set#1		CGAAACTCTAATCTCCGACCTCGACCTCCCCGAAAACGCCACCGTTTTGGGCCTGGCCGTMGACRCCGTCAACAAACGCCTCCTCGCCGCCATCACCGCC[A/G]TCGATCCGCTCCCTCACTTCACCGCCCTGGCCTCTTACGACCTCCAAAAANCGACGCCGCATCTTCCTCTCCGTACTCGARGACGATGACGTCACCACCG
s_1A0HOQ_452	507811901	LG1	2.67	x					3661165	set#1		ATCAATCAGGTCGAATCAAACCAACATCTCGAATCACCGCCAATTGACCNAAGTCCGACCATTTATCCTAGAAGGTTTGTGAATTCTTGGATATTACTAA[T/C]GTTGTTATCAGATGTGCCACTATTCATTGATCTGTCTCATACAGGTGCTAATTANGGAANNAAGATGTCTTTGCATAAANGGCGGGTCTCGTGCATAATG
s_1DFK66_275	507822605	LG1	2.67	x					3661340	set#1		TCAGAGTAGGATACTATTGTTTTGGTATTCCACAACTTACCTTCTCCTTAAGAAAANNCAAGCCCAAATACCAGCAGCTTGAATTACCCCNTCCTGRCCA[A/T]ATCCAACCAGAGCAACCGCTTGAGACTTTTACTACTTACCAAGTTGAAAANTACAGCCAACTTGAGTCANTTCCCATCAATCAGGTCGAATCAAACCAAC
v_13951_270	507812207	LG1	2.68	x								TTCTTGTTAAGTACTACATGGGAAACTATCTTATTAATTCTGCTTTATCGATATTATATATAATATGTGATTGAATAATATTAAAGTTTGTAATGGGCTT[A/G]CTATCCATATGAATCATATGCTTGGTAGACATATGAATCATATGCTTGGGTAGATATCCCTCTTAGGCTTTCTGATGATACTAGGGTCATAGCTGTTTCC
s_1AMVCC_444	507817271	LG1	3.83	x					4460046	set#2		GAGGTTCGAGGAAGGTTNGCCTCCGATCTTGACCGCGCTAGAGGTTCAGGGACACTCGGTCCGATTGGTGCTTGAGGTGGCTCAGCACTTGGGAGAGAAC[A/G]TGGTTCGTACTATTGCTATGGACGGTACTGAAGGTCTAGTCAGAGGCCAGGACGTGCTCAACACTGGCTCTCCTATCACTGTGCCTGTCGGTAGGNCTAC
s_1A6XOZ_933	507814974	LG1	3.83	x					4621515	set#2		CAANNTTAAGAGGAAGGGGCCTATGGATTGGAATACAAACTGGTGCTTTNGTTCAGACAGTTATGCTCTCTATTATAACAAGTTGCATAAATTGGGAAAA[A/G]CAGGCAAGCAATGCAAGGGAGAGGATATTTGAGGGGNAAACTTCCACAAGATAATAATGAGAATGAGCAGAGAATTTTGGTGAGCTAAATAATGTTATTA
v_5958_148	507813587	LG1	3.83	x					4729092	set#2		TTGTRCCGCAGTTGCAACTCCACAGTTGCTGCTACAAGCGGCGTGGACCAATCAGAAGCGAGCTGAGGTCTATWCAGGTCCGAAATTCGAGGAGAGCCAG[A/G]TTGAGATTCGAGGTTGTTAACCGTAGGAGTAGTAGGAGTCTCCGCGACGTCGTTTGTTTCGCCGTGGTCATAGCTGTTTCATTAATTCTTTYGAAATGCA
s_1CDHP5_662	507821717	LG1	3.83	x					6540862	set#2		CAATCCAGAAGAGTTTGATAACCANGAAAAGTCATGGGAGCAATGTAGAKCAGGTCCTTCCTGATAGCTTTTTGCCTTCTCCTACAAAATCAGCGGGAGT[T/C]CTCTCTGACTTCTCTGCTGCTAYGATGGAGGTTAATGAGAGCGCTGCATTCTCAACTACTCAATCTTCAGAATACAACTCTTTACTGCCCACCACTTCTG
v_7751_472	507814045	LG1	4.15	x					4436431	set#1		AAATCTTGCATACACATGATGTATATACAAGTTACAAACATTCCTAAAGAATTAGGAAGAGAGTCAAACAAAAAATAAGGCTCTAAAAAAATAGTCTATA[A/T]AATCTATAATGGAATGCTCATCCCTAGTTCCAAGAGTAAAGAACTACTCATACAACACTCTGACTCTCAAAAAAAACATTTGAACTCCATAATTGGAATC
s_1A61LZ_664	507814675	LG1	4.15	x					4479962	set#2		TTTTGGCCGACAAGCCCAGGGTCACAAAGTTCCCAATCAATTTTCAYCCTGAGAACAATGAGCATGGTGAAGAANCCCCTCCTTTAGCTGAGAATGCCAT[T/C]GAGACCAATGTGAATGGAGAAGAACCACTCCCTTCACCTGAAGGACCAGCCATTGAGCAGTAGGTTGTAAANTTGAAGCAACTGYGTGACATATTGACTT
s_1A61LZ_802	507814678	LG1	4.15	x					4480100	set#2		CTGAAGGACCAGCCATTGAGCAGTAGGTTGTAAANTTGAAGCAACTGYGTGACATATTGACTTCAAATTTTGACATACTGATGATTTTGGGTGAAACTGG[T/C]TTNCCAAATCTCAAACATCTCCATCCATGATATGCTTTNGTGACTGAGATCTACTGTGAATTGTCAGTTGGAATGTTTNGTACCAACACTGTACTTNGGT
s_1AH7I_610	507816447	LG1	4.46	x					4454730	set#2		CGCGTGGCGCATTCGAGTTCCTGGTGNAGAGCGTGGCTGGCTCCACCGCTGAGCTCCTCTGTGGATTGAAGAAAGGCGATGTGGTTGAGCTCAGCCAGGT[A/C]ATGGGACGTGGATTCGATATCGATCGGGTCGACCNGCCCGAGTCATTTCCTACGCTTCTCATTTTCGCCACTGGATCCGGAATTAGTCCAATCCGGTCTC
s_1C27ND_524	507821312	LG1	4.65	x					5723113	set#2		CCGAAGGCGAACGCGCTCGTGTTAAAANGGCATANAGAATACAGGCAGAAGATAATATTAAACTATCAGCCTCTCCATAGGGAGCTATATACTCATGAGG[A/C]AAACTNCTTTGTCCNCTCATTNCTTAAAGCAATCGCTGAAAATACAGAGGAGAGTTTTAGAAGTATAATGTTTGAGCCCTCTCCTGGAATTTATACATTT
s_1BE1VC_321	507820040	LG1	4.77	x					5651321	set#2		TATTGTTAAATCAAATTAAGTCATCCTCATTGCCATACAATCARTAAATTAACTCTMTACTCCAATTTTCTATTGACTAGGACCTCCTCTTCAYWNNTGK[A/G]TCCTTTTGTTTTTGATAGGACACAAATGGATCCTGAATCTACTCCAATTGTCCAACCWGGAATATCTTTAACTCTGACAAAACCCGGTTATGAAACATGC
s_1BE1VC_379	507820041	LG1	4.77	x					5651265	set#2		ACTCCAATTTTCTATTGACTAGGACCTCCTCTTCAYWNNTGKRTCCTTTTGTTTTTGATAGGACACAAATGGATCCTGAATCTACTCCAATTGTCCAACC[A/T]GGAATATCTTTAACTCTGACAAAACCCGGTTATGAAACATGCTTNGTAATTGAACCAGAATACTCTCAAGAAAATGATCCCTTAACAATTGTTCAAAANN
s_1A7WX0_1019	507815205	LG1	5.27	x					4795985	set#2		CNCNNTTCTCATTANAGWCTMGATAGGCTAATAATACCTGTGAGAANGGGACTGTTTTTNGAATGGTAACGTAGCAAGTTGTGATTAGTGAAAGCAAGTT[A/G]TGATTAGTGAAAGCAATAATATATGAGTTTGTATCCTTATATAGTCATGGTCCTTGTT
s_1A6SCF_1310	507814945	LG1	5.27	x					6319407	set#2		TTCAAATTAGAAATCCATGGGCTAATGAAGTTGAGTGGAATGGACCTTGGTCTGACTCATCTCCTGAATGGACTGATAGGATGAAGCACAAGCTGAAGCA[T/C]GTTCCACAGTCAANAGATGGTATATTCTGGATGTCTTGGCAAGACTTTCAGATTCATTTCCGATCAATATATGTTTGCCGTGTATACCCCCCAGAGATGC
s_1A5JRZ_890	507814465	LG1	5.27	x					5650525	set#2		TCAAGGCTCTCCTTNCAAGAAACTAGCTCGGCGTTTCGANGTTACATRGTGGGATCAATTTGAATTTGATGAAATTGTCAATGAAATCAAGTCACCAAAT[T/G]TACACTTCAAATATTTGATTGTAAAAGCTGAAGTTGAATCAGAATTGCTCCAAGCTTCCTCCAAAAANNGAGATTAAAAGAATATTGCTCAATGCAATTT
v_8034_33	507814140	LG1	5.27	x					6792188	set#2		GGTGGTGAGAAGAAAAGATTAAGTATTGCACT[C/T]GAAATCCTCACAAGACCTTGTTTATTGTGTCTTGATGAACCCACCAGTGGCCTTGATAGTGCCTCAGCTTTCTTTGTAGTTCAAACTCTTAGAAATATTG
s_1ALLFQ_463	507817114	LG1	5.27	x					6244231	set#2		CGCCTTGCTCTCTGCCTCTGGACCTTCCTCTGTCTCCCTCCTNCTGATTCCTTCTACTCCTACGCCTATTACTCTTCCTCTTCATCTTCTGATGATGATG[A/G]CGATGATGATGACTCTTCCTCCACTCTCAATTACAACAACGGATACTATTATCATTCCCATTCAGATTGATACTCTCTCNNATTGGGATTCATGCACAGN
s_2FRE01_1332	507823552	LG1	5.34	x					4815770	set#2		TCATCTTGCGTGAAGATCAACTCCCACAAAAGTTTCTTCATCCCAAGACAAAGAAGAAAATGAATAAGCAGGGAGACGACATCTTCACTGCAGATGACTT[T/C]GGCCGCCATGTTGATAAAAGAGCCCCCYTGCAGCCTCCTATAAGAAAGGCATTAGCAGTTTTCAGTGGAAAGAGGAANTCCTAATGACAACCATTTTTCT
WAG011	20090679	LG1	5.89	x					6289466	set#2		ttgggataagcaaaaaagagggagagagcttcttcatattagcttaaggttgtaatggttgtgtaactagtaacaacaaagcctttgcttcaaactgcactggttttgagctttgtgtatagtgtgagaaagctactaactttagaggtggtgttgagaaaaaaaaatgggtctttctcagtttagtagtagagggagaacaagtagaggcttggcagtggctttctgcttatggggtttgatctcaatgtgttgtgctgctagattgagtgcttcaaggcagaaacttgaggtccagaagcatttgaaccgcttgaacaagcctgcagtgaaaagcattgagagtccagatggggacgtcatagattgtgttcacatgtctcaccagccagcttttga…
v_5492_658	507813493	LG1	5.89		x	WAG011	0.0840	21.86	6973720	set#1		GGATTATGTTCATGATGGTTTTTAGTCGTGTTTAAAACAAACTGATTCGTCTAGCAAAATTTTTAAGCTCACCTTTAATTGATTATTATGCTATTATTTG[A/T]ATGTGCAGGGGAATGGCTGTTGAGGATCCAACTGCTCCTCATGGCCTAAAACTAGCAATTGAAGACTATCCCTTTGCTAATGACGGTCTCATCCTTTGGG
s_1ASTHK_964	507817968	LG1	5.89	x					6554763	set#2		GAAANTCCTCCTAGCTGTACAGCCAAAANNTCATACCCACATTAAAGAAATCTGTAGACACAACATGGATCTCAGCGAGGATGACCATCACTATCATCAT[T/C]ATCACTATCATCATCGTCAACCACAACAACANCAANNNAANNTACATACTACGACTACTTACAATGAATACATAATGCATNCGTAAAAAGACAGATGAAC
v_8034_444	507814144	LG1	5.89	x					6792531	set#1		TGTTGTTTTAAAAAATAAGAACATATCACTCTTAAAAGGTTTAATTTGATTTAAAATTCATAATGAGTATCTTCTTGGTAATCTAAGTTGTTTCATGATT[C/G]TTACAGTTCTTTGCTGAGGCGGGTTTTSCATGTCCAAGTAGAAGGAATCCTTCTGATCATTTCCTACGCTGTGTCAATTCAGATTTTGACGTTGTAACTG
s_1AV06N_928	507818240	LG1	5.89	x					6868950	set#2		ACAACTNGTTCNAAGGCTGAGCTGACAGTTTGTGTTTGATACACCTTTTTCCAATTATTCCAATTTAWTTTTTNNCCCYNNNNNNNNCTTTCAATTACTA[T/C]TGTAAGGATTCTGACACTGATAAATTTAGACCAGGGCTTTTGCTGTTCAAGGAGAATTAAATACGGTTTATGTAGNTTTTTNAGTCAATGAAATAATTCT
s_1AJHI_335	507816803	LG1	5.89	x					6795474	set#1		CAGGTGACCCCAAAATGAAAGGCAAGGATGTTATCACAAAATTGTATCGCATGCCAGTAGATCATTCCAAGTGGTGGGACTTAGCTGCTCTAGTCGTTCT[T/G]ATCATANTTTTACCGGCTACTCTTCTTCATCATTCTCAAGTTCAAGGAGAGAGCTTCACCATTATGTCAGACACTTTATACTAAGAGAGCCCTACATCAT
s_1DD3HL_906	507822561	LG1	5.89	x					6808155	set#1		AAGGGNACTTGCAGGCGCCGGTTGGGTACGACGGGAATAGTTTCGGGTATAGGGACATTGATGGGAGTAAAGTGCATAAGGCATTGAGGGAGAAGTATGG[A/G]GAGGAAGGGTATAAAGAAGGGGATGTWATTGGTTTTWWNATTAATTTGCCYGAGGGCGCGGCTTATGCACCTAAGCCGCACCATTTGGTGCTGTATAAAG
s_1BRKWW_862	507820883	LG1	5.89	x					4916676	set#1		ATGACRCTTGGGAGTCGATATATAGAACTGTTTCCATCCTCGAACGAAGAGTTGGAAGAAGCAGTCTCTAGAGGGCGGTGACTTCTTATTGTGCCTTTTG[A/C]TACTTNGTACTTTTATTATCTTAAGGTTGTCTTACTTTCTATGAATTTTGCTTTACTAGTTTTCACTTTTTNAGGTNNAAAACATAACTTACCATTGTTG
s_1DD3HL_527	507822559	LG1	5.89	x					6808533	set#1		AAGCGAAGAAGAAGAACAATAACGTGTGGGTCACGAAATCGACCCGAAAGGGGAAGAAGAAGAACAACAACAACAATCACAACAGCCACAACAACAACGG[T/C]TCKGCRGCACAAGCTTCCGAAGACACTGTACTMATCACTCCAATCCACAAATTCCCAGACAAATCCGACGACACCCCGGARCTCAAAATCTGYCTTTCGA
s_1AKLU6_532	507816967	LG1	5.89	x					4916288	set#1		TCCTCTCCAAGTTGATTTTGCCNTTNCAAAGGAATAGGCAGAACTTGGGCAGGAGATACATTGAGGTTTNCAGAAGTAAGAGGCAGGAGTACTATAAAGC[A/G]ATAGCAAGGGAGGTTTCAGATGCTCGTGGTGGTTCACCACACCGAAGGGCCCCAAGGGCTAAATCTTATGATGAGGCAAAGGACTCAGCTGAACACACTG
v_6691_155	507813784	LG1	5.89	x					4974371	set#1		ATTTGCAGGCATACTTTTCACCATTGGACTCATCAGTACACAAGTAAGTSACCCCAAATTCGCCTCGGCCTAGCTCGCGGCCAAGTTCGTAATCAGCTGA[A/G]ATATCATGGCCTGTTGGATCTTTCAGGACCCAGAGCTTGTTCCCACCTCCAGTTCCGTTGACCGCAGCATAGTCAGCAGAAAATGGATTGGGTTTGTTTT
s_1A3ZO7_403	507813779	LG1	6.87	x					4958264	set#2		GGATTTTGTTAGCTTTTNTGAGAAATCATCCAGAGCTCAAAGATATTYTAGAAACAGATAAGAATCTAGAAGCTGAYGWTATTGCTAATGCTTTGTTAAG[A/T]AAGAATCTTTTAGCCCGTTGTGATCGTGTGGTGAAAACTGTTCGTCCTGGGNARRAAAAANTTGTCTACATGGCCAGCACATTTAGAGATTTTYCMGGAT
s_1A8P1M_1009	507815426	LG1	7.23	x					5003944	set#2		CAGTTCTTGCCAAGGAAATTCAAAATTGCAGTYACTGTACCAACAGACAACTCAGTTGATATTCTTACNAATGATATTGGTGTTGTTGTTGTTACTGATG[A/G]TGAAGGGGAACCTCAGGGATTCAACATATATGTTGGTGGCGGTATGGGAAGAACACATAGGTTGGAGACCACTTTTCCACGTCTCGGWGAACCTTTGNNN
v_6691_580	507813787	LG1	7.63	x					4975700	set#1		AAAATCCTTCACGTTCAGTAGATATAACATWAAAAGATAMAAAGATGATAATAATACTTAAATATGGAAGTCCTAAAGGAGGGGAGGGGSAATTCACAAA[C/T]TGATTGACTATATAAAGTGCAATACCAGGTTTGAAGAATACTGACAACCCAAAATCAATTGCCTTCARGGGAGAAGTTTCCTTCTTGTTTGCAAATAGAA
s_1A5O64_1214	507814524	LG1	8.21	x								GTCAGCAAGTAGATCCAAGTCAATGGAGTGCTTATTATGGTTATGSACAAGGCTATGAGGCCTATGNWTATGGGNCTACTCAGGATCCATCATTATATGC[A/G]TACAACTCATATGGTGGCTATGCAAATTACCCACAGCAGGTTGAAGGTGTTCAGGACATGGCAGCTATGACAGGAGCCGTGCCTGCTGTAGATCAAAGGG
s_1B8KHV_683	507819632	LG1	8.47	x					7427562	set#2		AGGTCCRCCNTTCTTCATCRGGACTAATGAGTCCAATTGATGAAATTGAGGACNNAAAACATGGTAGTARCAAACAATCCAGAGAGTGGANGTTTTGGTG[A/G]GGGCCGAAGTACCAATTATGTGACAGGTTTTCCCCTTGGTTCTTGGGATGACTCTGCTATGATCTCGGATAATATMAATGGTNCTAAARAGACTTAGAGA
s_1BA8W_517	507819773	LG1	8.52	x								CAGGACTCATTGGAAGCTTTGCATACTCTCATAGAAATGTTTTTGGAAGAAGCCAGAAACTCAATATTTCTTTAGAGAGGGNCCAGATTGACTCAATATT[T/C]CGTATAAACTACACAGACCCATGGATTGAAGGAGATGACAAGCGGACATCCAGAACAATAATGGTTCAGAATTCAAGGACCCCTGGAACTCTTGTTCATG
s_1B1UZA_524	507818985	LG1	8.78	x					7387276	set#1		GCTCTCCGGCCAAANTCCCAAGTTCCATTTCGAAAATTTACCGTCTKGCAGATCTGGATCTCTCTTTGAATTCAATCTCCGGTCCGATACCGGAATCGCT[A/C]GGTCGAATGTCGGTTCTCGGAAATTTGAACCTGGATGGCANTNAANTTTCGGNTACCATACCGGCGAGTTTGCTCAACTCGAGGATAAGCAACTTAAACT
s_1A3QJ8_1085	507813643	LG1	8.78	x					5341427	set#2		AYTAAAATCGTATAAATATATATGYTGTATTGYATATGAATTGTGGTTTNAAGCTTTAGTATCTCTTATGTGTTTCTGGTGTGCATGCCCTTTGAAGGAT[C/G]TTGTGCTTATTGGTTTCATTTACTTTCACTCTTCTATGTAGCACTACCATTGTCCTTTTATTTTGAGGTAAAGATAGATATATTATTGATATAGTTTGTA
v_AA11YC02_249	507814619	LG1	8.78	x					7862498	set#1		AGTTATGGAGAGGATCTGCAAGTATCTTGAAGCTGAATCACGTGGAATTTCACTGTGATTCTAACTTCTCTACTTGTAATTCTGGACTTTTATTTTGTAG[C/T]TATAGCTKTAAGGCTTGTAAGCTCTTTGGGAGTATATTATAGCAAAAGATTGTAGGAGTGTAAAACCAAGAAGGGTCCCTTCTGGAGCTGGTTACAAATT
v_AA11YC02_257	507814623	LG1	8.78	x					7862506	set#1		AGAGGATCTGCAAGTATCTTGAAGCTGAATCACGTGGAATTTCACTGTGATTCTAACTTCTCTACTTGTAATTCTGGACTTTTATTTTGTAGYTATAGCT[G/T]TAAGGCTTGTAAGCTCTTTGGGAGTATATTATAGCAAAAGATTGTAGGAGTGTAAAACCAAGAAGGGTCCCTTCTGGAGCTGGTTACAAATTTTG
s_1ANLMF_968	507817370	LG1	9.33	x					7462258	set#2		ACATTGGTGTTGTNAGAGCAGTTCGTCTCTGGTATGCTTGTCTTGGAGGAGAGTTTGCAATTGAAATCAAGCTAAGAGAAGACGACACAAAGCTTGGATT[T/C]GCTATTAGCCGGACAGAAGAGGGATTTATTTTCATCTCATCAGTTATTGATGATGATGAAAATGCACCTTCAACCCGGTCAGGGCTACGCAATTTGTATA
s_1A0DRN_495	507811809	LG1	9.36	x								GAATCAAGTACTACAACAACCTCATCAATGAGCTTCTAGGAMAAGGTNTTAAAGCCCTTTGTGACAATTTTCCACTGGGATCTTCCCNAARCCTTAGAAG[A/T]TGAGTACGGTGGTTTCTTAAGTCCCCACATTGTGGATGATTTTCGGGACTATGCGGAACTTTGCTTCAAGGAATTNNGGTGATCGGGTAAAGCACTGGAT
s_1AHV63_755	507816541	LG1	9.4	x								ACTACCGATTTGAGCCTGCTTTTGTTGAGAGCAAGAAACTAATTGCTGAGATTGGGGATATGATGAGCGTTCAAGTTATTGTTGAAGGATCAATGAATAG[T/C]TCAAACCCATACTTCTCAAGCACTTGGAGGCGCAACTATACTGGGGGATTCATTCTCGATATGGGGNTACNATTTCATTGCAGGATTGAGGATGCTTGTA
s_AE01D3M3A_887	507824523	LG1	9.4	x								AGGATAAGANTAAGTATTCRTCCGGTGGCCCNGGGGNTGNACCYGGGCATTTGATGGCGCCTTCGGGTCCTACAGTTGGGTTTAATCCGGCTGCAGCGCC[T/C]GGGTTGANNCCGGTGCTGGNTCAGGCCTTGAGCACATTACTTGCTAGCCAAGGAGCCGGGTTGGGGGNNNTTGGTAATCTGCTTGGAGGTCTTGGTGGCG
s_1A9CZR_531	507815633	LG1	9.99	x					9205161	set#2		TGTTGGATGCAATAAACGAATGCATACAGATATCTGGAACGCTTTTGGACGAAATCCAAGTCAGGTCCATCGTGGATGAGATAAAACAGGTTATCACAGC[T/C]AGTTCGAGTAGAAAANGAGAGAGGGCTGAGAGGACCAAAGCTGAAGATTTTGATGCYGAGGAGAGTGAATTGATTAANGAAGAAAATGAGCAAGAAGAAG
s_1B72GW_391	507819495	LG1	11.13	x					8258824	set#1		GGTTTGGCCAGCCAGCACAGATTGGATCAGGACAGCAAGCACTGGGATCTGTTCTTGGGTCTTTTGGACAATCAAGACAGATTGGTACYGGTTTACCAGG[T/C]ACAGGTTTTGGATCTCCCAGTGGTTTTGGTGGTGGTGGCTTCACTGGCACTAGTTCCCCTGGTGGGTTTTCNAAGTGCTGCTACTGGTGGTGGCTTTGCT
s_1AZCTX_158	507818703	LG1	11.13	x								CASAAAAGAATGNNNNNNNNNTCTTCTTCTTCTTCTTCTTRYTGTACGCTACTGATAGGTCTTTTATGTGTGGNTNTGCTTGGAGGATCTTTGTCTCATG[C/G]CCAGCTGAGTCCAACATTCTATGATTCAACGTGTCCAAACGCGTCCAACATCGTACGTGGAATCATCGCAGAGGCTTTAAAGACAGATGCTCGAATTGNC
s_A3602_329	507824366	LG1	11.45	x								CCCCTAGGCAATATCAACGCCGCGGAGSAGCRGCAGAGAGTTCGAGTTCAAAATCAAAATCAAAATCGACGGCGGAGGTTGAGGCCGAGGCCGAGCCTGC[A/G]GCGGYGRCGAGTTCGGAATGGGCAAGGCCGAGCGAGATTCCATTCCARGCGAAGMTAGCGAATTCGGTRAACGTGATTGGTTATGTCCACGTTCCGGTTC
v_12509_98	507811940	LG1	11.74	x					8322523	set#1		GCTCAGCAACTATACTACAATTGCTCCAAGGCATTCGAGCTGGAATGCAATCCGAAATGTCTGAGAATTCGGAGGGTGATAGGGATAATAGGGATAG[A/G]GATAGAGAGAGGGAAAGAGAAAGAGAACGCGTAATTTTGATCAACCCTTTTAATCAAACTGTGATTGTTCAAGGKTCTTTTGATTCAAACCGGGGTCAAG
s_1A1VSQ_73	507812740	LG1	11.74	x								ACACCACCATCCTCACCACCACAACCCTCACCCCCACCATTACCATTCAAGAAAGGATAAGAATAAGTATTC[A/G]TCCGGTGGCCCTGGGGNTGGACCYGGGCWTTTDRNTGGCGCCTTNSSGGTCYTACAGTTGGGTTTAATCCGGCTGCAGCGCCYGGGTTGAACCCGGTGCT
v_12509_345	507811936	LG1	12.29	x					8322767	set#1		TCCTGGTTTAGATTTATTGCTGCAGCATTTGGCTGAGAATGACCCCAATAGATATGGGACACCACCGGCACAAAAGGAGGCCATTGAAGCATTGCCTACT[A/G]TGACAATTAAGGATAATTTGCAGTGTTCAGTGTGTTTAGATGATTTTGAGATGG
s_1AGD1E_363	507816275	LG1	12.31	x					9012748	set#2		AAATGAAATTGAGAAGTAGAGTTRTACGTGNAYGTTTCGGTAAGRTCGTCANCAACGAAGGCCGTCACAACGAAGTCYRTCACAACAAGCTTCTACAGAC[A/G]ATACGGATCATGGGTCACAACAAGAAGTGGGCCAATCATCCACAATTGATTCATCAAANNNNNNNNNTGCTGTTGTGCCACTTGTTGAACGTGTTACTCG
s_1ASKHF_311	507817931	LG1	12.33	x					8371866	set#2		TACTTTGTTTGAGTAGTAAAAGAAGATCACACAGTAAGAGAGCTTTCCCTACCACCACTACTCATGCTTCTCTGCTTGAAGCTCCTGTTTTGTGGGCTGG[A/T]AGGCTTTGCATCTTCTATGCCCTCTTGAAGGCTGGCTTGGCTGGATCTCAATCTAACCCACTTGTCTCAGAATTGGAAGGTGGTGATGGTGGAGCTGGTG
s_1CN5F9_492	507822013	LG1	12.33	x					8369475	set#2		CTGCTTCCTCTGAGAAGGAATAYGAGCAAATCCAGCAGGATATGGATGATATCCAAATGGATTTAGAGAATGAAAGAAGCTCAAGGAAGAAGCTTGAGGA[T/C]GAGCTTAGGGAATTGAATATCAAGGTTGCCGAGATGAGTTCTGAAACTGGAGAGGCTGCAATACAGAANCTCCAAGATGANATCAAGAGTTGCAAGTCTA
s_1A8YTK_478	507815500	LG1	12.33	x					8332086	set#1		GGGGTGACCTTGGAATGGAAATCCCAATTGAAAAGATATTNCTTGCACAGAAAGTGATGATTTACAAGTGTAACATCCANGGAANACCTGTNGTGACTGC[A/G]ACGCAGATGTTGGAGTCAATGATCAAATCTCCCCGGCCAACTAGAGCTGAAGCTACTGATGTNGCCAATGCAGTTCTTGATGGCACTGACTGCGTGATGC
s_1B123O_519	507818898	LG1	12.33	x								TTATTCTCTCTCCAACTAGGGAGCTTTCAATGCAAATACACGAGGAAGCTAGGAAATTTTCATATCAGACCGGTGTTAAGGTGGTCGTTGCTTATGGAGG[A/G]GCACCAATTCACCAACAGCTGCGGGAGCTGGAGAGAGGTGTTGATATTCTTGTTGCAACTCCTGGAAGATTGGTAGATTTACTGGAGAGGGCTAGAGTTT
v_11977_97	507811542	LG1	12.61	x								CACAGTGATTGTGCTTCCATTATATTTACCTTCAATGAATGCAAARTTCATCACCATTAATAGACWCACCTCTTCTTGTGAAGCACCTGCATAAAA[C/T]CCTTGTGCTTTACCCACCAGTTTGGAGCTCATATTTGGTCCTAAGGTTAAAGSGTTATCAATCATAGTTAAAAAACCAAAGGTTGATGTGTTTTGGGGTG
s_1AGD1E_740	507816277	LG1	12.61	x					9013379	set#2		TGCCAAATGAATTTAANGAAGAGATATGGAATCTTGTTCAGTCAAANTGGTGTTTGCCTGAAGAACCTACTCGTTTGAAGGCAATGAAGCTAATGACATT[A/G]TCAACAGTTGCGGCTTGTTGGAGGAACCACAAGTCAAGGTTGAAGAAGAAGNATTTNCTAGGAAGCGGAAATNGAGCACAAGTGCCACCAAATGTAAATC
s_1AL5XH_739	507817075	LG1	12.61	x					9165059	set#1		AAAGTGCTAATTTGGATCAMTATCATRCTTCAGGGATYGTTATCAATGGTGGMTATGCAASTTTGCCAAACTCAGATGGTTCAGCTGGAATTGGANTGAG[A/G]AGCAGCAACAATGGACTTAGCCCTGAAGATGAAGATGACATAAATTACGGCTCTGATGATGTGTTCTCTTCCTTCTTGAAYTCATTGATCAATGAAGAGG
s_1AL5XH_820	507817078	LG1	12.61	x					9164978	set#1		CAGCTGGAATTGGANTGAGRAGCAGCAACAATGGACTTAGCCCTGAAGATGAAGATGACATAAATTACGGCTCTGATGATGTGTTCTCTTCCTTCTTGAA[T/C]TCATTGATCAATGAAGAGGCATTCACTGCCCAACACCNATTCCAACAACAGACTATTACTAATGGGATTGCATCGGTGTCTGCTGATCCTTTGATTTCGA
s_1A0CCD_941	507811780	LG1	12.61	x					8498499	set#2		ATACTAATAACTTAAAGCTGATTGCTAGAGCTCATCAGCTGGTTATGGAAGGATATAACTNGGGTCACGAACANNANGTGGTGACGATTTNCAGTGCACC[A/G]AATTATTGTTATCGCTGTGGGAACATGGCATCCATCCTGGAAGTTGATGACTGCAAGGCCNACACATTCATTCAGTTTGAGCCTGCTCCAAGGAGGGNAG
s_1A8GYH_966	507815347	LG1	12.93	x					10855168	set#2		TGATTTTGGCAGCATCGACATTCTTGTTCACTCACTTGCAAATGGNCCAGAGGTCACTAANCCTCTNTTGGAGACATCCAGGAATGGATATCTTGCAGCT[A/G]TATCTGCATCAAGTTACTCCTATGTTTCTTTACTCAAACATTTCATTCCAATAATGAATCCAGGTGGTTCTTCAATTTCTCTTACATATATTGCTTCTGA
s_1AGZMG_573	507816404	LG1	13.22	x								AACACTAGATTCTTTACTTGAYCTCATGGCYGGTGGCATTCTTTGGTTCACTCACCTGGCAATGAAGAACATAAATATCTACAAATATCCTATTGGAAAG[T/C]TGAGGGNNGCAGCCAGTAGNCATAATTATCTTTGCTGCTGTCATGGCTACACTTGGCTTTCARGTGTTGCTTCAGGCTGMNNAGAAGAACTAATTAAAGA
s_1AGZMG_503	507816401	LG1	13.22	x								CAAATATAATACTTCTGGCATTTAAGGTCTATGCYACAATAAAGAGTGGATCTTTGGCCATTGCTGCATCAACACTAGATTCTTTACTTGAYCTCATGGC[T/C]GGTGGCATTCTTTGGTTCACTCACCTGGCAATGAAGAACATAAATATCTACAAATATCCTATTGGAAAGYTGAGGGNNGCAGCCAGTAGNCATAATTATC
s_1A9AS9_710	507815620	LG1	13.29	x					8956736	set#1		STGCCATTCGAATTGCAGATGTTCYATCATTTTGATTCATGGATAGGTCATAAAATCSAGGTGAACACAAGGAAAWGCTGTTTGTAAATTTTTNNNCAGT[A/C]TCTTGCTAACCTTATGACCATCCCAGTGTGTGTTTGATAATGGCTGAAAGAGACATTCAGGACGCAATATGAAATAATGTACAATGAGAAATCTCAGAAT
s_1ANY2A_536	507817403	LG1	13.29	x					9100272	set#1		TGCATGCGGGTGGGTGGCATTCRGGTATTAATGCCNGACGGTCTAGGAGTAGAATCAGTAATGCCACGAAGGGCAGACCAAGCAGTCCCAAGATTGCCCC[A/G]CCGGTCCAGGATGAGGAGATCAATGACACRATCCCGAGTTTGGGGTCAGAGATGAATTTTAGAAAGGGGAAGTATTTGTACTATTCGCGTGGAGGGGATT
s_1ANY2A_566	507817404	LG1	13.29	x					9100302	set#1		ATGCCNGACGGTCTAGGAGTAGAATCAGTAATGCCACGAAGGGCAGACCAAGCAGTCCCAAGATTGCCCCRCCGGTCCAGGATGAGGAGATCAATGACAC[A/G]ATCCCGAGTTTGGGGTCAGAGATGAATTTTAGAAAGGGGAAGTATTTGTACTATTCGCGTGGAGGGGATTACTGTAAGGGAATGAATCATTACCTTTGGA
s_2FOFLP_223	507823522	LG1	13.48	x					11042223	set#2		AGATGAGAGTTATTGTAAGGCTTTATGATGATATACCTTTATCTGCATCGGTTCCAAAACGCGTGACATGTATTGTCAAGGAAGCACAAGATCCTATGAA[A/G]GGGGTCCCAGCCCCACCTAAGGATAAAANGGTTGTATTGGANNAATGGCCTGACTGTTGAGGTGCCAATGTTCGTCGTAGCCGGTGATGCTGTAGTTATT
v_7874_88	507814075	LG1	13.55	x					10763553	set#1		ATACAAGTCGGGAAGGGGAGGGATGTGGGCCTGAACCAGATTTCTATGTTTGAGGCAAAGGTAGCTAATGGCAATGGAGAACAGACA[C/T]TGAGTCGAGATATATACCGGCTTGGACACCGTTTTGACTTTTTCCGAATGTTATCATGTTATTTCACCACAATTGGTTTCTACTTCAGTACTCTGGTATG
s_1A8ZCB_1136	507815512	LG1	14.33	x								CGGCCTYGGCTCCGGCRANCAACTTCAAGACCAAGCTCTGTGAGAANTTCACTAAAGGGTCCTGCACTTTTGGAGAGAGGTGCCACTTTGCACATGGAGT[A/T]GAGGAATTGCGCAAGACAGGGATGTGACTCCCATTTNNTTGACGACCTCTCATNTTNNNTNCCTTGCTATCGTCGTTAGNACGAACACTTGTAATANATT
s_1CFE4C_2114	507821761	LG1	14.33	x					11005569	set#1		ACAAGTGTAGGTTACAATAGAAACTTGAAAATGACTTTGGCTGGTTTATTAGTGGGGATTCTATTGGAGGATGAGTACCTGAATTAGTGTTTAGGTTACT[A/G]ATAGTGGNCCTGGTGTTCTATTCCAATGTACAATATTTGTAACATGTGATCTGTATATGTAGTTTTAGTCCAATGATCNACAGTTTTNAATTCTCAGAAA
s_1A2IV6_144	507813076	LG1	15.22	x								NNNNNNNNNNNNNNNNNNNNNNNNNNNNNNNNNNGGGCCTCAACAGCACCGATCTTGTTGCCCTCTCTGGTGCTCACACGTTTGGACGTGCTCAATGTAG[T/C]ACTTTCATCAACCGGTTATACAATTTTAGCGGCTCTGGTAATCCTGATCCAACCTTAAACACAACCTACTTATCAACTCTACAGGGAATATGCCCCCAGA
s_1BDNCB_1066	507820013	LG1	15.22	x					10843581	set#1		TTTTCCATAATATTACAGACACTCATGTGGCTCACCATCTCTTCTCTACAATGCCTCATTACCATGCGATGGAGGCTACCAAAGCAATCAAGCCAATACT[T/C]GGTGAGTACTRCCAGTTTGATGGCACTCCAATTTACAAAGCAATGTGGAGAGAGGCTAAASAGTGTATTTATGTTGAGCCGGATGAGGGTGCCTCTARCA
s_1BCS9L_337	507819938	LG1	15.22	x								GTCCAAGAGCCGCCAGAGAACTCGCTCTGTCCATAGTTTATGCAGCCTGTTTAGAAGGTTCAGACCCAGTTCGGCTTTTCGAGAAGCGAATGAATGCACG[A/T]CGAGAACCTGGTTATGAATTTGATAAGGCTTCGTTATTGGAATACAATCACATGTGCTTTGGAGGGCCACCTGTTACRGTAGAGACAGTGGAAGAAGCAG
s_1DFASW_1502	507822603	LG1	15.27	x								ATCAGAGAATAGAACTGCAGCAAATGAGGTTGCAAATGGTTGCTAGACGCTGCATTACAGAATGTTAGTCCATTTGCTTATGTGAAGGCTCTTACAAGGA[C/G]TTCTCTGAGAAGTTTTGCTGCTTCCAAATATACACAGAAAANNCWACCGGCCAATTTTCCATCTTCCTGGCCAACTAGTGCCTATTACATATGTTTTGCT
s_1AZCTX_888	507818706	LG1	15.52	x								AGAATGGAAATACTACTGTTRTAACCAATCTCGACCTCACCACACCTGATGTTTTNGACAATAAGTACTTCTCTAATCTTCAATCTCTAGAGGGTCTACT[T/C]CAGAGCGATCAAGAACTATTTTCAACCACCGGGGATGAAACCGTTGCCATTGTTAACAACTTTACTGCTAATCAGACTGCCTTCTTTGCCAGCTTTGTGG
s_1BDNCB_819	507820016	LG1	15.79	x					10843827	set#1		TATTTATCTCGGATACTGGTATCTTTGCTACAACTTTTGTGCTYTACCGAGTTGCAATAGCAAAAGGGCTGGCTTGGCTTGTATGTGTTTATGGCATGCC[A/T]TTGCTTGTAGTGAATGGCTTCCTTGTGACGATCACATACTTGCAGCATACTCACCCTGCATTGCCACACTATGACTCATCGGAATGGGATTGGCTGAGAG
s_1BCS9L_415	507819941	LG1	15.79	x								TCGAGAAGCGAATGAATGCACGWCGAGAACCTGGTTATGAATTTGATAAGGCTTCGTTATTGGAATACAATCACATGTGCTTTGGAGGGCCACCTGTTAC[A/G]GTAGAGACAGTGGAAGAAGCAGACGAGCTTCTAAGCAATGATGAAAAGGAAACTGCAATTGAAGCAGAAGTCCTTGCAGCTCCTCCAAAGTTGGTATACA
s_1A2IV6_262	507813080	LG1	15.79	x								ATACAATTTTAGCGGCTCTGGTAATCCTGATCCAACCTTAAACACAACCTACTTATCAACTCTACAGGGAATATGCCCCCAGAATGGAAATACTACTGTT[A/G]TAACCAATCTCGACCTCACCACACCTGATGNTTTTGACAATAAGTACTTCTCTAATCTTCAATCTCTAGAGGGTCTACTYCAGAGCGATCAAGAACTATT
s_1APXDS_1237	507817664	LG1	16.08	x								NNNTGNTTNGTCTCTCAAGTTTATGTTTTAGAGTCTGTCTTGTTATTGGTTTGTGTGATATNTATTTNGTGATAGATAATAAGGAACTAAGACTTGTCTT[A/C]TATCTTTCTCATATGTCATATTGTTGTTTATTGTCATAGGAAATGAAAGTGGTCTGAGACAATACTGTAAAAGCTCAAACTCATATATGGTGTTGTGTGC
s_1B36QC_493	507819116	LG1	16.37	x								CGNTGATCAACCATAAAGATTATTNCACNAATGGCCAAATCATTACATCMAGTGCAGTCAATATCACTGAAACTGAAGTCTTGACTGCTGACGGTCATTC[A/G]ATTGCCTATGACTATCTTGTYGTTGCCACTGGCCATAGCTATGNYTGTCCCNNAAACTAGGACTGAGAGACTTAATCAATWCAAAGCAGAAAATCAAANG
s_1A34Z3_630	507813367	LG1	16.37		x	s_1B36QC_493	0.0178	43.71				CCTAGAATTGTTTTGGAATGTTTGTTCGAGGGTTGAACCAAGTTTTCATTTTCACTTGCCCTATAATACATTGATGAATATTAGGTCTTATATATGTTGC[T/C]GTCCAGCTGGAGTGAAATTGATGGTANAATTNAATTATGTGGATGATAAATTGCTCTCATTATRTACTTGAAGTCTGGCAGGCTGTGAAAATGTGGACTA
v_2563_59	507812849	LG1	16.37	x								TTCGACCATCTGTGGACCCATCAAAGCCTTATTATTACCGTCCTCTTCAGCCCTCCGA[C/T]CACTACCGAGTTCTGAAGTCGAACGTCGACGTTTTGAACCTCATCCAGGTCGGTCTGACTCTCTCCGACGCCGCCGGTAACCTTCCCGACCTCGGATCCG
s_1AEEE6_717	507815943	LG1	16.77	x					11277618	set#2		TTGGTGCTRGTWATGAAGTTGCCTGGCTACATCTTGGAAGGNTATTAGTTGGCATATTTTNNGTAGTTTTTGAAAATGGTTGACTTTTGCTTTATATCAA[A/G]CTTATTAATGTAGAATGAAGGGTGTGAGATTATCTATGGAATTTGTGTTCACATAAANTGAATTTTTTGACTTGATGTTTCCNNNNNN
s_1AEEE6_589	507815940	LG1	16.77	x					11277512	set#2		CTGGAATGAAGATTGGTCGCATAGAGGATGTGANTCCCATCCCTAGTGACAGCACTCGAAGGAAGGGTGGTAGAAGAGGTAGAAGACTGTAGGCTGGCTT[A/C]TTGCGTCAACCWTCTCATTATYCAACTTTGGTGCTRGTWATGAAGTTGCCTGGCTACATCTTGGAAGGNTATTAGTTGGCATATTTTNNGTAGTTTTTGA
s_1DNMZ8_475	507822788	LG1	16.94	x								TCCAGTGTTGTATTCTGTGGACCCTGTGCTGCACACTCTAACGTTTGAGTATGTGGAGGGTCCTTCTGTCAANGNCATACTCCTTGANTTCGGGTCACAT[A/G]GTATTATTGAAGAGCGATTGGATGATATTGCTTTACAAATTGGTGTTGCAATTGCAAAATTGCATGATGGTGGTCTCATCCATGGTGACTTGACCACATC
s_1ALSH5_240	507817133	LG1	17.06	x								CCAATACTACCATTCATTCCCAAGCTCTCCTCCTCCTCCAAGATCCTAGGCTGTCTAAACCCCAAATGCTCTTGGATTCACCGCTCTAATACTCAATGCA[A/G]TGATTGCAAACAAAGCTCCAATAACTGCACTCAGATCTGCCCTCCATATCTCATCCTCTACGGTTCAGGCTCCACAGGCGGCATTDCTCTCTCCGAAACC
s_1ALBZK_1260	507817101	LG1	17.06	x								TAACAGAGGCATTCAATTTGGCTGATGACATACTTCGGCAGGGTGTTCGTGGCATCTCTGATATAATAACGGTTCCAGGTCTGGTCAATGTTGATTTTGC[T/C]GATGTGCGGGCTATCATGAAAGATGCTGGTTCTTCTTTAATGGGGATAGGTACTGCAACTGGNAAGACCAGGGCAAGAGATGCTGCATTGAATGCCATCC
v_2563_242	507812845	LG1	17.06	x								TTCCCGACCTCGGATCCGGSAACCGGTTCATCTGGGAGTTCAACTTCAAGGACTTCGACGTGGCGCGTGACCCTCACGCTCCTGACTCGATCGCGTTGCT[A/G]ATGCGACAGGGGATCGACTTCGAGAAGAACAGGGAGGAAGGGGTTGACTCGTCCCGGTTCGCCGAGTTGATGATGTCGTCCGGGCTCGTCTGCAACGACT
s_1AWDOW_1030	507818406	LG1	17.06	x								CTTCTGGTTNGGCAATGATGCCAATGCTTTNGCCTGATGGACGGATCGGATATGTTCTGCAACAGCCAGGAGCACAGCCACATACTCCACCTTCACATCC[A/G]AGAGGAGGTGGCAGGGGTGGGNNNNNNGGTGGTGGTGGGAGTGGCAGCAAGAGTAGTGGCAGTTCAAGTAGGGNAAGGCACAGTAATGATGGTGGTCATG
s_AE01BXXF0_799	507824489	LG1	17.52	x					11159601	set#1		GATCTTGATTTCTACCGGATATTAGCTCTACYGAGGTATGCAACAGATGGCTNTTNAAANGATGTCAGTCCGATTCTGTTAGAGAAGCTCTRAAGGTTTY[A/G]TGGTTCAGATTTTTGACAGTTATATGGAAATATGATATCTTTATCTCTGCANGGTTCCAGTAATTATCCNGATGCTTCTCTTGCCGTTGTTGCACTTGAT
s_1B3CZV_1548	507819126	LG1	17.52	x					11402697	set#1		CTGAGCGTGGCTGGAGATTGCGGCCATAGAATTCCTGTTAATAATTGTTGTTGTAAGCACATTGTTCAATTGTTNGCTTAAAANGGTGTAGCCATTGAAA[A/T]TTTAGTTTCTTCATTAGCACGTATAGGAACTACAGCTACAAGCATTCAAAGCTTTTTGAATATAATTCTTTCTCACCATGGNRKTTTTGAGGTATGTGNA
s_1A21JS_241	507812837	LG1	17.74	x					11234819	set#2		CCTCTTGCCATGACTGCAGTCACAATGATGTCTTCTCGGGCATTAAGATTCTTGTGAAGTGTGATCGAGTTAAAANGTTGGCTACGGCAATCACAGAAGA[T/C]GATGGCTCTTTTGAAGTCGAGCTTCCCTCAGACAGTACTCCAAAATCATCTCCTCCACTGAATTGCCATGCCAAGCTTCTAGGGGGTCCAAGCCAGCTCT
PIE122	20090317	LG1	18.44	x								ttggaaagaaagaaagagagagaaggtgtgtggaattttctttagaggaccaaggaatctcctcaaggagcgtctgctaggaggtgcttttcttttctcccttcatatcttttctcctctgaagagagagattcccttggttttccttttcccttcttctttctcttgacttctttcccaaacatctattgttttttccttctatatctacatctacatcccgataattcagatctaaatcaaaaaacaaacagaaaaatggcggaagagcatcgatgccaagcaccaaagctatgcgcgaacaactgtggatttttcgggagtccggcgacgcaaaatctctgttccaaatgttaccgagatttgcagctcacggagcagcaatcctcttcggctaag…
s_1AINNU_1497	507816667	LG1	18.44	x								TGGCTATGTTNAATTATGAAGAGAAGGCCAAGCGTGAGCACAAGGTTATGGCTGATTTGCAGAGATTGGTGCAGCGCCATATAGGGCAGGATGTCGGTCC[A/T]AATCATGATCCNTNNNNNGCAACAANGCCTGCAGATACTGCTGATGCTTGATTTTNATGTATGTGATTGCTACCTGTATTGGTTTGATCTCATGTCCTTR
s_1AT52S_850	507818008	LG1	18.44	x								ATCCTCATTGGCTTTGAAGTCCCCTCATGAATATCGGCAGTGCCTCCTGTCATATATACGCTTTCTTGCAAGAGAAGCTGATGAGTCTCGTTTGCGAGAA[T/G]TCTGTGAGAGTTTTCTTGGACCTCCTACTGGGATGGCTGAAGATACATCTTCAGATTCAAGGAACCTGGCATGGGATCCTTGTGTACTAGGTCTGAGAAA
s_1B1CNJ_1064	507818939	LG1	19.22	x								TCCCNACACCCTTCTCTTGATGGTTTTGAAGATGAAAAGGAATGCATCACAGGTTCTGAGGATGAATTCGCTCGCTAATTAACTAKCTCTTGATCCATGG[T/C]TTACAAGTTTAATCTCTTCCCATTTCAGCTTTGTTTGATATAGACGTAAAATCTAAGTATGCATGCTTATCTAAGCTTGTGCTCAGTAACAANNAAATTC
v_2914_202	507812913	LG1	19.3	x								ACGGTGCTATATATGAAAGCATGAGGCTGTACCCACCAATTCAATTTGACTCCAAGTTTTGCCAAGAGGATGATATATTACCCGATGGTACTTTTGTACA[A/G]AAGGGCACAAGGGTTACGTACCATCCTTATGCAATGGGTCGGATGGAGCGGGTTTGGGGTCCGGATTGTCTCCAATTCAAACCCGAAAGGTGGCTACACA
s_2GAXBA_1661	507823763	LG1	19.34	x					15567240	set#2		TTACAACACACTGCCGGAATGGCTACTATGATAATCTCATTTTTCACCGYGTCATCAAAGGCTTCATGGTACAGACAGGAGATCCTTTGGGAGATGGCAC[T/C]GGAGGGCAATCTATTTGGGGCAGGGAGTTTGAGGATGAGTTTCACAAGAGTTTACGACATGACAGGCCTTTCACCGTGTCAATGGCAAATGCAGGCCCAA
s_2GAXBA_1610	507823760	LG1	19.34	x					15567189	set#1		ATATTCACATGAGATTGTACCCAGAGGAATGTCCAAAANCTGTGGAGAACTTTACAACACACTGCCGGAATGGCTACTATGATAATCTCATTTTTCACCG[T/C]GTCATCAAAGGCTTCATGGTACAGACAGGAGATCCTTTGGGAGATGGCACYGGAGGGCAATCTATTTGGGGCAGGGAGTTTGAGGATGAGTTTCACAAGA
v_2914_528	507812917	LG1	19.63	x								TTTGATATTCGGGTTGCGGATCCAAATCAGGCTCCGAGGTTCGCTCCGGGTCTCACTGCCACTGTTAGAGGCGGCCTACCAGTTCTAGTTCAACATAGGK[G/T]GACTCATTAATTAAGGACTTGGCCTTAAAATCACACTGTAAAGGACTTGCATGTATGTTTTTTCTTTTTTAGGCTAGCCAGGAGGCAGTAAACAAATGCT
s_1APDXW_90	507817581	LG1	19.79	x								TAGGGTTTCCTTTTTCTTCTTCTTCKTNNNNNNCRTTYTYTCTCATCGAATTTCAATCCCGGCCTATGCGATTTGCGAAGGAGTCCAAA[A/C]CATGTACAGCAATTTCAAAGAGCAAGCAATAGAGTACGTGAAGCAAGCCGTACAGGAAGACAATGCCGGAAACTACGCCAAGGCTTTTCCTCTTTACATG
s_1AM49W_1644	507817176	LG1	20.24	x					12075422	set#2		TGTCACCAAAGATTATGAGTTGCCCYTNCAGAGTTGGTCGGGTTTTCAGATGGGTGAAATGGGTNGGACTTTGAAGTGACATGGTTTTTTWNNNNNNNAA[A/T]TTTCTGCTGGTGTAGGCCATCATCACCTTGTCGAGCTCAGACGGTTCATTATCATGGGRTGGCTTTACTGCTGTTCTYAATGTAATTCCCCTATGCTCAT
FIR039	20090039	LG1	20.47	x					11932623	set#2		agcgtggtcgcggccgaggtacgcggggagCCTCTTTCATCGCTCACTCACTCTAAACTCTCTCTCTCTCTAAAACCCTCCTCAAACCCTAGCTTCCTCCTCTCTCTCTCTCTCTCTCACTCGCTCGCTTCCATGGAGTTTTGGGGTGTTGAAGTCAAGGCAGGGCAGCCTCTTAAGGTATCACCTGGAGAGGAGAAGCTCATTCATCTTTCACAGGCATCCCTGGGTGAGTCTAAGAACAAGGGAAATGAATCCACACCTATCTTTGTGAAGTTTGGTGATCAGAAGCTTGTGTTGGGAACACTTTCCCAAGAGAAATTCCCTCAGCTATCGTTTGATTTGGTTTTTGAGAAGGAGTTTGAGCTCTCTCACAACTGGAAAAATGGGAGTGTATACTTT…
v_15911_402	507812531	LG1	20.55	x					11933481	set#1		ATGATTGGAATCAATAATTTNCTGAGTAAAGCTTACTAAACTCTGCACCTTCAACATGATTTCCTATTTTTTGTTTATATGCTTTAGATGGTAAGAAGGT[A/G]GGTGGTCATACAGCAACTCCACATCCTTCCAAGAAGGCTGCAAAGACTCCTGCAACTAGTGAGCAATCTAAGCAGAAGTCCCCAAAATCTGGTGGTGCAT
s_1A92IY_2055	507815562	LG1	21.24	x					12591555	set#1		CGACTTGTAAAGTCMTTGTTATCATGAGCRTGTAATCTCAATCAANAACATGTTGTCCTCANCTTCTCCATCAAAGTARTATCAATACGTTTGGCACTTG[A/T]ATAAAGCACTATGATTGTGAAGATTGTATAGGTTATGCTTAAATTATTGCAAATTGTAAGATATTGCATCCAAGTGTAGCTGCTTTTGGAGGATACTATT
s_1A92IY_1969	507815559	LG1	21.24	x					12591641	set#1		AACCTTTGCCAGAGGCSATGCTCAGGTACAATGGCTTATTGCCTTGATTCGCATGCAAGGGCTAGCAGAATAATAAAGCCAGCAATCGACTTGTAAAGTC[A/C]TTGTTATCATGAGCRTGTAATCTCAATCAANAACATGTTGTCCTCANCTTCTCCATCAAAGTARTATCAATACGTTTGGCACTTGWATAAAGCACTATGA
s_2FSI76_174	507823577	LG1	21.52	x					16811579	set#2		AGTGTGAGTGGCTTTTGGTGTGGCRATGGCATCTACAGCTTCGRCTCTGTCATGGAGTTCTTCTTCGTGGCTCAAGAGCTTCGGTGGAAACTCAAACGAA[A/G]CTTCTAAACTATCGGATAGAAGAACAGCCTTGGTCATTTTGGCTCAGANGAAAGCCAAGAAGACCCNGAAAGGTAATTTTGAAGGAGGACGTGGAATACC
s_1A31WN_1255	507813341	LG1	21.52	x								AGAAGCTGAATATCACCACAAAANNTAGTCGGGTTTATTGTTGGAAAGGYCTTCGATTTTCGGCTCGACAGGACTTGGATGGATTTTCTAGATTCACTGA[T/C]CATGGTATTGAAGNGNTTGTGCCTCTAGAACTTTTGCCGCCTGATGTTCGATCCAAATACCAAGCAAAACCAAATGACAAGTCCAAGCGTGCTAAGAAGG
v_15911_267	507812527	LG1	21.52	x					11933616	set#1		AGTTCCACTCTCTTTTCATGTGTGTTTAATTCCATGTCAATTGTCTCATCTCTTGTCCACGCTGATAAGTCATGCCTTTTGTTGTGACATGATTGGAATC[A/G]ATATTTTTTCTGGAAATATGTATTTTCCTGTGACATGATTGGAATCAATAATTTNCTGAGTAAAGCTTACTAAACTCTGCACCTTCAACATGATTTCCTA
s_1A2Z9C_593	507813313	LG1	21.61	x					11941073	set#2		TGAACGTGACGATCCAGGGRAGTCTCGGCCCCGTACAAGTRGTCATGTCGCCGGAATTGACGGTAGGCGATCTCGTCGCCGCCGCAGTGAAGATTTACGC[T/G]AANGAGTGTCGCCGGCCAATCTTGCCGACCACCGATCCGGCCATGTTCGACNTCCACTACTCGCAGTTCAGCTTAGAAAGTTTGRACAGANGAGGAGAAG
s_1CUGOD_1364	507822209	LG1	21.61	x					12102390	set#1		GRTGCAACTGAGGTTTCATCTCTTCCACCTGGTTGGTNNNNTAAATATGAGGATAGAATTACATCAGCAGTATGGAATCAATCTGAGAAGGCTTGGCAAT[T/C]GCTGTTGGGTGAGCTGTCTGCTGAATCCGAGCCATCAAAGACAGTTGTTGTAGTTGGCCACCCTGCAATTCACATAGCATTGATGGGGCATTGCCTAAAT
s_1A25NP_754	507812905	LG1	22.13	x								AACTTGCAGTGTTCTTACCATGGTTGGTCATTTGATGGATGTGGATCTTGTGTTAAGATTCCTCAGGCTTCATCTGAAGGTCCTGAAGCTCGTGCTCTTC[A/G]GTCYCCGAGAGCATGYGCTACCAGGTTTCCCACAATGCAGNCTCAAGGTCTGCTCTTYGTTTGNCCGGATGAGAATGGCTGGGAAAGAGCTCGTGCTACC
s_1A25NP_1224	507812902	LG1	22.13	x								TTAATAANATAGAAATAGACACAAAGCTTNCAATTGTTGGTGATNANNANTGGATAATATGGATTTGTTCCTTCAATGTGCCAATGGCACCTGGGAAGAC[T/C]CGATCTATTGTTTGTAGYGCTCGAAACTTCTTCCAGTTCACAATGCCTGGGCGTGCCTGGTGGCAAGTGGTTCCTAGATGGCATGAGCATTGGACTTCAA
s_2FSI76_117	507823575	LG1	22.13	x					16811537	set#2		NNNNNNNNNNNNNNTAAACAGACCAAAATCAGAGACAMMAAAAGAGACAGTCAGTNGAGTGTGAGTGGCTTTTGGTGTGGCRATGGCATCTACAGCTTCG[A/G]CTCTGTCATGGAGTTCTTCTTCGTGGCTCAAGAGCTTCGGTGGAAACTCAAACGAARCTTCTAAACTATCGGATAGAAGAACAGCCTTGGTCATTTTGGC
s_1A2MPL_811	507813122	LG1	22.13	x								AAGGTGCAGAGAATGGTATGGANTTCACAATTGTGAGACCTTTTAANTGGATTGGACCCAGAATGGATTNCATTCCTGGCATTGAYGGTCCAAGTGAGGG[T/C]GTTCCCAGAGTTCTGGCATGCTTTAGCAATAATCTACTGCGTCATGAACCANTCAAGCTTGTGGATGGTGGTGTTTCCCAGAGAACATTCGTTNATATAA
s_1A8AMQ_602	507815317	LG1	22.38	x					16846563	set#2		TAGGATTGAAATGTGCCCCTGTAGAGATGCACCCATTTGTTGTGTCACCAAACTCATGTAGGTGGAACCCATGAGGCCCCGGAGTAAGCCCAGTAACACG[A/G]ACCTTCACAGTTGTGGGACCATCGTCTTCTTGGGTCAACGTGACGACGCCTTCGNNAGCRGAGGTGCCCTTGAGGACGGCAACGGCTTNCTTGGTGGCGG
s_1B4PVO_707	507819240	LG1	22.45	x					12668095	set#2		GTCAGAACANTCAGTGTGCATATGCTTTCCAGTATGGAGATGGCAGTGGGACCTCTGGATATTATGTATCAGACTTGTTGTATTNCGACACAATTCTTGG[A/G]GGGTCTGTGACCACGAATTCTTCGGCTCCCATTGCCTTTGGGTGTAGCACCTCACAGACAGGAGACTTGACAAAGTCAGATCGAGCGGTTGATGGCATCT
s_2FI5R1_666	507823438	LG1	22.45	x					16844922	set#2		TGGGAAACATAATTGCCAATGCYGATGGGGTGGCAGAGGCAACAATTGTAGATAAGCAGATACCATTAACTGGTCCTAATGCAGTTGTTGGGAGAGCCCT[T/C]GTGGTTCATGAGCTCGAGGATGACCTTGGAANGGNTGGACATGAACTAAGTCTGACCACTGGAAACGCAGGTGGNAGATTGGCTTGTGGCGTYGTTGGTT
s_1C5RHP_703	507821434	LG1	22.73	x					17033007	set#1		CTCAAGAAAANGGCTGCTTTTGMTAGAGATGAGATGCCTGTTGAAAATCCACCAGAAACCAAGCTAAAAGAGTCGCCAGCACCACCACAATCACAACCTC[T/C]AGAAGACGAAAAACACACATCCTGTTTTGCAGACATATGGAACAAACCACCAAGAGGAGAGGACTACACCATACTGCAAGCACTCCTGAGCTGGGACATG
s_1APR6H_641	507817636	LG1	22.73		x	s_1C5RHP_703	0.0064	44.20	18141074	set#2		GYGGTAATGTAATGATGGAGAATAGAATGGAGGTTTNGGGACATCCCGGGTTNNNNNNNGGATATTACGACAATGGATACGGGTATGGTAGCGGGTTTGT[T/C]AATGGGTATGGGCATGCTAATGGGAGTGAGTATGGATATGGGCACGGATATGGAGGACCCATGGGTGGACCTATGGGTGGACCCATGGGCGTACCYNTGG
s_1A2MPL_1497	507813119	LG1	23.4	x								ACATACCCTATTTTTNNNNNNNTTTTSGGTCTTTCCGGTGTCACTAGTCTTATAGCTGAAGTAGCTCAGGAATATGTTCCGGATATCTCTGGAGAAGGCA[T/C]TAGATTCTGTTRCYGAACTCTATCGTATANCTGTAATTGTCAGTAGAGCTTGGCTACGACATGTTGGGGNCCATTATACAANGAAAGCCTGCTTTATGTT
s_1ALQPM_641	507817126	LG1	23.4	x					17082000	set#2		AGTCAGAANTCGTACGGTCTGTGTTTNNTTTATGTCCGTTGGGNTGGGNCCCGTGGAGTCCGAGGCTGGTTGAGTCCGTTGTGTTGGGTTGCGTGCCGGT[A/G]ATAATAGCTGATGGCATCCGKTTGCCNTTCCCYTCCGCCGTGAACTGGGCGGAGATATCRCTCACGGTGGCGGAGAGGGACGTGGGAAATTTGGGAACGA
s_1CH15H_917	507821834	LG1	23.55	x					12640949	set#2		CNMATGTATTCCTATCTNAAAACAAGGAAGATACTGTGACATCAAACGTCCAGAGCATTCAGTTCCAGGCTTCCACCRAANTCGGTAATTATACAAGAGG[A/G]TCATAAAATCTTTGTACTTCATAAAATATGCATTGTACATAATTGGTAAGNTGTWTGAACTNTCGTNAATAGTACCTGAATGGTCCTTCAGATAATAATA
s_1A3G3R_357	507813524	LG1	23.87	x								NNNNNNNNNNNNNNNNNNNNNNNNNNNNNNNNNNNNNNNNNNNNNNNNNNNNNNNNNNNNNTCNAAGCCNNTCAGAAATNTCAWWTTCAGTTTCAGTGTT[T/C]GAAGCTTTGAATAGCAATGGCACCAAAGGCAGAGAAGAAGCCGGCGGAGAAGAAGCCAGCGGAGGAGAAGAAAGCCGARAAAGCGCCAGCGGAGAAGAAG
s_1A01J1_363	507811612	LG1	23.87	x					16846563	set#2		GCCAATCCCTCACCCTCTCTGTCTCCGCCGCCACAGCTCCCAAACCTCTCACCGTCGTCGCCGCCACCAAGAAAGCCGTTGCCGTCCTCAAGGGCACCTC[T/C]GCTGTCGAAGGCGTCGTCACGTTGACCCAAGAAGACGATGGTCCCACAACTGTGAAGGTTCGTGTTACTGGGCTTACTCCGGGGCCTCATGGGTTCCACC
s_1BFURZ_500	507820168	LG1	24.41	x					16845282	set#2		ATCTCTACAGGGGCACATTTCAATCCTAAMAATTTGACACATGGTGCTCCTGAGGATGAAGTCCGTCATGCGGGTGACCTGGGAAACATAATTGCCAATG[T/C]YGATGGGGTGGCAGAGGCAACAATTRTAGATAAGCAGATACCATTAACTGGTCCTAATGCAGTTGTTGGGAGAGCCCTYGTGGTTCATGAGCTCGAGGAT
v_5939_256	507813565	LG1	24.41	x					18100793	set#2		CGGTAATAACCAACTTTGGGTTCGAGTCCTTGACTTGTTTGGCGAGTTCTTGGGTTGTGTAGACAGGGTTGGTTGTTGAGGCGATGGCGCCTATTGCGAC[G/T]ATGGAGAAAAAGCAGATTGGGAATTGGATTGAGTTCGGAGCGAAKATGAGGACAACATCGTTTTTGGTGATGCCTAGGCTGAGCARTCCTTGTGACACTT
s_1A05OE_463	507811693	LG1	24.41	x					18278198	set#2		ANRAAATTTGCCAGCGAGCATGCAAGTATGCTATAAGAGAGAACATWGAGAAGGACATAGAGAAGGAGAGGAGGAGAAGTGAGAATCCTGAGGCTATGGA[T/C]GAGGACGAAANCGATGAAGTGGCAGAGATTAGGGCTGCTCANTTTGAGGAGTCCATGAAGTTTGCCCGTAGGAGTGTTAGTGATGCTGATATACGCAAAT
WAG040	20090708	LG1	24.66	x					18141076	set#2		agtcagtgagcgaggaagcggccgcataacttcgtatagcatacattatacgaagttatcagtcgacggtaccggacatatgcccgggaattcggccattacggccggggtggaagtcgtgcccccaaagaaagagaaagaaggcggcggtggtgacggtgacaagaaggatggcggcggtgggaagaagaagggtggaggagatggtggtaaagagcaaxxxxxxxxxxxxxxxxxxxxxxxxxxtaatgtaatgatggagaatagaatggaggttttgggacatcccgggtttggatatggatattacgacaatggatacgggtatggtagcgggtttgttaatgggtatgggcatgctaatgggagtgagtatggatatgggcacggatatggagg…
s_1A24E5_1529	507812890	LG1	24.66	x					17154344	set#1		ATGAGCTGGATGCAAGGGNAACTAACCATGANTGAGACAGAAGATAGGGTTGCTCCCAAGTGATGGCCTCAACAANCCCAGCATCCTCTTTCTAGCATGT[A/G]CCTACATTAATGGATTTCAGGAATGGTATCCGGGTAGGACTGATTGTGATATATTTGTCCACCAGTGATYTCAAGGTCTTGTTTTCAACAACTCCTTNNA
v_5939_65	507813573	LG1	24.99	x					18100984	set#1		GTTGTTGATGTTCAGCTCGGACTCAGATGATGATGGGTTATGGTTGAGCAAATCGTTGAAATGG[A/G]TAACGTTTGGGTTTGAAGTAACGTTGGAGTTTGGTCCTAAAATGACAGCCGGCAGGTTGAAACCTTTGACTTTGTCGTACAATTCGGCAACGGTAATAAC
s_1D4F85_416	507822430	LG1	25.01	x					18139965	set#2		CCACGAAACTGAGAGACAAGCTRTCTGAGNAAACGAAGAAGAATGTGGAGCTTGTCTCTCCTCTGCCTCCTAAGAAAGACAACAAAGCCGCCGCCGACGA[A/C]AGCAAANCCTGAGAAGAAAGCCGAGGACAAAANNNCCMAAGAGGCTCCGGTGACGACGGCGGTTTTGAAGCTGTCACTGCACTGCCAGGGGKNGCATTGG
s_1A7OYR_467	507815172	LG1	25.1	x					18183275	set#2		GTGCAGCTGAAATCTTGTTTGGTCTTGGATTYGATAAGCAGATGCAGGCAANGAAANCTCGGGATNTTTCAGGAGGATGGAGAATGAGGATTGCTTNAGC[A/G]CGGGCTCTCTTTATGAATCCAACCATCCTGTTGCTTGATGAACCTACCAATCATCTTGATCTAGAGGCTTGTGTCTGGTTGGAGGAAACTTTGANGAAGT
s_2GE464_807	507823781	LG1	25.1	x					18183275	set#2		GTGCAGCTGAAATCTTGTTTGGTCTTGGATTCGATAAGCAGATGCAGGCAAAGAAAACTCGGGATNTTTCAGGAGGATGGAGAATGAGGATTGCTTTAGC[A/G]CGGGCTCTCTTTATGAATCCAACCATCCTGTTGCTTGATGAACCTACCAATCATCTTGATCTAGAGGCTTGTGTCTGGTTGGAGGAAACTTTGAAGAAGT
s_1ANR4K_630	507817392	LG1	26.07	x								AGGTAGCGGCTTTNATCAATGCATCGGACTCTAGAGAGATYGTTTNCACTAAGAATGCTACTGAAGCCATCAATCTGGTAGCATACTCGTGGGGACTGTC[A/G]AATTTAAAACCAGAGGATGAGGTAATTCTCACAATTGCTGAACATCACAGTGCCATCGTACCCTGGCAACTTGTAGCTCAANNGACTGGTGCTATTTTGA
v_5939_342	507813569	LG1	26.07	x					18100749	set#2		GCGCCTATTGCGACKATGGAGAAAAAGCAGATTGGGAATTGGATTGAGTTCGGAGCGAAKATGAGGACAACATCGTTTTTGGTGATGCCTAGGCTGAGCA[A/G]TCCTTGTGACACTTTTGCGATTGTGGATTTTAATTGTGAGAAGGTTAAGGTTTCGGAG
s_1AVBB2_1000	507818260	LG1	26.09	x					18725791	set#1		AATTCCCNNAGCAACCAAGTAACTCTGTCTGGGATTCNAGCTAATGCATCTACTCCAAGTTTTCATCAACTCTCTGGATTGGGTACCAATGGTTCTACTC[A/G]AAGAACCCATAAATGCTGTGTTTATATTGCTGACRACAGCAAGTACTGTGTGCGCTTAAATTCCATTCAAGCATTTAGTGACATTAATCGGGATGTCATA
s_2FKX0W_893	507823467	LG1	26.73	x					18811163	set#2		TTCAGAGAGTGGAAGAGGCCCTTCAGGAACATGAACGAACGTCTAGGGCCTCTGGGAAGCAGGATGTGGNAGAACTGATGAAGGAGGTTCAAGAGGCTAG[A/G]CGAATTATCATGCTGCATCAGCCAAGCAAGGTTATGGACATGGAACTTGAGCTTCGAGCACTGAGGACACAGCTTGCAGAGAAGTCAAAGCATTCTCTGA
s_1B7VMU_849	507819565	LG1	26.95	x					18769423	set#2		AGCTGAACTTGGTCTACTGCACTATCCTACTATAACTTCATATTGCCCTTCAAAGATTGCTGCTTCTGCTGTTTATGCTGCACGATGTACCCTTGACAAC[A/C]GCCCTTTCTGGAATGARACWCTAGAGCACTACACAGGCTATTCTGAATGCCAGCTAAAGGATTGCGCRGAGCTCTTGGTAAGCTTACATTCTGTGGCTGC
s_1A4XSM_414	507814245	LG1	27.02	x					18908515	set#1		TAAACATCTCCTGGATGGAGGTTGAGTTCCCAATAAANGGTYGAYGCCATAGAGAGGCCCCTGGGNNAGGAATATCACAGACACTTGATTTCACATTGTT[T/C]GGGATCCACTCAACAAAGTAAGAAGAATTCTTATTCTGCACATTGATCATCTGTTCATCGACTTCTTTAGTACTCATCTTNCCCCTGAACATGGCWGAAG
s_1ARYM3_383	507817877	LG1	27.86	x					19283054	set#2		CGTTAGCACCTGGCAGCAGTATCAAGCAGCCTTCTCGAAAGCAATTTATAGATTCAACAAGCCTGAGTGATTCTAAAAGTACAGAGGCTTCGACAAGTAT[A/G]TCTATGGATGAGCTATGTGCTGTTGATTCYGCCTCCGTGCCCTCCACTTCCAGAGCAGCAGAGGTGATAGAGTATCCAAGACATCCATCTGCAGCATCGT
s_1B0X2M_1235	507818891	LG1	27.86		x	s_1ARYM3_383			19252899	set#1		TACTTCTGGTATGTCTTACAGTCTTGCAAAAGTCCCAGAAACTGTGATACCATCTAAGATTGATGCTTTTGCATCTTCTGGAGCCATGTCTGACAATTTG[T/G]CTGTAAAGACATCATCAGCATTGCCAGTAGGTTTGAGAAAAAGTCCAGTTAGTCGGCCTGTTAGACACATTGGGCCTCCACCTGGTTTCAGCCCTGTTCC
s_1A87O2_1506	507815281	LG1	28.09	x					19073601	set#2		AACTTCTAATACCACTCCACCACGAAGCTTTGATACCAGTTCTAGTCACCAAGATGTGAGTTTTAAGGAGGCATTGCCTGGACAAGTACGTGCACCAGCG[A/G]YATTCAAGTGTGTGCGAGTGACAGCAGTGGAAGATGGRGAGGATGAGTTTGCGTATCAAGCAACTGTGAASATTGGTGGCCATNKTTTTCARNAGGGTTT
s_1A87O2_1106	507815279	LG1	28.09	x					19073025	set#1		AGTTTTGGCAAAATCAGCAGCAGCAGCNNNNNNARCAACAACATGCGCATTATTTNAAGAAGACAGGGATGCTTGAACATGGTGGAGGTGGGNATTTAAT[A/G]CAAAGTGGTGGTGGGATTGGAGGGTCGAATACAACAACATCTTCTTCTACAACTACGTGTCAAGACTGTGGGAACCAGGCTAAGAAAGATTGTACTCACA
s_AE02FKGSA_482	507824590	LG1	28.73	x					19574552	set#1		TGTGGGGTGAAAAGTAGCAAACAWATGATTCRAAANCCAGAGCCAAAGCATGGAAGCTGCTTCTTTGTGTGTGGTAATTGGACTACCACTAGAGGAGCCC[A/G]ATGTTCTTATTTCGAATGGGCTACCCNTGACTCAAAATGAAAANGGGTTGCGATCCTTTTTCGAAGAAAATAAANGACAACAGGAAATTACCAA
s_1BWE0W_825	507821071	LG1	28.74	x					24853369	set#2		TCCTTCCTGGTCCATACACATAGTCCATCTTNNNCCCNTNNRAATATCAGTATGGAATTGAATCCTAACAAATTTCTTGACACGTTTGAGTGCCAAAACA[A/C]ATCCAACTGGAAGAGAATCTTCTTTCCCTGAATATGTTCTGTGCTGGATTTGCTCTCTCNNNNNNNNNNNNNNNNNNNNNNNNNNNNNNNNNNNNNNNNN
s_1B1IS9_1087	507818954	LG1	28.74	x					19235346	set#1		TTTNTGTAGAAAANGGGTTGTGGGTAGAGACTGGTAGTATATGCCGAAGGATATTCCGGCATCGGCAAGGTCTTCAAASGTTGTTCTTTGTGGGAGTCCC[T/C]TTGATAGTTCTGCGGCGATGTTGGTTGTTAATCCAGCTGAAGTTCCTGAATGCACGTAAAGCCTGTTCGGCTGTGTCGAGGTGGGTATTGAAGCAANCCA
s_1ARYM3_914	507817880	LG1	28.99	x					19282172	set#1		GAGAATGTGATTGGATTTTGGATGAGAAAGTCTTTTNCCTTTNGTTCCTTGGGTTCTTTATTTTATGTTGGTTTTTGGTTATAAACAATGTAAGTAGAGT[A/C]AGTATTTTATCTTGTTAATAGTAGGTGGTGGATGTATGTTATTGAACAAACATATTTATAGTGAACAATAGTTTTCCTGTTTGAGAAATTTTTACATAAA
v_4080_658	507813138	LG1	29.36	x					18992657	set#1		ACTCGCTTGAGATCCTTGACTCCTCCGGGTAAGGAGGTTAGTGTAATATATACACCAGGCTCATCTTGCTCAACCCATTCATTGTCAAGGCGAGATTCAC[C/T]TTCTTTCACTCTGCCTCCATTTCTAGTYGTTGCATCAGAATGGGCTTGTTTGTTATGACCTAAATTAACTGTT
v_4080_536	507813134	LG1	29.36	x					18992746	set#1		AATGYGGACAAWGGGCATCATATCACTAGATGAATCAGCTTGGACATCTYRATTACCAGGAAAATGTTGCAYATTATTTAAATAGTAAGAAAACTGCATT[A/G]AAGATAATGTACCTGAAGCGAACTCGCTTGAGATCCTTGACTCCTCCGGGTAAGGAGGTTAGTGTAATATATACACCAGGCTCATCTTGCTCAACCCATT
v_1588_550	507812503	LG1	29.43	x					24850999	set#1		TGTACCACTCTTCCTTTTGGGTGCAGTTCTTCAAGCCCCAAGCCTCCACAGCCAGCCTGCATTTTAAGTTATAATGGCCAGTCAAATCTATCATTCATAT[A/G]TGTAAGASATAAGATAACATATGGAACATGAACATCACAAGGTTYTTCTTTCAAATATTACATAGGATATTAGACTCATTTTTTTACTTGGTAACAGACC
s_1BH1ZX_247	507820275	LG1	29.43		x	v_1588_550	0.0065	43.77	26932756	set#1		TGGCTCCRAACGAYGAAGCCATGGCTAAGCTAACGACGGAGCAGTTGAGTGAGCCAGGGGCACCGGAGCAAATAATGTACTACCATTTGGTGCCGGAGTA[T/C]CAGACGGAGGAGAGTATGTACAATGCGGTGAGGAGGTTTGGGAAAGTYAGGTACGATACGCTGCGTTTGCCGCATAARGTGGTGGCCCAGGAAGCTGATG
v_1588_595	507812506	LG1	29.44	x					24851044	set#1		CCACAGCCAGCCTGCATTTTAAGTTATAATGGCCAGTCAAATCTATCATTCATATRTGTAAGASATAAGATAACATATGGAACATGAACATCACAAGGTT[C/T]TTCTTTCAAATATTACATAGGATATTAGACTCATTTTTTTACTTGGTAACAGACCTTACAAAAAAGGAAAAACATGGCTCACCTTGTTGCATGGCCAAGA
s_1BGS8A_864	507820254	LG1	29.44	x					25146842	set#1		GCTATAGCTGCCATTTGAGCATTATNCTTCCAGTAATAACCAACTTCAGCTATAAGCATGGCATGCTTATCTTGATCAGGACACAACTTTGCAATTACTT[T/G]ACMATATCTCTCCAAGACAGTGATCAAATGAGTAAAGCTTTTAGATCCAATGTCAAGGAGAGTTTGCACAACCACTTTAAGAGTAGCTTCCAGACCATGA
s_1BDMTJ_1000	507820011	LG1	29.44		x	s_1BGS8A_864	0.0000	45.75				GRGGCCGGTTCGCGATGATGCCCGAGGTCCCGTTNGAGAAGTTCCGGGTCGGRTCGCAGTTCTNCGTGGTGACGCGTAAGCACGCGCTGGTTGTGATCAA[A/G]GATCGGACTCTGTGGAGGAAGTTCAAGCTTCCGTGTTACCGAGAAGACGAGTGTTTCCCTGAAGAGCACTATTTTCCGACTCTRCTATCAATGGNCSGAC
s_1B97ZV_1267	507819691	LG1	29.44	x					25002178	set#2		TATGACNCTTYATTCATGACAAAANTGAAAAMCTGATTTGAAAAGGCTAAGTTAGCCATATAATTTGATGAAGTGTATTAAGTACTGTATAATTTGTTAT[A/C]TTGACCCCAAANNNGGGAAGTTRTACTTTTGNAAGGCAGATGACCTAGCCTGCAGTTGTCATCCTAGATGATATGTATTATTATGTTATCTCATTCTCAT
s_1BH6EY_671	507820283	LG1	29.93	x					25151420	set#2		AGTAGTTCACTTATTAGATGCTCTAACATCTANNTTAGNAGATCTGTTAGGCAAAGNCTTNTACWCATTCTAGAGATTTTCAGGTTTTCTTTCYCTGGCT[T/C]GTAAGCAAAAAGGAATTGTGATTTGCGGTCTGCAAACTAGTGATTTTTATTTTTTNTACAAANNTATATGTCTTATGCAG
s_1AZJRA_1600	507818722	LG1	30.53	x					26704829	set#1		CCAGCAACACCATCAAATAAGGGTCATACAATATCTACTTTAACTGCTGGTGGTCACATTTCAAGCTCTCGAGCATCTAAAAAATCAAGTAATTTTCACT[T/C]GGGAACTTCAATGTCACAAGGATCACCAATGGCTTTTCAGCACAGATTTTCAGCATCAAGGTTTGACAACTCTGGCGGTGCTGGGATGCAANGANGTTAT
s_1C2R7B_1137	507821329	LG1	31.41	x					26957417	set#1		AGCTGCTCTCACCAAAGCTTACAANGAAGGANGCAAANCAAGAATGGTACGAGCTGCAGATTTAATCACACTTCCTGGAGTNNRAAAAAGCTCCTAAAAN[A/G]CGGATTGCAGCAATTCTGGAGCCATCTGATGATGGATTAGTTGATGGTGGTAGCACATTGGCAGAAGGTGAAGAAGAAAATTCTTCAGATACAGATGAGC
s_1A052Y_1153	507811675	LG1	31.63	x					27036086	set#1		CATCTTTATTATCGTGTGCTTTCCATTTCTAACTGTTNGGNAATGATGACTGCTATTCTTGTGATTGCATTTATTATCTTTGTACTTCATATCTTTTAAG[T/C]ATACATTATATATCTCATCGAAGAATGTGCGCTTGTTTTTTTACCAG
s_1BK03U_1012	507820414	LG1	31.82	x					27324694	set#2		ATTCAAGTGCTTTTGATCCAAATGGAAGGCAATGCTTGACAATGAATGGTTATCGAGAGATTGGGCAGATAGTTCGTAGTTTGGCAAATAGGCATACCGG[T/C]GGTCGCCTTCTTATNGTCCAAGAAGGTGGATATAATGTTACATATTCAGCTTATTGTCTTCATGCAATGCTTGAAGGTGCGCTCAACCTTTCAAGTCCAC
GOT008	20090132	LG1	32.46	x					25338002	set#2		gcagctcaacatgtcattcttatggacacagaagatggatcaggcgtcggagccgcactccttggcgcgacacattcatctaaccgtgttgataacgtacagttgcnnnnnnnnnnnnnnnnnnnnnnnnnnnngcccctgtaaatgtagaattcattttccatatcttcttgtataaagggaaggattgtccatatattttttttcttggtgaaatttccatcaatttataatttgatgctggcaatgtgaaa
s_1AKVYK_512	507817012	LG1	33.15	x					27306814	set#1		AGTAGGCCTTGCTGGAATACTTCCCTTGCTACTATTAATACTNGTAAAACTGACATTGCTTTCTGTTTCCTGCCAANGCCTTTAACATCTGTGGAAGGGN[T/C]AGACTGTAATCAATTCCAGAGATATACTCTGATTCATCAGTCATTGGCTTCCATTTTTYNAACGAGTAGAGACAGCACATTCACTGCATGGCCCATATCA
s_1A1N0H_1576	507812604	LG1	33.15	x								CAATAGGAGACATTGGAAGGTTTAATCCTGAGCAATTGGCACAAAGATTTCCTGGAAATGCTGTTTCGCTCACTCTTGGCCTTCCTCACTGTGAGAACCT[A/G]TCTCTATCAGGAACTCAGCAAAGCTACCTCACGCACCAGAATATTCATATGGGAAGGAGACTGGAAATGGGGACTGGTGAANCTGACTTTNGTGGCATCA
s_1D3S1L_730	507822421	LG1	33.15	x								AGYCCAGGCCCCTAAGCAGCGTGGAAGGGGAACATTCTCATATAAGAAACATGAACTGTATAGTGATCAGTTATCTGATAAGTCAATTATCAATGATGCA[A/G]AAGATGAAGATGATGCATGCGATAATGCAGAAGTGAAGAGAGATACAAGAAATTCAAGATATGGTAAGCGTCATGTTCTGGTTCTTGCTGACTTCCCACC
s_1AT9JH_629	507818013	LG1	33.15	x					27650466	set#2		TATTGTGACTGAACACCTTTGAATGACATAGATATATTTAATCTAATATTAATGGCTATCTTGTAGGCAGGAGAGGGATTCGCAGGATACTGGTTTCTGT[T/G]TTNCACAAATGTACAGAAAATGTGGAACAAAAATNGGAGTTNTTAAAAANGTGTTTNAGTTAGAAACACTATTTTCTGTTTTNNCTMCCTCTGGANNTTT
s_AE01AGRLG_144	507824424	LG1	33.15	x					27165747	set#2		TTCACAAAGGTTTGGAATCGAATTCTCTAGCYTARATTGTGTTNGTTTGATCGGAAAATAATTTTATTAACGAGATGTTTGGGAGAGCACCGAAGAAGAG[T/C]GATAACACTCGGTACTACGAGATATTGGGAGTGTCRAAGAACGCTTCCCAGGACGATCTMMAAAANGGCTTACAAGAAAGCCGCCATCAAGAACCATCCT
s_1CNJH4_961	507822024	LG1	33.74	x					26932365	set#2		AGCTCCGGCACCCGCACCCSGRMCNNGGCGGACNCCCMMCNNMCCACTTCAACGGCGAAGCTCAAGTAAAAGACTTCATTCACACCCTTCTTCACTACGG[A/C]GGGTACAACGAAATGGCTGATATTTTGGTGAACCTWACTTCCTTAGCAACCGAAATGGGTCGGTTAGTTTCAGAGGGCTACGTTTNAACTGTCTTGGCTC
s_1BVT2_375	507821045	LG1	34.09	x					27216955	set#2		GGAAAAGAGATACCTGTGAAAGAGTAAGAGAAAAGCAGGTACTTNNNNTTTMWWKRAAGTGTATTGTGATGGTGTAAGAGTAGTACTATTATGGTAATAG[T/G]AGTGGTACTAGGAGTAAATGTAGATTTTAGTCCATTTGTGATGTGTTTTTNGTACATATGTAGCAATGGATTATAACATATCCACATGTAACTTAGGRAG
s_1BGHU6_506	507820215	LG1	35.05	x								CAGCCTCAGTAGCCGCATTTATAGCATTGATCTTCACAACCGCTGGCTCCCAGACAAAGTTAGCAAATGAATCGGCAATTCCACCAGTGTTGATATCCAC[T/C]CCGTAATTTGCGCCTTCACCAGATTGTAGGNCATGTTTNCTGTCTTNAATTTGTTTAGAACATCAGTTGCATCAAATCCAGCATTATCACACAATTGCCG
GOT017	20090141	LG1	35.08	x								ccgcataacttcgtatagcatacattatacgaagttatcagtcgacggtaccggacatatgcccgggaattcggccattacggccggggccctcgccgtattggaagcaaagctctctctctctctctgcgctctgcagcagcaactctctcatcctcaacccaaaccccaaccccaaccccaaccatggtggccgccaagaagaccaagaagacccatgagagtattaacaacaggcttgccctcgtgatgaagagtggcaagtacaccttgggttacaagaccgtcctcaaatccctcaggaattccaaagggaagctgatcatcatcgccaacaactgccctcctctgcgtaagtctgagattgagtactatgctatgttggcgaaggttggagtt…
s_1AKVYK_356	507817009	LG1	35.08	x					27306659	set#1		CCAAAAGGAGATGCTCCTTGAAAGCACAATGTAGATATATTGGGATCAACNTAAATAACCAACATTTTNGAGAAGAATGCATCAAANNCCAATAATCAAA[A/C]CTGACTGGGACTTTACTCATCGACCATCAGTAGAAGTGAAGGAATCTGCAAATCCAGTAGGCCTTGCTGGAATACTTCCCTTGCTACTATTAATACTNGT
s_1CT1AA_947	507822162	LG1	35.08	x					27652796	set#1		AGATTTTNATTCAGCGAGTGAAGGTATATCAGAGAGTGATATCTTCTCTGGGACAGGGACCGACCACCTCTTAGATGCTGTGGTCTCAAGAGCTCACTCT[A/G]CTNCCAAGCAGAGGTCAGATGATGATGTCTCTTGTAGGACAACATTGACTAAGATCAGTAGCAGCTCCTCTGTTCCTAGTAGTTCTCCCAAGTATGGACG
s_1AOEK3_1596	507817433	LG1	35.08	x					27921235	set#1		TAGGGAGGCTGTACAGGTAGTGGCCRATCGAGTTCCTAGACATGTCATTGAGTCTGTCTACAAGATCAAGCTGCCAAANNCCAAAGCCATATGAGCCGCA[A/G]TCTCGGCCCCCTCTAGCATCTGAACTATTAAGAGCTTATTGTGCCTCTCGTGGGTATGTTGGCTCTAGTGGACTGCCTGATGAAACTAGAGCTACCCGTC
s_1BUBVG_381	507820989	LG1	35.08	x								GGATGGGAAGGTGGTATTGGGTATGTAACTAAGGAANTGATTCAAACGGTCTGCCCCTCGCCAGCACCTGATATTCAGATATTGAGGTGTGGGCCACCAC[T/C]CATGAACANAGCCATGGCTGCTCACCTTGATAATCTTGGATATACTCCCNAAATGCWGTTCCAGTTTTAARNCATCTGCGGAGCTCTATCTTTTACTTTT
s_1ET727_911	507823170	LG1	36.08	x								ATCCCAAGATACTTCTCTTAAACATCGAGTTGGAACTGAAATCTGAGAAARAAANTGCTGAGATAAGACTTTCAGATCCTTCACAATATCAGTCAATAGT[T/C]GATGCTGAATGGAATATCATATATGACAAGTTGGACAAATGTGTACAGAGTGGGGCNTAAAGTTGTTCTTTCAAGGCTGGCCATTGGTGATCTAGGCACA
s_2GF1H0_846	507823791	LG1	36.91	x								TAACAGTAGTGAGGGTAAAGGTTATCCTTCACAAAATACACGAAGACGGCAACGATCTCCCACTCCTACAAGCCATGTTGGAGGGAAGAGGGAGGCAAGG[A/G]TGGTGGAGATGGGTGAAGCTTTAAAGGANTGGACTGAAGTTACARGGGCAATGACCCCTACAACCTCTACCTTGAACAAAACTGACACGTCGGCCCTTTC
s_AE02HWOOP_1051	507824636	LG1	36.91		x	s_2GF1H0_846	0.0000	46.51				AAGTAGCTTGGCGCCGACACTATAAGAGAAAGCTTGATAAGTCTTTGCGGGAAGCAGAAGACAGACTGCAAGATGCTTTAGCAAATGAACCTGGGATGTC[A/G]CCAAGTCTCGGTGCCACTATTTATGCATCAAGGTTTGCTTCCAATGCACTTCGATCCTTGCGACAAAATCGTGCAAGCAACMMCAGRGTAGCACAAAGAT
s_2GF1H0_891	507823793	LG1	38.97	x								ACGGCAACGATCTCCCACTCCTACAAGCCATGTTGGAGGGAAGAGGGAGGCAAGGRTGGTGGAGATGGGTGAAGCTTTAAAGGANTGGACTGAAGTTACA[A/G]GGGCAATGACCCCTACAACCTCTACCTTGAACAAAACTGACACGTCGGCCCTTTCTAGTGCCTTCTCAATTACTAATTGTGTCAAGTGTCTAGAATCTAT
POR040	20090510	LG1	39.54	x					29240471	set#2		ataaaaaccctaatcaccttcacctctccggacctcattctccggcactacagtctaaaaccaaacccagaacccttttcttctcatcatacgacccgaaaacccgcggatccgatctgggtccgcctccatttttttcatgtgcgaagcgcagagaagagagagtagtagtaggagtagtaattgaagcttxxxxxxxxxxxxxxxxxxxxxtttaggagtgagaggaaaatataggggagaggagcagaagaagaaatgtacaaaaaccagcttcaggagctggcccagcggagctgcttcaacttgccttcctacacgtgcattcgggaaggtccggaccacgcgcccaggttcaaggccaccgtcaactttaacggcgagatcttcgagagccct…
s_1A2Y6A_1125	507813306	LG1	39.54		x	POR040	0.0293	108.60	29787120	set#1		TGCAAGAGCTACAAGTCAGAGTACAGTGTGTTCACCCAAGTTTGGAACTCAGTTCAATAAAGGCAGGAAGTTACCGANCCAGCACACTGTCAGATAGAAG[A/G]ATAGGCTTTATTGATGTTGGAGACATGTATGCTGAAGAGGAGAGGAACTTTTTNGGTGACAATCAATATTCCAGTTGGTTGTTCYAATGATGATATGACA
s_1BAOR8_1294	507819816	LG1	39.54	x					29273487	set#2		AGGATGAARGATGTACAGGGWATGCCAGGCACGCCTGGTGGTCTAGCCTTGCGCGCGTGCCAGTTTCTCTTCGCGGTTGCGGCTGTTTGTGTCATGGCTA[A/C]CACCAGTGACTTCCCTTCTGTCACTGCCTTCAGCTACCTTGTTGCGGCTGCTGGCTTGCAGAGTTTCTGGAGCCTTTCATTAGCTATCATTGACATCTAT
s_1CIBTA_519	507821882	LG1	39.54	x					29028963	set#1		CTGAACTACACTGTTATACTCAATACAACTTTCTCAGATCCACGAAGTTATCAGTTCTTATATCTCGCTAATGGCGAAACTCGCACAATTCTACGTCGTT[T/C]TACTCTTGGCGGTTTCCTTGGTTGGATTCTCCGTTTCTCAATCTTCGCCGCCGGCGACATCTCCGTCYCCGGTTCCTGAACCGGGATCCGACTCGCCGTC
s_1A1ZAU_192	507812791	LG1	39.72	x					29330579	set#1		AGATGATTGAGGTGGTTCTGAACGATCGGCTAGGAAAGAAGGTGAGAGTGAAGTGCAACGAGGACGACACCATCGGAGACCTGAAGAAACTCGTGGCGGC[A/G]CAGACGGGTACCCGGTCCGARAAGATCCGGATCCAGAAGTGGTACAACATCTACAAGRACCATATCACCCTTAAGGACTATGAAATCCACGACGGCATGG
s_1A1ZAU_250	507812795	LG1	39.72	x					29330637	set#2		CGAGGACGACACCATCGGAGACCTGAAGAAACTCGTGGCGGCRCAGACGGGTACCCGGTCCGARAAGATCCGGATCCAGAAGTGGTACAACATCTACAAG[A/G]ACCATATCACCCTTAAGGACTATGAAATCCACGACGGCATGGGCCTCGAGCTTTACTACAACTAAATCAATCGGGTTGGCATTCGTATCAAANNAATGCA
s_2GBP5K_229	507823769	LG1	41.55	x					28982582	set#2		ATATATTTTACTCTCTGGTATCTTTGCAAGCAGTCTTGTCGATTTNGCTGGCAACATTTGCTGGTTTTGGCGTCGCAATGAGTGGGAGTTCCATCCTTGT[T/C]GAGTTTTTTAGATTGCGAAGAAGATGGCAGGCMCAGTTAGAGCAGCGTAATGGTTCACAAGTGATGACTCGACCWGGCCAATTCCCYAGATCGTTAAACT
s_1CIBTA_587	507821885	LG1	41.55	x								TAATGGCGAAACTCGCACAATTCTACGTCGTTYTACTCTTGGCGGTTTCCTTGGTTGGATTCTCCGTTTCTCAATCTTCGCCGCCGGCGACATCTCCGTC[T/C]CCGGTTCCTGAACCGGGATCCGACTCGCCGTCGTCTCCGCCGGCTCCTGTNNCGGCTTCGGGTCCGGCACCGGCGCATTCTCCAACGNATCAGTCTCCGA
v_12055_1342	507811564	LG1	41.67	x					29111238	set#1		CTTTTCAAACCAATTATGTATTAAGATGGAGATGGGTGTTTCAAAGTGAATAACAATACTAAGGAGTGCAAGTCTGTCTGAGGGTCCCTTTAGCAATCCT[C/T]AATAGTCATGGAGGTCCATGGAATTGTAGATAAACKTGTCTGTGGGACAGGACAGGGGGGNCTGCCTTTTGTGTATCCCTTTCCTTTTTCTCTTTTCTTT
s_1APUKU_736	507817646	LG1	41.86	x					29239849	set#2		NCCCMTTGCCACAATACACAACATTCAGGTCTGGTCTTGGACACCTACCCGTGTTTACAGGGATAGTTGAATTGGCTGGAATCACATTCACAGGAGAACC[T/C]GCCAAAANYAAGAAACAAGCGGAGAAGAATGCAGCTATGGCAGCTTGGTCATCTCTAAAACAATTGGCAAAAGAGGCTGCAAGTTCTTCATCTGAACCAG
v_AD47YE18_299	507814783	LG1	41.91	x					31406827	set#2		GTATCTGCAATCCGACTCAGCCCTTTAAGGTGCTTCTGTGTGCATTTATTTTGTTGACTAGAATTGATTATCACTRAGATAGCTTTTGTCTAGCTGAAAA[G/T]TAGTTTTCTTTTTCTTAACTTGCCTGTATTTGAATGCCTTTCTACTTTCATGTTTCTGCTCTTCTATTTGCTTTTSAGAGGCACTGAGTAGAGTTGGATA
v_15566_506	507812459	LG1	42.24	x					31211445	set#1		GAAACTGTATTAGCTCAACCTTTTGTTCATCAGTAAGAGAATTAAGAGTGCCGGATTTSAGGTTGGAAAATGCGCTATCACTTGGAGCAAGWARGGTTAG[A/G]CCGTTGTTTGTATCGTTGAGCTGCTGGTTGATTTGGTCAGCCACTTTGGTGCTCTTTAAGAGGCGGATTAAGATCGTGAACTGACCGGCCTTTTCGAGGA
s_1A830Q_2080	507815249	LG1	42.42	x					31319889	set#1		GTTGGAGTATCAATTAATACATTTGGTGANCNATGTAAAGGAGTAACAAAGAGTTTAGCAGTAGAAGCTTCCTGTACAAAGAGACATGCTCAAAGACTTA[A/G]CCTATGAATTATAAGAGCNTTCCCNATAGGTCTCTGCTTAATAAGCTTTTAGATTGGTTATGGAAGCNN
s_1AZ60Q_707	507818686	LG1	42.42		x	s_1A830Q_2080	0.0062	45.36	31984410	set#2		TGACACTGTAACAGAACTTGGCTGCTTTCTCNAAGATCTCAGGGCCTCCGGGAATTTCAGAGAGATTGATCCTCGTTAATTCAGGTTCTTTTGACTCCAT[T/C]ATCAGTTTTCTTATGTAGTTGCTCTTAGCCACCAGCATAANCTTATGAAGAGAAAACTTTGCTTCACCAACTTCAACTACAACATCTGKAGGAATTTCTT
s_1AM42H_1001	507817174	LG1	42.48	x					29023313	set#2		GCTTCTTCATGRACTACCNTATASTGANGANNAANNCAGCAGAGTGCATGCAGCAAGNAGGCTATTNGAGTACCTAGGAGACAATTCTCTGAACTTCCCT[A/G]TTATTCACCATATTCAGTTTCCAAATGGGATTCACAGGGATGACTTGGTCATTGGTGCTGGTNCAAATGCTGGAGCACTTCTAGTAGATGGACTTGGGNA
v_AD47YE18_274	507814780	LG1	42.54	x					31406802	set#2		CTGGATCAATTGAAATGAAGATCCAGTATCTGCAATCCGACTCAGCCCTTTAAGGTGCTTCTGTGTGCATTTATTTTGTTGACTAGAATTGATTATCACT[A/G]AGATAGCTTTTGTCTAGCTGAAAAKTAGTTTTCTTTTTCTTAACTTGCCTGTATTTGAATGCCTTTCTACTTTCATGTTTCTGCTCTTCTATTTGCTTTT
v_AD47YE18_375	507814786	LG1	42.79	x					31406903	set#2		AGATAGCTTTTGTCTAGCTGAAAAKTAGTTTTCTTTTTCTTAACTTGCCTGTATTTGAATGCCTTTCTACTTTCATGTTTCTGCTCTTCTATTTGCTTTT[C/G]AGAGGCACTGAGTAGAGTTGGATAATTCTCTGTTCCTGTCATAACTTTCAAAGTTCACTCACGG
s_1AD0OU_1510	507815823	LG1	42.79	x					31232420	set#2		CGGATGGCACAGAAGAAAGTGTAATGTACCGGTTTGGTTCTGTTGGTCAGGATACACAGTTGCTTTTGTGGGATTTATCAATGGATGAGATCGTAGTACC[A/G]CTTCGCCGTTGTCCACCTGGTGGGTCCCCCACTNTCAGCACYGGAAGCCAATCATCTCATTGGGACASCATTTGCCCAGTGGGCACTCTACANCCTGCTC
v_4829_83	507813326	LG1	43.29	x					30343798	set#1		CTTTCTTCCNTTTCTGCTTCATAWTATTCATCTATGATTTTATCTATGATTTCTGAGAGTTTGATCACTTTGGTATTAATGG[A/G]CTTTTTTTACACTACTACCAAATCTTTRGTGGTTTGTGCTCGCTCAAAATGGGTTCGATCAAACTGTTGCTCTGAGTTTTGTGCTCATTTTTCTTCACAA
s_1A1MO9_95	507812593	LG1	43.29		x	v_4829_83	0.0000	24.62	32175561	set#2		CCGGAATTCCCGGGATACAAACTCTCTTACTTTTTTTNNGTTCTTTCTTTCATTCTTTCACTCTTTCTCTCTGTTCTCTTACTTGTCCTAGTAA[A/T]TAACGAAAATGGATCTCCTCCTTTNGGAGAAGACCCTCTTAGCCTTATTCGTAGCCGTAATTGTAGCCATCACCATCTCCAAGCTCCGTGGCAAACGCTT
s_1A45JP_792	507813862	LG1	43.36	x					30574556	set#2		GCGGATNTTGNACACYGACAGTGAGAATGATGTAATGGTCGTTGGGGNNTGACCCATGGCACGAGTTCTGTAATGTCGTGTCCAAGATTCATATATATAC[A/C]CAAGAAGAAGTGGAGAAGATGACCATTGGACTGATCAGCGACGATACTCASAGCTGTTTGGAACAAGCACCAGTTGTAATGGAAGCCTNGAARTCTTCAT
s_1AD3NU_935	507815832	LG1	43.36	x								AGGTCGTGAACTCTTTAAGGAACAGTAGGAGAGAAGTTGTGCGTTNYTTTTTAAGTTGCTGGACTGAAGCATCCTCNAGTGTCACTTGTTCCTTCCAGGN[A/G]AATCATACATGCAGCCCAAGCTGTTTGAGATTCTTTACAGTAAATATAAAATTTTGCRTCAAGAAANNAAAAGTCTAGATGAAGATGAATATTCTCTGGT
s_1AD3NU_993	507815834	LG1	43.36	x								CTGGACTGAAGCATCCTCNAGTGTCACTTGTTCCTTCCAGGNRAATCATACATGCAGCCCAAGCTGTTTGAGATTCTTTACAGTAAATATAAAATTTTGC[A/G]TCAAGAAANNAAAAGTCTAGATGAAGATGAATATTCTCTGGTTCANCTGGTTGAATAAGATAANTTTAAGGCATGAACTTCAAACTNGCTTGCCATGTCT
s_1A69J2_220	507814758	LG1	43.74	x					30446899	set#2		CTCGAAAANCCAATTTGACAATGGAATCAAATCAATCCAAYCAGCATAATAGCCTACTCGCCTCTGAAGCTGACTCTCAAAGAACYCTGTACCCATATGT[T/C]ACGGGCACATCTGTAGTTGCTATCAAGTACAAGGATGGGATTCTCATGGCGTCTGATATGGGAGGCTCCTACGGATCTACCCTGCGATACAAGAGTGTGG
v_4829_978	507813329	LG1	43.96	x					30344797	set#1		CCAGCTACATACTTAAGTGGTTACRACAYTCATTATTTTTCTCTTTTTTAACAGGTAAAAAATGCAAGGAGCTCTTCGATCATTTTTGTCAAATGGAAAC[A/T]TTGTCAAAAATGCAGTGTNACAACAC
s_1A69J2_904	507814761	LG1	43.96	x					30443821	set#1		ATTCATTGAAGACGTTCTGGGGATTTTCTGCTTTCCAGAACCCNACAGTTGGTGCCGAGGGATCGTGGTAAGCTCACCAGCTGCATGGAATGGTCTAGCT[C/G]TCGCATTTATAAAAGTTGTTCTTGAATTATTTGTATTTGTTGGACATCCNN
s_1A02A4_1220	507811620	LG1	44.43	x					32610644	set#2		TCTTATATAGCAGTTTTGGTTAATAGTTCGTTATGATCAGGCTTCTYAATGGAACTCATACCAGAATTAATATGTCAATTGTATACTTTTACTTCCAAAT[A/G]NYWAAAAAWTTTCTTTATTTCTCCNN
s_1A02A4_1166	507811616	LG1	44.43	x					32610590	set#2		TTTGGCTAGCTGAGGACTGTGTCGAATTTTNAGAGTTAAAAAGANNTAGTGCCTTCTTATATAGCAGTTTTGGTTAATAGTTCGTTATGATCAGGCTTCT[T/C]AATGGAACTCATACCAGAATTAATATGTCAATTGTATACTTTTACTTCCAAATRNYWAAAAAWTTTCTTTATTTCTCCNN
s_1A8UQ2_718	507815470	LG1	44.46	x								AGATYATTGTCAGCAGGAAATGGGGTTTCACTAAGTTCAGCCGTACCGAGTATCTGAAGTTGAAACAAGAGAACCGTATTATGCCTGATGGTGTCAATGC[T/C]AAGTATCTTGGATGCCATGGACCTTTGGCAAATCGTAAACCRGGAAAGGCATTCGCACCCGAGGCTGCTACTGCTACTGCTTAGGATATACTGTTGCCTA
s_1DN2PL_669	507822775	LG1	44.46	x								AGATYATTGTCAGCAGGAAATGGGGTTTCACTAAGTTCAGCCGKACCGAGTATCTGAAGTTGAAACAAGAGAACCGTATTATGCCTGATGGTGTCAATGC[T/C]ANGTATCTTGGATGCCATGGACCTTTGGCAAATCGTAAACCNGGAAAGGNATTCGCACCCGAGGCTGCTACTGCTACTGCTTAGGATATACTGTTGCCTA
s_1CSRMZ_154	507822152	LG1	44.61	x								ACCAAGACAATGGCAGCCACAGCATGCTTGAATTATGGAGCACCTGCCTCACTCAATCCACAGCAGAAACAGCAATCACCAAGGGCAAGAAACAACTGCT[T/C]GATWGATACAACAATTATGGGNANAGAGAAACATGATGATGATGGGNTTGAGAGGGAGATATAATMAAGCAAACAAAAGGGTTGGAATGGTGAGATGTAG
s_1A1PB2_701	507812640	LG1	44.66	x								GCTAACAATGGTGATTCACGAATCATTGCGCCTTTATCCCCCAGTAAGTGTGGTGTCAAGGGAGGCCTTAAAGGACATGAAATTTNGGGGACATTAATGT[T/C]CCGAAGGGTGTCAACCTTTGGACCATGGTGCTGACATTGCATACTGATCCAGACGTATGGGGACCAGATGCTTACAAGTTCAACCCAGAAAGATTTGCAA
s_1A6LN4_1588	507814889	LG1	44.89	x					31986927	set#2		GAATCCATTCAAGAGTGGGTCTAAGGACACGTCTAATATTGAAGATGTGGTGGATATTACCAAGCCTAGGAGGAGAAGATTCTCCATCTCTTAGTTGCAT[A/C]GTTTTACTNGTAGATGCTCCCTCTGTACTTTGGGNNTNGGGNNGGATCTACTAAACTTGTGTAATATGGNTTCCTTTCTTCNCCTGAACTTTNNNTTNNG
s_1DN2PL_612	507822773	LG1	44.96	x								GCCNTCATGCACAGGAGGCTCTACGACGTGCAAAATTCAAGTTCCCTGGTCGTCAGAAGATYATTGTCAGCAGGAAATGGGGTTTCACTAAGTTCAGCCG[T/G]ACCGAGTATCTGAAGTTGAAACAAGAGAACCGTATTATGCCTGATGGTGTCAATGCYANGTATCTTGGATGCCATGGACCTTTGGCAAATCGTAAACCNG
s_1A2W3E_537	507813292	LG1	45.2	x					31996849	set#2		GCACCATYAATCGCGAGCTGTTGAAGCCTTCGGCTTCGGTTGCTTTGCACCGTCACTCTAATGCCCTCGTCGATGTGTTGCNRCCNGAAGCCGATTCGAG[T/C]ATCTCGCTCCTCAGCCAGTCTGAGAAGCCTGATGTTACCTATAATGATATTGGAGGGTGTGACATTCANGAAGCAGGAAATTCGTGAGGCTGTAGAGCTG
s_1A0YW0_897	507812223	LG1	45.34	x					31919554	set#2		TGGTGAAATTTTTGACWTTGGCTCTCAAGTGTTGTGAAGATGAGACAGATGCTAGACCTTCAATGGCAGAGGTGGTCCGAGAACTTGAAAATATATGGCT[T/C]CTGATGCCTGATTCTGACATTAAAACAACRGATCCTATGCTCTCAGGTTCTGAAAAGGYAATGACTTCACCATCATCATCCTCTAATGTGAAGAATCCTT
s_AE01A36A7_499	507824417	LG1	45.47	x					32507514	set#2		ACACAGATGCACTCAATCCATCTGTTGACAAAAGCATAGCTGCACAAACTACTGACTCTGGTTGTGGAAATCAGTCCTGCATTCCTCAGAGCAATGCTAC[A/G]CGACCAAGCTTAATGGAGCGGAATGGCACTGCCCATACTTATGAGTGGGATGATTCAATAGATGAGTCACCAGGAGGAATGACCAATYGTGCAGGTAGGC
s_1EFWQG_931	507823045	LG1	45.9	x					32652264	set#1		CATACTTATAACAATGGATTGGCTCCAGCTCCACGAGAGGTGAACTCATCTGATGAAGGCTGCCATGAGCTCTCGCATGATGAGTTCCCAGTTCTAGTCC[A/G]TGGGAAGTCTGGATCATCAGATTCTCACCAACCTCCTCATCTTTCCAAATGGGGTTCTTTCCATGCAAATGGCTTCTCTCACCCATCTGAGAAATTTGAA
s_1A17OS_469	507812322	LG1	46	x					32768002	set#1		GNCTTTTGGGATGCGGTGCCTTCGCTAAGGTTTACCACGCACGCAATGTCAGTACCGGACAAAGCGTGGCGATTAAGATCATCAACAAGAAGAAGATCGC[A/G]GGTACGAGTTTGATGTCYAATATCAAGCGCGAGATCTCGATTATGCGCAACCTCAGTCATCCAAATATTGTCAAACTCTATGAAGTSCTCGCTTCGAAAA
s_1D9N3E_57	507822479	LG1	46	x					32543241	set#2		TCCCCGTGTCCTTCAGAAGAGTGCCCTGTGTGAGGAAAGGAGGAATAAGATTCACA[A/G]TCAATGGCCACTCTTACTTCAACTTGGTCTTGATCACCAACGTGGGTGGTGCAGGGGNATGTTCACAGTGTCTCAATCAAGGGGNTCTAAAACTGGGTGG
s_1A889P_590	507815294	LG1	46.04	x					32768162	set#1		TCCAAATATTGTCAANCTCTATGAAGTSCTCGCTTNCGAAANCCAAGATCTACTTCGTGTTGGAGTTCGTCAAAGGCGGCGAGTTATTCGCTAAGGTCKC[T/C]AAAGGCCGATTCACCGAAGATCTCAGCCGGAAGTACTTCCAGCAGCTCATMTCCGCCGTCGGATTCTGCCACTCGCGCGGCATCTTCCACCGCGATCTCA
s_1B5SC8_626	507819361	LG1	46.66	x					33384459	set#2		GAAATGGATCAGAGATGAGGGGNYTGGCTCCTTACATGCGAGAATCTACATCATATACTCTCCTTTTGACCTTTGTTATAGATGTGCATCCACAGAGGMG[C/G]ATGTTTTGCTCTCATTGCCTCTGGTTTTGATCTCCTTAATGAAAATTAATGAAATTCTGCCCTCATTGGATTCTTACCCTAATGCTACCACTGAGGATCA
s_2F066G_807	507823248	LG1	46.9	x					32828159	set#1		TAGACAANGAAANGATTATGAAGGTTGCGCTCATTGATCAGATCANACGAGAAATATCTATTATGAGACTGGTTAGACACCCTAACATTATACATCTCTA[T/C]GAGGTCATGGCCACCAAGACTAAGATTTACTTTGTTGTGGAATATGCTAAAGGTGGTGAGCTATTTAACAAGGTGTCTAAAGGAANGCTAAAGGAGGATG
s_1BUVS3_868	507821016	LG1	46.95	x					34469935	set#2		AGTTGCTCACTGAGATGGATGGGTTTGACAGCAACTCTGCTGTGATCGTTCTTGGAGCAACTAATCGCTCAGATGTCCTAGACCCAGCACTTCGCCGACC[A/G]GGGAGATTTGATCGWGTGGTTACGGTGGAAGCACCYGATAGATCTGGAAGAGAAGCCATATTNAAAGTNCATGTTTCCAAGAANGAACTTCCTCTAGCAG
s_1BLGPV_504	507820500	LG1	46.95	x					34441911	set#2		ADGANNNAGAAGAAGAAGAAGAACAAGAAGAGTATGAAGGAGAAGGAGAMGGAGAAGAAGGACAAGGAACAGAGGCAGATGAAAATACTAATGCATGACC[T/C]GCTTATTCCTTGATTGACCTAGGACCAATMMCAWWTCAATCYGGCTNAACCCNNAAGGGGNRNTTCTRCCCTTNATGTTGCAGTTGCCATCTTATCAGTT
s_1AEWZC_514	507816041	LG1	47.11	x					32827175	set#2		GGNNTTTYTGAAATTGGAGGGACTGAAGGANGGTAGGNATGGGATCTTGTCCATTGATGCAGAGATCTTTGAGGTCACTCCGTCTCTTCATTTGGTGGAA[A/C]TGAAGAANGCAAATGNGGGATACCTTAGAATATCAGCAAGTATTNACAGAAAACATAAGACCTGCTCTCAAGGATATTGTTTGGNNNNGGCAAGGTGAGC
s_1AECTC_662	507815937	LG1	47.11	x					32769142	set#2		AGAACAAGCTTAGACCTCAACTCAATGGCTTATCATTATCAATGGCAATGTCTCCTCCTCCTCTTCCTCAACCTGAAACTTCCCAGATTGCCGGTTGCTA[A/G]ATATGTTCATTTNGTCATTCCCATGTCATTCAAAANNAANNNATTCATGATGAGGAACCCNGGAANTACGGNTGNTNTGNATGTTAGCACAGTGTAAANT
s_1BZD4C_375	507821209	LG1	47.11	x					32994251	set#2		CTTTCATGATTGTTTTGTCAATGGTTGTGATGGGTCAGTACTCTTGGATGACACTCCAACTTTCAGAGGCGAGAAGACAGCAGGTCCCAACAAWGGATCA[A/C]TTAGGGCATTCGAGGTTGTTGATGAAATAAAGTCCAAAGTCGAGAAAGAATGCCCCGGMGTGGTCTCATGCGCTGATATCTTAGCCATTGCTGCTCGGGA
s_1A17OS_556	507812326	LG1	47.17	x					32768089	set#1		AGAAGAAGATCGCRGGTACGAGTTTGATGTCYAATATCAAGCGCGAGATCTCGATTATGCGCAACCTCAGTCATCCAAATATTGTCAAACTCTATGAAGT[C/G]CTCGCTTCGAAAACCANGATCTACTTCGTGTTGGAGTTCGTCAAAGGCGGCGAGTTATTCGCTAAGGTCKCYAAAGGCCGATTCACCGAAGATCTCAGCC
s_1A113N_1445	507812241	LG1	47.24	x					36252737	set#2		CATTGACATGAAANGTCCTTCACCAGACAATAAAANNNNCCCCGTCCCNGGAACACTCTACAGTGCTTCACCACCATCACAACCAGCAGCAGTCAAATTC[T/C]GCAGCCAYGGGCAGAACACCTTTTCAATGGAATCAGCCAATTGGTNNNNNNGNAGNTGGAGCAACCATGGCTTNCAACCAANCATATGGGAATGTGTTCA
s_1CJK17_660	507821906	LG1	47.48	x					33440595	set#2		CCTGTCGAGGACTAACAAAAGTGAAGCTCCACGCATCCTTTAAACCATTACTTCCTCAATCTCTCTTTGAATATATGGAAGCCCGAGGCTGTGTGCTTCA[A/C]TGGAGGGACAAAGCATTCCAGGTGGAAATAGATCCAAAAGGATGGGAGATTGCATTATGGAAGAAGTCATGAAGCTGCATAATTTGGGAAGAAAGATGGA
s_1CJK17_769	507821908	LG1	47.48	x					33441026	set#2		CAAAGCATTCCAGGTGGAAATAGATCCAAAAGGATGGGAGATTGCATTATGGAAGAAGTCATGAAGCTGCATAATTTGGGAAGAAAGATGGACTTCTTTA[T/C]TGGTGTGTGCACCTGCGCGAATTGCTTGCWGTGTGAACTCTAGACTGTNNNNNNNNNTAATGTAATGTAATGGATGCTGCACAGATGCACTGCTGAAATT
s_1CNV4B_702	507822036	LG1	47.79	x					34052007	set#2		ACCAAGGGGCTGAAGAAGAGTTATGAATTGGGGCCTGGAAAGGTTATAGCTGGCATTGTGAAGAGAATGGACAAAAGTGCAGTCATTGAGAATGTTGGTG[T/C]TTGAGAARGCCATTAAAGGGTAGCKACTTCACTAGCATCCCCATCACCTTGTGAACACATCTGTAGCATTTRAAGTTTGAGCTGAGGATCCATATTCAAG
v_11333_144	507811343	LG1	47.79	x					33454408	set#1		GGCAGCCATTCTGTCAATAGGCCTTTGCCAAGCAACAATAATAACAACATTAGTGCTGCCACAGCAATTAGGCCTTCAGCCWTAACCCATCAAATTAACA[A/T]TTCTGTGAACAACCACCATCTTCACAATCTAAGACTACCAACATCTGAAGGGCAAGCACCCTTCACCTTGGAGATGTTGCAGAGCCCCGGGAGCCTCGGC
s_AIJNE_226	507824659	LG1	47.79	x					34062760	set#1		TCTCGTAAACCGAGAAATACACWGCGTGGGCTGGTCCTGCACCAAGACCCATTGCACCAATGCCTCTATAGAGCCCAGCAATGCCTTCTGACTTCAAAAT[T/C]GACTGAAGGGCTTGTCGAACACCGACCGAYTTAATCGGGCACGACCCGAGAGCCTGCATATGKGTCTTAACTGTGTCAACCGGGAACATGGCCATGTGCT
s_1BOLIM_409	507820728	LG1	48.1	x					34425016	set#2		GATACTTTGTCCACCATGGTGTTGTCACTGAAGAGTGTGACCCATACTTTGATGATATTGGCTGTTCCCACCCTGGTTGTGAGCCTGCATATCCTACTCC[T/C]AAGTGYGTTAGGAAGTGTGTAAACAAGAACCAGCTATGGAGGAATTCAAAGCACTATGGTGTTAGTGCATATAGAATCAGTTCTGATCCAGACAGTATCA
s_1A43HW_694	507813825	LG1	48.1	x					34425016	set#2		TGATACTGTCTGGATCAGAACTGATTCTATATGCACTAACACCATAGTGCTTTGAATTCCTCCATAGCTGGTTCTTGTTTACACACTTCCTAACGCACTT[A/G]GGAGTAGGATATGCAGGCTCACAACCAGGGTGGNNACAGCCAATATCATCAAAGTATGGGTCACACTCTTCAGTGACAACACCATGGTGGACAAAGTATC
s_1BOLIM_686	507820731	LG1	48.1	x					34422185	set#2		GGTTTACAAACAYGTTACTGGTGATGTAATGGGAGGTCATGCTGTAAAGCTAATTGGGTGGNGNACAANGTGATTCTGGGGAGGACTATTGGCTTCTTGC[A/G]AATCAGTGGAATAGAGGCTGGGGTGATGATGGTTACTTCATGATCAGAAGAGGGNNAAATGAGTGTGGTATTGAAGACGATGTGGTTGCAGGGNTTGCCT
s_1BUVS3_1483	507821013	LG1	48.1	x					34467524	set#2		CAGCCGAAGAAGTNGTTTATTCAGGTCGTGTGTCAACTGGTGCACTTGATGATATACGGCGAGCAACTGACATGGCATACAAGGCAGTAGCTGAATATGG[T/C]CTTAATCAGACCATAGGCCCAGTTTCTATAGCCACACTTTCCAATGGAGGAATGGATGAGTCTGGGNNAGGTGTNNCTTGGGNAAGGGATCAGGGGCACC
s_1B5FED_227	507819316	LG1	48.1	x					34425062	set#2		NNNNNNNNNNNNNNNNNNNNNNNNNNNNNNNNNNNNNNNNNNNNNNGTGCTTTGAATTCCTCCATAGCTGGTTCTTGTTTACACACTTCCTAACGCACTT[A/G]GGAGTAGGATATGCAGGCTCACAACCAGGGTGGGAACAGCCAATATCATCAAAGTANTGGGTCACACTCTNCAGTNGACAACACCATGGTGGANCAAAGT
s_1A9YWQ_1612	507815810	LG1	48.1	x								GAAACCCGTGCAAGGTGGCTGGRTTGTTNAATCATGCTGAGNCMAAAKCCAATGGTGTMAAGAGAANNGAAGAGGTMATACTGCAACACAGCCGGAGYGC[T/G]AGATATTCGCCAAACAACCTTGATCATAATGGCCTGTTGAGGTTCTATTTGACACCGTTAAGAAGCTACCGCAGANGTAAATCGGGAAAGAGTAAGCTAA
s_1BF4MY_434	507820124	LG1	48.1	x					34425844	set#2		TAANCAGGTAANCGATGACCCTAATGCTGGATGGGAAGCTACCATGAATCCTCGATTCGCTAATTATACCGTTGGGCAATTTAAGCACATTCTTGGAGTC[A/G]AACCAACACCTCAAANGGATTTGGAGAGTATCCCTCTTATAACTCATCCAAAATTATCTAAGTTGCCAACTAGTTTTGATGCAAGAACTGCTTGGCCACA
s_1A43HW_550	507813821	LG1	48.1	x					34424962	set#2		TGTCCCCCACCCAATTAGCTNTTACAGCATGACCTCCCATTACATCACCAGTAACGTGTTTGTAAACCCCAGATTTGNAGTGAGCAAAATCCTCATAAAC[A/G]GTGAAGGCGACCTCAACTGGTCCATTCTTATAAATTTCTGCCATGATACTGTCTGGATCAGAACTGATTCTATATGCACTAACACCATAGTGCTTTGAAT
s_2HCHML_707	507824000	LG1	48.1	x					34045008	set#2		GACACATACAGTGAATTCCAAGCTATTGACTATATATAGAATCAATCAAATGAACTATTGAGGAAATACAGGCTGTACTCTTGACCCTGAAACGATTTTG[T/C]TATACTTGCATTCTTTCAGTGGCTTACATTGTTTGCATTTAAANNNNNTAAGCCAACAATGATAANNAAGCAGAKACGGTGCTGATCCAAGCANCTAAAA
s_1A9YG4_1095	507815805	LG1	48.1	x					35420367	set#1		TGCAGAGTATCAGCAGTATCANGATGCAACAGCTGATGAGGANGGAGAGTATGAAGATGAGGAGGAAGAGTATGAGCAAGAATGATTGGGATTAACGCCC[A/G]ATGATGGGTTATTGGGGAACTTGCTATCTAATATACTATATAGTAGCAAAGTCTTTTTNNAACCTCAACTTCCAGTTGCTGGTTATGTAGTATTTGACTG
s_1BKVFY_531	507820467	LG1	48.41	x					34993295	set#1		CCAGAAGCTCATGTGTTCAAGGCTGATCTTCCTGGGCTCAACAAAGAGGAAGTGAAGGTTGAAGTTGAAGAAGACAGAGTGCTCCAGATAAGTGGAGAGA[A/G]GGGCNTTGAGAAGGAAGACAAGANTGATGCTTGGCATAGAGTGGAGCGTAGCAGTGGCAAGTTCTTGAGGAGGTTTAGGCTTCCTGAGAATGCTAAGATG
s_1B0ZEO_1321	507818893	LG1	48.41	x					35435024	set#1		GAATGAGTGAGCATTTAAGGAGTGGTGAATTGATTGGTTTAGATGGCCATTTACGGAGAGGCGAACATATGGGTCCACAGAACATGCCCAGTCATTTGCG[T/G]CTGGGAGAGCCAATTGGTTTNGGTGATTATCCTGGTCATCCACGRATGGGAGAACTGGCTGGGCTGGGGAACTTYGAACCATTTGGTGCAGGCAACAGGC
s_1A54J1_1217	507814320	LG1	48.41	x					35467440	set#2		TTNNACAAAGAGCCTCAAACATAATTACCGACCTTCCTAATAACCACCATGAGTTACTGGAGCTTGCTGCATCCTTCCAGKCTCCTCCTGGTAGGCCTGC[A/G]GCCAGCATTCAAACTGTTGCAAGACGTGTCAGGGGTTCTCCCAGGCAGGATAACAAGCCTAGATTTGTATCTGCCTTTTGTCAATCAAACTGTGGTGATG
s_1A470P_233	507813869	LG1	48.41	x					35750853	set#2		AAGAAGCAAAGTTGGAAGCAAAGKCAAGAGAGTACTTTGATGAAGCAGCTCCAAAGCGCCACACTAAGCCTCAGCGTAGTGAGTATTCTACTCAATATGT[T/C]GATGCTCTCTCWAACTCAAANNNNNNCTCAAATAATGACRACRACAACAACAACRACAACAATTTCATCCCNGAACTCGTTGAGTTTCAACGTCTCGAAA
s_1DFQZ2_688	507822613	LG1	48.41	x					35491940	set#2		AAGGCTGACGATGGCAGTGACACCGTCACTTTCATGTTTGAGAGNCCCNNNCCAAGATAAAATTNGCTGATTTTGAGATGAAACTGATGGACATCGATAG[T/C]GAGCACCTTGGGATTCCAGAGGCAGAATACCATGCTATTGTTAGGATGCCTTCAGCTGAGTTTGCCAGGATTTGCAAAGATCTCAGCAGCATTGGTGACA
s_1A54J1_1034	507814316	LG1	48.41	x					35466716	set#1		TAAGTGATAAGTGGGNTCCAATYGGTAGCTTCAATTGGTTTGCCACTCATGGAACTTCTATGAGTCGTACAAACTCATTGATAAGTGGGGATAATAAAGG[T/C]RCTGCTGCAAGATTTATGGAGGACTGGTTTGAGCAGAAAGGTATTGGAAGYTCATATTTTRAAGGATTTGGAGCTGATGGAATTNNACAAAGAGCCTCAA
s_1BKVFY_725	507820469	LG1	48.41	x					34993101	set#1		TAAGATGGATCAGATTAAGGCTGCAATGGAGAATGGGGTTCTCACTGTGACTGTTCCTAAGGTGGAGGAGAAGAAGCCTGATGTCAGGGCCATTGAAATT[T/G]CAGGTTGAACTCTGTGAAATCATTTNNGGGTCATCTCTCACCATGCGACATGAAGAANNNNTATATATANAGTTGCAGTGTAATCTAGCTAATAAGGGTC
s_1A9YG4_45	507815807	LG1	48.41	x					35421962	set#2		CCGTTTTTCGGCCAGTCCGGTGCCGGAAACAACTGGGCTAAAGG[A/G]CATTACACTGAAGGTGCCGAGTTGATCGATTCGGTTCTCGATGTTGTTCGAAANGAGGCCGAAAATTGTGACTGCCTACAAGGGTTTCAGGTGTGTCACT
s_2HI7MZ_472	507824036	LG1	48.9	x								ATGGCTTACTCTGGTGGTTGAATTGAAGCGCTTATATAGTGTATTCTATGTATGGTCCGCTTCATTTTCTTATGCATACAACCCAATTGGAGGTCACCTT[T/C]AAACATCACACTCTTTATATTGTTTTCATTAGATGATATGTAAAACAGAATCAAATAGAGTGAACAAAAGAAAGTGAACTATATTAATCCAATGTATTTC
s_1BQ77W_494	507820821	LG1	49	x					35807327	set#1		TCCTAGGCCTGGGTGAGACACTGTGTGAGTAGCTCCGCCTTGACCTTCTTGGCCTAGGTGACATGCTTCGAGAGACAGAACGGTAGTGGTACCTTGAATC[A/G]TAAGGAGAGTAAGACTGATCAYGGTAGCGGTACCTTGAATCGTAAGGAGAGTAAGACTGATCRCGCTGACTAACAGGTGACAGACTGTAAGGAGAGGCAG
s_1BM40L_184	507820552	LG1	49.55	x					36837789	set#2		GGCCTTNNCCACATTTTCTCTCTTTTTATCTATGGCTCCTACTCTCACCTCCAATTCATTTCTTCTAAACACTACACCTCATTCTAGGCTAACCTTCAAG[A/G]AAAANNNGNCTCACAATCTTTNGCCAAGCAGGCTGGTCCTTTCCCTTCACTTCGTTTTGGCAAGAACAATGGCTCATCATCCTCAGAANRAGCCCCAACC
s_1A113N_1716	507812245	LG1	49.75	x					36253001	set#1		ATCTTACAATATTGGACCTCAAAATANNNTTTTCCAAATGCATTCTGCGCAGCACTACTCCCATGGATGAGATAGCAGTTGTTTTGATTCTCAATGGCTT[A/G]AACCGCCATCTCTCTATTCTATTTGCTAGTATAGCTGTGTTTGTGCTTTTTTYNATGGTTTTATGTGAATATGTTATTCAGAACATGGGTTAGTCCATAG
s_1A5IF1_1030	507814461	LG1	50.08	x					35868333	set#2		AATATAAGAGACAGTTGCTGAATATTCTGGNAGCAATNNATAGATACAAGAACTTAAAGGAGATGAGCCCTGAAGAGCGGAAAAAGACAACTTCACGCAC[T/C]ATCATGATTGGTGGAANGGCATTTGCAACATATACAAATGCTAAANGANTAGTCAAACTGGTGAATGATGTTGGTGCTGTTGTCAACAATGATCCTGAGG
s_2FTUNM_355	507823600	LG1	50.3	x					36329747	set#2		TTTTTCNAATGCTGTTATCTCTCGAACACCTATGGGANCGCGTTGGAGAGCCCNAAAGAGGTGTCTTCCTTGGTAGCATTCCTATGCCTACCGGCRGCCT[T/C]GTACATAACCGGGCAGACTATATGCGTTGATGGAGGTATGACGGTGAATGGCTTCATGTTCCCATAAGCATATATGGTTCARAATTAGHGCAAAMNNNNW
s_1AEVWW_1045	507816039	LG1	50.61	x					36545154	set#1		TAATAAGGCAATTTCAATTTGATCTCGTTTGCGTGTCCSTGATTAGTTTTGTTACATTATGATGTATGCATGTAATCACCAATAAACTATTATACTATTG[T/C]GTGCATAGATATGAGTCTTTTGGCAAGTGAAATTGATTTATTTCATGATTTAAT
s_1CGSJ9_810	507821811	LG1	50.61	x					36730089	set#2		AGGTCTCATCTTTGGTAGCATTCCTGTGCATGCCAGCATCATCTNATATTACTGGCCAGATTATTTGCGTTGATGGTGGAATGACTGTCAACGGCTTTAA[T/C]CCAAGTCNTGACTGAAGGGCAACAATTTTNNNNNAYRCNCACAYAYAYAYAYANNNNTATATATATATATATATATATATWYTGCAAATGTGTTTTNTTT
FIR028	20090028	LG1	50.61	x					36732601	set#2		tttgcttattatttctgttggagagggaagagtgttcggaaagcaatgggtttggcagataacagatggtcacttaagggaatgagcgctcttgtaactggtggaaccaaaggaatcgggttcttctctctctctctctccatgttccacttcaaagggtctgaattaaatagtcaagtatcaaaatctttttgattttgttcaggtatgctattgtggaggagctggccaaactaggcgcaagagtacatacttgttctcgaaatgaagctgagcttaatggatgcataaaggcttgggaagataaagggtttgtggtttctggttcagtctgtgatgtatcgtctaaagcccaaagagagaagctaatggagtctgtctcctctgtatttaatggaa…
s_1A6ZOF_304	507814987	LG1	50.61	x					36411654	set#1		ACTTTTNNCTGCCGCCACGGCAGGTGATCGGTCCNGANGAGAACGGGATCAAGAAGGTGATTGAGTACAAGTTCAACGACGATGGMAATANGGTTAAGAT[A/C]ACAACCACCACTCGCACTCGTAAGCTCGCTAATGCTAGGCTTAGCAAGCGCGCCATCGAGCGCCGATCTTGGCCTAAGTNCGGCGACGCAGTACACGAGG
s_2FT15C_798	507823585	LG1	50.94	x					36834326	set#1		CTTCAATGGAAAACCTNTNGAGCAAAGCCAAAGACNTNGGTTCAGGGCTATCCTGGAAAAGNTTNAGTTCCCAGCTCACAATTCCAGGTCAAANNCCTGA[A/G]GAGAAACCGGAAGTGCAGCTTGCAACTGTTAGGGGACAGGCCAAGGCTCGTNCTTTGCCGGCCCAGAAAGCAGTTGTTAAACCACCTAGCCTAAATTTTC
s_A2KW3_1108	507824357	LG1	51.23	x					39436170	set#1		CGGGNCYCCGAGAAGGGTTTCTAGAGTCAGACGGAGTAGCGGTAGTATTAGTAGAATTGGTGGAGGAGAGAGTGGTGGGTTTCGGAGGGTTTTTCGTAAT[T/C]TGCTYTCGTTCTTGAGGTTAAGAAGGTCTAGTTCTAGTTCTAGTTCGAATTTCAGTTATTCTTATTCTTCATCGTCTTCGCAATCTGGGTCTGAATCTGG
s_A2KW3_1113	507824360	LG1	51.23	x					39436175	set#1		CYCCGAGAAGGGTTTCTAGAGTCAGACGGAGTAGCGGTAGTATTAGTAGAATTGGTGGAGGAGAGAGTGGTGGGTTTCGGAGGGTTTTTCGTAATYTGCT[T/C]TCGTTCTTGAGGTTAAGAAGGTCTAGTTCTAGTTCTAGTTCGAATTTCAGTTATTCTTATTCTTCATCGTCTTCGCAATCTGGGTCTGAATCTGGGTCTA
s_1B5JH1_1071	507819323	LG1	51.23	x					39379001	set#1		AGAAGGCTATTGAAGTTGTTGATCTGGATCAGAAGATCACAATGGTCCAAGAGCTTGAAGGTCATGTCATGCGCTGTGTACGTGATCAGAATGGGAACCA[T/C]GTCATMCAGAAATGTATTGAATGTGTTCCTGANGATGCTATNACACTTTATTGTCTCAACANTTTTTGATCAAGTTGTCACCCTCTCCACCCNATCCATA
s_1B67GI_775	507819398	LG1	51.23	x					36553893	set#2		GCATGTGAGTGGGCAAAGGATAACATAAGAAGTAACTCTATTGCACCATGGGTTATCAAAACCCNCCTGGCTGAAACTTATATGAGCAATGAAAAGCTTT[T/C]GGAGGCTGTTAACTGTCAAACCCCTCTTGGACGAGCTGGAGAGCCAAAGGAGGNTTCTTCCTTGGTGGCATTCCTATGCCTACCAGCAGCTTCATACATA
s_1BM40L_319	507820555	LG1	51.23	x					36837654	set#1		GGTCCTTTCCCTTCACTTCGTTTTGGCAAGAACAATGGCTCATCATCCTCAGAANRAGCCCCAACCTGATGRTTCAGCTAATNCCAATCCTCTNCGTTTT[A/G]ACTTTGGAAAGATACCAGACGTGAAGTCTTTGATACCGGCTGTGAATAATCCTTCTACRGCCTTATCATTTGGGAACCAANGACGTAAGGACCCCGGCAC
s_1BPVFX_1214	507820810	LG1	51.27	x					39688898	set#1		ATTCAACGTTGTATCTTGCAAAGTATTCAGNAAAGGTGGTTGTGCCAACTGCTGTGGTGCAGTTTGGGCCGTATCGTTGGGTCCGTCATCCAATATATTC[A/G]TCTACAATGCTACTGTTTGCCACTTACTGTGTTGCACTTCGAGCACCTTTGAGCTTGCTGTTNGTTGCAGCAGTTTGTTNNNNTTACTATGAGCAGAAGG
s_1B0M2O_722	507818852	LG1	51.27	x					39707541	set#1		ACCACCAATAATCCTATCTATAGCTGCCTCAAANNTGTTNCATTGTGACCTGTGTTCCMTCACCCNTAGCAGCAATTAGAGCAGCTTCATTACAGACATT[T/C]GCAATGTCTGCTCCAGCAAAGCCAGGAGTCAGAGCTGCAAGCCTTTGAGAGAAATATGATGGCTCATGATCAAGTTTAATCCTTTNCAAGTAGATCTTAA
s_1CSML7_629	507822145	LG1	51.32	x					36878449	set#1		CATCAAACTTTGACCNAACTGCCAGGAGCGATAATGGTAGCTGCCAGTATTGAGTTTAAGCCCTTTACAGCCTTCTAGATACGAGGCTATTTAAATTCTG[T/C]TTGAGAGTGCGTGGACTTATTAATAGCTAGGATTGCTGACTTTTCTCAATACTGAGAGGCATTCCTGGTTTCTTTGTAATGTATACTTTTACCATATTTA
s_2FT15C_620	507823583	LG1	51.32	x					36834504	set#1		CAGAATCACTTGCAAANGTCAGAGCAGAGGAAGAGGCAAGGGTAGCAGCTGAGAAAGCTCGTGAAGCAGCTGAAGCAACAAAGAAACTCGAAGAAGAGGT[A/G]AAAANNNCTTTCAAAGCAAGAAGCTCGTGCTGCTAGTCTGGCCGAGGAAGCTCAAGAGAAGGCTGATGCTGCAGGAACTTCAATGGAAAACCTNTNGAGC
s_1BHDCG_2038	507820295	LG1	51.32	x					39218052	set#2		GAATGGCTTTTTNACAAGCAAACATTACACGCGATAACACCNAGTTCTTAAATGGAGCTATAGTTGGGTCAAGGANTGTATTTCAGGTAGACCAAGGCCT[T/C]GGCATTGGCAGCAAGTTTCCGTTCTTCAACCGCCACCAGCTAACATTGACACGATTTTNNCCGTTGAAGGNAGTGGAAGAAGGTGCTAGTAATCCCCCAC
s_1CU3SU_2013	507822199	LG1	51.32	x					40039103	set#2		TCCNTAAANGCTGATCAAGAANATCAATCCAGATTTATTCATGCATGGGGTCGTTAATGGAACATACAATGCACCCTTCTTTGTCACGCGATTCAGGGAG[A/G]CACTSTACCACTTCTCTTCTTTGTTTGACATGTTTGATGCCAACTTGCCTCTTGAAGATCCTGGGAGGTTGCGGTATGAGAANGAGATAGTTGGAAGGGA
s_1A8DM0_393	507815332	LG1	51.32	x					40363476	set#1		CTCATCCATTGTCTCTCANGAAGACTGGGAGGGCCTCCCAAGCTACGCATTACAGGGATAGAGCTTCCTCAACGTGGATTCCGGCCAGCGGAAAGAGTAC[A/T]GCAGACAGGNCGTCGCTTGGCAANGTATTGTGAGCGTTTCAACGTTCCATTCGAGTATAATGCAATTGCACAGAAATGGGAAACTATTCAAGTCAASGAC
s_1A45BI_637	507813855	LG1	51.51	x					39771426	set#1		ATACTGCTAGAGTGCTTAGCAGGCTYGGATTGGAGGACTGCTTTGAAAGGATTATATGCTTTNNAAACTCTGAATCCAACCAACAAAGAGAATGTTCCTG[T/C]GGAAGAGGATGACACAGAATTGGGGGTCCCAAGATCAAGTACCATTTCAGGGACAAATGAGTATATGAGTGAACCTAATGATAGTTCAGTACTTCCCAGS
s_1BYTHQ_688	507821186	LG1	51.59	x					40489617	set#1		AGGTTTTTGCATTAGYGAGCATATGGGTCCTGTTTCTTGCATTTGGAAGCTCTGCATGTCTTSTGCCTATAATCTACACTGTTGGCCAAGCAAATCAACA[T/C]GCATTCAGTTCAGGATTTTACTATGGCATTCAAGCATCCACATTAGAGCTTCTTTCCGTGGTGAATGGCATTCTCTTCATGGCATTGGGGTCTGTGATTG
s_1A45BI_767	507813858	LG1	51.59	x					39771356	set#2		CAAGATCAAGTACCATTTCAGGGACAAATGAGTATATGAGTGAACCTAATGATAGTTCAGTACTTCCCAGSACCCCAGTTATTTGCAAACCATTTGAAGA[A/G]TCATTTGAAGAAGTTTTCAAGATAGCCAATATCAACCCTCAAAGAACAGTGTTCTTTGATGATAGTATTCGTAATTTACAGACTGCRAAGCGTTTGGACC
s_1BQRKS_480	507820842	LG1	51.74	x					39708680	set#1		AGTGCGAGATTGGGTGGGCAAGGCATATRAACGNCACAATCCAACTCATAGAGGAACACAAAGAACAAGTGGCTGAAATCGCTGAGCTGTTGCTTGARAA[A/G]GAAGTTCTTCACCCAGAGGACTTGCTTCGAGTTTTGGGTGAACGACCTTTCAAATCAAGTGAGATTACAAAYTATGATAGATTTAAGCTAGGTNNNCAAG
s_2JDK33_440	507824289	LG1	51.84	x					41731599	set#2		ACACGGTACGACGGCTNNNSMGCCGCCGCCGCCACAACTGCGCCGATCTTCCGACGACGCAGTGCCAGCTTGCTTGGCCGCAGAAAAGTCTAACGGGGAA[A/G]CGCCGCCGGTTGCGCCGGCTCCKGCTCCGGCTCCAGGGAACGCCGCGTCTCTGGCCGAAACTCCGCCGCGTCGGGCGCCAGCGGCGGCTCCAGATTGGTT
v_4034_239	507813117	LG1	52.21	x					41692196	set#1		AATTAATTCAAGTTCCTTTAATATTCTTTGGGAAATTGACAGTGTTTCTAGACAATTCAACTCAAGAGTCCTTGCTAGTTGCTTTGGCTATCCACTCTTT[G/T]TTGCCCAAATATTAATGTATTTTTGCCCTTMTGATAATCACTTCATTCTTTTACTGACCATAGGTCATCTTACTACAAGAAGTGATGTATATAGTTATGG
v_7299_273	507813934	LG1	52.21		x	v_4034_239	0.0000	25.75				WCAGAGATACACACACAAACTTGCACACATGCARTGTAACCTAAAATTGAGTATATTTTTACACCATATAGAATATTTTTCTTGCAGATGAATTGTTTTC[A/G]TCAAGTTGGTGYAACATTCAAGYACCCRAAGTTGAGGCTTTARTTCTGAATTTTCAAACAAGGAATTATGCCTTACCCGAGTTTGTGGAGAAAATGGTTA
s_1CU3SU_2018	507822202	LG1	52.3	x					40039298	set#1		AAANGCTGATCAAGAANATCAATCCAGATTTATTCATGCATGGGGTCGTTAATGGAACATACAATGCACCCTTCTTTGTCACGCGATTCAGGGAGRCACT[C/G]TACCACTTCTCTTCTTTGTTTGACATGTTTGATGCCAACTTGCCTCTTGAAGATCCTGGGAGGTTGCGGTATGAGAANGAGATAGTTGGAAGGGANGCCA
s_1A9KA1_419	507815694	LG1	52.75	x					41834488	set#1		TTCCTTTCCCTGAATTCACGTGTTTCACGAGGTTCCCATTATAAGAYAACGCGTTGGCCAAGTTCACATCGGGTTGGGTCGGGTCACCCACAGAGGGCCA[T/C]CCGGTTTCRGCAACRACAATGTCCACGTCACCATATCCAACCTTCTTCATCGCYGAGTAAACAGCGTCAAGCTGCGMATCRAACATGTTGGTGTAGTTYA
s_1BZOEG_1146	507821216	LG1	52.78	x					40455614	set#1		AGGGNYATCAGTTTACACCAAGRTGGTTTGATTTAACTGATGAGATCACATCTACACCTTGGGGTGATTTGGAAGTCTACAGATACAATGGTAAATACAC[A/G]GAACATYGGGCTGCTGTAGATAGCTCAGATAGCATCAATGAGGTTGATGTTAGATCAACAGAATTCAGCCCATGGCAGTTTGGTAACTTGTCTGCTGAAT
s_1BZOEG_1068	507821214	LG1	52.92	x					40455492	set#2		GTGATCTATCTAAAGCTGGTGCAGAAAAGAGCAGTTTGGAGGAGAGGCAGCGAGCAGAAAAGAGAAACCGAGAGGCCAAGGGNYATCAGTTTACACCAAG[A/G]TGGTTTGATTTAACTGATGAGATCACATCTACACCTTGGGGTGATTTGGAAGTCTACAGATACAATGGTAAATACACRGAACATYGGGCTGCTGTAGATA
s_1B6113_1566	507819388	LG1	53.09	x					42123289	set#1		TGAGTTTGGGCTTTGCAGGCTAGTAACTGAGGAGAACCTTCATTGCCCCAGTTTNCCGCCGGGGCACRGAGCCCAAGGGTGCTTTNACGTATACAGATCC[T/C]GAGTTTCAGAGAATTGGAGTGCTGACACCCAAGTCTGACATTTACTCCTTTGGGCTGATCATTCTGCAGCTACTCACAGGAAGGCTTCCAACTGGGTTAG
s_AE02I9N2Q_186	507824638	LG1	53.09	x					41731432	set#1		TTTGGTTGCTGGGAAAANCTCAACAAGAGTNGATTTATGGTNCGAGNCTGTTGAATGATAATGTTTCGTGAWTTAACTAACAAATACGAGATTTATGGTC[A/G]ACCCTGATTACACCAACGGTAGATTAGTATGTTGAGGATTCACAGCTGACCCCATTTGAGACCATGGCTTTGTTGTTGTTKTCCCGATARGAATCTTTCT
s_1B6113_1242	507819386	LG1	53.09	x					42123413	set#2		TCATAGCATGCAAGGACCATCAGAGTTTCAACAAGAGGTTCAAGTTCTTGGAAAACTCCAGCATCCTCATCTGGTGACGTTGCTTGGTGCATGCCCAGAA[T/G]CCTGGTCTCTTGTATATGATTACTTGCCCARTGGGAGCCTCCAAANCNACCTTTNNCGAAAANGCAATAATCCTCCCTTGCTATGGAATACCCGAACACG
v_4034_270	507813120	LG1	53.09	x					41692165	set#1		GAAATTGACAGTGTTTCTAGACAATTCAACTCAAGAGTCCTTGCTAGTTGCTTTGGCTATCCACTCTTTKTTGCCCAAATATTAATGTATTTTTGCCCTT[A/C]TGATAATCACTTCATTCTTTTACTGACCATAGGTCATCTTACTACAAGAAGTGATGTATATAGTTATGGGGTTGTCCTATTAGAAATGTTGTCTGGCCGG
v_13931_308	507812204	LG1	53.32	x					45265607	set#2		TTCAGTCGGTTTCGTTTRAGGTCTAGTTTTTAAAATGAGAAAGAAAAAAWATATAAAAAWAAATATGGTTTGGGTTATTATTGAYATTTCGTTGTGTCTT[C/T]TATGTAACGGGCTTTTACGTGCAAACTGCAAAGCCTCTTTTATGATTGGAGTGGGAATGTAATCTTTTGGGGTTTGTCGGTCA
s_1BKJ0M_384	507820446	LG1	54.33	x					42323094	set#1		GAGAGAATGCAGCTGCAGTTTTGGTGCACCTTTGTGCTGGTGACCACCAACATCATCTTGCAGAGGCCAAAGAGCTTGGAGTGATGGGTCCACTGGTGGA[T/G]TTGGCACAAACYGGCACAGAAAGGGGCAAGCGAAAGGCTGCACAGTTGATAGAGCGTATGACTAGGTTTGTTGAGCAACAGAAGCAGGCTCAGGTACTAG
s_1BKJ0M_396	507820449	LG1	54.33	x					42323106	set#1		CTGCAGTTTTGGTGCACCTTTGTGCTGGTGACCACCAACATCATCTTGCAGAGGCCAAAGAGCTTGGAGTGATGGGTCCACTGGTGGAKTTGGCACAAAC[T/C]GGCACAGAAAGGGGCAAGCGAAAGGCTGCACAGTTGATAGAGCGTATGACTAGGTTTGTTGAGCAACAGAAGCAGGCTCAGGTACTAGCTGAGGCTCAAG
s_2GEIHE_1570	507823786	LG1	54.75	x					42082928	set#2		ATTTCTTTAGAGGGAAGGATATGGAAATCATGTGTATAAGTAGAGAANAGCACCTATAGAGGACATAGAAACATCTGCTACAAAGTCAGCATTACCCTCT[T/C]TTTTTNNNNNNNKCTGTTTTTTNCCTAGTCACCTTTGTAAACATTAGCAACAAAGCTTCCGGGACTTAGTTGTGCAATTTACTGGGTGATGAGGAGTGTA
s_1AYSE8_95	507818634	LG1	54.75	x					42591877	set#2		NNNNNNNNNNNNNNNNNNNNNNNNNNNNNNNAAAATTCATTCTCCACCATCTCTCTCTGTAATGAGAAGSTGAGCTTGAGCTTCACTCAACTMC[T/C]TCTAGTTCACTTCTCGTCATCATCCATGGCGAAAACCCTAATTTCATCCCCACCGTTCATCGGCACGYCTCTCCCGTCTCCTCGCCATGGCTTCCTCCAC
s_1AYSE8_163	507818631	LG1	54.76	x								TGAGAAGSTGAGCTTGAGCTTCACTCAACTMCYTCTAGTTCACTTCTCGTCATCATCCATGGCGAAAACCCTAATTTCATCCCCACCGTTCATCGGCACG[T/C]CTCTCCCGTCTCCTCGCCATGGCTTCCTCCACTCACACCGCAGTAGACTAAGACTCGTCTCCACCAGAGTCAAGTTCAGCTTCCACGAAANCCTTCCTCN
s_1AR6IO_723	507817773	LG1	54.76	x					44955199	set#2		GGTTTNAGGATCTTGCTTATTTTNNNGTTAATNNTNNTTGATTGTTGTGTNGGGGAAAANNTAATGGATTNGAAACAGCTTTGTCGCCTCTATGTTAGGA[T/C]TTTGGCAATGAATTAATGGATGAAATGAAACCACTTGTTTCTACTACCAAANATTAATGGGTAATGTTATTATNN
s_1A0UMK_622	507812130	LG1	55.36	x					45248797	set#2		ATGTTTATCCTGATGGCCGCGTATGCATATCAATTCTTCATCCTCCTGGTGAGGACCCAAATGGCTATGAGCTTGCAAGTGAGCGCTGGACACCGGTGCA[T/C]ACRGTTGAAAGTATAGTTTTAAGTATAATATCAATGCTTTCYGGTCCTAATGACGAATCACCTGCAAATGTTGAAGCTGCTNNNGAATGGAGAGATAGGA
v_8401_540	507814287	LG1	55.36	x					43606146	set#1		TTGTGTCCCTTGTCCGAAAAATGAGTCAAACCTCTAGTAARGTTGGYGGGGCAACAAAACCTGTAATCAACTTTAAGACAGGTGTTGATCATTTTTGTCT[C/T]CACACTGGTGGAAAGGCTGTCATAGATGGCATTGGATTGAGCTTGGAGCTTAGTGAATATGATCTAGAACCAGCAAGGATGACACTGCACCGTTTTGGCA
s_1ADSGA_2073	507815877	LG1	55.36	x					43547149	set#1		ATTGGGTCATTNGGCATCGGATTGAGGCCTCCAATATGAGGANCATTCGGAGAAAATCATCACTTGGCAGTGGATCAAGATCCTTGTCACTGTCAGTGAT[A/G]TCAGACTCTGAGATCCTCAACGGTNAGTACAAGANTATGTATGCAATTTGAGACACTCCNTACGCCAGATAAGTTTTNAGCATTCGGCATAAGAGATCTC
s_1DF5RA_581	507822594	LG1	55.36	x					46560660	set#2		CCCAANAANCGACTTCGTCCGGAGAGTATTGATAGTTTTGGCACGAACCTGACCCCTGCGGATAACGGAGGTGTGGAGAGTAAGCTGAAAGTCGATGTTG[T/G]AGAGAATTCGGTTCGGGWCGYGGAGTCGGGTCACGGAGACCAGGAAACTAGCTTGGAANTNGAGAGTGATAGAAAAANNCACAAAAARARRAAGAAGAAG
s_1ADSGA_1951	507815874	LG1	55.36	x					43547271	set#1		TGTTTCAGTGGCATTCTTGGCTCTGTCATTTGTNGTGGTCGGTGAGAGTGAAAGGTGGCTGGCAATTGGAGTAACAATTATAGGAACAACCATAATGGCC[A/G]CTACTTTGGGTACTATGTGTTATTGGGTCATTNGGCATCGGATTGAGGCCTCCAATATGAGGANCATTCGGAGAAAATCATCACTTGGCAGTGGATCAAG
v_13931_164	507812200	LG1	55.36	x					45265729	set#1		ACGCTTGTCCTGCCACGTTTACCTATGCACATGACAGTCCGTCTCTCATGCATGAGTGCTCGTCGCCACGTGAGCTCAAAGTCATTTTCTGCCACTAGAC[A/G]GTAGAGAGACCACRAGATAATATGCATGCATTCCCATCTTARTTTCAGTCGGTTTCGTTTRAGGTCTAGTTTTTAAAATGAGAAAGAAAAAAWATATAAA
s_1AV2T8_1366	507818248	LG1	55.36	x					42418096	set#1		CATCTCCAGAACATTGCCCTCCTGGTGAGTTTGTGAGGGAANTCCCACTACCCACCCGGATCCCAGATGATGCCAAGCTAGAAGCATATGGTGATGAAAC[A/C]GGAACTGTTCTTGAGATCATGGTGCCAAAGCATCGTGTGGGACCAGAAGAACATGAAGTTCGTGTTTGCCTTCGTCCTCACCTTGGAGCAAATGAGCTNT
s_1AL1M5_533	507817038	LG1	55.36	x					43078103	set#2		AYCCTTYATGGTGGGNAAGAGCGGAGCCTATATATGTGACAACATGCCCAAGGGACTCCAGTGCAAASGAGGGTTCAATCTCAAATGTAGTTTTTATTAA[T/C]ATCACTGCAAATTCTGAAAATGGTGTGTTCTTATCAGGTTCTAAACATGGGCTACTAAGCAATTTGAGATTCATAAATGTGAACCTGACTTACAGAAGAT
s_2HLAHQ_1372	507824043	LG1	55.36	x					44192326	set#1		TAACTATTAATAGGCAGCTTNAATTTTAAGTGTAAAGCGGCAAATTGAAAANCTGAGAAGGCTCACACAGGANTAAGTTTAACCTTAACCCAGACAGCAT[C/G]GCATGCACCTGAAATTGCGAGTCAGCAGCATCATTTCTGATATACAGAGTTCAAACGTCTTGTAAKCCRCAAATTTNCCATTAATGGAGATAAATCATAG
s_1BGPQ1_489	507820246	LG1	55.36	x					45019755	set#2		CGATTTGTTTATGGAAGAGAATTTNGGGCGAGCCTCTGCTATTGAGACYGGTACCAAGCTCTACATCTCCAACCTTGATTACGGTGTTTCCAACGAGGAC[A/G]TTAAGGAACTGTTTNCGGAAGTTGGTGACNNGAAACGTTATACAATTCATTATGACAGGAGTGGGAGATCAAAGGGAACGGCCGAAGTAGTCTTCTCCAG
s_1B8K44_680	507819630	LG1	57.3	x					46048410	set#1		GTTCTTCACATGGACTCCCCAATTGGGCATGGCAAATGCATGGCCAAGTCAGTGCTACCCCAATGCCACTGTTCTCTACTGCAGCATCATCAGGATTCTC[A/G]TTTTCGGCTACCCCTMCNTCCGCTGCCATTCTTCCGTCAAAGCCTCCCAATTCAACAGCCCACAATCTCTTNCTNNCTTCATCAGCCACAGCTGCCACCA
s_1CRY4X_926	507822132	LG1	57.61	x					46831440	set#1		AAGCTTGAAGCAGGCCTAAAAANTATTANGTGGCGATGTTTCTCAAAATCCTGCAGGTGATCATAACATTGAGCTGGAACTTGGAAAAGATCAAGAGACA[C/G]GRGAATCAATCAAGATTAAAGCAGAACTTCACTCTTTGAAGTCTGAGGTAGCTCGACTAAGATCTGCTTTAGAAATTGCTGAGAGCAAATACCATGAAGA
s_1B090R_530	507818804	LG1	57.61	x					46701586	set#2		GGATGCTTTTTCCAAAACCTTTTATTTTGAAGAGGCTTCACACGGAGAGATTCCAAGGCCGCGCCTATGGCATTCTTGGTACCTCTGAGATGGATCTTGA[T/G]GTGGAACCWGACTCTGCAAGGCAACATCATGAGGAGTTNAATTTTAGTGAGGTCTTTGTGCACCAAATGATACACTCCATAGAGTTTGTTCTTGGTGCTG
s_1AHWN9_550	507816556	LG1	57.61	x					46906065	set#2		GNCAAAGGGTCAGGCCGGCCTGTGGCGAACCGGNCTTACGATGACTATTATCTGCAGGACTACTCGGGCTGGCTGGAGCAGCGTGTAGAAGATGCTAGCT[A/C]CTGGGCAAAGATTAGCTCTTGTATCAGAGACTCTAAGRYTTGCAGCARNNTGGGGAGGACTGTAGGTGGTRTKCCTNAANCTGGTGATATGTTTGTTCKT
s_1B090R_1037	507818801	LG1	57.61	x					46699494	set#1		TCACCCATCCATAAATCCTTTTGCTTTTAGTTTCTGGAAAGAAATATAGTATAGAGAGGTGGGAGCATCTACGACAATAGAAGAAGCCTAATTGGACATT[T/G]GTCCTGTTTTGGCTGGCAAAGAATTGGCACTGCTTTGCTAACACTGCTTGATTTTGACTTAGTANAATCGTGGCTCATATTCTTTGGATTTATTGCATAA
s_1ATNEH_362	507818083	LG1	57.61	x					46454673	set#2		CCTGAAGAACATGGCTGCAACTGCTCAGCAATGTGGATCATNMAAATGTGTTAGGANNNCYGGTYGAAAGTAATACTGGAAACTATAGTGTGAATGGAAG[T/C]GCCTCTGGAAGTAATTATGGGAGCAATGGACAGAATGGAAGCAGCACTGCCWTGAATCCTGGAGYAAYRAATGTGGAAAGTGACAATGGGGCAGCTGGAA
s_AE01A24JY_436	507824414	LG1	57.61	x					46910237	set#1		TCAGGAAGAGTTGGAGGAAGGTCTCAGTGATCAACATTGTTGTATTAATCATCCTGGTAATCACTTATGTGATTGCCATTGCAGCGTTTAGGAACAATCG[T/C]CGGATTGATAATGATGAACCTTCTGGCGAGGCAAGGATGACAAAGGAAAACCTAGTAGGATCCAGCTTTACTC
s_1B7FSN_1404	507819536	LG1	57.61	x					46959306	set#1		CATTGTACTTGAAGACCACAACTGAAGCGCAYGTTACTAGTTCGACTCTCCTTAGGTCCACTCACTCAAAAAANNAANGGWAGAAATATTCATTTGATGT[A/T]CTGCCATCATTGGAAATTGTAAATGAAACAAATAAGTTGTATATTACTTTCTGGCATTATTTGAGTTACTTATAGCTCTCTTAGTCTTTCNN
v_6171_222	507813650	LG1	57.64	x					48302074	set#1		CTTATTGTCTCAAAAAMCATTTCTGTGGCAGAGGTTACACAGGTTCAAAGCTCTCAAACAACATTGAGTGTGAAATCTTTCAAGTTCTGCTCCAAGAGGC[A/G]AAAGAAAGTTATCCAGAGGACATTGTGGCRGCATTAAAGAGCGATACAATTGAAGACATTTCCAGAAATGTTGCGAGTTTAACAGATTGGGTKGGAAGTT
v_6577_386	507813765	LG1	57.64	x					49510610	set#1		CCTCATCCAAAGCAGGGTCAGGTGGACCCTTGAGGTCAAGCACTGGTCCAATCGTGTAGACTGGAGGGGTTTGGCCATCGGAAAATGAATCAAAAGCATA[A/T]GGCTCCAATTCTCTGAACG
s_1ARP0S_1511	507817832	LG1	57.64	x					47099545	set#1		GGCACTGGATTTTAGTATTGTTTCRACTTCAGGGACMGCTCATGTNCTTGAATTAGCAAAGATCCCAGTGGAGCGAGTGCTAAAGTTGCATGAGGGNCGG[A/C]CACATGCTGGTGATATGCTTGCTAATGGGCAGATCCAATTGATGGTGATTACAAGCTCTGGTGATGCGCTTGATCAGATTGATGGAATGAAGCTGAGGAG
v_6171_252	507813653	LG1	57.66	x					48302104	set#1		GAGGTTACACAGGTTCAAAGCTCTCAAACAACATTGAGTGTGAAATCTTTCAAGTTCTGCTCCAAGAGGCRAAAGAAAGTTATCCAGAGGACATTGTGGC[A/G]GCATTAAAGAGCGATACAATTGAAGACATTTCCAGAAATGTTGCGAGTTTAACAGATTGGGTKGGAAGTTGGCACCCTGCTTCCTAGTCACATCACATCR
s_1EQZV0_1014	507823151	LG1	58.17	x					49664845	set#1		GGAGAATCGGCTTATTCTTCGGTNAAAAANGCGTTCTCGTCGATGGTTTTNATAATCAGAGAGCTTCACAGCTACACTTTACAGATGAGAGGGTTTTTNT[A/T]CTACGAAGACTTGCAAGAAATTATCGTTCGTGTTCAGAAGGAGATGCACGCTTCATNCGTGTGGCTATTTCAGCAAGTGTTTTCTCATACACCAACTCTC
v_6171_315	507813656	LG1	58.55	x					48302167	set#1		AAGAGGCRAAAGAAAGTTATCCAGAGGACATTGTGGCRGCATTAAAGAGCGATACAATTGAAGACATTTCCAGAAATGTTGCGAGTTTAACAGATTGGGT[G/T]GGAAGTTGGCACCCTGCTTCCTAGTCACATCACATCRTCTCTCCCCTCTGTCTGTTGTTGTTATCAAGGGCACTAGTCCCTGCTTGAGTTGAGTAGGTGT
s_1EQZV0_1459	507823154	LG1	58.86	x					49665290	set#2		GTGGNACCGACGGTGATGGTGGGTTTGACGGGTCGAATCAGTACCGTACGATTNTGCCAGATGGGNNNNNNTCTTCTTCTTCTCAATTGTCCTCCTATGG[A/G]ACCACAAGAGAGGCGGCAGAGTCAGAGACCAGAGAAGAAGAGATGAACCTTTGGAATTCTATTGTGGAAGAGGCTTCGGAAATGCAGTCCTCGTTGAGAC
v_8036_127	507814147	LG1	58.86	x								TATCGAACCGGAGCAGAATCCACGACTGGATGGCTAATAAYCTTCRTGCAACCGGTGGTTCAGCCACGTACCAAACTTGCACCATGCCTTTCCCTTTCTT[A/G]GCTCGCAAGCAAGGGTTTTTCACTGTCACATGTCACCCAAAAAACATCGAACACATCCTCCGAACCAAGTTCGATAATTACCCCAAAGGACCAGACTGGC
s_1AWIBX_217	507818424	LG1	58.86	x					48815103	set#2		CAGTCTAGGAATGATAGTTACCTCAACAATAGTGTTAACTATAAAGAAGATATCAGNATTTCTTATTGAANCGCAAAGACAGTATTACTGACAGGGCTTC[T/C]GATTGCACATCTTATTCTTCTGAAAGTGAAGTCCAGGATAGTATATGGTCTGTGGGNTATGGTTGCAGGAATTATGCAAMGGTTCTTGCTAATCCTGAAN
s_1DXMQH_612	507822920	LG1	58.86	x					48824414	set#2		CAAGCCKTTTGAAGCKAATCAGGTGGATCCCACAGGTGCTGGGGATAGTTTCTTAGGTGGGTTTGTGGCTGGCTTKGNYTCATGGCTTGCCTGTGCCTGA[T/G]GCTGCTTTGGTTGGCAACTTGTTTGGGTCTCTCACTGTTGCTCAAATTGGATTGCCCNATGTTTGATTCCAGATTGTTGCAGAGAGTTAAGGATGAGGTG
s_1BUV5H_1245	507821011	LG1	58.86	x					49043485	set#2		GCTATGGTGCACGTCTTACATAAGAANTNGCCAATTACATAGATCTTAGCTTCTGTATCATCATACAGAGAGTTTGAACCATGCAATAAAGGTTTCTTAT[T/G]RTTAGTGTATAGCTTAGACTAGTTTAGCCCATTGGGCTTAGCCCAGTATACTGTACTTGTAGTTTACAT
s_1AIT58_1418	507816696	LG1	58.86	x					48519094	set#1		TCTGAGAACTCAGAAGCTTGGTTRGAGGAGTTCTTTRGAAATGTGGATGAAAANGTGGACTTTAAACCATTTGATTTTGATGCACTTGCTGGAAAAATAS[T/G]GAAGGATATTAGCCTACAGTTTCAGAGGATGTTAGGCTCGGAGGTTAAGCTGGAGATTGATTATGAAGTTATGGYGCAANTACTTGCAGCTGCTTGGTTA
v_6577_106	507813762	LG1	59.31	x					49510330	set#1		GCTTTGTGAGCCAAGACCTCCACCTGTGGTGCCCACCCACTACATATCATCCCCTTCCCTTTGATCCGATCCAAGAAACCTTCTGGCAAGACATCATCAG[C/T]CAAAGCATTGGGGGTGCGTGACCGCAGGGACCACAAGAACCTATGTCCACTACTCTCTAGGCCAAGAGCCATCTCTTTCACTTGGGTTTCATCAAAGCTC
s_1AP1ME_296	507817536	LG1	59.39	x					48787405	set#1		CCAACATGGAACTACGCCTTCTTCTTCTTCTTCTACTGTCACAACCTCCACTGACGGTCCATCTTCTTCATTGCCGCCTACTTCACAGGTTCAAGAAGAA[A/G]TAGAAAWTGAACAACATGAGAATGGAGAAAATGATCACCTTCACCATCACCGCCACCACCACCACCGCCAYCACATACNTCTCAATCATCGCCGGCAACA
s_1BAA0U_626	507819777	LG1	59.58	x					51138165	set#1		AATTAATTTNGACAATGTTTGCCNNCTTNTTTTGTTTGTATATATTCTAGATCAAATATGCCAGGCATGRATTTTNNAATGCGTTTTAGTGTTTACTTAT[A/T]CCTGTTCAGGAACTAAGAATTTGTTGCTGAAAGCATGGCCAAGCATCATCCAGATTTNGATTATGTGCCGAAAGCAGCCAGGAATTGCTATTGGGCGACT
s_1DXMQH_527	507822918	LG1	59.58	x					48824480	set#1		AGGAGGTGAGGAAAATGTGTTGTGTGGTGGTGACGCATGGGAAAGAAGGGTGCAACGTGTATTGGRAAGATGGGGAATTGGAAATCAAGCCKTTTGAAGC[T/G]AATCAGGTGGATCCCACAGGTGCTGGGGATAGTTTCTTAGGTGGGTTTGTGGCTGGCTTKGNYTCATGGCTTGCCTGTGCCTGAKGCTGCTTTGGTTGGC
s_1B5NU3_186	507819345	LG1	59.79	x								CTCGCTGTGTGTTGAGCAATGGATYGGGCACAGTTGGTTCTGCTAGGGTTACCACTCTTCCTCCTCTTCTCTGACCTCATAAGCCTCTTCACTCCATCAC[T/C]ACCTAAACCAAANCCCTCACTCNNNCCACCACCACCACCAYCACCATCATCAACANCCACCACCACCTACAATTACCAANGATAACCTCGACTTNNCCTC
v_10886_143	507811284	LG1	59.88	x					51008067	set#1		TGGATACTGTGATTAGGGACATGCGCAGCCCTGTATATTTGTTGGACATAACAATGCTATCAAAGCTAAGAAAAGATGGCCACCCTTCCATCTATAGCGG[C/T]GACCTGACCCCAGAGCAGAGAGCTAACCCTGCTCGATCTGCTGATTGTAGCCATTGGTGCCTTCCTGGATTGCCTGATACTTGGAACCAACTATTCTATA
v_10886_41	507811286	LG1	60.05	x					51008169	set#1		CAACATACTCAGTTGGGGCATACCCTGATCAAATGAGAGT[G/T]GTGGATACTGTGATTAGGGACATGCGCAGCCCTGTATATTTGTTGGACATAACAATGCTATCAAAGCTAAGAAAAGATGGCCACCCTTCCATCTATAGCG
s_1B1FOG_468	507818952	LG1	60.1	x					51768140	set#2		GCCAAGGTCATGCTCATGGCCTCTCAGGGTTTGCACCANNGGNATGGACCAATACTAAAACAAGCTCAGAGTGTACCAAGGAGAGTTGATAATAAATTGG[A/T]GAAGCCGCAAGTTCCTGTGGACAAGAACAGATTAGAACGATGGAAGGCAACTGGAGTTGTAGCATTGTCTCAATGCAACTTGAAGGCCATCCCTGATGAA
s_1APKRK_1294	507817629	LG1	60.1	x					50803123	set#2		AGTCAGAGGAGANGGACATGGTTGCTCAGCAGAATATGTATGCTCAGTTGTTGCCTCTCGCATTGCCTGCGCCACCAATGCCAGGAATGGGTGGAGGTTT[T/C]GCTCCACCACCACCTATGGGTGGGATGGGGATGCCTCCAATGCCACCTTATGGCATGCCATCCATGGGCTCATACTGATCTCTGGTTTGTTGAACATACA
s_1BFZWP_112	507820176	LG1	60.28	x					51459263	set#1		GAGGCGGATATGGTGGTAGTCGAGGTGGTAGTTATGATGGGGGTAGAGGTGGTGAGTATAATGGAGGTAGAGGTGGTAATAATGATGGTAGAGGTGGAAG[T/C]GGCAATAGGGGTGGTTCTTATGGCAAAGAAGAAGGTGGCTATGGTCAGGCTCCACCAGCAGCACCACAACCTTATTATGGAGGGGCTGGTGGGAATTATC
s_1A0OMX_1211	507812016	LG1	60.37	x					50954357	set#2		TNNAATCATTAGGNNTGNAGATGGTGATTTCTGGTGAAGGTTCAGATGAGATATTTGGTGGGTATTNGTACNNNNACAAGGCACCCAACAAGGAAGAGTT[A/C]CACCAGGAAACATGCCGAAAGATTAAGGCACTCCACCAGTATGATTGCCTAAGAGCTAATAAATCAACCTCTGCTTGGGNACTSGAAGCTCGAGTCCCTT
s_1A0OMX_875	507812019	LG1	60.37	x					50953831	set#2		TCAAGAGGCTGATGACTGATGTACCNTTTGGGGTTCTTCTCTCTGGGGGTCTGGATTCATCGTTGGTTGCCTCTATCACAGCTCGCCACTTGGCTGGAAC[A/G]AAGGCTGCCAAGCAATGGGGAACACNACTCCATTCTTTTNGTGTGGGCCTGGAGGGTTCACCAGATTTGAAGGCTGCAAAAGAAGTTTCAGATTATTTGG
v_2091_142	507812723	LG1	60.41	x					52934310	set#1		CAAAAATGMGTGACGGGSAGGGGAAGTCGTCAAAGCTGATAGAGAGCGAGAAGATAGTGTACTCGTCGAGCCCATATCCTGCTGGGGCTGSGGCTCAGTC[C/T]GGGTTCGAGAAGGGTCGCATGATGTTCTTCGAAGGGGTGAGGCGGTTCGAGCTGGAGGACTTGCTTCGAGCCTCGGCGGAGATGTTGGGGAAAGGCGGGT
v_12190_307	507811712	LG1	60.41	x					51284643	set#1		CCCTCAAGGATTACTTCACTTCCAAGTAAATGCCGGAAACACTGTCGCCCAAGCATATGTTAGCTTTAGTAGTTCAAGCCCAGGTCTCCAAATTCTGGAC[A/T]ATGCATTGTTTGGAAACAATTTACCTACMGAATTGATAGCAGCAACTACTTTCMTTGACTCTGCTCAGATTAAGAAGCTTAAAACTGTTCTTGGCG
s_1A9TZH_1101	507815779	LG1	60.41	x								CTGTGGATGACCTACTGAANCAGCGAGACAATATTCATTGTTCATTCACTGTAACCAAGGTAGTCAATAGTAGTGGGAGTGGCAGTGGTTTAAGTAATGG[A/G]AGTGGTAGCAAAATTGCGGGTGAAGATTCGAAGGCCGAGAGTCCAGTGGATGATGGAAGCTCCGATGGCAAGGATAAGTCAGGTAANANGAAATGGTTTA
s_1AZ1DI_712	507818664	LG1	60.45	x								GCACAGCTGCACAGAACCGGTATTCACGAGGCAGCCCTGTTTCCACATATTCTCCTTATTCAANTTCCACCAGCTCAAACCGGTTATCAAATGGAACATC[T/C]GGTGTTGCAGGTGAGGAGTATTCGAATGGCACATTTCAAGAGCCATGAAGCAGATGAATTGCTAAGGCTTACTTCAAGATATAGTTGAACGGCNAATACC
s_1AZ1DI_937	507818667	LG1	60.45	x								TTTNNWWTTNNNYTTTGGTGNNAAACTGGNAATGTATGGCTGAACAATTAAGACGNNTTTTATCAGKTTGTGCCCAGCGGCTTGTCATCTGAAAGTCTGG[T/C]GAGTTCATTGTTCTTTAGATGTTTGGACTCGACAGTTGTGAATGGGTTGGGNACCRAWNATTGTTGACAYCCGGCTTGCGAATGTAGTTTGAACTTCGAA
s_1A3B87_829	507813452	LG1	60.45	x					51610198	set#1		GTGCCCATATTTCGGCCACCCGAACCCACCTGCCCCATGTGCTTGCCCACTTAAACANGCGTGNGGTAGNCCTCGACGCGCTCATCGGACGGCTCAGAGC[C/G]GCGTATGAAGAGAACGGTGGACGGCCAGAATCGAATCCTTTTGGAGCTCGAGCTGTGAGGATTTATTTGAGGGAAGTCAGAGAAGGCCAAGCAAAAGCTA
s_1A1Y8K_1158	507812768	LG1	60.45	x					51739063	set#2		AGATATTCCAAGATTGCATTACCTNGGCTCGTTTGAAGTNTGAAGATTATTTTGCTAACCGTGTGAAGCAGTTGATTTATACGTTCCCTGAGGATGCTGC[C/G]ACCAGTACTGGGGCTCCTTTCTGGTCAGCCCCCMANNAGATTCCNTCATCCACTGCAATTCTCAGCTGCTGATCCTGGTCACNTCCATNNNNTNATGGCA
s_1AMWG5_422	507817274	LG1	60.45	x					51427440	set#1		CTGCTCAGCACGACCTTCGCGTCTTATCGGTCACCGCCTCCGATATCAAGGCCGAGAGAGACGCTGAAATCAGAGACGTCTACGAGAGGTCCTTGAAGCT[A/C]GACGCCGAGGCTCGAGCCGTCGATGCTATGACGTCAGAGCTCGCTCGTGTCCAAGCTGACTTRCATCAATTCGGCTCGGCGCGCCAGGACCTCACGGCGC
v_12190_51	507811715	LG1	61.58	x					51284895	set#1		TTCGCCGCACAATTTCCTGGTGTCAATGGCCTYGGAATTTCTTCTGCTCG[A/T]ATAGACTTGGCTCCTGGCGGAGTTGTGCCATTTCATACACATCCTGGAGGTTCCGAAATCTTAATTGTTTTACAAGGAACAATCTCTGCCGGGTTTGTTT
s_1B6DZI_234	507819414	LG1	61.59	x					50776882	set#2		NGAATCATTCTCTACAACATCAAAGCCAGAAACCAAAGGCTATGGCCAGCACCGAACCCGAGCACGAGCACAGAGAAGAARGGNANNNCCNAGCCAACGA[C/G]GACGAGGACACCGGAGCTCAGGTTGCTCCGATCGTTAAGCTCGAGGAGATCGCCGTCACCACCGGTGAGGAGGATGAAACTTCCATTCTCGATCTCAAAG
s_1BG93X_438	507820192	LG1	61.96	x								CTGTTAACTTGAGAGACATAGAAGCTGCCGGATTTCAAGAAGGGGAAGAGGTGTCTCTTGAGACATTGAAGAAGAAGGGTTTGATTAACCCTTCAGGAAG[A/G]GAAAGGAAACTKCCTCTTAAGGTTCTAGGTGATGGGGAGCTAAGTGTGAAGCTGAACATAAAGGCTCGTGCCTTTTCAGCAGCAGCAANAGGAGAAACTT
v_2091_59	507812727	LG1	61.96	x					52934393	set#1		GTCTCTAATCCTCTACTGCTATTTCTGGAGAAACTACGCTTCAAAAATGMGTGACGGG[C/G]AGGGGAAGTCGTCAAAGCTGATAGAGAGCGAGAAGATAGTGTACTCGTCGAGCCCATATCCTGCTGGGGCTGSGGCTCAGTCYGGGTTCGAGAAGGGTCG
s_1E2HHG_841	507822966	LG1	62.05	x					53698839	set#1		TCGGAACCGGTCCTTTCGGCCGAATCACCCCGGCCGATATAGAGRCCGCCGCAGGAATCACACCTTCCAAGAGTATCGAAATCAAATCAAACGTGGAGTC[T/C]GCTCCRCCTCSGCCACCGAAATCCGCGGCCTCCTCGGCTGTTCCGCCYCCAATTCCGGGTTCTACGGTGGTGCCTTTTACAACAATGCAATCGGCGGTGT
s_1AMZFD_782	507817296	LG1	62.24	x					53621130	set#1		AAAGTATATATATATGCCCTGTTGTGCAGCATCTATTCGATGCTTAATCCTTNGTTSTTCACTTGGCAATGTTGTCCTGGGAAGTTTTNNTTTAAGTCAT[A/G]GGGTCCAAGTCGTCCCCTCTTAGTTTTCTGTATTTATATGTAACAGTAGCCTGAAGCCCTGCAAATTTCAGGCAGAAATTTTGGGTGCAGTAGAATAACC
s_1A0B8J_504	507811773	LG1	62.24	x					54519594	set#2		AATCCTTGCTGCTGGGGAGAAGGCATTGTATGAGGAAGCAATMCCATTTTTTNATGTCTTGGGAAAGAANATCNTTCTTCCTAGGGCAGGTTGGAAATGG[A/G]GCAAAGATGAAACTTGTTGTCAACATGATAATGGGCAGTATGATGAATGCATNNTCAGAGGGACTTGTACTGGCYGACAGAAGTGGACTGGACTCTAAGA
v_145_289	507812287	LG1	62.24	x								ATGGCCACTGCTTCCCCAATGGCCAGCCAGCTTAAGTCCAGTTTCACCTCACCAATCACAAGAGCTTTGGTCTCACCCAAAGGCCTCTCTGGCTCTCCCC[A/T]CAAAGTCTTRCCTTCTAGGAGACTCCATTCCCTCACCATCAGGTCATAGCTGTTTCCGTGAGGGAATGGAGTCTGCCTAGAAGGCAAGACTTTGAGGGGA
s_1B5AX3_311	507819308	LG1	62.24	x								AAGAAGAGGASTTGGGCTCAGAAGGCGGATTCCCTGATCTCGCCCACATCCGATCATCATCACCACAACCACCTCCAACAACCCNNNACCCGGAAGAGGT[A/G]TTCGGAGTCGGATCAGGATTCGAAGGTCCAGTTCTCACTCGAACACGCCTTTGGCGACTCCGATTTCTCTCCTGCTGGCATCTTCAACGCTCGCCTCAAA
s_2F4S69_421	507823339	LG1	62.24	x								TTCAGACAAGAGGTAGATTTATCTTAGAAGTTTAGAAGTGTGCGTTTGCATCTAGACCTAGATGTAGTCTACAAGTCATTTGAGACAAGGTATAGAAAGC[A/G]ATGTAGACATGTGAGTATGAAAGCAAAGAGATAGTCATGGAAAAGAANCTAATTCCTGACAATSAACTCAAAGANACAAGGCATGGCATGGAAAACAACA
s_1B4XY1_1540	507819257	LG1	62.24	x					52852164	set#2		TGGCTGCATTTGCTGRCAAGGTGGNTARATTTGAAACCANGTGAGGAAAGCTTCTTTGGCCACTCGTTAGGCATTTTCGATTCAGAAGTTCCAGAAANCT[T/C]GTGGGCTGTATTTCCTTGCCCGATGGATTTGGGCATACCTCAGTAAGGGTCTCCAGTTAAATTATCAGAAGCTATGGACATCTAAATNANTTGTATTTGG
s_AE01D49RY_690	507824526	LG1	62.24	x					52852165	set#2		ATGGATTCCTGCTGCATCAAATGTGAGGCTYCATGTGGAGCATCTGGCTGAGCAAGATAAGCTACCAAAGGCATTTTCGATTCAGAAGTTCCAGAAAACT[T/C]GTGGGCTGTATTTCCTTGCCCGATGGATTTGGGCATACCTCAGTAAGGGTCTCCAGTTAAATTATCAGAAGCTATGGACATCTAAATTATTTGNATTTGG
s_2FIC9K_891	507823444	LG1	62.24	x					55067536	set#2		CGGAGGRAGAGGAGGAGGCGRAGGGAGTGAAAGAAGAGATGAGAAAGATGGACAGAGTCAGAGAAAGCAGAGAAGGAATTGGTCCCCTGAGTTGCACAAG[A/C]GGTTTGTGAATGCCCTTCACCAACTTGGTGGTTCACATGCTGCGACACCTAAGCAAANTTAGGGAGCTAATGAAGGTTGATGGGCTTACAAATGATGAAG
s_1AMWG8_480	507817277	LG1	62.24	x								ATGAACGAACCGCCAAAANCACCATCGCCAACAACAAGGTCACTGCAAATCTCACTGCCGTCATTCACGAGGCTGGTGTTACTGATGGTTGTAGTCGGAC[A/T]GTTGGAAATCTCATCTACRCGNTTGCTACTAAGTACCCTGCAAATGCYCTTGTGCATCGCCNTACCTTGCTGCANTACGTTGTTTCCTCAAAGATTAAAA
v_13102_564	507812050	LG1	62.53	x								AGCCAGAAACTATAATTACCTAGYGAATATAGGTCATTCATATCCTAARCCATTAAACATTAATGAAATGGACTAACCATTAAAATAAAAATAAAAAAYT[A/C]TGGACAAATTAAAAATCATTAACTCAAGCATATAACTCCCAAAACCTTAAACCAAAACCTGCACACATTAATTTAAAAAAAAAAAAAAAAAAAAAAAAAA
s_1AYYRS_1292	507818647	LG1	62.64	x								TGCAACAACAACAGCAGCTTCCGCAACTGCAACAGCAGCAGCTTCCACAGATGCAACAACAACCGCAGCTTCCTCAACTACAACAGCAGCAGCAGCTGCC[T/G]CAACTGCAACAGCAGCAGCAGCTGCCGCAACTGCAACAGCAGCAACCACTCTCGCAGCTGCAACCACAACAGCAACTTCAGCAACTGCAACAACAGCAAC
v_13102_52	507812046	LG1	62.71	x								TATAAATATTAACCGGTTACAATAGCAAACTTGAGACCCTTTAAATAGTCC[A/C]GAAATTACATCTTTTATGGACAGAAAATAAAACCATAACRAGACTACATAATATATGGAAATAACATTCAAATAACAGTCAAATCTCTCAGCATCAATCA
s_1AII0O_688	507816644	LG1	62.72	x					53732413	set#1		CTCGCTACTTGTTTWCGTAGTGCACAAGTTTAGTGCTGGGCCTAATGGATCAAACTGGCTTCGGAATGACAATCTGAGTAAGGGNAAGTTGGNAATACTT[T/C]TACTGGCTACTCACATTGTTGCAAGTCGTAAATCTTATTTACTACTTGTATTGCGCCAAANNTATATACATTNAAGCCTGTTCAGGTGCATGGGAANNNA
v_9051_328	507814413	LG1	62.72	x					53762771	set#2		TAAAGGTTGTTTTGCTGGTTTTTGGGTTACTTTAATTTCAGTAATYTGCGAAGAAAAATTAAGCTGRATTTGGATTTSCATTTACTTCGTTGATGTATCC[A/C]TCACTGTTCTCATTTATATCTCTGCCAAACTATATTGCCCCCATTTGGTCATTTCC
s_1AOUMR_244	507817508	LG1	62.72	x								CAGGGAGAAACCGTATGCCTCGTCATCCTGAAAATTTCCGTGGTTTACGTGATGTCCCTCGGTCTGTTATGAACCACGGACCAGGACCGCTGCCAATTCA[T/C]CCTGCTGCTTTGGAAGATGAACTTGAAATGCAACATAGGGAAATGCAGAGGATAATTGCAGAGAACCGGCTTGTTATTGATGACAATACACATCTTCAAA
s_1ELA9L_415	507823094	LG1	63.54	x					54232693	set#1		TCAGCCATGACCGTCACCTCCTGGCCTCACGATCACCGCCACATGTGACATTCCCACACCCTGAGCTGGTCCAGCTCAAGATCCCCATAGGCCAAGACTC[A/T]AACCCTACTGTCTTTGTAGCCACCCAAGAAGACCTTGCCTTCAATATTTTCCGGCTGACCTCGGACAACATCAACAGCCTTAAAGAAAAGGCCAAAGCTG
s_1A1A_1653	507812380	LG1	63.54	x								ATGCTATGCTCCACAAGCTTGAAANGGANNTTGATGATGTTGATGCAAAANTTGGAGATCGTTGGCGGNTGCTGGACAGGGATTATGACGGTAAAGTGAC[A/C]CCTGAGGAGGTTGCATCTGCTGCTGCATACCTCAAGGACACCTTGGACAAGGAGGGTATTCAGGAACTTATCAGCAACCTTTCCAAGGATAAAGAAGGAA
s_2IAKGI_848	507824170	LG1	63.54	x								CTTAATTCTCTTGACATTGTTGCATTCTTGGCAAGGAGTGAGTGTTTGGAGGATCAGGACAAAGCCATGAAGACCCCTGTTTCTGAGGTTGTTGTGCCTA[A/G]TAATACCTTGTTGAGGCAGGTTGATCCTNGGGACAAGATTGATTGATGCACTGGAGATGATGAAGCAAGGTGTGAAGCGTCTTCTTGTTGCGAAAAGTGT
v_145_299	507812291	LG1	64.07	x								CTTCCCCAATGGCCAGCCAGCTTAAGTCCAGTTTCACCTCACCAATCACAAGAGCTTTGGTCTCACCCAAAGGCCTCTCTGGCTCTCCCCWCAAAGTCTT[A/G]CCTTCTAGGAGACTCCATTCCCTCACCATCAGGTCATAGCTGTTTCCGTGAGGGAATGGAGTCTGCCTAGAAGGCAAGACTTTGAGGGGAGAGCCAGAGA
s_AE01AW873_190	507824444	LG1	64.07	x								CCCAAAACCAAAACAAGAGTTTGAGCGACATAAACAAGAGAGCATCGTCAAGCCATCAAATATCTAACTGTTCACTCTTCGTCTTCTAACTTCTAACACT[A/T]ACACGCTTTTAACATGGGCATATTGCTTTNCCTCCTCTTCTTCATTTCTCTCTTTCTCTTTCTCTTCCTTCTATTCAAATTCGTCACTGCTGATGGGGAT
s_1BEC5Z_1467	507820067	LG1	64.07	x					54233432	set#1		NTTTNAAAGCCTCTTTCAGAAGTTCTTGGCTTGAAAAANNCTCTGTCACTTGGTCTCTTTGATATGTATAATGCATAAGTGTGTTTGGTACTCTAATATG[T/C]ACCTGGTCTGTAAANTTGANAGTGGTTGAAGAGGACTACGTTGTCGTGTGGATGAAANCACTAGGAAWGACTACATATGGTGTATTATATATATATATAY
s_1A10SC_256	507812237	LG1	64.43	x								ATAAATAAATGAGTGGATGAATGAGGATAACCCCGCCATCGCTACTATCTCTCACCATTGACTCAGCCCTTCACAACCTSTCCCACTTCTCCGATCTCTC[T/G]CCTCTCCCTGATCACATCCTTTGCGATCTCTTCAAGAGAACATTGCAAGCTGGAAAACTGAATGAAAAACTCTTGAAGCTTTTCTTGGCAACTGGCAATG
GOT025	20090149	LG1	64.43	x								ttacaattagacagattacacataataaacatatgacataggaaaattttaagatagaatagcagcccaatcaatctcagatgggtatttctccaacatgaaattatccgaaccaatttcccactctggctcattggaatccgggaacgtgagatccgaaaaaggtgaagacccgaccgacccgtcacttttaaaataatagacaaaatttatatcttaatccttagtcatgagtaacacaatagccctactgagcacttacattaatatattctttgaaaggtaataaaatgatcataaaccccatagctgctccactaacaaggacgatgtttcctcaagtaccccctcacataaaaaagctaaaatatggcatcaggcattgctacttcctgcaaa…
s_1DFMWX_583	507822607	LG1	64.43	x					53089498	set#1		TCTCCCTTTATGGGTGTACTTCACGCCATAGCCNTGAACTACTTCTTGTGTATGAGTTCGTGCCTAAGGGTACTGTTGCTGATCATATTCATGGCGATCG[A/G]GCAACACCAGGTTCACTCAAATGGGCAACTCGTTTGAGCATTGCCATAGAAACTGCCAGTGCTTTGGCTTATCTCCACGCTTCTGACATCATACATCGTG
s_1B67KI_255	507819404	LG1	64.43	x								CTGATGACCCTACAACTTGTTTGGAAGCAAAGTGTAATTTACCTCACTGGCTTAGAGAAGCGGTTAGTACACCTTYAAGGTCAGTTGAGCCAAATCTGCC[T/C]GCAGTGGGTTCATTAATTACTCATTTGGGGACAGTTAGAGATAGCCAGCCTTATATTTATCCTACTCAGCCATGCCCKGGACCAAGAANYAGAGTCCATA
s_1A3HJI_659	507813542	LG1	64.43	x					54721467	set#1		GGGCCTACTTTATATGGTACTTCATGCACGGGTTGTGCTAGACTTGTGCGAACATCTTGAACAGGAGGTTAGCTTTNGAACAGGTTGAAGGGGACTTTGA[T/C]TCATTTCAAGGTAAATGGCTTCTTGAGCAACTAGGAAATCATCACACACTGTTAAAGTACACTGTGGAGTCAAAAAWNGCGCAAGGATACCTTTCTTTCT
s_1CWV9O_1484	507822260	LG1	64.43	x					54775491	set#1		CAAAATGCCCATTTATTTGCTGAGCCTTGTTTCACAGTAGCAAATTTCCGAGAGGCCTATTCGCAGATGATAAATCCTATTCCAGATAAAAGCCAATGGA[T/G]AGAACTAGGTGAGGGGGNCAGAGGGTGGAAGTGCCAAGGTTGATATCACGATACACCCACCGAAGACTCGCCGACCACCTGGAAGGCCCAAAAAGAAGGT
s_1A4DKG_474	507813948	LG1	64.43	x								GAAGGTCTTGGAATTTTCGATGCNATTTTTCACNARKTTTTTCAATGATTCTTGTCAGTGAGATTGGAGATGAGACATTTATAATAGCAGCTCTTATGGC[A/G]ATGCGTCACCCCNAAGTCAATTGTTTNATCTGGTGCTTTGTCTGCCTTGATTGTAATGACTGTACTTTCCACTGGACTTGGTAGGATTGTGCCGAATTTA
s_1A3HJI_857	507813546	LG1	64.43	x					54720978	set#2		TCTGAAGCTATTATGGAGGAGGTTATATATGAAGATCTCCCATCAAATTTATGTGCAATTCGAGACTATGTTGAAAGAAGGGAAGTAGCTCACTCACTGG[A/C]ATCATGTGACCAAAATAGATATTCAGAGGAACGAAGTGCTTCATCTAGCATTGATATAGTTGGTGATTGTAGTAGTATAACAACTGAGCAGGTCTCTGAT
s_1C57PD_853	507821408	LG1	64.43	x								TGAAGAAACTCAAGTATGCAACTCGAGTAATCAACGAATCCTTGAGGCTTTATCCACAACCACCTGTATTAATTCGTCGTTCACTTGAGAATGATGTGCT[T/C]GGAGSGTACCCCANNNAAANNGGGTGAGGATATCTTTATTTCTGTTTGGAACTTGCATCGAAGTCCAAANNTTTGGGATGATGCAGANAAGTTTAAGCCT
s_1B0H1W_827	507818836	LG1	64.43	x								GTATAACACTTTTGCACCTGATATTGTGAAGAAAATGCCTAAATCAGATCTTGTTGAGGAGATCTGGAGATTACAAGCTGCACTTAGTGAGCAAANCAGA[T/G]ATTACAAAGTTCAGCCAGCAGGAGTATGAAAGGCTTCAAAATGAAAAGATCCTATGTAGAGTATGCTTTGAAGAACAGATTGATGTAGTCCTTCTCCCAT
v_11848_106	507811490	LG1	64.43	x					51496485	set#1		TCCCATTGTAGTGCAAAACAAAATTAGGCATAAATATTGCAACTCATAGGACTGTCCAAAAACAAGTAGCGCAAAATTCAAATAAAACACACCCCAAGCT[A/C]RAGGGGTCAAATTGCAAGAGTAAACTTCACCTAAGTAATCTTCTAAAACTATAATGGAACCACAACAATATTTAAGCAGCAGTAGTCTGTTGRCCTTGAA
s_1BFZWP_538	507820179	LG1	64.43	x					51458884	set#2		ATGGTGGTGCTTCTGCTGAGGCCCNAGCTAAGATAAGGCAGTGTGATGGGAATTGTGGTGATACTTGTGACAACTCTAGAATCTACATATCAAATTTGCC[A/G]CCRGATGTGACAACTGAAGAACTAAGGGAACNTTTNGGAGGCATTGGACAAGTTGGAAGAATTAAGCAAAAGCGAGGATATAAGGATCAATGGCCATGGA
v_11848_107	507811492	LG1	64.43	x					51496486	set#1		CCCATTGTAGTGCAAAACAAAATTAGGCATAAATATTGCAACTCATAGGACTGTCCAAAAACAAGTAGCGCAAAATTCAAATAAAACACACCCCAAGCTM[A/G]AGGGGTCAAATTGCAAGAGTAAACTTCACCTAAGTAATCTTCTAAAACTATAATGGAACCACAACAATATTTAAGCAGCAGTAGTCTGTTGRCCTTGAAG
s_1C57PD_640	507821406	LG1	64.43	x								TATTCTCNACTTCCTTTTNGGCGTCAGGAGATGATGTTNCTAGMAAGCAACTNCGTGATGACTTGATGACAATGCTTATAGCTGGGCATGAAACATCAGC[T/C]GCAGTATTGACATGGACCTTTTATCTTCTCTCCAAGGAACCTAGTGTCGTGTCCAAGCTTCAAGAGGAGGTTGATTCTGTCCTAGGAGATCGGTTTCCAA
v_3961_455	507813104	LG1	64.43	x					54857494	set#1		TCAAAGCCGGTGACATTGTTAGTTTTCACCGCTCAACCGGTCCTGATAATCAGCTTTTTATTGAATGGAAGGCAAGAGCCGGGTCTNNNNNNTCATCATC[A/G]TCATCGAACCCGGTTCAGATGGTTAGGCTATTTGGGGTCAACATTTTGAAAATTCCAGGAGTTGGGGTTGTAGAGAGTAGTAATAATTGTAATATTGGTG
s_1C7EUY_788	507821510	LG1	64.43	x					51115345	set#2		CTATACCAGACACTGCATGGGGAATTGATGTGCACACAGACAGCTCGGTATTGTCCATATTGTACGAATGTGAAGTGGGTGGACTTGAAGTCCTMAGAGA[T/C]GATGAATGGTTCCAAGTAAAACCTATTTGCAACGCATTAATTGTCAATCTTGGAGATATGATGCAGGCAATAAGCRATGACAATTACAAGAGCGTGAAAC
s_1DFMWX_736	507822610	LG1	64.43	x					53089345	set#1		CTGCCAGTGCTTTGGCTTATCTCCACGCTTCTGACATCATACATCGTGACGTAAAGACTAATAACATTCTCCTTGATGACAACTTTTGCGTCAAAGTTGC[A/G]GATTTTGGGCTTTCTCGGCTGTTCCCCAATGATGTCACCCATGTCTCTACTGCTCCTCAAGGGACACCGGGCTATGTTGATCCAGAATACCACCAATGCT
s_1AXHDU_1062	507818525	LG1	64.43	x								AGGAATGGAGCTAYCTAAGGGGAGGGCTTACAACAGTTGATCGTGATTATGGATGGTTTAACAACATCCACCATGATATTGGCACTCATGTTATACATCA[T/C]CTCTTCCCTCAAANNCCNGCAYTATCAYCTAGTGGAAGCGACTAAKGCAGCTAAACCAGTGCTTGGGAAGTAYTATCGTGAGCCAAANAAATCCGGNNCT
s_1AXHDU_975	507818528	LG1	64.43	x								CTTACTTGATTTTCATAATGTGGCTGGATTTTGTGACATATTTACATCACCATGGTCATGAGGAGAAACTTCCTTGGTACCGCGGCAAGGAATGGAGCTA[T/C]CTAAGGGGAGGGCTTACAACAGTTGATCGTGATTATGGATGGTTTAACAACATCCACCATGATATTGGCACTCATGTTATACATCAYCTCTTCCCTCAAA
s_1A0B8J_158	507811769	LG1	64.43	x					54518041	set#2		ACGAAAAGGCTTTAAGGTNCACTGTTTGGAACAGAANNCCCTCTCTAAGTGTGATGAGCTGGTGGAGATTNGGTGCTTCTGTTGGAGAAACCCCAGCAGC[A/T]GTAGTGAAGAAGTGCAAGTACACCATTGCAATGTTATCTGATCCATCAGCTGCTCTTTNSGKKGKTTTTTGACGCAGATGGGGTTCTTGAGCAAGTTGTC
s_1B67KI_230	507819401	LG1	64.7	x								ACTATGGCACGTAGCAATCCTTCAACTGATGACCCTACAACTTGTTTGGAAGCAAAGTGTAATTTACCTCACTGGCTTAGAGAAGCGGTTAGTACACCTT[T/C]AAGGTCAGTTGAGCCAAATCTGCCYGCAGTGGGTTCATTAATTACTCATTTGGGGACAGTTAGAGATAGCCAGCCTTATATTTATCCTACTCAGCCATGC
VIT026	20090549	LG1	66.43	x					51210249	set#2		tcagtgagcgaggaagcggccgcataacttcgtatagcatacattatacgaagttatcagtcgacggtaccggacatatgcccgggaattcggccattacggccgggggctgtgtgttgagcaatggatcgggcacagttggttctgctagggttaccactcttcctcctcttctctgacctcataagcctcttcactccatcaccacctaaaccaaaccctcactcccaccaccaccaccaccaccaccatcatcaacaaccaccaccacctaccattaccaaagataacctcgactttccctcaaagacccagccaaccgatgttggaggaatcggtattggcaacacagtcaatatcaatttctgtgcttcttgctcttacagagggactgcagtg…
ZQR74	20040068	LG1	66.43	x								NA
s_1AFV4O_1300	507817608	LG2	0	x					1475245	set#2		TTCGAACCCTTAATCCTGAAGAAGCTGATTGGTTTTACACCCCTGTATACACCACTTGTGACCTGACACCAAATGGCCTCCCTTTGCCTTTTAAGTCACC[A/G]CGGATGATGAGAAGTGCAATACAGCTCATTTCTTCCAACTGGCCTTACTGGAATCGGACAGAAGGGGCTGATCACTTTTTNGTAGTGCCTCATGACTTTG
v_809_325	538940244	LG2	0	x					356674	set#1		TACTGTAAATAANCCTTAWGCGTCTACACCTTTGGTGGACGTTTCAGGTCTTGGTGTTCATGAAGAATTGAGTTTACYAAGTAGATGTAATGTCATTGAC[A/G]TCAAGAATTTCAGAAATAGCAGATCTTATGATGCTACAAGCTCAAATTCACTTAT
s_1A0H35_1974	507822398	LG2	0.03	x					848845	set#2		AGTAAAGTTNTTTCATGGACTACTGGCTTAAGTGCGTGCTCAAAGCAATTCCTTTTAGTGTGTTGGAACCAACACCAAGGCCCTAAATGAAAAAGATGTG[C/G]GGTTAAACAACATTTGTATCATTTGAACTGGATAATAATGTGAAGAATGTTTTTAGAC
s_1B624Y_536	507822652	LG2	0.28	x					111241	set#2		CACAAACAGTAACCCCACNGAAGCGAACCGTCRTCAGTCAACATAGTAATGGCATTCTCGACTGTTTTCGAATGGCCAAGCCTAATGTCTTTCTGAACCC[T/G]GTTCACATCGTCGGTCTCACCGTAAATCTTCTTCCACCTCTGGAACCCNAGAGTTGTTGAAGTACTCCCTCACCACCTCCTTGTCGTCTCCGCCTACCTC
s_1AFV4O_1189	507821732	LG2	0.28	x					1473933	set#2		GAGAGGTTNGAAATAANTTTNGCCTTAATCTTGTTGTTCTGTTNATAAGAAGGTTAGGAANNNCCTCCAANTTGAATGTAAAGCGTGATNTTTNCCATGT[A/G]TGTTGTTCTCTGCATGTACTAATGGATTCCAAATTGTATAGCAGATATCAATKNATAAAACATTTTATGCATTTTGM
s_1A9VEF_1737	507823426	LG2	0.29	x					1263459	set#2		ATGCCAAGAAATCATGGTTTAGGAAGGTGGCTCACATTCAGGAGTTCAACCATGTCATACCTGATGATACCATCCGTAAAGATATTTACGCAAACCGCCC[T/C]CGCGTTGAGACTCTTCAGTCCGTTGGAATTGATCNAAAACAGCTTTAAATNNAATTACTACTTATATTAGTATTAATCTTTNGGTTNCTCCATCAGTAAA
s_1A7A5_1484	507812057	LG2	0.29	x					1248362	set#2		CATATTCCCCATTCTTGGGATTCTTATGCTTGAAAATGAAGTGAACCTTATTTGTGGCCCCACATTTGTCAGGTCCAAACATGATAGAATAAGGAGACTC[A/G]TTGTCAAATTCCTTAGCCTTCCATCCAGCCTCCTGTGGTCGAAGATATTTGAGATAGGCACCACCACATTCGAGSCCATTYTGGAGGCGAGTCTCAAATT
s_1B5MB_806	507812133	LG2	0.29	x					1577148	set#2		GTCTTGCTCAACTATGCAGCCTTGCATATATGAAGGTTCCAGCCTTGGAGGAAGATTTTGGCCAAGAAGCAGCTGAATTTCTGAGTGAGCACACATTGAA[T/C]GGTTCAAAAGAGTTCAGGGCCAAGGTTGAGGAAAGGGACACTTCTGGAGGAAANGTGAAAGGGCAGGGAACTGGGCCAACTCTTGTTGTAACTCTTGTTG
s_2GFRR5_365	507812137	LG2	0.29	x					1574077	set#1		ATAGAAATGGAACTTTCYTGGGATCCATGTGGGAATCAAAGACAAATCTGGCAGTTTCTCTCCTTGAAGCTGGCCTAGCAAAACTTCAAACTTCCTTNGG[T/C]AGTGACAGGATCCCTGACATCCACCTTCTTGAACAAGCTGAGAAATCAGCCAAGAGGCMAAANNCTGAAANATTTGGGAGAATTAYGTTGAAGGGNAGGA
v_1917_189	507816745	LG2	0.29	x					1691361	set#1		TTTCATCCTCAGACAATTTTGACATCATTTTTACGCAAGTCTAAAGAAGCATGGAAGAGGACAAGAGCAGTAGCACATGGTTCTANNNNNNTGAAAGAAG[T/C]GAATGAAAAACAATTAGCTGCTCTGAAATCTGTGATAAGGTGTTTGGAAGATCACAAGATTGATCCCACAAAGCTTCTTCCTGGATGGAGAATTAAAGAA
s_1CEWWW_429	507812060	LG2	0.29	x					5553365	set#2		GATGACCTTCTTCTCCTCCCCATCGATAAGAATTCGCACGTCATTGTTCGGTTTCAAAATGGCAGTATACACATGAG[A/C]TAGCTTGTCTGATGGGACAGAGGGCGGRAACTTGASGTGATGTTCAACATATTCCCCATTCTTGGGATTCTTATGCTTGAAAATGAAGTGAACCTTATTT
s_1EN7U8_928	507815640	LG2	0.29	x					1068717	set#2		TCTAACTGTATCCACACACAGAGAGACACTTCCTCMAGGTTTNGTTTTGGCAATGGCGAGTGGTGGTGGTGTTGAGGAAGTGACCAATAAGCAAGTGCTC[T/C]TTAAGGAGTATGTGTCAGGTTTGCCTAAAGAATCAAACATGCACGTGAGCACTTCTGGNACCATAARATTGAAGGTTCCTGAAGGCTCCAAYGCNATTCT
s_1BOTIP_938	507816073	LG2	0.57	x					426809	set#2		TAGTYGCTGGTACAAAATATCGTGGAGAGTTTGAGGAACGATTAAAGAAGTTAATGGAGGAAATCAAACAAAGTGACGAGATAATATTGTTNATTGATGA[A/G]GTGCATACTTTAATTGGAGCTGGAGCAGCAGAAGGAGCAATTGATGCTGCAAACATATTGAAACCAGCTCTTGCAAGAGGTGAACTGCAGTGCATTGGAG
v_12046_318	507812330	LG2	0.57	x					79368	set#2		CAGGGACCCTAAATTCTAAAGGTNGGNAGTTTCAATCTGCTGCTGAAGGTGGGGATGTGAAAGAAGCGAAATCTCAGACATTTCCTCCAGCATCTACTGC[T/C]GAGAAATGTTGAGGCCCTGGCTCTTGTGGATTTTAGNCTTNGGAGGAGAGTGCTGTACAGCCATTCCAGTTGGGAANNTGTTAACNAGTTTTGAGATGGA
s_1B5MB_929	507822982	LG2	0.57	x					1577026	set#2		TTGTTGAAGGCAATGGTGTTATTGATCATAACTTCTTGGGTGGGCTCTGCTCTTTGATAAATTTTATCTCAGAGATTCTGACATGCTCAGATGTGCATAC[A/G]KCCAAAGCTTCTCTGCAAGACCCTAAGAACTACTGTTATACCAATTGTGACACTCAGAATTGAACAGGATGTCTTGAATGTAGGCTTCCTCACCTCATTG
s_1AEVRR_960	507822650	LG2	0.57	x					89065	set#2		GGTGGCAGTGACAATSGSCCCCTCCTTAGCGAGCGGAATAGACAGAGACCCAGTTCCACAACCAGCGTCACAAACAGTAACCCCACNGAAGCGAACCGTC[A/G]TCAGTCAACATAGTAATGGCATTCTCGACTGTTTTCGAATGGCCAAGCCTAATGTCTTTCTGAACCCKGTTCACATCGTCGGTCTCACCGTAAATCTTCT
PIE134	507816070	LG2	0.59	x					1818484	set#2		AATTTTGGGGNCGTCGAACCAAANNCAATCCATGTCTTATTGGAGAACCTGGAGTTGGGAAANCAGCAATCGCAGAAGGGCTTGCTCAAAGAATTGCAAC[T/C]GGTGATGTTCCCGAAACTATAGAGGGGAAGAAGGTTATAACCTTGGACATGGGTCTTCTAGTYGCTGGTACAAAATATCGTGGAGAGTTTGAGGAACGAT
s_1A1P6I_674	507822985	LG2	0.59	x					1395136	set#1		TGTTGAAGGCAATGGTGTTATTGATCATAACTTCTTGGGTGGGCTCTGCTCTTTGATAAATTTTATCTCAGAGATTCTGACATGCTCAGATGTGCATACR[T/G]CCAAAGCTTCTCTGCAAGACCCTAAGAACTACTGTTATACCAATTGTGACACTCAGAATTGAACAGGATGTCTTGAATGTAGGCTTCCTCACCTCATTGA
s_BM7N7_371	507821930	LG2	0.59	x					1038129	set#1		CCACYGATGCTCTAAACAGTGAATTCTTTGCCTCTGAACCTTTTGCTTGTGAGCCATCAAGTTTACCAAAGTATCCACCAAGCAAAGAAATGGACGTCAA[A/G]TTAAGAGATGAAGAAGCGAGAAGGCAAANGAGGTCTAAGTNGRAAAATCTAATGCTGTTGATGKTGGTAGAAGAGTWAGAGCTCGTGACCGTGTTGGTCG
s_1AMCLE_683	507820695	LG2	0.59	x					1096531	set#2		ACTTCCCTGCTGAGCCCAACNAGCAGCAGCAAGAGAAGGGCATGATTAAGGTGGATTGARGANNTTGAAGTTTAGGTAGAGTTCGTCAAGAGTCTTAYGG[A/C]GCTTTAGATCTGATCAAACCGATGGTAAAGTATATTCTTTGTGAAGTGATTGTTGTATTCAATCCAAAGANAANNNGGGGAANNTTGTAGCTGTCTAGCT
s_1ATCS2_834	507818021	LG2	0.59	x					1309614	set#1		CCTGCACRATTGAGCCRGAGTGCATTATTGGNCAGCACTCCATTCTTATGGAAGGTTCCTTGGTGGAAACCCACTCTATCCTTGAGGCTGGGTCTGTGGT[T/C]NNCCCCNGNAGAAGAATTCCAACTGGTGAACTTTGGGCAGGAAATCCAGCCAGGTTTGTCAGGACTCTCACTCATGAAGAGACCTTAGAAATCCCTAAAC
s_1AJKFL_993	507820516	LG2	0.59	x					1353777	set#2		TCAGCAATCGATGGAGAAACGAATAGAGGGTTCATTTGTTTTNGCAAGATTGATTACCTGTTATATATAGCCATAATATGTAAATTTCTCAATATTCTTC[T/G]ATTCTTGTTAAATAATGTTTCTTTTTNNWTTNACGACCTTTAGCTTCTAACAATTTTGTTTNGTNGNAATTTTCNACATATATAATGTTATAGGCAATAA
s_1A7A5_2526	507822359	LG2	0.59	x					1251346	set#2		TACCAAATCCATGTGATTTCAATTTATTCATGGTTCAAACAGCAGCTCCTGAGAGGCAGCTCCGATTGTTTGATATCAGATTGAGACAGACAGAAATCCA[T/C]NCTTTTGGGTGGAGGCAAGAAAGCAGTGAATCTCAGTCGGCGCTGATAAATCAGGCCTGGNCTCCTGATGGTTTCTACATAACATCTGGTTCAGCAGACC
s_2FHH8O_315	507822362	LG2	0.59	x					1831015	set#2		AGACCCCATGATTCACGTCTTTGATATCAGGTATAATTCTAGAAAGCCTTCCCAATCAATAANAGCCCATCAGAAANCGTGTCTTCAAAGCTGTATGGCT[T/C]CACTCTGTGCCACTTCTCGTTTCCATATCTTCTGATCTCAACATTGGATTGCACAAGATGACTTAAATCTTCCATCATGTTGTTGTATAGAAGAAACCCA
s_2GFRR5_501	507818492	LG2	0.59	x					1573941	set#1		ACAGTGGGGGTGAAGATATTGATGATGGGTATCGAGAATTCGATGTGGAAAACTCGGAAAGTCCATTGAAAGAGCAAAGCCCAATTCATTCCCTTGAGAA[T/C]TTGGGTGTGGATGGAAATGAGAGGGAATTGGTTTATAGGAGACCCTTTAGAGGAGGAGGGGTTAGGGAGAACATTGATGGGGTAGAGTTGTCCGGGCCGT
s_1ATR24_545	507816049	LG2	0.59	x					519305	set#2		GNNAGAGAGAGAGAGAGAGAGAGATTGANNTTTTTGGGTTGAAGATGATAGACTTTGGCAGAGTGNCAAAAGGAGCTACAAGAATGTAGCAGAGACATGG[T/C]GGCATCAGGAATCAAAGTGAGCCCAAAAAGCGACAATCTTGCTCGTCTCGTTGGAACCATTCCTGGACCCATTGGTACTCCTTATGAAGGGGNTACCTTC
s_1AEVRR_401	507815666	LG2	0.59	x					94359	set#2		AAGCGATTGGAGGAGGAAAAGTCAAAACGGTGTCGCAGATGCCGGAGGAGGATTTAGTTGACATAAAGTTCAGGCTGTACGATGGGTCTGATTTGGGCCC[A/G]TTTCGGNACTCATCGACCTCCACCGTCGATTCGCTTAAGCAGAGGATCGTCTCCGATTGGCCCAAAGGTAAAACAATCATACCAAAGGCAGCAAGTGAAG
s_1DPB90_173	507820692	LG2	0.59	x					4611444	set#2		TTGCTGGATCCAAGGAGCTTATACAATATCTYAAGTACACTTGTCCTGCTCATCTGTATGCAACATCGATATCTCCTCCAGCTGCACAACAAATCATATC[T/G]TCCATAAAAGTTATTCTTGGAGAGGATGGTACTAGTAGAGGCGCTCAGAAACTKGCACGAATACGTGAAANCAGCAATTNNTTNCAGATCAGAGCTGCAG
s_1A76ZA_1744	507816607	LG2	0.59	x					1658285	set#2		TTACAGATGTGATAAATAACATGAGTGATGAGGAAGATGAGGGAGAGGATGCTGAGGAGAATGCTGATGCTGGTGATGATGCAGACAAAGATGAAGACGA[T/C]GACGAYGACGATGATGCTTAGTGCATTGGACTGAGACAAAGAACTTTCNATGACCTTTGCAGAACATTTGAAGCTTGTAGTGCATTCTTCAGGTAGATGA
s_1AJKFL_1083	507824694	LG2	0.59	x					1354513	set#2		CCGTCACCTTCACTATCAGGCTTGACCTCTCTAAATTCATTGGTAAGAGCTTCCCTTCCAATTAATCCACTAGCAATAGAAACAATAAGCGGAGTACTCG[A/G]TCCCAATCTTTTNGTTATAAGGCGAAAAGCATTAATCAAGGAGAATCCACTGCCAATGTTTGCAATAGCGAAATGCGGTCGAATCGGCTCCGATAACACC
s_1AQD6J_367	507814784	LG2	0.59	x					1538237	set#2		ATGCTGAGTTTGTGGATCCGGATCCGGGTCATTCATTTGAAGCAGTGGAGCAACAGGTATTTGGKTCTAGTTCAATTCCCTCTATGTCTGGTTTTGTACA[A/G]CAAGCATTGTCCTTGTCACCAAACCTCTCAGAAACAGTTATGAAAGGCTTTAGACCTCAATCTGTGCCAGTCTATGAAGCTTTAGTACGAGAATTTGCTG
v_1917_92	507817061	LG2	0.59	x					1691458	set#1		GGGNATGACATTGACCCCCNANNNACTACCTCAGATTCTNNNNNNNGATGAAGACCAGGATAAAGTTGTACTAGCATCGGATAGTGATCTTGCAACTGCY[A/G]TGGACCATGCAAGGTCAGCTGGTTGGAAGGGCTTGAGATTGCATTTAGACTATTCAGGAAANCGTGGTCGTGGGAGAGCTTACGGTTCGGNAGCTATGGA
s_1BZ7M7_1818	507820944	LG2	0.59	x					406935	set#1		TTGACCACCCCCGTGCCATTGAATTCCTAATTGAAGATTGTGATCATGTTTCTGATTTCTTTGAAAANCATGGYGTAGCTGTTATGACGATTCGAGAACT[T/C]TTTGATTTTATAGTTGATCCTACTATTGCTGATGAAGCTGTGGACAGTTATCTGGAAGAGTTGGAACNNAAAATTTTGGCTAGAGGAGGCAGATCTGTGG
s_1BK7TK_511	507819000	LG2	0.85	x								TCAGAGACTCNATTTCYATTCAGAAAATGAGACTCCCCACTCAGGAAAAAGAAGTTAGCCAGTTTGATCTTGAAAATCCGCCATATCGATTTCAGCGTAC[T/C]GATCAATGGAGACCAGTTTATTCTTGGTTAGAATCTTTGGATCAAGAGGANGGTGGTGAAGTCAAAAGAAATTTCWGATTGGCTTAGTGCAAATCCTGAC
s_2F7MBA_1112	507820947	LG2	0.85	x					4282156	set#1		AAGCTGTGGACAGTTATCTGGAAGAGTTGGAACNNAAAATTTTGGCTAGAGGAGGCAGATCTGTGGAGGATAAANGGGCAGACTCTGAGTTTAAGCAGTC[A/G]CACATTCCAAAGAGGCTAGACGATGTAAAGAATGCTGAGGAGGATGCTTTCCGGATTACCAGTGGCCAGGACACTGAAGATATAAATTATAAGACCATAA
s_1A91J0_954	507821596	LG2	0.86	x					266365	set#2		CCGGGATCAAACCCTAGAAATTCTTCAATCTTCTCAGCGCCTCTCTCACAC[A/G]GCACYAAGCTCCTCCATCTCCGRACCAAATACTTAGCTAAAATGGCAGTCACATTCTATGATGTCAAATCGCCATCTGGCCTGAAGAAGCTTGACGATTA
s_1A4VPK_728	507821831	LG2	1.16	x					4637298	set#1		GCGAGCTCGCCTCTGTCCTACGAGCCCGGTCGGTTTCTCCCGACCCGGGTTTAAACGGGTCGGGTTGCGGGTTGTTGAGCGACTTCGGGTGCGACGTGAC[T/G]GAGCCGGAAACGCATCCAGTGAATATTTTTTNNGAAAGAGTGGTTCGGGTCGGGCTGTGACGGGTCGGGTCTGCGGATGTGCTCGCATGTCGGGTGTGGG
s_1AOSRF_888	20090023	LG2	1.44	x					4639819	set#2		cctccgccaccccattccaccacctcctccaacagcagcagcagcagctccaaatgttctggtcctaccagcgccaagaaatcgagcaagtaaacgacttcaagaaccaccagcttcccctcgcccgcatcaagaagatcatgaaggccgacgaggacgtgcgcatgatctccgccgaggcgcccatcctgttcgccaaggcgtgcgagctcttcatcctcgagctcacgattcggtcgtggctgcacgccgaggagaacaagcggcgaacgctccagaaaaacgacatcgcggcggcgatcacgaggaccgacatattcgacttcttggtggatattgtgccgagggacgagattaaagacgaggcggctgggctagtcggcgggattgtgggggcca…
s_1BX4BO_358	507817058	LG2	1.59	x								CAGATCACTCATGCTGCTGTATCCRCAGTTGGGGGTACTGCTGGCATAAGTACTGAAGCAACAAACAGTATGATGCAAAAGTTCTGGGATTCTGCCATGG[T/C]CTTAACCTCTAATGAGGATGAAGAAGATGCACGAAGTGAAGGTTCCTTAAAGTNGGCTTCAGAGGNAGNAACAGAGACAGGACGAGCACTTTCCTATCCT
s_1AJXU1_45	507813889	LG2	1.72	x					4577211	set#2		ACAACAACCTCACCGACACGCAGCTCGC[C/T]GTGGTGAGCTCGGTGGTGAAGTTGGAGTCGCAGCACTTGGCCCAGATAGCTAAGCAGGTTCAGAAGCTGACTGGGGCYAAGAATGTGAGGATTAAGTCTG
s_1A48U1_307	507823737	LG2	2.41	x								AACAGCCACAGGGTCTAYDGATTCAGCATCTTGATTTGCCATATCCCATGTCATTGCCTTCAACCGGGGCAARGTAACCTGATCCTTGAGTAAATCATCC[T/C]GCCATTCTCGTTGAAACTTTTGTAGCAGAAGCGTCAATAGTCTTTGTAGTTCAGGCAATACTTCAGTGGGAAACARTTTATGAATGTCATCCTTGCTGAC
s_1AI7N3_927	507824076	LG2	2.56	x								TCAAGAANACAAACCTTCTGATGTGGAGATGGTTGGTTGATGGTGATTGTCAAAGATAGTGATACGAGTTTCAKTCCTTGGCTTTNGCCTATTAANTNGC[A/G]AGCTATATATTATGTATGGGATCATTTAGGCGCTTCATTCTCCCAAAGGCCTCTCCATTAATTGTCGTTCAATACAGAAGCTGGCTCCTATGCATCAGAT
s_1A4BEL_1084	507817022	LG2	2.6	x								TCGGTGAAGCTGTTGCAATCGGGAGAAGATCGCCTGAGAAGCTCTTTAGAATACTYGACATGTATGATGTGATGGCTGAGGCGTTGGCGAGATTGGAGGT[T/G]TTGGTTACTGATGATGTCGTGATCAGTGAGGCGAGAGATGTGCTCTCCGGGNCTTGGTGAGGCTGCTTGTGGGACATTTGCTGAGTTTGAGAACGCGGTT
s_1A48U1_450	507817226	LG2	2.6	x								ATGGCTAATGTTATTTATATTTTNNNATTTTGAATCTTTATATNCCAAATTTNNGTTTGTTGGAATTTNATTTAAGTTTNNAGTTGTGGATTATGGTCCC[A/G]GTGAAGCAAATGGTGTCTATTACTAATATTATATTGATCATTGCAGTATCTGTATTCTACGTGGTNN
s_1B37A9_1096	507821595	LG2	2.6	x								ACGATTACCTGCTTACACGCAGTTACATTACAGGCTATCAAGCTTCGAAGGATGATATCACTGTTCATGCAGCACTCTCCGAGGCTCCATCAGCTGAATT[T/C]GTTAATGTGTCTCGGTGGTACAATCACATCGATGCACTCTTGAGGATCTCTGGTGTTTCTGAAGAAGGTTGTGGTGTCATTATTGAGGGAGCTGCCCCNA
s_1B0S44_444	507822946	LG2	2.6	x								TATCCTTGACATTTTCAAGAGCTCCAATATCATCAAAAGTAACTCCAATGTCATTGGGTGGAATAACATCAGCTAGAAGCCTTTTCTCAAATTCATTTTC[T/G]GTTACANCATCCTTAAGTGACTTCTTCAAGCTCTTAGATTCATTCTGGACAGCCTGCAAGATTCNAATGCCGTACTGGATGCTCTCACTAGACAATAMAA
s_1A74WY_1094	507816525	LG2	2.72	x								TCAGCGACTGTTAAAAAGCTGAACAGACTGAACATTCCAYTCGGTACCTTGCTCCTCGACTCGCCCGAGTTCGACTCGATGATAAACGCTAAGGTGGCCT[T/C]GACTCACCGCCGAGTTGAGATAGCTCAGTCCGATTCCGCGGCGATTCTTTACTCCTCGGGGACGACGGGGCGAGTCAAGGGGGNTGAYACTCACTCACCG
s_1CLCM4_268	507819330	LG2	2.72		x	s_1AHNCO_359	0.0182	42.08				GCTGACAACAACAACNAAAACCCANGCTCTGGACCCGGATACGGATACTCCGAACGACCAGGGCCACGAGTTTGCTCAATTCGGAGCCGGGTGTTTCTGG[A/G]GCGTGGAGCTTGCGTTTCAGCGAGTGGCTGGAGTGGTGAAGACTGAGGTTGGGTATTCTCAGGGTCACGTGCCGGATCCGAATTACAAGCTGGTGTGCAC
s_1BBASQ_742	507812576	LG2	2.88	x								CCCAACTTGGTCTNGGGCACAGTTACAGCAGAGCCAAAGTCAAGTTCAATGTTAACCGAGTTGACAATATGGTGATTCAAGCAATCTTCCTTCTTGATAC[A/T]CTTGATAAGGATGTCAACTCCTTTTCCATGAGAGTCAGAGAATGGTACTCGTGGCATTTTCCTGAGTTGGTGAAGATTGTCAATGACAACTATCTTTATG
s_1BES6B_1008	507812572	LG2	3.28	x					5668743	set#1		GTGAAGTAGTTGCTGCTCGCTTGATTNCTCATGCTGGTAGTCTTACAAATTTGGCCAAGTGCCCTTCGTCTACCCTTCAGATCCTTGGAGCAGAGAAGGC[A/G]CTSTTCAGGGCATTGANNNCCAAGGGANACACACCCAAGTATGGTCTGATATTCCATTCATCTTTTATTGGTCGGGCATCTGCAAAGANCAAAGGCCGAA
v_366_193	507814914	LG2	3.45		x	s_1A1M3H_1148	0.0000	47.57	5693639	set#1		GTTGTGTTAAGAGTGTGAACAACCAGAGCTACGTCCACAATGCTGTTCTCCAAGCAAAATTGCAAGAACTCAGGAAGCAATTTCCCAATGCTGTCATTAC[T/C]TATGCTGATTACTGGAATGCCTACCGCACTGTCATGAAGAGTCCAAGTCAATATGGGTTCAAGGANTTGTTCAGTTGTTGCTGTGGAAANGGTGAACCAT
s_1CMXCM_969	507817019	LG2	3.74	x					6113345	set#1		AGCGRCGTGGGCAGATAAGGCAATACGCTACAAGTTATCTTAGRGCTTCATGGACCAAGGTGTTGCATTGTTTGAAGGATGAAGGGATTGGTGGGAGCTC[A/G]AATAATGCNTCGAGGGTGGCTTTGAAGGAGAGATTTAAGAATTTYAACGCATGTTTNGAGGNAAATCTANAGGGTTCAAACTGCTTGGAAGGNCCCTGAT
s_1A5Y13_1066	507813809	LG2	3.74	x					6177177	set#1		CATGGTCACATGCAAAAGGGRCCACAC[A/C]ATGAAAGAATTGATTCAGCTGCTTGATTCTGAGAAGATTCACCGGATATATGTTGTCGATAATGATGGGAATCTGGAGGGAGTYATCACACTGAGAGACA
s_1AT0CP_1037	507816522	LG2	3.74	x					6112693	set#2		ATTCTCATCCTGAAATTGCTGATGCTGCTGTGATTCCGTACCCTGATGAAGAAGCAGGGCAGATTCCCATGGCTTTNGTGGTANGAANGCCTGGAAGCAA[T/C]GTTACAGAAGCTCAAGTTATTGATTTCATTGCAAAACAGGTTGCACCATACAAGAAGGTACGGCGAGTGTCTTTTATAAACTCTATTCCAAAAANTCCTG
s_1AKX5L_342	507812539	LG2	3.74	x								TWGATGTTTCAGTGGTTGACCTCACTGTGAGGCTGCAGAAGGGGGCAACCTATGATCAAATTAAAGCTGCTATCAAGTAAGGGTGGTGAATAATTTTGTG[C/T]TATATGCTTTAGTATCTTTGTTTGTATGGTACGTGTTATTGCYATGTGAACYGTGGGGACACGTGGTGATTAATGTTAAGCTGCTTTACCTTCTGACAAT
v_49_840	507812542	LG2	3.74	x					5807465	set#1		GCTTTATCATTCTGTGTTAAGTTGTAGTTATACNNNNNNNNAATTTGTATTGTGTACGGTTTTGGTTGATCTRTATC[C/T]GGGTTATCATATTTGAAGTACTAATTCCATTTCTTTTTTATGTGAAGGCTGTTGGAAAAGTGTTGCCTGTATTGAATGGGAAATTAACTGGAATGGCTTT
s_2HH7ZP_377	507822632	LG2	3.74	x					7177897	set#1		GGAATGTGGAATCTCCGGTTGTTATTGTCACYGGAGCTTCTAGAGGTATCGGCAAGGCCATTGCTTTGTCTCTTGGAAAAGCTCCTTGTAAGGTCCTCGT[A/G]AACTATTCAAGGTCATCAAAGGAGGCTGAAGAAGTTTCAAAGGAGATAGTGGCATGTGGTGGTCAGGCTCTTACTTTTGGGGCTGATGTTTCAAAAGANG
s_1A0NFW_595	507819487	LG2	3.74	x					5699124	set#2		TCCCATCTGATCAGTTTTNNCCARGAGACACAGGAGATGAGCTTGGTGAAATGGTTGAGGAATGTGATGACATCAGATAATCCTAGACAAGCAATTGATT[T/C]AAGGCTCATGGGAANTGGATTTGAGGAGCAAATGCTCTTAGTTTTGAAGATTGCTTGCTTTTGTACACTNGATGACCCGAAGCAAAGGCCTAATAGTAAG
v_49_504	507812101	LG2	4.16	x					5807801	set#1		TTTTGGATGTCAATGTGATGGATGGTACAACRATGGCCCCTTSTACCTCATTTACTAAGATTTGGAGGATGCGCAACAATGGCAGTTTATTGTGGCCTCA[A/G]GGAACTCAACTTGTCTGGATTGGGGNANGACAGATTTAGTNGATGCAGTTTCNACTTGATCTTGAGATCCCYGCAGATGGTGTGTTTATGGATAAGGAGC
s_1CDH09_379	507812812	LG2	4.16	x					6154041	set#2		TGCATAAGGGAGTTAGGGGTTTCGTTCTTCCATCATGAGGTTGTGAAGAGGGCTTTGGTACTTGCTATGGAGATTCGTACAGCAGAACCCCTTATATTTA[A/G]GCTATTAAANGAAGCAGCTGAGGAAGGCCTGATTAGTTCTAGTCAANTGGTAAAGGGNTTCTCTCGNTTGGCAGATAGCCTTGATGACCTTGCCCTTGAC
s_1CDH09_311	507812105	LG2	4.16	x					6153973	set#2		GACAGATTTAGTNGATGCAGTTTCNACTTGATCTTGAGATCCCYGCAGATGGTGTGTTTATGGATAAGGAGCTTGACATTGCAGTTGACTTCACTGCACC[T/C]GCATCTCCTGGTCGATACTGTTCATACTGGAGGATGGCATCACCCTCCGGTCAAANGTTTGGACAACGTATNTGGGTTCTTATCCAGNTTGATGCTTCAT
s_1A1CT3_2123	507811384	LG2	4.16	x					6020600	set#2		TTGACATTACTACAAAAGRTTAGCAAATATACCGTGCATAATTCCACCAAGATGCAGCCAACACTCCATACATCACAGGGATAACTCCATCCGAGTCCTG[C/T]AAAATTATTGGAAGAATTCAACTCATCTGCCATGACACRGAATTAACAAAAACAAAATTAGGGGGGAAGNANCCATACCTAGAATCACCTCAGGTGCACG
s_1BB2CK_403	507814129	LG2	4.16	x					5702670	set#1		CGAGTAAAACATCCACAAGATCCTTATTCTCCTCTTTTTCTCTATTGGGATTTGCATGCTCAGTCAGCARCTGGTCAAAGAGTTTATCAAAGCGTTGAAA[A/C]GTACTCTGAAGTCTTGATTTCATGCCTGTTAAGCTGTGTATAAACTCCATCTCTCTA
s_1CLX4W_509	507815327	LG2	4.16	x					5699104	set#1		TGGATGGGTGGGGTGAGAGGATGCGGGAGATGAGTGTGCTGTTGAAGCAAGTAAGAGAGCCTGGTGCTAGAGGGTCTTATCTGAAGGACTCGGAGAAGGC[T/C]GAGATGTATCGCTTGCACAAACAGAACCCCGAGGTGTACACAGTTGAGAGGCTAGCCAAGGATTATAGGATTATGAGGCAGAGAGTGCATGCCATTCTTT
s_1A8HNW_944	507812266	LG2	4.16	x					5679347	set#1		GCCGGATCCGAATTACAAGCTGGTGTGCACCGGAACCACGAACCACGTGGAGGTGGTGCGGGTCCAGTTCGACCCGAAAGTTTGCCCGTACACCAATCTT[T/C]TCTCTCTCTTTTGGTCTCGCCATGATCCTACAACCCCCAATCGCCAGGGTGGTGATGTGGGCTCACAATATCGATCTGGAATATACTACTACAATGAGAC
s_1AFN4Y_1008	507813198	LG2	4.31	x					6518611	set#2		CACCAATTGCTCTTGCTGCAGCATGAAATTCAGCTGTATCATGTTTGCTCTGAATAAAGAAAGACAAAACACTTTAGATTTTGCAACCCACATGGTTTTA[A/G]GCTTCCACTACATTGTAGAAATGCACTAGATGTTGGACAATTGTGGGTCAAGTATCTATCAGTATATCAAGTCAATTTTGAACATCTTGTTATGACTTAT
s_2IXCCB_597	507813194	LG2	4.31	x					6521316	set#1		AATAAGAACTTAGGAAATTACTTTACCTCTTCTTGTCCATAACTGKGTCTACAAACAAACAGTCTCGACTAGGCCGGCCTGCATATCTAGCTCTTAAGAC[A/T]GACCCATCAGGCAATACTAGCTTTCGGAGAATTTTGAAATCCTGTTTGCTAGGCTTGTCACTGTATTGAAATTGAATAACTCRTAAGAATTTTCTTCCTC
s_1CM6K9_399	507823337	LG2	4.31	x					6664410	set#2		GATCATGTTYTNNSACRTAGTCGGCGTGTCCGGGACAGTCCACGTGGGCGTAGTGTCGGTTCTCRGTCTCGTACTCCACGGTGGCGGTGTTGATGGTGAT[T/G]CCACGCGCTCTCTCCTCCGGGGCGGCGTCGATTTCGTCGTATTTCTTGGGGNCGNCTGTTACCCATTGAAGCTAAAGCCATGGTGAGCGCGGCGGTGAGR
s_1CYFHH_1279	507814122	LG2	4.43	x					6229851	set#2		TGTCATTCCCCAGTCAAGGGTGATGAAAGTTGTATCAGTTCCTGCAGCAAACATATCCTGCAATTGCAGTAACAATACTAATCAGTGTAACATGCGTGCT[A/T]AGACTTTCCAATAAGTCTTAAATCACAAAATTATTTTACAATTAGTGAAGTGACATGTTATGGTTGGTGCTAATATGTAAAAGTGATTTCTCCTATGACA
s_1A1HGJ_590	507820194	LG2	4.6	x					6819740	set#2		GATGAGACTGCAAGAAAAGAAAGAAAGTGAACCTCTGATTCTCTCTCTCTAGCTTTGCTGTGTCTCTCTTTTCTCATTACAAAGCTCACATATTCTCACC[A/T]AGCCCATTTGAGTAACATACATATATTTTCTCTGCGTCACTCACCGGAGTCTTAACTGACACCATGGCCGTTGACTTTAGAGCTTACAGGGTCCACTCTG
s_1AI6BE_806	507821263	LG2	4.87		x	s_1BGA8Z_252	0.0000	49.64	6491156	set#1		TGTCTGCATCGGCCTTNTCGTCCGARATTGCCACACTGGCACGAATCCGACACCGAAATATYGTGCGGTTGTTAGGTTGGGGAGCTAAYAGAAAANCGAA[A/G]CTGCTTTTCTATGACTACTTGGCTAACGGTAATTTGGACACATTGTTACATGAGGGGTGCGCAGGATTAGTGGAGTGGGAGATTCGGCTCAAGATAGCAT
s_1AW0V2_1404	507811390	LG2	4.87	x					6494053	set#1		CATATCAATACACAACAAACAATAGAGCACAGTATCCAAAAAGAGCATGCCACAATGCATACAACAAATACTGAAAGGCATATTCTGGCAAAGCAGCATA[A/T]GCCTTATCCTACACCTGGTGCAAAAAGTCTTTGAAAGAGACCAAAATGAGAACAGATAGTACCTTATAGTCCTTGTAATCAGGAACTTTAACATAATCTG
s_2I25L3_821	507812988	LG2	4.87	x					7107768	set#2		AATGATTTGCATTTTCTAGGGNNCCCCNTGATCATGGTGTGTTTCAGAATCTTACTAGAATTTCCTTGATAAATATCGTAACAGACAAACCTAGTTATAT[A/G]TATGTTAGTTGTGAATTTTAATGTGTTGGTCNN
s_1CEHMK_1519	507811387	LG2	4.87	x					7331996	set#1		GTACTACCAAAATCAATCACCTTGATGGCACTTGACTTTGGCACTCTTTTAAAGTATGAACCATCCTTTGGTGATCGAGAAGAATTCTGCATGTAGCACG[A/G]CATTTACAGAGTTTAACCAAGGAGCATATCAATACACAACAAACAATAGAGCACAGTATCCAAAAAGAGCATGCCACAATGCATACAACAAATACTGAAA
s_1A18DI_793	507822192	LG2	4.92	x					7222749	set#2		GTTCTGATGTATATGAGATCTTTTACTATAAAGTAGTTAACGGGAGCTAGAGTGTTCATTGGTGGAGGGTATAGATGTTAAGTTCATTGCTTTTTTAGAA[A/T]GATGGAATCTGAGAATAGGTTCTACTCGACTGATGAATTCAAATTGGATGCAAAATGGCTGATTGATCCCAAGCATTNGTTNGTTGGGNCTAGAATTGGA
s_1BB3UQ_1194	507812698	LG2	5.18	x					7206216	set#1		ATGGTAGTCCAAATTCTGAACCCAGTGGTTTCTGCTGATGTTCTATATAGATAAATAATTAATTTRTGGCATGCTYTGTTGTTAACTTTGCCTTTACATA[C/T]ACCAATGCAGGTGTGTTGGTTATCACAGTGAAGCTGATGCTCCTAAACGAAGACTTGCTAAACCACTTATATTCTGTAGAACTGAGAGTGACTGCCCAAT
s_1A3LC9_1397	507813866	LG2	5.18	x					7360743	set#2		ACAAGCTTGTAATGACCCTTCTGCTCTCATTTTCCCTTTTCAGGAAGGTGAGGTTGAAANGTGTAGATCTTGTGAAGCCTTATTCCATAAAGCTTGCTTC[A/G]GAAAGATCATAAACTGCCCTTGTGGGGCACAGCTTAGGCCAGAAGAGAGGNTAAATAATGGNGCTGGTGGTGAGGTTAATAGAACATTGGGGAGGAGATC
s_2HO70E_1069	507820046	LG2	5.52	x					7576029	set#2		GATTCGATCCCATTCGCGCTTCTTCTTCGTCTTCGAACCTCAACAACGATTCTTTCAATGTGAATCTCTCTACTCGCCGATCCTGGTCTCTCTCTYCTNC[T/C]TCGTCTTCGTCGCCGATCAAACTTAGGCCTTGGAATGCGCCGCCGCCGAGTTATTCCGATGCGGAAACGAACCGTTTCGAGGTTAAGGCGACTTCGGTGC
v_9806_117	507814126	LG2	5.52	x					7302224	set#1		CAGTAATTTATGAATAAGATAAGACTGAAGTAGCATTTTGTGATTGGTGCTAATAAAAGTAATGAGTTCATATGGAAGTGATATTGCTTSAATTACAAGT[A/G]GGTTGGATGTTGTGAAATTTTTTATCTAACATTACCCAAAACTATTCAACAGCAATTTGTAAGTTGGGACTTTATGGCTATGAAGNNNNAGTAAGTGTTC
v_9806_630	507816997	LG2	5.58	x					7301708	set#1		TCTAATCTTTTGGAGATACTGCCTGATTCTATTGGATTGTTGCAAAAANTTGAAAATTCTGAATGTCTCAGGAAACAAGATAGTTGCCCTTCCTGACACC[A/G]TCTGTCATTGCAGGTCATTGGTGGAGTTAGATGTGAGCTTCAANCAATCTTGCATATTTGCCAACAAACATCGGTTATGAATTGGTATTTCTACAAAANG
s_2HWUUV_568	507813811	LG2	5.58	x								CCTCATTACTGTTGTATTCTCCNATTTNATNCCTNNANTANGACTTGNGCAATNCTGTGTTTACAACYCTAAATGTATGCRGTKGTTGATTATACTTCCA[T/C]AATAGTGATTATGAAGCAGCTCTTACGCTGCCTATGAAATATTAGCTCTTGTTGCTA
v_999_1108	507812694	LG2	5.8	x								GGTATTGAAGACATGGATCTTGTGATGGTTGATCCATGGTAGTCCAAATTCTGAACCCAGTGGTTTCTGCTGATGTTCTATATAGATAAATAATTAATTT[A/G]TGGCATGCTYTGTTGTTAACTTTGCCTTTACATAYACCAATGCAGGTGTGTTGGTTATCACAGTGAAGCTGATGCTCCTAAACGAAGACTTGCTAAACCA
s_1BRVIG_130	507815637	LG2	5.8	x								AGCTATGGAGGAGGATGACATTGACGAGGTTCCTGAGATAAAGGCAGCACACTTTGAAGAGTCGATGAAATATGCCCGCCGAAGTGTCAGTGATGCAGAC[A/G]TCAGGAAATACCAGCTCTTTGCTCAGACTTTACAACAATCACGTGGTTTNGGATCTGAGTTCCGGTTTCCAGATCGAACTGAGAGTGCTGCAGCAGGAGC
s_1A3LC9_1453	507816841	LG2	5.8	x					7360687	set#2		TCCACTCAAGGGACAGAAAGGTATGGGGAATAATAATGATTCTGATCACAAGAAAATAAATACTCATTCTTCAGCCTCTGAAATGAGTCAGTCAGACTTG[T/C]CTGCTACTTCAAAAGAAANTAGAGGTCTTGGGGAACGGTCAACTGCTCATTGGCAACCCAAATCTCAGATGNCTTCWGCTAATTATCAACGGGGWGGCAG
v_AC4YG23_547	507814735	LG2	6.17	x					8000878	set#1		TGCGAAACTAGAGAARCTTGCTGAAGGYGAATCGGAGCCYAAAGGAAAACCTATAGAAGCCATGCGTGGAGGCAGGTAAATTGGATCAATTCAATTCACT[A/C]CTGCTGCATTTTWNNNNNNNNNNNNNNNNCTSTGGATGGCTACRTGTTTTACTTTTTCATATTCTTCAAGTGTTAAGCAGGTSAATTTTTATGAYGATGA
v_AC4YG23_55	507824468	LG2	6.17	x					8000916	set#1		AGGTAATAACCCACATAACAATTTCAAGAGCTATGGCAAYGGNTGGGAGCTCAGGGATCGATAGSTTTCAAAGCTATAGATATAAAGCAAATGTGGGTGA[T/C]AATTCTTTTCAATCTTATGCTAGGAATTCAAATTCCGGGAAAGTGAATTTCGCAAACTATGGGAAATCATTTAACCATGGAAATGACACATTTAAAGAGT
s_2HWUUV_420	507813657	LG2	6.26		x							AGATATATTGCTGTGACATGCCATATCCAGACCTTAGTTTCTCAGAAGTGACGACAGCTGTGGTTCGGCAGAATCTGAGGCCAGAGATACCAAGATGTTG[T/C]CCAAGTTCCCTGGCGAATGTAATGAAGCGATGCTGGGATGCCAGCCCTGAYAAGCGGCCAGAAATGGAAGAGGTAGTCTCCATGTTAGAGGCCATTGACA
s_2GR2F_475	507813700	LG2	6.47	x					8126664	set#1		GAGCAAAGTACAATGAGTCTGTAGTCAATGCCTTGAAAAGCAATTTGCAGCAAGTCATGTCTCAGGGTGCTATGCATGGGAAGGAAGGATGTGGGGATAG[T/C]GAGGTAGATGATGCAGYCTCTGGGACTAACGYGGATCACCTACGCATTGTAGGTGGGTCTGGAAATTTGGTCTTTNACGGAGAAACAGTTGAATTGCAGG
s_2GR2F_215	507818051	LG2	6.47	x					8126405	set#1		TGTTCACTGCCGCATTTTACAGTTTACAGAATCTGCTTGCAGAGAAACGAGGTGTGCATGATGTTTTCAATGTTGCTGCTGCTGGTTCAGCCACTGCTGC[A/G]ACATTTGGTCTAATTATGCCAGGATCACTCCAATGGCGTGCAAGGAATGTTGCGCTGGGTTCNWTTTTNGGGAGCGGCAATATGTTTCCCNCTTGGTTGG
s_1BUHBA_1720	507819005	LG2	6.64	x								AGATTGCAAGTGGACTCACTGATGTTTCTGTTATCTATGAATCAATGAATGAGTTTGAGCAGGCAATCAAATTGCTCCAGAAGGCATTAAAGATATATAA[T/C]GATGCNCCTGGTCAGCAAAGCACAATAGCTGGAATTGAAGCCCAGATGGGGGTCTTGTATTACATGTTGGGGGATTATTCGGAATCTTACAATTCCTTAA
v_11876_738	20090428	LG2	6.74	x					9050026	set#1		ttggaaaaaaaaaaacagagaaagagagcaacacattgtttggttgtccacatttcagtctatctatcatcaatatccatggcagcagcgacgccgtatgcgacggcctacactaacaccgccgtcttagtccctagactctccaccatcaccaccaccgctcgctgctctgccttgccttacctcccacctcctcgcctgtcctctgcttctttcccagcttctactaagcactttgcagagtgccgtaggtcctctctgtctcagatcggagcctcttcctcagaagacacatccacttcccttgatgctaatgaactttttacagacttgaaggagaagtgggatgcacttgagaacaagtccacagtaattctctatgggggtggggcagtagtt…
s_1BLG07_353	507815949	LG2	6.75	x					8733261	set#1		GACCACAGGNTNNTTTACTGATGAAGARNGTGGAGTTGATTCGACTACATGCAGACGAAGGTCATGCAGCATGGCTGGGTACTGTGGGTTGTGGTTANNN[T/G]TGTAATACCTTGTAATATTCAAGAAATAAGTGAAGTTTTCCGAATTATAATAACTTTGGTCCACAGAGGTAAATAATCGGGCAGGYCTGTACTAACAGCC
s_1BRVIG_209	507815946	LG2	6.82	x								GGTTGTGGTTANNNKTGTAATACCTTGTAATATTCAAGAAATAAGTGAAGTTTTCCGAATTATAATAACTTTGGTCCACAGAGGTAAATAATCGGGCAGG[T/C]CTGTACTAACAGCCATTTGAGAAAATAGGAAAATGAGAGANTATAGGAATACTCATTACTTCGTATAGAAAATTTTCAATGCAAACNN
s_1AHZS8_1359	507824470	LG2	7.03	x					10534874	set#2		TGGTGGTGAGGAGCACCGAAANTGTGAGTGGGTCAAAGCNAAATGTGACGATTGGGTCAGTCAAAGGGATCAACGGTGGMGAAGTGACCNAATCGGTGTC[T/C]TGCCATCAGAGCCTGTACCCTTACCTACTGTATTATTGCCACTCTGTGCCGAAAGTTANAGTCTATGAGGCTGACANTCTTGATGTGGAGAGCAAGGCTA
s_1A40T8_716	507819858	LG2	7.03	x					9077989	set#1		GCAATTCATGAATTGRCAGAGTACTTGTTTCCTATCTCTGAGATTAGTTTTCCTGTAATGAACTNGTGATGTTTTTGAGCACATAATTAANCACTGCTCG[T/C]GCCTGGTGGATATGTAGAACATAATGCATATTCTGTTTGGGCTATCTTGTTTGAGCTTTGTAGTCTCTGTCTCATTTTCATTTTTGAATTTCCTTCTTTT
v_6854_246	20090343	LG2	7.31	x					8615193	set#1		ttgggtAAGTGGGTGTTGAAGTTTTTGTTTCCTAGTGAGTTTTAGAGAGAGAAAGTTGTAGAAAGAAAGAGAAAGAAAGCGAGAGAGAGAGAGAGAGAgagagatcAATGGCTGGAGGAGGAGGTGATGGTGGTGGTGGAGGAGGAGGAGGAAAATCTTCTGAGCCAGCGCCACACCCACCAAAGGATCAGCTACCCAACATTGCTTACTGCATTACAAGCCCACCGCCATGGCCCGAGGCCATCCTTCTTGGGTTTCAACACTATCTTGTGATGCTTGGCACAACAGTTCTCATCCCCACTGCTCTGGTTCCCCAAATGGGAGGTGGAAATGAGGAGAAGGCCGAGGTGATCCAGACCCTTCTTTTTGTTGCTGGTTTGAACACGTTGCTGCAGTCAT…
v_6854_106	507812373	LG2	7.31	x					8615333	set#2		CCCATATATCCCACATTACCATTTTCCCYRGTTCCTASAAATAATTAATTACAACCSAAAAGACCCAACTTTGTTTACAAAATCCCTCAATTCATGTAAG[C/G]TGGACAGTAATTAAAAATTGGAAACTTACAGGAAATACCAAAATTCAAAAGGTTGTAGAGTTAGCACCATACAAGTTTTTCCCGRCRACTCGGTAMCGAC
v_12266_532	507820790	LG2	7.35	x					9337556	set#1		GAGATCGTCGCCGGACCGAGATGGAAGACGTTCATTCGCAGATTCAATMGGAGCAAGAGCGGAGGCGGAAGCNNNRGCGGCGGCGGYKGCGGCGTTGGTA[A/G]TTGTAATCGGCACGGAAAATTCCAATACGATCCGTTGAGTTACGCGCTGAACTTCGACGAAGGCCCGGGNGCAGAACGGTAATCTGGACGAAGACGACGA
s_1D73CN_1209	507812377	LG2	7.39	x					10551586	set#1		TTGTAGAGTTAGCACCATACAAGTTTTTCCCGRCRACTCGGTAMCGACTCCGACTMATTCCRCCGGAGTTCARAATCCCTTCCCAATCCTCTCCTTCWTC[A/C]CCTCCATCCTCCTCTTCTCTTCCCTTCATCATTCTCAAAATCCGCTTCGCCTTTTCCCTCGCCCTTTCGCTTCCTTTCTCTTCCACTTCCCTCAATGCCT
v_11876_312	507815456	LG2	7.39	x					9050452	set#1		NNNNNNNGGATTTTGGAGATGCACTGACAGAAACAGAGTGAGAGATGGGGATTAGATCCTGTTTGTTGGGWCTKCTCCCATTTGCAGCCATGGTGATGAT[T/C]GAGTGCCTGGATGTGGGTTTGACCACACTCAGCAAAGCAGCCATGTCCAGAGGGATGAGCAAYTATGTCTTTGTTGTCTACTNAAACGCTCTTGCCACTC
s_1AHZS8_1515	507815459	LG2	7.39	x					10535843	set#2		TGTTGGGWCTKCTCCCATTTGCAGCCATGGTGATGATYGAGTGCCTGGATGTGGGTTTGACCACACTCAGCAAAGCAGCCATGTCCAGAGGGATGAGCAA[T/C]TATGTCTTTGTTGTCTACTNAAACGCTCTTGCCACTCTCATCCTCNTNNCCTCTNCWTTTATCATCAACAGGAACARSAGNCCTCCRCTGACMATCTCTC
s_1BTFZY_1330	507814819	LG2	7.54	x					9465479	set#2		TCATTGTTTGGGAGTCGACTGCCTGCTGTCATTGNAGGGTCATATACCTTTGTCCCTGCCACAATTTCAATTATCCTTGCTGGTCGATTCAGTGATGGCA[A/C]CRGCAACCNTGTGGAGAANNNNNAAGAGGACAATGCGGGCAATCCAGGGTTCTCTTATTGTTGCTTCAACTCTTCAGATTGTCTTAGGATTCAGTGGCCN
v_12266_135	507822129	LG2	7.54	x					9337952	set#1		TGGAACAACGCTGGATGTGGTAACTGGGGATTGGATAGAGTATTCAGCTGGAATTGGGGCTGGGGTTGATTCATTCTATGAGTATCTATTCAAANGCTCA[T/C]ATTCTTTTTGGAAAGGAGGAGTTTTGGCGAATGTTCCATTCTGCTTATCTTGCAGTGCAGAAATATTTTAGACACGGTCCATGGTATCATGAAGCTGATA
s_1A13W8_560	507813965	LG2	7.61	x					10113674	set#1		GTCCCTGMGTTGTTGAAATGGCGAATCGATGGCTGAGGCCCGAGGTTTATCCGCTGTTTGCGGCCGTAGGAGCTGCAATAGGGATCTGCGGGTTCCAGCT[T/C]GTCCGCAATATCTGCATCAACCCTGAAGTCAGGGTGAACAAGGAGAAGAGGGCTGCTGGAGTGCTGGACAACTTTGCTGAGGGGGAGAAGTACGCTGAGC
s_1AM5DX_1319	507819824	LG2	7.99	x					10148299	set#1		TTGTGATTTCCTACGTTTTCTCAATGACCAAATGGTAAAANCCTTTTCTTGACCGTGGACCAATTTTCCTGTGTTAGGTCACAGCAATTCCAATGGAAGA[T/C]GAACCAGGKTATAAYAATCAAGATAATGTGTCGAATTCACATTCATTGCCACCTCCACCGCCTGAAACATGCAATTTTAGTGGYTATCCTATGATGMCTG
s_1B243_541	507819826	LG2	8.1	x					9919529	set#1		TTTTCTCAATGACCAAATGGTAAAANCCTTTTCTTGACCGTGGACCAATTTTCCTGTGTTAGGTCACAGCAATTCCAATGGAAGAYGAACCAGGKTATAA[T/C]AATCAAGATAATGTGTCGAATTCACATTCATTGCCACCTCCACCGCCTGAAACATGCAATTTTAGTGGYTATCCTATGATGMCTGCATTTCCAATGACTG
s_1AD54R_1446	507821022	LG2	8.1	x								GGGNNNGAGAGGTGGTGGTGAAGCGAGGAGAGGGNNCCCACGAAGGAGTGGGACCGRTTGTGGATCACAGGTGGGTCCACTGGGATTGGGAANNNGGTGG[T/C]GGCGGCGGTGGCAGAGAAGGAGGGTGATGACGTGGACCGTGGTGATGAAGATGAAGGGTTGGGNTTTGAAGTTGGNNNTTGGTTTNGGTGGTGATGTGGG
s_1AGM8_1754	507821973	LG2	8.1	x					12980386	set#1		ATGTAAGTATTTCATCAATCATGTCAGAGGCGTATGCCATGCATGYATGTTGAAGTTAATTGGAAGAAACCTATGCCTCTGAATGAATCTGTGCRTGACC[C/G]AGTATGTTATTGTTGCTACTTGTTGGCGTTGTACAGTTAAGCTTGATGGTGANNAGATTCTGATATCATCCAAATTTTGGNGTATGAAAGAGGAAAANGT
s_1AJ9OA_1746	507813708	LG2	8.1	x					10155393	set#1		ATTCCTGCCTCCCCAGCTCTCCAGCTGATGGTGATTTKGTCTGTCAGYAACAGTCAATGTTATTCTACAACTTCATTTGACGCAAATTTGAAATGCAATT[C/T]TATGCYAATATATTAGCTATGGTGAATAAAATAACCTTACAGRGAGATCCAGAATGAGTGCTATTAGTCTATGTCTGRTGAGTAACTAAATRAGCTCGCG
s_1E3YM7_477	507814737	LG2	8.44	x					12927665	set#1		TTGACCAATTAACTCCAGATTTGACAATCCCATGTCTGAAGACTCCAGAGAGATGCTTCTTCTTCGGTGATGTGTCTTCAAAAAGGGATCCAACAGTGTA[T/C]TTGAATGCTATATTTTCCCTATGTGATTACTATCAAACGGAGTATTGCTTGTCRAACAAGAGTAANNAACCCTACTAAGACTGAATTGCCTCTTGTCATA
s_2G5FEF_597	507816436	LG2	8.44	x					12927766	set#1		GGCGTTCAGTCACGTAAAGGGGTGAACAGTTCGTTGAAGANTTTAGAGATGAGTTCTAGAGGTGAAGAAATGGAAGGGTCGATGTTGATTCATCAATACA[C/G]CGATTTGGACTCGCCGGCGAACAGTCCAACCAGTGNNACTAGTAGTGTCTTGGGGGNTAGTACTGGTTCGGGTACGAATTTCACTGGGACTAGCAGTGGT
s_1BX4F_453	507822704	LG2	8.52	x		s_1B9HSX_732	0.0000	27.49	13321992	set#2		GTAATCAAATTCACCCTAGGCTCCCAATTCATGTATGAACCATATCACACGGCAATATTATACAGTAGTAGGCTATATAGTACCTAGAATAACGTCCTTG[A/C]TGTTTNGGAATTTGTATGATGATGCATTATGCAGTAGCTTTGTATAGGACCNAAMNGACAGGATACANAATTCCCCTGTTCTTTTGAAGAGTTTGCCTAT
s_1AJF4M_673	507819707	LG2	8.52	x					13354957	set#2		CTGTCGGATTGAAGGGCTTGAAAGACTGCAAAAGTATTCTGTTGGACTATAGCGATATAGTATATGATGGCTGCAGCCCATATGGGAATCACTCTCACCA[A/C]GCATTTCACTTCTTCCACTTGCTGCATTGTGCAAAGTTTCCATGGATTGGCAGAAGATCCATCTGGGTTAATTTGGTCTTGGGKGGNTCACAGTTGCTGC
s_2G5FEF_1015	507813338	LG2	8.52		x				12928932	set#1		TGTCCACTGCGATGTCAGYGACGAGGAACAGGTTNANACGTTNGTAGACACCACGGTCAAYACGTACGGACGCCTCGACATCATGTTCAGCAACGCKGGC[A/G]TGGCTCGAGCGACACACGCGTGCGATCAGAGCGTGTTGGACATGGAGTTGTCGGCTTACGACRAGCTCATGGCKGTGAACGCGCGTGGAATGGTGGCGTG
s_BLM4K_528	507820104	LG2	8.96	x		s_1A5O9P_237	0.0000	15.39	13425018	set#1		GGAACGTRCAGCCGGTGAAGTGTCCCGYCACCGTGTGCGGCGAYATCCACGGCCAGTTCTACGACCTCCTCGAGCTCTTTCGGATCGGCGGCAATGCTCC[T/C]GATANCAATTATCTCTTCATGGGCGACTATGTAGATCGAGGATACTACTCRGTGGAGACTGTCTCRCTTCTAGTGGCTCTGAANGTACGTTATAGGGATA
s_1A5RWX_1735	507814528	LG2	9.26	x								TTTCCATTACAATCCGTATTGTGCTTGGTTTTATGTTGCTTGCACTCATATGGAAGTTCGACTTTCCACCTTTTATGGTGCTTATCATTGCCATCCTCAA[T/C]GATGGTACTATCATGACAATATCAAAAGATAGGGTGAAACCATCTCCTTTACCAGATAGTTGGAAGCTAGCAGAGNWTTTNCACAACTGGCATTGTTCTT
s_1AIGXE_599	507816102	LG2	10.01		x				13931591	set#1		TAACAGCAGCAATCAAGAAGCTCCACCCACCCCACTGTGGATCAGCAGAGAACACATGCAAAGGRCCAACAGCAGGRCAAATGGCATTTTTGCTTACTGG[A/G]TTTGGACTACTTATAGTAGGAGCTGCTGGCATCAGGCCATGCAACTTGGCCTTTGGAGCAGACCAGTTCAACCCNAAAACAGAATCTGGAAAGAGGGGAA
s_1AFPM9_301	507813154	LG2	10.17	x					14032449	set#2		GAAGTGCAAAAGTTAATAAACAAAAACCCRCRCGAGTTCCTTAAAAAAGCTTATCGATTTCAATGAAAAACTTAACCTTAACCAATGCATTTCTTCGGCA[A/C]TCGTTAACCGGATCCATACAGTAATTACATTTACATATTATATAATTTTCCCATTCACAAAAATCACAAATTGACCATGACAATAGAATTGAAAYTAAGC
s_1B6S7E_318	507813427	LG2	10.17	x					14032449	set#2		CTTGCCATAGAGAGATTATATACGATATCGGCCCNNATGCCAAGAANCTGGGAAATTCCACCATCTACTTGAGAAGTCACACTCACAACAGAAGAAGAGA[A/G]ACAAATATAACTTACAATGCCTACAAGCAATTTNCTNCTGACTTCATTGACGCAAGACAATACAGNNGGNAGCAGTAGTGTCCTTTACTCGCTCACTATT
s_1AQ3YQ_445	507813228	LG2	10.22	x		s_1A3Z4A_1223	0.0000	47.97				AGAAGTGGAGATGATGAAGCTCCGCAACAAAATCCTGT[A/G]AAGAAAGCTAGGGTTTGTGTGAGGGCCAGATGTGATACCCCAACTGTAAGTATCTAATCATGCACCTCATGGACATCTTTGGAAAAGGATCCCCTCCCAT
s_1A6PN6_768	507813771	LG2	10.51	x					16571813	set#2		CCCCAAGGTTGGNACAAGAAGTGGTTGNNNNNAAATANCGTCACAAGGCGTCATTCTCTGCCCTCTTCAACTAATAGTAAGATCAGTTCACAGTCACCAA[A/G]AACGCAGAGACCGGTGCATTCTGGTGNCAAANNGGNNNNTAAANGCGAAAGATCTCTTGYGTCTTCAAGAGATGGAAATGTGAAGATAANCCANGCTGAG
v_10117_337	507819060	LG2	10.51		x				16632486	set#1		TCTACGTGGCCSGGGNTGTTCTGGAATTGGGTGTGCYTCAACTCGGATAATTTNACCACCCAAWATCTTGTCCTTGGCTCTTTTNCCTGGTTGCTAGTTG[A/G]AACTTCTTGATGTCTCCTTTGTGGGTCACTGTGCCAGTGCCAACAGCCACGTGATCACACTTGGGNNAAGNCCCAACCATAGAAGTCGGGYNAGACATCA
s_1A2P1Q_570	507820645	LG2	10.51	x					13966659	set#1		ATAGCTACAATAGCCTCAAGGCTGACTATGAAAATCTACTCAAGGAGAAGGATACACTAAAAGCACAGGTTGTTGTTCTCCAAGACAAGCTGCTCCTGAG[A/T]GAGAAAGAGAGGGGAATCTCTGAACTGTCTGATACCAACRAATTATCTCAGGAACCACTGCAAAAGCCTGTTGCTGAATCTGTTTCTGAGGGTGAAGCAT
s_1A6GPL_264	507815699	LG2	10.51	x								TGCTTCACCNTCAGAAACAGATTCAGCAACAGGCTTTTGCAGTGGTTCCTGAGATAATTTGTTGGTATCAGACAGTTCAGAGATTCNCCCTCTCTTTCTC[A/T]CTCAGGAGCAGCTTGTCTTGGAGAACAACAACCTGTGCTTTTAGTGTATCCTTCTCCTTGAGTAGATNTTTCATAGTCAGCCTTGAGGCTATTGTAGCTA
s_1A2P1Q_934	507815565	LG2	10.51	x					13966097	set#2		TTGACACAATGAAGGAANTTGGTGCTGCCTCAAANTCCTCTGCTGTGTTCATCCCTCATGGACCTGGTGCTGTTCGTGATGTAGCATCTCAAATTCGTGA[A/T]GGACTTCTTCAGGNTTCTGTTCANCATTAGGGTTACTTTTNCMDTTTTNNNNCCCCKTTGNTGTATTGAANCGAGGTCTATGYATGTTGATGTTTCTCTG
s_1A5Z9J_1060	507820213	LG2	10.51	x					16904533	set#1		TTCTTCTGAGTGATGGGTGTGAGTAGCCGTTGCTCCCATACTTCTCACATCACCGAGATCATCATCACCAGCTTCTTCCGCCACAAACCATAGATTCTCC[T/C]ACAAANCCAGCACCGGTGGATCAGCGTAATCTAGCTGTMATGGCTGCTTGATTAACACACAAAAANCAATAACAAAATAATAAAWNNNNNNNNMAAANNN
s_1A1XZR_162	507813513	LG2	10.51	x					13967022	set#2		AGATCCAGCACATCATTTGCCCTGGAAATCTTTGCATCAAAGAAGTTCATGACTACTTGAAGACTCTTTGTCCTGACTTGCATATTACTAGAGGTGAATA[T/C]GATGAAGAGATGCGCTATCCAGAGACCAAGNCACTGACTATTGGGCAGTTNAAGCTGGGACTATGTCATGGTCATCAGGTTATTCCTTNGGGTGACCTAG
s_1BX4F_1374	507818931	LG2	10.99	x					13326030	set#2		CAACTGGTGCCTACAGCAGCATCACCTATGATGTTAACCCTAGCTTTGTCCTCATGGACATCGATGGCCTACGAGTTGTGGTCTACGTTTATGAACTCAT[A/T]GACGGAGAGGTTAAGGTNGACAAGATTGATTTTAAGAAGACAACCACTGCAAGTCATTGAAAACAATTTATGTTTTAGTGATTTAGACCTTTTMTTTCGG
s_1DK23P_129	507813157	LG2	11.15	x					16849421	set#1		AAATCACAAATTGACCATGACAATAGAATTGAAAYTAAGCTGCACATAMAAGAAACCCAGTACAAAACCACGATTTGATAATTTTGATTGTACAAAAGGA[A/G]CTCCAAAATCAGATTTTTCAGCTGAATTCATGAAAATTMWTTACTATTAACCCTATAAATTAAAYATATTTAAAAAGTAAACAAWAAWWAAAATAAAACC
s_1B9OH6_1369	507812232	LG2	11.35	x					17373018	set#1		GCAGTTTCGTTGCTTCCAGCCTGATTTTGTTCCTAGAGATCCYAATGCCAAGCCGAAAAGGTACAAATWTCCACCATTCTATGATCCATATGGTCCAAGA[C/G]CCCCACCATCTGATAAAATCATTAATCTTGCTGAACGAATTGCGGCATTACCCRCTGAAGAACGCAGACAAATTGGTCCTACTCTCRCTGACAGGCTWAG
s_1A03B_1439	507818987	LG2	11.35	x								TGAATAAATTGCTTCAGATACCAGGTTCAAAACTACTCTTTGGCGGTGAACCTATAAAGAACCATTCAATTCCATCCATATATGGTGCTATAAAACCAAC[A/G]GCCGTTTATGTCCCACTTGAAGAAATTATGAAAGAAAACACTTATGAGCTTGTWACAAGAGAGATTTTTGGACCATTCCAGATTATTACCGACTACAAAA
v_10117_437	507815187	LG2	11.44	x					16633191	set#2		CTGCGGACGNAAAGGAATCTGCACTTGCTGATGCTCAGGAGTATCTGTCCCAATTTACAACTTCTACTGAAGCTGAAGCTGAAGCTGAAATTGAAGCCGA[T/C]GCCTGAGTGTTATGATTAACAGATGAGGTTCTTNCCTGTAAATCGTAAGACACTTGCAGGGCCTTCTGGCTAGTCAAGCTTCATGCCTTTACTCGATCAT
s_1APE6P_828	507824144	LG2	11.78	x					20209952	set#1		GATGTATAAACAATTCTGTCACATAAATGTCGTTTAAGTTTATGCGGCCCTTTNNAAGTTCAATCCATAAAGCCTGACGAAAGGTGGTGAAAGGCCTAGT[T/C]AGCCTTATCATGTGCTCCGAGTGTATCGTCCAAATTCTTCTTCTAGAGAATGGCTCATAGGGTGGAAAATTGAAGCTTGTGGATAGTATGACTATATAGA
s_1BBVI4_367	507811671	LG2	12.06	x					20258673	set#2		GGTCTCTTATTCGTAGTGGGGAGCTATATAGGGAGAGGCGGAAAATGGGTATCATAGAACATTGGGTTTACTTCTCTTGCAGTCTCCTTGAATGGGATGC[A/G]TTTGATCCAATTTCCCGTCGGTGGATGCATTTGCCTAGAATGCCTTCAAATGACTGCTTCATGTGTTCAGACAAAGAGTCGTTGGCTGTTGGTACTGAAC
s_1AHWL1_552	507812093	LG2	12.06	x					20373086	set#1		GGTTCTGGTGCTGGAAGCTTCCTCAAGGTTATTCTCAAAAACTTTGATGTTCTCGCTGGGTATGTCTT[C/T]CTTTAACTTCTCTACTTTTTACCAATTTGCTTMCTTAATTAAAGAATATTGATTTGACTTATTTGTTTGGATTTCAGGCCTGTGGTTAGCCTTGTTTATC
s_1B4GD5_368	507820747	LG2	12.06	x					20378121	set#1		CCTGAGAAGCCAAGTAAGCTGGATTCTAATAGAGAAAAGGGCAAGACCAAGCAGGGAAAGAAATCTGCTGCTGAAGCAGTTCCAGTCAGCACTTTGCCTG[T/C]CGAGGATGTGCTCCAAGAGAACNAAGANAATATGGATGCTCCCCCNNNAATGGAAGAGATCAACTTGTCTGAGGTAGTGTAGGCATTCTGCAACAAAGCT
s_1AHWL1_357	507812236	LG2	12.06	x					20372892	set#1		GAAAAGGTACAAATWTCCACCATTCTATGATCCATATGGTCCAAGASCCCCACCATCTGATAAAATCATTAATCTTGCTGAACGAATTGCGGCATTACCC[A/G]CTGAAGAACGCAGACAAATTGGTCCTACTCTCRCTGACAGGCTWAGGCATCCAAAGCTGCAGCCAATTTCTGTAGAAGGTATCRATCTGGGCCCACAGGG
s_1B2A1W_1139	507813161	LG2	12.06	x								AGAAATTGAAGAGTCAGACCTGGGAATCGAATGGAAGAGAAGCTTGGAGAAACTAAAAAAAGCTAGGGTTTGCGATCCGTGTGTGGAGGAAGAAAGAGCA[A/G]TAGATCGTTAGGATTTTTCGGAGCTCGATCAGATCGAATCGAAGCCACAAAGAAARAAAGAGAATCTAAGAGAGAGAGAGAG
s_1APE6P_525	507813231	LG2	12.06	x					20209652	set#1		ATTTAAGTTAAGAAATAGTACATTTAATMTAACAACTATAAACAATTTTATTTCATCTTATTAATRGACTTCAAAAGCCATTACATTGATAATTATTTTT[A/T]AAAATTTAGCACTCCCTTTAACAATTAGCTTGTTTGCAATTTCAGGTGCAAAGATGTGCCCAAGATATGACCATCTTGATCACCACCTACGAAGGAACAC
s_1BD9AB_1071	507816503	LG2	12.06	x					20332550	set#1		AAGTGTGTAAAATGGCRGCAACATCAGCAGCTACCCTTTCAATTGGAACAAATGTCTCCTGTGGCCGCAAAGTGGGCTCACTTTCTCAATCAAAGCCTTT[T/G]GGTGTGAGGTTCAATTCCCAGAACTCCCTAAAGAGTTTCAGTGGCCTTAAGGCTGCAACATCTGTGAGTTGTGAGTCAGATTCWTCCTTCTTAGGCAAGG
s_1B9OH6_2092	507817084	LG2	12.06	x					17373887	set#2		ACACAYACCCTTTACCTCCCTCCATTTCTGCGCAATCCATGGCGATTTCTGCAGCATTCTTCACATCTTCATCACCTTCCCTCACTCTTCCTTGCAAATC[C/G]CNACAAACCATTTTACTCTCAGAGTGTTTATTTTCTTAAACCCTTGACAGTTAAGGCTTCAACCACCTTGGATTACTCCAANGGTCTCTGTTGGAGATAA
v_5688_225	507812827	LG2	12.06	x					20630804	set#1		GAGTTATATGTACAAACATAATGAGAGAAATGGGAGGAGATTCAAAGGAAAAATTTT[A/T]AATTAAAAATATGAGAAAGGGTCATAGAAGACCCTATTAAAGATACAACTTCACAGAAAAGTAAAACATAACCCTCCAATTTTCTCACTCTGCCAGTAGC
v_5688_282	507816051	LG2	12.06	x					20630771	set#1		TTTCCCTTTTAGATTTTAGTTATTGAATTACTGTCATCTCCCTTTGAATATCTCACAGCTGATATTAAGCTTCAGGCTCAGACACCAGAATGGAGCCTAA[A/T]TNTGGCTTTAGCATGTCCTGCCAGTTTATAAACAGATTTTGAGGTTTTACCNAATGTATTATTGTGTTTAATTTANN
s_2F970G_426	507813453	LG2	13.36	x								ACCATTTGAGAATCTCTTGCAGCACATCTCTGACCCATGGCACAACACCATTGTCCAGACACTGAGTRGCTCCTAAGTCCATTAGTGATGATATCAGAAC[C/G]TGTTTTATTTATTCTGTAACCATGAGGGCATGGTTTTTGAGTGAGATTTGGCATCAGTGTGAACAAGTATCCATGTACAGAACTACAATGGAATTAATAT
v_445_96	20040045	LG2	13.84	x					20791543	set#1		0
s_1AQA4Z_1644	507813926	LG2	14.01	x					20317865	set#1		CAAAGGAANTTCAGCTTCATYACAAGTGCTTAATTCACTGTTACAATTTTGGNCTATTTGCTTGCAATTTGGTGCTTAGTGAGATAACTAAGCAATGCTC[A/G]GTAACATGTTGTGGTGAATATACTGGTATATGAATGTTGGCCCAACAAAGCTGCAGAACTTTGATTTTGTAAGAGTTATTNCTTCTTCACCTGTGAGGCC
s_1A0KRX_1011	507812716	LG2	14.01	x					20372441	set#1		TGGTACAAGCTAGGATTTGGTCAAGTACATGCTGAAATGGACCAGTCCCAACATCAAAGACCCTGATCTGAATGCCTATTCTTTCTTGTGCTCTAGCTAA[A/G]TAGGCTTCATAGTATCTRGTAATAAGTCCCCAAACCTGATTTGTGGGGTGGAATAGATAT
s_1DNAXC_509	507812720	LG2	14.01	x					17419479	set#1		ATGGCTCGGCTGGAAAATGCCAACCACCTCACCGGTTACAGTTGGATGTTCCCAATAAATAT[C/T]TCTAATCTTTTCAGAGTACCCGGAACTTAATGATGTCATCAGAACAGCTTTAGACTTCTGAGTTCCTTTGGATGGGCTGATAATGTGTTGCTCTCTGTTG
s_1BUUUV_709	507812824	LG2	14.97	x					20813430	set#2		GCAAGGCCCGACGTTGTCCAGCTTGCAGCATAAATGCAACTTCAGTTGCTGCTAGTGCTGCAGCTTCCTGACCCAATATAAAAATGTATAAACAAATTAA[C/T]AAAATAGTATTAAGAAAAGTAATTTACAGTAATTTTAAAATTAAAGCATTAACAAATAAACAAGCCAGAAACTCTCAAGTATGTAATACAAAAATGACAG
s_1BJRW2_723	507813984	LG2	15.43	x					20859014	set#1		TCAACGGAACTCTCACAGCAAAGGGATTTGAAGGATGAAAGGTTCTCTCAAGTGCTTTTGCACCCAAGAA[A/T]TGAACATCAACTTGATGCTTCTGGCTTACCTGCCCAAGCTGCCTTTCCATATTGCATGWCAGGAGTTGTAAATCAAGTCATGATGCCATCAGCAGCACAA
s_1AH1MU_1264	507812994	LG2	15.43	x					19662715	set#1		GCCGAGTCACAGGCACCAAGAGAAGATCTGGAGACGAAGAAACGTAAGGTNTTGGAATGTGGAGCAGCAGCAGGTGCTGTTAGGACGTGCASGATATGCA[A/G]TGTAGTGTGCAACAGCCAGTCAGTCTTCAATTCTCATCTTGCTGGCCAGAAGCATGCCRCCATGGTGAAGAANCRGGCAGAARCTGGAATTGCAATGGCA
WAG003	507823127	LG2	15.43	x					21224406	set#1		NATGCTGCAGTTCCATTGCCTGATCCATATTGTGCATTACTAGCACAATCAATGAATATAGANCTCTAYAACAAGATGNCAGCAGTCAATCAGACCACAG[T/G]CACTACACAGTCAACTAGTTGCCCATCACAGTCACACCATGTTCAAAGTGGCTGAGMGAGAAATGAATTAGTCAWTWAAAAAAAAAWNNNNWTTCTAGCT
v_9850_237	507819077	LG2	15.43	x					20963849	set#1		GTCTGATATAAGTAGCATATTGGGAGAGCTGANAGGATATGGCTATTGACATGGGGTCTGAAATTGAAAGGCAGAACAAGTCTCTGGATCATTTCTATGA[T/C]GATGTTGATGTGGTAGACATGCGTGTGAAAGATGCTAATCGACGTGCTCGTCGTTTACTTGGAANGTNGAGTGCGGGARCATCAGATTTGCGCTGCTAAT
v_9850_155	507813450	LG2	15.62	x					20963931	set#1		AACCTGGTTGATTCAGSTAGCTGAGAATTTGTATAGAACTAGACTAATCTTTTGCTTGATTTGAACTGTATGCAGGGAGATTGGCCATGTTGGCATTCTT[A/G]GGATTTATCATTCAACACAATGTGACTGGAAAAGGACCATTTGAGAATCTCTTGCAGCACATCTCTGACCCATGGCACAACACCATTGTCCAGACACTGA
s_1A30G7_2192	507811469	LG2	15.62	x					21317438	set#1		TTCTGTNAAAGCAGTGGTGC[C/T]ATTGCTCGTCACATACTTAAGCAATTGCAGAACATGAATATTGTTGAGATTGACACAAAGGGGTGAGTATCCCTGGCATCATTTTGGTTTCATGATTAAC
s_1B0H8U_537	507814532	LG2	15.62	x					21185328	set#2		ATGGACGWTTCTATCTAGAGATTGAAAGTCGACGAAGATTTCGCATCATCCGATCTTGGGATCAAGATGGTTATCGTGTTGCGGAGGTTGATTGGGTGAA[T/C]GATATTCCACCAGAAGGAACAAGAGAAAGAGCAGAGTTGCAGGAATCGACAAATAATGCAGCAGAATTTGCTCAGTCATGGATAAGGCGACAAAGAGAAG
s_1B0H8U_259	507818117	LG2	15.78	x					21186259	set#1		TTNNCCWCCTCCTCARCTTCCACRACAGCAACGCCMCCGCCCTCTGAAYTYCCCNAAAACCCTCGANGGGTCTTCGGGCCCGSCTGGMSCGAGAATCTCC[A/G]ACCCTATCGGAATTCGCGTACTCCGTCGAAGTCGGCACCAAGAAGAACCCTCTGCCCAAGCCCAAGTGGATGAAGGAGGCCGTTCCCGGMGGCGAAAAGT
s_1AULKW_1178	507811999	LG2	16.18	x					21141618	set#2		GTCCATAGAAATTGTAGTTTTTCTTAATGATYTTNTATATCTTCRACTTGTATTCTGTCTTTCCTTTTTCTTTWWWAAAAAAWTTCGGATAGCTGAATWC[A/G]TCATTGATCCTTGTGTGCAGATCAAGGATGGATTTGCTGAAGGCAAGGACCTGGTTGTCTCTGTGATGTCTGCAATGGGAGAGGAGCAGATTTGTGCTCT
s_1A5G6F_2112	507822106	LG2	16.18	x								TGAGAGTTGGATCACTGGCATGGAACMATCACATCCTTACCACTGGAGGAATGGACAGTCTGATCATTAACAATGATGTAAGAGTCAGATCACATATTGT[T/C]GAAACCTACAGAGGTCATGAGCAAGAGGTTTGCGGGCTGAAATGGTCACCCTCAGGCCAGCAATTGGCAAGTGGAGGAAATGATAATCTACTATTCATAT
s_2GUPPB_503	507811990	LG2	16.52	x								TTTATTTGTTTTGTTATTCTTCTCTCTRTTGATTATGCTKCTTTAATTGTTATAAGTTTYCAGTATTTG[C/T]GGGGTGTGTTATGCAGGTTCCTCATGTCAACCGTACTGACTACCAGCTGATTGATATCTCTGAGGATGGATTTGTATGTTCAATTTTTATATCTCTTTTC
s_1AHCK4_316	507814185	LG2	16.52	x								TAGTCAGTGTTCATTGTGAGCAAGCTTCCACCATYCATTTGCATCGCACAGTTAATCAGATAAAANGTTTGGGAGCCAAAGCYGGAGTTGTCCTAAACCC[T/G]GGCACTCCACTAACTGCAATAGAATATGTCCTTGATGTGGTTGATCTGGTCTTGATCATGTCTGTAAACCCTGGGTTTGGTGGGCAGAGCTTTATTGAGA
s_1CB1VL_554	507814181	LG2	17.08	x					21691345	set#1		CAGCTCGGGTTGATAAGTTTNNGAAAAGTGATATCATNAGTTNCTCCATCTATTCTCTCGGCTNNAMYTNTCAAAGTTNAGGAGAGCAGGTAAANKCAGT[T/G]GAGTTGGCTGGTTGTGATTGGATTCATGTTGATGTCATGGATGGTCGTTTNGTTCCAANCATTNCAATTGGACCTCTTGTGGTTGATGCCTTGCGTCCTG
s_1A3AGL_199	507813775	LG2	17.11	x					22511056	set#1		TCTCAGACTTGAGAAGAATATGCGCAGAGAAGGGAGTGAACCCATGGATTGAAGTGGATGGTGGAGTTGGTCCCAAAANTGCATATAAGGTTATAGAGGC[T/G]GGAGCTAATGCTCTAGTTGCTGGTTCTGCTGTCTTTGGAGCCAAAGATTATGCTGAAGCTATAAGAGGAATCAAAGCCAGCAAANAAGCCTGTAGCTGTT
s_1A44QC_923	507821553	LG2	17.11	x					22209134	set#2		AGAGGGCATTTAATTTTGCGGATAACCAGGTGCTGAAGCTGTATGGGTTNAGGCATAGGGGATTGTTGAGTCCTAAGATCAAGAGGATCAGGAATGAGAC[A/T]GTTGCTCCNNTNGGAGGTTGTGGACCAGTTTNATATTCGGAGGCACCCTGTGCAGGGANGCAGTAAANTCACAGAGCTAGCRAGTAAAACATCTTCAGTG
s_1C4LUJ_1036	507813103	LG2	17.11	x					22105861	set#1		CTCGAACCTATGGTCCTCTCATGCACCTCCGTCTAGGCTTTGTTGATGTTGTCGTGGCSGCCTCGGCTTCTGTTGCTGCACAGTTCTTGAAAGCCCATGA[T/C]GCAAATTTTTCAAGCAGACCACCAAACTCGGGTGCTAAGCATATTGCGTATAACTATCARGACCTTGTGTTTGCACCGTACGGCTCGCGTTGGCGCATGC
s_1AHGWL_183	507811994	LG2	17.11	x					22226995	set#2		CATGTTTGAATTCAATTGGAGAACACTGAACTATACCTAAAATTTACCCAACCTTTGGTTATGTTTTTGGTCCATAGAAATTGTAGTTTTTCTTAATGAT[C/T]TTNTATATCTTCRACTTGTATTCTGTCTTTCCTTTTTCTTTWWWAAAAAAWTTCGGATAGCTGAATWCRTCATTGATCCTTGTGTGCAGATCAAGGATGG
v_8686_319	507811475	LG2	17.11	x					22246053	set#1		GACGCAAAGGGCGGAAGGAAAATCACATCCAGTGGCCGGCGAGATCTTGATCAAGTTGCTGGACGCATCACACTTACCCATTGAGGGATTAATGCAGGC[C/T]TGTTAAGGATGGAGAACTACTTGAGAAGGACCTTGGGATTTAGTTGTTTGAGTGGACATAAATATAAGAGGCCAGTAGCACATTTAATTTTCAGCTTTTA
v_12097_85	507817977	LG2	17.11	x					21739150	set#1		ATAGTTTTAACTTCNTTTTNNNCTTTGTACATTTGCCTCCTCTGTAAGATAGAGTTGTAGAAGGTGATTGGTTCAATGTGTTTAGGCTTTAATTCTTGTT[A/G]CTTATCACCNATTTTTGTNATTTGAGAAATGTGAATTTGCATTCACACCTAAAANNAAATCAACAATGGTTATCTTTCTTTGTAGGTGGTTAGGACTTGC
v_8686_428	507811472	LG2	17.11	x					22245944	set#1		ATACTTGATACTTAAAACAATTTCTATTCTTGTATGCCAGTGGGAGGAAGATCACATCCACTGGTCAGCGAGATCTTGACCAGGTTGCTGGACGGATTGC[A/T]GTTGCCCKTTAGAGAGATTAATGCAGGCGTGCTGAGGATTAAAAGACTCTTGAGAACTTTAGAATGTAGTTGTTTGAAGTCRATATAAGAAGACATTGTT
s_1B17RS_635	507812875	LG2	17.11	x								TTGTTGAGAAGTCAACTGTCCCAGTGAAAACAGCCGAGGCAATTGAAAAGATCCTCTCTTTCAATAGCAAGGGCATCAACTATCAAATTCTCTCAAACCC[A/G]GAATTTCTTGCTGAGGGAACAGCTATTCAGGACCTCTTTAACCCTGATCGGGTTCTCATTGGAGGGAGAGAAACCCCTGATGGCCAAAAGGCAATTCAAA
s_1B9VMO_1566	507819080	LG2	17.65	x					22158674	set#1		GTCTCTGGATCATTTCTATGAYGATGTTGATGTGGTAGACATGCGTGTGAAAGATGCTAATCGACGTGCTCGTCGTTTACTTGGAANGTNGAGTGCGGGA[A/G]CATCAGATTTGCGCTGCTAATACTAGCTTCCAACACTGTTGGCCGGGGCCAAAATTCTCTCATTGTTTCTCTTATGCACGGTTATGGGCATGGATTAAAC
s_1ANPEX_1956	507813101	LG2	17.65	x					22273486	set#1		GCTTAGGTTTACGCATGGTTCAACTAYTAACTGCWACCTTARTTCATGCATATNATTGGGACCTGCCTGATGGATTGATGCCTGAGAAACTGAACATGGA[A/T]GAGGCATATGGGCTGACCTTGCAGCGAGCCGCGCCCTTGATGGTGCACCCTNGGCCGAGGCTCTCCTCACACGYCTATCGGGCATCCTCTTGAAAGNATT
s_1C4LUJ_1695	507818210	LG2	17.65	x					22105102	set#1		AAGTGCTACATGGTGTGTTTGCAAANGATGGACTGAGTGACGCAGTGCTRCAGAAGTCACTGGACTTTGCCTGTGGAGCTGGGGCTGATTGTAAYCCTAT[T/C]CATCAAGCTGGGTCCTGTTTTAATCCCAACACTGTTAAGAACCATTGCTCCTATGCTGTTAACAGCTACTTCNNAAAAANGGGCCAAGCTCAAGGCACYT
s_1A3LGH_617	507814732	LG2	17.65	x					22393763	set#1		AGAATGTTCAATTGCAAATGAATGTAATCCTATSRCCCAGCCTCTGGTTATGAATCTCTCAGAGGAAGCTCTAGATGCATACAATGAGGCTTATATAGAG[T/C]TGATGAAGATGGATGATTCAGAAGACCAGGATTTATCATNWGTAGCCCATGAAANTAAGCATCAACAGGGCTTCAATCCATTGGATCAACATGCATTTAG
s_1AHGWL_725	507820797	LG2	17.65	x					22229817	set#2		GAAGCTACTAAAAANNCCATTGTGATTGCAACTTTGTCCCCTTTTNSTTGTCAATCCTCATTATTGCTTTGCTGTTGGAGGAANAANGCAAACCTTGGTC[A/C]CCTGACAAAGAGAAGCTCGTGGGAGGAGAAAGGGCATGCCTCTCTCTCTCNTGTGTTTAAAANGTAATTTGTGCAGCTGTGTCATTTGTGCAACTTTGGC
s_1A8IMN_324	507820402	LG2	17.96	x					22510131	set#2		TGTTGCTGAAGTTTGTGATCCTTCAGATAATGAAGAAGGATCAGTGGTTGAAGATGAGATTATTGAACCNCCAAGTCATTCAATTCCGGATGAANTTCCT[A/G]TAGTGGTTGATTCTACAGGTGTTGATGCAGCTCCTGCAGCTGAGGAGGATGCTCCAAANCAGTCTTATGCRTCAATTTTGAAGGTAATGAAGGGTACAAC
v_8587_283	507818213	LG2	18	x					22893326	set#1		CCACACCCACAACCACCACGCCAACAACCACCACGCCAACAACCGCATCTCCTTACACAACAACAACGCCYYCMWAYSRRRWSCTWGRASKMWWTKSTWC[T/C]GGCATAGGTCCATCAGGAGTTGGCATCAATACAGATGACAGTCATGGTGGGCTTAGACTTGCAGAMACCACATTCTTCTCTTTCYTCATGACCATCTTGT
s_AE01ANAFO_737	507816305	LG2	18	x					22265550	set#2		TCGCTACCTTACTCAAYCTCAYTTGGTCCTCTCTTCAGACATGGCAATGCTYGCCGGGRAAGGAAGTTGCATGGAATCTCTTGTCATTGTTCACGMCATC[T/C]GGAATGCTTTGTTTGGAGATTAGCTTGTTGGCTTTCTTACTCCAGGAAGATTACACAAGTGGGTTGGATGCTTTAGNCGCATAATTTCATGGTATCRGGG
v_8686_167	507812265	LG2	18	x					22246205	set#1		TAATGTCTTGCGTCCAACTCAAAAACAGCGGGGAAAGGTCAATCTTGTATCCCTGACTCCTAACAATTTTATTCTCTCCATCCAAATTATTCATTAATAG[C/T]GTGCTAAATGGTTCTGCAGATCTACTTTGGTCAGAATTTAGTCTGGAAGGACTCTCTTACTGAAGGGAAAGGAAAGATCATTAAAGTAGGAGATCCTATT
s_1AF0OP_596	507817742	LG2	18.27	x					23021706	set#2		CACCGAAAACTCATTTTNGATGCTGNTTAATGAGATTCTTGTTGAAAAGTTAGCTTTAGTTGGCAAGTGCTCTGAGTCGTGGTCGAAGCCTGACAGACTG[T/G]CAAGGAGGACCCTTAGTGCACAGAAGCTCTTGAAAGAATTGTGCATTGAGATAGAGGAGTTTCAAACCAAGAAGTCGGTGGGCAGCTTGTACRRCGAAGA
v_12299_162	507820085	LG2	18.27	x					23021335	set#1		AGGTGCAAGTGGTCATTACCCGCTCTCTAAGCTAGATGAGAATTTTGGAGAGATTGAAGTAGATGTCACCGACTGGCCAAACCAGGATTTGTTTCAAATT[A/G]CTCCAMAGTCTTCSAAGTCTCCGAAAAANNCTGACTTGGTTGGTGSAAGAAGCCATCGACTCCAAAGTGGAGCAGGTACTGTGTCTGGAATCAGAAGTAG
v_12300_60	507822474	LG2	18.27	x					23008495	set#1		YAGYGGACAGATCAAAACTGGAGCTCCTTGCCGAAGTGAGCGTTTNGNCCAAGTATAATCAGCTTCTCCGCATTGAAGAGGAACTTGGAAATGTGCGTTA[T/C]GCTGGTGAAGCTTTCAGATCACCCTAGGTGGAAGAAGTTCCATTNNNCAAAANTTTTATCTGGGAAGAGCAATCTCTCAACCTTTNCTNATGGAATAAGG
s_1A6JGQ_1159	507816188	LG2	18.27	x					22653039	set#1		ATGACATAACACCAAATTATTTGGATTCTCTCTCTYATGTTGATAATCTGGATGAGATGGAGATTCAGAGAATNGAAGAAGCAAGACAWGCTTATATTGC[A/T]GCTGTTGCTGCTGCAAAAGAGAAGCAAGATGAAGAATCTATTACTGCTGCAGCCAATGCAAGGTTATTTCTTCAATCATTAGTAATTAGTTCTGAAAGAA
s_1AXPZR_838	507819665	LG2	18.27	x					22855376	set#2		TAACTCAAGCAAACATTGAGAGGCTAAAGCAGGTACAAGAAGCCAATAGAGTTCAGATTGATTATACAAAACCAATTCAAAAAGATGAGAAGAAAGAAAC[A/T]CCAACAGCTGATGGTGATAGCCAAATTGGGACAGTTGGATGTGTGGCTGTTGATAGTCATGGGAATTTAGCTTCTGCAACTTCTACTGGTGGATTTGTGA
s_1EWFK6_1234	507820404	LG2	18.27	x					22678675	set#1		AANNNNNNNNNNNNGGTGTGANTAATGTATCNTGTCATAAAGCATSTNGGTTTNGTAACAGTAATTCTCTGTATCTNACCNTTTACACGGNGGAATACTT[T/G]ACATCAGTAGCTGATTTCAAGCTCCGTAGATGATGTAGAATTTTGGGTACAATAAAATGGGATTTATTGATGTTTGGGGNN
v_8587_238	507820088	LG2	18.27	x					22893371	set#1		GGAGAGATTGAAGTAGATGTCACCGACTGGCCAAACCAGGATTTGTTTCAAATTRCTCCAMAGTCTTCSAAGTCTCCGAAAAANNCTGACTTGGTTGGTG[C/G]AAGAAGCCATCGACTCCAAAGTGGAGCAGGTACTGTGTCTGGAATCAGAAGTAGTGCAAATGAGCAGCTGCCNNACACAACAAGCTTNGTGAAGCTTGCK
v_12300_145	507821543	LG2	18.27	x					23008580	set#1		GGTACCCAAAAANGAGCAAAKCTTTATTGAATTCTGGAAGACCCATCTTCTTCTCTCTATGYGAATGGGGACAAGAAGACCCTGCGACTTGGGCTGCAAG[T/G]ATCGGAAATAGTTGGAGAACGACAGGAGATATTCAGGATAGCTGGGAGAGCATGATATCTCGTGCAGATCAAAANCGACAAATGGGCATCTTATGCTGGA
s_1ADJN8_1610	507812722	LG2	18.27	x					22185316	set#2		TNCGCTACCATATATCACTTARRRRRRAAAAAAANNNNNNNNNGAYGAYGACCAACATTAATAAGCCAACCTGCTGACATGTACATGGTCAATTGATGYA[T/G]CACACTCCCCTGGTCTCATTCTGATATTCTCAGTTAGAGAACTTTGCAATCAACTTGTCGACATGAATCACAATATCATCTATATGAGGGCGGACTGCAG
s_1AN4ZM_1665	507818904	LG2	18.89	x					23154236	set#1		TATGTGCATAAGGAGGATCAAGATTATGCATATGCTTGAGGCCTGCACAAAGCTGTCGAAATATATGTAGAACATCTGAGGTAGAAAAGAACTCCTTTTT[A/G]GCTTTCATGGCATTTGCATTGTCCAGTAAMGTTCCATCCAAATGAACAGGAAATAACAAGTAYGCTTCATGGTTCCGAGAYCCTCCTGGTGTAGGCTTAA
v_7804_64	507817503	LG2	19.02	x					23688656	set#1		TTNAAATCTTCATTCTCTAGGTATGAATGGTCTAGTATTAAAGGTGATGTTTGTAATCAAAATGGATCAAGACTGTTACAGAAAAATATAAACGGAGCCT[T/C]ATCAAATGTCCCTGATGAGCAAAATGGATCTTCTTCTTTGATGGATGTGGTTGGATCGATGTCAGGGGCTTCTGATCCATTTNATGCCAAACTAGAGCTC
v_4522_72	507824056	LG2	19.02	x					24679618	set#1		ACTCTTCATCAACGAAACCCTAAACACCGTTGACGACTTGGTCGACGACGCTTTCCTCTTCTTTCAAAAACAAGCTTCAACTTTGTTGAACACCGACACC[A/G]ACAACGATAGATCCCAAGATCTAACCNAGGGTATTGCTAGGGTACGCAAAATAGTTCAGTCRGTTTTGGATAAGCGGCTTGCYATGTGGGAGAAGTACTG
s_2GGR4L_407	507817225	LG2	19.02	x								AAGGCAAGTMCCTTCTCCATCAACATGGATGCTTCCRCCTTCAAGAATNAGAGACTGTGGAAACCTAGGAAGCCTCTCAGTCACCAAANNNCTTCCTAGC[A/G]ACAAGGAGGTCAAGACTCCAATCTTGGTAGCAACCATCATCAACACCTCCCCAACTGTTAAANTTCCAATCAATGCCRGCAACCTTATGCTCTGAGGCAN
s_1B0JIM_833	507817222	LG2	19.02	x					24692632	set#2		CTGGAAAGGCTAGAGATACAACACGAAAAGCTTCATCATCCCACTTTTGGTCCCCAAATTGTGGTAAGATGATTGCTCCATTGGCAGTGTAGAAGTTCAC[A/G]TATGAAGCAGCAAGTCTTGTRCMYGGAAGTCTNGGTTTRGCYTCACCATCCTGARCTACTCCAGCAGCCTCTTCATCYGTCATATAAAGTGGCCCTGGTA
v_12299_303	507811891	LG2	19.35	x					23021424	set#1		TACNATCATGCACATGGTCGTGCAGATGATACAATGAATCTTGGAGGTATCAAGGTGAGTTCTGTTGAAATTGAACGCATATGTAATGCAGCTGATAACA[T/G]TGTMCTTGAGACAGCTGCCATTGGGGTGCCTCCTTCTGGAGNAGGGCCTGAGCAGTTGGTAATTGCTGTTGTATTCAAGGATTCAGAAAACACGAYGGCT
s_1AXMNA_1419	507811895	LG2	19.35	x					24715346	set#1		ANTGGAAAAGTACAAATTGTATGGCTGGCTATGATTGGTCTGCCATCCGTTGCTTTGGCTCCACTGGTGAGGCATCTAATGTTGATGAATACCTATGGCT[A/G]ATGGGGAGAGCGTGCTACAAGCCTATCATTGAATATTGTGGTGGCACGGAGATTGGTGGTGGATTTATTACTGGTTCATTTTTNCAGGCTCAATCATTGG
s_1A8L8U_897	507815212	LG2	19.83	x					24718342	set#1		CAAGAGCTCATGACTGCTTGGCGTACTTGCACCATGGTTCCAGGCTACTGGGTTGGTGGTCCATTGATGAAGGAAGTCGAGAAGAACAAGCCCGACTATT[T/C]CACCAGGGAGCTTCAGGGTATAACACTTTTAGCGGTTATCCTCCTGAGATTGTGAAGAAAATGCCTAAAAANGGATCTTGCTGAGGAGGTTTNGGAGACT
s_1B351A_942	507815215	LG2	19.83	x					23130312	set#2		ATTGTGAAGAAAATGCCTAAAAANGGATCTTGCTGAGGAGGTTTNGGAGACTGCAAGCAGCTCTGGGTGAGCAGACAGAAATCACAAAATACAGCCAACA[A/G]GAGTATGAAAGGCTTCAAAATGAAAANGTTTNATGTAGGGTTTGCTTTGAGAGAGAGATTTGCGTGGTCCTGCTTCCMTGTAGGCATCGTATCCTTTGCA
s_1DTLZ2_530	507819450	LG2	19.92	x					23742760	set#1		TTTGTCGRATTGGACTASTTCTTCTTCTTNNNNNNNNNYWGCTTCAATGTCANNNNNNACGACATCCACAACCACCACAGCTTCTTCGCCCACTGAACGA[T/C]CGGTCGTAGAGTCCCCAAAGCCTAAGCAGCAGCCCTGGCTCATTGTCGGCCTCGGTAACCCCGGCAAGAAGTWYCAATCCACTCGCCACAATGTGGGCTT
s_1ALBPW_627	507822242	LG2	20.47	x					25892264	set#1		CTGAAAATTCGTCAGTAACACAGCATTCAGGTCTTCCAGGCCCACCACCACTAGTTCCTGGTCAAATGGGTCCCGGCAATCAGCCTCCTCGCTCCCAATC[A/G]TTRACACCGGAGATGGAGAAAGCGCTACTTCAACAAGTCATGAGCCTCACTCCTGAACAGATTAATCTCCTGCCTCCWGAGCAANGGANTCAAGTGCTTC
s_1BQ340_609	507813490	LG2	20.47	x					25780506	set#2		AATTTATTATTTTAAAATTTTTTGAATTGGTCTCTGATATAAGTATTATGGGTCGTTCTGAACCTAAATAATGCCAGAATATAACTGTCTTTGTCATKTA[G/T]CTTATTCATGCCATTTATCAAAAAACAAAGCTTATATTCATGCCTTCATGTCTTTTGCAAATGAAACCTAATTCTTTGTCCAAATCCTGCCATTGACATG
s_1A0FUE_1868	507812596	LG2	20.47	x					25895138	set#1		TGAGGATCGGGATTTAATGGAGAAGGTTCTGAAAGAGCACAAGATTGAGGTTGTAATATCAGCTGTTGGTGGTGCACACATCTCAACCCAGCTCAGTTTA[A/G]TTGATGCCATTAAAGCTGTAGGCACTGTCAAGAGGTTTTTACCATCGGANTTTGGGCACGATATGGACAGAGCGGACCCAGTGGAGCCAGCCCTGACSAT
s_1AFN9Y_959	507813430	LG2	20.47	x					25438917	set#2		AGGCTGGTCGGACCATGATCATAGGCTCAACCGGGTTTATAGGCCGCTTTGTGGCAGACGCTAGCCTCGACTCTGGTCGGCCGACGTACCTTCTTGTTCA[A/G]YCTARACCAACCTNCCCTTCCAANGGCGTCCATCATCAAATCCCTGCAAGAAAANGGAGCCATTATCATACATGGCTCAATTGAGGATCGGGATTTAATG
v_7804_385	507815686	LG2	20.47	x					23688415	set#1		GAGAGAGCTATTTAGTAGTATACTGCTTGCTGGTGGCACTGCATCAATGCAACAGTTGAAGGAACGCCTTGAGAANGACTTGCTAGAAGAATCTNCTCAA[A/G]CTGCTCGAGTTAAAGTATTGGCAAGTGGAAATGCAACAGAAAGGAGATTCAGTGTTTGGATAGGAGGNAGTATATTGGCTTCTCTTGGTTCANTTCAGCA
s_1A61Q4_1079	507812464	LG2	21.36	x					26230019	set#2		NGGATATNATTCTCACAANGGGAANTTGTGCTGAGAAATCCTGTAACCAAGYAGCTTCATCACCACCATTTTNCWGTGGATCTCNCCNAAGCAGGNCTTC[A/T]AATCCTGTAATTCAAGATGAGCATTTTGGCAAGGAGAATGTCATTGCTTTATCTCAAGCACCTCCCTCGCCTTCTGCCCGCCGAGGATGTGTCCGGATGA
s_1A1UAI_500	507819448	LG2	21.36	x					26102142	set#1		AGCACCACCACCACNACGTTTTGTTCCTATTTGCTACCGTTGGTTTGGTTCTTTTAACCTTAACTGTAACAAAACCCTAATAACTCGTTTGTCTTTGTCG[A/G]ATTGGACTASTTCTTCTTCTTNNNNNNNNNYWGCTTCAATGTCANNNNNNACGACATCCACAACCACCACAGCTTCTTCGCCCACTGAACGAYCGGTCGT
s_1AUMDQ_681	507816016	LG2	21.36	x					26103416	set#2		AATGAATCGGATGGTGGAGGAGACTGATTTGGCRAAATTACCATACTTGGATATGGTGGTGAAGGAAAGCTTACGACTTCATCCTGTTGGACCATTACTA[A/G]TCCCACATGAATCCATGGAGGACATTGAGGTCAATGGATATTATGTCCCCAAGAAATCACGAATAATAATAAATTTTTGGGCTATTGGACGAGATCCTTG
s_2HD29A_465	20090688	LG2	21.36	x								tgatgagagatcaggatgtggaggtgccatcggaggaggaggtggatgagttttttgctatactgaggaggatgaaggtggcggtgaagtactttgagtcgaatggggaggggtggagggcggcgttggagaacgaagaagcagtggaggtgggagaggttgttgatgaagataatgatcaagatcataaacttgagctcatgaaattgaagaagaagaagaacagcaacaacaacaacaggcttgtgggtgaggaggaaactgggggtttggatttgaacgcggctgctccagaagaagcagagagtaatatcggttcatagaagtgtgtgtggagaggaagttaggtggcgccgccgtggatgttggacaaactgccacacgccgcctggctgtaca…
s_1AUMDQ_521	507813487	LG2	21.36	x					26104063	set#1		GCAAATTTATTATTTTAAAATTTTTTGAATTGGTCTCTGATATAAGTATTATGGGTCGTTCTGAACCTAAATAATGCCAGAATATAACTGTCTTTGTCAT[G/T]TAKCTTATTCATGCCATTTATCAAAAAACAAAGCTTATATTCATGCCTTCATGTCTTTTGCAAATGAAACCTAATTCTTTGTCCAAATCCTGCCATTGAC
s_1AZQ5E_530	507814624	LG2	21.36	x					26069605	set#2		TTAAGAAGATTAARGCCACTGGCTGCAATGTCTTGTTGATTCAGAAGAGCATTTTGCGTGACGCGGTGACCGACTTGTCATTACATTACCTCGCGAAAGC[A/G]AAGATTCTTGTGGTGAAGGATGTGGAGCGTGAYGAGATTGAGTTCATCACCAAGACTTTGAATTGTTTGCCCATTGCGAATATYGAGCATTTTCGGGCTG
s_2HD29A_561	507814628	LG2	21.71	x								ATTACCTCGCGAAAGCRAAGATTCTTGTGGTGAAGGATGTGGAGCGTGAYGAGATTGAGTTCATCACCAAGACTTTGAATTGTTTGCCCATTGCGAATAT[T/C]GAGCATTTTCGGGCTGAGAAGTTGGGCTATGCTGATCTTGTGGARGAGCTTCCTGTTGGGGATGGAAAGATTGTGAAGATTACTGGGATTAAGGATATGG
s_2FY0UB_318	507815273	LG2	21.71	x								TATCTTTAGTCAACTTATCAACAGTGAAGGAGATGCAATAAAGTTGCTTCATGGTTGAAATATAAATATTCTGCTTCTCAAATATGCCAGGCTGTAAATT[A/T]TACTCTTGGCATTCAATTTGCTGTCCACCAAGGCAGTGAAAGTCAGATGCATGTGTGANGGAAGTCGAGATCAAATAATTGTTTTNNAGGGTTGGTCAAG
s_1AR8KI_1183	507815270	LG2	21.95	x					26571510	set#1		GAAGRGAAAGGTTTTGTTGGTGCTTGGAGGGTCTTTGGGTGCTAATGCTATTAATATTGCTATGTTGAACTTGTATTATCAGATGCTGTTGCAAAACAAC[A/G]ACTTGTTTATTATATGGCAGACTGGAGTTGAGTCTTATAATGAGATGGAGAGCCTTGTAAAANCTCACCNGCATTTGTATTTGACGCCGTTTATGCACTC
s_1B4Z0N_500	507819806	LG2	22.13	x					26694348	set#2		ATTCCCTCATTGAGGAAGCTGGGAAAGCAAGGAAGCTAGCAGAGGATGCACGAACTTCATATGTCAAAGGGAGGCTTAGAGCCAATTCTGCGTTTATGGA[C/G]AGGTTGCGTGCCAAGACCATGAGAATACRYRAATCTGACACAGTTTTGCTTGAAANTTGATTAGGAACARCTGCCCTTGGAAAAACACATTTCCTRGTTT
s_1B0QB1_473	507821681	LG2	22.13	x					26696807	set#2		TYGAAAAGTGGGTTAATGAAGCAAAATTCCGAATCATGCGACCAAATACGATGAATAAGTATGGTGCTGTTCTAGATGATTTTGGTCTTGAAACCATGCT[T/G]GACAAGCTTATGGAGGGNTATATTCGTCCTATATCTAAAGTGTTCTTTCAANGAAGTTGGTGGATCAACTTTGGATTCTCATCATGGATTTGTTGTTGAA
s_1AR8KI_905	507815453	LG2	22.13	x		s_1C0HD0_1012	0.0068	41.38	26571263	set#2		GAGGAGATGGGCCKAATATAATGAGTTGTGTGGATGTGCAAGATGNTTGGTGTGGACCTGGAATTGGGTTCTCTGCAGAGGATTGTGTAGTGGCCAGGAG[A/G]AATGGTAATGGGAGAGGCAAGATTGATGGTGATACTAAANTCARCCACACCCATAGGGAGCGTCCATGTTTAGGAAGGCGAGCAGTGAACCCTGAACCCN
s_2F692I_1257	507821245	LG2	22.13	x					26765218	set#2		GAATTTGGGAGTGTAGTTGATATATCATTNAAAGGCAGTGCTGGATGCTCTAGTAGAGGATRTGGGGACTCAGTCTGGAGGCAGTCTAGCATCAGGGNAT[T/G]CCACTGGCCAAGCTTCTGTCACTAGTTACGCAAATGGGTCCCTTGCTTCTCTAYGAGCCTAGTAAAAACCGGTTCATCCAAATTATTCAAAGCGATCCGG
v_9874_233	507811554	LG2	22.13		x				26475463	set#1		GTGGCAACTATTTGGTCACATTCTGCCCTCACCACCGTTGATTAATCAGAYCAGATNNNNNNGCTTATAGTTAATTGCTGATATAGTAATATGCTAGTTC[A/G]TTTTGTTATTGGTGTTTGTGTTGGTTAGTTTATGTGTGTTGTAGCTAATTTGGAATAGTGGAAACTTATATTATTATTGRTTCTGCTCTCTGTTTACTTG
s_1AEP21_172	507812830	LG2	22.5	x					27175171	set#1		GAAACAAAGGAGCAGGAAGAACTCCATTGAATTGGGAAATCAGGTCTGCCATTGCCCTTGGAGCTGCTCGTGGCATTGAATATCTGCACTCTCAAGGCGC[T/C]AACATCTCTCATGGAAACATAAAATCTTCCAATATCCTTCTCACCAAATCCTATGATGCCCGAGTTTCAGATTTTGGTCTTGCACACCTTGTTGGGCCCT
v_8951_579	507812427	LG2	22.5	x					27238358	set#1		GAAAGTAACAWTTTACCTAGAAACAAGCAGTAATTAACGAAGTCGTTATTAATACTACAGATTAAYAACCACAACCGCAWGATTGGCATTTGACAATTAM[A/G]AGGAAAATGGATCAGAAAAAGAGAAAATGAAAACCTAGAGCGGCGAGGCGTTGCTGTTATTGGCGTTGGCGGTGGTCATCATCTTCTGGAACTCCTCGAA
s_2JCMHI_663	507822111	LG2	22.75	x					27130668	set#1		AGGTTGGTNNCCNTTTCTGGAACTGCAAGCAGAGCTTATAAGATTCTCTCGGTTGTGAAATTCTTTCTATAGCTTGGCAGGCCTCCATTTTTAGAGGGGC[A/T]TCCTGNCAAATGAGAGATGGGGCACAGGTGATCTCTGCTTGTATTATTGTCCTCAGGTGAAACATCTACGTCAATTACTCTAATAATAACCATGTTATCA
s_1AYMUY_585	507819525	LG2	23.06	x					27214723	set#2		ACAGGATGCGTTCAGGCAGGAAACACTTGGGATCATTGCTTCAGCAGTTGGATGCTATTTTCTTGGCTGGTCAGGTATTTTTAAGGAGGAATTCCAGAGC[A/G]AAGGTGTGGTCTCTGGCTTACCTTGTATGCCTTCACTTCTGGGTCATTTATATATTCATGTCACATTCTCGAGAATCAAATGGAGCCAAATCTGGTGCTG
s_1AEP21_358	507817618	LG2	23.06	x					27175076	set#2		GTCATTTTGTCTTCTACATTTCGCTCACAATGGCTGCTAGAATTCAAGGAGAGGAGCGAGAGGTGCAGAAGAACTTTTGGATCGAGCATTCTGCCGATCT[T/C]ACCGTTGAGGCTATGATGCTCGATTCCAAAGCCTCTGATCTTGACAAAGAGGAGCGTCCTGAAGTGCTTTCACTACTCCNACCATATGAAGGAAAATCTG
s_1BN4CB_644	507824455	LG2	23.06	x					27179352	set#1		TTCTTGAATTACAGAAAGAACATGGTWTGCCTGAAGTGTAATTGTGAACGCCCCAAGGAAGCTGCAGCAGCTTCTGAGTATGAGGAGCAGTTATGGAAGC[A/G]GCCTCACTAGTGGTTTTTATCARAAGGTCAAARGACTTGGTTTTNGTGTATTTTGCCCAAGACGTGACCTTGGATGCTCATAATATCAGGTTGGTGACCA
s_1AYMUY_913	507823515	LG2	23.06	x					27216796	set#2		GAAGGAAATGCAACCATACTCACTCTTTTCGCTTGTCTCCTCACTGTCCTTTATCTACGCGAGCGGAATCGTAGGCATGCCGTTCCTGCAGCTGGCGAAG[T/C]GGCTGTGCCACACAACCCTRTCGAACATGCTGCACCTGTACCCAATTAATTCATGTCACTGGTGGCCTRCAGAAACTACAAGGCTATTTTATTCTCTCTG
s_1BN4CB_349	507813189	LG2	23.06	x					27179067	set#2		TTAAGAGGAAACTGGAATATGTTCAATCTAAGGTGAAGGAAGCTGTTGGTGTGCTAAAGCCTCAGATAACCAACGAAAGCGCAATCAGTGCAGTGGCGGC[A/G]ATTCAAGAGTTAGAAGGGCTTGCAACAATGGACGTTAGTGGACCGCTACTAATYGAGTCTCAACAGCCACCACAACTGCCACAACAGCTWCCACAGCCRC
v_8951_719	507813100	LG2	23.06	x					27238497	set#1		AGTGACCCCTGCTCTTAAACGCGCATACCGAGGTGTCACGTTTATCACTTTAGATGCATCCAGTGACACCTGGTAACA[C/T]GTTCNRATTCAATTAACATTAAACACTTCAAATTTTGTTCAGTTAACTTAACAAACAAAAKACCCAKATTTTCAAAGCCTGTTTACACCCAACAACCAAT
s_1A4R49_489	507819181	LG2	23.06	x					27179352	set#1		CAGTGGTTTGTAAAGATTTTGAGTATYGAATATGATGTTCGCTTAAACCCCACCTTGTTTCAACAGTTACTTGGCTTGGATGTGGAGTYTGTGATTACTC[A/G]AGGCATGTTGAGCTTATCACACAAGCAGACATTAATAGATGATGCTCTCAACCACTCTTATCAAATTGCCCTTGCTGCTGGACGTTTTNGGACATTGCCT
s_1C1D31_415	507813097	LG2	23.06	x					26575128	set#1		ACTCTAGTGGGTCGAGCCCAGGTTGTCCTTGGACGAGCCCTKGCGAAGTCAGCCACCGAGTTGTTGGTCCTGATCTGAGTAAAACTGAGGGAAGCCATGG[A/C]TCATGAAAGTCGAAAATTGAAAGAGAAAGAGGGAATACAGGGAAATGTGATAAGGATGAGAAAGG
s_1BAGIZ_823	507812447	LG2	23.06	x					27162662	set#1		CCTACTCNAGCTANCAANCTTTNATGCTGGCTCAGTCTGTGTTTNATGATGATGTGACTCCTGAGAAGGCTCAAGCAATTATGCTACTGGCTGGAAATGG[T/G]TCTTCTCCAGCGCATAATATAACACAATCAACAGCTCAAGAGCAGGCATTGATTCCTCGGTCTTCCCCAAGTGATTCGATTACAACCCAGTCCCATACCA
v_971_249	507821522	LG2	24	x					28148995	set#1		TGGCTGGTGTTCCCTTGTGGCAGCTAGGTCCTGAAAGTAGACATCCTGGAGTTCCATACATTGTTTTCCCGGGTAATGTTGGTGACAGTAAAGCACTGGC[C/G]GAAGTTGTGAAATCTTGGGCTCGTCCTCTTAGACTTTCATCTACAAAAGAACTTCTTTCTAATGCAGAAAAAGGTGGATATGCTGTTGGAGCATTCAACG
s_1DG3F8_472	507816076	LG2	24	x					28128095	set#2		AAANAGGATATAAAATACGAGGAATGGCAAGGGCCATTTTGGGCCGGTGGGAAGAATCAGCAAGYGATCTGCATGTAGCATCAACATTGGACTATGATGA[A/G]GAGATTGGTTTGGTGCTTAAAAAGGTTGAACCCAATGCCCGCAAAATTGAAGAGCATCACAGGAAATACGAACGCTTGCGGAAAGAAAGGGAGCTTAAAA
s_1BC0U5_1362	507813183	LG2	24	x					28157731	set#1		TCACCAACCTGGGCTGCACCATCACTTCCTTGTCTGTACCTGACAAAGATGGCAAATTGGCTGATGTTGTTCTTGGATTCGACTCTCTTGAACCATATCT[A/G]AAAGGTGCTGCACCNTATTTTGGCAGCATYGTKGGTCGGGTTGCAAACCGAATCAAAGATGGGAAGTTTAAANYYMAATGGGGTTGATTACTCTTTGCCT
v_10230_168	507822564	LG2	24.48	x					28516440	set#1		GTTTAACTNGCTTTNATCTGCCTTCCTAGAGTTNGTAGGTTCACTCACCTCTTGAGTATATTTGATACAGAGAAACGACTGAGAGATTTTACAAGAAACG[T/C]TCTTCTTCCTTTCAATTAGANGATTCTGCTGTTTTGTGGTAAAAGATTTCTTGTWAGCTAAATTTTGCTATTACAATTGATTGTATGGAAACTGAAATGT
v_508_128	507821519	LG2	24.51	x					28213823	set#1		GACTGTGGAAGATTATGAAGCAAGACTGACTGATGTTAATCAGGCTCAACAATTCATTGATGAGACTGGCATAGATGCTTTGGCAGTGTGTGTTGGAAAT[A/G]TCCATGGAAAATACCCTGCAAGTGGCCCAAATCTTAAACTTGATTTGCTCAAGGATTTGCGCGCTTTGTGTTTGAAGAAAGGAGTTTTTCTGGTGCTTCA
s_1CHBOH_784	507814136	LG2	24.63	x								TCAGCAAAATCATGTGCCGTACGTTGGACGCGTGTAACTCCTAYGTTGGCACGTGCGCGTACATGAGTCCCGAACGGTTCGACCCGGACACCTACGGCGG[A/G]AACTACAATGGGTACGCTGGCGATATATGGAGTTTGGGGCTAACTTTGTTGGAGCTGTATATGGGTCATTTTCCATTTCTGCCTC
s_1CP5DI_1183	20090419	LG2	24.63	x					28646374	set#1		gggcagtccgccctctgagtcatccgaatcgtatgaacaaaatcttattgttattcttcaggccccaacgcctctctttctcatcttcttcttcttcttcacgcactaatatcatattaaaaagtcagtctgaatctgaaacccacataaacacaatcataatggaggacgaagtttcaaaacagaagcagaagcagaagcaggcaacgagggggagcatggagttcctctccagcaaaccctacgtccctcctcagtgggcctctcatctcaatcctatcccttctcacatcttctctcttgcccaccttcccactccaattcacaaatggaaccttcctaatttgccgaacaacaccgaggtctggttgaagcgtgatgacctttcaggaatgcaat…
s_1BLHO1_1489	507814955	LG2	24.63	x					28110918	set#1		GGATGGAGCCTGAATGCGAGAAGCTTATGATGGCTTCCATGAACAAAANCTATGTTGACATGGAYGAATACCCTGTTACCACCGAGCTCCAGAATCGGTG[T/C]GTGAATATGATAGCCCGCCTGTTTAATGCTCCTGTTGGAGAAACTGATACTGCTGTTGGTGTGGGTACCGTGGGATCATCAGAGGCAATAATGCTGGCAG
v_971_412	507814271	LG2	24.63	x					28149158	set#1		TCCTGGTRAAGRGACTGTGTTTAGAGTTGGTTMATCACATTATCCTTTTTTTTAAACRGGNAGACATGATGTTAATTTTTGTTTGTTGATAGCTTGCACT[C/T]GCATTGTCATGCTCTGCTCACCAACCATAAATGTCCCTTTTTTGACAAATATGCTGAAACTGCACTGTAACTTTATATSAATTGTTAAATTTATGTGTTG
s_1A99TU_308	507816809	LG2	25.56	x					28610843	set#1		CCGGGATGTGATGTTCAAACCAGACCTGGTAATCACAGAGAAGGGCCTTAGTGATTTGGCATGTCATTATCTGTGCAAGCATGGAGT[A/T]AGTGCAATCAGGAGGTTAAGAAAGACAGATAATAATAGAATTGCAAAGGCATGTGGAGCTGTTATTGTGAACAGACCAGATGAACTGCAGGAGTCTGATG
s_1A0RWX_223	507812128	LG2	25.9	x					28712237	set#2		AAAACAGATATGGACAAAAYCCTGTCCATCTAGCAGGATCCTACTACMCCGCCATGGTTTCAACCACCTATAGTCAAAACGGGGAGAGAGAGAGGCTCAA[A/T]CATACTTAATCATTCCACCAGAAACTGTCCCCCGAACAGGATCTTGCCATGTCTTGAACAGATCTTGGATCAGCTCTTGTCGATGGGCTTGTGCACAAAC
s_2GC3TA_870	507812132	LG2	26.18	x					28896927	set#2		CATTGTATGTTAAGAGTTMAAAGCAGACAGTAGGGAAGATCRAAATACAAAAGCATAAACCAGACAATAATAAACTKAATTAACATACAGCTGCAATYGA[C/T]GGGCTCGAATCCTCTCCCGGATGAGGATGGGTTACATCAGCACCAAAAATTATAGTAGGCCGGTCACTGACTAAAGGTATACGCCTTGACAGAGCATCGA
s_1A63ZX_1277	507818336	LG2	26.18	x					28832185	set#1		ANGTCAGTCTGAATCTRAAACCCACATAAACACAATCATAATGGAGGACGARGTTTCARAACAGMAGCAGAAGCAGGCAANCNAGGGGNAGCATGGARTT[T/C]CTCTCCAGCAAACCCTACGTCCCTCCTCAGTGGGCCTCTCATCTCAATCCTATCCCTTCTCACATCTTCTCTCTTGCCCNCNTTCCCANTCCAATTCACA
s_1B5WMI_465	507818849	LG2	26.18	x								CAGCTGTTTCCTCATCATGGGCATATTTRACAAAATCATTTTTAAGGACTCGCATGAGTATGGTGGCAAGAAAGCCAGTTAGAAGAAGCACTGTGACACA[A/T]GAATTTATAATGGAGAACCAATGGATCTCGAGRTGATGAGGAAGAGAAGAAGACTGTGAGTACTTATCCATCCTCTTCTCATAAGGGACGCTTGTTTCTT
s_1B3TSG_1566	507817958	LG2	26.18	x								TAGGTTTCCGTGCAGCTTTACTATTTGTGCGTCACATTTATCGATCCATCAAGTGTGAGTAGATGGTTGATCCTCGTCAAGAGTCGTTTGCCATGTTTTT[T/C]CCNACNTTTTATATAGGCAATGAAGAGAAATTAAGTTCCAAAGGTANTTTTGTAGCGCCTCAGTAAAAANN
s_1BADAC_1655	507811244	LG2	26.76	x								TCCACCAGATMAAACAAAGCACCCCCAWGAATACAGAGAGCGTGCAAAATTACATTCTTGATTATGGTTAGTTGGAATTACAACTTGGCAAGGGGAAGGA[A/T]AGATAGGTATCACCAACAAAACCAAACACAACCTTCAATGCATTGTGCACAGATGTAAGGGCCAATTTCTCTTTGAAGACCCCCTAAAACAGACGACCAA
POR022	507820921	LG2	27.06	x								TTGGTGGTTCTGCTTCTGCTGCCACTGGCATTGCTAGTGGAATTCAGAATCAGACTGGGAGCTCTGGAGAAAANNCCNACCAACCCCAAGGACTATGGAG[A/C]GGAGATTTAGGATCTCATTGCCCTTTCCATGGCCATTTGGTAGGACACCGGCGTCACCTGCAGAGACCAGCAATAGTGGGAGTGGCACTGGCAACANCAG
s_1AH5OD_470	507819174	LG2	27.06	x					28917712	set#1		TGGCTACTCCAGAGAGTGAATTGAGGCAGCGGTTTAAGGGAAACTATSCGTTTGTGATTGGACAGGTGATGTCTGAAATCCAAAATCCAATTCATGTGGA[A/C]TTGGGCAGTATAATATCTGGCAAGCTAGGCATAATATGTGAAAGTGTTCATTCAGAGTTCAAGGAGTTAGTACTAATGTGTGGAGGGCCTAATGAGAAAT
s_AOWF4_1178	507811242	LG2	27.06	x					29044873	set#1		ATTCCACAAAATATTACTAGATAACCTAAAAGAATGATCACACATCATGTACAACACGATTTTTWAGATTTCTTCCACCAGATMAAACAAAGCACCCCCA[A/T]GAATACAGAGAGCGTGCAAAATTACATTCTTGATTATGGTTAGTTGGAATTACAACTTGGCAAGGGGAAGGAWAGATAGGTATCACCAACAAAACCAAAC
s_AOWF4_1039	507814191	LG2	27.06	x					29044812	set#2		TTTNGCAGAGGAGGMCTGAAAAAANNGAAAGTAGATCTTAATTGAGGAGGGTGGTGATAACTTGTTACAACTGGTGAAAGGTATATCAGCCAAGCTTGTT[A/G]CTTCTGAATGATWTGTTGTTAGAAGATAGTGTATCCAAAGGAANTTGAAAATYGAACGTGGTTAGTACTAACCAAGTAGTGTAANGAGTGTCATTGACCT
s_1C5ILL_694	507811644	LG2	27.09	x					28985193	set#2		GCTCAAAGGGGGTAGTTTTTTNNNNNNNNNCGGNTYACTATGATAGTGCTAGATTATATTCAAAGGGTGCAGTCTAAACGCTCATCCAAGATACTGTAAA[T/G]GCTGGTTTCTTGATTGCAAAGTGATGGCTATTCTTTNATTAAGTAGGCAGAAAANCTGAAGTGCATGTCATTCTAGTACAATTATATTTTGTGCACCACT
s_2G54RG_330	507811640	LG2	27.09	x					31736811	set#2		TTGGCCTTCCTTCAGATGCAGTGGAGAGGCTTATAGAAGGGNNNNAAGTTCTATGCCGATATGGGGCTCAAAGGGGGTAGTTTTTTNNNNNNNNNCGGNT[T/C]ACTATGATAGTGCTAGATTATATTCAAAGGGTGCAGTCTAAACGCTCATCCAAGATACTGTAAAKGCTGGTTTCTTGATTGCAAAGTGATGGCTATTCTT
s_1A5XHK_1153	507820305	LG2	27.09	x					31806633	set#1		ATCCTCAACCAATGGGGAANGTGGGAATGTGCTTTCACCCTGAACAGGACAGGATCCTTACAGTTCGKGAATGTGCTCGTTCTCAAGGTTTCCCAGATAG[C/G]TACCAATTTGCTGGTAATATCATCCACAAGCACAGGCAGATAGGTAATGCTGTTCCTCCAACGTTGGCATATGCACTAGGGAGAAAACTCAAGGAAGCGG
s_1A5XHK_1236	507818434	LG2	27.09	x					31806716	set#1		CTAATCTNGAAANGANGAANCATGTCTGAGTGAATGAAGNNTTGATGCGGAGTGGATGGAACTGCRTTGGGCATCATTTGAATGGCTCTGCAGTTGGTGC[A/T]GATTGTAGCATCAAAAGAGAGCCATAGGGAAGGGATATAGCCAATTGGTCTTACTTTTGTAACTTYAATTNGATTAAATTATGAGGNTTCTTCCTCTTGT
s_1CBGSI_872	507817245	LG2	28.51	x					32951617	set#1		CAAAANCAGAAANNNNGTAGTAGGTCTTGGAGTTGAARAGCTACNATATTTTGTGAATAACAACAACWANNNNNNNNNNNNKTTAGTNNKTTTTATNTAT[T/C]ATTTTTGGGCTTTCCCTCAAACAATCAATCATGGCCAACAGAATTCAATTNGAGAACTCATGTGATGTGGGTGNATTTNCAAAGCTCACCAAYGCTTACT
v_10142_474	507823724	LG2	28.65	x					33038984	set#1		TACTTGATCCGGAAGACTGTTTCTCAAGTGCTGAAGTTCYTGGTCGGTGGTGTTGTGAGGCAATAGAAGCCCATTNTTTGTTGCCRGCACAAAGGCGKCC[A/G]ATAATGCGAGTGCCAGCAATGGAGGTCTTAACAACAGGGATAACATCGGCTAACTCRGCCTCAAATGCGCTGTAGAAGCTTTCAGAACCGCCAATGGCAA
v_10142_127	507820006	LG2	29.08	x					33039331	set#1		CCACCAAACATTGCTCCTTACTTGAATGTTGAGCCTAGTACAGGGAACTACTACCCAAGTGTTTTCTTCAATGAGTTTTGGTTACTTAGAGACAAGTTGA[A/T]ACAAATTAATGAGACAGTGACAGAGTTGCCACTTAATCTGGAGGTGGGTCCCATAAGCATGACAAAGTGGCAACTATTCCTGCAGATTGACCAATCTTTC
s_1A1QY5_1664	507819886	LG2	29.37	x								AACTAACAGAATTGTGAACGGTTATGCATTCAACCAAGCCATGTTCTTCTTTGATTTCCAACGGGCAATGCTGAAAATGAGTTTGCTTGATGTTAAAGAA[C/G]GTTNCAAAAGGCGAAGTACGACAAAATTGTCATAAAATTAATTGATAATAAAGTTTCTATTAAGTAAATTAAGCCTTTGTCTTTAGGGTGTAATTGCAAA
s_1DP9W_1499	507814156	LG2	29.39	x					33464585	set#2		GAAGGCTTGAACCGCTTGTGGATATTGAAAATTGTGGATAAAGCGGAAGGACAACAAGCTTNGTAATNCTATCTCTTTTNATCTGTTCAATTGCTTCTTC[A/G]GTGAATGGATGCCAGTAACGCATACCAACATACACCTTAGCCGGGACATTCTTTTCCCAAAGGAACTTCATCAGCTCTTCAGCCTGTGCATCAGTTATCT
s_1AL23V_436	20090438	LG2	29.7	x					33409336	set#1		cttgattgtaatttcaaaccctcctttgatccattatatagtatcaaacaggatagaacctttgagagacagagagacagagagagagatggagggtgacaataacacaaatgatatatacagagagtgcttgagaaatcatgcagcgagtctaggcagctatgccacagatggctgtggagagttcacgctagatgatacctctcatggaagcctacaatgtgcagcatgtgggtgtcaccgcaactttcaccgcaaggtcacctatgtacccccacatggtagaggacttgtactcagctgtactagccgtgacccttctgcagataccaccaccgcagacctcatggactacagtggcggcagtgagcttggggagaggagctctagcaagaagag…
s_1B75NF_491	507822109	LG2	29.7	x					35624798	set#2		TGTATAGAATGGAGAGGGGTGTCGAGAGGTGGACGGTGGATTGCAGCTGTGGGGCCAAGGATGATGATGGAGAGAGAATGATGGCGTGTGATGTTTGTGG[T/C]GTGTGGCAACACACTAGGTGTTCTGGTATCAAAGACTCCGATTCTGTCCCATCCAAGTTNTGTTTGTCAAAGATGCAGGAATTCCAACCGAAANNCCAAA
s_1AL23V_708	507823023	LG2	29.7	x					33409606	set#1		TCCTCACTATCCTCAGGCTTATATCTGCCTGGGTGATGCTTNCTTAGCTATGGACCAGTTTGATTNCAGCTGAGAGTTCATATTTAACATCTTTGCATAT[A/T]GATCCTTCAGTTCGTCATTCCAAATCATTCAAGGCTCGGATTGCAAAGCTTCAGGAGAAACTTGCTGCTGCTAACATGTCTTGAGATTTGCAATGTGACT
s_1AHWAE_1010	507822311	LG2	29.73	x								GTGAGCTAGAGTTGTAATNGTAATTGTAGGCAACGATGCTNTATTTTNGCNCTCCWTGCTGTAATATCCNNNCNNNNNNNCTCTCTCTCTCTCTCTCTST[C/G]TGAAGTGCAGGATGCGCTTCTATGATTGCTGCATATCTATGCACACAAATTCTTATGCATCTCTTTGCTCTAATTGTACTTCAGGATATAATTTACAGGG
v_9919_420	507812302	LG2	29.79	x					33061350	set#1		AGTGCATGACCTTCAACCCCTAASCCTAACGAGAGACTTGTGAACAACTTATCTGCCACTTCACGTATGTATTTTGCATACACTTCATTCGCATCTCTGC[A/G]CCCAATAAATAATTAAACACRAGCAACAAAGACAAAAATGAGTCAAATTTAATACTTMCCAAAATTTAATTTTTCACAATCAGGATAGGATTAATCTAGA
v_9919_147	507821921	LG2	29.79	x					33061621	set#1		CYTCTTCAGCAGAAAATGTGGTCAAGTATCAGAAATTGGAGGATGAGCTTTTAAGAATGAAAAGAGAAGCCGAGCTCCACCGTGAAGCTGAGCTCCAGCG[T/C]TTGACAAACACTAATGGTGAATTGAAGATRAAGCAGGAAAAGGAACTTGCAGCGGCTGCGAGTAAATTTGCAGAGTGTCAGAAAACAATTGCATCCCTTG
s_1A1FW0_525	507821895	LG2	29.99	x								TGGACTCYTCTGATTCAAGCCAATTGACAAANCCAGAGTCAGGTAGTTCTACCATGAACGGATATGGTGGGATGACTCTTCACTTCGGAATTTTGGCAGG[T/C]GCAGTTGTTTTAACAAGCATCGGTGTTTTGGTCTACTTAAAGCGCDCTAAGATCTGAGGTTATGCTGATTTNATGGAAGCAAANNNTATTAGGATCATGA
s_1A8QES_606	507816297	LG2	30.35	x					35974748	set#1		CTGCAAGCCAGACTACAGAAAGCCAGAGGTTTTCTATAATCTGCTGAAAANRGNNTTAGATGAACCANGANCMTNCACATCATTACAAATGATCTTAACT[A/T]GATAATAATTCACGCCATTGAACTTCTTGGCTAACACAGTTATGCTATCGCTTTAATGCTATTTGTTTAAGTTAAAGCCATGTATGTATCAAACAAGTGT
s_1A3S74_988	507818843	LG2	30.78	x					33986401	set#2		GTACTGGGTTGTGTCTGGTGCAAAGCTTTNCAGTTGATAAGGGTAAAATCTCTGTAAGAGTCAAGTATTCTCTCTTGACTGTGATTTCACCCGATGAAGA[T/C]RTCCCAGGGGAATTCTANNAGCATGGTNCAATTTTTTNNCTGAAAANNGNNGGATTGTTAGGGAACANGAANTACCTTACATTTAGAAAGNNAAGGGCTG
s_1B1YAS_541	507817792	LG2	30.88	x					33986840	set#1		GGGTATCAGCTGGCTTACAAAATCTGCTATAAATTCAGTTTCATCGCTGCAAAGCACCCTAAGTAAGGTTCTCTCAGGCTCATAGACCATTCCTNGTCNA[T/C]TTTGTAGAACATGGTTAATTAGCTCTTCCAGTTGTACAGTATTTTTTTTTTTTTTTNNTTTTTNN
s_1CSCN4_1153	507819770	LG2	30.9	x					33996332	set#2		ATGCCAGCATGGAATACACATTTGTTGGGTACAAGGAAAGTGAATTATTAAAACTTGACATTCAGATTAATGGTGATAGTGTGGAACCATTGGCTACTAT[T/C]GTGCACAGGGATAAGGCATATGCTGTGGNNAGAGCTTTGACTCAAAAGCTGAAGGAGCTTATACCTAGACAAATGTTNNAAGTANCCATCCAAGCTTGCA
s_1BFNDA_375	507813024	LG2	31.14	x					34092590	set#1		GCTGACTTCANNAAAAGTGATGGGTTCTTTAAAGGAATATGAAGCATTGAGNGAANGGACTGCTAGTGGAGAACCCAATCCRGCACAGGTGCATACAAGT[A/G]CAGGTGTAGATCCTGATGCTGTTGCTGCCATTCGAAGGCAACGACTTAGTGAGATTTNCATTGTGGTTTAATCCACATAGCAATAGTAGCAATAATAATA
s_1CD86U_609	507813027	LG2	31.4	x					34829975	set#1		CTGCCATTCGAAGGCAACGACTTAGTGAGATTTNCATTGTGGTTTAATCCACATAGCAATAGTAGCAATAATAATACTGCTGCTGCAGCTTCACAGGTTG[T/C]TTCTGAACAACCTTTGAATACYGTCTCTGAAGATGCCCCTGCTGAAAATCCTGCAACCAAGTGGGCTGTGGAAGGTACTGGGATTCTGCTTGCTACAGGT
PIE247	507818576	LG2	32.04	x					34638669	set#2		AGTCAGATCACTGTTCAAGATCTGCCTAACGTTCCTAATGTTCCNANTACAATNCAATCTCCTGAAGAACATGATGAAAAGCTGGACCTTCCAGATGTAC[T/C]GACCAAAGCACCAGTCACACATGAAGTGGTTGCAGATGATGCTGAAGTTTCCACAAAGCRAAAAGTTATGGAGGAACCATTGCCTGCCTGATTGGGAAAM
s_1A3VA1_2139	507818579	LG2	33.03	x					34650664	set#1		CCTGAAGAACATGATGAAAAGCTGGACCTTCCAGATGTACYGACCAAAGCACCAGTCACACATGAAGTGGTTGCAGATGATGCTGAAGTTTCCACAAAGC[A/G]AAAAGTTATGGAGGAACCATTGCCTGCCTGATTGGGAAAMNGGTCCACTGAGATTGGCATCGGCCATCATGTCAAGTTGGATGCTAACTTNAATGAACCA
s_1A3VA1_2187	507817518	LG2	33.03	x					34650616	set#1		ATCTACAACAAGAAAGGCACACTAGAGAAATATCAACCANTTGGACCAAAAANNTGGAAAAGTTCGCAGAAATRGAGGAGGAGGAGCAAAANNCAANANT[T/C]ATGGTGTCTAGGCAGAACACAACAGTGACACAACCAATGATCAGCAATGACCAATTACACATGGACACKTCGGATTCGGTGCCGGTGTTGCACACGGACA
v_702_535	507817457	LG2	33.28	x					34819165	set#1		CAAAGCCTGGTTCYCTCTTTNNTTTNCAAAATGGTCTTCTTGCCTTTATTTGGAAAGAATCCAGGGCAATCTTGACCTTGCAGAGACTYAACTTGCAAGA[A/G]CTACTTAGGAAAGGTGAACGAGTGCCGCCACTACCTCCAATTGCCAATTTTTCATATTTGACCAAGTCCTACTCAAATGTGTTTGCAGGCTTCCCAAACA
s_1BGLDJ_287	507815503	LG2	33.58	x					35195950	set#2		TGGRAATCACTACTAGTGTAGTGGTGGAATTTTNGGNCTNTTATTGAAGAGACTAAGCCCAATATAGAATCAGGCCTACAGCTATGTGAGWGGASAAAGA[A/G]CTATTTCAGAATAAATAATTCCTACATCTTATCGGGAACAGTCAAAATGAAGATGANGAGCAACCCAAGTGGAAKATCTGATTCTCTATATCAGGCCGTC
s_1A1ABN_405	507819406	LG2	33.58	x					35156886	set#2		TGGCAGAWATCTTAYTGGATAGCTTCTTTAGTGYGCGKCAGGAGACCATTCGAATTGATTGGGGTGCTTACCCTCATTACAATGCTCCTGAAGAATTTGC[A/G]CCATTTATCTTGGATGATCGGAANTTTGTACTATGTGAATGCTTTTGAGAATGCAGCTAGCACAATGGAGACAAGTGCCGTTGCAGCCGAGAATATAGCT
s_1A9CIK_789	507823398	LG2	33.89	x					36268102	set#1		CTATGATTGTTNCAAGCTAAGGGATAATTCAAAAAAGGGCTCTAAAGTTAACTTGAACCGGCACAAGCTTGCTGCTTTCTGGAATAATGTCATCAAAATG[T/C]TRGATAACAATGAACTGCCTTATGATTTTAATAGGCGAGCAAAATGGGTCAATACTTCACAGTTCTATAAACTCCTGGTTGAGCCATTGGACATTGCAGA
s_1A0FYR_1721	507820379	LG2	34.16	x								CAAAGTGGGCAGCAGCAATTGAAAGTTTTGATTATGGAAACCCTGGTTCRGACAAGAGTTTTGGCATGAAGCAAAGACCTGATGGTGATATTGAAATTGA[T/C]GAAAAGTTTTNGGGAAGAGGATTTTCATATCCMTACTYGCCAAAAATGCAATGGTGTYCTCAAACCTGAYGTTATTNNCTTTGGTGATNAATGTTNCCAA
s_1B75NF_871	507821301	LG2	34.7	x					35626597	set#2		NNTTGTGGTGGAYGATCATGGAAGACTTGTCATGGCTTCACNTCCTTCAAAGAGAATTACCACCATTGTTGATCCTATGAATAATCTTCCATTAGAGTGT[A/G]TTATAAGGAGAGTGTTCAGAAGTTCTCAAGGGGATGAATGCATGCTGCTTTGCCCAGTTGACACGCCTGTACAGATATTGAAGAGCACAAACATTGATGG
s_1A3EZD_1204	507817014	LG2	34.73	x					36406112	set#2		TTNNAATATCACGGTGGTTTTTCCACATCAAATTAAATTCATTGGGNTAACTGCACCATTTGTTGGGAGGTGAAACAGACATCTGCTCTTGGACTTNTTT[A/T]CAGCGATAGTGAATTTTGGTTGAAGTTTAAATGTATCTACTGCTAAAGGAGGNCTCCTTCTATAGCCACGGAGATGCCTGTGTTGTATCCCGTCTCCGAT
s_1B50SK_1037	507823401	LG2	35.18	x					35339578	set#1		ATGATTGTTNCAAGCTAAGGGATAATTCAAAAAAGGGCTCTAAAGTTAACTTGAACCGGCACAAGCTTGCTGCTTTCTGGAATAATGTCATCAAAATGYT[A/G]GATAACAATGAACTGCCTTATGATTTTAATAGGCGAGCAAAATGGGTCAATACTTCACAGTTCTATAAACTCCTGGTTGAGCCATTGGACATTGCAGAAT
s_1A9CIK_456	507824460	LG2	35.29	x					36272158	set#2		AAAGCCAATTTTGAAGGNNGGGGAGGTTTCCAAATTGCTGGATCCAAGCTTGGGCAGTGACTATGACCATGTTCAGATTGAGAGAATGGTTTTGGCTGCT[A/G]SCCTTTGCATTAAACGTGCACCTAGATTACGGCCTCAAATCAGCATTGTTTTGAAGCTTCTCCAAGGTGATGAGGAAGTGACAAGGTGGGCAAAGCAACC
GOT066	507813929	LG2	35.29	x					35192360	set#2		TAAGGGTGGTAGTAGTAATGTTTACAAAGGGTGTCTTCCGGATGGCAAGGAATTGGCGGTCAAAATCTTGAAGCCATCTGAAGATGTGGTTAAAGATTTC[A/G]TTCAGGAAATYGACATTATTACAACTTTACATCACAAGAACATAATCTCTCTATTTGGGTTCTGTTTTGAGGATAACAATTTACTCCTAGTCTATGATTT
s_1A9I85_100	507824241	LG2	35.29	x					36951575	set#1		CCTTCATGGCATTATGTAATGGGAGATACAAGAGTTGCCTGCATAGAGCAATGGTGAACAGGAATTTGGAGAGGAAAACGATTGCTTTYTTTTNGTNCCC[A/C]AGAGAGGACAGAGTGGTGAGACCCCCACAAGAGCTGTTTAGTCGAGAAGAGCCAAGGAAGTACCCGGATTTCACATGGCCAGAATTCTGGGAGTTTTCAC
s_1A5LGQ_1612	507812819	LG2	35.29	x					36951590	set#2		AGCAAGCTGGTGCCCGTGTGATTGTGACTGAGATTGATCCAATTTGCGCTCTTCAGGCCCTTATGGAAGGCCTCCAAGTTCTAACCCTTGAGGATGTTGT[A/C]TCTGAGGCTGACATCTTNGTAACCACCACCGGTANCANGGACATCATCATGGTNGACCACATGAGGAAGATGAAGANCAATGCCNNNGTTTGCAACATTG
s_1EPPC1_347	507812816	LG2	35.29	x					36395452	set#1		ACGTTAACGACTCCGTYACCAAGAGCAAGTTTGATAACTTGTATGGATGCCGCCACTCCCTCCCCGATGGTTTGATGAGGGCTACTGATGTCATGATTGC[T/C]GGCAAGGTTGCTGTTGTTGCTGGATATGGTGATGTTGGCAAGGGCTGTGCTGCTGCCATGAAGCAAGCTGGTGCCCGTGTGATTGTGACTGAGATTGATC
s_2JQ00I_381	507812091	LG2	35.3	x					37022781	set#2		CCGNTANCAAGGNCATCATCATGGTYGACCACATGAGGAANATGAAGANCAATGCCATNGTTTGCAACATTGGTCACTTTGACAATGAGATTGACATGCT[T/C]GGCCTTGAGAACTATCCAGGTGTGAAGCGCATCACCATCAAGCCCCAAACAGACANGTGGGTCTTCCCTGATACAAACTCAGGCATCATTGTGTTGGCNG
s_1BL1WF_184	507824437	LG2	35.3	x					37039879	set#2		TTTTNGTATGGGAGGATAACCTCAACAATGTCACTGGAGGGAATGTTCAACGTGGAAGAACAAGTGTCTCAGCATCTAATACCAGCAGGAGTGGTGGCCG[T/C]GGTAGAGGTGGTCGGGNTGGNATCACGTGCTGCTACTGCAACTGCAACTTTTGTNATCAGCCACTGGTGATCCTGNAACTGGCAGAAGATGTTTNNTTTG
s_1ADR97_730	507822177	LG2	35.6	x								CACTTGCTGCCCTCATGGAAATCCCATTTCAGTACAGGGCTACCCAAACTCTTGTCAATAGAGAAATAGTAGGTGKTCCAYRTACAAGACCTCTTCCGCC[A/G]CCACGGGAAGTGATTGATCATGATAATGCACTCAGATCAATCCCACTTGTGACAAACATCAAAACAGTTGAGCCAACAGCTGCAGTGGAACCAGTCTGCC
s_1AL1H1_190	507821872	LG2	35.6	x					37212514	set#2		TAGCAGCAACAGCAGCACAAGCAGGCACGATGATGCCAATTTCACACCTGGTTGCTGGTACTTCTTCCACACCAACAANAACAAAACTAAGAGACAGAGA[A/G]GATTCGACTTGTGAATGGAAGGCAGTTGAAAACTGAATAGGATTGATGATCRTAGCAGAATTGATGGTATGGTGCTTTTTGTTCCTTGAGATTATCCTCT
s_1BLSBI_113	507821870	LG2	35.91	x					37369837	set#1		ATGATCRTAGCAGAATTGATGGTATGGTGCTTTTTGTTCCTTGAGATTATCCTCTGGTAAAAAATCTCTAATTTTTGACAAGTCAATCTGCAAGTCTTCT[T/C]RCTGCTGGAAATTTTGGNGGGGACAGTAGATAAAGCACAAATGACCAGAAGCAGGCTGTGCTAATGAAATTTCYGAGTTTGAAAATAACANTTWATACCR
s_1AZV7S_805	507811910	LG2	36.11	x					36868566	set#1		GAAAACCACAATATTTAATAACCCTRAAGAAACTAACAAAGCTGCAATTCCTGGAATAAACTACTTAGGAACCACAATAGATATGCAAATACCTGTGCAC[C/T]GTATTCCTCCCATGTAAGTAGGCAAGCCCAGAAACAATCTGCCTGGTATAATTTTGAATGACAGGTTCCTTGAAGGGACCATATTCTTGAAGTAATTTGT
s_1BK9F3_527	507821493	LG2	36.73	x					37212066	set#1		AACAGAACCACTCCAAGAACAAGAGAGAAGAGTAACCAAGAAGATATCTTCTGCCGAGCCAAGTCAAAGAAAGCCGAGTCCTCACCCACCACCAACAAAG[T/C]CTCATCCTCATCATCTTCGGAGGTCTTTTNGGCTGTGTCTCCCATGGAAGTTCGAAGCTGAAACTTGGAATTGCGAAAAGANCAGCAACGAAGTACTGAA
s_1A0X13_406	507823649	LG2	37.01	x					38724164	set#2		AGAATGAGAGAGAATTCTCATTGTAAAANTATGCTCATCTAAGATCCTTCTGAAGACAGATTGCTTCCTTCCAACAATCTGCTCATCATCTGTTATTCTT[A/G]TCAAGGCAGATAGGGNNTGTAGAGCTCTGGTTTTCCTCCTGTCACCTATTTGTCATACCACAACCAAATGAAAGCTTTTTNCACTAAAGCTGATTCCTCT
s_1BOGU_1378	507811914	LG2	37.01	x					38728493	set#2		ACAACCTAAAATTACAAAACAAGATAGAAAGATGAGTAACACGAACCTTAGTGAACACCAATAGGAAACAAGAAAGATGCAGAGTGGAAAAAAGAGGATA[A/G]TGCRCATGYCAGTGTGAAGCAGAGAGGGAGTTGGTGTGGAAGGAGAGACAAAGAGCATAWACCTCAGGCGCCATCCAGTAAGGACTACCCTTGAAAGAGA
s_1CXT9C_519	507816546	LG2	37.05	x					37768611	set#1		CATGGACCATCCTGGTACCCTCTAGATTGCCTCTTGATTATATGTTTTAAGTTGGAGAGAAGGGAGTTTGTARGCCCATGTTGCAACTGCAGCAGCAGCC[A/G]CCTACCTTTGAGTGGTATCCTTGGTGCACTTCTCTCTTCAGAAGCCATGTTGATTTGATTGAGCAGGTTTGNNAANCANGGTCTCAAAAATNNNGGGGAA
s_1B55UP_821	507823109	LG2	37.31	x					38571110	set#2		CTCCAAAAGCTTGCGGYCATACACAAGGCAGGAAAGTGGTTTCCAGAGAGGAGGCAGTGATGCGAATAAAGGCAGCTATTGATGCGCGGAAGGAGAGTGG[T/C]TCTGACATTGTTATTGTGGCCCGAACTGATTCTCGTCAGGCAGTATCCTTGGATGAATCACTCTGGAGGTCTAGGGCTTTTGCTGATGTTGGAGCAGATG
s_2JTE6U_161	507818390	LG2	37.31	x					38625488	set#2		ACAAGACAAGTAGAATTGTGGGGACCTATGGATATATGGCTCCAGAGTATGCAATGCATGGACAATTCTCAGTAAAGTCTGATATCTTTAGTTTNNGTGT[A/G]CTAGTGTTAGAGATAATAAGTGGACAAAAGAATAGTTCCTTCCGAAATGGAGAGAATATGNAGGACNNTCTAAGCTATGCATGGAAAANTTGGANACAGG
s_1AMSDO_430	507814871	LG2	37.47	x					38703951	set#1		AAARGNAGAGAAGAACCAGAATCAGCGGNNAATTGAAGAAATTACAAGATCTTGNCCCTAACATGGATAAGCAAACGAGTTATGCRGACATGTTGGACTT[A/G]GCAGTTCAACATATCAAAGGCCTTCAAAATCAAGTTCAGAAGCTCCGCAACGATCTTGATGGCTGCACCTGTGGATGCAATCAAACCACATAATGTTTGC
s_1BOGU_243	507818364	LG2	37.47	x					38741741	set#1		TNGAAAAAACAANCCSGRAAAACARAGAAAACACTTCMAANAACATGTCATCAGATGAGGAGTCAGGCGAAGAGTACCTATTCAAGATAGTGATAATAGG[A/C]GACTCAGCWGTCGGCANATCCAACTTGCTCTCTCGCTAYGCTMGAAACGAGTTCAACATGCATTCCAAGGCCACNATTGGCGTCGAGTTCCAAACCCAAG
s_2FNJ7Z_311	507818367	LG2	37.47	x					39083780	set#1		CCTTAGATTCGACAAATGTTAAGAAGGCNTTNGAGATTGTTATTCGAGAAATATACAACAATGTCAGCAGGAAGGTCTTGAACTCCGATACTTACAAAGC[A/G]GAATTATCTGTCAACAGGGTAAGCCTTGTTAATAAYGGNAGTGATGGAAAGCAAAACCCAAACATGTTTNCTTGCTGTTNCCGGTAAAGTGTACAAGTTG
s_1C1W39_134	507822829	LG2	37.47	x					39254721	set#1		CTTAGATTCGACAAATGTTAAGAANGGCTTTTGAGATTGTTATTCGAGAAATATACAACAATGTCAGCAGGAAGGTCTTGAACTCCGATACTTACAAAGC[A/G]GAATTATCTGTCAACAGGGTAAGCCTTGTTAATAACGGGAGTGATGGAAAGCAAANCCYAAACATGNTTTCTTGCTGTTCCCGGTAAAGTGTACAAGTTG
s_1AMSDO_401	507817026	LG2	37.47	x					38703980	set#1		GTAAATTTTGAGGACAACCATGTGGCCACTGGATTTGGGAATCACCTTGCAAGGCCAATTCTTCGTGATGAGTGGCATGATAACTTGAGCTNTTGAGGAT[A/G]GTGTTAAGTTGCTGGAGAAATGCATGCGTGTACTCCTATATCGTGATACTACTGCTGTCAACAAGCTTCAGATAGCTAAAATCACTGAAGAAGGCGTAAC
s_2FNJ7Z_382	507811414	LG2	37.47	x					39083851	set#1		GCCGGTGATCGAGCAGGTGAACAACATCTTCTGTATCATACACTTGATCTTTCTATTTAAGTAGTTGTTCTGATGTTGTGTGC[A/G]CTATTATGGGTTGCAGGAGGGAGCAATCCCCGYAAAGGAGATGCAATTGTTATTGCTGGTGCCACGCTATATGCTGTCAGTAATGTCAGYGAGGTAAGCT
s_1A2SG5_529	507813817	LG2	37.47	x					38630434	set#2		ATTNCCTTGGTAATATGCTTCCTCAATCGGGACCAAACAACCACATGAATTTWCAGCAAAANTCTTCCATCTTCATCAGGATCACTTTCAACAGTTCCTC[A/T]ACCATCCAAGGACAAGTTTGAGACCAAGTCAACTGTTTGGACTGATACACTAAGCAGAGGNCTAGTCAATTTAAATATATCCGGANCTAAANNWANNTCC
s_1C5M6U_606	507811413	LG2	37.58	x								GTGAACAACATCTTCTGTATCATACACTTGATCTTTCTATTTAAGTAGTTGTTCTGATGTTGTGTGCRCTATTATGGGTTGCAGGAGGGAGCAATCCCCG[C/T]AAAGGAGATGCAATTGTTATTGCTGGTGCCACGCTATATGCTGTCAGTAATGTCAGYGAGGTAAGCTCATGCAAACATTTMTCTAGGTTGCAGACATTTT
s_1AHDY1_417	507823231	LG2	37.67	x								TTGATCTCATTGTRAAGGAACCTGYAAYCCTTCTTGAGTACTCCATGATTGCAGTCACAGAAGGCATTGATGCAATTGCTACCACCCGTGTTCTAATACG[T/C]GGGNNAAACAGTCACACATCTACTCATGCCTATACTGGAGAAACAGTACATCGGACATTTAGTGGAATTGGTGCRGGAATGGATATCGTTGTTTCTAGTG
s_1A9LZS_1027	507818531	LG2	37.89	x					40139694	set#1		TGCCGGGNAGCTCGGGGTACTNGGACACGTACCCGGAGCGAAARATTTCGTATTTCAAGAATCCGTACGTGCTCGGATTGACTTNCGTCGCCGGAATCGG[T/C]GGATTGCTCTTCGGCTACGACACTGGTGTGATATCAGGAGCCCTTCTGTATATTAANGATGNTTTNGAGGTGGTCAGGGAGAGTTATTTCCTACAGGAAN
s_1C5M6U_615	507814443	LG2	37.89	x								ATTGTGCTTTCTTGCTGGTGCAAATTCGATCTTCACTGGGGAGAAGCTCTTGACTACTCCTAACAATGATTTCGATGCTGATCAACTCATGTTCAAGGTG[T/C]TWGGACTTRYTCCAAAAGCCCCCAGTNTTGATGATGCTGCGGCAAATGTCTATGAAGCAGAKGCTTGTGAGAAAGCTGCTTCCAGTTCAGGATAAATNCA
s_1D2PWL_966	507812991	LG2	37.89	x					39169601	set#1		AGCAAATGCCAGCTTGNATTGGGAKCAGGCAATCTCTCCAACAAAANTCCAGAAATATTCCTTGGGCCAGTGTGTTTGGAAACCATGACGATGCACCATT[T/C]GTATGGCCGATGGAGTGGTTTTCAGCCCNTGGAATTCCTCCACTTATTTGCCCAGCAGTCAACTCGACATATTCAGGAGAAGAAGCATGCAGCTTCAGAG
s_1A613B_673	507823608	LG2	37.89	x								GGAGGGNNRRAMCGGCATCACAARNGGAGCTCNTCAAGCAGAAGTCACAAAAGGAGCTCGAAGGATAGGGATGAACGCACTCACAAGAGCCACAAACACA[C/G]TGATCATTCCCCTNGACATGAGAGGAGGTCAANCTAGYTGTGATCTTTCCTCCGATATGTCAAAGGTTGKTNAATGCACATGAGAGAGAGAGNNNNAGNN
s_1D2PWL_1216	507813266	LG2	37.89	x					39169851	set#1		CTAAGTTGAAGTATTGTTACATTGGTGCNAAGTTNAGGTTCTAACTTGTAAATCTTCATTGWTCATGTGATTTCCCTTAGTTGCATTGGNAAAATGTGCC[T/C]TGACACTTACCTCTATAAGGACTAAGTTGAATTATTGTTGCATTGTTGTTGATAGTTAAAGCTTGTTTCATTCAATTCACTTAATTGTGATCTGCCCAAG
s_1A5VOY_1128	507822943	LG2	38.29	x					39084881	set#1		CANATTTCATCCTCTAAGCGGGAAAAGTCATAAATTTTAGRAANGCACAGAANATGGCTTTAGATTTATCATTCTTCATAAAAAGCCACCGGGGAGACTC[T/C]GGCAGAAAGATCATAAGAATGAACTGAACGATGGCAGGCACGCCTGAAACTCCAAGCATCCATCGCCATGTCCCAGGGACCTCTGTAAAANGCAAGATTT
s_1A1OGP_790	507812536	LG2	38.45	x								TTAGTACCCNTTAGATATTGTGAAAGACAGTTTGTATAGTTGATCTATATATATACATCCCCACCTATATAATAAATAGGGTTAAGACTAAAATCTATTC[C/G]ATGCCAGYCTCTNNNTNNATGCTGAGGCACTTGTGTTTGGCAAGGATAGGTATTTATNGGGCATAGTTTGAGGTCTAGCCAGAGTGAAANNNNNTTGGNT
s_B2KWA_1116	507819217	LG2	38.78	x					40141153	set#1		AGTATGCAGTTAATTTTGAGGCTGGCAATGGGAATTATGATGTTATTTGTTTCTGCTCATATGGCTTTTGCTGGAATTGCACAGAGGAAGCTCACCGGCC[A/G]GTGGACTGTGGTACAGTTGCAAAGTGGATTNTGAAGNNATAGTGCTGAGTCTNGAAAACATGAACTGGATACTAGCTAATTCTAAGCCATGTCCAAAATG
v_1361_24	507815525	LG2	39.42	x								GCAGTAAGGGTCGAGGTGGAAGGGGAANGGGAACTACTCGAGCYGGTGGTTCTATCAANAGTGCTGATGATACCCTTNATTGGTCTTGTGARCAATGTAC[T/C]TATGCCAATGTCAAGTCTGCCACCAGATGCGAGATGTGCAACCAGCAGCGCCGGTGAAANNNTCTAATCCNNAATTAGTAANNGACANGATGGAGAACAT
s_1ANG6_1446	507816619	LG2	39.42	x					42441606	set#1		GGGTTTNGAATACCAAAANCAACTTNGTGTTTGCTCTGAGCACACTTTTGGATCTTCTCTGCCATGGTCTCCAACCAAGTCAAGAGGCCAAAGATGTYGT[T/C]GCGGCTCTAGAGATGTCGGGCACTGTTGAACCAGATTCTGACTTGGCAAAATCAGTTNGNTTTATCTTGGAACATGTAGACCCTATCAGAGCTAACTATT
v_1361_232	507821229	LG2	39.54	x								AATGTAGGCGAGTGCTGAAATGGACCTATGCATATGGGTTCTACCTACCTGAGATTGAGCATGGTAAAANGCAGTTTTTTGAGTACTTGCAAGGTGAGGC[A/G]GAGTCTGGTCTGGAAAGGCTTCATCAATGTGCAGAAAAGGAACTACAACAGTTCCTCRWTGCTGACRGCAAACCATCAGCCGATTTTNAATGACTTCCGT
POR041	507821232	LG2	39.54	x								TCCGTACAANGCTAGCTGGACTTACGAGTGTGACTAGGAATTACTTTGARAATCTAGTTAGGGCATTAGAGAATGGTTTGTCAGATGTGGACAGCAATGG[T/C]GCTTGCAGCAAGACAAGCACAAAAAANNGTAGGMGGGAGCAGTAAGGGTCGAGGTGGAAGGGNAAAGGGAACKNACTCGAGCYGGTGGTTCTATCAAAAG
s_1A9HBP_1491	507817364	LG2	40.63	x					43621514	set#1		AAATTCTATCCAGAAAGTTGATAAAACCAACAACTCCAACTCCAYCTCACCTTAGAAGTTACAAAACATCATCCTTAGATCAACTTGCTCCACCAGCATA[T/C]GTGCCATTTATTCTGTACTACGTTGCCAATGGTGANCAAAAATGAAATTGATGAGAGGAGTAAGCGTTTAGAGAAATCACTTTCAGAANTCTTAACCCTC
s_1A9HBP_1645	507821167	LG2	40.63	x					43621659	set#1		GTTCCGAAAGGTGACGCCATTATGATAAAGACTACATGCCATAACTGGAATGATGATCAATGCATAAAACTCTTGAAGAACTGCAATAAAGCACTGGCAC[A/G]AAATGGGAAGGTGATTATCATGGACTTAATAATGCCAGAGGTACCTGACGCAAGTAATGGGGCTAANTTTGTTTCTATGCTTGATAGTGCCATGGTTATT
s_1AW12F_382	507819803	LG2	40.79	x					42507748	set#1		GGAATACACAGGTARTAGCATATAGCGAAGGGCGTTACAGGATCTTTGGGGAAACCATTGATATTGCTGTAGGAAATTGCTTGGATCGATTTGCTAGGGT[T/G]TTGRCACTCTCCAATGATCCAAGCCCTGGATATAACATTGAGCAGCTTGCAAAGAAAGGGGAACAATTCATTGACCTTCCCTATGTTGTCAAAGGGATGG
s_1B0FOB_1197	507814869	LG2	41.26	x					42043936	set#2		TGATGCATTGAACTTAAAATTTGTGAAGTCAATTTTTTTTTTGGGGTCAGCTACCAGGTCAGTGAACCATCTGCTGAAGACAGATCTTTGTTCTTTGACC[A/G]CTTAATTGAAGCTGCTCTGTCAGTCTTGTCRGAGGGCACAGCAAAAAAATCACCCAAGTCRGCCTCCCTCACTGAACTTCCTAAGGCACCAAAAGTGGCA
s_1B6BES_351	507822126	LG2	41.51	x					42336728	set#2		GTGAAAGTTCTGCTCTCATTGCAGCTGGTGGTTCTGATCCCATTCTTAGGATATGGGATCCTCGTAAACCAGGAACTTCTGCTCCGGTCTTTCAGTTCTC[C/G]TCTCACACTTCTTGGATTTCGGCTTGCANGTGGCATGACAAATCTTGGTTNNATCTAGTTTCTTCATCATATGATGGGAAAGTTATGTTATGGGATCTAA
s_1B8P4C_928	507824157	LG2	41.72	x					41781226	set#1		TTGCTCCGCTAACACGCGTGCATCTGACATGTCRCAGAAATTCTCCCACGTGTATTTTGTACCTGGATACCGAAAGGGCAAGCCTTGGTATTTACAGATA[A/G]TAGCATACACGCATAGAGTCAGCAATGCATTGTAGAAGCTCCTTGAGGATGCACCAACTATTAYAGAAGAACGGTGCRCAGARTATGAGAGTGATGGTGA
v_11270_161	507819031	LG2	41.72	x					41781181	set#1		GCTACATTTTAAAGATGCTATTCTTGGAGGAGGTAATCTATTTGGAAAGRTCCACGGGATGTCCATCTTCCAATACATGAAAACTGATCAAACATTGAAC[A/G]ATTCTTTTAACAAGGCAATGGCTGATACTTCCAGAATACACATGAAAAAANTTCTTGAGATRTACSAAGGTTTTGAGGGGGTATCATTGTTGGTTGATGT
s_1A7FDU_199	507813079	LG2	42.13	x					42337437	set#2		ATAGCCAGGTATCATACAAATTTTTCCATCTTGTGGTTCATGTAACAGGTTCTGCAAATCATCAGCCATATTTAATATTAGCATAAGATTATATGTATTC[A/G]TTTTGAATATTTCATTTGGCAGCTCAGTAATAMTTTGGGTTTCRTAAACTTSAAGTGAATTTGCRACCTAGKAAGAATAATGTGTGTCACTAGAATGAAG
s_1A6WVH_1540	507822215	LG2	42.15	x					41638141	set#2		ACATTACTGTTAATTGGNTTCTATAANTTGCTTCCTTTNNCANTGTAGAANCAGCTTGTGTTTATAGCAGNTTTTNAAAGTGTTGTAGTCAATTTTCTCG[A/G]TTATATATTAACTGACCATTCTTTGCTCCCAGATTCAGCAATCGTTTTGAAATTTTATTCTTTTGGTTTGTTTCCTGTTTGCGGTTGTTTTAGGAATGTA
s_1DQDHQ_736	507818301	LG2	42.15	x					41353128	set#2		TTACATGGATGATTACCATGATGAACTATGAGGCATGCACAACAATTTATGTACTTGTATTGCATCTATGGAAATTGGAAAACAAAGGACTTCACMTTGC[A/C]AGAGAAGCATTGCTTTGATCCAAAGGATGTCCAACTTGTGTTGTATTATTATTATTGTTGTTGTATTATTATTGTCTCCACCATGTGTGTTAGTAATAGA
s_1A77MR_223	507822581	LG2	42.27	x					41784428	set#1		NNNNNNNNNNNNNNNNCCTAAAGGCAATGGAGGTGGCCAAAGATGCTGGTGTCCTGCTCTCCTATGACCCCAACCTCCGGCTACCACTGTGGCCATCGCC[A/G]GAGGAGGCCCGTGTGCAGATTNAAGAGCNATTTGGGATAAGGCTGATTTGATCAAAGTWAGTGATGTGGAGCTTGAGTTCCTCACANGGGAGTAATAAGA
s_1A77MR_365	507824756	LG2	42.27	x					41784569	set#1		GGGTACATGTCATAATTGGAATGATGAACAATGCATAAAACTTTTGAAGAACTGCAAMAAAGCAGTGCCAAWAGATGGAAAGGTGATTATCATGGACTTT[A/G]TATTGCCAGAGGAACCTGAGGCAAGTAATGCTTCTAAGTATGTCTCTATGCTTGACAATGCTATGTTTATTCAACCTGRRGRRARNNNNNGAACTGAGAA
s_1A2POJ_562	507817363	LG2	42.39	x					41512977	set#2		CTATATGTTCAGTAGCTGGTGTAGGTTCCCTTTCTATGAAGCGGATTTTGGCTGGGNNNANNCCTGCTTGGATGAGCATTGTAGCTATTCCTATGGAAAT[A/G]ATTGGTATGTTTGACACCAAAGACGGTGATGGAATTGAGGCATGGGTGAGCTTGCATGAAGAAGCTATGCTTATGTTTCAGAATTATCCTGAGATTAAAG
s_1A79B6_857	507819285	LG2	42.39	x					48530365	set#2		AAGGCGACGCCATTAYGATAAAGGGTACATGTCATAACTGGAACGATGAACAGTGCATAAAAMNTTNTGAAGAACTGCAATAATGCACTGCCAGAGATTG[T/G]AAAGGTGATTATCATGGACTTAATAATGCCAGAGGCACCAGAAGCGAGTAATGCTGCTAAGTATGTTTCWATGCTTGATAATGCCATGTTTATTCAACCT
v_11270_131	507814667	LG2	42.44	x					41781151	set#1		TTAAGTGTTCAATCTACAAAAAAAAGTTTTAGTTTTCAAGTTGTTCATAAGTCATTTGGATGTTAATACTATGCTTTTTTTAACCTGTTTGCAACATTTT[C/T]CCCCCTACTTGAGAACTTGTGAGTTTAACAAAGGTTTCTTTTTCACTTGGTGCAAACTGCTATTTGCCATTGTAATTTTGTACGTCTGATTTGCTTATTT
s_1BK4EE_1302	507813075	LG2	42.72	x					41081812	set#1		TCCTGACAAAAGAGGGCTCTGTCTTCGACACAGAAAATGAAAGCAGCCTTATCCTGTTTTATTGAGAGAGAGAGAGAGAGTAAGGGTAATAGAGATAGTC[C/T]TTACAACCAAAATGAAGTCCTCTTTGTTTATCTCAAATCAGAAGATTGTGAAGCAAACACTAATCAGTAAGGGTAAATACATAGATTGAATCATCTAATT
v_SSH08C11_244	507824160	LG2	43.01	x					41634219	set#1		TGTCATCAAAGTTTANGGCGWCAAAAGYTATGTAATRGTCAAGGGTGKAGGAAGGGAACCATGTTGGTTTGGCGCGGCGAGCTGAGCCGTAGACTTTCCA[C/G]GGACCACCAAGGGCTGTTGGACTCTTTAAAGCTTCAGCCARGCTCAACCMTGCCATGCCTGTCACTCCCACAACCAGTGCTACTGGTGTGTTAGTGTTAG
s_AE01C17BI_561	507814674	LG2	43.01	x					41509774	set#1		ATTCTGGGGCCGAACCCATTGTTCCCAAGACTCCACAGGCAAATTCTCCTGCGTCACAGCTGATTGCAGCTCCGGCAAAGTTGAGTGTGCAGGAAACAAC[A/G]CTCTGCCAYCGGCAACTCTAGCCGAGTTCACGCTCGATGGTTATGGCGGTCTAGATTTCTTCGATGTTAGCTTGGTCGATGGGTACAACCTCCCTATGCT
v_SSH08C11_113	507813950	LG2	43.01	x					41634350	set#1		ATCATATGGTGGTGCANGGGNATTGTATGGTGGAGGRGGNANTGTATGGAAACAGCATGTATAGGGGAGGAGGGTATGGTGGTGGTGGTCTTTATGGATC[A/G]TCTGGGATGTATGGAGGTGGAATGTATAATAGTGGTCTTGGAGGNCCCCATGGGTGGCTATGGTATGGGTATGAATGGTCCTTATGGAGGTCAAGATCNA
s_1A2AVS_1775	507811963	LG2	43.01	x					40766685	set#1		ATCGAATCTTACAGGTGGGTCTTGTCCGGTGAAGGATGTTGTTACCTTTGAGAAAACAGTGAATACAAGCAAATTACTGGAGGCCTGCAGCACTGTTGAT[T/C]CTCTTAAAGAGTGTTGTAGACCTGTTTGCCAGCCTGCANTTATGGAGGCTACTCTTAAGATTTCAGGANGACAATTGATGATGGATGAGAATAAAAATAT
s_1ARU1V_426	507814656	LG2	43.28	x					40672702	set#2		TCCAATACCACAAGCCAGTCTTAAACGCAATAA[C/T]TGGATCATTTGCAACGGTTTCAGGAGAGTTCAATCCATCGAACCCAATGCTGTTTCCTGCTGGTCCGTAATTGAAATTCCATGATAGTTGGATTGGTCCA
s_1AWCGN_1808	507821411	LG2	43.89	x					48045562	set#2		GAAAGGCCTTGATTGCAAATGCTGATCAGGCTGTCTTGAGCAAGAACTTGGCTCTGCTACGTTCTGATCTCCCATTCTATATGGTACCATTTGCTACTGG[A/C]GATCTCGCATTNAAGAAACCAGAGGATAACGGGGAGAAATTCACGAGYCTCTTAAATGCCATCRGTGCTTATGCAGAAGGATTTTCAGCTGATCCTATCA
s_1BS7DB_889	507816294	LG2	43.99	x					40873632	set#2		CTCTGAGCTTCCTTTGGGTTCAGGCTTGGGTTCATCTGCYGCATTWTNGTGTTGCACTCTCAGCTGCTCTGCTTTCTTTCTCGGATTCAGTGAGTTTGGA[T/C]ATGAGCCAGCAGGGGTGGTCAGCATTTGGGNAAANTGASCTCGAATTGCTAAATAAATGGGCTTTNGAAGGTNGAAAAGATAATCCATGGAAAGCCATCT
s_1A62FZ_539	507816290	LG2	43.99	x								NTCCCTCTGACAATGATGAATTTTTAAGACTCCAANCTCAAGGATTTGGCATTAGAATTTTCATGGCCAGTTGCTAGAATCAAAGATGCACTACCTGAAG[T/C]RGGAAGTTTGCTCTCTTCAAAMCCCRCCTCATGCTCAATAGAGACCATGAAATCAATTRCAGCACTAGTTGAAGAGCNNAAATATTCCRGAAGCAAAAAT
v_9044_887	507813083	LG2	43.99	x					40842160	set#1		GTGAATTTGCRACCTAGKAAGAATAATGTGTGTCACTAGAATGAAGCRTATATTTCACTTTTTATGTATGTTAATAATGCTATAAATTTTGTAATTTTAG[C/T]ATTAAATTAACACCATCTGATTCTAAGAGACATCTGGATAAAAGAAGTGTGGTGTTGTTTACATAAAATGGGCTTAGCCAAGTAATGTGCACTTAAAATG
s_1ARU1V_267	507819123	LG2	43.99	x					40672809	set#1		AAGCCATGTCAGCTGCTAAACTTGCGGAACTTGCTTTAATTGATCCCAAGCGTGCAAAGAGGATCTGGGCAAACAGGCAGTCGGCTGCTAGATCAAAGGA[A/G]AGGAAGATGCGATACATTGCAGAGCTNGAGAGAAANGTGCAGACACTGCAAACAGAAGCAACTTCATTGTCTGCTCAATTGACCCTCCTGCAGAGAGATA
s_1BAQF1_1520	507814671	LG2	43.99	x					40945354	set#2		TTGTTTTCTTCTTGCCCGACAGTGAAGATGATTTTGCTTCCTACACTGAATTCCTTCGCTACTTAGGTGCCAAAAACCGTGCTGGTGTTGCTAAGTTTGA[C/T]GATGGGACCACCTTATTTTTAGTTCCTCCGTCAGACTTCTTAACTAATGTTTTGAAAGTTGCCGGCCGTCT
s_1AJG6N_517	507817756	LG2	43.99	x					40684007	set#2		TGAAACGTTTGGTTCGGGCCTACTTTGATGAAGCCAAATGGTTCTACCAAAATTACATCCCAACAATGGAGGAGTATATGCATGTTGCACTTGAAAGCTC[T/C]GGTATACCTATGCTCACAACTATCTCTTTCCTTGGCATGGGTGACATCGTTACAAAAGAGGCATTTGATTGGACCTTYAGCAACCCCAAGATTATTACAG
s_1A4LEB_1692	507814660	LG2	43.99	x					48074936	set#2		AATTATATAGTTGAATTCAATTGAAAATCTTAAGTACAACACCYAAGTTTTACCCWTATAATATTAGCTTTTGGTTTATGCATGTATTCTARTATTCATT[G/T]GTATTTAATGTACGTGATTATAAAAGTAAGAGAAAGCAGAGCAAGATCTTACGTCCAGTTTCATGTGCAACATTGCCAAAGAAAGCTGCAATCTCACGTT
s_1AVBG1_304	507821414	LG2	43.99	x					40683421	set#2		AGYCTCTTAAATGCCATCRGTGCTTATGCAGAAGGATTTTCAGCTGATCCTATCATTAGAAGGGCRTTTNACTNGTGGNAGAAGCTTGAAACTCAACGTT[A/G]AGTTGGTTCTGCAATTGGGCATCACAGACCTGTTGGCACTGGATTTTCCAGCAAATRAGGCATGGCAAACTTCTTTGTACAGTTAACTTGGCRAGACTKG
s_1BS7DB_265	507821988	LG2	43.99	x					40875165	set#1		TGCCAAWACTTATTCGCTGGYTGAACGAGTATCTCTAGTTGTTGAAGAGGCAAAGCCACTGCTTACAAAGATCAAAGCCATGGCTGATGANATTCAACCT[T/C]TGCTGGCTGAGGTTCGTGACAGTGGTCTGCTAAAGGAAGTTGAGAATCTAACCAGAAGTCTTACACAAGCGTCTGAGGATTTGAGAAGGGTGCATTCATC
s_1A2459_1115	507821048	LG2	43.99	x					40792110	set#2		TCTCAACTTGATCAACAGAAAAGTGTTGTTGAGAATCTTGTCTCTAACACACGGCTTTTNGGAGAGTAAGATACAGGAAGCAAGATCRAAGAAAGATACT[T/C]TGAAAGCACGTGCTCAGTCTGCAAAGACTTCAAACAAAGTGAGTGAGATGTTGGGGAATGTCAATACAAGTAATGCTCTTTCAGCTTTNCGAAAAGATGG
s_1AHTX2_242	507814653	LG2	43.99	x					40791631	set#2		ATATTGTGTGTYGGTCTCATCACAGTAGTCCTTAGAGGCACCATCTATCTCCTCTATGTAGCAAAAAACTGCAACAAGAAAATAATATTATTTGTGTTGT[A/G]TTARTCAGGRYAATTATATAGTTGAATTCAATTGAAAATCTTAAGTACAACACCYAAGTTTTACCCWTATAATATTAGCTTTTGGTTTATGCATGTATTC
s_1AZOX0_832	507813014	LG2	44.03	x					48602772	set#1		AACCAGGCCCAAGGAGATTGTCCTGGAAAGAGCTTCTACACAAGAGCGGCATTTCTTGATGCTCTTAATTCTTATAATCAGTTTGCCAAGTCTGGTTCTA[A/G]TGATGATGGTAAACGTGAGATWGCAGCTTTCTTTGCCCATGCCACACATGAGACTGGAAGTAAGTTCTTGATCCTCTCTCTAMCTTTGTTATTATACAAT
s_2HU0PL_1238	507817571	LG2	44.03	x					48350137	set#2		GGAAGCAKCAGCATCAGCAGCAACAGCAACAAGCTCTCTTNNNCTTCTTCTTCNNNNNNAGGTTGTTCTATTGTCTGCAAGGCTGTGTCTGTGAAAGCCC[A/C]CACTGAGATTGAGGGTCTCAACATTGCTGAGGATGTTTCTCAGCTTATTGGGAANNNCCCAATGGTTTACCTGAATAATATTGTAAAGGNGTCTGTAGCA
s_2FN2DP_609	507814709	LG2	44.03	x								GTTTTGCAAGTTGRTCTGCTACTTTGTTTCCCTTGCGCCGAATATGAGAGTATGATGCTTGTCTCAACCTGGTTGAAAGGCTTCGTGCTTCATCTATTAT[A/G]TGYCCATAMGYWGTCAAACARGGYTGTTCTGCTTTGAGGTGTTTGATRATAACCTCCGAATCACCTTYAARCACCACATCTTGGAGACCTARTTCRATGG
s_1EEVP9_939	507813017	LG2	44.03	x					48348193	set#2		AGTAAATAAAAAATGAGGAAATTTATAAGTTTGACCTAAAAATATCACCTAAAAAAAGAAAACCCAAATTTTTTTACTTTTTTGGACTTTMCAAAGGCAA[A/T]CACGTTTTTTGCAAGGACTTATCCCTGATAGTTGAAGCAAAATGTTGTTGTTTGGACAGGTTTATGCTATATAGAAGAAA
s_1A6E9D_1296	507814356	LG2	44.03	x					48604756	set#1		CAAGCTCTCTCCAATTTGACACAATATCAGATGGCTATGATGAAGGTGGGTTCGCCCAAGCAGAGAGTATCCATGCATATCTCAATCGTATGGAAACTAT[A/G]GGCTCAAAAACACTGGCTGACCTTATTATAAAGAACAAAAACACWGCAAACCCAATTGATTGCATAATCTATGACCCTTTTTTGCCTTGGGCTTTGGAAG
s_1D50EM_724	507813944	LG2	44.31	x					43993385	set#2		NNNNNNNNNNNNNNNNNNNNNNNNNNNNTATCGGAGARAAAAAAANAGAACTCTCTAGGGTTTAAGCTCAACACGCAAATCTCTACCAGGA[T/C]ATACGCCATAAAGATTAGATTTATCACTGGTTAGAGAAAGCAGAAGACAAAATGGAAGTTATTCCATCAGGGGGTGAAANTGCTTTGTCTACAGTTGGTC
v_14526_40	507819557	LG2	44.38	x					44134277	set#1		CTTGCTGAGGGAATCTCANAAAATATCTGAAGTTGTGAAACTAAATGAAGAACTTGCATTGAAGGAGACTAGTCGAAAATTTTCAGAGTCAATGAATGTG[T/G]TCTTGAAGAAGGCTGGGGAAGAGATTGTAAAGATCCAAGCCCAAGAGAAAGTTGCTCTCTCTCTGGTGAAAGAANTAACTGAGTATTTCCATGGGAACTC
s_1AQ8BR_878	507819560	LG2	45	x					48875808	set#1		TGAAAGATAATGGCCGGCGTCTGGTTCTCCCTTTGTCGAGCCAGGAGAATCGGGTGCTTGATCCGAAGAAGTCTCAGAATATTGCAATTTTGTTGAGGGC[A/G]CTGAATGTGACCATTGAAGAAGTCTGTGAAGGTCTTTNTGGAAGGCAACTCTGATACAYTGGGGACAGAACTTCTWGAAAGTTNNACTGAAGATGGCTCC
s_1A5N2P_436	507819750	LG2	45	x					44299412	set#1		ATCTTTTGCTCTCCAGCAAAAGTCCACTCTCAGATCTCCCAAGTTCTTCATGGCTTCCACCCTCAGCTCTGCCTCTAAGGAGGTTGAGAATCCCAAGAAG[C/G]CTTTTACGCCTCCTCGGGAGGTGCATGTTCAAGTCACCCACTCCATGCCACCACAAAAGATTGAAATATTTAARTCTATGGAGAATTGGGCTGAACAGAA
s_1A0ZBN_384	507812934	LG2	45	x					44299411	set#1		CGATGGTGTAGACTTTATAATTATTGCAAGTGATGGACTTTGGAATGTCATATCAAACAAGGATGCTGTGGCTTTAGTGCAGGATATACCAAATGCAGAA[C/G]AGGCATCAAGAAGACTTATAACAGAAGCTTATGCACGGGNAANTTCAGATAACATNACTTCTATCGTAGTTCGGTTTGATAAATCATGAGCACGTATTAA
v_14526_247	507823187	LG2	45	x					44134484	set#1		CTTCGACGNGCAGCTCGGTTTCGTTATRCWAGTGTAGCTCTWCCTGAGGTTGATGACTCTGTAAGGAAGTTATTAAAGAGTGGAAGAGAACTGGATGACA[T/C]CTTAATTGCTGCTGTCATTCGAAATTTGAAGATTGTTNNNNNCAGGTCCAAGGTCATAGTCATTGATGCTGATGGWACYCGCTCCAAAGGCATYGCAAGG
s_1AJWRG_1153	507821783	LG2	45.08	x					44298132	set#1		TTGGGGAAWGACTGGATGGGAAGAATATAGTCTCATTACAGCAGYACAGACTCTGTTTAAAATTCATCACACTGATGTTCCTCTCTCCTACTATACTGGA[A/C]TTCTTGGTATGCCCGGTATGACTGCTTATGCTGGTTTTNATGAGANTTTGCTCTCCTAAGAAAGRAGAGCGTGTCTTCATTTCAGCAGCTTCTGGGGCAG
s_1CGTHR_636	507821785	LG2	45.08	x					44299169	set#1		TCTTGGTATGCCCGGTATGACTGCTTATGCTGGTTTTNATGAGANTTTGCTCTCCTAAGAAAGRAGAGCGTGTCTTCATTTCAGCAGCTTCTGGGGCAGT[T/C]GGTCAACTTGTAGGACAGTTCGCCAAGCTATTGGGCTGCTATGTCGTTGGAAGTGCTGGAAGCAANGAAANGGTTGATNTGCTGAAGAACAAGTNTGNNT
s_2GA24Z_560	507813038	LG2	45.18	x					44045648	set#2		TACACGCCTTGGGNAANGCATAGTYATATCCAAGAAAATNGAGATCTTGTGCTGGGCACTTGATTTCAAAGTCGACTTGGTYTGTATTCTGTGTCTGATA[A/G]ATGTCATTTGGATTATATGTTCTTAGAATTAGATTGAGTACAAGTAGTCTCCATTTTTAGTTTTCNAACCAATGTCTTGATGTTTCATTTGAATTTTGGC
s_1A0WOC_695	507811973	LG2	45.34	x								ACTTTNNCACTTGGAATCCAAGTGAATTGTNTGATCTCATTCTYGATTATACGTTCTTTTGTGCCATTGAACCAGACATGAGGTTGGCTTGGGCACAGAG[A/G]ATTCGTGATTTATTGAAACCTGGTGGAGAGCTCATAACACTAATGTNTCCAATYAGYGATMATGTTGGTGGACCCCCATTCAAAGTATCARTTTCAGATT
s_1AHBAL_1192	507816538	LG2	45.57	x					48720565	set#2		ATCTGATCAGCAGCAAANGTGAGAAACAGTTGGAGGATCCCCCCNAACAGYCTGATGCCCAACNACATGAACAAACAGGAGAGGAGCAGCAGCATGTCAA[T/C]GAGAAAGATGCCGGGCAGAGGAGAGGTCGTAACCGTGGCCGGGGCAAGGGACNTGGAAGGGGTCAATACCACCACAACAATCACCACAATAACCGTGGAA
s_1A9BNP_611	507817506	LG2	46.06	x								GGTCGGAAGAGGGAGAGGTCACCTGMTAATGATGGTGGTGATGCTATGGATATGGATGTGGACACACCTAACAAGAGGCTGCGAATGAGGTCTAGATCCC[A/G]ATCAAGGTCAGTCTCACGGCCACCRGGTGAACTTGTCCCTGGAGAGGGCTTCAGGGACTCYGCTCANAANGGTTAAGGCACAMAAGCTKGCAAAGAANTC
s_1CS2FW_500	507814533	LG2	46.06	x								ACAATAGAGTTCTCTATGTACTTTTGATTTTTCAGCAATTTAAACASTTCAAAGTAAGATTCTCAACAGTAGGAATCAAAAGAAAATTAAATCATTACTA[A/G]CATCTAACTTGTGCTAGAGACACTCACATAGACATAAGATATGAAGTTATTTCATAATTTTTTGGATGACAAACCCACAGCAATATAA
s_1A20TG_1414	507817565	LG2	46.06	x								TAGCTGTTGTTGTCGTCCAAACATCTGTGGTTGTAATAGAACCGAAGGCGAAGAGGCAGCTTGTGTTTGTGATTAACAAGCTTATGTGGCTAGCTTGTCT[T/C]TTCATTTCTGCWGCCTTCATTTCTCTGACATATTTGGTGGTAGGCTCGAATGCCCAGTGGCTTGCTGTGTGTACTACAGTATTAGGTGCTACAATCATGC
s_1AT7GB_688	507824173	LG2	46.06	x								TGCCTTAACTGAGTGCATAAATTGCATTAGTTTCCATCATAGAAAATAATGATGGCGTTGGCTTATTTGTTGGGCCTGGTTGCAGAATCATTAGAAACAG[C/G]CCGCTAGAAGCATTTTGTAGATTAGTTGAGGACATCGATACCCCATACGTTGGAGATAAACACTGCAATGAGGAAAATATCTACATCTGGGGCTATGCAT
s_1AI8C6_815	507824568	LG2	46.06	x								NAAAGCCRTCCAGATCATATGGAATTGYGGACTACCGTCACCAAGATGTGTTGCGCTTGATGCTGTTGTTGAGGATGGCTTGGTCTCTGCATTACAAGTG[T/C]CTGTTTTCCCTGAGATTATCTTCACAAAGGCAGGGNAAGATTTTATACCGTGAGAGAGAAATTCGAACTGCAGATGARTTTTCAAAANTAATGGCATTCT
s_1A5GI9_1385	507814597	LG2	46.06	x					49382183	set#2		AGAACCCAAATCCGGTTCCTATCCCTCTGATTGACATAAACTACTTGATTGAGAGTGATGGAAGGAAACTTATTTCAGGGTTGATCCCAGATGCTGGAAC[A/G]MTCAAAGCACATGGTGAGGAGACTRTCAAAATACCAGTTACTCTGATTTATGATGACATAAAAAACACATATKCTGAWATTAAGCCCGGAAGCATCATTC
s_1CS2FW_337	507814409	LG2	46.06	x								AACAGTTGGGTCGCAARTCYGACATGTATCTTTNCTGTTGCTCTTATTCTCACAACGTTGCTCCAAAGGGANANNTTATTGCATTTGTTTCAACAGAGGC[A/G]GAGACTGATCATCCTGAGACTGAACTTAAGGCAGGAATTGACCTTCTAGGGCCTGTCGATGAGATATNCTTTGATATTTATGACAGATACGANCCAGTCA
s_2GZZIU_229	507816729	LG2	46.14	x								AATTTGCYCAGTAYTTGTGCANAATCTTAGACGTGTATTTTNNATATCACCAYGATGCRTACAACATWAANGGAGNTTATCTTCATGATCCAGCAACCAT[T/G]CTTGCAGCTGTTGATCCTTCACTTATGACTTACACAGAGGGTGTGGTTAGAGTCCAGACAAGTGGCATCACTAAGGGACTAACAATATTATACAACAAAC
s_1A4CNX_1262	507819786	LG2	46.14	x					49367811	set#2		CCAGCGACAACTTGAGATGGTGGGAGTTYCNRGAGGAGCATTTGTCTGGTCATGCATTTCATATGTATCATCTGACATCACCTGATCAAACAGTTTCCTT[T/C]GAGTTTCAACATAATGTTTGTGGTAGATCAATATATGCAGAGGGCACCGTTGATGCTGTAATATTCCTTGCTAAGAAGGTTCAATCAAAGGCAGACAAGC
s_2GZZIU_317	507824566	LG2	46.14	x								CTTTGACAAGATTACTATCAAGAACAACAAGAAAGATGATGATGATAATTATGATAGTGACAATGAAATANGTCTGGAAAGATGATAATTATATACGYCC[T/G]ATCAAAGACATACGATCTGTAGAATGGGAAGAGACTGTGTTCAAGGACATCAGTCCTCTAATCATTCTTGTGCATCATCGCTATAAANGACCAAAGGAAA
s_1A9BNP_483	507823587	LG2	46.14	x								TGAAGGATGGTGGTAGCGATGGCAGTGCCAACGAATACAATAACAACAGCTTCCTATTGTGCAATTGCAAAGGTTTTGAGAGGCAGAGGCAGAGCGTTGC[A/T]GCTTTCGYCCTTATCACCATCATCATCAGTCTCAGTAACAATATGCAAWAACAATAACCAANNNAATAATAATAATGGTCGTCTTCCATCGCCACTCAMS
v_AP5YO13_307	507823590	LG2	46.14	x								ACAGTCACAGTGGNTACCATCATTATCATYATCATTTTGCACGGCGGCGGCYGATACTGATGCGGCGACGGTTGGTAGTAATACTAATAANNNNNNNWRA[A/T]GAAGAAGAAGAAGAGAAGCAGAAAAAGGATCCGGAACTAATAATAAAAGAANGCGGCGGAGATGCTGGACATAAGGGTTGGGCGTGTTGTTANGGCGTGG
s_1A22DL_339	507817306	LG2	46.34	x								TTTCTTCTATGGAGAAAGCCAGGCAAATCATGGGAGAGTTTCTTGAGATATGGCAAGAAGCTGTATCAAARAGATCATTACCAGGACAATTTATGCATAT[A/T]GAACCAAATTTTGCAGAATATGGCCTCGCAGACCACTATACTTCCCAACACACAGCTGTTCAGTATGCTATTGTCATGGCACAACTAATTGCAACAGTGC
v_8527_77	507814298	LG2	46.39	x								AAGTATTAAGCATTGAAACGCGGTTAYTTATATTGNNAAAANCCATGGNACAGCTGAGTTGCAGTTAAATTNCTTTAGCATTTTGTTACAATGTTTCTKT[T/C]CGTTTGTGCAGGGTACATCTGCCTTGCTACAATTTTTCAAGTAGAAGATGTCATGTTATAAATTGTTATCTGACTTGGGTTTTCAAATTAGCTATGTTTG
s_1EGT34_708	507822299	LG2	46.39	x					49200699	set#1		AAATTCTCCATGGCGGTCATTCTCTCTGTCTGATCTACAGTGTGTTGCTGCAGCAACTCCTAACATATCTAGCTTGGCAATTTGTAGTCGAGATGAGGAA[A/G]ACAAATTACATTGACAAGCTTGTGTTTCATCCCATGCYGAGTTTGAAAGTTGGAAGCATGTTTGTGTGTTAATTCTTTGCAGGCAGTCTCCTTGATTAAT
v_8527_518	507819958	LG2	46.39	x								AAATTCTCCATGGCGGTCATTCTCTCTGTCTGATCTACAGTGTGTTGCTGCAGCAACTCCTAACATATCTAGCTTGGCAATTTGTAGTCGAGATGAGGAA[A/G]NCAAATTACATTGACAAGCTTGTGTTTCATCCCATGCYGAGTTTGAANGTTGGAAGCATGTTTGTGTGTTAATTCTTTGCAGGCAGTCTCCTTGATTAAT
v_AP5YO13_222	507820024	LG2	46.39	x								AATNGATGGAGAGTTCTCTTGCCAGACGGGTCCTATGGCATATACCCGAAGCCTAGAGCCCTGGAANCTTATGAAATATTGGATGTTKTGGAGCATTATY[A/G]CAGGGCAGCATCGAATGCCATTCGAGCAGGTTTTGACGGAATTGAGATTCATGGGGCACATGGCTACCTCATYGACCAATTTTNGAAGGATGGGATYAAT
v_5326_61	507821035	LG2	46.65	x								GGCCTANGGCTTGGCAGTGATTGATAGACTTAACAAANCTCCAAGTAGAACTTGGCTCAAAACTCACTTATCTTCATGTGACTCAGCCTCGATACACAGC[T/C]TATGGGCAGACAGAATCTGGAAGACCTGGCACTGAAGAGGAGGAAACTCACCTAATTAGGGCCTTCAGAAAAGNCTTATCAGGGAACCTTTATCTGTAGT
s_1CSO13_616	507811239	LG2	46.71	x					49400190	set#2		GAATATTTTCTGATCCGTTRGCAAAAGACGATAGTCCATGGTACATATCAAATTCCAAGGACTTATCATTAAATGTATGGTCACAGTCCACGGATAGCCA[C/T]GAATCTTTGGTGTCAAAATGATAATTTTTGTTGTTAATTGCGTTGGTCCGGACCACCTGCAAATCAATCTTGGATTTGTCCTCGGCGRACTGGCCTGAAG
v_5326_304	507813886	LG2	46.71	x								TGGAGTATTGGGAGAGATCCTTCACTGTGGGATGCACCTGAAGAGTTCTATCCAGATAGGTTCTTGGGGAAGGATATTGATGTGAAGGGACAATATTT[C/T]GGACTTTTGCCATTTGGTTCAGGGAGSAGAATGTGCCCTGGCTACAGCCTCGGACTAAAGRTGATTAGTTCGAGYTTGGCTAATCTGTTACATGGATTTG
s_1CSO13_1244	507812662	LG2	46.71	x					49399566	set#1		AAGCTTTTTNGTGGACACACAACTCTTTNCNGTACATACAGATCTTGTTCTTTCTTTCATCCAGAAGGAATAGTGCTCTACCATGCAAGGTNGGCTTGGA[T/G]TTTGTGTACCTTTCTGTGTAACGTGAACGCAAGTTCAGTAATGTGTAATTTTNCAATTATATTATGAGTTAAAANTTNCCTGGCSTGAAATGCTGCTATA
s_1AWIY5_494	507813174	LG2	46.96	x								CCAGCACCGCCGCCGGATCCCCCGTGGGGAACGCTTCTCTTCTCGGCTACGCGCAGGGCACGGCGCGTGGAATGGCGAGTCGGTCGCGCGTCGCAKCTTA[C/T]AAAGTTTGTTGGAGCGTTGGGTGCTTCGGATCCGATATTCTCGCGGGTATGGATCAGGCCATAAGCGACGGCGTGGACGTGCTCTCGCTCTCTCTCGGCG
s_1DDKFQ_844	507811951	LG2	46.96	x								TCCACATTGATCCTNATCATGNTGAACAAGCAGCCGAGCTCMTCGTTGGCTTCTTNGAGAAGTGTCAGAAAGACCCTTCTCACTGGGACCAAATCTCTCA[A/G]GGAGGATTGAAGCGGATCTATGAGAAGTACACATGGCAGATTTATTCCGAGAGGTTGTTGACCCTTACTGGGGTTNATGGCTTNTGGAAGCACGTGTCTA
s_1A6W6U_282	507812340	LG2	46.96	x								TCGTCGCAGAGAGGAGAAACAAGAAGAAGCGGATGGACCCAAATATAGAGNACCGTGCAAAGGAGCGTAGGGAGGACCAAAATCCAGACTATGAAGCCAC[T/C]GAATTGGGTTCTTTTCATGCTGTGGCTCCTCCTGGAACTGTTGATATTCGCGCCGCCGATGCACACAAGCTATCTATTGAGAAGAGCAAGTACCTTGGAG
s_1CGUEW_352	507813597	LG2	47.02	x					49500886	set#2		TACYGCTAACAAGATTGGRACTTACAGTCTTGCATTGTGTGCAATGTATCATAACATTCCATTTTATGTGGCTGCACCTTTGACATCCATAGATTTATCC[C/T]TTTCTTCTGGAAAAGAGATTGTTATAGAGGAAAGATCCCCAATGGAATTGACACACACGCGTGGGGGACTTGGGGAACAAGTTGCTGCATCTGGAATCTC
s_1AK0RW_744	507820311	LG2	47.28	x					49496903	set#2		AAGGCTCGAAAGCGAGGCAAGAAGTCATGAGGCCCTGAANGCTGGATCCACAGAGAGAGGAAATCAAGTCCCTCTGGCTCTGCAATTCGGAGCTACATTT[A/G]GACAAGAACACCCTCTTCCTCCGACCCCATTTGCTGCCAAAGAGTCGCTTGTTGCGGCTGTACGTGGAGGAGCCCAACATGGAAGKGCACGTGGATTGGT
s_1B59M1_852	507819235	LG2	47.28	x								NGAGGAAATNTTGTTGGTAARAACATGAACAAATAATACAAAGCAGCAAACAGTGACAATTTGAAAGTTGRGAGTTGTACTGCTGCTGAAGCGAGGCKGR[T/C]CAATTGTTTAGACTTTAGAGCTCTTCCAAAGTCTGTAGCAGACAATGGCTRNCAAATGAAGGTTGAGGSTGCGGGACTTGAATAKTTCATTGCCTCCACC
s_1B5MGN_1082	507813323	LG2	47.28	x								NNNNNNNNNNCACACATACATATAATACAATAGAGCACAGAGAGAGAGAGAGAGAGAGATAAAATATATG[T/C]GTCATAGAGTACAGAGAGAGAGAGCACAAACAACGAGGTGTATTCTGAGTTTGGYTATATATAAATTTTGATMATTCTCTGAACCTTTGAAAGGAGTNWA
s_1AK0RW_506	507813674	LG2	47.28	x					49497129	set#1		GCTGCAAANGGTGCTACTAACAATGATGAAAAGCAGAGTGTAGACTCGAAGAGTGTTGTGGAGCTTACAAGTGGAACATCAGACGATGGTCAGGAGAAGA[C/G]TAACGATGATGCTCCAGAGAACAATCCTCAATATACCACCGTTTATGTGGGCAATCTTGCTCCAGAGGTCACTTCAGTTGATCTCCACCGTCATTTCCAT
s_1EN941_680	507815372	LG2	47.58	x								NNNNNNNNNNNNNNNNNNNNNNNNNNNNNNNNNNNNNNNNNNNNNNNNNNNNGTGTTGTGGAGCTTACAAGTGGAACATCAGACGATGGTCAGGAGAAGA[C/G]TAACGATGATGCTCCAGAGAACAATCCTCAATATACCACCGTTTATGTGGGCAATCTTGCTCCAGAGGTCACTTCAGTTNGATCTCCACCGTCATTTCCA
s_1AMQRD_1902	507816703	LG2	47.58	x					50321247	set#1		TAGCAACTGCAGCTGATCTACGATCAAAGTAATCCACAAAACCATAGGATGACTTATCTTTCCTGATGAGTTTGCATCCTTCAAGGGGACCAGCAGTAGC[A/G]AATACTTCTTGAAGGACGGGTTCRGTGACATTTGGGTGAATGTTACCTACATATACACTGCGGCATGTACTTGAATCAAACCCAGGAGGCAGATTNCCAC
s_1C34E9_788	507814713	LG2	47.84	x					49446088	set#2		GCTGAGTAACATTCATGGTTYCCTTCACAAGTACCATGGACAAAATACATTTACATGCAGAATGGATTAATGACCTGTTCTCATTCCTAGAATTAGCGAT[A/G]CTGGACCCATCAGTAGAATTCA
s_1BFS9O_642	507811572	LG2	47.91	x					51060092	set#1		TTTGGCAATAAAGTGATTAGYGAACGCGCTCAACCATCTCCTCAACCTCTTGCTGCTGGTAATTTCTTGTGATTGCCTTTGTTTCTTTACCGACAAGCTC[A/G]AAAAATAGAATGTTTGGAGCATCATGTTGAATATRTTTGTTGATTAAAGTATGTATTTATTTATTTACTGCAGATTTACCAATTGCAAGGAGAGCTTCAC
s_1EA2Q9_202	507818911	LG2	47.91	x					51194147	set#1		TGCTCATGGAAGCTCCACTTGTAGAATTGCAGGTCATTGATTCTTTTNAATTGCTTCATCTTTATCTGTGGTCAAGCATGCTTGCGATCAGGTGTTTGGA[T/G]GATATCCCTACCATTGTAGAGGAACTGCCGTTTGAGGTGTCTGGTCCTAGAGCCCGAAGATAAGTCCCTATGGACGTTTTGACGTGACTTTGGTTCATTG
s_1BHBGS_874	507821726	LG2	47.91	x					51098938	set#2		GAGAGTATGCAGGCATAGCGGGAACAAGGGATGCAGGAAACAGTGAANCCGGGCATTCTGTATGACGTATTTCCAAGAAAGCAATCCATCTGGGCTCTAC[A/G]ACTTAAACCATTAATATCCATCGAAAAATCCCAGTCAGTACCCGATATCAGTAGAAGAGTAAATAGGCAACAGTTAAAATTCTTTTNGGAGCTCRWTGTT
s_1A3X9U_1091	507811379	LG2	47.91	x					50975579	set#1		TTAACTTTGACCAAAATTCAATTTAGTCCTCTAACTATAATTCCATTCAATCAAGTCTAGAACTTTCAAGTTTATTCAATTCAGACCTCCCGTTAGTCTC[C/T]GTCAAAAAAGCTTCCTTAGGGACCCTCTAAACGACGACATTTTGTTCTRCCAAATCCATGCTTTAGAGGGTCTCTAATGGAGCTTTGTTGATGGAGACTA
s_1A5KAU_1179	507815644	LG2	48.07	x					49663940	set#2		TATTGTTGCTGCTCTTGAGAAGTCTAGGGAAGGTTGTGGACGTGAAATTTTGGCCAAATATGCTGTTGCYACTTCCAATTTGAAYCGATCAAGTCCTATT[C/G]CAGTTGATTCTAGCAAAAGGACCAGTACTTGTGATAGGTATAGTAATAAAGGTTGTGAGGAACTACTTCAAGGCGATAATTGTGAGGAAGATTATACTTA
s_1A5KAU_1349	507813048	LG2	48.11	x					49663493	set#1		GGATAAGGGATGAAGGATGTCCTCTCATTCATGAGGATACGGTATTTTGCAAGGCTATACTTAACGAGTTTGCTCTCAAGATGAATCTGGATAAGCCTAC[T/G]TTCAATACAGTTCAGCCAGAAGGGTTGCTACCAGTTTTCATATCTTCTACGGTTTTNNAATGGTGTATGCTATACTGGTACCNCATGGTCGGAACAAGAA
v_5337_490	507811948	LG2	48.26	x					51979750	set#1		ATGAGAAGGGAATGGTCCGCAAATGGATCTCAAGATTCGAAGTTTGGCCATATCTAGAGAATTACACCGAGGATGTTGCACAAGAACTTAACAAAGAGTT[A/G]CAAGGAAAGCCAGATTTGATCATTGGAAATTACAGTGATGGAAACATTGTTGCCTCATTGTTGGCCCNNNAATTTGGTGTTACACAGTGCACCATTGCTC
v_822_478	507811382	LG2	49.45	x					50867166	set#2		GGCAGCRTTGAATTCATTTGGGTTTGGTGGTCACAATTCATCAATCATATTTGCTCCTTACAAGTGAAAGACCTGGCAGGCACTCCAACCTTGCTGTAAT[A/G]CTGAAGGTATGTGGGTTCCAAGATACCTATCTGTAGTAAATGGAAATTGGGATATGAGAGAGAGAGCATGCCAAGGGTCACATTATTCAAGACAATTTCC
v_822_348	507821498	LG2	49.45	x					50867247	set#2		GTGAGATAATGGCAACACTTGCAAGAATTGGTTTTTTNGATACCGAAGCTCATCCAATTCTTAAGGATGGAANNAAACCGACATTCAGAACATTTTNGTT[A/T]GAACTTCTCAAAAGTGAAGATGTGGATGGACCTCTGATAGCGGAGAAGGACATCACTGAAAGGATTGTCACACTTGGACATTGCAAAGAGCAAGGAACTG
s_1BFS9O_566	507814647	LG2	49.45	x					51059968	set#2		RCATTTCASTGAGGCTGTTATANAAANGATAGCCCGCAAGAAGGTGAGAACGTTNCAGGACCTTCAGGAAATGAGCTTGGAAGAGCGCTCTGAGCTGCTT[A/G]CTCAGGTAGCTGGATTCTCACCTGCTGAAGTACAAGATGTTGAAATGGTGCTGGAAATGATGCCTTCTATAACAGTTGAGRTTACATGTGAGACTGAAGG
v_5337_300	20090339	LG2	49.45	x					51979940	set#1		ttggtcgatttatcatcaaacaggtcacgaagacagagctggagtcattcatcaagtttgcaccggcttactttaagtatttgtctgaatcaatcagtacaagaagcccaacttgtctggcaaagatcttgggcatttatcagatttcgttaaagcatctcaaaggagggaaagaatcaaagttagatgttttggtaatggagaatcttctatataggcgtaatgtcacccgactttatgaccttaaaggatcttcacgttcacgatataatccggacacaagtgggagcaataaagttctgctggatcagaatttgattgaagcaatgccaacctctccaatttttctgggaaacaaggcaaaacgattactagagagagctgtttggaatgatactt…
s_1BHOA4_305	507816960	LG2	49.45	x					50235891	set#2		ATTCGAAACAAAGATCGGTTGGGAATTGGAACYAAGAATANNNTYANNNNGAAATCAAAGATTTCTATCTCAACAGTATTACTATTATGTCATTGGAGCC[T/G]NCCCCTTTCCAGGAAGCAGCGCGCTGCGACGTCTGCAAATGCAGCTNCAACACTTNNCCGGCGAAGRCATCAYTGCCGRTGTTGNTGGGAGGACRTTGTG
v_16159_347	507822795	LG2	49.52	x					52577391	set#1		TTNNMCCAAATGAGATAKGTTAGAGATCTTGGTGACTACCATATAGCTTCAGGAATCTCRCTCGTGTACMTTTTNAGTGTAGACTTCGCATWATTCCRTG[T/C]AAGTAACCACCGGTCATAATAAGTGAAACTAAAGATACAACACCTGCTGGAAANTATCTTCCCTGATTTCTTAAAACGAGCACCCATCACTCCCAGAAGA
s_1A9ZA4_509	507820734	LG2	49.52	x					55401140	set#2		ATGATTATTATTCATTCTCCATCATCCCAGCCGTGGGAGAGGTAGTTGCAGGTGATCGGGATTCTTATCAGTACCTGGTTGAGAGTATTCGCCGATTTCC[T/C]TCCCAGGAGACATTTGCTTCAATGATAGCWGCTGCAGGGTTTCAGAAGGTTGAATATGAAANTCTTGTTGGTGGGNTAGTTGCCATCCATTCTGGGTTNN
s_1A3X9U_1197	507817999	LG2	49.74	x					50975273	set#2		CTTGCACTACTGGCCTACATGGNAGTTGAGATTTAATCCTGACACTGCAATGTGGCGGCGTAAGGTAATCAAGTCATTAGGAAGCAGTAATGCCTGAAAT[A/T]AGCATTATCATCTGGCTGGACAGATTTNNTTNNGNNAGGAAGGACCATAYGAGCATAAAGTGTGTAACGACTGAACTGTACTGACCTATCCATGGTTNAA
s_AE01AHDVP_432	507824673	LG2	49.79	x					51212438	set#2		ACCTATCCATGGTTAAAGGAGTGNNNAACAGGTGCTGCAGCCTTCTGGTAGGACATGGTTATTTTGGAATGGAGCTGGGCTAACATGGTTTTTCAACAAA[C/G]AGAGGACCGTAAAAGGCACATTTTATTTNGGCGGGCACAGCTATATTCATAAAGTGTCCAGTCATTTTATGTTTAAAGATGATTATATACTGAATAGTTA
s_1AWVUH_1607	507814440	LG2	50.39	x					50789253	set#2		CCTGGTCCAAGTGTCGCCGTTGGCATTGGAGGTGGATTTGATGTTTNTAGCACTGNTTCTGTTTCTTGGTGCTGTAGCTGCTGTTGTGAGAAGATTCGTT[C/G]GATCAAGATTTGAAGATGATGATGATTACTAGTGGCAGATAGAACTTTTTTNNGATGCTTNAATTATATAAGTTTNACTTAAGTGGCTACAAGACACGTT
s_1B5HHG_391	507819776	LG2	50.41	x		s_1A1GQ0_642	0.0000	28.73	52465124	set#1		GTGCCAAGGATAGGCTAGAGTGCTTGATGCTATCTCGAAGAACRGTTTCTGACCTTTCGCTTATTAGACCATCGTCGAGTSTTGTAYCCGAKGAGCCGGG[A/C]CCGGGTACAAGCCCTTTGAGGGTGAAAATGAGGTTGCCAAGTTCCCAAGTGGCTAAATTGGTGGCYGAAAGCAGAGATAAGGTAGAGGTGGCWGAGAAGA
s_1AP1PA_422	507812497	LG2	50.41	x					55320740	set#2		ACAGCTACAGGGAGCTGTCTGAGATTGCTGAGCAGGCCAAGCGACGAGCTGAGGTTGCAAGGCTTCGGGAGCTTCACACACTCAAGGGGCATGTTGAGTC[A/C]GTGGTGAAGCTGAAAGGACTGGACATTGATACAATCCAGCAGCATTACACAGTGTGAAAACTCAGAAGCAACAATTCCTCGAGGGGNAGAAAGGGCTRMG
s_1BSOG8_607	507813224	LG2	50.41		x				55315751	set#1		GTATGCAGTTGTATTGGAGTGCAAATTCGACTCATAAAAGTGCACAATACTTCCCAGAGCCTGAGAAATTTGATCCAAGTAGATTTGAAGGACGTGGACC[C/T]GCTCCTTACACATTTGTTCCCTTTGGTGGAGGACCAAGGATGTGCCCAGGAAAAGAATATGCAAGATTGGAAATACTTGTTTTCATGCATAATTTGGTGA
s_1B15T6_169	507819296	LG2	50.43	x					52915074	set#1		TGGATGCCAAGGAAGAGCAAAAGANGGAAACTAGTGTGACCTTATTAAAACTNTACTAGAGAGCAAGTTGAGGGACTAAAGAACAGAGCCAATAATGAAA[T/C]CCCATATCAAGAAAATGGGGTGTCAACAATAAGGCCATATTCTAGATACGAGGCTATTTCTGGCCACATGTGGAGGTGTGCTTGTAAGGTACGTCGTGTA
s_1A91G4_953	507819298	LG2	50.43	x					53116591	set#2		AACATGTCTCTACGGCGACCTCTTGTCCAAGCCACTGGGTTATTCTGCTGGAAANCTAAGGGAAGCCATTGAGACAGTGACAGATGAGTATATAATGTCT[A/T]ATCTTGATTTTATAGCAAGTCAGAAACATGTTGGTGGTCTGAGGAACAGCTTTCACATTCGAGGACTCGGTACAGAAGCACCTTTCTTAGGGAATCCTAA
s_2FTALG_272	507814735	LG2	50.43	x					53676815	set#1		TGCGAAACTAGAGAARCTTGCTGAAGGYGAATCGGAGCCYAAAGGAAAACCTATAGAAGCCATGCGTGGAGGCAGGTAAATTGGATCAATTCAATTCACT[A/C]CTGCTGCATTTTWNNNNNNNNNNNNNNNNCTSTGGATGGCTACRTGTTTTACTTTTTCATATTCTTCAAGTGTTAAGCAGGTSAATTTTTATGAYGATGA
v_216_139	507814384	LG2	50.43		x	s_AE01BE5WC_1029	0.0000	46.91	53543344	set#1		TTGGCCTTNGATGGGTTCTGAGTTTCTGTTTCTAGAATGAACATATCCTTTTNATATTGCCTGTATTAGTATATTGTATTGCTTAGATCTTGATGAAAAC[A/G]GTGAAATGTAGAAGTATCTGAAGACTTTGTGCGTGGAAGAGTGATTGTCATCTAATGAGTCTTTTATTAGAGGATACCNN
s_1AP1PA_530	507814447	LG2	50.43	x					55315951	set#2		GAGTACACAANACCCCACGTTGCCAAGTTGAAGGATGCAATATTGACTTAAAGTCATCAAAAGACTACCATCGTAGGCATAGAATTTGTGAAAGCCACTC[A/G]AAANGCCCAAAGGTCATCGTTGCTGGTATGGAGCGTCGGTTTTGCCAACAGTGCAGCAGGTTCCATGAATTGTCAGAGTTTGATGATAAGAAGCGAAGCT
v_12238_322	507813377	LG2	50.43	x								CACTGCCTTTTNNCCATGTACCGGAGACTCCAAAGCATCCAGATTTTCAGTTGTGGAAGTTCCTTGGAGAATGAGTTGTGTTGATCCTTTGTTTATAGTT[T/C]TTATTTGTATCATGYACATGTTCAAATTATATCCAAATTTGTAGCATATACAGCTTGTGAGGTGTAGCTATAAATGTGTACCCATTCATTTTATTAGTAA
v_10866_44	507813374	LG2	50.6	x					55898431	set#1		TATGTTAATCAATCTTGAGTATGTAGCAACTAGRTTTCATCCATCATTTCTCATTTTTCATTATTTAGGAGGCAATATGATCTCATGTGTGTTTATTGAG[A/C]ATTTCTTCAGCAATTTAGTCCTCATTCTTTATCGGGTCATACATCCTGCTAGAGTTTCATTTGGGTGGTGGTCTTGTCTATGCTTCTTGAAAGTTTCACA
s_1CMKX8_244	20090452	LG2	50.6	x					53676821	set#1		agcacaacgacccagggttctcttcggttctccggtctagccaagttctctatcccagatctactcaaggtaaccaaattctggctgttgaagatgtcagtgactctgtcactctcatttgtgggttcagcgccatttccattgccatttagttgagccacctcttcttgtttgatgttccctttgtgaaggccacactccttagccttggaatcctcccaccaccaccttccctccctctcatgctgcccaggtaggactgaccttgtgcatggctcacatccaattgagataaatccctgtgagtgcaaagaattaacaggtacattcatggctcgaaggaagttccatatgtcctgaccttcgacattggccacaggattccacttcgtcaagcta…
s_1C8OHP_583	20090031	LG2	50.6	x		s_1AQB26_1695	0.0000	54.14	57831500	set#2		agcacaacgacccagggttctcttcggttctccggtctagccaagttctctatcccagatctactcaaggtaaccaaattctggctgttgaagatgtcagtgactctgtcactctcatttgtgggttcagcgccatttccattgccatttagttgagccacctcttcttgtttgatgttccctttgtgaaggccacactccttagccttggaatcctcccaccaccaccttccctccctctcatgctgcccaggtaggactgaccttgtgcatggctcacatccaattgagataaatccctgtgagtgcaaagaattaacaggtacattcatggctcgaaggaagttccatatgtcctgaccttcgacattggccacaggattccacttcgtcaagcta…
v_AA4YD15_59	507817717	LG2	50.6	x					53679051	set#1		GAGTGAGAAAGGGGGNNSAATTCAGCTTGCACATTGCAAACCATTCTACAGTTGCCTTCGAGCCGATTATGGCATGATTTGGCTAGAAGATTGTCAAAGT[A/G]AATGGCCAAGAATCAAAAKGGCRGTGCTATTTCCATTGATTGTTTGTACTTTTTTTNNNCTTCCNACTGTAGTATTATTGTTCATTTTTAGNN
s_2FTALG_502	507821599	LG2	50.6		x				53678598	set#2		TTTTNGAACCAATAGAGGGAAACATATCTAGATTTGTATTTTGAGAACATTATAGTAATCATTCTATTATCAGTACCCGATACTTTTAACTCTCAATGTA[T/C]TATTGTCAAGTTTGAGAAGCAGATANTCTTTCTGTTTCCATGACTTTTNAAGACTAGGGTGGTCCATCACTTAAAANNGCCAAAGTCGATRTTGACAGAA
s_1A09VM_586	507814772	LG2	50.6	x					53329801	set#1		CTTTGANTTACGTGACTGTAANGGNAGCAGGCCACTTTGCTGCAGAATACATGGTTAAGGAGTGTGCTGCCATGATAGATAGGTGGCTGGCCTATTTCCC[T/C]NTTTAAGTGTGACTGGTTNAAATTGATTTGGTAATTTGATAATGTGGAAGCATGTTTTCTCACAATGAANTTTTGTTGAACTTCAAANGTTAGTGCAGAA
v_AB14YP01_288	507818157	LG2	50.6	x		s_1DK955_1161	0.0056	51.42	52959703	set#1		TATGTAAATATAGATCCTAKCAATTATCAGTGCGTATCAGATGTTGCTGCTATYGACGCGCTGACANGTGACATAAATTTGGTACAAATTTTGNAACCAT[A/C]TTGTAGCAATGCAGTCCCAGAACCAAATGAAGATGTAGAGTCGGTTCGAAGATTTCTCACAAAAGTTTCTAGTCCTACAACAGTTNCTAGTCCTACTGCT
v_216_481	507822695	LG2	50.6	x					53543002	set#1		ATTTCAACTCCCTATTTGTTGCTTCCACATCATCCTTACTCGCAGGTGTAGGTCCCACACACCTGTGATTTGGCAATAAATATCTCATAAGCCCACTTCA[T/C]GGAGCGGACACAGGAGATWTCTTCTCATGATYTGGATTTGTACTGATTTTGCWCATCGTCCTCATAGGTCTCACACCTGTGAATGAGGNYGGTGTGGAAG
v_2318_258	507821390	LG2	50.6		x				53389837	set#1		GCTGTTCTTGAAAGGAGCTCTGGTAGATTNGTGGAAGCTYGCATTTTCATACCAAGTGAATCCTCTAGCTGCTGTTCAACCTCTGGCTACTGCAACACGA[A/G]GACAGTGACATAAATTTTTAGTCATTAWGCTCTTTRGGTGTCCAATACAGGTATAAATACAGATATCTTCAAATGAACAGCCTCTATTCTAAAGAGGCAA
v_14880_379	507824180	LG2	50.6	x					55445760	set#1		TGGAAGTTGYTGAAGRGTGCAGATGGTGTTCTTGTTCCAGGAGGNTTNNGGTGACAGAGGAGTGCAAGGGAAAATTCTTGCAGCAAAGTATGCCCGAGAA[A/T]ATARAGTTCCATTTCTTGGCATTTGTCTAGGAATGCAAATTGCTGTCATYGATTNTTGCACGATCTGTTCTTRGTCTGAANGATGCTAACAGCACTGAAT
s_1AGLYG_1719	507819200	LG2	50.6	x					53748473	set#1		TGATGCCGCAGTTTCCTCAGAACACTTCCACTCCCATTACATGGTTTCGATGATAATTTAAGAAATTGCATTTTGTATTTGTAGGGTGCATCTCCATTTT[A/T]AAWTTTTTNNTTNNNNNAATSGAGAGTGGAGCTGCCGAGCTAGGACCCATGTAGCAGTTAAGGGGATTAGAAATTGGGAATGTCCTTCAACAATCAACAT
s_1AGLYG_1650	507823816	LG2	50.6	x					53748542	set#2		CGTGAAGATGTAGTGGAAAAACATTTTAGACCACTAAAATCATCCAAACACTCNNTATAAATACATGTTTTCCTCAAAGTGAAATTCCAGAATGGTTCAA[T/C]CATCAATGCATGGGCCCTTCTCTGGCTATCCAGCTATCTCAAAATTTCAGTATTGATAGTGACTGTAGTATTTTACTNATTTNCCTCCTAGCCTGCTAGA
v_AA4YD15_74	507812090	LG2	50.69	x					53679051	set#1		TCCTGAGGTCATTCTAAACCGGGAGAAAAGTCCGTGAGGCTTTGGATGCGGAGGAYTAAAGACGTTGCTYATGWTGTTGATGATGTGCTGGACGAGTTTG[A/C]TTATGAGATTCTCCGGCGAAAGGTAGAGATCCGAAACCAGATGACGAGAAAGGTACGCTTCTTCTTTTCATTTTCAAACCCTATTGCGTTCCAAATCAAG
v_AA3YL05_473	507812385	LG2	50.72	x					53937932	set#1		GGAAGAACAATATACTCACAGTAGCTATAAATGCGGTTTTTGAAGAGCTATCATAGAGAATAAATGCAAACTTCCCATGGATATCTCTCACAACCTGGTC[A/G]GCAGGATAAGGACCTCTATCTCGCAGAGTTCTGTAAGC
s_1A3BM3_1121	507824545	LG2	50.96	x					58047638	set#2		AGCTCCCCTCTTCTGCTGACCCTGATAAAATGGCCAAGATGCAGGCNATTTTATCGCAATTCACAGAGGAACAAATGAGTAGGTATGAGTCCTTTAGGAG[A/G]GCTGGATTTCAGAAAGCTAACATGAAAAGGTTGCTAGCAAGCATCACTGGAACCCAGAAAATTTNCTGTGCCAATGACAATTGTAGTGTCAGGGATAGCA
s_1A29N7_1110	507813385	LG2	50.96	x								TCATGGTGGTGAATGATNGTTTGCATAGGTATAAGTNTATGACTAAGTGGATGTTCTNCTTNGATGTGGATGAGTATATTTTNGTGCCTCCCAAGAGCAC[T/C]ATCAAGACTGTGTTGGATTCACTTTCTGATTATAATCAGTTCACCATTGAGCAAATGCCTATGAGCAGTAAGCTCTGCTTGTCTGARCCTAATGGAAGAA
v_AA3YL05_332	507814941	LG2	50.96	x					53938073	set#1		TYGCMTGGGTAACAAAATCTGGGGAATCTGAGTTGGAAGTGCCCATAGCAATTCGCCCAACGAGTGAAACTGTCATGTATCCTTACTATTCTAAATGGAT[T/C]AGGGGACACCGTGACTTGCCTTTGAAACTTAATCAATGGTGCAATGTTGTTCGATGGGAATTCAGYCATCCTACGCCATTTATCAGGAGTCGTGAGTTTC
s_1BQKE1_1092	507822698	LG2	50.96	x					56263317	set#2		ACTGTKGAGGCAGTACATACATATTTNATNATTATAGGGATTGCATATAAAANGAAWGGAGAGGAGACNNTGAAATCACACCGAAAATGAGAATATGTAC[T/C]AGTGGTAAAGACATGATTGTAGTGTTTTCCTTTATTATTTATTTTTTTACTAACTTGTGGGTGTCGCTTAGATGCTACGCATTTGTATTAGAATGTTATA
s_1DIJYP_1055	507824178	LG2	50.96	x					56262097	set#1		TGCATGAGCCGGTCCACATTGCCATGGTTGGNAAGTATACAGGCCTTTCAGATTCCTACCTCTCTGTACTGAAGGCTCTTCTGCATGCTTCTGTTAGCCA[T/C]GGCAAGANACTCTTTGTAGATTGGGTTCCAGCTAGCGATCTTGAAGATGCAACTTCAAANGAGAATCCAGATGCYTATAAAGCTGCTTGGAAGTTGYTGA
s_1A6FHY_1087	507819202	LG2	50.96	x					56160124	set#2		ACGTTGATTGGGATTCAGCTGCTGAGATTGAAGATTCTGATGCCAGCGATGACACAGAAGTACCTCCAGCGCTGGGTTATGGAGCACTTTACCTGGTCAC[A/G]GCTTTTCCAGTCATCATTGGTATCTCAGTGGTATCAATTTNNTTTTNCAATTCTCTCCAGTAGATCTTGCCATCTTGTATAGTCTCTGTGCCTTGTTATG
v_11587_425	507818450	LG2	50.96	x					56568752	set#1		GTGGAAAACGCATACTAAAGCTTCCTCCAGAACTCGGATATGGCGTGAGAGGTGCCGGGTGTAAAGGAGGTTCTTGTATTATTCCTCCAGATTCAGTTCT[T/C]CTGTTTGATGTAGAGTTCGTTGGCAAGGCATGAGAAGTTGTASCCAAAGAGCCNGGAAGCCTAAATCAATCAGTTTTTMAATATGAATTTTGACGTTAAG
s_A5M2P_551	507818447	LG2	50.96	x					58369795	set#1		GAAGAGAAGCACTTGGTTTCAGCTTCTGYTTTGGCTTTCTTGATGTTCTCTTGCAACCAGAAGAGAGTGTAGCAGCTGAAGCAGCTCCATGTGAACTAAC[A/G]GTAGCTCCCTCCGGCCTTGCCTTCTGTGATAWAGTTGTAGGAACYGGCCCTGAGGCTGCCAAGGGACAGTNGATTAAGGCACATTATGTTGGGAAATTGG
s_1D5MU2_276	507821098	LG2	50.96	x					58047638	set#2		TTTGTGGGGCTTCAGACAATCGGGAGCTTCCCCCNAATTTCATAAAGCTTGCAAAAGATGTTTATACGCCTGACCTAATAGCAGCTTCAGATTGCATGCT[T/C]GGAAAGATTGGATATGGCACAGTCAGTGAAGCCATGGCATACAAGGTGCCATTTATCTTCATACGCCGAGATTATTTTAATGAAGAACCGTATTTGAGAG
s_1A3BM3_510	507823063	LG2	51.17	x					57935348	set#2		GTACTCACATTGGGAAATGAAAGGCGTTCCTCTAAGAATTGAAATTGGTCCAAAAGACTTGGCAAATAGTCAGGTACGTGCTGTTCGCCGTGATAATTCA[A/G]CANNAAACAGACATCCCTAGGGACAAGCTGGTNGAGCAAGTNAANGAAATGCTGRACRATATCCAACAAAGCCTGTTTGWTGCTGCCAANCAAAARCGAG
s_CKGXV_407	507824013	LG2	51.27	x					58370224	set#1		ACTCAGTCTTTGACAGTACCCATTACACAATACCAGGTCTTGGTTCTGAAACCAATGCTCAAGCCCCTCAGCAACCCACTTGGGATGAGAAATATAGAGA[A/T]AAAGCYGATGGCTTGATCTTTGGGAAAGATACCCAGAAGAGGAAATTGAAGATTTTGGAGGAAGAGGAAGAGAGGANNNGGAGAGTGCTYGCTAAANGCT
v_AB14YP01_324	507821965	LG2	51.27	x					52959667	set#1		TCAATTACTTTAGTGGTCTGAAGAATGACATGCTCATGCAGAGATATGGATTTTCTTCACCTGTGAATCCTTGGGATGTGATCCAKTTCTCGGGCAATGC[A/C]CGTATTCATTTGGATTCATTCTTGTCGGTCTTCAATATAGCTGGCCTTCCTGAAGAGTATTATCATAACANNNGTCGGCTATCCAATGATGGAGATACTT
s_1AGDQJ_1114	538940245	LG2	51.32	x					56206545	set#1		AGGCATTGGNCNGTACCCAGGTAGACGGATTNCAAACTCGCTATGNGAATAATCTTCAGCAATCTGCTGANGGACTGAGCGATAGTGAGATCCAGCCAYC[A/T]TCACATATTCCGCATAGATAAAATCCCAACTGAAGTTGGTGACGCAAACAGAACGAATTCCAGCATCTGCAGCTGCTCGGCATGCAATWGGAACAACATC
s_1A6FHY_1229	507816566	LG2	51.32	x					56160950	set#2		GAGGGCTNGAAATATTGCACCAGAAGAAACCTTGCACATTGGGNACAGCATGCGCAAAGACTATTTGCCAGCRAAGAGTGTGGGGATGCATGCATTACTA[T/C]TAGACAGATTCAAGACACCAGATGCTAAGGAGTGGAGGCAATCTGGTGCCATTGTGCTTCCAGACTTGATGGCVGTAAANNGATTTKCTTACTTCAGAAA
s_1CJ4H4_550	507816563	LG2	51.53	x					55700560	set#2		CATTTGGTTCRTCTGCTCCTTATTCGATCTTTCCAGACTCCCAACCATTTCTCAGGTGGNTGCATGAGCAAGGGCTTAAAGTTGGGATTGTTAGTAATGC[A/G]GAGTACCGGTATCAGGATGTAATTCTTCCAGCCTTGAATTTGAACAAGGGATCTGAATGGGACTTTGGTGTCTTCTCTGGTATTGAAGGTATAGAGAAAC
s_1AJ9XX_1144	507824276	LG2	51.53	x					66552438	set#1		GTGCACTTGAAGCTTTGAAGATTACGACAGGATGCAGCAAAACTCTATCAAACTATTTAACGTGCACTCTGATGGGAAGCTGAGAATGTCTTCATCTGGA[A/T]GGAGAGCTACTATTAAAGACTTCTACGCTATTATATTGCCATCTCTTCAGCATCTCAATTGTAACTCGTCAGAGTTTGATATTAGTCAAGAGGAAGGTGG
v_16278_796	20040046	LG2	51.53	x					57402712	set#1		0
v_12210_251	507823282	LG2	51.53	x					57447925	set#1		TTGTGCACCTGATCCAGAGATGGATTTTGGAGTGGGCTATGAAGGGAAGGATGTGGTGTTKGAGAACTTGAGGCAGCTNATGTGTGCATAGAGTTGCCAA[T/C]GAGACCAACCGGTCATGGGTTTGGTGGGATTACGTGACAGATTTCCATATTAGGTGTTCCATGAAGGAGAAGAAATATAGCAAAGAATGCGCTGAAGATG
s_1D2AZ0_1727	507811602	LG2	51.53	x					66583756	set#2		TCACTCTCTCTTCACCCACCCACTCCTGACCCACCTCCAAAACTATCNAACCCGACCCGACCCAAACCCGACACCAGTGGACTCTCCTCCTCCTCTTCCA[A/G]TTCCTCTACCTTATCTTCCTCTTCGCTTTCTCTCTCCTCTCCACTGCGGCCATAGTCTTCACTGTRGCCTCTCTCTACACCTCAAAGCCAGTCTCTTTCT
s_1A1MRJ_704	507820844	LG2	51.53	x					66375254	set#1		CCNTCTCGATTTGCTGCGACACCTGCTCCTATTACATCCGCCGCGGCAAAANCCATTCTCTCTCGCAAGGAGCAGGTCATCGGCGAGGATTGCATGGGAA[T/G]TCCGATCTACCGCTTCCGCTTCAACTGTACAAAGTGTTCTGCTCCCCTCAGCATYAARGCMGNCCAYGTAAATCTTGACCGCGTTGTTGAGTCTGGCGCT
s_1AJQ2X_353	507818283	LG2	51.53	x					56370152	set#2		CTCAAAGATTATGGCCAAGAAGACGCTTTTGCCCTCTGGGACGAACTCTCTGCCGACGAACGAAGCTTTCTCGTCAAGGACATCGAGAGTTTGGATCNTC[T/C]ACGGATCGATCGGATCATTCGATGTTCGCTTCAATCTCACAGTTTGCCGGCGGCGGCAATTGAGCCAGTGCCGGAGAGCAGTGTGTCGACGGTGGAGGAG
s_CKGXV_488	507821403	LG2	51.53	x					58370305	set#1		GCGATCCACAYTGAGTGTANTGTCTGCCTTGGAAGCTGTTGANGAGCTTAGTCGGTTGAACTTGGATAATGCACGTGTTGCGAGCAACACGAGTGAACCG[A/G]CTGCAGGGCRTGGCCAGCTAGTTGGTGGACGTCGAGGCCATAGAGGGCGTCATTCTGGTGATGGCAAGGTGAGACCAGACAAGGAACCAGTGAGGAGAAG
s_1C6RZ6_224	507818280	LG2	51.53	x					59416932	set#1		AACAAACAAAATTTTCTTAGAGAATGAGAGAAACGCAGAGTGAAGGTGAGAGCAACAATAACAACAACAACAACNNNNNNGGTTCCTNGGCGCAACAGCM[A/G]CCGCAAGCTTTGCTAGAGAGGCTCAAAGATTATGGCCAAGAAGACGCTTTTGCCCTCTGGGACGAACTCTCTGCCGACGAACGAAGCTTTCTCGTCAAGG
v_16278_190	507819765	LG2	51.53	x					57402179	set#1		AGCCTTTGTATAAATTTGGTGAGAAATGGGATATTGCTATGGCTGCTCTCTATCTWGCATCTGATGCTGGAAANTATGTYAATGGAACAACATTGGTGGT[T/C]GATGGAGGACAATGGCTGAGCAGTCCCCGCGATCTACCCAAAGAGGCGGTGAAGCAGCTGTCTCGAGCAGTGGAAAGTAGGTCTAGAGCAGTTGGGNNNC
s_1AEQUK_684	507818144	LG2	51.53	x					59675998	set#1		CAGTCTTGGNAGAAGTCGGGGGTGCAAATGATGGTTCGTGGAGCCTGTTACCATATTTATTTGCCACCTTCATGGCATCTAATGTTTGGAACACCACTGC[A/C]TTCAATGTTGAAACAGGGGNCTTCAACAACAATATCAATTGCTTGGCAAGGTGTATTAGTGCTGTGATTGCAGGAAGCGAGTTTGTTAGACTAGAACGTG
s_1BDAUQ_714	507814601	LG2	51.53	x					61732086	set#2		CATTCGTGGCTCGCGGAACCGTGATCCTCTCCGAGTACACCGAATTCAGCGGCAATTTCAACTCCATCGCCTTTCAATGCCTCCAGAAGCTTCCTTCCAC[A/C]AACAACAAGTTCACCTACAACTGCGATGCTCACACCTTCAATTACCTCGGTCATAGCTGTTTC
s_1BKA4N_1315	507817205	LG2	51.53	x					59349234	set#1		CATTCGTGGCTCGCGGAACCGTGATCCTCTCCGAGTACACCGAATTCAGCGGCAATTNCAACTCCATCGCCTTTCAATGCCTCCAGAAGCTTCCTTCCAC[A/C]AACAACAAGTTCACCTACAACTGCGATGCTCACACCTTCAATTACCTCGTCGATAACGGCTTCACATNNTGTGTTGTTGCAGATGAATCAGTWGGNCGAC
s_1B7F3O_628	507813268	LG2	51.53	x					57299364	set#2		GMTAAKGTACATCGTCGCTYAGCAAATTWTCGTCCAAGCTTATGGGGAGACCATTTCCTCTCTTATTCTAATAAATCCGAGGTATATATGTCTTCCACCT[G/T]ACATGTTAGGCTACATAATAAAATTMATATTCTAATATAAATTGBGNTTCATTWMWTWGCCAATATTCAAATGTCATGGTCTTAAAATACATCAKCTTTA
s_1AJB8Q_1643	507822890	LG2	51.53	x					59935086	set#2		AAGAGGGAATTAACTGAGCCGGACTGTTCTTGCCTCTGTACGAACCAGACAGGGATACTCACCAGCTTATGAAGCCACTTTAGTCGATGATTTTGGAGCA[T/G]ATATGTAGAANNNNTKGCACGRTTGTCCTCCAATATCACCGTGGAGGATTCTTNNGTTTCAAGGNARGRWTTNGNTGGTAATTACYYCATATATTTAGCT
v_12210_117	507821041	LG2	51.53	x					57447791	set#1		GATATATTGGAACAGCTAACCCCCTTGGCCATTACACATTTTGGAGGAAACATTTTAAGTAGGGTCTCACATCTCTTTGATACATACATGGATGCTTTGA[T/G]CAAATCCCTGCCAAGTCCCTCTGATGATGACAATCTTACAGAGCTGAAAGAAGTCATACCCTTTAGAGGTGAAACAGATKCAGAACAGCTTGCAATATTG
s_1AOKBI_836	20090445	LG2	51.97	x					59763665	set#2		gactctgaatttttcagaaaaccctaaatctctgatcgaattttccagctgctgctgagagtctcagagaaaaggaagagagatgagccagaagcctttgatctacgcattcgtggctcgcggaaccgtgatcctctccgaggtacaccgaattcagcggcaatttcaactccatcgcctttcaatgcctccagaagcttccttccacaaacaacaagttcacctacaactgcgatgctcacaccttcaattacctcgtcgataacggcttcacatattgtgttgttgcagatgaatcagtagggcgacaagtgcccatggcttttctggagcgcatcgaagatgatttcgtgtcaagatacagtgctggaaaggctgatacagctccagccaacagcc…
v_16234_199	507815267	LG2	51.97	x					66444478	set#1		TTTCTCTTCTCATTGCTGGCCATGATGAGAATGGGCCCAGCTTATATTATACTGATCCATCTGGCACATTTTGGCAATGCAATGCCAAGGCTATTGGTTC[A/G]GGTTCAGAGGGTGCWGACAGCTCTCTGCAAGAGCAATACAACAAGGACATCACTCTTCAAGAAGCTGARACCATTGCTCTTTCCATTCTGAGGCAGGTTA
ZQP36	507821043	LG2	52.42	x								GATGAATGGTTTGTTGAAACTGCGAAGTYGGCRATAAANAWACTACTATCACCTGAATCTGGGTCAGAAACATATGAAGTTGATGAAGACCACATTATTC[T/C]GCCTGACGAAATTGTCACAGATTCRGATTACTCTGCTTCTTCCCTCTCAWCGRTGGAATCTTTTGAGTCTTTTGCTTCTGCAAGTATGGNTGAACTTGAT
s_1A8QVH_1174	507813930	LG2	52.42	x					65617418	set#1		AGTGATGTGTTGGTTGATGTCGCCGAACTATTAAA[C/T]GTGTGTTGGCTAGAAGTGGGTGGAAAGTTTGAGACAAAGAAGCTCTCACCAGGAACCTTATATGAAGTAGCATTTGAGATARTGTTGAAAGATCCAGCTT
s_1AG376_527	507824584	LG2	52.42	x		v_AC7YC12_308	0.0000	13.62	64895934	set#1		TTTGTTGCCATCAAGTCCANCTACATGGCAAGGCATAACCCATTGCACANCCAAAAATAGGCTCAAACCCATATACCAAAATTCCCTAGAATACTCACAA[A/T]GYCGCATANRTATGATTATGCAGTAACAAAAANTCTTTAATTTTTTGGTACTACTAAAACTATCTAAAACCAAAAANNGGGGTATGATGATGATAATGGA
v_16234_278	507815265	LG2	52.42	x					66444557	set#1		TCGAATCGAAAATGTTTCTCACAAGGACTGAGTATGACAGAGGAGTGAACACATTTTCTCCAGAAGGGAGGTTGTTTCAGGTGGAATATGCCATTGAGGC[A/C]ATCAAGCTGGGATCAACTGCAATTGGGTTGAAGACAAAGGAAGGAGTTGTGCTTGCAGTTGAGAAACGTATCACTTCCCCACTACTGGAACCCAGCAGTG
s_1AHBFM_819	507813923	LG2	52.42	x					65575240	set#2		TGTCGCCGAACTATTAAAYGTGTGTTGGCTAGAAGTGGGTGGAAAGTTTGAGACAAAGAAGCTCTCACCAGGAACCTTATATGAAGTAGCATTTGAGATA[A/G]TGTTGAAAGATCCAGCTTATGGATGGGAAGTTCCAGTGAATTTCAGACTTACACTWCCAAATGGAAACAGGCAAGAACACAAAGAAAATTTGATGAAAAA
s_1BOLAO_953	507821655	LG2	52.93	x								TAGAAATCCSGGGNAGGGGCATGGCGTCGTCGAAGGTAGTTGTAACGACGAATCCGGATCTGCCACGACAGTCCTCTATTTGTTCACTCTCAACTATGCT[T/C]GCTGATCTCCAACAACAACAGCAGCNAAAATCAGTCTATGAACATGGACGATCTCTTGAAGAATCTCTACTCCAACTCGGCTGAACAATTYGCTGATGGA
s_1A8QVH_1027	507821657	LG2	53.04	x					65617565	set#2		CCGACAATCACAGCAAGGTGGAGGAGATTAGCAGCAGCGATGGTAATAACACGGCGGAGGAGATGACTTTGGAGGATTTCTTGACTAAGGCTGGGGCGGT[T/G]AGAGAGGAGGATGTGAGACTTAGTGGTGGTGGAGCGTTGGTTCCKGYKNRCSGGRGGTTATGGGGTGAATGGTGGTGGTGGTGGNNNGCAGTTTGGGATG
s_1AOMUG_704	507821942	LG2	53.04	x					65560520	set#2		TCTACACCAGCACCAACGAGTACTCCCTTGCAGTCGGNAATCAAGCGAACCTGTTCCAGACAATAGAGCCCCTGGAGCATCATCAGTGAGTGATCCAGAT[T/C]CAGTACTTTCAGAGGCAACTGTGCCAGAAACATCTACANTTAACTCAACACTGGCGGAGGCGCCACCCCAGGCTCCAGAGATTCTCGAAACAAGTATTCC
s_1C936P_445	507813927	LG2	53.04	x								AAATGGAAACAGGCAAGAACACAAAGAAAATTTGATGAAAAAGCCAAGAGGGGAATGGATAGAGATCCCCGTAGGTGAGTTTGTWACATCACCAGAAAAT[A/G]CTGGAGAGATAGAATTCTCAATTTATGAATATGAAGGTGGGCAATGGAAGAGGGGGCTTGTCATCAAAGGTG
v_16234_1041	507824406	LG2	53.09	x					66445323	set#1		AGTCGGCGATAAAANTACTACTATCACCTGAATCTGGGTCAGAAACATMTGAAGTTGATGAAGACCACATTATTCCGCCTGACGAAATTGTCACAGATTC[A/G]GATTACTCTGCTTCTTCCCTCTCAACGATGGAATCTTTTGAGTCTTTTGCTTCTGCAAGTATGGGTGAACTTGATAGCCCTATGTTCACTGATCCTGAGA
s_1AJWXN_1870	507812023	LG2	53.79	x								CAGATGAATCAGTWGGGCGACAAGTKCCCATGGCTTTNTCTGGAGCGCATCAAAGATGATTTCGTGTCAAGATACAGTGCTGGAAAGGCTGATACAGCTC[T/C]AGCCAACAGCCTTAACAANGARTTTGGNACCAANNNTTGAAGGAACACATGCAGTACTGTGTTGATCACCCTGAAGAGATTAGCAAGCTTGCAAAGGTCA
v_15791_307	507821491	LG2	54.44	x					67892683	set#2		AAAAACATAGCTAATGGAGAGCCGCATAACAAAGGAGAATGAGATATTCTAACCTTTACCCTAACAGAAAATTTTGAAGGAAGAAATGAAACCATGATTT[A/T]CTACAGATTCCTTTTAAATTTTGGAGGAATGAAAGTTTAACCTTATTGCTTCTGAGAATATAAACATCAATGTCTTAAGAGGATTGTAAGTGTTGAATTC
s_1DT2LM_358	507824561	LG2	54.93	x					68403938	set#2		CTTAGCAGGCTRACGATGAAGACTGTCAAGCAAAATCTCTGGTGGGCTTTCGCATACAACATAGTTGGAATTCCAATTGCTGCTGGAATGTTGCTGCCAG[T/C]AACTGNGACCATGTTGACTCCATCAATTGCTGGAGCCCTCATGGGTTTGAGTTCTATTGGTGTGATGGCCAATTCATTGCTTTNGAGATTCAAGTTTNCC
s_1A6X4_284	507818765	LG2	54.94	x					67373408	set#1		GTTACGTCACTTGGTCCCTCCACAATAAGAATCGGGCTGGGTTACGTCAATTTTTAGACTCATTTGGAGGAACAGAACAGTCCAACACAGGTGGTAATCC[T/C]TTGTTTGCTGGTCTCTCCCCTGATTCATCATTGGGATCCGTTGCCTATGAGAAGCAGGACTCTAARCCAAGGGCAGATGTAAAGCTCAGTCATCTGGCCT
v_11861_131	507812386	LG2	55.62	x					68301641	set#1		AAACACAAGAGTWCACTTATAGCTGTGCMGCAGAAGCTAAGAAGATGGTGGAGGAAGTTCAAATGGAGGCTCATAACTTAGATATTGTGGAAAGAGAAGC[A/G]GCAGASGTTCTGAAGACATCTGAGTGGAGGTTGCAGGAAGCAGTSAGACAAAGTGAAGAAGAAATTCAGATGTGTGCTCGTGAACTCTTTTCATTGGTTG
s_1A1WLP_480	507812390	LG2	55.62	x					67462511	set#2		ATAAAGAATATGTGGAGTCCAGAATTTCAGAAATGAAGAGCAATCTTTCAGAAACTGTTGTTGCCGTATCAGATGCTTACAAGAATTCCTTACCTGCACA[T/C]CTCCAACTTATGAAAACAAGTTTGTAGAGAAGTTNNGCCCTCTGGTTATGCGCAACAACGANTCATTGCTTAMTGTCTTTGCTTATGTCTAGTATAAACA
s_1AJIGV_1326	507813894	LG2	55.96	x					68428872	set#2		TACTTTCCAACAGATGTGGATATCCAAGGGTGAATATGATGAATCTGGCCCAGCTATTGTTCACCGGAAATGCTTCTGAGTTGGTGAGGNAGAGATTGGC[A/G]GTGAATCAAGAGTCTACTTCACTTAGTCTTGTGTCATATGTGAGTTAAGTTTGGTTGACTTTTGAAGCWNTGGTTTTATTAATAGAGNAGGGATATTAGT
s_1ATD1X_1060	507814739	LG2	55.96	x					69981442	set#2		NNNNNCTSTGGATGGCTACRTGTTTTACTTTTTCATATTCTTCAAGTGTTAAGCAGGTSAATTTTTATGAYGATGATGTGCGCTTYTGGCAACTATGGCG[C/T]AACCGCTCTGCCGCAGCGGAGGCTCCCTCCGCCGTCAATCAATTCGCCTCGCCTTTTAACTCTCCGCCTCCGTCCACGAARGGAAGGCATTTTCTAGTCA
s_1ATD1X_1198	507815868	LG2	55.96	x					69985239	set#1		AGATGATGATGTGTACCATTTTATAAGCTATTTACCTGTTGATGGAGTTCTGTATGAGCTTGATGGATTAANGGATGGACCCATTAGCCTTGGTCAGTGC[T/G]CTGGTGGGCAAGGTGACATGGATTGGCTGCAGATTGTGCAACCAGTTATCCAGGAACGCATTGAAAGGTATTCCCAGAGTGAGATTAGATTCAATCTCTT
s_2F55D1_1213	507814731	LG2	56.18	x					70464727	set#2		AATTCTCACAGGTKATTTAYGAGCTYAAAGCCGGCGGYGTGGACGAGCGCCGCTTAGTTGGTGCGAAACTAGAGAARCTTGCTGAAGGYGAATCGGAGCC[C/T]AAAGGAAAACCTATAGAAGCCATGCGTGGAGGCAGGTAAATTGGATCAATTCAATTCACTMCTGCTGCATTTTWNNNNNNNNNNNNNNNNCTSTGGATGG
s_1B9A6O_612	507818693	LG2	56.8	x					70519862	set#1		AGAAANTAGCAGCCTCAGCAGATGCCACTGTRCTTATAATGGGTGCAGATCAATCTATCGAGGCAGAGAGTCGTGACAGGATTGACCTCAATCTTCCAGG[A/G]CAGCAAACACTCTTRGTAACAGAAGTTGCAAAGGCATCCAAAGGRCCAGTCATTCTTGTTATAATGTCTGGAGGNGNCTTTGATATCTCATTTGCAAAAN
s_1EZA3S_1176	507817166	LG2	56.94	x					71107227	set#1		TAACTGGTGGCAAGAGTAGGCTCAAGGGAGGCACAGATTACTGCAAGGCTCATGGTGGTGGAAAGCGATGCACTTGGGGAGAGGGCAAATGTGAGAAATT[T/C]GCAAGGGGTAAGAGTGGCCTCTGTGCWGCTCACAGTAGCATGGTCCAGGAGCGGGAGATAAACAAGAANGKTATGATTGCACCAGGACTCTTCTATGGCC
s_2FTLTS_1443	507824743	LG2	57.07	x					69564895	set#2		TTTATAAGCTGAGAACTGATAACTTACGAGCCATCGAGCCACTCGGGGTCAAGAAAGTTGCCACCACCTTTAACAGCAGGGATCCAAGACAGCTTTGGTY[T/G]AGCAGCAGCCACCACAATGAACCTCTTAGGCACAGTAGCTCTGGCTCCAACACCAGCTGCAGACAACAATGTCTGGCTTCTGTTCCCTCCACGCAAGAAA
s_1A84KE_1422	507820597	LG2	57.19	x					71244240	set#1		CAGGGGCAGCTCCAGCCTCAAACCATGGGATACCACTCCATGCCTGGCCTACAAAGATCNCAACCACTGCAGCCATTGCCCNCCTGCCGTGGATGAGCTC[T/C]GCTTCTCTGTACCATTTCAGGAATGCTGGGTCCTTGCCTAGTCCTAGTGGATCAAAACCATAGTCACCTGGGAGCGAGCCATCGAGCCANTCGGGNTCNA
v_6373_219	507821525	LG2	57.8	x					68545851	set#2		CTCAACTCAACATATTGAATTGCAGGCTCCCAGGTGACTATGGTTTTGATCCACTAGGACTAGGCAAGGACCCAGCATTCCTGAAATGGTACAGAGAAGC[A/G]GAGCTCATCCACGGCAGGTGGGCAATGGCTGCAGTGGTTGGGATCTTTGTAGGCCAGGCATGGAGTGGTATCCCATGGTTTGAGGCTGGAGCTGCCCCTG
s_1CZDU4_407	507822887	LG2	57.8	x					68551983	set#2		TGTCGGTGAAGATGCCACGGACTGCCCTGTCTGGCTTGAGGAGTTTCTAGAGGGTGAGAGCCTCGTTAAGCATCCTACATGTCTCCATGCATTCCATCCT[A/G]CATGTATTCATACGTGGTTGACTCGGAACCATGCTTCTTGTCCTGTTTGTAGACTCCACATAGAGCTACAAGTTGACAATGTTGTCTAATTGGGCTTTTA
v_128_45	507823195	LG2	57.8	x					68509803	set#1		ACTTTGATGGTCAGGTTCTCCACGTGGCCAATATTGGAGACTCAGGATTTATAGCAATAAGAAATGGTGCTGTCTTTAACAGATCATCTGCAATGGTTCA[T/C]GGATTCAATTTNCCATTACAGATTGAGAGAGGTGACGATCCCACAGAATTCATAGAGGGTTACAAAANNGATCTGGATGAAGGAGATGTAATTGTCGCTG
v_13414_98	507820849	LG2	58.08	x					68749981	set#2		TTGTTGATGAGGGTTCTACCTCAGCAAAGAAATCAGGTGGCTATATGCCATCACTTCTTTTNGCTCCAAGAACAGACAATGCCAAGGTTTCAATGCAAAC[A/G]CAGGAACTTGAACTTCTAGAGCTCGGGACCAAGCCCCAGTCGAGCTATGAACTGTCCTCTACAACAGAGTACTCAATGGGCACCATCTCTGAGCAAGCAA
s_1A03QO_542	507818690	LG2	58.08	x					69445062	set#2		ATGTCACMAAAANCCATGATTGGAAACTATGAAGGCACTCCATGCAAATATACAACTCCTTTNGCAAGGTCTGACAGCCTCAGTTGCAACAACTTATMAG[T/C]CAGGCTGCTCCAATGTGGCCTGCAGCACTGCGCAGGTAGATGACGCCAAGAAANTAGCAGCCTCAGCAGATGCCACTGTRCTTATAATGGGTGCAGATCA
v_128_123	507814881	LG2	58.08	x					68509781	set#1		TTGGGAGGACMCGTAYTCTTAAAAGTGGCTCCNNGCTGAGTTGTGGCAAGGATTTAATTGATCGTTGCTTGCCTTTGTGGTTGACAAATGAAGAGAGGCA[A/G]AATGCAGATTTTGAAGCCATCAGGTTGAAGCTTNCCNATATCTCTATCAATCAGNGANGNACTCCRATTCCNTGTTGGGAGTAAATNGTCTGAATTCTGT
s_1A16FL_545	507814878	LG2	58.08	x					69024629	set#2		GATTTTCATGGTCTTTTGAAGCTTGGAGGATCAGATTATCATGGAAGAGGTGGGAATAGTGAGTCTGAACTGGGAAGTGTGAATCTTCCAGTAGTGGCTG[T/C]TCATGACTTCCTTAAGTTNGCKCGACCAATCTGGTGTGATGCCATCAGGGACATTTTTNGAGAGTTATGCTGAGGAGCCTTCTGATTCAAATCTAGCAAG
v_13414_462	507820037	LG2	58.08	x					68749817	set#1		GGATCAAAGCCCTGCTTGAAGAAGCAGAGAATGAGAGGATGCACTTGATGACCATGGTGGAACTTGTACAGCCCAAGTGGTATGAAAGACTTCTGGTTCT[T/C]RCYGTGCAGGGAGTCTTCTTCAATGGCTTCTTTGGTGTATATCTTCTCTCCCCNAAACTGGCCCATAGAATTGTTGGYTACCTGGAGGAGGAAGCAGTAT
s_1AOL59_1173	507814131	LG2	58.08	x					68778400	set#1		TGCTAATGCTGGTGGACTTGGCTTCCNTCGAGCCCCTGATTGGGAGTCACCAGAATACTTGCGGGAGTTAATAAGGAAAACTCGAACCTTAACTGACAAA[T/C]CATTTGGGGTTGGTGTTGTTCTGGCATTTCCNCATGAGGAANATATAAAGRCTATACTGGATGAGAAGGTAGCAGTCTTGCAAATTTCCTGGGGTGNAAT
s_1A03QO_608	507813609	LG2	58.08	x					69445062	set#2		TGGCTGAGGCAGCTCAAGGAAANGCGTTNTTGCTTCAAGGTGGTGACTGTGCTGAGAGCTTCAAGGARTTCAATGCCAACAACATTCGTGACACCTTCCG[T/C]CTTCTTCTCCAGATGGGTGTTGTTCTCATGTTCGGTGGCCAAATGCCCGTAGTCAAGGTGGGNAGAATGGCGGGTCAGTTTGCAAAGCCAAGATCAGATC
v_13008_35	20090231	LG2	58.08	x					70520282	set#1		tgaccattcaactttcattttctataagcttcactctctctactgttctttcctcaaccccttgttctccagcttcttttcttctatgacctctgaattccaagaacccnnnnnnnnnnnnnnnnnnnnnnnnnnnnnnnnnaacacccatcaatggactcacgatgtattcttgagtttcagaggcacagatactcgcaacaactttactgggtatctgtacaacgctttgcataaaaagggaatcaacaccttcatagatgatgagcttagaagaggagaagaaatatcacccgcacttctcaaagccatagaagggtcaaggatttcaatcctgatactctctaaaaactatgcatcatcctcatggtgcttggatgagcttttgaagatcctcga…
s_1A6IGW_611	507822617	LG2	58.08	x								GCCNGGTTGGGATGAACGGNTTGGAGCCTTGTNCGGGTGAGAAACTGGCGGCTGAGTCGTTGTGGTTGGCTCAGAAGTTGGTGGCTTGTGGCTGCGCGGA[T/G]GAAGCTGTTTCCAAGTGGGCGGTGGCTTCGAATTTGGCTTGGTTGGGTCTTTGGGCTCAGCCTCGGCTNCAAGGTTCCCTTGTAANGATCTCAGSWWTMT
s_1CUGCX_906	507812323	LG2	58.08	x								TGACGGCTAAGGATGTCGCCGTCGAWGGGTTTTGTATGAGCAGGTGTGGGACCCACGGGTCGACTMGGGTGAGTCARGGGAAGAGGGTGACTCGTTCTGC[C/T]TACGTTTGGGTTGGTAACTCGGAGACTCAGTGTCCGGGTCAATGCGCTTGGCCCTTTCACCAGCCCATTTAYGGCCCMCAAACCCCGCCGTTAGTTTCGC
s_2GKMG3_244	507819978	LG2	58.08	x					69426895	set#2		TGCTCTGACATTGNCCATGGGAAAACTGGTAGTTAGATATGTTGAAGATAACCACAAGGACAANMAGAAGATCTTCATGGCTAAGTACTACTGTGTGAGA[T/C]TGCATGCTTTATTTGGAGCCGCATTGGCTGCTGGACTAGTGGTGGCTAGAGCAGTCACTAAAANANNTGTTCCAAGGCCTATATTCTCTTGAGATTTGTT
s_1A6IGW_549	507819852	LG2	58.08	x								CTCCCGNCAGAGTTTGTGACATGATMAAAAGGAGAACACTGAAAACTACACACATCAAATTGTTAATTCTTGATGAATCTGATGAGATGTTGAGCAGAGG[A/G]TTCAAGGATCAGATTTATGATATATACAGATATCTCCCACCAGTGCTTCAGGTTTGCTTGATTTCTGCTACCNTTCNTCATGAAATTTTGGAGATGACAA
s_1AX0FJ_1761	507819850	LG2	58.08	x					69426898	set#2		ATGCATGCATTGGAGGCAAGAGTGTGGGTGATGATATCAGAAAGCTAGAAANCGGTGTTCAGGTGGTGTCTGGAACTCCCGNCAGAGTTTGTGACATGAT[A/C]AAAAGGAGAACACTGAAAACTACACACATCAAATTGTTAATTCTTGATGAATCTGATGAGATGTTGAGCAGAGGRTTCAAGGATCAGATTTATGATATAT
v_3375_141	507813345	LG2	58.36	x					69539327	set#1		GGCACTTGCCATGCAGCAGATTGAGGCTGCTGGCAGGGGTGTACTTGTGTACCTCCGTGGACATGAAGGGANAGGCATTGGTTTGGGCCACAAANCTTCG[T/C]GCTTATAATCTACAGGATGATGGGTGTGATACAGTGGAAGCCAATGAGGAGTTGGGATTGCCYGTTGACTCCCGAGAATATGGCATTGGTGCTCAGATWC
s_1DNVPC_575	507812320	LG2	58.37	x								CACTGACAAGTACAAGGGGGGTTCTTCTGCGCTCGTCGTAGGGAAGCAAATCCTCCACGAAGCTTATACCTTGGGCAAGTCACTCAAAACAAGGCACTTG[C/T]TGGCTTTGTCTAACAAAGTTAACGGACTGAACTCGATYAACGTTGTTTTGACGGCTAAGGATGTCGCCGTCGAWGGGTTTTGTATGAGCAGGTGTGGGAC
s_2F1PO7_126	507812618	LG2	58.37	x					69564955	set#1		AARTAGTAATAATATTRCTGAAAGCTATATCAAAGAGCTTGGGGTTAGAAGAGAGCTACGTAGAAAAGGCTGCCAATTTCGAGTTGGGTTTTCAGTTGCT[T/C]GCTGCTAACTATTATCCMACTTGTCCAGAGCCAGAGAAAGCAATTGGCATCCCCGCTCACTATGACCATGGTCTGTTAACCACTTTGGTAAATAATGGCG
v_3375_91	507824685	LG2	58.37	x					69539277	set#1		CTTGCCACCACATTCGGACCATGGCCTCTTGTCTCTCGTYACACACAACGGAATTGGTGGCTTCCAACTACAACACAATGGGATGTGGGTCAATGTTAAT[T/G]CCATTCCCAACTCCTTTCTAGTCAACATTGCYGATCAACTTGAGGTTTTGAGTAATGGGAAATACAAGAGTAKTCTACATCGAGCAGTWGTAAACAAAAA
v_AB16YK07_278	507818437	LG2	58.39	x								TAGTGACAAGAGGAAATTGAGATTGATCCATAAGTGGGATTCATCTCAGATGTTCATTTCTGTATTTGTCAACTTTCAAGTTTTCAAAGGGAGCTCAACA[A/G]TTGTAACTTATTTTNAAMCTGCTGCAATTACAATGCTATCTATATTCATTTAGAGGCCAT
s_1AF4IK_362	507820518	LG2	58.39	x								GTYATCAAATGTTCAATGCAAACTTTTACCCACCCTGTCCACAGCCAGAACTTGCAATGGGCTTGCCACCACATTCGGACCATGGCCTCTTGTCTCTCGT[T/C]ACACACAACGGAATTGGTGGCTTCCAACTACAACACAATGGGATGTGGGTCAATGTTAATGCCATTCCCAACTCCTTTCTAGTCAACATTGCCGATCAAC
s_1ASQ2P_702	507824682	LG2	58.91	x								GTTWTCAAATGTTCAMTGCAAACTTTTACCCACCCTGTCCACAGCCAGAACTTGCAATGGGCTTGCCACCACATTCGGACCATGGCCTCTTGTCTCTCGT[T/C]ACACACAACGGAATTGGTGGCTTCCAACTACAACACAATGGGATGTGGGTCAATGTTAATKCCATTCCCAACTCCTTTCTAGTCAACATTGCYGATCAAC
s_1ASQ2P_648	507821198	LG2	58.91	x								GACTGAAATAGCCMACAATTTTCATCTGCTGCTGTTTCAGAAAAANCTCTGACCCAACTAGTGGATCGAAATAGGAGCTAGAGTTTGGTTTTCTCTGCAA[A/G]CAATACTTAAGGGAGCAATTTATTGCGTTTGGACGTCTCTTTTGATAAGYCRTTCGGACATCACAGAAAGGAAATAATACTTGTAAGTTTGCTGCATCCA
s_1ARCRA_1478	507824079	LG2	59.21	x								AAGAATCTGAGCCCAGTTCTTCAGATATGGCTTTGGATGAGGTAAACTGACCCTTCTTACGCTGCATCCTGAGTGCAACTTCCTTCCGCACGTTGTAACG[A/G]ATCTTCTTATCAAAACATCGCTCTTTYCTCTTCTCCCGGAATCGNGCTTAAGGAAGCAGCTCTCTGTGGTTGAATTGACCTTCCAGAAAAGTCATTCATA
s_1CBV67_153	507821261	LG2	59.21	x								ACCTGAAACTTTGTTAGGGAAAGGCTTCTATCTCTGGACACCTCTGTAAGATAACTGTCAACAAGCCTTGAAACTCTCATCTTAGCATTTGGAGTAGAAC[T/C]CCTTTGACTACCTTCATRCATGTGTTTATCANGAAAAAGATTGACTGCTGGGACTTGAACTTTCTGTCTGCTCTTGAATTAGAAAATGCTCCAAAAGCCT
s_1A5RI8_239	507824082	LG2	59.21	x					72599495	set#2		TAAGAGGGATTGTTCCCACAGCAGGAATGCCAGAAGGGATTTCATATCCACCCAAAAGTAACAAAACTGCCTGTACCTTATCGGGCGAGACAGCGTCGAA[A/C]ACRTAAACCTNGCCCTGGAACGAGAGCGTGAGCTGGTCAGAGCCACCGTTYCCGGTGTTCASCGGAGGATAATCCGAGCCACCGGGMACRAACACGGCAT
s_1EZA3S_1240	507814355	LG2	59.21	x					71107291	set#1		GGCTGAGAAAGGTGAGATATGGGACGTGTATCGTGTTGCCTCTGGTGAGTTTNCCTAAGGAMGATGAGATCGGACTGTTTGATGGGTTTGTCATCACTGG[A/C]AGCTGCAATGATGCTCATGGCAATGACGTTTGGATCTGCAAGCTATTGAATCTCCTCAAGAANTTGGATTCCATGAAGAAAACTATTCTGGGTATTTGCT
s_1BC9HE_247	507814359	LG2	59.21	x					68507668	set#1		CATCANNNAATCACTTTTCRTCTTTGAAAAYTCCAGCAACTCTATCTATTATTGAATGCCATCGTGATGAGGTCCGTGAACTACCTCCTAAGGCTGAGGT[A/C]ATTGCATGGTCTGAAAAGNCTGGGATTGAGATGTTNAAGNATGGAANCCATATTATGGGCATCCAAGGTCACCCTGAGTACACCNAAGACATTCTTCTGC
s_1BQKU6_173	507814557	LG2	59.33	x								CAACTGCCATGTTAAGAAAATTTTACTTGGATGATAAGTCACAACCYAGTGCRCAGAAAATGTTCTTAATCAAGTCAGAAGTAATGCATGAATTGAAGTG[C/T]AAAAAACCTAGAAAAACTATATACGGGTACTTTTAAGTCTTGTTCAGCTGAAGKTGGTATTTGGTGTTAATGGGATATATAACATCTATCTCTATGGGAG
s_AE01CSKJS_574	507818377	LG2	59.33		x	v_9885_429	0.0000	47.80				ATTCAAGTGTGGTATTAACTACCAGCCTCCAACTGTTGTTCCCGGAGGTGACCTTGCCAAGGTGCAGAGNNGCTGTTNGCATGATCTCAAACTCTACCTC[T/C]GTGGCTGAAGTGTTCTCCCGTATTGACCACAAATTTGATCTCATGTATGCCAAGCGTGCTTTTGTGCACTGNTACGTGGNTGAGGNTATGGAGGAAGGAG
v_12583_93	507814561	LG2	59.64	x								GGTCCCACASATTTCGGGTCCACTCATGTGAGAGAAATGTTAAGGAATAACTTTAATCTATCTATAWAGATACCAGCAGACAACWTTAGTAATCAAATGA[C/T]AGAGTATAATTCATACATCCTGGAATGCCCTGGAGTGAATGTTGCATGCATCAGAGCCACCAAGACTGTTTGCAGTGGGAGCTGGGGCACCAGCAGCCTC
s_1A09SU_212	507817312	LG2	59.93	x								ACNAAGAATTATTGAGAGCACCTCGAATAGTGAGGGTTGGTCTTATTCAGAACTCTATAGCTCTTCCAACAACTGCRTCCTTTCTGGACNNAAANAGGGC[T/C]ATCTATCAGAAACTAAAGCCAATCATTGAGGCTGCCGGTGCTTTAGGAGTCAATATATTATGCCNTGCAGGAAGCATGGATGATGCCATTTGCCTTTNGT
s_1B614J_1330	507816891	LG2	59.94	x								CAATGGAGGCTGGTTTGCCTAATGGTGTCTTAAATATYGTGCATGGCACCAATGATATTGTTAATGCTATTTGTGATGATGAAGATATCAGAGCTGTATC[A/G]TTTGTTGGTTCTAATACTGCTGGAATGCACATATATGSAAGAGCATCAGCTAAANGGAAGCGTGTTCAGTCCAATATGGGGGCMNAAAANTCATGCAATT
s_2JQKJ5_636	507816893	LG2	59.98	x								ATACCTTTATATTAAAGCCATCTGNAAAAGATCCAGGGGCTTCTATACTGCTTGCAGAGTTGGCAATGGAGGCTGGTTTGCCTAATGGTGTCTTAAATAT[T/C]GTGCATGGCACCAATGATATTGTTAATGCTATTTGTGATGATGAAGATATCAGAGCTGTATCRTTTGTTGGTTCTAATACTGCTGGAATGCACATATATG
v_13648_208	507814333	LG2	60.55	x					72884901	set#1		ATTTGAGGACRGCAACAGCTGGGGACAACATTGAYGAAATTAAGGCAAAGGTTGATGCTGCAAACAAAGCCGTATCGAAGATAGGGCAGCACATGCAAGG[C/T]GGTTCTGGTGGTGGCTCGTCTTCTGGAGGTTCTCAGGGTGGTGACCAAGCTCCTGAGGCAGAATATGAAGAGGTGAAGAAGTGA
v_13648_94	507814554	LG2	60.68	x					72887035	set#1		AGGGCAAAGTTTCCAAGGAA[A/G]AGAAAAGTGTTTAGGCATTCAACATAGAACCAGAGTTCTTCCTGCACTCAGACAGCAAATCCATGTAGAACTGACATTTGCTGATGTCATTGCCATAGCT
s_1A0YVW_944	507812644	LG2	60.7	x					73060579	set#1		TCCTCTTCGTCAAGTGATTCGGATTCAGGGAGTTCTTCAGGGANTGATTCGGATGCAGATAATGCGCAGTCTTGAAGCAGAGCAGCAGCATTGAATTGTT[C/G]AAAGGAGCAGGATAAGCAAAATGCCTTCTNTCATGATGCTTTCCATGAGAAGGGATATTTTTGTGTTGGATAAGGGGATGTTGAAACTCTGGATGTGATT
s_1A0YVW_1501	507819430	LG2	60.7	x					73061735	set#1		NGATCCNTGCTGGGCTGGACCGCCNTAGTGATGTTGTGGACGAGAATAAACTAGASAAAGAAGGNCCAGATTCTTGATTTACATAGNNNAAAAAATRNGC[A/C]TTGAGGTTCATGTAGCAAGCAAATTGGAACATTCAGTTCCATATACTAAATGCATTCTYTGAAGCGTGGGCNTTCTNTTAAACTGCATACCTATTATCCT
s_2JQKJ5_739	507819433	LG2	60.7	x								GAAGGNCCAGATTCTTGATTTACATAGNNNAAAAAATRNGCMTTGAGGTTCATGTAGCAAGCAAATTGGAACATTCAGTTCCATATACTAAATGCATTCT[T/C]TGAAGCGTGGGCNTTCTNTTAAACTGCATACCTATTATCCTATGTGTTGTGGTAACATACATTTNGAAATTGATTGTTAGATAAAGAGGTTTTATTNAAG
s_1A4ETC_1971	507812887	LG2	60.7	x					73109528	set#1		ATNTTGCATCTGGTCTATTAACCCTGGCYGAACAGCTCCGCCATGCTTCCCGTACTCAAGGTGCTTCACTCCTCTCACTTCGCATTGTTGGTCCTACCTC[A/C]CTCACAGCCCCNACCTCATCTTCACCCTCTTCCACCAACAGGCTGAAGCTTAAGCGCCTTGCACCAGGGCTTGTGGAGTTATCCTCAACATCAANGGCCC
s_1B89PL_304	507819018	LG2	60.7	x								GTTTGCAAGAAGGCTTGACAGTTCCCCATATGCTGATATGACATCTCCAANCCCAATGGGAGAATYTGACTGAAGAACTGACTGGGCAATTCTGCAGTCT[T/C]TTGGAGCAGTCCTATGAGAGCCCATTGAGTGTGGCAATAGCAGCTGGTGTTGAGGGNNTTGCCTACTCTTTNAAAGTTGGCAAATGTAATGGCTGCTANG
v_5538_204	507812884	LG2	61.01	x					72813677	set#2		CAAGGGTGCCAGATCAGTTAGCCTACGCCACCCACTTGAATTCCCMMTCCCCTTAAACCGATCCCAAAATGGATNTTGCATCTGGTCTATTAACCCTGGC[T/C]GAACAGCTCCGCCATGCTTCCCGTACTCAAGGTGCTTCACTCCTCTCACTTCGCATTGTTGGTCCTACCTCMCTCACAGCCCCNACCTCATCTTCACCCT
s_1B5D2Z_350	507822019	LG2	61.3	x					72205152	set#1		TGTAAGCACGGGCCAGGCGGAGCACACCCATGCATGCTTCTGTGCCTGAATTAACAAACCGGACCATTTCTATGCTTGGAACAGCCGAGATGACCATCTC[A/G]GCCAAAGTATTTTCTAGCAGACAAGGAGCACCAAAGCTAGTTCCTTTCTTCATCGTTTCAGCTAGGGCTGCAAGTACCTCATCATCTGCATGACCAATTA
s_1CCK_1363	507818372	LG2	61.3	x					71774201	set#1		TAATTGGTCATGCAGATGAYGAGGTACTTGCAGCCCTAGCTGAANCRATGAAGAANNNNNCTAGCTTTGGTGCTCCTTGTYTGCTAGAAANTACTTTGGC[T/C]GAGATGGTCATCTCGGCTGTTCCAAGCATAGAAATGGTCCGGTTTGTTAATTCAGGCACAGAAGCATGCATGGGTGTGCTCNGCCTGGCCCGTGCTTACA
v_5538_998	507821109	LG2	61.3	x					72812915	set#1		GGTCGTACTCGTGCATCATGTGCTCWAGGTCATCGTCGTTGGTGACAGAAATCAAAGCATCGAGGTCTTCGCCGGGGAGCTGGTACTTGAACGACACTTC[A/G]GAATCGGCGCCGCCGGCGCAGAGAACGGAGAGCTTAGAAATGAAGGAGTTGAACTTGACGGTACGATCGACGGCGAGAATCTTAGNCTCGCCGCCGATGT
s_1DM8F2_531	507818548	LG2	61.59	x					71797285	set#1		CTCATTCACAACCTGATCTAGAGATCCAAATTCAATGTCATGGCATTGTAGTATATCAACATAATCCAGCTGCAATCTTGCCAAGCTCTCGTCAATGCTC[T/C]TAGTCACTCTATCAGCACTGAAGTCGAAACCCTCAGCGTACCGTCCACATTTNGTGGATACAATGTAATTGTCTCTTGGAACTCCTAGAGCTTTNAACGC
s_1A814O_954	507818374	LG2	61.59	x					72080380	set#2		NGTCTTATGGTGGAGCTCAGGAATACTTTGGYATAACTCCTGATTTGACAACACTTGGGAAGATCATTGGTGNTGGTCTGCCAGTTGGTGCATATGGAGG[A/G]AGGAGGGAGATAATGGAAATGGTGGCACCAGCAGGACCAATGTACCAGGCTGGGACCTTGAGTGGAAACCCATTGGCAATGACAGCAGGYATACACACTC
s_1C5PZU_1190	507823303	LG2	61.59	x					71952438	set#1		CCATTACAGGTGAGAGTTGCYGACCAAATTGGTGACCAAATAGGTGACCAAGCACCTTTAACTTCACCTGAAGGCAATTTNTCRGGAACGAACCAGAAGG[A/G]TGCAACTCGCCTCTTGAGGTTTCAAGAACAAGTAGATCAAGCAAAACATAATGGTGAGCTTCRACAGTCTGAGGATTCAGGCAAGGGCGTTTTATATTGT
v_11561_77	507823565	LG2	61.59	x					75402997	set#1		GGGACAGACCNCATTGTTTCCTCGCATNATTTGGTCATGAAGCTGGCGGGATTGTTGAGAGCGTTGGTGAGGGTGTGACAGACCTCAAACCTGGTGACCA[T/C]GCTCTTCCTGTCTTCACTGGGGAGTGCAAGGAGTGTCGGCATTGCAAGTCAGAGGAGAGCAACATGTGTGATCTCCTGAGGATAAACACTGACCGAGGYG
s_1AUWRF_524	507823306	LG2	61.59	x					71640903	set#1		TAATGGTGAGCTTCRACAGTCTGAGGATTCAGGCAAGGGCGTTTTATATTGTGAACTAAATATAGAGAACGGATTTCCTGGAAAATCTATAGATTCTGAG[A/G]GGNNGAAAAATATGGTGGACCCATCAATCCCTTGCACAATAACTAAAGAAGACCCATAAAAAAKTNNCAGACTTAAANTGCTCTTGRGTCTTGTCTTCTT
v_11561_154	507811364	LG2	61.59	x					75403050	set#1		TCTCCTCCATTAAAGTGCCCTTCAGACTCAACTGATCCAATTCTTGTCATGCATATTAACTTATTTTCCCCAATTCTTCCTGCTCCATTCCACTTATACT[A/G]TCTGCTTAAMAATCATGTTTGGATGGTAAAGGCTGGAAAAGGTGGAGAACTGACGCATGATGAGACTACAATTATTGCTGGAGCACTTGAGCTTACTGAA
s_1A58UO_126	507811366	LG2	61.59	x					71621231	set#2		TAAAGTGCCCTTCAGACTCAACTGATCCAATTCTTGTCATGCATATTAACTTATTTTCCCCAATTCTTCCTGCTCCATTCCACTTATACTRTCTGCTTAA[A/C]AATCATGTTTGGATGGTAAAGGCTGGAAAAGGTGGAGAACTGACGCATGATGAGACTACAATTATTGCTGGAGCACTTGAGCTTACTGAAAAAACAGCTA
s_1AUS5Q_1313	507819547	LG2	61.59	x					72224999	set#1		ATNATTACGATGGAAGATCTTATTGAAGAGCTTTTNACAGGAGGAGATCTTTGATGAGACGGATCATCATGAGGAGGACTTATGACACCAGTCTTTCTAT[T/G]CAGACGGATTATCATGAAAACGTTGKTTTNNNNNNNNNNNNNKTTTTGGTAANTTGCCTATATGAATGTTGTTAAAAAGTTGAAACCACCATAGGGATAA
s_1CCK_1480	507815143	LG2	61.59	x					71774318	set#1		NNNNNNNNNNNNACTTTCAGCTCTAGCCGTCAGCGTTGCAGGTAAAAAANACCAACACAGAGAGAGAGAGAGNNATAGCAACAATGGCTGGTGCTGTAGC[T/C]GGAGTAGGAGTGGGATTTGGGCTTTCATGCTCGACAACTAAGCTTTCTCATAGACACTCTTCTTCTTCTTCTTCAAAAACGACTCGTCATTGTTGCGTCA
s_1ATOO4_392	507821281	LG2	61.59	x					71634827	set#2		TGTGCAGATTTTTTWWNNNCATGGCTATACAAATGATGAAGAAATTGCTTGGCCTCCATTGCAGCAGGTTGCTAGGTAGAGCTATTGCAATGATGTGCAG[A/G]TTTACWGCTAAGCTTGGCATCTTGTTTNCTCCCTTGGTTACAGATGATGCTGGGCACCRATTGCYATAGCTGCATAGATGTTCCATCATAAGGACSGCAA
s_1B4LMG_1764	507823296	LG2	61.96		x	s_1C1GSD_851	0.0000	19.15	75324638	set#1		AACCAGGAATATATTCCCTTCACTGCTTACCCCTTAGGTTGCCTGGTGCTGAGGGRTCACCCGCAAGATGTATTCTCATCAAATGATATTYTATATGTAT[A/G]TTTTATATTGTTGTAAGTGCTGTAGTATCACCACTACTATGACTTTATAAGCCATGTTATATGTCTTGTGTTTGATGTGGAATC
s_2FPSYE_1508	507820980	LG2	61.98	x					75535989	set#1		GAAGCAAACAAATCTGGAGCAAANGGKTTTGCCTTNCTTGAAGGTCTTGGATGATGGGGGTCTTGAGGGAATTCCTGCKCTAGTATCAWGTTTGGATCCT[A/G]CAAATAAAGATCAACTGCTGAGACGAGGCTCTGCTGGACCGGGTGATCTTTNGTTGTTTGCAGTGGGTCRACATGYGTCAGTAAATAAAAYTCTTGATCG
s_2FO72Q_423	507824203	LG2	62.16	x					75341497	set#1		GGAGGGGACTGGACCCATGTCATTGCTGGGACACTTGGATACATGGCTCCTGAATATGCATACACATACAAGGTAAATGAGAAGAGTGATGTCTACAGCT[A/T]TGGGGTAGTCCTATTGGAGCTGGTCATGGGAAAGAGGCCGATTGAGCCTGAGTTTGGAGAAAACAAGGACATAGTCGACTGGGTACGCAGCAAAATCAGT
s_1DAWDP_499	507819819	LG2	62.16	x					75341896	set#1		TGGTTGATGTTCCTGGCCAAAAAGTGCCGTCCATTTCTAATGGCGAAATGGCYCAGTATTTGAAATCTGTGGTGGCTCCCCNAGGTTNCCCCTGAGCTGT[A/T]CGATGCTTTCATAGCTGCAGTTGATAAGGGAAACATAAAATCAATGCCAAATAGAAGCATGCCTGCCGCTCCCCATCCCANNNNNGGTGCACTTTTAATN
s_1AWW16_1172	507813190	LG2	62.78	x					75275044	set#1		TTGTAGCTGCCAATTTACAAGATCAGATTAAGGTTTCAACAGCTATAGATACAACTTTGTTGGGAAATTCTTACCCTCCATCAGCGGGTTCATTTAGTGA[C/T]GCTGCAAATTCATATATAAGCCCAATCATCAACTTCCTAGTCAGTAATGGGGCACCACTTTTAGCCAATGTTTACCCTTACTTTRGCTATACCAATAACC
s_1AE56Z_2210	507815451	LG2	62.86	x					75162530	set#1		TCTTGCGGATGACCAGCWGTCGAATKGAAACATGGGGTCGTGAAGAAAGCCAACAAACTCTTCTCCCTCAGCATCAACTAGGAGTATCATTGCCGGATCG[T/C]ATTGCTGAACAGATATGCAATTGTGCTGCAGAAATGGCTAACAAACTTGGYRTGGAYGCCATCTTTGTCTACACAAAACATGGACACATGGCMTCACTGC
s_1BC9SP_1031	507813127	LG2	63.39	x					75040373	set#2		GAYTATGCTCTTAAAGTCATCACTGAGGCCAATGAGTCGTGGGCTAAACTTGTCAAGAGATCGGTCCCTGGTGGAGATCTTTCACTTGTATAAAATGAAT[T/G]GGCAGRGCAGAACTYGGGAYGGGACATGACAACTTGTACTGTTAGTGACTTATCAGAGNWTTTYCCTTTNGCAGAGCGATCCCTGGTANTATATTAAGTT
s_1AKFBD_642	507820589	LG2	63.45	x					74911020	set#1		ATGAGGGTCAATGTAATCGTGTAATATGTCTCTTATTTCAGTTGAAGATATTTTATTAGTAAAGAAGTTGCATTATCAAATACTAGGGACCAGGATCTGA[A/G]TGGTGGCTATGGCAGTTATTTNAGCAGGTNTTTCTGTGGTTGAAAATCAAGCAAGGGACATGTGCATTATGTGAAATTAATCTTTTCAAGATGAATTTAA
s_1AKFBD_506	507818919	LG2	63.68	x					74911155	set#1		GCAGATGCCCATCCATCCACATCTGGTGGAAAGAAACATGATGATTGCATGCACTGGTGCTTACCAGGAATTACTGATACTTGGAATGATTTGCTCATAG[A/G]GCATCTAAACAATATTAAGTTTAGAGATTGATACTTGAAATTTGTTATTAGCTTTGATATCCTGAGGTTAATTGTTACATAGATATGCACCATTTTTGTA
s_1DAPLQ_501	507817339	LG2	63.68	x					74964280	set#2		GCAACATCTTGTTRGATTCAAAKTTAAATRCAAAGCTTGGGGATTTTGGCTTAGCTAGACTCGTGGACCATGTAAAAGGATCACAAACCACAGCTTTGGC[C/G]GGGACCTGGGGTTATTTGGCCCCTGAATGTATTATGTCGGGCAGGGCYARCAAGGARRCAGATGYATATAGTTTYGGGATTGTAGTATTGGARATAGCCT
s_AE01D3XTK_407	507814416	LG2	63.68	x					75025154	set#2		CTTTGTCCTACACATATGATGTTGTAAGTACCATTGAGTATCATCGAAATCTCACAAATACTGCCTACCGATCTCTRATTTACAGTGGAGACCAAGACCY[A/G]AGTGTTCCATATGTTGGCACCCAAGAATGGATCAGATCCCTCAATATGACTATCACAGATGATTGGCAGCCATGGTTTGTTGAGGGCCAAATTGCCGGGT
s_1DAPLQ_571	507820796	LG2	63.68	x					74966561	set#2		TTGTTNGCACCTGGAGGTTTNCAGCAGCAAGGTTGAAGGGGYRGTATCAAGAGCTTCACAGGATTGTAGTATATGTCTGGAGACATTTGTNGGAGGGAGA[T/C]GTGCTTATACGCTTGCCATGTTCCCATAGGTTCCACTCTGCCTGCTTGGATCCCTGGGTTCGAACTTGTGGTGACTGCCCATATTGTCGCAGAAGTATAG
s_1AEKD5_607	507824650	LG2	63.68	x					74967984	set#2		AGCCTCTCGATTCGAGAGGTCAGGCTAGTAATGGTTGAGCTTCCAGCTGACTGACCTGCTGATGCTTGAGTAYCCACGTCCTGATCATCAACAAGCTCTC[T/C]TGGGTCATCTTCAAGCATTAATTCAGTGCGGTCTGACAAAGGTCTCCCACTTCCCCTGTTTGCAGAAATTGGCACCCCTCTCAACCTCTCCAGRAGCCTA
s_1AVEUF_1540	507818289	LG2	63.68	x					75011845	set#1		TTTTATGCGTCTCCCAACAGAGCTTAAATTGAAGATTTNTGAGTCTCTTCYTGGTGTTGATCTTGCCAAGGTGGNATGTGTGTGTTCTGATTTGCAATAT[T/G]TGTCTTCTGCTAATGAGTTGTGGAAACAGAAGGTTGAGGAGGAGTTTGGAAATKGGACACAAGCAANGAGGTTGTTTAANNTGGAAGGAAGAGTTTCGAT
s_1BJWDE_1074	507812949	LG2	63.68	x					74493691	set#2		GGTTTTCAAAACGGGGTCGCTTTGAGCGCTTCTTTTTCGCCCATGGCTCTGGGTATTGTTGATGTTCCATGTCTTCAAAGCTGAAAGGAGTGGGTGTAGT[C/T]GGAGAATTCAGAGCTTCCAAGGCCATAGTTCGAGACTAAAAAAGGAGATAGAGATGGGTAATTTCTTAGAAACAAAGAAAGTGTTTTTCTTTTCTTTTTT
s_1BF232_524	507811163	LG2	63.68	x								ATGATACARACTAAGTTAATGATCAGAAGGAAATTCAATATCTAAGAGCCTTAATTATCCATAACAGTGTGTTATGCAAGGCTTGTTCCATAAATAGAAT[C/T]GWAGGTCCCAATTTTTTCTTCATTGAGGGGATGTAATATGAGTGAATTATTATATGCTTTTTTTATTTTTTA
s_1A3DPV_826	507815244	LG2	63.99	x					74411552	set#2		AACTTTACGANTCGATAAANGCAGGTTGCAACGAGGAATATGTTGATCCAGACATAANCAATTCAACATGCGTGGATGATATTGGACTTGTCGCAGAGTG[T/C]ACAATAAGAGTAAATGATGCACACATTTTGGAACCCAAGTGTAGCTTTGCAACCCCMAGACCAAAANCCATGAACTGGGGAAGAAAATNTTTTGACGACA
s_1AVL64_534	507814369	LG2	64.57	x								CCAATGAAACCGGATGACTTCCAANNAAATTCTTCTCCATACCAGTCTGCATAATAGCTTCCTTCAGCAATGAATGAAGACGTGATCCTGAATCATGAAC[A/G]CTCTTAGGAGGCCNAATCGAAGTGGAACATGCAGGACACACATATCCAGCTGGTGCTGTATGCGAAGGAAANCTTTTGATATGTGAAACCAAGCAATTTG
s_AE01CC0B8_325	507814769	LG2	64.61	x					76606718	set#2		CNAGANCTGCAAGGACTTGTGCCCTATGACTTTGGATGCTGAAGCAAGCTTGNATTCCCNNNNCNTCCTCTAGAGAGTGCAATTCTAGAGCTTACTNNAT[A/G]ATAGAGTGGCACGATAGAGTGCCTAGTTGCTATGTTATGTATTTGACAATGGCACGCTGTTAATGTGTCAGTAATGAGTATTGGAAGAAAGCNANTANGA
s_1A72CY_1221	507818917	LG2	64.99	x					77038512	set#2		ATTGAAGAATAATGGAACAAATGTCGAGGCACGCCTGGTGAATGAGCACCTATACAAAGCCCTCAAAGGGTCTGGTTTCCATATTTTGGACATAACTCGC[A/T]TGAGTGAGTTTAGAGCAGATGCCCATCCATCCACATCTGGTGGAAAGAAACATGATGATTGCATGCACTGGTGCTTACCAGGAATTACTGATACTTGGAA
s_1A72CY_1269	507817715	LG2	64.99	x					77038512	set#2		GCAATGAGTCATACCAANNCAAGGATGGAAGAAGCATGGACAATTGAAGAGGTTGCATTTAATGTTCCGGNTCTGTCGGTAGACTGCTTCATCCNCCCNA[T/G]CAGATTTGAGATCTGGGTCCATCGGTGAGACATGTGAGCTCCCTCACGATGAAAGAGGAAAAGGNNNRATTGCACTAGCAGCACATCGGGCCAAAGTNGC
s_1AVL64_391	507817291	LG2	65.18	x								AACAACAATGTATGATGTTAGTACAGTGCAGAAAATAGTNCAAGAGTTCCTAATGCAAGATCAGAATGCTGAGATTGAATCATTAGAAGATAGCCATGAA[T/C]TTCAGGAAACAAGGAAGCCRGGGATTTTATCAGATGCTTCCAAGCTGATGGTGGCAAAACTGATTGATGGATACCTTGCCGAAATTTCTAAGGATGCCAA
v_6048_204	507824615	LG2	65.23	x					77212270	set#1		GCGGGAAATTCTGTGTTGACAAAACCTCTAGTGTCACTGCAATGGACACCCCAAGAGGAAGTTGGGATTTCGGATCTGGGTCATGGAATGGGTCCAGACC[T/C]GCTTCGAGATCCGGATCCGGATCCGGGTTCGAACTCGGGTCGGCAGCGTTGCTTCAGTTGTATAGAGGGTTTGTGATGTCTTCTACRGTGAGGAAAGCGG
s_1DKRHY_1268	507811166	LG2	65.43	x					77293429	set#2		TCTGACTTTTTGTATGTAGATTTCCTCCCATGATACA[A/G]ACTAAGTTAATGATCAGAAGGAAATTCAATATCTAAGAGCCTTAATTATCCATAACAGTGTGTTATGCAAGGCTTGTTCCATAAATAGAATYGWAGGTCC
s_2FHX4U_398	507823535	LG2	65.43	x								TNGGATATTGAAGGGTTACGCGCCTGTGTTGGGNATGAAACTTACGCGCTCTAGTGATCAGAGATTTCAGTTCCCTGTTAATGTTATGGAAGCTAAAGAG[T/C]GCGTGCTAAGATATGGTTTGGCCCNACCAACAGCTTGAGGCTGTTATTCAAATGGAATATACAGTTGGATTCTWYGATGGGTTTATTCAGGTAAACACAC
s_1A0OLA_1228	507816947	LG2	65.43	x					77211105	set#1		CTGTCGGATCTNAAACTGAGGCATATGCCATAGCTGACATGATGNCTTATGTCAAATCAGAAGTCTATACCATAANTTGTGGCATGGCATATGGTCAAGC[A/G]GCAATGCTTCTATCACTTGGAGCAAAGGGTTATCGTGCTATGCAGCCAAATTCCTCCANCAAANTTATATCTGCCAAAAGTCAACAGATCAAGCGGGNCT
v_6048_392	507811288	LG2	65.43	x					77212458	set#1		CTACCTTYCCATTGATTTCTGCTGACTTCTCTGCCAAATCCAAAGCAACCCCATTTGCTGTTGACTTACCAGTAATAGCCACACTTCTTGCTCTCACCTC[A/G]TCCACAAAGGCTTGTATGTTCCGATCGGAGGAGCCACCTTCTGAAAACGCCGCCTCCGCCGCAGCCTTCCACTTCRAAGCRTTTTGCTTCATCTCCACTG
s_1DKRHY_1192	507816318	LG2	65.54	x					77293665	set#1		NNNNNNNNCCTCCACCAGCAACTCCTCCTCCGGCAACTCCACCACCGGCAGTGCCTCCACCTGCACCACTCGCATCGCCACCTGCTTCAGTCCCTGCACC[A/G]GCACCAAGCAAGAAGAAGGTGAAATCTCCAGCTCCGTCTCCCTTGGGGCTGAGTCCACCGGCTCCACCAACTGATGCTCCAGCACCTAGCTTGCTCGGAA
v_7913_102	507818621	LG2	66.58	x					79514796	set#1		TCCGGTAGCTCCGCTGGCTCAGGCTCCGGTGACTTCCACCAGTATCGCCAGATGAGACGAAAAGAGCAAGATCGGCTTTCTAGGATGGATGCTGACTACC[A/G]GATAAAGAAAGAAGTGGCTGAATTCAATATGAGAAGGGAGGAAAGNACTGARAGCTGCTGAGGAACGTACCGCNAAGAAGCGTGCAAAACGTCAAAAGAA
s_1A4O3Y_341	507811309	LG2	66.58	x					79303073	set#1		CCAAGCCAAAATAACAACTCAAAAAGTCATGAKAAAGATGATGTTTTTTCAGATAGTGAGGCCGAAGAAACTGCTGCTTCAAAGAGCCGGCAAGCAGAAA[C/T]GGCATCTGCAGCAGGAGCAGGAGGAACTGTCCCCAWTACCACATCCAGTTCTGAAACAAAGACAAATTCTGATCAAGTTGCTAGTGTAGCTCGKGCAACT
s_2IJZDV_575	507816670	LG2	66.68	x					77480194	set#2		CAAAACGTGTCTCTAAATGCTGCTTTGCCAGAATACTCAGGTGCTTGTCCATAACCTTGCAGGGCCAGTTTTCGCGGTAGAAGTGGCAGACGACGCGATC[A/G]CTGGCCTTGACGGTGGAGAAGAAGTCCTTCTCGGAGAAGATCTCGGTGTACTCGCCGTGGCCGAGGGNSATCCAACGGCTCCGCTTCTNGGCCATCTTCT
s_1A2T9M_363	507819158	LG2	66.89	x					79584882	set#2		TATATGGGCTGTTNCCTGGGCACACAATAACTGTTGAGAAAACTCCGGACCTCTRTAAAGCTGCAGAGGCTTCTCTYWAWAAACGGGGAGAGGATGGTCC[A/G]GGATGGTCAACTACATGGAAAACTGCTTTGTGGGCGCGTCTCTACAACAGTAACAAKGCATATCGAATGGTCAAGAAGTTGATAAAGCTGGTGGATCCAG
s_1D1DT0_959	507814256	LG2	66.89	x								GATTTTCAATGGAACTAGACATTTAATTATGTCTCAGGTCTTAAATTTCTACCTGCAAGCATCTCCTTTYYAACATTCTTCCTTGGAAGCTTNCAGCTTG[A/G]CTTGATCATCATTAGACTTCAAGTCTGGATTTCGGAGTTAACTGCACTTGTTTCAACTTTTAATTGATCCCNNGCTTGTGGGATTTTGGCAAAAGCATGT
s_1CTX4_664	507812953	LG2	66.89	x					77804085	set#2		AGCTTCCAAGGCCATAGTTCGAGACTAAAAAAGGAGATAGAGATGGGTAATTTCTTAGAAACAAAGAAAGTGTTTTTCTTTTCTTTTTTGAGTGTAGAAA[C/G]TAGAAAGTAGAAAGAAAGAGTGAGTCACTGGCTTT
s_1ASBN3_309	507824209	LG2	66.89	x					79335902	set#2		AGAAAGATGTRCCACCAATGACGGTGGATGCCATGAAACGGACTATATCTGGCATGTTGGGCTTACTTCCATCTGATCAATTTCAGGTTCTCATTGAGGC[A/G]TTGTGGGAACCTCTCTCAAAGTTATTGGTTTCTTCAATGATGACTGGGTATACATTGCGGAATGCTGANTTTAGGCTTTGCCTTGAANGAAACCTTGATA
s_1A0DP6_900	507822333	LG2	66.89	x								CTTAAAGAGCGGAGAGCAGAGCAGGCGCCGCCTCCAAGCCCAGTTGGCGTGCTCGACGCCGCAGCTTGTGGTAGCTGCGACACGCGTTCCGAGAACCCCA[T/G]CTCAACTGGCTTAGYSGAAGCCGAAGCSGAAGCCGAAGCCGAGCCGCCAATCAAAAGGCTACGATCCTCTACCCCGGATGTACAGAATCGGTAGATATAA
s_AE01E00QK_464	507816624	LG2	66.91	x					79451514	set#1		CTTCTAGTGNTGAGCAAGTTGCTTGAAAGTTNCTCTTTNSARCTGCTTCCATCTGTATATNNACKTGTACACAGACCNTGTTTNGMNACATGAAGAGGCT[A/G]GAAGTGAGATACAACAGTAGGCCACTTAAGCTTTTGCAAACGGAGAGTTCATTTATGCAYGNAAGTTTNCATCTNGGTAYGTTTGTTGTTAAGTATATNG
s_1CTX4_556	507822336	LG2	66.91	x					77804387	set#1		CGCCTCCAAGCCCAGTTGGCGTGCTCGACGCCGCAGCTTGTGGTAGCTGCGACACGCGTTCCGAGAACCCCAKCTCAACTGGCTTAGYSGAAGCCGAAGC[C/G]GAAGCCGAAGCCGAGCCGCCAATCAAAAGGCTACGATCCTCTACCCCGGATGTACAGAATCGGTAGATATAAGGCACCCAATCAAAAAANCAAGCCGTAG
s_1B50X1_475	507816326	LG2	67.56	x								ATCTTCAAAGAACTTGCGTCATCTTTTCCAAATGATTCGTAAAGGTAAGTTTTCCAAGTATGACTATGGATTGATCAAAAACCTGAAGCTWTACGGTCAG[A/T]TGAAGCCCCCTATTTTCGATCTTGGTCACATACCCAAGTCATTGCCTCTATGGATAGCTTATGGGGGCAATGATGATTTAGCTGATGTTACGGATCTGCA
s_1AS6FW_997	507820657	LG2	67.56	x								ACGTGGCAAAATCCCATTGGAGTACAGCAAGAACAAGTTTTTAAGGAGGTTGTATTTGGACGGAAATTTCTTGATCGGAAAGCCTCCGGCGGAGTTCTTC[T/G]CCGGCGGCACGTCAGTTTCCGGTAGCTTGGGGNTACAATTGTCTACAGGGCTGCCCTGCTTCTTCACAACTGTGTGTGCCTTCTCAGAAACCCAATGCTA
s_1AE2JF_454	507819161	LG2	68.03	x								AAGCTGCAGAGGCTTCTCTYWAWAAACGGGGAGAGGATGGTCCRGGATGGTCAACTACATGGAAAACTGCTTTGTGGGCGCGTCTCTACAACAGTAACAA[T/G]GCATATCGAATGGTCAAGAAGTTGATAAAGCTGGTGGATCCAGATTTTGAGAGACCATTTGAAGGAGGACTGTATGGTAATCTATTTGCAGCACACCCTC
s_1AIXV9_888	507816579	LG2	68.14	x								ATGACAGCAGAACCTTCTATTCTTATTAGAAAGCTTAAGCCACAAGATTTATTTCTGATATTTGCATCAGATGGCCTTTGGGAACAATTAAGTGATGAAG[T/C]AGCAGTAGACATTGTTTTCAAAAGTCCGAGAACTGGAATAGCTAAGAGATTGGTGAGAGCTGCCCTTCAGGAGGCTGCAAAGAAGAGAGAGATGAGATAT
s_1AJZ4F_1124	507813039	LG2	68.59	x								TTGACTTGTATTCGGGTTAARTCAGATTGGGTCGGTTTTAGCGTTTTCTTTCTGGGGTCCAATGTGGTAARGCYGGACTAAAATGTGTTGAGACGACCCT[A/C]GAATCCAAAAGCTCCATTATGGGTGTAAAATTCACACACCTCGGCACCTTATACTGGTTGTGGCGGTC
s_1BLZM2_774	507815369	LG2	68.59	x								TGGGCAAGCCNCTTCTCTTCTTACTACTCTGCTCACTACTGCACCCGATCGCCGCCACCAACGACAACCACCTCGTACCTGAACGCAGAGAAGTGTACGA[T/C]AACGGTCGAATCATAGATATCACTCACAAGTACACTCCTGAAACTCCCTCAGGTGGTGATTCTNGAAAATGGGGTTGGACAGTTTCTCAGGCTCAGGGAC
s_1AJZ4F_1040	507816460	LG2	68.59	x								TGGTCAAGCCCCTTCTCTTCTTTCTACTCTGCTCACTACTGCAYCCGATCGCCGCCACCAACGACAACCACCTCGTACCTGAACGCAGAGAAGTGTACGA[T/C]AACGGTCGAATCATAGATATCACTCACAAGTACACTCCTGAAACTCCCTCRGGTGGTGATTCTGAAAANNKGGGTTGGACAGTTTCTCAGGCTCAGGGAC
s_1A17UH_711	507814197	LG2	68.59	x								AGTACGGTAACAAGTGGGCCACCATAGCYAGGCTCCTCAATGGCCGTACGGACAACGCGATCAAGAACCACTGGAACTCCACGCTAAAGCGGAAGTTCTC[A/G]TCGATGAGCGACGACACCACCACCACCACCACNNNNNNMACGNNNNNNGCCGACGAGTCRCTGAATCGGCCGCGGAAGAAATCGAATC
s_2JFSJC_583	507817387	LG2	68.6	x					80343776	set#2		CCCAAACAACCACGGACTTTNNAAANAATGGYGAGCTTGATCTTGCACCGGTTCGCCGNGAAGTCTACGGCGGCGGCMGAATCATCGATATTAGCCACCG[T/G]TACACGCCGGACATGCCGTCGTGGGACTCGGTTGATGGGGTGGGTCAGTTTCTGTGGCTTCCGAAGAGCATGAAGAATGGCTCGCTCKCTAACAACTCGG
s_1AVGX_1394	507819991	LG2	68.7	x								GTGCWATCCAACATGATGTTTAACNAATAGGGCATGNATTNGGTCAGTTTTGACATTTGTTGAGGCTTTTATGAAGCATCAGACTTGTACACCACTATGT[T/C]GACGGATGCATGCACCTTTCTATAGGTGTTGGAAATGCATTGTCAAGTTTAGGTTTANTKKTTYNTTTTACCNAAARRAAANNNGTCTAGGGCTATTGTT
s_1AP1K1_1389	507819023	LG2	69.33	x								GCAGCCCAATCAATACTGGGATTACAAAANNCCATATTGACAAAAGCGCACAACTCTTAGTAACGATGCCACACCATTTCCAAATTTGGCCCAACAAGAC[T/C]TTAGCCCTCTTTGTTCTAATATGCTCAATGCAGTATCTCGCACCAGCTACGGCAGTCCAAATTAAGTAACTTCCAATGATGAAAGCATATAGATCATTGC
s_1ATDXF_1288	507822874	LG2	69.33	x								ATTTGCTTCTCTAAATTGATACTAAATAYGATAAATATAATGRCACTACAAATTTCAYAATATTGTTCACAACAATTGAGAGGTAAATTGTGATTGGCAT[A/T]CAATAGAAGTGATGTTGTATTGATCACAATCTACCATTTTAACAAATTGTGAAGTTTATTGTGTTTGTATCATTATGGTACTTATTCTCNAAAAAAGTAT
v_15220_343	507819640	LG2	69.6	x					79900294	set#2		ACGATTTCGCTGGCACAGTTCCACCTAAAGTGTTCACCTTAGATGTGGAYGNACTTTNCATCAACAACANCAAATTCCAGCAAANNCTTCCAAGTAATCT[T/G]GGCTCCACGCCAGCCCTTTATCTCACTCTGGCCAACAACATGTTCACTGGGCCAATYNCCAAGAACCATTGGCCAGGCTTCAGAAACCCTTCTTGAGGTG
v_15697_453	507819638	LG2	69.71	x								CNTATCAAGTNCTTGCTGCCAAATATTTGACTTTCTNGGACCTCCGGTTTAACGATTTCGCTGGCACAGTTCCACCTAAAGTGTTCACCTTAGATGTGGA[T/C]GNACTTTNCATCAACAACANCAAATTCCAGCAAANNCTTCCAAGTAATCTKGGCTCCACGCCAGCCCTTTATCTCACTCTGGCCAACAACATGTTCACTG
s_1BK56E_1106	507822221	LG2	69.89	x								CTACTCCTACAAACCCAGACATGAGTGTTCAATTACCAGGCTTGCCATTGTTGCACACACATGACCTACCATCATTTGTTCTTCCATCAAATCCATTTGG[A/T]AGTKTACCAAAGCTATTCGCCCAAGTGTTCAAAANCTTGAAGAAGCTTAAGTGGGTACTGGGAANCACATTCTATGAGCTTGAGAAGGAAGCCATTGATT
v_12270_225	507811291	LG2	70.47	x								CCACCAATTCTACCTTTCCATTTGTCTTTGTTTCAACCAAATCTACCTT[C/T]CCATTGATTTCTGCTGACTTCTCTGCCAAATCCAAAGCAACCCCATTTGCTGTTGACTTACCAGTAATAGCCACACTTCTTGCTCTCACCTCRTCCACAA
v_12270_24	507818268	LG2	70.47	x								CTCACAAGTCCCCTGCCTACAGTAGCCTTGGCAGTTACAGCATTGGTGGGCGTTTTAACAGCAATTTTNATCTTCCAGTCTGCTTCAAAAGATTGATCAC[A/G]TTTTAGGTCACTTCATGTTTGTAAAGTTTGTAATTCTGAAAAATCTACTAGATTTCTTTTNGTCCATTTGTTTGTAATTTTGTATCAATGCCAACATTAG
s_1BGVVL_270	507813629	LG2	70.47	x								TTCATTGCAACTCTTTCTTCCCAATGTTTGTTTTGCTTTATGTGATACATTACTTTCTGTCACCTCTTTTGGTTGCCCATGGCTTCATTCCTATATTGCT[A/G]TCAAACCTGCTTTACATGGTGGCTGGNTTCCTACTACCATTATCTCAACTNTTTTAGGTTAYGATGTATTGCCTTTTCTGGAGAGGACCACYTTCNTTCC
s_1ARJNM_840	507823035	LG2	70.47	x								TCGCTCTAAAGCACAATTCTTTATCTGGGTATCTCTCAAACTCGTCTTTTGACGGGCTGACTCAGCTGGAAGTGGTGGAACTCAGTGAAAACTCTTTCAC[C/G]GGSACACTACAACCTTGGTTTTNNCTCTTGCCVTCACTTCAACAGGTTGACTTAGCCAATAACAGCTTSACACGTGTCGAGGTTTGGAAGCCCGCYGGTG
v_12270_303	507820249	LG2	70.47	x								TACTTGGACTGGNTGCTGCCATTCTTGGCATGCAAGCTACANTGGGATTKCTGGTTGCCAAGGCTCTTACTTCNTCTNNNAATCCTTACTACCAGGGAAT[T/C]GCTCCTGGATACAGTCCTGTTCTCGCTTTGGATGTATTCTTGGTGCAGGCATCRGCAANCACCATCCTTTCTCATTNCCTGGNGCTTGTTTNCTCATTAG
v_AB1YD18_272	507822357	LG2	70.88	x								ACATTGGCACATATAGTAAAGCTTTAGGGGAAGCGTAAACTCTTGATTTGGCCAGCCTCTAAAGTATTCTTTAGTATCCCTGAACCATGGTTCGCTGTRT[A/G]TTATTTTGAGAACACATGCTTCAACAGTAGCATAGTATGCTAGCTTCCACATTGACTCTGAGCATTTNACAATCTTTGACCGTGTTGCATCATCAATCTT
v_AB1YD18_374	507817390	LG2	70.88	x								TGAAGCTTCCCACTCATACGGGTACCCATGTTGATGCCCCGGGACACGTGTTCGATCACTACTTCGACGCTGGCTTCGATGTCGACACGCTCGACTTGGA[T/C]GTGCTCAATGGTCAAGCATTGTTAGTTGATGTTCCAAGRGACAAGAACATAACTGCTGAAGTTATGNNAAWTCCTTAAATATCCCCAGGGGAGTACGTCG
s_1A3NRW_1533	507823013	LG2	71.09	x								TCCCATGAACACGACCTCGAGGTCACTAGTTGTAGTGAACTATTTCCGGAGTGTCCCAAATATAATTGAAGCTTGCAAAGATAATTCAGCTCCGCTACTT[A/G]GYATGCTGGATWCGTGTTATAAAGCAGCGGGTAATCGGTGGCCTAATTTCATTGCTGTTGATTTCTACAAGAGGAGTGCTGGTGGTGGAGCCTCAGCCCC
s_1A9MG_1006	507823016	LG2	71.28	x								GACCTCGAGGTCACTAGTTGTAGTGAACTATTTCCGGAGTGTCCCAAATATAATTGAAGCTTGCAAAGATAATTCAGCTCCGCTACTTRGYATGCTGGAT[A/T]CGTGTTATAAAGCAGCGGGTAATCGGTGGCCTAATTTCATTGCTGTTGATTTCTACAAGAGGAGTGCTGGTGGTGGAGCCTCAGCCCCAGAAGCTGTAGA
s_1AH4L5_313	507811679	LG2	71.6	x					81941827	set#2		CCTTTACAGCTCCAATCCCACCTTCCATCTCCGACGCTCTCCTCCACTACGCCGCCACATCAAACGCCACCASTATCCACATGTCCTCTTCTGAACTCAC[T/C]TCCATAGCCACCACTCTCACCCACTGCTCCCCAACTTGTAACTTCTTAATCTTCGGCCTCACCCACGAGTCTCTACTCTGGCAAGCTCTCAACTTTAATG
s_1A3J6H_50	507820285	LG2	71.9	x								ACCTCCCATGAACTCAACATCAAGGTCTTTGATCCTAGTGAACTTTTTCCGAGATTTGCCAGATGTAACTCAAGCTTGTAAGGATAATTCAGCTCCATTG[C/G]TTAGCATGGTGAACACCTGCTATGCAGCAGCCGGTAAACGATGGCCCAACTTCATTACTGTTGATTTTTACAAGAGGAGTGATGGTGGTGGTGCACCAGA
s_1B28P7_1465	507816463	LG2	72.81	x					81551512	set#1		TTCTCAGGCTCAGGGACTCCATGAAGAACGGCTCKCTCTACAATGGCTCCGAGCTCAGGAACCTCTNCGTTCACGCCGGCACCCACGTCGACGCGCCRGG[T/G]CACATGTTCGATCACTACTTCGATGCCGGCTTCGATATCGACACGCTTGACTTGGGAGTTCTTAATGGTCYGGCATTGTTAGTTGATGTTCCAAGGGATA
s_1A9MG_697	507815801	LG2	72.9	x								TGGTCTGAAGGNCCAGTTGGTNAAAATGCTGGAACTTTCAGGGGGATGCCTGCCTCTGATCCGAGTTCCAGCCGARTACCAGAAGTTTTTNTGGGCGGCC[T/C]CTTTATGTAGCAGAGTATGGGGCATTCAAGCTTGTAAATCTTTTCAAGAAGATGAGTGACTCACTTTTTGTNAGAGGGGAAAGGCCATAAGAAGTTTGTT
s_1A0X2E_307	507815798	LG2	73.1	x					81401657	set#2		TGTGGGTACAGCCTGGAGACCTAAATGGTCTGAAGGNCCAGTTGGTNAAAATGCTGGAACTTTCAGGGGGATGCCTGCCTCTGATCCGAGTTCCAGCCGA[A/G]TACCAGAAGTTTTTNTGGGCGGCCYCTTTATGTAGCAGAGTATGGGGCATTCAAGCTTGTAAATCTTTTCAAGAAGATGAGTGACTCACTTTTTGTNAGA
s_1C184K_675	507814056	LG2	73.1	x					81401657	set#2		CCTGGTGGGAATTTGCAGAGGCAAGGATCTTTGACATTGCCCCGGACAATTAGTCAGAAAACTGTTGATGAAGTTTGGAAAGACTTGGTTAAGGAAAGTA[A/G]TGATGKTGGTGGTGGTGGTGGTNNNNNNNCTAAAGTTGGAAATGGCAATGCCAATGGGGGATCRAATGCAAATGTGCCACAGAGGCAACCAACTTTGGGA
s_1A163P_780	507823836	LG2	73.47	x								GATCCGAGGCAAATGGAATAGCAAAATCTGGAGCAAAAATGGTTATGGCAGTTTCATGTGCAAAGGTTCCCAAAGTTACTATAATYGTTGGTGGAAGCTT[T/C]GGTGCTGGAAATTATGCAATGTGTGGCCGTGCTTATAGTCCGAACTTCATGTTCCTTTGGCCAAATGCCAAAATATCTGTGATGGGTGGTGCCCAGGCTG
s_1A3LKN_866	507816309	LG2	73.73	x								TGAAGATAAAACCCAAAGGGGAAAGGAAGCCTCCATTGATGAACATGAGTGTTTNAAAGTGGCTTGCCACAANNAAACCCAATTCAGTTGTTNATATTTG[T/C]TTTGGGAGTATAGCACACTTTAGTGACTCTCAGCTCATGGAGATTGCAATGGGTCTTGAGKCTTCTGGACAGCAATTCATTTGGGTTGTGAGGAAANGCC
s_1ATCZJ_1717	507815772	LG2	73.73	x								TACACTGATGTCATCTGGACCTAATAGCCAGGGCCGTCACCAACAATATCCAAGATCAGCATTCTTCTTGGAGAGACCAGGTGATGATGTTCTTGGTAGT[T/C]CCCATTCTTTGCGGGCTTTAGCTGTTGACATTGAAGGGAGACGCCGACTGGTAACTGAGATTCGTCAAGTCTTGAGTGCCATGCGCAGGGNTGNAGAACA
s_1A6NYX_375	507819103	LG2	73.76	x					81520583	set#2		GGGCTTCAACAGCTYGATATYGAGACGGGGAAGATTGTCACRGAATGGAAGTTTGAGAAGGATGGGACTGATATTACAATGCGGGATATCACGAATGATA[A/C]TAAAGGTTCGCAATTGGACCCGTCAGAGTCGACGTTTTTGGGNTTAGATGATAATAGGTTGTGTCAATGGGATATGCGTGATCGGAGTGGAATAGTTCAG
s_1DMM55_875	507819106	LG2	73.76	x					81653397	set#1		TGACTCCAAAAAAGGCGTTGTTGATGAGAGCCGAGACAANTATGATGCTAATGAGTCCATTTAAGGAAGGGAAGCCTCATGCCACTGGGCTTCAACAGCT[T/C]GATATYGAGACGGGGAAGATTGTCACRGAATGGAAGTTTGAGAAGGATGGGACTGATATTACAATGCGGGATATCACGAATGATAMTAAAGGTTCGCAAT
s_1CLJPE_341	507812636	LG2	73.88	x								AGCCAATGTTATTGCAGTCTCAGTCGATTACGGCTTATTTCCGACCCGACCTGTACCCGCTTGTTATGAGGACTCATGGGCTGCACTCCAATGGGTTGCA[T/G]CACATAGTAATGGAAAAGGACCTCACTCATGGTTGAATAATCATGCTGATTTTCAAAGGGTTTTTATTGGGGGAGACAGTGCTGGAGGGAATATTTCACA
s_1CLJPE_411	507824548	LG2	73.88	x								GAGCTGGAGCTWTCTCTGCATTGACATCTGCTGTTCGGGCAGTTCCTGCYGCTGCTATAGCTCCTGCTTCTGCTTGTGCAACTGCTGTACATTATACTCT[T/C]CTTGGCKTCAGGAATAGCCTGGATCCTGAGCGTAAGAAAGAGTCCATGGAGAAATATTTGGGTNCCAMTCAGTCACAAGAACATGATTAATACAGTCANA
s_1A0X2E_331	507812928	LG2	74.05	x					81400804	set#2		AGAGGCCATRCKTTTGACAAGGTCATCAGCCTTGTCACAATTTGGATTAAACAAATGAAAAACATGGTC[C/T]TCACCTTCKGTCTCCACAATCTCTACAGTCCCATCCCACCCACTTTTCTTCAGGACCTCATGGTAACTCTTACCCCTATCATTCAACCCATCCTTTTCAG
s_1ATCZJ_1653	507817466	LG2	74.05	x								TACCACGGTGGAGGCTTCTGCCTTGGATCACCTTTCATGAAAANCCTTTCACAACTTNCTTGTTTCCTTAGCCTCAGAAGCCAATGTGGTCGTTATTTCC[A/G]TTGACTATAGGCTGGCCCCAGAGCATGCTCTACCAATCGCACATGAAGATTCCTGGGCCGCGATGCAGTGGATCTCAGCCCACTCAAATGGGCAAGGACC
s_2GKMQ3_905	507818044	LG2	74.09	x								AGTGCCGCCATTTGATCTCAAGGATATTTGTAGCYGACCCTGCAAAGAGGATAAGTATTCCTGAGATAAGGAACCATGAGTGGTTTTTAAAGAACCTTCC[A/G]ACAGATCTCATGGATGAAAAGACAATGAATAATCAGTTTGAAGAGCCTGATCAACCCATGCAAAGCATTGATGAAATCATGCAGATAATCGCTGAGGCTA
s_AE02I9QOP_365	507816097	LG2	74.09	x								ATCATCAGCATCAGCAACAACAGCAAGTTCATGTTCAACAACAACACCATCAGAATCAGAATCAGGGTCAGAAGTATCAGAATCAGAAACAACAGCAACA[A/G]CAGCAGCAGCTGGGGTCCACTGAAGAGGCCAAAACTATTTGGATCGGCGACCTACACCATTGGATGGATGAAACTTACCTCCACACCTGCTTTNCTCATA
s_2FO19V_569	507817513	LG2	74.45	x								ATNATACCATGGTGAAGCCTCTAGAGGAGCTAGTCAATGAACAGGACCNTGCCAAATACAGAGAATTCAANTGGGGAANNNNTGNNNCCAATAGAAACCG[A/C]AGTGATTTCAAGAAGCAAGACGTGGAAAACATCCAAATTTCTCATTTTAGAATATAAGAGTAATTGTGGCAGTGTAAGGTTTATAAATCTACTAGCAAGA
s_1A7J5Y_413	20090230	LG2	74.62	x								gaagagagtctttaagcctttagaaatttgaaacaaagaaatagtaacaacagcttttacatttgccagagagtgtcgacacaaaaatggaggaagagaacaaacagttactgaacgatgagaaagacaaagaagcagtaaaaccgaaaccacaaacnnnnnnnnnnnnnnnnnnnnnnncgaaatcggaagcaccgaaaaaagccagtgtcggtggtggtggtggcggaggaggaggagggtggggcggttggggtttctctaatctctctgttttctcagaactccaaaaggccgctgaagaaatctctcgtaatgctgctgctgttgctcagaccgcagctaaaagcatttcagacatgcaaattgcagatgaggacactgaatcttctaaggatg…
s_1DXBB2_928	507822091	LG2	74.62	x								TTTCAGGATATCAGAATAAGCGTGTAGAACCTACTATTATCTGTAGGTAAGAAATAATATTAAGCTTGTTGTAAGTACCGTGATTTGTATAGAGCCTATG[A/G]AAGCATAATGTGTTTCAATGTCTTGGAGACGAGCAATCCTGTAAATAACAATAATGGAGTATGCTTCGATGTATTTGCCTCATATTGCAAAARCCNTTGG
s_1DXBB2_775	507813977	LG2	74.62	x								GACTTAACTTTGCTCTGCCTCCTCTATAAAGGCACCGGACAGGCCACTGTCTCCCCTCAGAAGTCTGAAGTTTGATAAATCCTGATACCCCACTTAGATT[C/T]TTTTCAGCAAAGCATGATGGGAGATACTGCACAAGTAAAATTAATACATTATACACTAAGCACATTTGTTTTTATTAACATGATAAGGTAAAGCCATGTT
s_1BDO51_483	507822093	LG2	74.86	x								GCCTATGRAAGCATAATGTGTTTCAATGTCTTGGAGACGAGCAATCCTGTAAATAACAATAATGGAGTATGCTTCGATGTATTTGCCTCATATTGCAAAA[A/G]CCNTTGGACGTGATAATATTTAAGTATAATNGGAGGAAACTGAAGTCATTGCTTGATAT
s_1CUUMH_580	507822974	LG2	75.01	x								GGTGTTAAGGACGAGATATTTGCATCAAACAAAGTTAAGACTGAAGATGAAGATCGTGAAGCTCCTGTGCCTAATATGCATGGTGGTAGTCGAGTAGGTC[A/G]GGGTAAAANTGCTTATGCATTGTCGGTTTTGAGGCGAATTGAGATGAAACTAGACGGTCGAGATGTTGGTGACAACAGGGATATTAGTATTGCTGAGCAA
s_1BRFDR_1072	507818233	LG2	75.01	x								AGCAAAGGGAATGCAAGTGCTTGAACTTGTAGGCAAGGAGACCATTGATCTACTAATTACTGAGACTGGTATTGAAGTTGAGAAGAATTCAAAAGAAACT[C/G]AACAACAAACTNGATGAGGATCAGTTGTACGAGGAAGTGACATTTGATCGATGCTNCTACATATATGGAGGTCCAGAACAGTTGGAGGAGCTGGAGGCAT
s_1AF0MV_351	507813981	LG2	75.01	x								ACTCCTGCTCATCTGCATTTTTATAGAATTACTGATGAGAAAATCAAATTCTTTAGGYTCCACAAGATGAAAAGAGAAAAATAATTTTAAAGAGCTTACT[A/G]GGATCATTTTTCCGCTTTTTTCTCATAGTTTTTTTAAGTTTTTGAATTTCTTGATCTGCACTTTGCAATTTCACTTCATCCAAAGACCTTTTAAGCTCAG
v_1829_81	507820764	LG2	75.58	x					82092313	set#1		GTGTCGAGGCTTTGAGATTTGTAACCRTAGGAGTTTCTTGTAAAATTGCTTCAAGTAGTGAACCTTATCTCCTACCATTAAAATCAAGTTGAGTATATTT[T/C]AAAATAGTGTTTGATAATTGATACTTTGTAACTATGATATAAATTAGGAATGGCTAATAGCTTGATTTGAGTTGCATCTTCAATCCTCAATGTTTTACTG
s_1E1LJ9_680	507815350	LG2	75.58	x								AGAGGTTGATCCAGCTTTCATCCAAGAACCTGAACACAGGCCAAAAATCTCCTACATCGAAGGCAAAGGTGTCCCACTAATCGATCTTTCTCCAATACTC[T/C]CCTCCAACAATGTTTCTGCCATTGAATTTSAAGGCCTTGTTAAAGAGGTAGGCGATGCATGCAAGGAKTGGGGGTTCTTCCAGGTGATCAATCATGGGGT
s_2F4KJ5_1073	507822481	LG2	75.98	x								TCCGGTACAAGAAGCAGAACGAGCTCTTCGTCGCCGCCGAGGGCATGTACACCGGCCAGTTCGTCTACTGCGGGAAGAAGGCCACCCTTGTCGTTGGGAA[T/C]GTKTTGCCCYTGAGATCCATTCCCGAAGGAGCTGTGGTGTGTAACGTCGAACACCATGTTGGAGATCGTGGGGTTTTCGCTAGGTGTTCTGGGGACTATG
s_2GEHLS_1525	507822405	LG2	76.14	x								ATCGGGTAATGAGCAGTTTTTGACTGAACTTAGCAAWTGGGTTTTCCATGAAAGAGGTCATCTTAAGGCTATGAATGTAAGACACCACAAAGCTGGAGAG[T/G]CYGATGAACCTACCATCTATAGGGTCAAYGACGACTTGGAATATTYGGTTGAGATTTATGAGTGGTCTGGTGCAAGTTGGGAACCATATGTGGCTGACGA
s_1A9SIS_801	507813354	LG2	76.14	x								CRTACATCTTCTTRAGTCTWCCTTCRCTACTKTTCAGCATACTCAGGTGATTAATTG[A/G]GGAACCACTGTTTTCAATGACCTCAATCTGTGTATGCTTTCGTGCTACTTAATTTTTTGGTGATGCAGGGGAGAGATWGGGAAATGGATTGCTTTCGTTG
s_1AF0MV_486	507816637	LG2	76.14	x								CATGTGGTATGCAGTTTTGTTTCAGTTGCTTATCAGAAGCACACTCACCRTGTTCATGTTTGATGTGGGAGCTTTGGGCCAAGAAGTGCCGAGATGAATC[A/T]GAAACRGTTAATTGGATAACAGCTCATACAAAACCGTGTCCAAAGTGTCACAAACCTGTGGAGAAGAACGGTGGTTGCAACCTTGTSAGYTGTATCTGTG
s_1BDGR5_729	507821212	LG2	76.14	x								CCACTGAGACAAAACCTGCCCCAGAAGAACGCCCAATTAAAAGGCCTCTTTCACCTTATGTTGCATATGATGACCTTAAGCCTCCCACATCACCGTCTCC[T/C]ACTGTACCAACTRCATCNCCCCTTCCAACATTGGAGGTWGATGNCCATTACAACATGGCNAATTNGNCAATCAACAACATAGCTCAGTCTCCAACAGAAG
s_1CD3Y1_296	507823924	LG2	76.4	x								TTACACGAGGAGATAAAGTTTGTGCATCTTAATKGGCGCACATGCTAAAACACACAAGGACAGGCAGACTTGCATGTAATATAATTAAAGAGAGGGAGAG[A/G]GGCCTTAAAANTTCTGCTNTTTTGTAGATACTGTCAAGCTGTGCATGCTTCAAWAGTTTTGGTATTTAVCTTTYCTNATGATATTATTAATGTATCTTTN
v_4429_25	507823925	LG2	76.45	x								TGCATGCTTCAAWAGTTTTGGTATTTAVCTTTYCTNATGATATTATTAATGTATCTTTNGRTTGACTACTTTGTGAGAGAATAGTCTAATTATGATTACT[A/C]AATGGTTGAAGTGGACAGGAATTATGCAACGTATGTGCTTTGTCCTAGTAGCYTCAACTGAAATGTTCTTGAGCTATCATTTTTCACTTGGCTGAAAAAN
s_1AQ8O8_220	507812862	LG2	76.72	x					82565192	set#1		TTGGGGCCGATGGTGTGGGGTCTGGNACAGCACCTGCGAACCAGTTTTGGATTGATGTGTCRAGGCGGTATCAGTATTATCTAGATAAGACTACTCCACA[T/C]GCGATCTATAGATGGATTGGGAGTGCTGTTATAGTGTTGATTTACATTTTNGAGGGTTTATTACATTCAAGGGTTTTACATTATCTCCTATGGTCTGGGG
s_1CD3Y1_452	507814968	LG2	76.72	x								TGTTACTGGATTGTTCTGTTTGTCCTTACAATGAGGCGCCAAATNTGCACACATGATCAAANNACAAATATATTCCATTCAACATTGGGAAGCAGAAATA[T/C]GGCGGCAAGAAAGCTTCTGCAAGTAGCAGTGGTTCTCGCGGAGACTGATGCTCATCNAAGTTCATGATTAGAGCAAATTTAAATTNAYCAGATTGTTAAG
s_1AM89Q_84	507812062	LG2	76.72	x								ACATCACGCTCATCACAGTTGGGAACGAGGTCATGAGCTCGATGGACCAAGGGTTGATCTCGCAGCTACTTCCGGCGATGCGAAATGTCCAGAATGCCCT[T/C]AACTCGGTGTCCCTCGGTGGGAAAGTGAAGGTCTCGACGGTTCATTCCATGGCCGTGTTGACTCAGTCCGATCCGNNNNCGTCCGGGNTTGTTCAACCCG
s_1B2Q8R_570	507822408	LG2	76.72	x								CATGAAAGAGGTCATCTTAAGGCTATGAATGTAAGACACCACAAAGCTGGAGAGKCYGATGAACCTACCATCTATAGGGTCAAYGACGACTTGGAATATT[T/C]GGTTGAGATTTATGAGTGGTCTGGTGCAAGTTGGGAACCATATGTGGCTGACGATGTTCAAGTCCAGTTTTACATGATGAGTCCCTATGTTCTGAAGAAT
s_1A0SJP_980	507816517	LG2	76.72	x								TCTGCCTTTTGTTGCACTCCGTCAGGTCACGCGATCGAGTNWTTTTTCTTTATTGTATCGTGCTTAATCTTCCTGCATTTACTGGCCACAATTGTTTCCC[A/G]AAAANGYCTCTTCTTCGTTCTGCTGTTTCCGTTCAGAAATACTCGCTGGATAAGAGAATAGATCTGTTGGACTGCATGATTATCAATCGTGGAACTCAAC
s_AE01DCHVV_1432	507816333	LG2	77.22	x								ATTCATTGGATTGGACTCCTNAANGGAACCGACTTGTTAGTGCRTCTCAAGATGGCCGATTGATAGTGTGGAATGCTTTAACAAGCCAGAAGACTCATGC[T/C]ATAAAGCTTCCTTGTGCATGGGTCATGACTTGTGCCTTTNNCACCAACAGGCCAGTCTGTTGCCTGCGGTGGTCTTGATAGTGTATGCTCCATCTTCAAC
s_1B3YNX_136	507811882	LG2	77.29	x								GGCGTGATGCACCTCCTGGTCAAAAGGTTGGTCTCATTGCTGCCAGGAGGACTGGTCGGCTTAGAGGACAAGCTGCTGCAACTGCTTCTAAAGCTGACAA[A/G]GCTTAAAAGAGTGTTATATTTTTYATCTGAYGCTTCTCTTGATTATCATCTAAGACTAGYYGGTGAACTTKATTGCAGAAATTTTGTTTTGGATTGTCTT
s_1CI0FG_496	507821505	LG2	77.29	x								ATAGTGATCTTGATGGTGATTCTTTTGTGCTTGAACGTTTGAAANGTRRTCAAGGGAAAGGACCCAAGATGGCCTCCAGTTCCAGCATGAGAAGCTCCTT[A/G]GGRAAGCCTTTCYTGAGGCGGCACTTTNCCTTNGGCTCAAANGGATCTAAAACCTTATCAGAGAACCASTCTACGAGAAAGANGGGGTTCTTCTGGGTGA
s_1BZ1A4_1110	507811878	LG2	77.29	x								TGAAGAGAAATTGCTGGCCCAAGGTACGTGGTGTGGCTATGAATCCAGTTGAGCATCCTCATGGAGGAGGTAACCATCAACATATTGGACATGCTAGCAC[C/T]GTCAGGCGTGATGCACCTCCTGGTCAAAAGGTTGGTCTCATTGCTGCCAGGAGGACTGGTCGGCTTAGAGGACAAGCTGCTGCAACTGCTTCTAAAGCTG
s_1AF39X_1811	507819928	LG2	77.86	x					82643304	set#1		GAAGAGAANTTGCTGGCCCAAGGTACGTGGTGTGGNCTATGAATCCAGTTGAGCATCCTCATGGAGGAGGTAACCATCAACATATTGGACATGCTAGCAC[T/C]GTCAGGCGTGATGCACCTCCTGGTCAAANGGTTGGNCTCATTGCTGCCAGGAGGACTGGTCGGCTTAGAGGACAAGCTGCTGCAACTGCTTCTAAAGCTG
s_1AVUDI_732	507813177	LG2	77.86	x					82618486	set#2		CGACAAAGCGACCAACCATGAGGAAAGCATAGTTGGTGGCAAATCCCATGAGAGCAGCCCCAGCAAAGAAGATGGCTTGGGACACCACTATKGTGTATCT[A/C]CGGCCTATCCAGTCGGAGGTTCTGCCGGCGGCGCATGAGCCTATGAGTGAGTAAAGGTTGAGGATTCCGGCGAGGATTTCAACCTGTACGTCTGAGATTT
s_1ATG5C_162	507813181	LG2	77.86	x								TAGYTCTTTATCATTAAATTACCAATTGAGTTAACTGAAACTCACTWATATATTTGCAAGTGAGTATAAATAAAAATTGTGTAATTCCATTTTTGTCAAA[A/G]TAACTTATCCAAACACTATTATTTTTCTTTGAAAGCAAAGTAGAGAANNGAGATAAGCTGNNNNNNNNNNNNNNNNNNNNNNNNNNNNNNNNNNNNNNCA
s_A13I7_371	507822484	LG2	77.86	x								TKTTGCCCYTGAGATCCATTCCCGAAGGAGCTGTGGTGTGTAACGTCGAACACCATGTTGGAGATCGTGGGGTTTTCGCTAGGTGTTCTGGGGACTATGC[T/C]ATTGTTATTAGTCACAATCCTGATAACGACACTTCCAGGGTCAAACTCCCRTCTGGTGCTAAGAAGATTGTTCCAAGTGGCTGCCGAGCNNNNNNNNNNN
s_AE01E06TI_443	507823348	LG2	77.86	x								TGGAATCACTTCCTCAAACGACAAGCTACTCGCTACCGTAGCCGTGGGATTTACTAAAACCATGTTCATCTTGGTAGCCACTTNNNTNSTTTGATAAGAT[T/C]GGACGGCGGCCGTTGATTTTGAGCAGTGTGGCTGGGATGATATTCTCACTCGCCWCCTTGGGATTTGGGCTCACSGTGATTGATCRTTCYGATCATAAAA
s_1D1PVW_540	507824577	LG2	77.86	x								GATCTACCGGTTTCACGGTCGTTGATGATCTGAAGACAACANAAANCACAACAACAANGAGAAAACACACCAGATCTAGTCAGATCCACATCCAAAANTC[A/G]TCAAACTAAGCAAAAAAAAAAAAAAAAAACCGACGATCTTCGCTTTTTTTAAACAAAGCTGAAGATGAACGAT
s_1AI6KV_524	507817603	LG2	77.86	x					82635230	set#2		TGGAGGTTTATGTTGCTATTGAGTTCTATACAAATAAAGAACTACTAGTATATTATACTTWAAACTAGGAACTGCAGTAAGAGAGAATCCTTTAGTTCCA[T/G]TGTTTGGTGGATCTAAGGTGATTTAGTTTATCAGTAGCTTCTTACAGTTCATGTTCATTTCTCCATTTTACNAAGGAGCTATCACTTNCTTAACAGCTGC
s_1AF39X_1727	507817600	LG2	77.86	x					82643388	set#1		TTCAGGCAATGTTAGCACCTAGTTTTNGAGGAACACCTGTTGGAGGTTTATGTTGCTATTGAGTTCTATACAAATAAAGAACTACTAGTATATTATACTT[A/T]AAACTAGGAACTGCAGTAAGAGAGAATCCTTTAGTTCCAKTGTTTGGTGGATCTAAGGTGATTTAGTTTATCAGTAGCTTCTTACAGTTCATGTTCATTT
s_1EQD7S_953	507824613	LG2	77.86	x								GGTTATCAGATGGGATAAGCCGGAATGATGGGTCTGAAAATAAATNYGAACCGTCATTTGCTGAGGAGGGAAGTCCTTTGGAACATTTTCGAAGATGTAC[A/G]TGGCAGAAGTCCCTGATTTCTGAAGGAACTGCTGGGCATGTGAGGACTCCTGCTTCAGATCAATCTATTTCAAGGAATGTTTCTATGGATGTGAGTTTGG
s_1BD29D_1126	507821507	LG2	78.02	x					83167195	set#2		ATCCTCATGGAGYGGCCAAAAGATTATTGCTAATAATGAGCTTTCTGTAGTTGCCGTGCTTRCTTGTGGGCATGTTTATCATGCTGAGTGTTTGGAGACT[T/C]TGACATCTGAAATTAACAAGTATGATCCAGCTTGCCCAGTTTGTACTTTTGNGGAGAAACAGACCCTGAAATTATCTGAAAAAGCATTGAAAGCAGAAAT
s_1AI0H4_285	507818784	LG2	78.02	x					90581102	set#2		TGGATGCTGTAAAGGCACATCCTAATGAGCTGAAGYTNGTGGGAGCTCATTGCCATCTTGGGTCCACCATCACCAAGGTGGACATATTCAGGGATGCTGC[A/G]GTTCTTATGGTCAACTACATTGACGAAATCCGAGCTCAAGGNTTTGARGTTGATTNCTTAAATATTGGAGGTGGACTTGGGATAGATTATTATCACRYTG
v_14298_267	507818781	LG2	78.18	x					82807291	set#1		AGGTCCAGGAAGTCATGGACTCTGTTGAGAAGAGGCCATTCTATCTCTACAGTAAGCCACAGATWACTNGAAACTTTGAGGCTTATAACCAGGCTTTGGA[A/G]GGTCTGAGCTCTATTATTGGGTATGCTATTAAGGCCAACAATAACTTGAAGATTTTGGAACATTTNGAGACAGCTTGGTTGTGGTGCTGTGCTTGTCAGT
s_1AW36Q_426	20090297	LG2	78.18	x					82732863	set#2		tttttttttttttttttcACTTTAAAGCTCTTTTTTTTCTAATCATATATTCTCCCATCTATGATTCTCCATCAATCCCCACGTGAGACTCACACATATACAATACAAACCTCTCTCTATCTCTCTCTAAAAGTTTCTGTGAGAAACTCAAAAGAATGATAACTTTCTCTTTCTATCTCTATCTCTGTCTCCTTTTTCTAAAAtaaaatTTTTCTCTTTTTGGAGTTTGCTTTTTTTTCTTTTCTTCTCTTTTTCTTTTTTTCTTGtaaaagTTTGGTGGTTGTTTACTTGACTTGTTGGCTTGTTGCTATTGCTTCTTCTTCTTCTTCTTCCTCTACTTCTTCTTCTTCTTCTTCTTCTTCTTCTCCTTGAGCTTACTCTAACTTCTTTGCTGGTGAT…
s_1ATNIK_708	507817910	LG2	78.44	x								TCTAGAATTGGAATTGTGAAAAGATCAGTTACAAGTAACTCAGAGACCTCAATTGCCTGTGCTGAGGTCTCTGAGTATCATCCAAGCATTGAGAATTGGC[A/G]TGTTGAGAGTGATGGAAANTCAGAAGCGCTAGACATGCCTGAGACTAGCCTACATTGTGCACCCGGACAGTCCATTTCTGCAATNAANTTTGCAAGTTTT
v_AB6YK21_122	507813020	LG2	78.44	x					84061675	set#1		AARCANANGCATTTGGATGATCTGGTGGCTCAGGTGGCTCAGCTCAGGAANGAGAACCAGCAGATCATTCAAAGTGTGACTAWCACCACGCAGCATTACA[T/C]GAATATTGAGACTGAAAACTCAATACTGAGAGCTCAAGCCAGTGAGCTTAGCCACAGACTACAGGCTCTGAATGATATTATCAATTNCCTGAATGCAANC
v_AB6YK21_52	507820223	LG2	78.44	x					84061745	set#1		CAACAACTGCTACAARCAGGGTCATATTGCAGCTGACTGTACAAACGAAAAGGCATGCAACAATTGTAGGAAGACGGGCCACCTGGCACNGTGATTGTCC[A/G]AATGATCCCATCTGCAACATGTGCAATGTAGCTGGGCATGTAGCTAGGCAGTGCCCAAAATCCAACATTATTGGAGAGCGGNNNNNNGGTGGTGGYGGTG
s_1AR8LC_1135	507820225	LG2	78.44	x								ATTGCATGGGCCCTTTGATGATCTGTCACAACTGTGGTGGACGGGGACATCTGGCATATGAGTGTCCTTCTGGCAGGTTTATGGATCGCTATCCCAGGAG[A/G]TACTAATGAATGGCAGMTCATGTGCTTAGCAATCTATTTNNTTNGTTATNNTTTTNACCTTAAAGCAGCRGTAYCWTAGTTTTNGGNATCAATTGAAAGT
s_1AM7NV_657	507820054	LG2	78.7	x					83153569	set#1		ATGTCTCTTGCCCATACTGTAGTTCCCGGTTTGTGCCAAGTCAGGAAGGGCAGCTCTGTACTGTTTGTGATCTTGCAGTGGTTGGTGCAGATGCTTCGGG[A/G]TTGCTCTGTTCTCCTTCCNAGATACGATGATCAAGCAGCTAGACCAGGAGCATTTTTTNNGATCNTTTTTCCGCNATCCTTTTGGCAGCAGAAGCAACCA
s_1EX20B_1243	507817687	LG2	78.7	x								GATGCTTGTATATGCTTTTTGTAGTTCCTACCWTTTAGTTGAGTGTACTAATCTTTCCATTGATATTAACTTACCATAAGTATTACTCTATATGTCTCCA[T/C]CAAGCATTTAAACTTTGGTGTTTTAATTTCACTAGAAATAGGTAAATTCTGTGCTAKTGTGACACTTGCATGGAGGAATGTATGGTGTGCAACCTAATGT
v_12114_553	507817685	LG2	78.7	x								TCAAATCCGWAGACCNCCAATTTGGCTACACGAGGAGTATGCTAAAATGAAGTTTCAAGSTCTGGTGTGATGCTTGTATATGCTTTTTGTAGTTCCTACC[A/T]TTTAGTTGAGTGTACTAATCTTTCCATTGATATTAACTTACCATAAGTATTACTCTATATGTCTCCAYCAAGCATTTAAACTTTGGTGTTTTAATTTCAC
s_1AI6ZQ_1190	507813215	LG2	79.01	x								CATGATCAAGCCTCTTTGAGCATATGTATGGGCAAGAAACTCCACCCACATATGTCTGCATGAACACCGCGTTGATAGCCACTGCAAGGGGGSCMWTTTT[A/G]ACAAGGTTAGCAGCAATTTGATCTTCATCAAGTGAGACGACACTGAAGTTAGACACTGCTGCTGCAATCTTGCTCTTGTCAAATTTGCAGGTTCCACGGT
s_1A0SW5_460	507817976	LG2	79.01	x					84109571	set#2		GTGTACTGCAGTCCAAAAATATGATCAACTATAAACCGGAGAAGCTCAAAGCTGCTTAGATTCMAATCCATATTTTGGTATATGATACAKGGAAATTTAT[A/G]AAGTTGCAAAGGAAGTGAATTCCAATATTCTTGCCTTCAGACGGCAGCCTATTATCGCATATTGGCATATCTTTTNGACCTAGCTGCTAAACATCACGTT
v_12114_490	507811630	LG2	79.01	x								TGGATTGTGATCATGAGTGTGATCCAGAAGARGCAGGCGCATGYGAYTCTGGTTGCAATGGCGGGTTAATGAACAGTGCCTTTGAGTACACACTMAAAGC[T/C]GGTGGACTCATGAAAGAGAAAGATTATCCATACACTGGTACTGACCGTGGAACCTGCAAATTTGACAAGAGCAAGATTGCAGCAGCAGTGTCTAACTTCA
s_1EX20B_1087	507818019	LG2	79.01	x								ATCTTCCTTCTCCTACTCCCCAATCTACCACGRGTGCAACAAAGGGGCAACCTTATGAAAATAAGTGGTTCCAAAATCCTATTCAGCCTGCTGATTCTGT[A/C]ATGGGAGCTGGTTCATTCTCAGCAGGAAATGGAGGAYTGCATCCTCCTGCGGCAGTTATCCCYGAGAGTGTATTGCGAGTTTCNNAAAATAACGGTGCAA
s_2FUQWQ_536	507823562	LG2	79.01	x								CCAATGCTACATGTGGGAAACGTCTAGCTTCTATTGGGTTAGAGAACACTGAGGCTAACCGCCAAGCATACCGTACCCTCCTTGTCACAGCTCCTGGCCT[A/G]GGCAATTACATCTCTGGTGCTATCCTNNTTNGAGGAANCCCTCNNNCAATCCACCACCGATGGTAAANNNGATAGTGGATGTNCTTGTTGAGCAAANNNN
s_1BO495_223	507818775	LG2	79.11	x					83175396	set#1		GATTTTGGCTCCATTAACCTCCTCGAAGAACGAATAGTGAGGGTTAATSTTATTCAAGTATCAATGGTGTGGCTGCTAGCTTTACTCTTAAGATAGGATA[T/C]CACATAAGGAACTATTATATGTTGACTGGTTGATCTTGTACTTAAATAGAATTTGGATTCTTTCGGAGCAC
v_5835_56	507817495	LG2	79.11	x					84220987	set#2		GNCTGAACTGGCGCCCNNCNTCCTACTATGGTCGTGATGACCTTGAGACATTAATGGTCTCAGATTCTGCAGCTGACTGGGTTCGGATATCTGAGATGTT[A/G]NTTGGCAAGGTTCCAGATGGCTTCACATTCGCACCAAAGCATAAATCTAATGCTTATGAYCGGGCAGAAAATGGCTAATCTTATGCAGTTCATCGATGTT
s_1AN9IM_616	507817867	LG2	79.11	x					84157198	set#2		ATCTGTACCTTGTTCANTTCCNYGTAGCTACCRAGCATACCGGYGTGGGTACCACTGACAGTGCTTTGGATGAGGATGGTGTGCTGGAAATAGATACAAC[A/C]ATATCTCTTGAAACCACCTGGCGTGCTATGGAAGATCTGGTTNCCAAGGGTTNTAGTTCGCAGCATTGGGATCAGCAACTAYGATANCTTTCTAACTAGA
s_1AFU44_542	507815043	LG2	79.11	x					89105080	set#2		ACNCTTCTAAGTGCATGGTTTCACAGCTCAACCATCAAATGTTCCAAATGCAGCAGCAGCAGTCATCTACCCAGATGAACATTCATCAGTTACAACACCA[C/G]CAGCAGCAACAGTCACAGCAGCAGAATGGTAGCACAGCCTCAAAATCTGAGTCCATTCAATAGATTGTGATTATGNAACACGGGCTTCAATCAGTNGGAT
v_5835_442	507818016	LG2	79.27	x					84221326	set#1		CATCATTTGGTGGTGGRGGGGGAGNNGGTTCTAGGCCTTCTTTCAAAGGNCAAAGAGTGTGCAAGTTYCATGAGAGTGGGCACTGCAAGAAGGGAGCCTC[A/T]TGCGATTATCTGCACCCATAAGTTCTAATTTCGATCACCAGAGCAGTCAATACTGTACAGTTATTTTNCATAAAGAGGTTNTTGACCTTGTATAACCTTT
s_1CZ820_643	507813638	LG2	79.42	x					83143409	set#2		CCTGTACCTGACATTGCACTCAAAGCAGTCCTAGGAGAAGGTGCTTGTGTGGTAATAATTTACTTATTTTCTCTCATCTTCCTCTTTTTT[A/T]TSTTTCATTCTCTCTGTAATCACATTTTGTTGAAACACATTAACTGACCTCATTGCAGGTTTTGGAAGGGCAGCGGGTACTTCCTGCTAGGGCCAAAGAA
v_2980_309	507811258	LG2	79.42	x								CATCTTCATTGCAATAGTAAAASCCATTGTTGTTCATAGTAGCAGCWGTCAAGCTGCAAGAAGAAGAGGCWRCTGTATTCGCCACCAAGTAAGGCATGTT[G/T]CGAAATGACTTGGCAAGGCTATTAGCCAAAGCACTCATTCCAATTCCATTTCCACTGTCATTGCAACATTCCTCAGCGCGGTGCTTCAGTGTCTCGAACA
s_2I0F4B_144	507816888	LG2	79.42	x								AGAAAGACCAGACGAGAGATGAGCATAACCATCAAAAANGGTAATATGACTTGGCCTTNGGNTTAATCCCAGTACTAATGATAACRGCAATAATAAGTCC[A/G]TAAATACCCAACACTCCAGCCATAACAACTGGAACAATGGACTTCATCACCAGCTCAGGCCTCATCACACCCATTGATGCCACACCAACACCACTCTTCG
v_2980_323	507816874	LG2	79.42	x								TCCACAGGTGGGNTATTGCATTGGACTCAAAGCGCAGGAGGCTACAGCTGGCCAACCAACTGTGGAGTAACACAAACGATATGAATCACATCATAGAGAG[T/C]GCTGCCATCGTTGCGAANTTGATCAGGTTTGNAGAGCAGGGGCGGNCCCTCAAAGAGATGTTYGGACTTAGCTTCACACCTTCAANTGCAAGGCGGAAAT
s_1AR8LC_606	507817304	LG2	79.42	x								TACARGCCGAAGAAGAGTACGGGTTTNCCAACCAGGGTCCCNTGACGATTCCATGCGACGAGTCGTTCTTCGAAGAGGTCCTCCGAGTCGTGACTCGCTC[C/G]TCGTCGTCGNNNAACTCGTCCGCCGAGTCATCGTCCCACTGCCACGTYGGCATCAGGACCCACCTTGACTTCTTAGGTGAATCTCGACCGTTGCTTCATG
s_1BFORP_143	507817498	LG2	79.42	x					89114591	set#2		CAGATTCTGCAGCTGACTGGGTTCGGATATCTGAGATGTTRNTTGGCAAGGTTCCAGATGGCTTCACATTCGCACCAAAGCATAAATCTAATGCTTATGA[T/C]CGGGCAGAAAATGGCTAATCTTATGCAGTTCATCGATGTTGCCTTGAGGCAACTTTGTTTGGTAGNNNNNNNNNRTTAATATCGGGTACACAAAANCATT
s_1BI54U_845	507811260	LG2	79.42	x								CCCCGCACGACGGCCCCGGGACGGCCCGGGTCACCGCRAAGCTGTGCGGCCCGTCGCTCTGCGACACCCGAACCACGCTCGGGCCGCCGAACAAGTTGTG[A/G]AGTCCTCCGAGTGCCTCCTCATAAGCCCCACCCAAGAACATTCCTAAATAGTACTTTCCGGTACCRGTACCKCCATCGCCTTCGAGCTCATGTAGCGGCA
s_1C4U37_1612	507817864	LG2	79.68	x					90376750	set#1		TCATNKTTTTNGAGGCCTGTAAAGACAGTTTGAAGAAGCTTCAGCTAGATTATCTGGATCTGTACCTTGTTCANTTCCNYGTAGCTACCRAGCATACCGG[T/C]GTGGGTACCACTGACAGTGCTTTGGATGAGGATGGTGTGCTGGAAATAGATACAACMATATCTCTTGAAACCACCTGGCGTGCTATGGAAGATCTGGTTN
s_1A61B9_199	507818303	LG2	79.68	x								TGAGACTCTGAGAGAGTGAGAGAGCTKCNNNGATGGCGTTACCCGTGGTTGACACAGAGTACCTGAAGGAGGTCGATAAGGCTCGTCGCGATCTCCGTGC[T/G]CTCATCGCCTCCAGAAACTGCGCTCCTATAATGCTCCGCTTAGCGTGGCATGATGCRGGCACRTATGATGTGAACANNAANNCAGGTGGACCRAATGGGT
s_1A6QQU_1439	507813327	LG2	79.68		x	s_1AVP0V_255	0.0000	7.84				AGAGTTTTCTTACAGAGGAAMMAAAAARNRNNNNNNNNNNNACTGTTGGTTTTTNNNRTAGGGTGTGAAAGATGTCAAAGGAAGTTAGTGAAGAGGGGCA[A/C]GGCCGCAAGGACTACGTGGACCCACCACCGGCACCACTCATCGACTATGCAGAGATCAAGCTATGGTYTTNTTTACAGAGCTCTCATAGCTGAGTTCRTA
s_1AK5QX_904	507816520	LG2	79.68	x					85548948	set#1		CCCCTGAACAGTCCACAGCAATTATGGATCTTATAGAATCACGGTGGGAGGAATTGGTTGGAGAAATGCCACTAAAGGTTTGTTATCCAGCATTAGAAAG[T/C]CATGATTGGCGTATCGTAACAGGATCTGACCCANNAANTACMAGATGGAGTTACCACAATGGTGGATCTTGGCCAGTGCTATTATGGCTTCTCACTGCAG
s_1BAMNN_1358	507811823	LG2	79.68	x					90868303	set#2		CAGCCAGTCATTCAYAGACAGACGGGAAACAACTATGGCTTCTYATGGCAACAAATCAGAGGAAGAAGCCGCCATTTCTGAAGCTCCAAACACACCCATT[A/T]CYACCATCGTCATCATCATAGCTATGCAGACAGAGNCGCTNNCTTTGGTGAACAGGTTCCAGCTTACTGAGGACCTTGACTCCGTGTTTCCCNNNAGGGG
s_1AK5QX_947	507814518	LG2	79.68	x					85548991	set#1		ATCTCCCAATGTTGGCGATGAAGAACTYTAGGGTTTNCTTCCTCGCTCTCCTCCTCCTCCTCGCCTCTCCAGTTGCTAGGTGTCAATCGGATTCGGACGC[A/G]GAGGGTAGGGAGGCGGCTGAAGAAGTGGTGGCTGATCTTGGGATTGTTGGTGAGGATGTCCAAGATTTNGGTGATGGGAGTTTNAGCCCTGCTCCGGGAG
v_12600_245	507812996	LG2	79.68	x					84156178	set#2		GTCGTCTCTCTGCTKGGCTGCTCCCCACTCCCCAGGAAGTTACTGTCGTTTTTTGCTCATTSATTTGAACCCCAGAAACTATTGCTGTCATTTRTCAGTW[C/T]CCAGTACTCACTCATTCACTCCTAACCAAGCCGTAGAACCCTGGCATTGTTCTCTCCTTGCTCCTCTCTCTCTGCACTATCAACCTCCTAAACCACACMA
s_1A65K8_1416	507811508	LG2	79.68	x								GCACCGGAGGCGAGTCGATCTACGGCKCCAAGTTCGCCGACGAGAACTTCACTAAGAAGCACACCGGCCCCGGAATCCTCTCCATGGCCAATGCCGGACC[C/T]GGAACCAAYGGATCTCAGTTCTTCATCTGCACCGCCAAGACCGAGTGGCTCGACGGRAAGCACGTYGTGTTCGGCCAGATCATCGAGGGCATGGACGTCG
v_7_385	507815921	LG2	79.68	x					89094528	set#1		GGAGGTTTAGCTCGGAGAGGAAGGTGGTGGGNTTTGCTTNCGAATGGCGGCGCSGATTCGTCGGAGAATTNGNGNAGNAACAAGAAGGAGGAGAGTGTGG[C/G]TGCTGGTGGCGATAGGCCGAGGCTGAATTTGCAGCGGAGGACTTTGCCTGTTGTGAATATTGAGAAGCAGGAGGKSNNGGAGACGGAATCGAAGGTTNNN
v_7_256	507819002	LG2	79.7	x					89094986	set#1		AACAAGGCACCATTTTNGGTAGACAATCTGGAANTAACCAATATTGGSGAAATCTATACAYCGAGCAATGAWGACATTGCATTGGCGGCTGAGTTTAAAN[T/G]ATACATTAATGCATACCTAAAGGAGCTAGTGGTTTCCCCAGTCCGTTCCTTAGCTGATTTGATTGCCTTCAACANNNNAAACTCAAANTTGGAGAGGTTA
s_1BAMNN_534	507812526	LG2	79.7	x					90867480	set#2		AAGCTTGTTGCAATTTCTTNGTTAATATTTCTAAACATTGTAAGCCATGTGAATTGTCCACGACTCCATGCCTTGTTTNATCTTCTATGAANGAGAAGAA[T/C]AGGGTCTACTGATACTTTAAACTCCATGCACTCTATTGTGACACAATTATGACAACAGACTAGTAANTTTNATTCATGGATTAATTN
s_1A9518_588	507813624	LG2	79.7	x								CTGCTGCAATCTGCGGTTTCAATGGCCATTGTTTGGTAACAAGAGACATGAACCCATCTTCTGTTGCTTGATATGCTTTCCTTACTACATCCACTGACAT[C/T]GATTGTTGCTCKGCAGYAAACCCTGCATATAATAATCATAAYAGAAGAATCAGAATAGGGATGATCTTAAAACKCACAAACTCRCTACTGTAAATATATA
s_1AY7DP_534	507811540	LG2	79.7	x								GATAAGTACTTAGAGGATCAGCTTGGAGAGTTTCTGATTCATCAGGATGATCATGCGTTTGGAAAAACAGTGGCAGAGARAACACTGCCACACCACAGGC[C/T]GATAACCCAATTGTTTGTGTTAAGCCTGTGACTAGAAGGATTCACAAGTATTCAAGGTTGTTTATCACTCAGTGGGTCATAGCTGTTTCCTGA
s_1CM44I_582	507811707	LG2	79.7	x								ACCTGGCAAATGACCCAACAATTGAACGTATTATCACTCCTCGTATTGCTCTAACTACTGCYGAATATTTGGCTTATGAATGCGGNAAGCATGTTCTTGT[T/C]ATACTTACGGATATGAGTTCTTATGCTGATGCTCTTCGTGAGGTGTCTGCTGCTCGTGAAGAGGTGCCAGGAAGGCGTGGGTATCCTGGKTATATGTATA
s_1BTJAA_458	507813003	LG2	79.7	x					82344078	set#2		CCTAACCAAGCCGTAGAACCCTGGCATTGTTCTCTCCTTGCTCCTCTCTCTCTGCACTATCAACCTCCTAAACCACACMATACCTCATTTTSTAGTCYCT[A/T]GGGGAAAAAAGATTAACACAATCACACATGGCTACTTTATCTTTCTTCTCCTTCAGCTTCACTCTTCTTCTACTTCTCAC
s_1BXPSS_375	507819363	LG2	79.7	x					82537636	set#2		NNNKRATTAACTTATCTTNCAGAGACTATGGAGACCCCNTTCTGCAAACATCTCAAGGCCCNTTTATCAGNNNWTTTCAACAATTGGGAATTTCCAGTTC[A/G]AGGAAGTTACTAGCAGAATCATCTGAGGAAAAAGCCATTCCATCTCCATTGACTCCTSTATTGGCAATAAATAGTGGAAAAAGCGAAGACCAGAACCAGA
s_1BVEEH_737	507824063	LG2	79.7	x					87945016	set#2		TGATGGTCTTGCCAGCTCTTGCTTNGCCTTCCNGCTTAGCTGGAGCTCTATTTCNAGTTATGTTCTTGGTTGGTACTGTGGTTGCAATGGGAAGCTATAC[A/G]GTCTTTATTGGCTCATGTAGTCAAGCATTAAAGGATAGGATACCAAGAATAACTGAAAANCTCACATGGGCTGCTTCCCTTGTAGCAATTGTTCTTGGAT
s_1BNWYG_473	507818397	LG2	79.76	x								AGGAGAAATTCCTGAGAGGACTGTTTNTATGCAGAAAGGCATGGARAATGCTTTGAGACCATATTTTNGAATTGACAAATGCAGTACGAATTGGTGATCT[A/G]GAGCTCTTCAGGAATGTTGCTGAGAAGTTTTCAGATACTTTCAATTCAGACCGGACCCATAATTTGATTGTTAGGCTGCGGCACAATGTCATAAGGAYTG
WAG004	507824066	LG2	79.76	x					89067898	set#2		GTGTNGCCTTAGAAANTGGTGAGTGTGATGTTAATNTTTATGAAGCTCTYGACAACCNAGCAGTTGGGAAGAAGAANGTCGGTTTTGCAACTTTTGCCAC[A/G]GGGATCATCCATGGGCTCCAACCAGATGCATTGATGATGGTCTTGCCAGCTCTTGCTTNGCCTTCCNGCTTAGCTGGAGCTCTATTTCNAGTTATGTTCT
ZQR7	507817847	LG2	80.32	x								TCTAATTCTTTGGATGTTTGAGCATGGGCTCTTGTGAGATTGCTTCTCTGAGGAGTACTGATAACTTGTATATTTGCATATGAGGTGCTGGTGATAATGT[A/G]TATCTACTTTACTATCTTATATTACTGGCTGTAATATCATGCCAATGCAATGGCTTACCCATAAAGCCTTTACATCTATTTGCACTTAGGATTTGGAATT
s_1A77G4_373	507818180	LG2	80.32	x								TTATNTAGTTTGTGTCACCCATCCATGKTTTGGGTNGTTGCATTTCTNCTNTCTTTTTTCCCCNNAAAAGTTNGAGGANCTATCGGACATTTAGGAATGA[A/T]GAAGTCTTGTTAGACATGCTTGTTGTTCTATAATCATATTTAATTGTAAGTTTATCTTCATGGATTTTTTTACTCTTCAGATGATC
s_1AIR1R_487	507818253	LG2	80.32	x								GCYGACTGTGATCATGATATAAANNCAACAAGAGAAGAACTAGAATCGCTACTGGAACARGTAGCTGATACCAGAGYTCGATTGAGTGAGCTTGAGCTCA[A/G]ATCTTCACAATTAAATGAGACTATGTTGTCTATCAAGTCCAAGACTGAAANTTTTCAGGGCAGATCCTTGTTAAGTGAATTSTAGCAKTCTATAGTYATT
s_1A2FMD_998	507818400	LG2	80.32	x					85231613	set#1		CTRGAGCTCTTCAGGAATGTTGCTGAGAAGTTTTCAGATACTTTCAATTCAGACCGGACCCATAATTTGATTGTTAGGCTGCGGCACAATGTCATAAGGA[T/C]TGGGCTACGCAACATCAGCATATCTTATTCCCGTATCTCTCTGGTTGATGTTGCAANGAAGCTGAGACTGGACTCTGCRAACCCTGTTGCTGATGCTGAG
s_1BKLHY_606	507816104	LG2	80.32	x								GCCGACGACTCGGCTCCCTTCGAGATGTCCGTTGAAAACGCACTCAAGCTCCTCGGAGTCTCCGATGGAGCTTCCTTCGACGACATACTTCGCGCCAAAA[A/C]CTCCGTGCTCGCTTCTTGTAAGGACGACCAGGATGCGATTGCTCAGGTTGAGGCTGCATATGACATGTTGCTTATGCGGAGCTTAACNCAGCGACGAGCR
s_1AOK0Q_684	507820078	LG2	80.32	x					85350286	set#1		CTAAGTTGATTGCCTAGAGTAATGAACTRTGTTTTGATGATGTTGTCTAATTGTACAACCCATCTATCAAATGGAGTTAATGCCCTTGACTGAAATGTGG[A/G]AAATTTGATTCTCCAAANNTTTACTAATRTAGGTTGGATGGTAATGACCATTATCATTCTTCCGCTAGCCTGTTGCCAGAGCATGATATATTGATATGCA
s_1B8DRK_491	507811703	LG2	80.32	x								CTCGACTGATGAAGAGTGCCATTGGAGAGGGGATGACTCGCAGAGATCATTCTGATGTTTCCAACCAGCTATATGCAAACTATGCTATTGGGAAGGATGT[T/C]CAGGCCATGAAAGCAGTGGTNGGAGAAGAAGCACTTTCTTCTGAGGATTTGCTGTATTTGGAGTTCTTGGATAAATTNGAGAGAAAATTCGTGGCCCAAG
s_1B3MA_936	507813470	LG2	80.32	x								ATGAGAAGGATAACTCCNTGGAGGATGTCATCACAAATGGCGTTAGNCTCTCACAGTCACCATATATCTTACAATATAGCACCTTGAGGAAGAAGCAAGC[T/C]GGGGTTTAGTCTCAACTGACAGAAGTAGGGAGCTCTTTTNTAAGCATCAAGTTGTCTGTTTCAGTTTCTTAGCCGTGTGCTGATTTGTATATTTATGATT
s_1AIR1R_541	507811984	LG2	80.32	x								AATCCGGGTCAGGGTATTCGGTTKCCGGTTCAGGATCCGGGACAGGGTCAGAATCCGGGTTAGGGTCAGAATCCGGGGTAGGTTATTCGGTTACTGGGTC[T/C]GGGTCTGGATCAGGATCCGGNNTCAGGATCTGGAGAAGCAGAGWTAGCAGATGGGTCATGGTTAGCTGGTTTAGCTATGGGANGATTCACCNWARAACAG
s_1B3MA_972	507813764	LG2	80.32	x								GAAACGTATAAATTTCGATCTATTKGAAWTSMNNGGAKAAAAAANTATTCCTTCTCCCAACTTTAAGAAATACGGTGTTCCTTTGTATTCAGTCGGTTGG[A/G]TTCTTATTAGATTCAAGGATCGAGTTCGATCCGGCGATAATGGTGAAGTTTCCAACTCGACYCRGTACTACGTCGTTTYGGCCGGCGGTGGCGGCGAGGG
v_11847_197	507818296	LG2	80.32	x					85344630	set#1		TTAACCAAGGTGACAACACCGTGGCTGTTCTTGCGCGCGTTGGTGATGAAATTCAATGGCCGTTAGCGAAGGATGAAGCGGCTGTGAAGCTTGATGAGTC[T/C]CATTACTTCTTNNCTCTTCGTGTTCCNGCAAGTGGGTCGTTGGAYAATGATGGAANGGCTGAAGATTTNNGGTGGGNAAGAGTGTGAGATGTTGAATTAT
v_6923_103	507818306	LG2	80.32	x								CTCATCTCAGGGACATCTTTNATCGGATGGGTCTGTCTGACAAGGATATTGTTGCATTGTCAGGAGGCCACACTCTRGGAAGGGCACATGCAGAGAGATC[A/G]GGTTTTGATGGCCCTTGGACCAAAGAACCTCTGAAGTTTGATAACTCATACNTTGTGGAACTTTTGAAGGGAGAATCAGAGGGGCTGTTACAACTTCCAA
v_11847_89	507815089	LG2	80.72	x					85344723	set#1		CTGCTGGCCTTTNAAGATGTGGCAAAAGTTGCAGACTCCGTTGGATCAACTATCTCCGTCCTGACCTCAAGCGTGGCAACTTCACTGAAGAAGAAGACGA[A/G]CTCATCATCAAACTCCATAGCCTTCTTGGGAACAAGTGGTCTNTGATAGCTGGGAGATTACCAGGNAGAACTGATAATGAGATAAAGANCTATTGGAACA
v_6923_197	507811537	LG2	81.27	x								AAGCTTCGGSTGAATCAGATAGTATGGCCTGGAACCCATGATTCAGCTACAAACAAGATTGGCATTCCATGCATATCTCGACCTTTTGCACAATGTCAAA[A/G]CTTGTCTATCTATCGTCAACTTGTGAGGGGTACAAGGGTTCTTGATGTCAGGGTTCAAGAGGATCGTCGTGTGTGTCATGGAATCCTTAAAACCTATAGT
s_1B251L_489	507818177	LG2	81.27	x								ACTTTCTTCTGAGGATTTGCTGTATTTGGAGTTCTTGGATAAATTTGAGAGAAAANTTYGTGGCCCAAGGAGCTTAYGACACTCGCAATGTCTTTCAGTC[C/G]CTAGATTTGGCATGGACACTCCTTCGCATTTTCCCGCGTGAGCTTCTCCACCGTATACCTGCNAAAGACCCNTTGACCAGTTCTATAGCCGTGATGCAAA
s_1EJ7E9_633	507813628	LG2	81.34	x					85349680	set#1		TAAGCAGCAAGGGAGTATWAAATGGAGATCACYAATTAGRATCTCCCTTTTCCCTCTCCTAAGGGCCAAACTCACTCATCAAARCGAATAAAAAAGTAAG[C/T]AAATAAAAATACATACTTGGGACCATAATAATCCATCAAAGTTGAGTCTCTTACTCTTGAGATGTTGAAACAGGTGATTATTGACATAGCGTGACGTCTC
v_1788_269	507813794	LG2	81.34	x					87775641	set#1		ACAAGACTAACCTGTGTGGTGGATCGTGAAACTGCATCTCKTAGATTGTACTGTTTTCGACTAGCTGGTGTCCACACTCCTCCATCCATTCTGCATTACA[A/G]CATTCCAAGGTTAGTACTNNGAGTGTGCATTAGATAAAGGAAAATGTTCAGATTTCTCAATTTTACTAAAAAARGAGTTTACAAAACADCAAATGTTGAT
s_1AZ60A_469	507823089	LG2	81.4	x					87871375	set#2		TGGATTTTATCAGACCGATTCTTTCCATCTTCTTGGATATGCATGGGAATTATGGACAAGTGATAGGGGATCGGACTTGGTGGATCCACTACTTGATGAT[T/G]TATCCTCTGTCTGTGCGGCATTGAAATATGTTAACATAGGTCTCCTGTGTGTTCAAGAAAGCGCAGCGGATAGACCTACTATGTCTGATGTTGTCGCAAT
s_1AE949_628	507815221	LG2	81.4	x					87867973	set#2		TAGGCCGTAGACMCTTCTGAACCACCNNTACAGCTGCTTGCAATGGGGTTAAGTATTCATATGGAAGCTTTCCAGTTAGTAGCTCCCATAATACAATTGC[A/G]AAGCTAAAANCATCAGCCTTGTGATCGTAAGGCTTATGTTCTATAACCTCAGGAGCCATCCACCGATATGTTCCAGTTTCTGCAGTCATAACTCCAGATT
s_1AELAS_993	507812844	LG2	81.4	x					85818095	set#1		GTTNGCTTGTGGACATTCGGGNAAGGATTGAAGGCGAGATTGGATCATTNCCTTATCAANNNCCAGTCAATCCAANCTTGCCTAGTTCAAACATGCCCAA[T/C]GCATATGTGATGAACCCCTGTAACGTGCAATGTGATGAACAAGTCTATTGTCTTCATCCAGGTGTGGATGGCAATAGTGGAGAAGGTGTATCATTCAACG
s_1A1D8L_613	507821287	LG2	81.4	x					85985181	set#1		TGATCACCAAACTTGAAAATTCTGTAGATTCTGGAGTCCTTAATATATTGACGTGTGGTAACRTTGTCAGTTTGGAACCATCTTAGNTGTTCTGTNTTTT[T/G]GGTCAGAACATCTTGGGGTTCCATACTGTAGTGATAATTCTGTATGTTCTTTTGATNN
s_1AZ60A_1382	507811912	LG2	81.4	x					87868447	set#2		TGGCCCACGCGTTTNCGCCGCCGAACGGTCGGTTCCATTTAGACGGCGCCGAAAGCTGGGTTGTCTCCGGCGACGTCACGAAGTCCWCGTCGAACACGGC[T/G]ATCGATCTCGAGTCGGTGGCTGTGCACGAGATTGGGCATTTGCTTGGGCTCGGACATTCATCTGTGGTGGAATCGATTATGTACCCTTCGATCCCGTCGA
v_11847_92	507819267	LG2	81.4	x					85344723	set#1		AGTAATACTATCTTCTTCACAGCGAAGCGAGTCACGCTGACTCACTGAGTTTATCTTCTCTCTGTTGGACCGAGTCGATCCCCATGGAAACCGTAATGAG[T/C]TCCTCCTCTGCAACGATCATGTCCTCCTCCTCTCCTTTCTCTAATTTCCCTCTCAAACGAACACTTCCTTCGAGACCTTTCCATTTMCCTCTCGCTTCAA
v_9827_131	507814212	LG2	81.81	x					85625644	set#2		TCTAAACAATTTTAAAAGATTAAGAATTGAAAATGAAGTTCTGACTTTGATTGCAAACTAATAGGCAACTAATCTGTTCAATTTTCATGGAGTCCACACC[A/G]TCATCTCATTTTCCTTTAACYTGCTCCRCCAAGATAATTATAATATTATATAAATGAAAGCAACTTAACAAGCTGCTCCGATACYGTGTTCTTCCAAGTA
s_1BVEEH_514	20040050	LG2	81.96	x					87945380	set#2		0
s_1AQNPS_661	507817626	LG2	81.96	x					88098653	set#2		TTGGAGAGGATTTGGTGAGAGACTATGAGGMTGGGCTTGAATATGGTGTGGCTGAAGGGNTTKTRGGGAAGAGAGTTGGTGATGATGGTGGTAAGATTGA[A/G]TACTTGGTGAAATGGACGGATTTGGATGAGGACACGTGGGAGCCTGAGGAGAATGTTGATCCTGATTTGATCAAGGAGTTTGAGGAGAGTCAATTGGGTA
v_AD9YN14_443	507815642	LG2	81.96	x					88828676	set#1		NGGAGCTGGCAGTTTCTCTGTTTCAGACTGTTGTTTTGATGCTCTTTAATGATGCTGAGAGGCTAAGCTTTCAAGATATTAAGGACTCCACTGGAATTGA[A/G]GATAAGGAACTAAGGAGGACTTTGCAGTCCCTTGCATGTGGAAAAGTTCGAGTCCTACAAAAGATGCCCAAGGGTAGGGAYGTAGAGGATGATGATTCAT
s_1BM4J7_259	507813945	LG2	82.11	x					88397642	set#2		TGCAGTGAAGCGTGTAATCTCCGAGGGCAAGTACCGAACAAAAGACCTTGGTGGAGACAGCAGCACCCAAGAGGTGGTTGATGCTGTCATTGCTAATCTG[A/G]ACTAGTTGATTAGGACTSGCCACCATATTTCTCAGCCATCACCTGCCTRTGTTGATTCCCCCCAACCATTCKCATGGTTTGATTTATATATACAGTTTGT
s_1A0AVJ_1112	507824725	LG2	82.13	x					85932506	set#1		CACCTACATGCCACGACCGGGCGACGGCGCCCNACGCGCCGTGACCYTGATCCCGGGTGACGGGNTGGGNCCCACTGGTGACAAACGCGGTCGAACAGGT[C/G]ATGGAGGCCATGCACGCGCCGGTGTTCTTCGAGAAGTACGATGTACACGGGGACCNTGAGCAAGGTCCCGCAGGARGTGATCGAGTCGATTAAGAANANM
s_1A0AVJ_1125	507823801	LG2	82.13	x					85932519	set#1		AGCTGTSCACAAAGCCAAMWTWWWGAAACTTGCAGATGGTTTGTTTTTAGAATCTTGTCGGGAGATTGCAACAAAATATCCAAGTATCAAGTACAATGAG[A/G]TTATTGTGGACAATTGCTGCATGCAACTTGTTTCRAAGCCYGAGCAATTCGATGTTATGGTGACTCCTAATCTTTATGGAAATCTAGTGGCAAATACAGC
s_1D3YDN_367	507813468	LG2	82.37	x					88461839	set#1		GTGCATATGTAGGGGGATGGCCAAGTGCACCTGATGGCCCATACTCTTGGGGGTATTGCTATCTTAGGGAACAAAATCCTGGATCATCATATTGTGCATC[A/G]GATCCAAATTATCCTTGTGCTTCTGGTAGGCAATATTATGGCCGTGGTCCAATCCAACTTTCGTGGTTAGTACATGACCTTATAATCCAYAGTTTAATGA
v_4957_717	507813187	LG2	82.4	x					88691099	set#1		CATTTGAGAAGGCTCATGGTGAAGATTTATGGAGCYATACAGCAGCAAATCCTGATCATAGCCAGCTCTTCAATGAAGCAATGGCTTGTGATGCAAGGCT[G/T]GTGGTGCCRGCGATGATTCAAG
v_2154_303	507813185	LG2	82.4	x					91956135	set#2		TGCGTGTGGAAGACAAGCWAAGTATGTTGTATATTTTGTYTTYTGATACTAAATCTTGGCTCCACTACTGTTCCCAGGTTATGCACAAACGCCTCTATCT[C/T]GCCGTTTGATGAGACAAGGAGAACATAGCATGGCTGCTTTTATTTTGATGGASAGCAGCCCAGTGATGCTGGCACCATGGCTTAGTCTAAGTGCCCGAGT
s_1A4SYG_1071	507813791	LG2	82.4	x								ATTGTTGTCCAAGGTATTGCCKAGCCCAAAACTCAGTTCTYACATTCCACATTCCCACATTATCAAGTGCCATGTAAATAGCAGTCCATGACTTGGGATA[C/T]ACCTGTGCCACCAACAATAAACCATTTAGTACCVTAATKTACACRTTGGTTAACTTAGAATACTATGATTAATGCATTAATTCAGGACACAAGACTAACC
v_AD9YN14_365	507820934	LG2	82.4	x					88828754	set#1		ATCCGAACAAGATTACGNTCGGGCAAAAMCTGTCGATCCCACTGCCTTGTAGCTGTGATGAAGTGGAGGGTGTTGAGGTCGTTCATTATGGACACGTGGT[T/G]GAATCTGGGAGCTCGGTGGAAAAGATTGCTACGGAGTATGGGACCACANCCGGCTATTTTGTTGAAGCTCAATGGGATGGCTAATGCTAGTCAGCTTCAG
v_2154_488	507817153	LG2	82.53	x					91954379	set#1		GGAGGNCACCTTCCTCTCTAAGGAGGACCAGTTTNAAGGAAGCAACRGACCCRAAGTCAGAAAANTTAGTAGTCCCTGCAGATTATGATAAGGTGTGGTC[A/T]TATGCTGGGAATCTCAGTTCAAGAAGGGTTTCAGGAGATGCTCCAGAGCGAGATTGAGTTCAAGTAAAGTTATCCTTCTAGGGTGAAATTAAGTTCAAAC
v_7728_1340	507813949	LG2	82.84	x					92388915	set#1		GGTGGTTGATGCTGTCATTGCTAATCTGRACTAGTTGATTAGGACTSGCCACCATATTTCTCAGCCATCACCTGCCTRTGTTGATTCCCCCCAACCATTC[G/T]CATGGTTTGATTTATATATACAGTTTGTTCCGCATACAACATCCTGCTTATCAGAAAGCGTGAGAGTTTTCTTCATACAATTTCTCAATTTGATGAAAGG
s_1B6I38_312	507812258	LG2	82.84	x					92391390	set#1		TATCTGATGCTGCTGCTGGTGATTCTGATGACAATTTGCAYAGTCCATTGATCTCACGTCAGRCGACAAGCCTAGAAAAGGAGTTGGGCCCACCTCCCCA[C/T]GGCAGCCTTTCAAGCATGAGGCATGGCAGTACTACACAAGAACCAGTCAGTAGCATGGGGATTGGTGGYGGTTGGCAGCTKGCWTGGAAATGGTCTGAGA
s_1AUVTC_1391	507812262	LG2	82.84	x					92481679	set#1		GCCTAGAAAAGGAGTTGGGCCCACCTCCCCAYGGCAGCCTTTCAAGCATGAGGCATGGCAGTACTACACAAGAACCAGTCAGTAGCATGGGGATTGGTGG[C/T]GGTTGGCAGCTKGCWTGGAAATGGTCTGAGAGAGAAGGCAAAGATGGCAAGAAAGAAGGAGGGTTTAAAAGAATTTATTTGCACCAGGAGAGTGTACCTG
s_1B6I38_370	507823100	LG2	82.84	x					92391448	set#1		GGACACCGNGTGAGGCCAACGAGCATACTGGTGGTTGGGGCGNACGGGAACTCTMGGAAGGCAGGTGGTGAGGCGTGCTCTCGATGAAGGCTATGAAGTT[A/C]GGTGCCTCGTCCGGCCTAGACCTGCCCCTGCTGACTTCCTTCGCGATTGGGGCGCAATTGTTGTCAATGCAGAYCTTAGCAAACCAGAGACCATACCTGC
s_1B4R1M_1020	507813461	LG2	82.97	x					92246147	set#2		GTACAGATDCTCGGGTGGAGAGTCGCATTGGATTCTATAAGAGGTATTGTGACTTTTTTGGAGTTGGCTATGGTGACAACCTTGATTGCTACAGCCAAAG[A/G]CCTTTTGGAAATGGGTTGTTGGTGGACACTATGTAATCAATAGTCCAAAATTCTGAATCTAGATTACTAGATTTAGTGTGTGGACACCATGTTCTAGTCC
v_63_158	507813744	LG2	82.99	x								GGAGAATTTCTTGTTGGTTAACAAGGATGATGATTTCTCTCTCAAAGCCATTGATTTTGGGCTCTCAGTTTTCTTTAAACCAGGTGACATTACAAGTTCC[A/T]GTGCCTTTTTCTCTTTAATGTAATTACTTGAGGCATTATATTGAAATTATCTAGGTCCTAATATTGTACTTTAAATGTAATGGAGCATTTGTATKTTTAA
v_63_50	507823217	LG2	82.99		x	v_6423_343	0.0000	43.72				ANCAGGCATGGCCAATGGGCGTGTTAAGGGTAACTTGGCGACTGATGGAAGTCGTGCAAATTGCACCACTGATGATCTTGAAAGGTGCTCGGGACAGCAT[A/C]TATCTGARGATGATATGGACAGGAGAATTCGAGAACTNACCAATGAACTGGAGAGTGCAAATCGAAAANTGTGAGGTTTATCGGGCAAACCTGCTATCAG
v_532_266	507817624	LG2	82.99	x					92793004	set#1		GATGATCATGTTGAGTATTTGGTCAAATGGAAGGACGGCTGTGATAATGAGTGGGTCAAAGCTGGTTTGATTGGAGAGGATTTGGTGAGAGACTATGAGG[A/C]TGGGCTTGAATATGGTGTGGCTGAAGGGNTTKTRGGGAAGAGAGTTGGTGATGATGGTGGTAAGATTGARTACTTGGTGAAATGGACGGATTTGGATGAG
v_532_367	507823789	LG2	82.99	x					92792903	set#1		AAGCAGCAGTAGATYCAAANCTGAGACAGCGGGCTAAGGTTCATCATACTGCTACTCATTTGCTACAAGCTGCACTTAAGAAAGTTGTAGGCCAGGAAAC[A/G]TCACAAGCGGGTTCCTTGGTTGCTTTTGATCGTCTCAGGTTTGATTTCAACTTCCCCNGACNACTTCTTGACARTGAGCTTGTGGAAATTGAAGGATTAA
v_7728_1504	507822113	LG2	83.09	x					92388751	set#1		TTTGCTTCATTGGTTCCAGAATTAGATTMTAGGNAGAGGGCATGGCCTTAAGCAAGCCAACCCTGCTTCCAACTCCATTATCTTATAGTTCTATAGAAAT[A/T]CTCYATTTTRTAGGTYCTCAAAATCTGGGTCTTCTTGTACTTATATGTGAAATATATTTAGTTNGGAGAATGGATTACAGCTGACTTTGACAARCATTGT
s_1AE39I_155	507813465	LG2	83.09	x					92829630	set#2		TGTAATCAATAGTCCAAAATTCTGAATCTAGATTACTAGATTTAGTGTGTGGACACCATGTTCTAGTCCTAGCTTTCTAAATTACTTTGTATTACCTTAT[A/G]GTCTTRTGGTTAAAATAAAGAATAAAGATCCTTTGATTAATCAGAGARGTTAATCAAGGGTTTGATGGAAGAGAAATATGG
s_1A9RB5_573	507814208	LG2	83.26	x					93258489	set#2		ATTGAGCTTTTTTGGACTCTATACTAATTTAGCTCATCAAATTTAGTAAGCKTTTTCACTTCTTGCCTTTATTTGCATTGTTCATAAAATAGATTTTACT[C/G]GACAGGTGATGGAAGATCTTCGAGAACGCTTCTTTGGTCCTTCATTTGAACTTATGTCACATGATAAAGTAAGTGGCAAGTAAAGGTGCTTATTATAATA
s_1A5DA6_1428	507812687	LG2	83.53	x					93198455	set#1		GYYGGGTGGCATCCCATTATAGTTGTTGGGCGACATGTTGGGTGGCATCCCATTATAGTTATTGCCGCCCATATTGTTGTTAGGTGGGATATTGCTGAAG[C/T]TGTTSTGAGGGACTCCACTCATATTGTTGTTTGGGGGTATTCCAGACATGTTGNNNNNNNNNNNNNNNNNNNNNTTRKGGGGAGGCATTCCCATGTTGTT
s_2G5S5I_808	507812691	LG2	83.93	x					92653254	set#1		GTTGTTTGGTGGCATCCCATTGTAGY[C/T]GGGTGGCATCCCATTATAGTTGTTGGGCGACATGTTGGGTGGCATCCCATTATAGTTATTGCCGCCCATATTGTTGTTAGGTGGGATATTGCTGAAGYTG
s_1A9RB5_501	507823915	LG2	83.93	x					93258273	set#2		AGGATGGKAGTTTGAAAATTAATGACCTTATTCGAGGCGAAGTTAGTTGGAACTTGGACACACTTGGAGATTTTGTAATAATGAGGAGCAATGGGCAACC[T/G]GTTTACAATTTTNGTGTCACAGTTGATGATGCTACCATGGCTATATCACATGTTATAAGGGCAGAGGAACATTTACCAAATACTTTAAGGCAAGCACTGA
s_1AZYVO_543	507818334	LG2	83.98	x					92790060	set#1		TTTTNCTAGAAGATGAATTARCTTTATGTGGATGATGGAAAGTCCGAATTTCTCTGTAAGTTTTATGTATTNGTTTTATGCTTACAGTTGAAGCTCAAGC[A/C]GCCTACTGATTGGATGTATGTACAATTACAATCTATATTATCCTGTAATTATTAGCTGTTATGATTAAATCTGATGGGACCATATGTAGGGGTGGGCTGG
s_1A3S92_211	507818331	LG2	83.98	x					93339674	set#2		GTGTGCCATTTGAGCAGTCAGATTCGTAGAATGTGGAGATGATGTTCCCATTCCCTGAATGCAAAANTTGCTCCAGATTTTTTTNCTAGAAGATGAATTA[A/G]CTTTATGTGGATGATGGAAAGTCCGAATTTCTCTGTAAGTTTTATGTATTNGTTTTATGCTTACAGTTGAAGCTCAAGCMGCCTACTGATTGGATGTATG
s_1ANEI7_1160	507815389	LG2	84.25	x					92884123	set#1		ACAACTACAAGGCCAAATCCTGCTGGGGATGCAAGGGCACCTGGTATTGCTGGTCTTGGAGGGCTTGGTCTCCCTGAGATGGAACAGATGTTTAATGGTA[A/T]CCCAGATTCTACCCTACTCAATCAATTTATGCAAAATCCAGCTGTATCACAGATGATGCAAAGCTTGCTCTCCAATCCCCAATATATGAATCAGATTCTC
s_1CC65U_751	507815035	LG2	84.78	x					95107267	set#1		TCATGGATTCCCAACCTTCGAAGACTCGGACCTTTTNGGATCTGAGCCATTTAGAACATCCATAGATAGCCAACCTGCCAGTCAACCTGCTAGGAAAACA[A/T]CTGATAATTGGAATGCATTTTAGCTGGKTGGTTCTGCATCTTATCTGTGTGCGCTTTTCTSCGTTAAAACCTTCTGAGTGCTGTTTNTTTCATGAYGATG
v_301_62	507813660	LG2	84.78	x					96244008	set#1		CCACGTCGGAGTAATTCTCTTGCAAATGGCAAAATCCCTAAAATAATATCTGCACCTGAGTTATCAACAAAAATGATAGCCTGTCATGACAACCAAAGGA[C/G]CTGGTTAGYATAGGATAAGCACACAYAATAATTTCAACATAGAGAACAATGATGGGTAAATAAAACTAAACATAAAACCTGCCTTTTTCCAAGATTTCTT
v_4529_273	507814932	LG2	84.78	x					93846004	set#1		TCATTGGTAAGGTGATGGAAATTTTNAGGCCTGGTGCTGTAGTTCTACAGTGTGGTGCTGACTCTTTGTCTGGAGATAGATTAGGATGCTTCAATCTCTC[A/T]ATCAAAGGTCATGCAGAGTGTGTAAGATTTATGAGATCATTCAATGTGCCACTGTTGCTTCTGGGTGGTGGTGGTTATACCATTCGGAATGTTGCTNGCT
s_1B6MFP_1192	507811218	LG2	84.86	x					93696286	set#1		GCCACGTCGGSCTCGGTGTCAAGTGCAGCAAGGAGGTYGCTACKGCTATTCGTGGCGCTATCATTTTGGCTAAGCTCTCTGTCATTCCTGTCAGGAGAGG[A/G]TACTGGGGTAACAAGATYGGYAAGCCTCATACGGTGCCCTGTAAGGTCACCGGAAAGTGTGGTTCCGTTACTGTTCGTATGGTTCCTGCTCCTCGTGGTG
s_1D6U4K_828	507813761	LG2	84.86	x					93696863	set#2		CACCTTTTCCGGGTGAGCCTGCTCCTTGGGWGGAAGAAGTGGAATCMGCTGCAGCAATTTTGATCAACACGTGTGATGATCTCGAGCGTCCATTTCTCGA[A/T]TACGTGGCRAACTTGACACGCAAGCCTGTTTGGGGNGTGGGTCCCTTGTTGCCTGATCAGTATTGGGAGTCTTCGGACTCNTTGCTGCTCCGGGTCCAGG
s_1BCDQC_905	507812759	LG2	85.17	x					95125002	set#2		CAAAAGTCGCTTCTATTGACCAAAAGATTGGGTTCAGTGAGAAAATAACTGTTGGAGCTACTGTGGTTGGTGGTAAGGTCAGAGAAGTGGATCAGAAATT[C/T]CAGGTTTCAGAGAAAACAAAATCAGCATTTGCAGTTGCAGAGCAAAAAGTCAGTASTGCTGGATCTGCCATAATGAAGAACCGGTATGTATTAACTGGGG
s_1A2BQQ_1042	20090234	LG2	85.17	x					93948925	set#2		ttggaatgatgcgaagttggagcgctaagcttcggtctctagcccttcaatcgcctcaccctctgcggtctatctcttcttcttcttttacttcacgccgcctcatccactcctccccacagcttcaccaacccatccattttgcttcgtgtagatcgaggttcaatgcctcttcaacaacccattcttcattggctttgcagccctttctggctcccccgtttcctccttctgtgaatcaagtgcggcacgtttcatcgagagagcggaagaagaggagaaagccaatgacaccggtcacgtccaagataaagaaaaccaaaatgaagtttttttcgtctttcaagtccaggtttagggtgatgaatgatgggaatattcggcgttggaaggagggaa…
s_1A9M1X_1885	507817903	LG2	85.64	x					93886350	set#1		GTTTAAAGGATCTGATTGAAATGGGAGYGTGCTGCCTTRAGGAGGTGTCATTTGTGGTTCTTGATGAAGCCGATCGAATGCTGGAYATGGGATTTGAGCA[A/G]GAAGTTCGCTCTATTCTGGGTCAGACCTGTTCTGCTCGCCAAATGGTAATGTTCAGTGCCACGTGGCCTCTSTTAGTTCATCAATTAGCTCAGGAGTTCA
s_1A2X1_1227	507812912	LG2	85.99		x	s_1AS3QH_356	0.0279	43.49	94185744	set#2		AACTTAAGAGACAAAGAAGGAAGCAGTCGAATAGAGAATCTGCTCGTCGATCCAGGTTGCGTAAGCAGGCGGAATGCGATGAGCTAGCTCAGCGTGCCGA[A/T]GCCTTGAAAGAAGAAANTTCCAATCTTAGATCAGAAGTGAACCGGATCAGGAGYGAGTATGACCAGCTACTTGCAGAANATGCTTCACTCAAGGAGAGAC
s_1CC65U_420	507816716	LG2	85.99		x	s_1AS3QH_356	0.0279	43.49	95106935	set#2		AGAAGCTCTCTGATTCGATAATAGAGTGAATTCAGAATGTGGTCACTGCTGCAGCAACAAGATAGAATCGCTTTGTTAATTNTTCAAARGTGTTGTTTTA[T/C]GAGGCATCAAGGCTGACGGAAGTGTCATTTCTAGTCCAAGGTAGTATATAAATCGGTTKTCTGCTTATGATATTGGGTTGTTTTNATTNGGKNNNNKGGG
s_1DNMNG_1465	507814718	LG2	85.99	x					95979427	set#1		GAAGTTCTTGACTGGAGGTTTCTCATCCTTGGAGATTTNTCTTTTNGTTTCCTTTGTTAATTGCACTTAGCGGTCAGCTCTCAAATGATCATTGCCGAAG[A/G]CGTAATGCAAGTNTTTNCTAAGATAGGTGTTGGATCTTTAGTGCACTTGTATAATGCATTGCTGATACGACATCCGGTAAAAAWTTNNNNNGAAAACGTN
v_301_216	507824571	LG2	86.21		x	s_1A63EI_407	0.0000	16.08	96244123	set#1		AGTTCAAGCCRGAAAGATTTCTCACCACCCACAAGGATGTTGATTTTAAGGGGCAAAACTTTGAGTTTATCCCATTTGGAAGTGGTAGAAGAATATGCCC[T/C]GGAGCATCTTTTGGAGTTCAAATGGTGCACTTAGCACTTGCTAGTTTTTTWMNACATGTATGACATTNCTACTCCNTCGAATGTAAARGTYGATATGACW
s_1AIEHO_1788	507814714	LG2	86.23	x					96537405	set#1		CAGGGTTGCAGTTGCTAGAACACCTCCCTCTGCCAGANCAAGGGNNNCATTGGAACNACAATCTGCTAAGAGACATTCTGGGNCTTTAACNACTTCAAAG[T/C]TAACCAGCAATTATCCTTCTCCTAAGTTACATGCTTCCTTAAGCACAGGTGTGCAACGCNNNCTGGATTNRGTTGACCAGGACATGAGTAAGAATGATAA
s_1A8930_1746	507824723	LG2	86.57	x					96138443	set#2		CACGATTGTACTTTGTNCAAAAATCATGGTTTGTACATTGCTTGTTCTTATAGTTAAAGAACATACAAGGTTCCATTATCTGTTGGAATATGTTTTNCTT[T/G]TAAAATAAGATGTGGTATGCTATATTCTCATCCTATGCTAAATGTTCTTACAGGTGTGCAACGCAAGCTGGATTTGGTTGACCAGGACATGAGTAAGAAT
s_1BM6UE_566	507816157	LG2	86.57	x					95735936	set#1		TGCRAAGGANTTGGATGGAATTCTTGGGGAATGGTTGGAAGAGCATAAGCGAAAGAGAGCTTCATCTGAGAATAAAGGGNAGGAWGATTTCATGGACATA[A/C]TGCTCTCTGTCCTTGATGGTGCTGAGCTTGAAGGTTACGATGCTGATACAATCAACAANGCCACATGTTTGAGTATGATTGCTGGAGGCAGTGACWCTAG
s_1B52RR_436	507811887	LG2	86.87	x					95336745	set#1		GGATGAATCATGGGCCGTTAACAGGTGGATACTCTCCGTCTCAAAAGGGGATCCCAATCCAATCGAAGGTCTTTCTTTCTTTTGCTCATCCTCCAAATCT[A/C]CCTTTCGTCCTCACTTCACAACAGTAACRAGTAACAACGCCATGGAATTGCTCTCATCTTCATCATCGCTGTGTTCACCTCATTCCTTCTTCGTCCCTAA
s_1A3A1B_911	507822169	LG2	86.87	x					96706814	set#1		GTTGGGCACCTCAGTTTAGAATATTAGGTCACGAATCTGTTGGAGGTTTCTTGACTCATTGTGGTTGGAGTTCAGTCACTGAGGCATTCCAATTTGGACG[T/G]GCACTTATTTNGTTACCATTTTTGGGGGACCAAGGATTAATTGCAAGATTTTTNGGAAGAGAAGCAGGCWGGAATTGAGGTACCTAGGAATGAGCAAGAT
v_4437_79	507818494	LG2	87.04	x					96553385	set#2		GATGTTAGCGCTGAAGAACCCATGTTTGTATAGGTTGGAGGAGATGAAGCCCGAACCTGTRAAGCGATCAAGGAGAAGACGGACGCCTTTNGCCGTTGGG[A/G]GAGCGAACAAGGTTGCCGTCACCGAAGAGAGGAGTGTAGCCTTGGTTGAAAGGGRWNGGTGGTCAGATTGCTGAAAGCCGCGTTGGCTATGGAGATTAAC
v_4437_310	507818114	LG2	87.04	x					96554666	set#2		CAAGGACCTTGTCCTAGAGGGTTGCGCCACGGACCCAATTGAGCAAGTCTCGGCTGCTGATGTTTGTGCTGAAANAGGATGCTTACCTAGTCAGCCAAGA[T/C]TATGCAATCATGACACGTAAGCGCCGCCAAGCCATGCGGTGGTTCCGCCAAAGGTTCATGTATTACTCTTATTGCTATGATACGYTGCGTTACCCCGTGC
s_1BX0RD_561	507816288	LG2	87.12	x					96426972	set#1		TATGGGAGTTCAATCCAGGACCAGTTCCAGGAACTTGCAACYTGTATTTTTNGGTGGATTTTAAGTNCCAATCACCACTTTACCGACAGGTTGCATCCGT[A/G]TTCTTCAAGGAGGTGGTCTCAAGACTGGTAGGTTCATTTAACGAACGCTGCCGTTTGATATATGGACCGGGGNTCAGAGTCCATGAAAATTCATATGGTC
v_7725_182	507821341	LG2	87.12	x					95752562	set#1		GGATGCAGAGACTCTTCAGAGATATGCTACTATAAGATCYAAAGAAGCTATTTCTTTGATTGAAAAGCAGACGCAGGCCCTGTTTGGGAGGCCTGACATT[A/C]GGATTGCAGAGGATGGTTCAATTGACACTTCTAACGATGAAGTACTNGCAATTACTTNCNACTGGATTGNCAATGCTAGTCTTAGAGGCAGTCGCATTTG
v_7725_275	507824051	LG2	87.12	x					95752655	set#1		TCTATAATGTCGTGATGGAGCAATACAATGTGCTCAAATCTGCTATTCATGCCAAACAAGGACTGGAAGCATCTACACCAAGTGTCTCTTTGTCACAGCC[C/G]TGGAATTAGTTAACCTTTTNAATCAGGCTAGGACCCCTATTTTTAACATACTTTTGTAATTCAACTAWGCCGCTGCCCCATTAATACAAGCGTGCAATGT
s_1AGL4H_279	507824088	LG2	87.12	x					96449172	set#1		TGGKGNNMTGGATCAAAGCACTKCTGGAAGAAGCCGAGAATGAGCGTATGCACCTCATGACCTTCATGGAGGTAGCCAATCCTAGGTGGTATGAGCGTGC[T/C]CTTGTGTTNACTGTCCAAGGTGTTTTCTTCAATGCTTACTTCTTAGGCTACTTGATATCCCCCAAATTCGCTCATCGTGTGGTGGGTTACCTTGAGGAGG
s_1A3DN_1147	507821343	LG2	87.34	x					96718027	set#2		AATGCTAGTCTTAGAGGCAGTCGCATTTGGATCATTTCTATGGNTTGCAGAAAGCTATGTTGAATCTAAATAYCATTTNGTAAAAAGCTAAAAACAGTAT[T/C]AGATCTATTTAATGCCCACCGAGGCTGTATAGTTTGTGCTGTATTGAACATGTTGTAATGGGGTTTTCAGTATATAAAATAGTTNGATATTTTGTC
s_1AL9N3_420	507811923	LG2	87.34	x					99222109	set#1		GCTTTTGGATGCTACAATGAACATGGAAGGGATTTNGTTGGCTGGAGTTCCTGGAGCAGGTGGCTTTGATGCAGTCTTTGCTGTTACCTTNGGGGATTCY[A/G]GCAGCAATGTCACCAAAATGTGGAGTTCACAAAATGTTTTGGCCTTGTTAGTTAANGAAGATCCTTGTGGCGTTTCTCTAGAAAGTGGAGATCCACGAAT
s_1B1AH3_1561	507815289	LG2	87.34	x					99343972	set#1		GTGCTGCGAAAGAAAGGAGGAAGGAAGCTGTGAAATTTCTGATAGAGAATGGTGCATTCATGCCAGATGACATGAATGACAGCAGATTTAACCCACCACT[T/C]CATTACTGCCCTGGTCTTGANTGGGCTTATGAGGAGATGAAGCGTTTCAGGCAAGATAGCTCATCATCANNNGTAGGTGAGACTTCCTGCAGCTCAGAAA
s_1A0DUF_700	507815286	LG2	87.34	x					96615332	set#1		CCTGGTCTTGANTGGGCTTATGAGGAGATGAAGCGTTTCAGGCAAGATAGCTCATCATCANNNGTAGGTGAGACTTCCTGCAGCTCAGAAAGCTAAAACC[T/C]TCTCATTGCTATGGCCTTGCAGTTGCAGATATCTGCTACTATCGGTGTTTGCGTCTGTTGAACCTGGACGTAGATCATGTAATCAATCTGTTCTTTGTTG
s_1AY4N7_830	507818227	LG2	88.05	x					99871530	set#1		AAACTRTTGGAGGACGAAGAAACCCATAAANCGACCATTGTTGCTGGAACTTTTGGTTATCTGGCTCCAGAGTATATGCAAAGCGGNAGAGCAACTGAGA[A/G]GACTGATGTATATAGTTTTGGGGTCCTGGTGCTGGAAGTGTTGAGTGGAAAGCGACCAACAGATGCATCATTTATTGAGAAGGGCCTCAATGTTGTTGGT
s_1AFVC8_354	507822867	LG2	88.05	x					99645144	set#2		GAGGCGACTAGGACTTTTGGCGAGATGGTGATTAGTGTCGGGTGGAGCCCTCAGAATATGTCTGCTTATGACACCTTCTTGAATACGCTCGTGAGTGGTT[T/C]GCAGGTTGATGAGGCGATCAAGTTTCTTCAACTCATGAAGAAGAAYAACTGCTTTCCAGGTTTGAGATTCTTTTCCACTGCTCTTGTTATTCTTATTAAG
s_1AOGQQ_568	507818096	LG2	88.05	x					99837251	set#2		ACGCCATAGATGTCTATCTTTNGGGAACTGTGATGCTGGTTTTNGGAATGGGTCTTTATGAACTCTTCGTCAGCAATCTTGACAGTTCAAAATCATTGTC[A/G]GAGGAAAANACTCCATACAGATCAAATCTATTTGGCTTATTCACCNTAAAGGNNNNAACGGCCTAAATGGTTAGATATNAAANCCGTCAATGAGCTGAAA
s_1C37WZ_324	507820366	LG2	88.05	x					99960722	set#2		GGGACCCAACTAATTTCCGCCCTAGAATCAACAAATTGGAATCAACCAAGGACAGGGAGCAGAAATCTGCTGGGTCCTATTATTACCTGGATGACTGACA[A/C]TTTNAAATAGTTGCTTCTATTTCAAANNTTTWGTGCATTGGTCTGAGCAGTGGGTTCTCAWTGAGCYATTTAGATATGYGGGCATCGGWYTGAGCAGTGG
s_1B0B65_259	507813301	LG2	88.05	x					99921212	set#1		RGACAAAATTCATGTCAGCACACTCCTTACAAAAAAACATTCTATTTCTAGAAGTTGGCCTTCTATAAGTCATAACCACTAGTGAAAAAAAWNNCAAGTT[A/G]AAAAGGTTTACTCATTCTGTTACCTGTACTTTGTGGTCAGATGATGGAGAAGGACCGATATTTCAAGTTTAGCTAATTCATTCCCAGGACATGAGTGGGT
s_1AOGQQ_937	507820344	LG2	88.05	x					99836883	set#1		GTACAATTAGTGAAACAATCAGAGTAGCAAGTGACACTGNNAATGGAGTAATTCAACCTCCAGAACTGTAAAATCAGGTACAGATTTGTATTTGTTGAAG[A/G]ACAATAGAACTTTTGATAGGAATAGAACCATAGCCGGTGCATTTGAGGTTTTCCCTTCGAGCGAGTCAACATGCAGCTTTTNGTGAATGCTGTCGCAGCC
s_2G9DIQ_499	507816698	LG2	88.05	x					99919469	set#2		GAAGTAAAGATTGTCATGCATCTAATGGTACCAGTCCACAAGGCRTACTCAGATTTCCAAAGCGCAGCAATGAAGAAACGTTCAAGGCGGTATNCTCTTC[A/C]TTCAAGGACGTTAAGGTCATTCAATTCTCTTCGATGCAAGATGCTTTCCTAGGTTTTAGTGATAAGACAAGGGANCAGAAATTCNGGAACCGTGTGAAGC
s_2F7A6H_849	507814445	LG2	88.1	x					99997417	set#1		GCTYGAAGATGGCAGTCTTCAACTGGACATTGGAACTTTTAATCTTCATTYTGTATTCAAAGAGGTAGGGCTATCCCTTCCTGCCGAATAKTAGCTCTTT[C/T]AGATTGCTTTGTAGCATTAGGATGTACATGGATTTCTTTAGATGCTTGTTRTAGTAACATTAATTTTCCTCTTCTTAGGTCCTTAACCTGATCAAGCCTG
s_2J30N6_772	507814448	LG2	88.1	x					100760097	set#1		GTACATGGATTTCTTTAGATGCTTGTTRTAGTAACATTAATTTTCCTCTTCTTAGGTCCTTAACCTGATCAAGCCTGTAGCATCTGTCAAGAAGTTGTCC[A/G]TCACGTTAAATTTAGCACAAGATTTGCCAGTGTATGCTGTAGGTGATGAAAAGCGCCTAATGCAAACTATGCTAAATGTTGTTGGTAATGCTGTGAAGTT
s_1BMU2R_908	20090284	LG2	88.11	x					102369362	set#2		cacctcacctcacaacacaactaatcatttagctgtacctgtttctctctctctctctaaaaattcatatacttttctccaccatcgaattcctttctctctcctcaatctccgcccttagaccaggattttccagatccctgtaaccaaacactccccctcctcctccccatcttttctctcttttgattttctcgagnnnnnnnnnnnnnnnnnnnnnnnnnnnnnnnnnnnnnnnnnnnnnnntcgagaagaaactctcagagacagagagatataatgagctttcaggatctcgaggctgggcggcccttgtcttcgaggcgagaccgagtcaatggcaagcaagactcaacccaagccgttgcctccgggatctttcagatcaacaccgccgtg…
s_1A9HBM_447	507813305	LG2	88.22	x					100738412	set#1		TTTACTCATTCTGTTACCTGTACTTTGTGGTCAGATGATGGAGAAGGACCGATATTTCAAGTTTAGCTAATTCATTCCCAGGACATGAGTGGGTCCCATT[G/T]CCAAATGGAATAAAAGTATTGGCTTTTGGAGCAACCTGTGGATCATTAAAGAAAATTAATTAAAAATTTAGCTACAGGGTGTAAAACTATTTTTTTTTAA
s_1AUJYW_936	507823287	LG2	88.27	x					100791809	set#2		AGGTTGACAATAACAATCATATGTTCTGCTGGGCATGCCAAAGTCATTATTGCTATTTATGCAAACAGATTGTGAAGCGTAGCGCTCAGCATTTTGGACC[A/C]AAGGGTTGCAAACAGCACACAGTGGGGTAGTTGTGAACACAACCGTCTGGCATAGCCTATTTGAAGGAGCAAACCAGACATTTGGTACTAATAGCTGTGC
s_1AUJYW_763	507821170	LG2	88.27	x					100791923	set#1		GTGCTGGTTGGAGCACAAGATGCACNTTCCATTTCAATTCCTGAGGCAGATGTAATCATGCCTGAGCTCTCTCAAATACCTGAAATGATGCCTGGAAGTA[T/C]TGTTGATATTCCTGAACAANCTTACATTGGACTTGAGACAGGCANGAGTGGATTNCTAGATCCNACTTCTTNNGGAAGTGAATGAGCCAATTCCCATAGA
s_1BD8QV_1797	507820132	LG2	88.41	x					102361710	set#1		AAGCAACAAGAAATTGAANCAAATTGATGGTGAATTTCGAGGGTRGNAGTGATGAAAACTCATCGTGATTAAAATTAAATTAAAGCATACATTATTATTA[A/G]CATATCAANNNNNNNNTCGGGATGGCTTGGCTCCTGYAGATCGTTTNCYATCCTGTYYTTTTTTTYYYTTTNNNNNYYTTTKKCCTTTTGTTTTGTATGA
s_1B8ZJM_671	507820991	LG2	88.58	x					102533126	set#1		GTCGTAAATATAAGTTGTGGCATGCGGTATCAAAGACACTAGCAGAAAAGACAGCATGGGCCTTAGCAATGGACAGGGGAGTGAATATGGTATCAATCAA[T/C]GCAGGGTTGATTATGGRCCCTGATCTGTCTATTACTAANCCATATTTNGAAGGGAGCTGCTGAGATGTACGAAGATGGAGTGYTGGTGACCGTNGATCTC
s_1DW3XJ_720	507815846	LG2	88.58	x					104067744	set#1		GGCTTCCACCAAAGAATTGAGATCGACGGTCACCAACACTCCATCTTCGTACATCTCAGCAGCTCCCTTCAAATATGGGTTAGTAATAGACAGATCAGGG[T/C]CCNATAATCAACCCTNGCRTTGATTGATACCATATTCANTCCCCTGTCCATTGCTAAGGCCCATGCNTGNCTTTNCTGNCTAGTGNCTNTGATACCGCAT
s_1A5K4_950	507815118	LG2	88.58	x					103950413	set#1		TGCCCCCAATTAGGAATCAAGGAGAACCTTCAGAGGCCAACATTGTTTCTGAGCTTGGGAAAGAGTTTAACATTGATGAGGTTTATAACACTGAATCTTC[A/G]TTCATYGGAAGCCTCAAGTCTGTTGATGATCTCAATCCTGTGGAAGTTCCYCCAAGTTNCCCCCTCAATTTTGAYGAGGATATACTCGAGAATGATGAAC
v_4628_262	507817511	LG2	88.58	x					102793344	set#1		TCATTTCTGTCAGATTGAAAAGTNCGAGTTGTATTGTTCATGTCATACTATTGGTTTGTTGATGATGGATTTCATGATTCTTTAACGGGTGAATGTGCCA[T/C]TGGGATAGCAGCTCATTCTCTGGCTCTCTGAGGCTTGCCAGAGCGAGCCAAAANCATTTCACAGGGCTGGCTGAGGAGCTTACAGAGGATAGACTCGCTG
v_2019_146	507819476	LG2	88.67	x					103454266	set#1		TAAAGGATGTAAYGTCAAAGCTTCAAGAGTATGTGGATGACATTAATGAGAACGTAGACAAGCTAGATTCACGTGGTCCTGTTTCCAAATATGTCTTACC[A/G]GATGAAANNNTAANGGNAAGCCTTACACTTAGTTTNGATGAGACAATGTCTGGAGTTGCATGTGATCTTAACTCACGTGGCTTNCATGTATTGTGTAAAG
s_1BD8QV_1630	507820092	LG2	88.67	x					102361577	set#2		GYTACCTAWAAAGATCTTTTGACAATATTGTTGAACCAGTTCACTCACACAATGTCAGGGCATGTAACCCTCTTACTACGTCAAGCTGTGCATGGAAAGC[A/T]GCACATATGTGCTTGCAGGGATTTTTTATCTCCCGATWCTCYCCAAAGTTCTTTTCTTGTATTTAGTTATGTCTCGTGTTGTTTTCTTTTGCATCCTTGA
s_1ALDUP_709	507815849	LG2	88.67	x					103969094	set#1		GGNCTTTTGGGGGCNNNAATGTGTNAAACAAGCCAGAGCAGCCCTTCAAAGCATCAATTATGCTTTGATAGTCGTAGGGATCTGAATGGAAAATCTTCAG[T/C]TTCTTGTTATCAGAAGCAAGCCCATTAAATTGCAATTCATCATGGNNNTGTTGAACCGCAGCGTGGACAGTGTAGCCTCTTTGGAGGAGACGCTCGACCA
s_1A171H_497	507820095	LG2	88.67	x					102533320	set#2		ACTCACACAATGTCAGGGCATGTAACCCTCTTACTACGTCAAGCTGTGCATGGAAAGCWGCACATATGTGCTTGCAGGGATTTTTTATCTCCCGATWCTC[T/C]CCAAAGTTCTTTTCTTGTATTTAGTTATGTCTCGTGTTGTTTTCTTTTGCATCCTTGAACATGTATTTGAATGTATAGGCTCTCTTTTTNNNTTTNYVRK
s_1A3GPH_946	507823136	LG2	88.67	x					104440052	set#2		TTTNCAAGACCAAACTCTGTTGCAAGTTCCGTGCAGGCACTTGCCCCTACGTTACTAACTGTAATTTCGCTCACAGCATCGAGGAGCTTCGTCGGCCGCC[A/T]CCCAATTGGCAGGAGATTGTGGCKCAGCACGAGGAGGAGRARGGGGNTATCGTCGGAGCCGAGGGAGGAGTATCAGATACCCTCATTGGGCTCAGCCAAT
v_AA12YL17_153	507813623	LG2	88.67	x					102801101	set#1		CTTTGCTCAGAGAGAGCTTCTTTGTTCAATGCAAGTTGCACGCTGATTCCCACAAGAGTGAATGCAATATGTACTGCTTGGATTGCATGAACGGTGCTCT[T/C]TGCTCTCTCTGTCTCAATCAYCATAAGGACCACCGTGCTATTCAGATAAGGAGGTCCTCATACCATGATGTGATTAGGGTCTCTGAGATTCAGAAAGTTT
s_1A171H_548	507812903	LG2	88.67	x					102533269	set#2		AGCTTCGTCGTCTGCGGCCGAGCAAGAGCACCGGAAGAAAGTCCTCCGGGAGCTCAATTCTTTGATTTCTGGGTCGGCAGCCCCGGCTACTGATGATGCT[A/G]TTGACGAGGAGGTCACCGACACTGARTGGTTCTTTTTGGTGTCCATGACTCAGAGTTTCGTTAATGGCGGCGGTCTCCCCGGTCAGGCTTTYTTCAATTC
s_2FRIMO_319	507813051	LG2	88.91	x					102361815	set#1		AATAATTATGTGACTTTGATGATTTTTGCAAGGCACATGTCAGTAGGCCTTGCTACTGGTAAATACTTCACTGGGCAA[C/T]CTGGATTAAGTCGCTCCACACTGTACCAATTACNTTCTCAACCAAATTAACTTTTTTCAGAAATGTARGATACCAACAGAAGGGAATAAGAAAAGAATTG
v_2019_947	507818561	LG2	89.03	x								TTTNGGACGAGAAGGGATTTGGAATCTTTGGAGAAGGAAAATAGAGAGATGAAGCAGAGTTTGGAGGAGATGAGATTGGGAATTTCTGTGAAAANTTTCC[A/G]TGGAGAGAGTGATGTTATCGGAAAGAAGGTGTTGCCACCTACTAGTGAGAGTTCTAGCGAGTTTGAGCGGTGGAGGAGCAAGAAGAGTGGCGGAGAAGAG
v_2019_815	507818278	LG2	89.03	x								GGGNCAGGGGCTGGAGNTGCCGTTTCCATCTTAGCATNCCCCANTGAATTGATCAAGTGCAGGTTGCAAGCCCAGAGTGCATTGGCAGGTTCTGGTTCGG[T/C]TGGYGTTGCAGTGAAGTATGGAGGACCAATGGATGTGGCNAGGCATGTTCTTAGATCAGAAGNNGGTGTAAAGGGTCTCTTCAAGGGATTGGTTCCCACT
s_1BE2B6_930	20090410	LG2	89.04	x					104118467	set#2		tttccaacagcaaaagatttttatttatattttccatatttgagagagagagagggagaaatgtacggtcaataatcctcgtacctcaaaactcacagaagctgctatgctattggtcaacaatggagaagaagaacaacaacaacatcaattccagtttgttgttttagttacgaaatggagctgttgacctcttcaactacgactttgtttccgattagaatagtaaataaatttagaggaggtagaaagaagagggtatcattgtggtctcaacaagcaggaggagtatcgataaggtgctcagcagagcagxxxxxxxxxxxxxxxxxxxxxxxxxxcaaaaggattgatcatggcagaagagaaggagagagtactggaagtagaggaggagga…
s_1A2E53_1602	507813047	LG2	89.25	x					104153181	set#1		ACACTGTACCAATTACNTTCTCAACCAAATTAACTTTTTTCAGAAATGTARGATACCAACAGAAGGGAATAAGAAAAGAATTGTAAGATACTAAAACTTT[G/T]TTCAACTTACATCCCATCTTGAAGGATCAAATTCCTTTGGGTTTGCATAGGTTTCAGGATCCATATGAACACCCCTATTCCAGACTAAAACTTTCCATCC
s_1C1JHH_405	507823862	LG2	89.6	x					104303950	set#1		NAATTTTNGCAATCATTGCAATATATTATATGGNTTTGGCTTGCRTCCAACGTTCCAATACATTATATGGGACGCAATATAGACACGTGTTCAATAACTA[A/C]TTGACTTTNNTTTCTTTNCCGCTGCAATCATGATTCCGTGGTTTGTTTATTCCCTACTTTCTTTGGNNNNNCAAATAATGTTGAATTCCATTTGCCTGAT
v_9429_99	507815398	LG2	90.17	x					103960268	set#1		TGAAGCATGAAGGCCCGGTGGCTACAATTGGTATCACCGATCATGCTCAGGACCATCTTGGAGAGGTAGTGTTTGTGGAACTGCCAGAGCCTGGTGGCTC[A/G]GNTNCACAAGGTAGCAGCTTNGGAGCCGTGGAANGTGTCAAAGCAACCAGTGATATCAATTCTCCAATCTCNGGTGAGGTTGTTGAGGTTAATTCAANGC
s_1B7JSS_361	507817752	LG2	90.28	x					104335172	set#2		ATTCATGTGGGNCTAGATCTAATCGGAAGAAGATGAAGGTAGACTGGACACAAGAACTGCACAAGAAGTTTGTGCATGCAGTGGAGCAACTAGGTGTTGA[T/C]CATGCCATTCCTTCTCGGATACTAGAGCTCATGAAAGTGGAAGGTTTAACAAGGCATAATGTAGCAAGCCATCTCCAGAAATACCGAATGCACAGAAGAC
s_1A2QXZ_758	507817130	LG2	90.75	x					104804833	set#2		GGCAGTCACTCTAGGGGCTCAGGCTTTGGAANTTGAGGCTACCATTTGGAGAGATTGAGGTCCTTCAAGAGAACTTGGACTTGATTAGGAGACAAATTGG[T/C]CTTGAAGAGGTGGAGATTTTGTCTGCAACTGACCCCGATGCTCTTGCTAAAGCTGGTACCCTTGNTTCACTGCTAARTCAGAAYCCTCCATCCCCTGGAA
FIR009	507813288	LG2	90.75		x	s_1ALS72_321	0.0000	23.09	104304903	set#2		TTGATGATGGTTACAAGCGTGGCAAAGGCACAGACAGCAGATTGTGCATCGAAGCTGGTGCCATGTGCAARCTACATAAACTCAACAAGCCCACCAGCCA[C/G]TTGCTGTAACCCAATCAAAGAAGCCGTGGCCACCCAGCTTCCTTGCCTCTGTGCCCTCTACACCAGCCCTGGTGTGCTTAAGTCTTTNGGCATCACCGTT
WAG052	507820034	LG2	90.75	x					104626574	set#2		TTGGTGATTAATTTGCTGTGCCTTTTGCCACATCCATTTGGCATACAAGATTTCCCATTGTTCAACAACTGCCTTGAGTGATCGGAGACTGAAAAANTTG[A/G]CTTGAACTAGTCATGCTCCGGTGAAATAGGGTTCTAACTTGATTTGGAGCGGYTCAATGATCCGAGCTCTTTTTTNNGATGATTGGATGGAAGTGCTTCC
s_2FQ8Y7_1730	507811189	LG2	91.52	x								TAATATAACAATAAGAAAGAAAGAAAGAAGTGGNCTAACCTGTACATGAAGATGTCTTTGTTATCCCCAAGTGGTTTCTTGCAAAGAAAACAGGCTTCCA[A/G]GAAATGGGGTTGGTGATCCTCGAATCTTGCATCATAGAACCTAGGCCCAGCAGATCTCGGAGACAAAGCCGARAGGTTTCTCAAACTACCCCTCCTACTA
s_1D0SKI_1063	507814109	LG2	91.54	x					104830851	set#1		TAACAGATGACTATGCAACTCAAATCAAACAACAGCGTGATGAACTCGAGCAATTCCTTCAAGCCCAGGGAGAGCAACTGAGGCGCACATTAGTGGAGAA[A/G]AGGCAGAGGCACTACCGTGCGCTGCTGGGCGCAGCAGAAGAGTCTGTAGCTCGYAAATTGCGAGAGAAAGAGGCGGAAGTGGAGAAGGCCACGCGCAAGA
s_1AQ0YS_719	507811185	LG2	92.43	x					104729441	set#2		TCTTCTCCTTTGCTTCATCGATTTCTATTTGTTCCTGTCTGCACTCTTCACTACAGAATGGAGTGTCACCTCTGCAAAAAACCAAACTTTTCATTAGTAA[A/C]CCATTAATCACGCCAAAGAATTAGACCCATCYTAGTATTTCAGATCCCAATTAGTGGGAAAGAAAAGGTTACAAATTTYACTTTCAACCAAGAAATTTGG
s_1A74KW_437	507811617	LG2	92.43	x					104691535	set#2		TGAATTCTGTGGGAAGGTAAGGCGACGTTCTTGTGTCTTCTTTTTCTTTTGGGGGTTAATGACAGCACTTCATTCAAATGTAATCTGTTCTAATTATTTA[C/T]TTCCATGTGGCAGTTTGCAGTGAAGAGGAAGGCTGTTGGAATTTGGGGCTGCAAGGACTGTGGGAAGGTCAAAGCAGGCGGTGCCTAYACCTTGAAGTAA
s_1AMQEK_700	507817851	LG2	92.43	x								GGGAATGAGGAGTGGAGGGTCTCCGGTTCAAGACCTTCCAGATNGCCCCAATACCAAAAGACTGTGCATGAGGAGTATGGAAAGTATGAAGATGTTGAGC[A/G]ACAAGGATATAACAAAANNCCATTGGAACAAAGAGGAGAATGAAGTAGAGAATAATGACGGGTGGGAGACTGTTGGAAGAAAGCCTCAAAGNNNACCACA
s_1AE7ID_195	507819919	LG2	92.43	x					104688196	set#2		ATATCAAGTTCAGAGTGATGCGCTTCACTTTGTTGCTCTTAGACAAAANNAGGAAGAATCTGACTGGAGGCCCATGAGGGTTGTTGATGACCCTCAGCCT[T/C]TGCAGCAGTCTTCAGTTGCASAGTGAATATTATCTTCCTATTAGAGTTAGTGCCTTTGGTTNNGGKTTGTTTATGAAAGACTATTGCTCAGGATGCATAT
s_2FQ8Y7_1073	507811187	LG2	92.63	x								TTTYACTTTCAACCAAGAAATTTGGAGAAATTCYAATTCCAAWTTTTTTNACGTTTTAACTAGTGCCAAAAGGTAAAGGTTGTTCTTTTTATTCCCAATA[A/G]AGACTACAAGATCATAATTTCCAAAAATAAATCARAGTAGACCAACAAAAATACAAATGTGAATCTTTTATTTCCMNAAANGAAAGAAACTTGRTTAATA
s_1A0DRH_469	507817281	LG2	92.99	x					104721148	set#1		ACATAAAAANTGCRCCTTTAGGCCCTCCTTTNGCATTGATTCAAGGAAANCTGGAACCCCAAGGAATTACATTCAATAAGATCCCAACTGAAGTATGCCC[A/G]ATTATAAGAAGNGGGTTCDGTTGCTTGGATTGGTTCTGGCCCAGAGTTTTTNATAAGCCTTGCAAANCACCAAGAGTGGAAANATGCRTACACAGTKTTT
s_1A4MZ5_2055	507815971	LG2	92.99	x								NNNNNNNNNNNNNNNNNNNNNNNNNNNNNNNNNNNNNNNNNNNNNNCTCTTACCCTGCAAGCTATGGAGGTGGC[A/C]ACCGCAGCTTCGAGCTTAGCGCTCCACCGGCACACGCTAGTAGCACCCCCCAGAACTNTCKCGAAACGTAAATCTTAAACRCAGCTTCTCTCCCAGAGCC
s_1A4MZ5_1417	507822545	LG2	93.16	x								TCCCCACTACACCAGATGTTTGGAACAATATCAACGTGACCGTCTTGAAGAAACCTGTTCCCTTTTCGATTCAAAGAATCAAGAAGAGCAATGGAGATCT[T/C]AACGGCATGTAAACTCAGGTTAAATTCATATGTAGATGTTTGCRTGTAAATGACAATTTTTNNNNNNWNNNTTTTTTTTCACGGCTGCTTTCAGATGTTA
s_2GRDI6_541	507821914	LG2	93.53	x					106103452	set#2		GCTTTCTTTGATGTTCATGCACAAGAAGGAAGYCATCCTGGGGGAGTTCATTTGGAGATGACTGGGCAGAATGTGACGGAGTGCATTGGAGGGTCRAAGG[A/C]AGTGACCTTTGAAGACTTGAGTTCCCGCTATCACACACACTGTGACCCCAGGCTGAATGCTTCACAGTCACTTGAATTGGCATTTGCCATAGCTGAGAGG
s_1B9Y3B_800	20090008	LG2	93.53	x								gtttttaGAGAGAGAGAGAGAGAGTTTTTTTTTAGACAGCTCTTCAAATAAATCAGCCGTGAGTTTCTCGGTTTCTTCGCTCCCTCAAACTCAATCTCAGCCCTCCATCTCTCTCTCTCTCTCTCTCTTACCACCTCTGGTTTGTTCTCTTCCTCAATTCTGTGCCCGTTAGCTCTTTTTATACAACTCCCTCTTCGATTTCGGTTCTTCGGCCAATTTTTGTTGGTCGGTTAAGATGGTTTTGCTGATATATTGTAGTGAAGCCTAGGCGCTTGTTTTCAAGGGCTCTGCTTCCTCCGCCATCTTCTTCCGTAAATGGGCTGTCTTCAGTCTACTGGAAGAAGACAGGTTCCAGGACACGAGGACCCAATTGTTCTTGCTTCACAAACTGCTTTTACT…
s_1A4SOI_812	507815541	LG2	93.8	x					105412861	set#1		GAAGCGAGAGAGAAGCTCACTGTGAAGAGCTCGACATTGARAGAGCTTGCTCTCGAGGTATCAGTGATGAAGAAGACGGTGNANCCTCGAGNANGAAGCT[A/T]AGGCTCTCCAAGGACCAGTCCGCTGTTCTTGAAGAGAGCTTCAAAGAGCACAACACCCTCAACCCAAAGCAAANGTTAGCGTTGGCTAAGCAGCTAGGCC
s_1AJP15_470	20090138	LG2	94.09	x					105412684	set#1		ttggcccaatactcccatgaactaactctgtaactcatctctctctctctcccatttctctcttttcttcttctcatggcttccaagcttcttcctcaggctctcataatcactcctactcaatgtccttccagaaagctagggttttccacgtttctctctcgccgtccctcttcttccttcgtttccggtgctcccacttccacctctagggtttcatccccctcaatcccatggaatttcagccccgttgtcgctgcgctgccgaagccgtctttcgttgtgagagcagagtccacctccgaagcagaggtagtggctgacgagaatgttgaagacaatgaagctgttgaagaatctgaggagccggaggctgaggttgagtctgaggaagccaag…
s_1A6SDH_1608	507822058	LG2	94.09	x								CTCTCATAATCACTCCTACTCAATGTCCTTCCAGNAAGCTAGGGTTTTCCACGTTTCTCTCTCGCCGTCCCTCTTCTTCCTTCGTTTCCGGTGCTCCCAC[T/C]TCCACCTCTAGGNTTTCATCCCCCNTCAATCCCATGGAATTTCAGCCCCGTTGTCGCTGCGCTGCCGAAGCCGTNTTTCGTTGTGAGRGCAGAGTCCACC
s_1C0K3A_484	507812529	LG2	94.09	x								CACTCACACTCATTGCATCCTCCATTGCTCAAGGTCCATCATCAGCACCTACAAGCACCGCCATGCCACCAAGCACCGCCAAGCCACCAACAACTCCAAC[T/C]GCCACAGCTCCTTCACCAACCACAACAGCCATGNCCACCAACCACCACAGCAACCCCTCCAACAAGCACTGCAACTCCTCCCACCACCACAGCCACACCA
s_1EEJ0Y_296	507814997	LG2	94.09	x								AATGGTTCTTCTCCTCCTAGCATAACTAGCTCAACTCTAAGAAAAGATTGTGTCAAAACCATGCATTTCAAGGTCACTGCTGAATATGCAAATTTGGATG[T/G]TGAAACGTGCAAGTCACTTGCATTGCATCGTGTTGAGGAGACAGAGAGCCAACTTGGTAGCAAAATGGATTCAGAGTTTTATTTGTTTGTGAAAGAAAAG
s_1AI4A9_824	507824378	LG2	94.09	x								TCTGCTAGCTGTCTCCTTTTATTAATTGACTGATNTTTGTGTGTAGTCTGTTAGCATAAATGAGTTTCTAAAGCCTACTGAAGGGGAGAGGTCTTATAAY[T/C]CTGGTGGTCGTCGAGGTCGTGGCCGTGGTTCAAGAGGAGGATTTGGTGGAAGCANCAGGAGCTTCAATGTAGATGCTCCTGCCATTGAAGATCAGCAGCA
s_1A5Q10_863	507824376	LG2	94.09	x					105423232	set#1		ATCTGCTAGCTGTCTCCTTTTATTAATTGACTGATNTTTGTGTGTAGTCTGTTAGCATAAATGAGTTTCTAAAGCCTACTGAAGGGGAGAGGTCTTATAA[T/C]YCTGGTGGTCGTCGAGGTCGTGGCCGTGGTTCAAGAGGAGGATTTGGTGGAAGCANCAGGAGCTTCAATGTAGATGCTCCTGCCATTGAAGATCAGCAGC
s_1AJP15_774	507819100	LG2	94.09	x					105412382	set#1		CTGATGANATTGCTCCGGATGTTGAGGAGCCTGTAACTGAAAATGAGAAGAATGTTGGTGCTGAGAAGCACTTGGGAGGAGAGGACAATGTTGGTGATGC[T/C]AACAAAGAGAATCCTGTTAATGAACCGGAAGAGAAGGAGCCTGAGGAKAAGGAGATGACTTTAGAAGAGTACGAGAAGGTAGTTGAAGAGAAGAGGAAGG
s_1A5Q10_847	507820331	LG2	94.09	x					105423248	set#1		CCTTCCTCTTCTCTTCAACTACCTTCTCGTACTCTTCTAAAGTCATCTCCTTMTCCTCAGGCTCCTTCTCTTCCGGTTCATTAACAGGATTCTCTTTGTT[A/G]GCATCACCAACATTGTCCTCTCCTCCCAAGTGCTTCTCAGCACCAACATTCTTCTCATTTTCAGTTACAGGCTCCTCAACATCCGGAGCAATTTCATCAG
v_15099_389	507820440	LG2	94.09	x								CAANGATGAAAAGNAAGCTTATGCATCTTTGGAACTCATTTGTAAGAAAGCAAAGGGTACTGGCAGATGGTCATGTTCCCTGGGCATGCGAGGCATTCTC[A/G]AAGCTTCATAAACAAGAGCTGGTCTCATCCCCAGCACTCTTTTNGTGTTGGAGGCTATTCATGATCAAACTTTGGAATCATGGTCTTCTTGATGCCTGCA
s_1CSGYU_667	507814274	LG2	94.41	x								CTCATTCTGAACGGGGAAGAAGTACTCTACTTTACTTSAATTATTATTGAGGGACCTTGTAATTATTATATGAGCTTCTGTGATATTAGAAATTCCTTGG[A/G]TGTCTTGCAATTGCAWATTGCAATTTCATTTTTKGGGGTGGTCCCATAWTTTTGATAAATGTTAGGGGNAAAAAGATGAAAATATTCGAAAGGAAATATA
s_1A5LJP_483	507820490	LG2	94.41	x								TTGCCAATTATTTTTCTGCAAGNAACATTAGCTTCAAGAATACAGCACCAGCACCAATGCCGGGCAAGGAGGGAGGACAAGCGGTGGCGTTTCGGATATC[A/G]GGGGATAAGGCCTACTTCTCCGGCTGTGGATTCTATGGTGCACAAGACACCCTTTGCGAYGACACTGGCCGGCATTACTTCAAGGAGTGTCGCATTGAGG
v_15099_113	507816141	LG2	94.41	x								TCGCGACCGTGATCGTGACTACGACTACCACGACCATGACCACCGCAACCACCAACGCCACCGTTCTGAGTCTTCCTCCGCCAGACCGCCACAACCACCC[T/C]CTTCTGAANCTTCAGCTGCGGCTGCGGCTGCTGCTGCYGCCGCCGCTGCGGAGCGTAANCAAANGNCTAGCGTGTTCTCCCGCATAAGCTTCCCTGCAGA
s_1ADU9J_883	507814376	LG2	94.41	x					106230425	set#1		GTGGTGGTCGGAAGAGGCCTGTTCCCAAGGGTATTGTGTACGGGAAGCCCACAAACCAGGGTGTTACTCAACTGAAGTTNCAGCGCAGCAAGAGGTCAGT[A/T]GCAGAGGAACGAGCTGGTCGTCAGTTGGGTGGTCTCAGGGTTCTGAATTCATACTGGTTGAACGAGGACTCTACTTACAAGTNCTATGAGGTAATTCNAG
s_1AIX1O_706	507815486	LG2	94.66	x								GAGGTGTACCCNTCTGGAATCGGAGNNGGAGAATATGTGAGGAGTGTAAGACTGGTGACACTATCACCATTGAGCTCGCGGAGAGCCGTCTGATCAATCA[T/C]ACGACTGGGAAGGAGTACAAGCTGAAGCCNATTGGGGNTGCTGGGCCCGTCATCGAGGCYGGTGGCATTTNCGCTTATGCRAGGANCACTGGCATGATNC
s_1CODR4_605	507820436	LG2	94.66	x								NNGNTGTGATCANTGATCCTGCAGCGGCTTAGYGAAGTGGCTAGATGAYGTTNNNTTNGCTTGTGTTACCTGCTTGTCTTGTATTTTNNAANNNNNNCNG[T/G]TGTATAATATTAATCAGGATTATTCGTACTACACTCTAGGGGGCTACTTAGTGATGCTGAATCATTGTTGGATAGNATTTTNNGTGTCTGCATTGCTGAA
s_1AJTR6_947	507824188	LG2	95.53	x								ATCAGAAGGGTCCAATAGCAATAAGAATGGCAANANGAGCCATTAACGAGGGACTTGAGATTGATATGGCATCAGCCTTAACATTGGAAGAAGAGTGCTA[T/C]RAGCAGCTACTGAACACAAAAGATCGCCTGGAAGGCTTGGCAGCATTTGCTGAGAAGCGGAAGCCAAGGTATAATGGTGAATAAAAANNANTGAWTTNTG
v_15099_329	507814373	LG2	95.92	x								GGGGCNTTACAAGTACGTGTCGGAGCTATGGAGGAAGAAACAATCCGATGTTATGCGTTTCTTGCAGAGGGTGAGGTGTTGGGAGTACCGCCAACAGTCT[A/G]CCATTGTTCGTGTCACCAGGCCTACTCGCCCTGACAAGGCTCGTCGCTTGGGTTACAAGGCAANGCAGGGNATATGTGGTCTATCGTGTTCGTGTTAGAC
s_1AOZG4_327	507814277	LG2	95.92	x								CCACTTCCTCGATTTCATCGGTCGATAGCGTGTCGCCGAAGCGGCGGAGGAAGGCTGATTACACGGTGGCTCAGAAGGCGG[A/C]TCAGGCTCAAGCTCAAGCTNNNNNNNNNNNNNNNGGATTGAGAATGGGAAGTGGAGTTGAGAACKTGCAAGTGGCACAACAAGTGGCACCATGTACACGT
s_1B70C3_1279	507820950	LG2	96.37	x					107091681	set#1		TTGCGCAGCGAGAGTAGCTGCTCRATCAGGGCTGGTCATCTAGGAGGAATTAGTGTGGATATCCAAGTCTACTGAGACAAACCTCCGAAATTGCATAGAA[A/G]ATGTTTGATAAAGTNTNCTGTCCTNTNAACATTTCCCCTNNCGTACAGGAAANGGCAAATAATGTTTNNNNTTNAGGCAGTTCTGAAACTCTGGTTNNNC
s_1AMDO7_732	507820689	LG2	96.94	x					107256706	set#2		TTGTCCAAGAGCTTGCTCCTGATTTNGATTTAGCTAGTCTTGGACAGATATCTCCAGAGATGCTTGAGTCYCAGNCAAATTGTTCCATAATGTGAGGCCA[T/G]GTCTTCCATCTTGTAGCATGTCCCTCTTGCTGTTTAGTTTAGCTATGGATATATTTATTTTTNAAACNATTGTGAGAAATAAATTGGTTTCAYMTAGATT
v_7941_303	507812686	LG2	97.27	x					107305969	set#1		TAATCTTCACTTTGCTGTACGTGCAACTAAGTTTCACTCTCTCTAATCTAAAAGCCCAAGCAATGACGAAGATAAGCCCTGGAGCAAGGTTTGGCATGGC[T/C]GTTGCCATTGCTGGAGAAGTTAGATTGANNCCNTTNAGGAACAGGGACTGGAATAAAGTTANNCCTCCAAARRAGATCAAAATCAGCCGAATTATCAACC
v_13644_195	507814756	LG2	97.27	x					107419858	set#1		CTCAAGACTTACTTCAACCGTTTCGGGTATCTCCCGATATCCTCCAACGAMAYGAACTTCACCGATACGTTCGACACCCAATTCGAATC[A/G]GCCGTTATTCTTTACCAGAAGAATCTCGGTCTGCCCCTCACAGGAAAGCTCGACACCGATACCATATCCTCTATCATGTCACCGAGGTGTGGCATGAGTG
s_1AMDO7_369	507814752	LG2	97.58	x					107257030	set#2		CTCAAGACTTACTTCAACCGTTTCGGGTATCTCCCGATATCCTCCAACGA[A/C]AYGAACTTCACCGATACGTTCGACACCCAATTCGAATCRGCCGTTATTCTTTACCAGAAGAATCTCGGTCTGCCCCTCACAGGAAAGCTCGACACCGATA
v_13644_398	507813250	LG2	97.58	x					107420061	set#1		TCCGGCCACTGTTGAAGCAACAGCTCCGYAATGCAAGGCTTTGAAGAATATGTAACAATTATGCAGATAATTCCTTACAATCCAACATAATAATTTTGGG[C/G]CTTTATTAATGTTAATAAAGCGATGATCCCTCACCAGAAGGGGTTGCGTT
v_16580_74	507817672	LG2	97.58	x								GTTCAGTACACTGCTNCGTTTCAATGCTGAGACTGTTAAAAACTTTCTGTATTTGCTCAACAATAGCCAGATAGCYAAAAAGAAATTCAACTTGAGGCTT[A/G]CTCCTGAGGAGACGTCTGTGAAGTTAACTGGATTTGAGCACAATGCAGTGACATGTATTGGCATGAAAACAGACATTCCGGTGATTTTGGATGAAGCAAT
s_1A35LJ_205	507823270	LG2	97.61	x								ANGTACACAAGTAGGTTGGATTNGCCTCNGANGCTTTACAAGCTGGACTCAATCAAGGCTGAGATGAAAAAWNNGGNTTCTCAAGGTGCTGGTTCCGAAA[A/G]TAAAGGAAGAGGAGAAGAAGGATGTGTTCCATGTTAACATTGAGTGAGTGAGGTCTGTCTGCGATAGTGAATRTGTGATAGTGTTGCTTGACTCTGTTTT
s_1AWC0Z_2165	507823268	LG2	97.66	x								AGTTCATAGAGGACCCATTTCTCGCAGCGTCACGAGGCGTGGGAGCTGGGTCGAAGCGAGGCTCCTGGGACGTGAAGGAAGATAAYGATGCTCTGTACAT[T/C]CGACTTGACATGCCTGGGCTGGGCAAAGAGGATGTGACGGTCTCTGTGGAGGAGAGCACACTGATTATCAAANGGAGAGGGCGAGAAKTTATCTGARGAG
s_1AWC0Z_1177	507812136	LG2	97.89	x								TACACACCCTCCCCTGCCMATTTTTATTAGTATTCTATATCCTTCTCTCTTGTAGTTCTAGCATATAATAATAATCCATGATTAATCTTTCTTCTTTGGG[A/G]TATTTTTCCACAGGTGGGGAGGCAATGGAAAGGTTAACAACGCTGGGTATTGCTGTCAATCTGGTGACCTATTTGATTGCTACCATGCATTTGGGCAATG
v_13986_164	507823299	LG2	97.89	x					108182899	set#2		ACGTGGTTGACGCCACAAAGCAYARGCCGAGGAAGTCCAAGTCCACGTCACCCAAGCCAGAACCCGGTACTAAATGTCCACGACCGGTCAAATCCGAACC[T/G]GTTTCAGTCCCTACAAACCGYTCTACCCGTGCTCCTGACCCNGTTCTTTCCTGCACTGTCGGAGCTACCCGAGGGTCACCCTTCACGCAATGTGGTGGAT
s_1BEAOS_443	507818326	LG2	97.89	x								TCCGTTTTGTGAAGCAGCTATCGCCAAAANTTATGGTGTCTTTGGACCGAGGGTGTGATCGAACTGACCTTCCCTTCCCACAACATGTTCTCCAAGNCCT[T/C]CAGTCCTATATTAATCTCTTGGAGTCTTTGGATGCTGTGAATGTGACTTCTGATGCYGTGAACAAGATTGAGAAGTTCCTCCTTCAGCCTAAGATAGAAA
v_8162_246	507813523	LG2	97.89	x								TTCGTAATTTTAAGGGTTAGAGTAATGTAAATGTGTGTAGTTAGGGTATACATTAAT[C/T]ATCTATTTTAGAAAAATCTTTTTGAAAAATTAAAAAARNTTATAAAAAAAATCAATAACYTTTTCATTTTTCTATAAAAAANTTTACTTTAGTTTATTTT
v_16580_535	507823301	LG2	98.2	x								GNTCGGGTGGTCCGACTGATGGGTCCACATGGGAGGAGAACGCGCGGTGCGTCGCGGATGGGAACGAGGTTATGAGGTTTCATTGCATGGGGCCCACGTC[T/G]GGAAACGGCACGTACGACGCGCGTGGAGGTGGCGCGTGGGCTTTTCCGGGGGCCAAAGGCTCGGCCATTTGCACGTTTTCCGGGAGCGGTGTGGCCCACG
v_8162_56	507816915	LG2	98.2	x								TCATGGAGACCTTGGTAGCAACAGTAGTGACCCGAAGAATGATAATNTTAGGTTCATGTCAGAACTTTCAAGTGATATTTTAGGTGACTCACATTATACA[T/C]GTCTAGCTANTGGACAAATAANCTTTGATAAGAGCAAAGTTGAGAATATTATACTTTCAGGTTCTGAACAAAGTCAAGTTACAGTTCAAGATGGATGTGG
s_1ATXYR_511	507816913	LG2	98.2	x								ATGAAACCTCTGACATGTTTCACCAAGATGATGCAGTGAATTCTCCCTTAATAGATTTCAACAGCAAAAGCAAGAGAACAGAAATTTGGGCTAGAACTTC[C/G]AAGTTTGATGGAGTGGGTGGAAGTGAAGTGGGGCTTTCAGGTGTTGAGGCTATCTCCAGGGCCCCACCAGGCCTTCATGGAGACCTTGGTAGCAACAGTA
s_2F1Q15_618	507821273	LG2	98.23	x					108208402	set#1		CTTCTACTCATCANTTGAAACTTTTGGCACTCCAAAGCGATACACTCATTGTTTGGGTGATAATCTGGTAGAGTACAATAATTGGCTTGCGAGTCAGTGT[A/G]GRTGTCCTGCATTTGAAGATTGGAGAATGCAAATGKTTTTNGGTCACTATCAAGAGCAMACTAGCTCATCTTGAATCTTACCGCGAWGAATGGGAAGCTC
v_13986_214	507813678	LG2	98.23	x					108182949	set#2		TACTCATAACATGGGTAGTAGTCAGTTTGAGTACAACAATTGGCTTGCGGCTCAGTGTGGATGTCCTGCAATTGAAGATTGGAGAGTGCAAATGTACAAT[A/G]CCAGTAGCAAGANCAAACGTGCTCAACCAGAGTCTTACCGTGATGATTGGNAAGACCATCACTNGGTTTTGCAAGCTTGCGAGGACTTCATGAAGTACAC
s_1A27PL_547	507816857	LG2	98.48	x								GAAGAGAGCTTAGATCAGACTTTAAAATGATAGCGAAAGCTTTGACTAGGAAGGGAAGTGCCCTNGGTGAAAAWKGNCAAAAACWTCAAAGGACTATGAA[A/C]CTGCTATTGAGAGTTTCCAGAAAGCTCTCACTGAGCACCGCAACCCAGACACATTGAANGAAACTTAATGATGCTGAAAANNGCAAAGAAGGAACTRGAG
s_1BDIKY_734	507814412	LG2	98.48	x								TCGACAGTCTCGGCGCTAAGATTCCTTCCTCTGCGGATGACCACAGCGANTCCAAATCTAGGAGCTATGTGGTGGAGGAGAGCGACGAGGACATGGATGC[T/C]GGNNAAGNNNNTGCCGACGATGAGGCAGACGAGGAGGACGAGATAATCGAGTCYGATGTTGAGCTTGAGGGCNAGATTGTTGAGGCTGACAATGATCCTG
v_2729_86	507823730	LG2	98.48	x					110028692	set#1		ACCCCTCCTTCATCACCAAAACTCWAANTCTTTCATCGCTTTCTCTCTCTHTTCGATTCATGGCTGAAGAAGCCAAAGCCAAAGGCAACGCGGCCTTCTC[A/C]GCCGGCGACTTCCCCACCGCCATACGCCACTTCTCCGAAGCAATCAATCTCGCTCCGACCAAYCACGTCCTCTAYTCTAACCGATCCGCCGCCTACGCTT
v_7672_62	507823732	LG2	98.48	x					109761259	set#1		CTGAAGAAGCCAAAGCCAAAGGCAACGCGGCCTTCTCMGCCGGCGACTTCCCCACCGCCATACGCCACTTCTCCGAAGCAATCAATCTCGCTCCGACCAA[T/C]CACGTCCTCTAYTCTAACCGATCCGCCGCCTACGCTTCTATCAACAAGTACTCCGAGGCYTTGACCGATGCTAAGAAGACCGTAGAGCTCAAACCCGACT
s_A0L68_1199	507816750	LG2	98.48	x					108366252	set#1		AAATGCACGCAAACAGCAGAGAGGATGTTAAGGTAGCTTTAACAGGTGACATTATTGCTCTKGCTGGTTTGAAAGATACCATTACAGGYGAAACACTGAG[T/C]GATCCTGAGAATCCCATTGTGCTTGAACGGATGGACTTCCCTGATCCTGTGATCAAGGTTGCAATTGAACCCAAGACTAAAGCTGATGTTGATAAGATGG
s_1AE4F0_212	507819552	LG2	98.48	x								ATGAANCTGCTATTGAGAGTTTCCAGAAAGCTCTCACTGAGCACCGCAACCCAGACACATTGAAGAAACTTAATGATGCTGAAAAAGCAAAGAAGGAACT[A/G]GAGCAGCAAGAGTACTTTGATCCAAAAGTAGCTGATGAGGAACGTGAGAAAGGCAATGAGTATTTCAAGCAGCAGAAATANN
v_14049_1652	507815007	LG2	98.51	x					109828568	set#1		TGATTNNNATGGNCAAAGTTAATAAGAGCTTGCAACYCAGGACTCATAATCATATAGCAGCACGAGGACGAGTTAGAATGATGCCTATAGGGANACCAAG[A/G]GTGCCATATAGAACTCCTGGTGAGGGAACTTGGCAATGGGTTGACCTATGGAATGCCCTTTATCGAGAACGTGTTATCTTTATTGGACNNAATATAGATG
v_2729_481	507823112	LG2	98.51		x	s_1A71W7_356	0.0000	27.55	110029050	set#1		GGAGTGTRACGATGGCACTGTCGCCGAAGCCGATATCGTCGTCGGCGCCGCCGCCGGTGATAGATTTCTCGTCGGAGAAGCGCGGGAAAGTGAAGCCGGC[T/G]AGCTCAGTGAACAAGGCCAAGTTTGAGGTTGAGAATATAGGTGAATGGGTTGCGTGCTCTGTTGGTGCCAATTTTNACACCGCATATCATCACTGTTAAT
s_1A8BSW_529	507816786	LG2	98.55	x								GATGTACCTCCTGGTTTNGGTTGATGTATGACATGCAATGCAGTTTGCCACTGCTATTATGGACCATTGACAATTGGCAGANNCTGTACAATCAGGGATT[T/C]AGGCACAAGTACTGCCTTAGCATTCCCTTACTCCTTGACACAGAATTTTGGCTTTCGGGGAGGCTCTTTTGAGTCCACCATAGTTGAAGGTCAGATGCTC
s_1A002S_460	507814774	LG2	98.85	x					110048996	set#1		CTGCCGTTCGCATTGAGTTGGAGAGTAATAGCTTCCCGGAAAGAACTTGGAATATGATTACTCCAAATGCAAATATGTCGCTTTTCTCTGTGAAACGACC[A/G]GTGGTAATGTACTCAGGAGCTAGGTATCCCATYGCAGCACTGGTTTTAAGAGCAGAGAAGACAATGTCATCTGCAAGAAGCTTAGGAAGGCCAGAATCCG
s_1EFK6Y_237	507824430	LG2	99.05	x					112649978	set#1		TCCCGGGATGTCATCCTTTAGGTTTGCTTTTGAAGTTNCGAAAAAAAAAAAATAGGCGGTAGTGAGAACCACAGCAAACGTAATTCTGAGAGG[A/C]ATCKTCAATCCTGCTCCTCTTTCTTCTTCTTCATTTTCTTTGTCACGATTGCGAGGTATCGGTGGGACCCTCAGATACGCAGCAGTCACAGAGCGTGGAA
s_1EFK6Y_420	507815983	LG2	99.05	x					112649066	set#2		TTCCTGGTGGCACAGCTGCTAGTATGCTTGATCTTGATGACCCTCCCNAGAAGCGTGGTGCCTTTACAAACAACCAAATATGGGTCACTCCCTATAACCA[A/G]AGTGAGCAATGGGCAGGCGGNTNNNTTGTTTNNCAGAGCCAAGGTGAAGACACTCTTGCAACATGGTCCGAAAGGGATAGACCAATTGNAANTANGGACA
s_1BAFJG_1635	507820669	LG2	99.13	x					112463784	set#1		AGTGATTAAGATATATGAGACTGCGGATCATGGTAGTGTGGCGAGAGATTTTACATACATTGATGATGTTGTGAAGGGTTGNTTTGGCTGCGTTGGATAC[A/G]GCGAAGAAGAGTACTGGAAGTGGTGGGAAGAAGAAGGGTCCTGCGCAATTTAGGATTTTNNATTTGGGGAATACGGCACCAGTGCCRGTGAGTGAGCTTG
s_1BR7U8_1384	507818237	LG2	99.13	x								GATCCTGTGACTCATGAACCCCTTAATAAAGAAGNCTGTGTCCGATGAAACCCCATCCCATTTGCAACAATCTGGCAACCATTGTTTGCAGGAAAATGAT[A/T]GTGTCATCCACTCAGAGGAAAATTCAAGCTCACCCACTGAAAATTGTTCTAGTACTGATGAYCATGATTCGCTTTTGTTAGATAATATTTGCAACAATGA
s_2I54I0_364	507822172	LG2	99.13	x					112529207	set#2		AAGCTTGGTTTTTNNACCTGGAGGCTTTACTGAACAAGGCTTTCTATGAAGACTTTGAATCAATTGGGTTTCAAAGGAATACCTCGATTCAAATCTTGAA[T/C]CCGATTGATAGGTGCGAGGCTAACTTCGAGTCCTTCAACTTTCTTCGTGGGTTGACATGGGAGGAAGTGTTAAACAARGGAACAAGGCANTTCAGCGAAG
s_1BYUFY_1386	507813675	LG2	99.13	x					110022076	set#1		ACACTGCGGATCCAAAACTCATTGAAGCTGTTAGACAAAAAATAGGGTTGAGTAATTTGAAAGTGAAGGAATTGCCAATGATTTGTCATAAGAATGTTGA[A/G]AGTGAAGAGCARCCAGTTGGGGTCGGTGGGGCAGTGTTATTATCACTTGGGAGCTTAGTGAGGAGGAATCTGTACAACTTGGGATGGATCAGGTCTTATT
v_7672_191	507813982	LG2	99.13	x					109761388	set#1		CCACAGCTGACCAACAAGACCAGGTTGAAGGAAGTGATGTTGTTGACGGTNAAAATCCTTCCATATTGTAGCATAGACANAAANAGAGAAAAANGTCAAT[T/C]GGGGAACTTGAACAAGAGTTTCTTCTAGCACTACAATCATTCTATTATGAGGGAAAAGCTATCATGTCAAATGAGGAATTTGATAATCTCAAGGAAGAAC
s_1ATNIK_597	507811273	LG2	99.37	x					112432684	set#2		ACTCCWCGCGGCATTTCYCTCGAACAGCCTCATCTGAAGATTCAATGTTCTTCAAATCAATGGTTGGAACTTGAGGCCCAAGATTGTTTTTCTCTTCCTC[A/G]AAGACATTGCCGATGCTGTTTAGCTCTTCTTGGGGTCTCACATATTCCTTTGGGATTGCCTGGATGCCACTGCTAGCCAAGCTTTCAACTCTAGGAGCYA
s_1A2LG4_714	507822872	LG2	99.37	x					112639179	set#1		AGTCTGAGAATTGGGGGCGAAGATAACAATGGGGTTGGGGGATACGTGAAATTGAGTGAAGGTCCGAGMGATTGTGAGGAGGAGCAGGCGATTGGTGTGG[A/T]TGCGGAGCCTTCGTCTCCGAGAACAGAAGGGTGTTTGTGGAAGTGGTTCAAGTTGGTTGTGCTTTGTATCTTCTTGGCGTTGTTGGCTGCSGTTTTNATC
s_1ANDKG_1383	507813517	LG2	99.37	x					112378289	set#2		TCTTTGTCATGTGATAATATATCGYGGGNTTGRCTTATGACTTCTTNGTCATATGATTATTNATCTNGGNTTTGAATTTWTCTAGCTGAAAGAGATTCAA[A/G]TTGGTCTGCTTGGCCTAACCCTTCATTGGTCAGAGAATTTGCTGGGACCAANCAAGGCTAAGATGTGAGTGGAAGTGACGGAATATCTTNCCTTGCAAGT
v_7738_55	507811271	LG2	99.37	x					110279709	set#1		GATCTTCCCTGCCTTTTTCACACGGTCAAGCAGGTCATCGGAGATGCCATGGTTAACAAGGTGCATGACACCCCATTCCATGGCAGCTTTCTTCAACTCC[A/T]CGCGGCATTTCYCTCGAACAGCCTCATCTGAAGATTCAATGTTCTTCAAATCAATGGTTGGAACTTGAGGCCCAAGATTGTTTTTCTCTTCCTCRAAGAC
v_14049_1721	507813389	LG2	99.37	x					109828500	set#1		TCTGGTAAATAGATGTGCTAAGAGNAAAGGACCAATCTATAGAACTAGTAATARTAGTCTTCTTCTGGATGTGTTGCATGTGTNNCAGGAAACTGGACAC[A/G]AAATGCTGGAAGCTTCCACATTCATGATGAGATCAGATTGACTTAAATAAANNTWNTGKATATAAGAGGTTTTTCCNAAAGTTGGAATGAGTCTCACGGG
v_2729_427	507811353	LG2	99.37	x					110029033	set#1		GTGCGTGCATTATCAAAAAAACAACTTGTCTATATCATTCYCTGAAAACCCCATGAAAGATAGGTGGCTGGGGTTGGACTTGGATTGGATTTACCAGTTT[A/C]CTCTTTTTTGGAAGTGACTAGGGGGCATGTCAGCATGCTCTAATTCAATTTGT
s_1A592_1343	507820451	LG2	99.53	x								AGGGTGGAAAGCAACATTCACAATCTTCTTGGCATGGCTCTGGTAATAATTCCCAATTGCTTGATGGGTTTGGTAGAATCTCTTCCTTATGGACCCCACT[A/G]GTAGGTGCTGCAGCTTCCTTGAGTGGGCCCCAGNCATTCGACTTTGTNGAATTCCGGGACGTTGGAGTGRAAGTAANCMMAAACCNAAGCGTCCTGCAAT
s_1CP5BR_354	507815086	LG2	99.55	x					112448518	set#2		CAAAGYCGAGACCATTCGAACCAACGTTGCTGGRACACTCACNYTTGGCTGACGTGTGCAGAGATAAGGGTATTGTCTTGATCAACTACGCCACTGGATG[T/C]ATCTTTGAGTATGATTCGGATCATCCACTTGGATCCGGTATYGGGTACAAGGAGGAGGNACANNCCCTAATTTCATCGGATCTTTTNNNTTCCAAGNCCA
s_1AM279_985	507815961	LG2	100.7	x					112951476	set#1		TCTCTGAACCATCCATGTTCCATNCAATGGCTACCGAAGACAACGAAGTCGMAGACSACCGTCCTCTCGTCCTTATACACAGCCTCC[A/C]TTCATTCAAACTTCCACTACAAGACCGCTTGATCACCCACTTCCGCCTTTTCGACTCGCTGGCCTCGCCCGARGCCNTCCTCCGTACGCGCTCTCATCTG
s_1A44SF_2079	507811351	LG2	101.32	x								GAAGATTGTGAATGTTGCTTTCCACCCTTTAGCCTGATCACACGGTCACAAGAGTTTCCTTATCCGAGTGAACTTGGTTTTGGGACCCAAATCGAAGAGA[A/G]CTTTCGGCAAAAWACCCGAGAGAGCTAAAGARGACGTGTCTGTTTGTGATCCATTATGTTATATTTCGRAGTGTGTAAAACTTGTGCWCCAAAGCCRCCA
v_1_363	507823623	LG2	101.32	x								TGACCAGTAAAGCTCAGATGCTTAGGGATTTTTCGTTGGAGATTTATGATAAGCAAGAGTTACAGTTGTTGGGTCGACCTGGGAATCACCAAACTCAAGC[T/G]TCTGCTTCTTCTTCAAAGCCNATGAAAAAANGAGTCAAATTTTTGGGTGCTATTYCCACTGCAACATAGTAATAAAAGAATCAATGAATGAAACAGATTT
s_1A4B4A_295	507819500	LG2	101.61	x					113208322	set#1		NAATGTATTCCCTGTACATCTCTAGTATCTCATTGTGGCTGACCACTCCGGGGTTCGTGAAGTTCCAGATTCCAGTGAGATTTCTCTTTGCCATTTCAAT[T/C]GAGATTGGGAGTAGTTCATCTAAGATCGTCATTGARTTTGGAATGTTAACTACCTTCTCATATCGAGYTATCTTTGTGATGAAGTTGCGAGGGTTGGANT
s_1BEKD1_419	20090391	LG2	101.69	x								caagaacgaacacaaacctcacagattaacaagtagcaaagcaaatcactttgaaagctcatcagtactcgtagtcactctcaaatgaatatctttagccaatactcagaccctcatccatttgggtctgactcgttttcctttgacaaagcagagacttcttctttatccgacgctggaagtggcacctcagcttcaactcacaaaggtgctcagtactccgatgaagaagttatactagcttcgaggacacccaagaagtgtgcgggtcgaagagtattcaaggagacacgccacccagtttatcgaggagtgaggaagaggaacaagaacaagtgggtttgcgaagtgcgtgagccgaagaagaagactaggatatggctcgggacgtacccaact…
s_1BS6GP_832	507823892	LG2	102.25	x								GCTATTGAATCATACCAAGTGACAAGCTACACTATTCCAAAGGATTCTCAAGTTCTMGTGAATGTTTGGGCAATTGGACGGGACCCCNTGNACTGGGAAG[A/G]CCCTTTAGTGTTCAAACCAGAGCGCTTCCTCAACTCAGCACTGGATTTCAAAGGGAACGATTTTGAATTTTTACCCTTCAGTGCAGGAAGGAGAATCTGC
s_1AIGP_243	507811216	LG2	103.61		x	s_2GX1BA_454	0.0000	53.05				CCAGTGTATTTGGGGTAGGACAAATTGTAACTTTGATGGTAGCGGTCGTGGCCATTGCCAAACTGGGGATTGTGGTGGTGTCCTAGA[G/T]TGTAAAGGCTGGGGTGTCCCTCCTAACACCTTAGCTGAATATGCACTTAACCAATTTGGTAACAAGGATTTCATTGACATTTCCCTAGTTGATGGGTTCA
s_1C5YZ4_918	507812376	LG2	103.61	x								TTCACAACCGCCTGAAGCCRTCAAAGCTTACATGGACAGCCATGTACAGGAAACAACATAAGAAGGACATTGCTGCTGAATCTGTGAAGAAGAAGCGCCG[C/G]GCCGCCAAGAAGCCTTATTCAAGGTCCATTGTTGGTGCCACCTTGGAAGTCATNCAAAAANGNCGGGCYGAGAAGCCAGAAGTCAGAGATGCTGCACGTG
s_1AREPR_527	507822516	LG2	103.61	x					114385294	set#2		TTGGTGTGAAGCGCGTGAGGAGAAGCGTGGAGGAGGAGGAGGTGGARTTAGAGGAAGAGAGAGAAGCGCAAAATGGGGAGAATATGGAAAATTCGCAGGA[A/G]AAAGAGTCTGGGTCTGAGGTGAAATCAGAGCCGTTGGATCAAAANTGGGAACTCTGATCATCGGGACCCTCCTTGGCTGGAGCTTRGRAAANNNNNGATT
v_10656_27	507816823	LG2	103.61	x					114393482	set#1		NCTTTNGGCTANGCTTGCTYTGGTGCGAGAAACAGCTAAAGCTGCATAAGTAGYAGTAGTTACAACTTTTTTNNNNNNTAAGGTAGTACTTACAACTTGA[A/C]CCTTCTTCAATTTGGTCTTTTGATGGTGAAATTGTTACTGTAAACATGAGAATTGTGCTGTTGCTCAGATGTGACTGTTTTCTTAAGGAGGTAACAAAAG
s_1CY09G_161	507818823	LG2	103.86	x								ACAATACAAGGTTGGGTACTGCCAGCAGTGCCCTGACAGGGTCAAGTGGCCCNGCTGAGATGGGCCAGCCACCTTCTCTTTACTTCAACGCTGGAATGTT[T/C]GTGTTTGAGCCCAGTTTCTACACCTATAATGACCTCTTAAAGACTGTCAAAATCACCACTCCTACCACATTTGCTGAGCAGGACTTCTTGAACATGTACT
s_1BE68Z_242	507813871	LG2	103.92	x					115153512	set#2		TTGTTTCCAAGACCCTACGGCCATCAACACCGACAACCTGAACACGGCCACTACCCCTAACAAYATAAGTCACCTGCAATGCCGAGTCACAAGAAAATCC[A/G]GGAGAGCACATGGCACTTCCATCCAATCTAACAAGGTCAGCCCCAAGCCCAACTTCACCAACCAAAGGAAGGTTATTAGTGTTCAAGACCACAACCCTTC
s_1AREPR_436	507817438	LG2	103.92	x					114384963	set#2		GTGGAAAGCCTACCGCCCTCCTTGAANCACTACTATTGTGTCACAAAGTTACAGCACAAGGTTGATACATTGCGAAGATGTGTACATGCRCTTGATGCCA[A/G]GTCTGTAATAGCTTTCATGAACCACACTAAGCAGCTGAAGGATGCTGTCTTCAAGCTAGAGGCACGTGGGATGAATGCTGCCGAGCTACATGGGGATCTT
s_1A2EQ8_527	507817436	LG2	103.92	x					115172838	set#1		CTCAGGCAACTGTGGAAAGCCTACCGCCCTCCTTGAANCACTACTATTGTGTCACAAAGTTACAGCACAAGGTTGATACATTGCGAAGATGTGTACATGC[A/G]CTTGATGCCARGTCTGTAATAGCTTTCATGAACCACACTAAGCAGCTGAAGGATGCTGTCTTCAAGCTAGAGGCACGTGGGATGAATGCTGCCGAGCTAC
s_1A2EQ8_1047	507812647	LG2	103.92	x					115173360	set#2		AGAGTGTTGCAAGTAAGGTKTTGCAAGAAACTGGTGCAGTTCTTGTACATCCATATAATGATGGGCGCATTATAAGGTATAAGATTTACCTTTTAAGTTT[A/C]CCTACACCCATGWAAAGTTTTTGTYCTAGGCAAGGTACTGGMAGGTAAAAAGCTCATTTGACAAGTAATATTAGGTTCATTCTGCAYGAGTTCAACCATG
s_1A5M27_1316	507822175	LG2	103.92	x								GGGAACGTGGGGAGCAGGCAGAGAGGATGGCCGGAGGGCGAGCTGACACGTCCGTTCCTGCTTGACCTGTGAGAGTTTAAATGAGCAGTGTCAGACTAGC[A/G]ACTAAGCCTCTTTACTGCAACCTGCTTTAAACATTCCCNAATCCAATTCTGTCCATTCTCCTTAAGAGCNWAAAAATATGCTCTTGTTTGTTAACTGTTC
s_1AIGP_347	507811735	LG2	103.92	x								NAGCAACCYATACGGYGTGCACAATACTGCATRTGCTCACAAGCCCTCAMGCTTTTATNACGTAYATACTAGCTACTARTGTTGYGCCTATTATACTTGT[A/G]CCAGAGGAAAGAGCTGCTTCAAGGGCAAAACACAACCTTATAGTTAGTCCCACCATTGCAAGTAANTGTGCTTGTTGCATCATCCTTAGGATAACTGTAA
PIE135	507812926	LG3	0	x								NNNNNGGAATTCYYNNNNGGRWKGACAGCTCTTTT[T/C]CTTTTCACGCAGAGACGGAGAGAGAGACACACACAGTCGTGTACCAGATCTCTCTCTTCTCATCGCCAANGCCAAGATATMGAATACGTGAAAAATGGGG
v_12757_28	507817674	LG3	0.92	x								GGGACTNNNNTTTTGTGGTTGATAGCAATGACAGGGACCGTGTAGTTGANGCTAGGGATGAGCTGCACAGAATGYTAAATGAGGATGAGTTGAGGGATGC[A/G]GTGCTGCTAGTGTTTGCGAACAAGCAAGATCTTCCAAATGCCATGAATGCTGCTGAGATAACTGATAAGCTTGGACTTCACTCCCTCNGTCAACGCCACT
v_12467_413	20090156	LG3	0.92	x								ttggccaacttttttgtacaaagttgtccccctcttgtataatctccccagtccatagttcgccgccgtgcgcttcttgtttcagcagatattatctcctcttacattacattacagccattccctttgctaattttcgttacctcnnnnnnnnnnnnnnnnnnnnnnnnnnnnnnaaaacctaaacaaaaattaaaaaaaggttcagacttcacttcacacagagaaaatggctcacacttgctcagcctcgtctctcagattcaactctctaatcttctcccctaaccctaaccctagctctgtctccgattctcacagtctctctctccatccctctcgttccaggaaattaggaaagttagttggttataagaagaacctccagagttctcccgt…
s_1A1IUF_835	507816398	LG3	0.92	x								CCAAAANGTGGGCATATTCAAATGGTCATGTGGGTTCATTCGCTGAACTGTGTTCCCTTGATCAGTTAAAGAATTATGTGCTCGCTGAGCTGAAGTTTAC[T/C]GCTGAGAGAAACAAGCTGAGAGGTTTTGAACAAATCAAAGGAATCATTCTAGATCCCCTTCCNNTTTGATATGGAAAGAGATTTAGTAACAGCAACAATG
s_1B2W34_1177	507818820	LG3	0.92	x								ACAGGGAAAGAAGAGAACATGCAGAGAGAGGACATAAAGATGCTTGTGAAGAAGTGGTGGGATATATACAACGATGAATCATTAGACTACAAANNGCCAG[T/G]AGAGGTGGCTGATGGTGAAGAGGTGAAAATGCAGCCATTCTTGGCTGCTCTTTCCGAGGCTGGTGCGGTTCAGTATGTAACAGCACCATCAGCAGCYTAG
v_12467_342	507821953	LG3	0.92	x								AATTNGNATTGTCTAGTGTGGGATGAAGGTATTTNNTTTTNNCCTCACCCNACCCCNTTCCCNTGGAAGAANTTAAATGATTATCTGTGGNATGGTGGTS[T/G]TGTGTTCCATTCCATCTGTGAATTTATTATACTCTTAATATGGCACAAGCAGTAGTTTTGTCTTGCCCTGTTCAT
s_1A15KE_2516	507812444	LG3	1.06	x								CTTTTAAGARSCCGTATCAATGAAATGATATCATTNAAAGRTAGGNNAGCACAGANTCTGAATGAGTCAAAAGATGCTGAKGGCAAGATATTGCATTTTG[A/G]TCGTGAGAAAGCAGAAATGGCTGAAGAGATGGCCAATATTTCTAAGAAGATCATTGAGYTACAGGAAAANCGTGCATCAATCGAGTCAGAAATGGAGAAC
s_2F5JRU_1129	507821950	LG3	3.62	x								GAATCCTGCTTCCAAACTGTCATTCATAATTGGGACCCNNAAATGTCTCAAATCAAATTCAGAACAGCACAGATATACATCAATGCATATGGCAGATTGC[T/C]GACGACCACTTATGGANTTATTSGGATGTGTGTTTCCTCTGTTGATTGCTAGTGTTAATAANGCTTTNACTCGAANTAATTNGNATTGTCTAGTGTGGGA
s_2F5JRU_1375	507817287	LG3	3.62	x								GTGTCCATGGGCTTGTAGTTACAGCTGGCCAGCAAGTTTCTGATGGTANTGTTCTCTTCAGTGTCAAGGATCAGTAGAACCATCATGATGACGAGAGATT[A/G]TATGTGCTTGGGCAGGATCAGTAGAACCATCATGATTTTACATTCTCTCTMCTGACAAATATTGATCGAGCTYGTAAGAATTGTGCTCAAATNAGGAGTC
s_1BLKEE_132	507812650	LG3	4.46	x								AAATTAGAATCCTTTAAATATTCTGAGAAGAAAAGTATATATAGCCTTAAATTATATGCAAATAAACTATTGTAGTTACTGACTTTAACACCTGTATTTT[C/T]TTTCATCTTCTCCTTGCCAAAAACTCCAWTATCTAAAGAACTAAGGAATTCAAATTCACGGAGAAAATGGGACTTYTAACTTGAATGTCAATTCAATATG
s_1A19SS_51	507814454	LG3	6.3	x					244065	set#1		NNNNNNNNNNNNNNNNNNNNNNNNNNNNNNNNNNNNNNNNNGAGAGAGAGAGAGAKATATTTTCTTCTTMCTCGAAACAAAGCCCTAGCGAGAGARAGA[C/G]TGAGAGAACGGAGATGGACCTACTGAAGCAAGAGATCCTGAAGAAGAAACAATCTCTGAAAGAAGACACAGGCGGCCGTAAATTCTTCAAGCGCTCCGAG
s_2HYXJ2_207	507817289	LG3	6.3	x					244115	set#1		TTCTCTTCAGTGTCAAGGATCAGTAGAACCATCATGATGACGAGAGATTRTATGTGCTTGGGCAGGATCAGTAGAACCATCATGATTTTACATTCTCTCT[A/C]CTGACAAATATTGATCGAGCTYGTAAGAATTGTGCTCAAATNAGGAGTCAGCGGAAGCTCTAACTACACTTCTGTTGTAATAAANTTGATGTATATCCCT
FIR004	507819904	LG3	7.13	x					998918	set#1		ATCTGACGGACGAGGTGACTCGGTTGCAGCTCTCGAATCGCGATCTGATGCAGAAGATCAACGCCAAGGANCAGAACTACGGGGCNATCGAATCCNNCAA[T/C]AACGTTCTCAGAGCTCAGCATGCGGAACTCACAGATCGCTTGCGATCCTTGAACTCGGTGCTTCAGATGATGGAAGAAATGAGTGGATTCTCCGTGGNNA
s_2FNVOZ_989	507822476	LG3	7.13	x					5917174	set#2		ATTGACTTTGGTTTGAGCTTTACTTCAACTCTTTCAGAAGATAAAGCTGTTGATTTATATGTGCTTGAACGAGCACTGCTCTCCATGCATTCTTCATGTG[T/G]GAATGTGATGGATCGGATACTTGCTGCATATCGGAAGTCCTCAAAGCAGTGGTCATCYACACTGAACAAGCTTGCTCAAGTGCGACAAAGAGGACGAAAG
s_1B2W34_850	507822185	LG3	7.13	x								TATTACTTGGGGTTTTTACCGTCTCGCTTGCCTTTGCGGTTGGATTGACTTGTGCATTTACCAGTGGGAAGGTTATATTGGAATCCGTCATTCTAACWAC[T/C]GTGGTCGTTGTGAGTCTCACTCTATACACATTCTGGGCAGCAAGGAGAGGCCATGATTTCAACTTCCTTGGACCCTTTTTGTNCGGTGCTGTGCTTGTTC
s_2F95GW_1415	507813986	LG3	7.13	x								TTTACGAAGTAGAAGGGNGNAGAAATGAATGGGAATATACTTGAATCATTGCTGGTGCTGTTCTTTGCAATGGGATGGAATGGCAGAGTGCTGTTCAATC[A/T]ATTGGACCTGAAGGNANTCATGTTTCTAGTTGAATGTTGGNAATTATGATTTCAAGTTCTTGGAAAAGTTNCTTACAGAATTGTTAATTTTCACTAGTCT
s_1AWVHP_652	507814793	LG3	7.13	x					359363	set#2		TCAACTGTGCAAGYGTTGTTTTCCCCAAACCCCCCTYGCCCCATACCRCATAAATGGCAAGGTTATCTTGGTCAGAAACGTTAGTGAGTAACACTTCAAT[A/T]ATCTTTTTTTCTCCTCATCTCTTCCATAAATCTCACTTTCATTCACAAGCGAGCTAGTTTGTCGTGCTTCAGTATC
s_1EY8L1_1592	507824626	LG3	7.13	x					393658	set#2		CTTCTCTCTCATCCCCACCACCCACCATCCAGATTGTTGGTGGGAAANCTCCCAGTTGGTATGAGAATGGGAATGGCAATCCCAATAGCACATTAGATGG[T/C]TCCCAAATCGAGAGCGATTGGGTTGATCTTGATGCCGATCTTTATTACTGGACGAAGGCACTGCGTCCTGTTCAGTGGTATCCTGGTCATATTGCAAAAN
v_12094_237	507813349	LG3	7.19	x								GCTACTGTCATTCTGCTTGAACCANTTGATGCCGCATATTGTTAACCATGTCCTGCAAATTTGAATGGGATAGTGTGTGTATATATGGGAGACTTCAGGG[C/G]CATGTGGGTTGCTTTCTGAGGAGCTGAAACTTTGAATGTGGTATGGCAGATTGTGACASAGGTGAGAAANGGNAAANNNNANGAGTGAGTTTTNGGAGGA
s_1DABF1_1016	507820328	LG3	7.32	x								CGTCTCCACCGCCGCCCAAAAGAGATGCTGATGACAAAGTCCCTCAAACACCTCAAGCCGATCTTTTCAGCTTCTCCACTACTCTCGAAGAGTGCGATCA[T/C]CAAAGGCAGTAGTAGTAGGCAGATGACGAGTGTCATTAATTGCAAATTTCTTTAGGCCTCTGGCGACATCATTGTATTAAAAGTAAAGAATAAATATTTA
s_1DABF1_848	507817554	LG3	7.32	x								NNNNNNNNNNNNNNNGCGAGCCCTAAAACTCAAAAATCGCTCTCCCTGTCTGTGTGTCCATTGCAGCACACACGAACACCCATACAGAGCCCTA[T/G]TTCTTCGTCCACAATGAAGCTCGTTAGGTTTTTGATGAAGCTGAACAACGAGACCGTCTCGATCGAGCTCAAGAACGGCACTGTCGTTCACGGCACCATC
PIE065	507820549	LG3	7.32	x								CATTATGGAGAAAAGATGGCCATGCTTCTGTTTACNATTTAGGGCCTGAGACTGGGCCAGCCTCCCTCAGCCGTCAAGACTGCAGCCATTGGTGCCTGCC[T/C]GGTGTCCCTGATTCATGGAATGAACTTCTTTATGCACTTCTCCTCAAGAGGGAACCNTTTGGGAGACGAANTTCTACAAANCCTTCTCAACCTCCATCAT
s_1BE472_429	507815725	LG3	7.32	x					1495212	set#1		GGCTTGTTTTGCACCAAGAACAAAGCAGAGTCTTTAANNNGGATTCTCAACCTCTTTTGCCAAGTTGTGGAGTTAGACAYGAGTTAATTAGATCAAGATC[A/G]CTTACTTTGAGGCCACATCAGTGTGAGGATCCATGGAAATCCATAAGTGGGTCATCCGAGTCTAATCAGTTTGTCCATATTGACTCRACAGTTAAAAGGC
s_1A445H_623	507815729	LG3	7.32	x					1001607	set#2		TTAGATCAAGATCRCTTACTTTGAGGCCACATCAGTGTGAGGATCCATGGAAATCCATAAGTGGGTCATCCGAGTCTAATCAGTTTGTCCATATTGACTC[A/G]ACAGTTAAAAGGCCTGTGCTCATTGACGTGCAAGATGACCWSCCAGACTCAATACTATTTAGCTTTGGAATTGCTGAGCAATGCACAAANCATGAYAANA
s_1A2OTX_1312	507813806	LG3	7.32	x					1999998	set#1		AATAGGCTGAGGCTGTGCTTACAGGGTTGATAAATAGTGGGGTGTATGTGAGGGATTGAGA[A/G]GCATCAATGTTAGGAAGTAGTACATAAGGCCCATCTCCATAGAACATAACTCCTGGTGATGCGGTTGAAGTTGTGGATGATAAGCAAATTGCAAATTTCC
s_1AN0G1_914	507816311	LG3	8.04	x					6435120	set#2		GCTTTGGCTCCCACTTCTCWGGTGGGATCTCTCCAGTTGCCCCTGGAATTCTCTACTTAAGAGTGCATCGGTCTATCAGAGATGTAATGTTCATGACAGA[A/G]GAAATTGTCTCTATTCTAATTCTCTCTGTTANGAGATATTGCAAGTAGTGGGTTGCCTAAAGATAAAGTGGAGAAATTGAAGAAGACCAAGTATGGGATG
s_1BY2CF_797	507823918	LG3	8.33	x					3433370	set#1		TGGGAATGTGGTCTATTTGGATGTTCACAATTCCTTCCCTCCGAGCCCGAGACTGCTCAAAGAATGAGAAAGAGGCTCTTAACTACCTGTTTCTCCTCGT[T/C]CCATTNAATCAATGTTATAATTCCATTCTTTTGGAAGTCCTTTGCAGTTGTCTGGTCTGCAGATACYATAGCCTTCCTTGGAATGTATGCATGGNNAAKT
s_1A221X_884	507815004	LG3	9.84	x					3295328	set#2		ATGTCTGAGATATTCCCGATCAATATTAAAGGACAGGCTGGAAGCCTTGCTACTCTAGTCAACTGGTTTGGTGCATGGCTATGTTCCTACACTTTCAACT[A/T]TCTTATGAGCTGGAGCACCTATGGTACCTTCCTTCTGTATGCAGCAATCAATGCACTGGCTATATTGTTTGTGATCATGATTGTACCTGAAACAAAGGGN
s_1D08IS_701	507823921	LG3	10.27	x					2275857	set#2		GAAAGAGGCTCTTAACTACCTGTTTCTCCTCGTYCCATTNAATCAATGTTATAATTCCATTCTTTTGGAAGTCCTTTGCAGTTGTCTGGTCTGCAGATAC[T/C]ATAGCCTTCCTTGGAATGTATGCATGGNNAAKTTGGGNGGSTGCARAGAACAGACTAGGAAGTCAANKTGATGGCTGCCTTCAGTTGGATAATAATCTCA
s_1AZGGX_1384	507818107	LG3	10.51	x					6333503	set#2		CCCAATCAACAACCTCCAATTGCAAAGAAACCAGTTTTCCGGCCCGGTTCAACCGGCTGATCAGGTAACAATCCAGACCGTTGATCTGAGCTACAATAGA[T/C]TATCCGGTCAAATCCCACCCACGTTCTCGACCGTACAGAATCTTTNCCTGAACAACAACCGGTTYACCGGTCNAAGTTCCCGGTAGCTTCGTGGACCAGT
v_12072_501	507816314	LG3	10.68	x					5814880	set#1		CAAAGTCCGTCTCYAGATCCCAYAAAGCCGGTCTCCAATTCCCAGTTGGCCGTGTCGCCCGGTTCCTCAAAACCGGCCGATACGCCCAACGTGTCGGCTC[A/C]GGCTCCCCAGTCTACCTCTCCGCCGTCCTTGAATACCTCGCYGCTGAGGTTTTGGAGTTGGCTGGGAATGCAGCGAGGNACAACANGAAGANCAGGATTA
v_12072_1291	507822296	LG3	10.73	x					5815671	set#1		ACAGCCGTGGAGATGGTCGTTATTNCATTTCAAATGGTAAAGATCAGTCCANAAANCTATGGNNNATNCCGGAAAATGTCCTCAGAAGCTACTTGCAATC[A/G]AGAAGACTTCAGGAAATATGAATGGGACTATAGATGGATGGACTACCCGCCACAGGNAAAAGATGTGAAANACCCGCGTGATCTATCAGTGGCTACATAT
v_AP16YO02_284	507812944	LG3	10.73	x					6209166	set#1		CAATCAGTCAGGATANGAAGGAYTACACCATGTCTAACANGGAAATTCTTCAGGCTGCGGAGTTTCATGCTGAGAGTGGGCTTAAAGAGTGGGTCACTGC[C/G]ATTGTGAAGCTTGAGGTGAATGAGGATGGTGGTGCTGACGTGCACTTTGAGGCCTNNTCAGATGAGTGACAATTGTGTGAAGTTGTTTAAGGATGGGCTG
s_1A883C_298	507824234	LG3	10.97	x					7723081	set#2		TGGCTAAANNGGGATCCGGTTGTACCTCGTGCAATTGCATTTRTAATATTGATTAATTTGATATTATTGAAGGTTGTCAGTTTTGTTGGTGCTTTGCTAG[A/T]GGTGGTGGCAGTCATATGACAAAAGCTTGTACCTACCCTTAGCAAATTCTCCAAGAGATGCATGACAGTAAAAGTCCACTACAAATTGTTGCATCTTCAC
s_1AQ0VC_986	507821265	LG3	11.07	x								CATATTCACCTATGTCATCTCGTTCATCTAATCAGCAAACTGAYGAGGATTTTGACAGTCAACAAGAGATGGATATCAGCTGTGAATCAAGAGGACCAGC[A/G]TCAGATTATGATGATGATGATGANNNTNNNNNNCCTTATGAACACTGCAGTGAAGATGAAGATGAAGTTGAGGTGAGGTCTTTAGGTGAGATAGAAGAAT
s_1BX6P7_1162	507818746	LG3	11.12	x								GACTGAATTCCTCCTTGGCAGTGTGGATAGTTTTCCATCCMTCCCTTTCTTCAGATCAAAATCAATCCGGACAGATAGTTTCCGATCTGGACATTCATCT[A/G]TTCCAACTGAAGGAATGCTGGTCTTAAGGAACAAGGCCCNNAGGTGGCATGAACAACTCCAGTGCTGGTGTCTGAACTTCAATGGACGRGTGACWGTTGC
s_1A8P0J_532	507820325	LG3	11.25	x								CCATAGTTTCCTGCGATATGCGTCACTGGGATGCTCCTGAGAAAGCTGATATTTTGGTTAGTGAACTGCTAGGATCTTTTGGTGACAATGAGCTGTCTCC[T/C]GAGTGCCTTGATGGRGCCCNAGAGGTTTTNNGAAGGATGATGGGATTNCAATACCGTCATCGTACACAAGTTNCATACAACCAGTGACAGCTTCAAANNC
s_2G9Z5D_160	507820323	LG3	11.35	x					7731042	set#1		TGATTCCACATATTGATACTTAAAACCATGCAATGTTCAGGAAGAAGCCAGTTCAAGGTTNGNTCTGTCAAGAGCAAGACGTGTTNAANNTCTGTCCAAG[A/G]TATATTTGGTCAACTGGTTACTCTGCTTCTCAGACCTTGGTGAAGTATATCCAGTTGCTTTCACATACCACTGNAGCTGATTCCTGTATTCATNGTATCA
s_1EZE9Q_941	507815105	LG3	11.35	x					7829474	set#1		GGGCTGGACTCATGCGAGGTGCTGTGTCTGTGGCACTTGCTTATAATCAGTTTGCTAGTTCAGGGCATACTCAATTGCCAGGGAATGCAATCATGATCAC[T/C]AGCACCATTACAGTCGTTCTCTTCACTACTGTGGTGGNTGNNTTATTGACAAAGCCTATTGTAAGGTTCTTGCTACCACAACAGAANCACTCRAGCGGCA
s_1A68WR_1046	507812665	LG3	11.39	x					7744984	set#2		KCACCAAAGTCTAGAACAGATCAGAAAAAGCCAACCAYTATAGTTCACCATGAGTCTGAWGCATTATTAGAAGGCAAAGGGGTCCTTGTTTCTGCACAAC[A/C]ACATGTGGATGATGACCAAATTCATGAGACGAAAGTACCAATATTTTTGACACCRACCGTGGAGACCAACATGGTTAAGAACAAGTCCTCGATATCAGAA
s_1CAX0G_453	507816107	LG3	11.55		x	v_1859_106	0.0070	40.09				CTGCAAGAGAGGAAGCACATTTGTGGAATGACAGGAGATGGTGTCAATGATGCCCNTGNYTTTAAAGAAGGCAGATATTGGAATTGCTNGTTGCTGATGC[A/T]ACTGATGCTGCTAGAGGTGCTTCGGACATTGTCCTCACTGAACCAGGTTTGAGTGTCATTATAAGTGCTGTGCTGACTAGCAGGGCTATTTTCNAANGGA
s_1ALY0M_809	507812030	LG3	11.55	x					7780032	set#2		CTTGCTAGGAAGGAGGAGTTCCCATACATTACATATTACTGCCCACACTGTCATGCCTTAAATAGGCCAANACCAGTCGGAGGAGCAAGTTNCTGGTTCA[A/T]ATACCCCTAATTTGGGCTCCTTGAGAACACAGGGCAGTGGTGATTTGATCGNCAATGCCAGAGTTTCTGGTCCTAGTACCCCTAATTTGGGCTCCTTGAG
s_1A0O8F_310	507812668	LG3	11.55	x								AAGAGAACGTGTCTGACTTCATTTTGGACTTAAGTCCTGACGACTTTTGCAAAATGCTTGATTCTGATTTTGCACAGCTCAGTGACGTTGATATAAACGA[C/G]CTGCATAATATTGCAATTGAAGRTRA
s_2G9Z5D_222	507822410	LG3	11.55	x					7731104	set#1		GGTTTGNAAAATGTTCTCAAGCAGCCAGTTTGATGCAACCTCTGCCTTCGCCGGCGGTGGGTTCTCGTTTACTCAGCAAACTCAGCCCACCGATTCCACT[T/C]CCTCTCCGGMMAAAANNGTCGCGAAACTCAGGGTTTGGTTCCAGTAACTGTGAAGCAAATAAGYGAAGCTTCTCAGTCTGGTGATGAAAANNTCAAATTT
v_9149_267	507819945	LG3	11.58	x					8669528	set#1		TNCCTGTTGCCGTTGCAANRCGTTTGGAACTGANGGTCCTTGTCTTGGATATTACAACCCCAATTYTAATTGGTTCACAGTTGGAATTTCATATACACCA[T/C]GCAAAGGAAGCTGGAAGAGTGGCCAAAATATTGTCTTTGCTTGATCCTAAGACTGGCAAGGTGACAAAGAAGACACCGCGCTGTCTTACYGCAAAGCAGA
s_2F0SI1_756	507816195	LG3	11.61	x								ATGACGATGATGATGACTACGAGGAGTTGGATCCATCTAGTTGCTTTATGTGTGATCTAGAGCATGATACCATAGAGAGCTGCATGGTTCACATGCACAA[A/G]CAGCATGGGTTCTTCATTCCTGATGTTGAGTATTTAAAGGACCCAGAAGGATTCCTTACATATCTTGGCCTTAAGGTCARGAGAGATTTCATGTGTCTGT
s_2JGT62_341	507819072	LG3	11.68	x								TYATCTTAATTTGGTGAGGTAGTGATCTGAATCAAAGTCTTTTGTGATGTATATCTTAGTGTCATAAGACATGGATACAACACAAGCAGTCATGTTGAAA[A/C]TGTATCTTGTGTGATCTTTTTATATAAATTCTAATAGAGGCNACGATAAAGGATGCCTAGCCTTTATNAAATTCCTGCTATTACCAAAC
s_2JGT62_525	507814014	LG3	11.68	x								GYCCATACCATCTTCTGTTCAACCAGCAAACCAACAAGCTGCNRCCCCATTTATTGCCGGGTATGACTAGTAGTGGTGAAAAATTGCCGCCATATCCTTT[A/G]TTNCCACCTGGTCTTATNCCTGGAATGGTCAGAAAGATGCAGATTGGTAGCGGGGTGCCTTACTCTCCCATGAGCCCYTTGGACATACCAACTGTAATAC
v_54_685	507814594	LG3	11.68	x					7785918	set#2		ACGAGCACGAGCACTCCGGCAACGTCTCCGGMAAGTTCTCCGGCTCCGGCTCCAAGTGCCATTGCTCTAAAAGAAGGTACGCAGTGTTTATTCACCATCT[A/G]CAAATTTTAGCACAACCTCTCTCTCTCTCTNNGGTTAAACATTTTWGYTCGCCGAGTGAAACTGAGTTAACTCAGTAACMCACTAACACCTATATAAAAA
v_54_612	507812034	LG3	11.68	x					7786036	set#1		TNGGACTGGAAGATGAGAGCATTWCGGATTTTGCCAATGTTNNTTTTGNCCTGCTTTATCTTCTGTTTCATATTCAGCATTTGTAAGCTTCACAAGGATG[T/C]GCAANTCGGAAGGATGAGNAANCTCTGGAAAGGCTCCGAGCTGAAARGAANNNMAAANNNTNGATGAGCTTAAAGAGAAGACAAATTATTACTCCACTCA
v_54_234	507818387	LG3	11.68	x					7785460	set#2		GAANACTAGATCTCACAGATACCATCAAAGATGGAGCTCGCCTTTNCCTTATTGATGAAGGAATCCGCAGACAGCTTCTTCTTGCATTGACTGAAGATTC[A/G]AAGCTTCACATCCAGGAGCTCGTGGATGTCTATAGGCTGCTTGAAAACGATGTAGACGTACCRTCAGTAGCCTTGGAAGTAGCACGAGATTTNCCAACCG
s_1CNRIA_472	507824778	LG3	11.99	x					9030810	set#1		CTGGGAAGTCATATATTGAGCAAGTTGTACCACTCAAGTTCAAGACTGTCAGTAAACACAGTAGTCAGGATATGGCTTTGGCTGCAAGACGAACCAATTT[T/C]AGAGGGAGAAAATAAAGGGGCATGATARATAAACTTGAAAANGANMAAAGATACAGCACGTCCTGCTTYTAATGTATGAGTGATGAGRAATTTTTTTCAG
s_1BDJVA_1422	507819593	LG3	12.11	x					9203422	set#1		AACTCACGAGGGTTTTTAGAGGCAGCGGCACCGGATCACCTAGTGTCAACCTGCAGCAAATGCAACCCCAGATGAACTATCCACTACCACTAGGAGGAGG[T/G]TGCTTCACAATATCAGGSTTAAATTTGAACCTTGGAGGTGGAGGGACACAACAAGTCTTGAGGCCCATGGCACCAGCACAACCTCCTCTAGGAATGCATC
v_5360_212	507812116	LG3	12.47	x					9119177	set#1		TAGTAGTTACAGCAGGTCACCACCACCATACCGTGCACGTGAGGAATTGCCATATGCTAATGGAAATGGCCTGAGGGATCGACGCCGAAGCCGAAGCTGA[A/G]CATTTCAGGCTTGGTCANTTGCTTTGTAAGAGGACTGTGGGATTGAATATTGTTTAGTGTGCTTGGACTTCAGTACTGTTTAAATCGGGCGACGCCNTCA
s_1BDJVA_954	507819596	LG3	13.53	x					9203888	set#1		GAGGCAGCGGCACCGGATCACCTAGTGTCAACCTGCAGCAAATGCAACCCCAGATGAACTATCCACTACCACTAGGAGGAGGKTGCTTCACAATATCAGG[C/G]TTAAATTTGAACCTTGGAGGTGGAGGGACACAACAAGTCTTGAGGCCCATGGCACCAGCACAACCTCCTCTAGGAATGCATCAACAAGATGTAGCTAATT
s_1AF4GK_588	507818411	LG3	13.66	x					10055218	set#2		GTCAAYACCAAAATATTTCAGTGGTTAGGACAAATTCCATGAAATACATTCCAAATTACTTTGAGAAAGGACAGCTTTCAAAGATGTTCTTCCTGTTTCC[A/G]GATCCTCACTTCAAAGAGAAAANTCATCGTCNTCGGGTGATCAGTACMCACTTGCTAGACGAGTAYGCTTATGCYCTYGGGNTTGGTGGGATTATATATA
s_1ARXWQ_367	507821421	LG3	13.66	x					10741097	set#2		CGGGGNTCCAAATGTCTCACCAACCATCACAGTCACCGTCCATGGCGATGATGCCTCATATGCTGGAATGACAGTTTCTGGGCAGAATCCCGGCATTGGR[T/C]TTGGACACACCAATATTAATAATAGCAATATGAAAACTGGAATCATGAGTGGTCCAATGTTAAATGAAGATACTCTATTTNAAGTGTCTTCATTACAATG
s_1A6WH_350	507817946	LG3	13.66	x					10167982	set#2		TTTGAACGTGCTTTAAAAATTGCTGAGGAGGAAATGATTAAGGCAAAGTTTGAGGCCACTTNMAAAATCTAAAGAATTATCGGAGGTTCATGGTGCATGG[T/C]TCCCACATTGGCTTGCTGTACATTTAATCCGTTGTCAGTCCTCCATGGAGACTCATTGGAATGAGCATGGCAAACCGGCCATGGATATTGTGTTCCAGAA
s_1BM2A2_711	507811972	LG3	13.66	x					10162205	set#2		AGGTTGGAAGTGACAAATCTGTTGTGTGCCATAAACAGAACTATGTCTATGCTGTCTTTTACTGCCATGCAACAGAGACCACACAGGCTTATATGGTGCC[A/G]CTAGAGGGTGCTGATGGAACAAAAGCTAAAGCAGTGGCTGTATGTCACACA
v_2106_230	507814235	LG3	14.1	x					9912960	set#2		TAATGGGAGGATAATTCGTGGCAAACCCTTAAAGTGCTCGTGNGGTAGCAAGCCAACTCCTCCTGGGACAGCTTCAAATCCATTACCTCTTCCAACTCAA[T/C]CATATCAGATACTTCCAACTGCTAGTATGAACCAAGGCTATTCTCCAGCTGAGTTGTTGGCTTATCAGCGCCAACTTGCTTTAAGTCAGGCTGCTGCATC
s_1AGA7Y_1497	507820973	LG3	14.1	x					10028232	set#1		TTTTAAACCCCAGTGTGCCAGRGCTTACTCCACAATCTAGCTTGGCAATTGATGATCTCCTTGGATTAGGTCTACCAGAAATCCCTTCACCTGCACCTGC[T/C]CCTTCACCTCCTCTTTTGAAGCTTAATTCAAAAGCTGTTCTAGATCCAGGCACTTTTCAGCAAAAATGGCGCCAACTGCCAATATCATTATCACAGGAAT
v_2106_57	507817769	LG3	14.1	x					9913133	set#2		GAAGGAGAGGAAGTYGGTACTTGAAATTGAAGGAATTCCGAAGGAGAGGAAGTTGGTTGKRCCACCCCACATCCCACACAACAAGTCCCATATGCCCACC[C/G]TTCAACTGCATCCACTTCCAGAAGCCATTGCCATGGACTCCTCCTAGCCAGAGAAAGATACCAACTGAAGGATTTGCACAAGCTTCAGGAGTCTGCTAAC
v_6056_735	507816778	LG3	14.19	x					10226402	set#1		TCTCTAGAGTTTNTCTNNSGGRAAAAAAANNGNAYTTCACGATCTTCTTTGTGTTACACAACCATKGNNTTTTTNGGGTTTTCGGCTATGGTTCACTGGY[A/G]TGGAACCCAGGATTTGAATACGATGAGAAGGTGATAGGCTACATTAAGGACTACAGGCGTGTATTTGATCTTGCATGCATTGATCACAGAGGCACACCTG
s_2F7EBO_417	507817634	LG3	14.19	x					10046416	set#2		AGGAGATTCTWGAAGAATCATTCATTCATNCCNTTCAAATTGAAGGCGAGTTATACATTGGAATTCCTCCAGGTGTGGAATCTCGACTTGCAACACTTAC[A/G]CTNGATNANGATGATTTTCAGAAGCTCTCAGGGATCAGCAATCGTCCTGACATGCCCTCCACGTTCCAGCCTGGTGATATTNCCCAAGTCATAACCACCC
s_1ELRN0_926	507813399	LG3	14.19	x					10445284	set#2		TTAAGGCAGTTTCCCTTGCCATTGCACGTGATGGTGCTAGTGGTGGTGTTGTTCGTACTGTCATTATAAATTCCGAGGGANTGACAAGAAAYTTCTACSC[T/C]GGTGACAAACTTCCGTTGTGGCATGAGGAATTGGAGCCACATAACTCACTGTTGGACATACTGAACTCAACCAGTCCTGAGCCRATGAACATATGAANTG
s_2F7EBO_373	507818589	LG3	14.38	x					10046373	set#2		AGCAACAACAGTTATTATCAGGCGTGAGGACCTTCTTGAAAGTGTATTCAACCATCTCTCTTGGGAAGCTTGCAAACTATATGGAAGTTGATGAACCCAC[A/G]TTGAGGACTATCTTGATGACATACAAGCATAAGACGCATGCTGTTGATGGTGATGGAAAANWTNNTATCCAATGCTGATTTGGATTTCTACATTGACGAT
s_1AYSTY_1005	20040047	LG3	14.48	x					10664669	set#1		0
s_1CNX7U_1467	507817766	LG3	14.69	x					10817970	set#2		TTTTCACATCCACTCCAGACAAAGAATCAAACAAGTACTATCTTGGACCTGCACCATTGGAGGAAATGGCCAGGCAAATTGCAACTGCTAATGGGCCATG[T/C]GGAAACAATAGAGACTATCTTTTCCTGTTAGAGAAGGCCTTGTCTCAAATTGGCCATGAGGAAGACATGGTGATAGAGCTTGCAAACGAGGTGAGGAAGG
s_AE01AVDMO_384	507822837	LG3	14.98	x					10458305	set#2		TGGCTTTGCTGACATGAATAATAGGTTTGCTATTGCTGTGACCCTGANCAAAATGTCTATTGGCTCTGTAACTGGNANCATCATTAATTTTKTNNNKTTC[A/G]GAGTTGAATATTCCGGTGCCAGCTGAATTCTCAAGATTCAGTGAGATGGGAGCCGATGCAGAGTCGAGTTTTGGGAGACCTTTGATTAATTGAGAATGGG
s_1CNX7U_1581	507824046	LG3	14.98	x					10818056	set#1		TCTTAACTCGATTGTTCGNCGANANNNNCTNGCCCNTACGTCGAAGAAACCTNNNNNGACRCAATGCATCAACCATTTNNAGGATCAATGATAGCTGGTA[T/C]CTGGTGGATCTGCCTGGATATGGGTATGCAGCAGCACCACATGAACTTCGCATAGATTGGNAAAAANTTTACCAAAGACTACTTCCTGAACCGATCAACA
PIE145	507813802	LG3	15.33	x					12616597	set#2		GAAGAAGTTCTGATTCATCCATCTATTGGAGGGTTCTTAACTCATAGTGGATGGAATTCGACACTTGAAAG[C/T]GTGTGTGGAGGAGTGCCAATGATCTCYTGGCCTTTCTTTGCTGAGCAACAAACCAATTGTCGTTATAATTGCATTGAATGGGGCATAGGCATGGAGATAG
v_84_27	507812259	LG3	15.53	x					12045723	set#1		MCAGAAAGTGCTNNNNNYTTCTTCTTCTTCTTCTATTTCCTCATCTTCTTCAGCCAGKGATCGGAGATTGAAAGCTCTCGCAAGACACTTNGTAGACTCA[T/C]CGCCTGTGCCTGTGATGGATTCTCATTCTCAGAACCCTAACGACACCGTTTCTCCNCTCTCCCACCTCTTCTGCCTTCCATGCCGATTCCGTCTTCGCTC
v_318_295	507811968	LG3	15.64	x					12126057	set#1		ATGGCACACAACAGATTTGTCACTTCCAACCTTCTTCACTCCTGGGACTATAGTGTATTTCTGCATCTGGGTTTCTTTTCCCACCTCGGTAGAGATTGCC[C/T]GAACATCTTTTCCAAGCTTGGAAGTGCTGAAATCCACCATTGACTCTAATGATGTTGCACAATATTTTTCCTCYCCTTTGATGCCTGTCTTTTCACATTC
s_1AU5Y8_1042	507812894	LG3	15.73	x					13336429	set#2		TGGAGAAGGTTTGGGATAGGATTGCTCCTGGTCTAGACTCCCACTTTGATTCACCTTACTCAATTCCAGCTCTTGAACCACGTCCTCTGCTGATTCTCAA[T/C]GGTGCTGAAGATCCACGGTGTCCSCTTGCTGGTCTGAAANTTCCTGAATCAAGAGCAAGCAAGGTTTATGGAGAGGCCAATTCTTTGGATAAGTTTAAGT
s_1B7OTO_171	507812898	LG3	15.73	x					13336429	set#2		GAAGGATAACAATCATCAANGAAAGCCTGCTGTTGTTTTNCTTCATAGTACAAATAAGAACAAAGAGTGGGTGAGGCCATTGCTAGAGGCATACGCTTCW[A/C]GGGGATATGTAGCCATTGCCATCGATTCTCGCTACCATGGTGAACGTGCCAGCAGTAAAACCACCTATCAAGANTGCTCTNGTTNCATCATGRAAANAAG
s_1ARRY7_433	507813798	LG3	15.91	x					12615547	set#1		ATGCAAAGAGAGGAAAAATAGAGAGCCTTGTTAGAGAGCTGATGGTGGGAGAGAAGGGCCAAAAGTTGAAGAAGAAAACTATTGAGTGGAAGAAATTGGC[A/G]GAGGAGGCCATTAGCCCTAATGGATCATCTTTCGTGAATTTGGACAAAATAATTAATCAAGTGCTTCTAGCGTCGGCTACTAATTAAAGGGGGTGTTCAT
s_1ANEC3_234	507818592	LG3	15.93	x					12001281	set#2		AGCTGCCGAATCAGTGGCTTTGGGATATGGTGGATGAGTTTGTGTACCAGTTTCAGAGCTTTTGTCAGTATAGAGCTAAGATGAAGAACAAGACTGAACA[A/G]GAGATTGCGCTTCTCACTCAATTCGATCAGGCTTGGAATGTGTATGGTGTGCTYAACTTCTTGCAAGCACTTGTGGAGAAGTCCATGATCGTTCAGATTC
s_2JTD_463	20090431	LG3	15.93	x					17443487	set#1		aaactttaaagaaaaaaaaaaacagccttttcttccacccaaatctttcaatacccaaaagcactttctcaaactcaaactactacttctcatttcttttccaaaagtttgaggatcttagaccaaagcctaaacatctttgctttcaaatcctacaatatatatcccagaactcaattttctatacttgtgcttgaaagttgaaaatgccaatgaagaaccgtggtgtagctcgtaaagcatggaacatcttgcgtttagcattgctatgggcacgtaaaggtggtgtctttaaacgccgtatcatgatggaactgcgtcagtacattcaaagacttggtaacaatgctaggcaggatcgacttcactatggggagcgcgagctttccttcgatgaga…
v_5_315	507811794	LG3	16.12	x					10867147	set#1		GNAAANGTATGGTGTAAGTGGGNTTCCAACGTTGAAATTCTTCNCCAAAGGGCAACAANGCTGGTGAAGANNATGAGGGTGGCAGAGATTTAGAAGACTT[T/C]GTGGCTTTCATCAATGAAAAGAGTGGCACCAGCCGTGATGCAAAGGGACAGCNTACTTCAAAGGCTGGTATAGTTGAGAGTTTAGATGCCTTGGTGAAGG
s_1A4V15_817	507816675	LG3	16.4	x					13336452	set#2		ATAAGGGNNAGATNATATTGGATGTTACAAGTGACATGGCAGCTGTAGAAGTAGGAGGGGNNCNATGGTTCAACACTTGGAAGGNAGAAGCGACAMCGCC[T/C]GAGCTCCTTAGTAGAGCTCTTAGGGCTCCTGTTGATGTGGATGGGATCTTTGGTTTGATTCCATTATTTANNNCCCCNGGTCTGTAGCAACTTGCTGCGT
v_84_113	507815076	LG3	16.47	x					12045735	set#1		TCTCCTTTCTACATCAAGTTGAAGTCTGATTCAAGTTTGCTTACTGGGTTCACTCAAGTTCTAGTAGCCTCTTNTAAAANTAGACGTATGCGATTRTCAT[A/C]TCAGGCCACACCTGAAATGTACCATCATATAAATGGATCAATGCTCCTCTTGCCAAGTGAAAANCTAAGGTTTCTGAACAAAGCATGCATTATAANNANT
s_1B401W_485	507816673	LG3	16.48	x					12005278	set#1		GGTACGACATTGCGTGCTCCAACAACTGARTCTGGCCTTTCTCCAGCTTGTAAAGATACTTGTTTTGGTGAGTTAAGATTGCAATTGTGGGAGCGGAGAT[A/C]TGATGGCAATAAGGGNNAGATNATATTGGATGTTACAAGTGACATGGCAGCTGTAGAAGTAGGAGGGGNNCNATGGTTCAACACTTGGAAGGNAGAAGCG
s_1ANEC3_400	507815073	LG3	16.53	x					12000152	set#2		GGGCTACAGATCCATGGAGTCTTTGTACAGTTAATCAAGTAGAAGAGCTAAAGGCATTAATCCGGGTAATCCCATTATGGTCGGCTGGAATCATGATGTC[T/G]GTATCTATCAGTCAGAACTNTTTTCCAGTACTCCAAGCAGCCTCCATGGACCGACACATTACTCCATACTTTGAAATTCCTGCAGGCTCCTTTAGCGTGT
v_318_268	507822538	LG3	16.55	x					12126070	set#1		CTTCTTCTTCGTCTTCTTCTAAGTGCTCTCTCTCCTCCGAGTTCGCTTTGTTCCCACGGCATCCATTAANTNGATTCANAAATTATNNAAAAAGGAAAGG[A/C]GGAATTCGAAGGCCAGCTTTGTGGTTATTCTTTGATTGAGAATCGGTTTCTTTGATACAGCAACAATAACTCTGGCGGACCTTAAAGCGTCCCTAGCGTT
s_1B5VP7_622	507813704	LG3	16.77	x					14014319	set#2		CACAGAGTATGGATATCTTGCAGAANGATTCAGACCCCGTCACAGCCTATGCCTTAACTGAAGCTGTTTATAGAGGTTTGCTCATATCAGATAGGGGCCA[T/C]TTTCCAAAGAAAANYCTTTGGGAYTGGGCAGCGCTCATATTRTCGTGSCTTATGTGCTTCTTTGCTGTTTNCTTCACTTTCCTTGCTGATATTTGCTCCA
s_1CMWV4_636	507811977	LG3	17.05	x					12210974	set#1		ACCARCCGTGCGAACTYGACGAACAATGGGCACGCTACGATTNACACGGACACTCTGAATGAATTACTCGCCGGTAAATTCCCTCAAGGACTGTTTTGTC[A/C]CCTTNNNNTTTNNNNNAATAACTTAATTTGCCAATTTTTTNNNWAAATTTACTTTACNTCCATTATTTTGTGTTCTCTTCTTCTATGACCTCTCTATTAC
s_1BKHIW_120	507819891	LG3	17.05	x					14247471	set#1		TTGCAAGAATCTTCAACACCTATGGACCCAGAATGTGCATCGATGATGGTCGTGTGGTCAGCAATTTTGTTGCCCAGGCATTAAGGAAGGAGCCTATGAC[T/C]GTTTATGGTGATGGGAAGCAGACTAGGAGTTTCCAATATGTATCTGACTTGGTGGAGGGTCTGATGCGCCTAATGGAAGGAGAACATGTAGGACCTTTCA
s_1A7RX4_229	507812617	LG3	17.05	x								TCATAAAAAAGCARAGGATATACTGCAAAAGTAACCAAAGGAGTACCATGCTACTACAACAGTCCATTCCCCAAGTAATACTTGTTTCTGTATGTTTAAC[A/C]ACYAGTTACATCCATATTGATTTACAAATCTTTCTTTTGATTCCCATCATATGTAAAACTATCCACTCTTTTGTTTAAGATAATTAGCATTTCCTAACAA
s_1A51JN_852	507814437	LG3	17.25	x					13941703	set#1		TACAATTCCCAACATATGAGAAAATAAAANTGTACTTAGCCAATCGAGATAATACTACAATGGATAAACTACCTGCACGTGATGTTGCTGTTGCCTCATC[A/G]GTCTNCGAAAATATTTGCATCCACATTGACATATCCACATGAGGTGGTACGCTCTAGGCTTCAAGAACAAGGCCACCACTCTGAGAAGCGGTATTCTGGT
s_1AXAP9_1306	507815037	LG3	17.8	x					17460956	set#1		GGTRGAGAGGAAGAAGCCCAATTTNATGTTCATAGGTGACGGGATTGGAAAGACTATTGTGAAAGCGAGTAGGAATGTGATAGACGGGTGGACTACATTC[A/C]GGTCRGCAACCGTAGCYGTGGTGGGGNATGGATTCATAGCCAAGGGTATAACCATTGAGAACTCAGCAGGGCCAAGTAAACACCAAGCAGTGGCATTAAG
s_1A0KYJ_697	507811774	LG3	17.8	x					18272905	set#2		AGAAGGTCTCGTGGGTCCCAGACCCCGTCACCGGCTACTACAGACCTGAGAATCGTGTCGACGAGATCGACGTGGCTGAGCTACGTGCA[A/G]TTTTCTTAAACAACAAGAACTAAAATTCATGGCTTTTTGAGGCCATGTAAATGTAACAAACACACCTTCTTTGTCATTGCTTGGAACCAAACCCCAAAAG
s_1CN632_868	507815437	LG3	18.07	x					17446046	set#2		CCCWTAAAATTCACCGTTTTAACRGTTTCTTCKTGRTGTTTTTTNNAGCTTAGTTCAGAGACCAGAGAAAGCAAAGATGGCAGAGATTAATACTACAGGC[A/G]CAGAAGTCCCTCCGAACGTGACCATATACATTAACAACCTCAACGAGAAAATCAAGCTYGAAGAGTTGAAGAAGTCTCTGCACGCGGTGTTCTCGCAATT
s_1A7KXX_1076	507812613	LG3	18.07	x					14119370	set#1		TTGGCACTCAGCTGCAAATTTTTKAAGCCTCTGAAGTGCTTCAGTCTCACCTCCCACCATGGAAGCATTGGCCTACAGGACATAAATGACAACAATGTAA[C/T]RGAGTTATTTTACCATAGAAATAATGATTATTTGAGTATTAGTAATTGTATGTGGTGCCATACATGACAATAATATCTGCACTGTATTGTTTGCACTTTA
v_5007_355	507822737	LG3	18.38	x					18064675	set#2		CTAGAGGAATCCCNTCCTTGAATCATATTCCCTAACTCGAACATATGCCCGAGAAAATGCATTCCGGAACTCAGAATCATCNAAGTTTTTTNAGYGCATA[T/C]TTCATGTCTTCATAGTTTGCATAATCCACAATCCCTGTTGTGCCGTTACCATCACGGAAAACTTGRGNNANANMAAACATCCCCAGCTTGTCGCATGTGA
s_1A1GZO_149	507824380	LG3	18.38	x					19850563	set#2		GGTTTGATTGTCAGGGAAACGAATCCGGATACGGTAGTGAACCCGGGTATCGCGGCGACGCGGAGTTCGGGTATGGAGATGAGTTTGATGAGGAGGAGGA[T/C]GATCCAAGATTGTTGTTTTGGGGTGACCGATTTGGAGGAGAGCCAGATTCTAAAATGGAGGTGGCTGGAGAGAACTCATTCTCAGATCAAAAANNCCCAT
s_1DPH7J_1716	507814954	LG3	18.4	x					18168408	set#2		AGTCAATCAGCCCAGCCAAGGCAGACGAGNTTCANNCNNTGAAGAANAATGTTCTATCATCATTTGCTTGATCTCCAGTAGCCTAGTCTTGCCCTCATCT[A/G]GCATNGGGTTGAAGTNCTCTAAGCGNNTTNCCCACCACCACCCGCAGCATGATATTANCTTAAATTNGATCTGATCTGGGCATCTTGATGGTTACAATTG
s_A9G4L_483	507820346	LG3	18.4	x					18424655	set#2		CTTTCACTCTTCCAGGGCTGTACCGAGTTGTTCATGGCATTGATGTTTTCGACCCAAAGTTCAATATTGTCTCTCCTGGGGCAGATATGTGCATATATTT[T/C]CNATATTCTGAAAAGGNAAANCGACTTACAGCTCTACATGATTCAATTGAAAAGTTGTTATATGATCCTGAGCAGAATGATGAGCACATTGGTACATTGA
s_1AGQH3_667	507820847	LG3	18.4	x					18041511	set#2		GAACTTTNGCATGTTCAGGCCAGACCGGGTCAANGCATTGGTCAACTTKAGCGTGCCATATTTACGCNGGANCCCAGCGATGAAGCCTGTGGATTCCTTG[A/C]GAGCTTTATTAGGTGATGATTATTACTTTTGCAGGTTTCAGGAACCTGGAGAAGCTGAAAAGGATTTTGCTTGTGTGGATACTCCAATTCTAATGAAGAA
v_5007_989	507815040	LG3	18.51	x					18065309	set#2		GTATAACCATTGAGAACTCAGCAGGGCCAAGTAAACACCAAGCAGTGGCATTAAGGAGCGGTTCAGATTTCTCAGCATTCTACAAATGCAGCTTTGTTGG[T/C]TACCAAGACACCCTTTATGTCCATTCCCTTCGACAATTTTATCGCGAATGTGACATATATGGGACAGTTGACTTCATCTTTGGTAACGCAGCTGTGGTTC
v_5007_72	507817452	LG3	18.64	x					18064421	set#2		CTGTTAGCTCATAAANTGGGAGTCACACAGTGTACAATTGCACATGCATTGGAGAAANNNAANTACCCAGATTCGGATATCTATTGGAAGAAGTTTGAGG[C/G]TAAATACCATTTCTCATGTCAATTCACTGCTGATCTATTAGCCATGAACAATGCTGATTTNATCATCACCAGTACATACCAGGAGATTGCAGGAACNAAA
s_1CWD6S_328	507819604	LG3	18.64	x					18150664	set#2		YGTTGGTGGACCNGACCNGANTGATAGGTNCCNAGATCANAGGCCAGACTATGAGCAGTCAGAGCCAGCCACTTACATTAACGCACCTCTAGTAGGGTCA[T/C]TGGCTTATCTTGCTCACTCATTTGGCNAGCTCTAGTGTCTTATTAGACCCNNNNNNAGTANNAACTAGTAACTAGTAAYTNCNATTTNCTTCTCTNYTTT
s_1CWD6S_294	507813940	LG3	18.64	x					18150686	set#2		CATGTTAGTTTATATCCTAGATNAANGGAGGCTTAATATTTNGGTACCTNGGTTANNNTTTTGGTTNNTTTTGTTATGTTTATCGNTTTTTCNNNTTTTA[A/T]TCTGAGTTGGTCGTTGAGGTCTCCAGTTTTATCTGAATTTTATTATAAACGGCAGAANTGTGGTCACAGTTTTACGT
s_1A_499	507813876	LG3	18.96	x					19870211	set#2		CAAGGGCTCGGAGCCNATTTGGTGTGACAGTGATTCCACCACAGTCAACAAACTTGTGAGCAGTWGTTAAGNATTTGGCATAGGCTAAGAGCAGGAATGA[A/G]GTGGAGGTCACATACTGCATGTTGCTATCACCCATCTTAAACAGAAGCCCANCTGGGGTATATTTGGTAGAAGAAANNNNGGGCCCCTGGTATAAGAGAG
s_1A_336	507819602	LG3	18.96	x					19872446	set#2		TCCAATTTGTAACGGCTAATTTTGGTTTTTNGGTGCTATGCTAAACAGGTGGGCTTCTGTTTAAGATGGGTGATAGCAACATGCAGTATGTGACCTCCAC[T/C]TCATTCCTGCTCTTAGCCTATGCCAAATACTTAACWACTGCTCACAAGTTTGTTGACTGTGGTGGAATCACTGTCACACCAAATAGGCTCCGAGCCCTTG
s_1AIOZX_944	507812473	LG3	19.53	x					19814724	set#2		TAAAATGCAGGCTGCAAATCATAAAAAANKGAAACTTTAGWCTAATGCCTTAGGACTTGCAAATCCAAGAAAGAACACTACATTATATACCTGAACAAAA[A/G]CACCTTTTGTATCYGCTATGTAGCGATATAGCTCACCATTACGTGCTCGATTCATTTGGG
s_A9G4L_484	507812471	LG3	19.66	x					18424655	set#2		TACCTATGATTTTATAATTTTCACAGTAAGCCACACATAATACATTGCAGTAAATAACCAATTTCATCAAGAAAGACAACCTTTCATAAATTCTTTGGAG[C/T]CCCCCATCAGAAATTTTTTTCCARTAACTTGGATCTTCCTTGCATTTTTKAAAGAAATCYGCCATAAGTGCAGCAGCTTGRTCAGGGTGATACGGATCAA
s_1AIOZX_1396	507819459	LG3	20.09	x					19813966	set#2		AAGTAAAATATGGAATTGACCGTGTCTTTNGCACTCTACCTCGGATGTATCAGCTTGCACAGGGTGGTACTGCTGTAGGCACTGGATTGAACACAAAGAA[A/G]GGGTTTGATGTGAAGATAGCTGCAGCAGTAGCTGANNAAACAAACTTACCCTTNGTTACTGCAGAAANCANGTTTGAAGCTTTGGCTGCACATGATGCTT
s_2JAJC4_704	507814222	LG3	20.1	x					20397100	set#2		CAGAACAGCWYARAGTTCAAGGACAATCCATAGGAGAGAGATAAACCAACATGTTCTGCATGAA[A/G]TAAGAATAAATTAAATAGTTTTTCTGCAATCAGGATTTTTTTTTATAAGKACTTTAAACATGTAGAAATTGATTKTCTTAGCCAATAGGAAGAAGAGAAG
s_1A97FJ_1433	507814215	LG3	21.11	x					20347978	set#1		TTTATGGTATTATACAAGAAGTCATTCGTCATTGAGAAGAGGTCATTAATTAATTTTTTTGTTATGTAGAGCTCGTAAAATATTGAGACAATTCACAGGC[C/T]TTGAATCTTGAGTTCATATGAGAATGTTATTTAGAAAAACTAGAAGAATGTTAYATAAGGCATCGATTATCCCACAGGTGTCAAGATATTGAATTTGAGA
s_1EHDOI_446	507814313	LG3	21.11	x								ATCATGCCCRCTGCACRGTGATGATTGTGAAGAGGCCCAAAATCAAACACTAAGCCACCATACCTGCTTCACATAAAAATGTATTGCAGTTGGATCAGTC[A/G]AGGGATTATACTTMAAANCAAATTTGATGATGTACAAAGTGTTTTNCTATCTTCGCATTTGACAGTTGCTCTTGAACTGGCATGTTTTACTCTGCTCAAC
s_1DJJ67_1085	507811304	LG3	21.11	x					20526960	set#1		CCTCATTTTAGTCTTAACACTGCACAAGAAAAAACTTTCTGGGTACAAGAACATAACCACATCAAATTAGTATGGTCCAAGGCCAGAACTAAAATTTTTT[A/T]AACTTTTGGAAGGGTGAAAGTAAANGATGAGAATTTCATAMTGTAAATAAAGTTTGATATTTTCTAGGATTTGCTTGATGATACTTTGACATTTCTTARY
s_1A842I_713	507814218	LG3	21.24	x								CTGGCCTTATAATACTGCTTGGCAGTACGATCATGAACATRGTAGAAATGCAGAGGATGAAGCTCCCAAGCAGTTCTAAACGGAAACCCAACCATTCATT[A/G]GATCCATAGTTGTGGAAATCCATACGTATATTAGCATTAACACGCTTAACATTCTCCTGAGAAAAGCTACCCTGCTTTCCAAAAGCGCGGATAGTCATAA
s_1A28DP_271	507820605	LG3	21.24	x								CTAAGGCAGAYATAGTGATCGATAACACAGGATCWCTRGAAGACTTGAATGAACAGTTTAAGAAGGTATTATTTGAGRTCAAAANGCCCTTGACGTGGAC[T/C]GAATTTGGGCTTTCTAGACAGGGAGCGTTGTCAGTCTTTGTTTCTGTTATTGTAGGTGTTCTTATATGCCGAAAAGTCTCTAGTGGTTATGGTTTGGAAC
s_2IN2AY_417	507820602	LG3	21.34	x					22036872	set#1		TATATCCTCTGGTATCTTTTGGGAAATTGCAAAGCNATGGATRAGAGNNNTTANNGTAATTGTTCTTGATATCCCCTTGTTGTTTGAAGCCAAGATGGAC[A/C]AGTGGACGAAACCCATTATAGTTGTATGGGTTGATCCTGAAACACAACTTAGACGACTCATGGCAAGAGACAGAGCAAGTGAGGAAGATGCTCAAAACAG
s_1A2BQ2_171	507814854	LG3	21.42	x								CTGGGAGATAGAACTGTTGACAGAGAGGATTCCTCTGAATCCATGGGTAGTGGATCATCTAGTGAGGACAAGGTATCTGTTGTGTTTAACACCCTCACCA[A/C]CTCYCCCCCMMCCCCCYTTTTCCCCCTCCCTTCTTTTMCTTCTTGTTGGTACTGTATTGTATGATAYRTATTCTTAGTTATATGCTAAAGCAGGCCACAG
TCS15	507811371	LG3	21.48	x								TTGGATGGAGGTGGAGGCCCAACAGTATGACCCAGTAGCTTCAAAGCTAGTCTGGGAGCTGAGAATAAAGCCATTGGTTGGCATGGTTACAGACAAAGCA[A/G]TTGTGGAGGAAAATGAAGCTAAGCTGGCTAAGGTTCTTGATGTCTATGAGAAACGACTGGCTCATTCAAAATACTTGGGAGGTGACTGCTTCACCTTGGC
s_2F7MGZ_190	507824085	LG3	21.56	x								CTGGAGCACTTGGTGGGCGGTTTGATCACACGTTAGGAAACCTCAATGTTCTGCTTGTCTTTTCAAGCTTGAGAATAATTCTTATAACTGACGAATCACT[T/C]GTTCGCCTTCTTCCAAGAACTCATCGTCATGAGATCCATATTCAATCCTCTGTTGAGGGTCCGCATTGTGGACTCATTCCTTTTCCATTATCCAAAAGCA
s_2IN2AY_1102	507816938	LG3	21.56	x					22037557	set#1		CTTNGATAAAANGNCTTAGGGATGCTAGCTAATCGGAACAGAGCTGTATGTACAAACCTTCCATCTTTNNNNNTNACNTGTGCTGATTGTGATTTGGATT[T/C]GTTCATAGTGGTTCATTGCTAACTTCATTTGCTTAAGGATAAGTTCCATCTTTNGCTGTCCTCTATTGTATTGGAAAATTNGCACATTTTATNCTGTATG
s_1APUM8_577	507822022	LG3	21.81	x					21273924	set#2		GCTGCCTGCTGATAATGGTGGTGACAATGGTGATTCTGATATTGATGTGGATGACTTATCCGATTCTGATCAAGAGGAAGAGGAGGATGAGTATGACCAA[T/C]TACCACCCTTCAAGCCTCTCAGGAAANTCTCAAATTGCTAAGCTCAGCAAAGAGCAGAAAAAGGCATATTTTGAGGAGTATGAGTATCGGGTGAANGCTC
s_1AVZZU_1089	507811449	LG3	21.81	x					23507636	set#1		ATTTTTATTTAATTATTATAACGTTCGTGAAATTTTTGTAATGAACTAGAATTAGCCACCTGCTACTGAAACCTAAGCCATAAGATATTAGTGTTAGGTA[A/G]TTGGCATTCTTGGTTTACCTTAAWGAGTTTTCTCAGAAAGATTGGCCAAACCATTGAACTCTTGACCATAAGATACAAAGAATTTATTTAGTTGTCATTC
s_1APUM8_537	507813447	LG3	21.81	x					21273924	set#2		TACTTGGTGATACTTAGCTTGGACTCATACACATCAAGCACTTTTCCTAGCTTCTCCAAGTTGGCATCGATGACTGCTTGGTCRGCTGTTTTGCCCATTA[C/T]AGGCCCCACAATATGTTCAAAGACAATGGGAGAGATTGCAGAGTTGAAATTCTGGGATTCCACCTCCACCCACACCTTAACCAAAGCAGCTTCTTTSGGG
v_13087_350	507814858	LG3	21.81	x					23508236	set#1		TACATGCTCAAGTAGGAGCTCTTGGGCATGGATGCACTGAGCCATCAATGGCTGAGCTTCTAGATGGCCTTCAGGACAGAG[C/G]TAGTTTGCAGAAAGGAGTTTCTAAAAAGGTTTGCTGTCTTCTTTGACCTGGRACTTTTTATTCTTTTCTACCTGTTGCCATCCATTCMCAGATTGATCTG
s_1A3B3X_1163	507813443	LG3	21.99	x					23779240	set#1		AGAAATCACCAGCCAAGTACTTGGTGATACTTAGCTTGGACTCATACACATCAAGCACTTTTCCTAGCTTCTCCAAGTTGGCATCGATGACTGCTTGGTC[A/G]GCTGTTTTGCCCATTAYAGGCCCCACAATATGTTCAAAGACAATGGGAGAGATTGCAGAGTTGAAATTCTGGGATTCCACCTCCACCCACACCTTAACCA
s_1A6PZC_446	507811369	LG3	22.18	x								AAGCCCATGGAAVCCTTATCTCAACASCTACAAACCGAGTTCTAGTTACCCTTTATGAGAAAGAGCTTGAATTTGAGTTTGTTTCTGTAGATATGAGTAC[C/T]GGTGAACATAAAAAAGATCATTTCCTGTCCCTCAATGTAAGGAAACTAAACATTCATGTATCTCAACTAYTTAGGATTATGTATAGTATTGCCTTTCCAA
v_13087_246	507823192	LG3	22.23	x					23508132	set#1		CTCTTGCTGGGNAAGAGTTGAAAATGGCTCCACTAGTTGATGAAATAAATTCCTATTCTTATTTGTACCCAGTGGAGTTGCCATCCAAGAAGTTCCTCTT[T/C]AANNGGNTGGAATCTAGGAARCCAGAACGCTACTCGTCGGCTGCACCACTGTCCCCSRMTGCACGCCTACGCATTGTATCAGAGCGTGTTGACATTATCG
s_1AIZV1_926	507817108	LG3	23.04	x					24711821	set#2		TCCTAAGGAGCCSGAGCCTCAGAAGTACTGGACTCCRGCCCNATTGAATGCCAAATCCTGGGCCGATGTGGATGATGAAGATGAGGATGATTACTACGCC[A/T]CCTCAGCTCCGGCACAAGACATCTNGNCCGGNCAGGAGCACGAGGAGNNNCAGCAGCAGCAKCANNNTACTACTACRGACCAGCTGAGCCANSCYGAGGA
s_1DKGMO_450	507819463	LG3	23.42	x					23508656	set#1		ATGCAAAANNCAGGCTATGCAATGGACTCCAGGATTCCCAACAAAGAAATGGGGTAGTGATCATATTGCCTTGGCTGCTGAATTGGCATTCGTGAAAGAT[T/C]TGAGCAATCATAACACARAAGTTCTATAGCAGTGGCATTGTCRATAATTGAGGTTTGCATGGAAANGTTGTGGGAAGTGTGCACCAGCTCCTTCAGTGTT
s_1B23U_666	507824350	LG3	23.42	x					23366106	set#1		GTGCTTTGGGAGACTGGCATATGGAAGGAATGAAAGGTGGGGATGGTGGGCCACTCAGTGCAGAGCCTGAGCTTAAGTCCACAAAATTGACGGAGGAAGA[T/C]GAATTCCTCATCATAGGCTGTGATGGAATCTGGGATGTGTTTAGGAGTCAAAATGCTGTGGATTTTGCTCGGCGCAGACTTCAGGAGCATAATGACCCAG
s_1A3C43_368	507819567	LG3	23.51	x					23590287	set#1		GGGAAACCAGANGAAATGTACTTAAAAACGGCTGTNGTTTTGGACTGGGAAATTATTTTNKRWTNGCCNTTACAGCCTGTTGTAATTTTATTATGATCCT[T/C]TGTCTTCCATTACTACTGTGTGGAAATGCTAATTGCTTCCTTGAAGAAGTAATGGRARGGNCCAAGCCAAGGATCATAAAATTTNCTGTACCAGCTAATG
s_1ALUIM_1912	507811454	LG3	23.51	x					23785116	set#1		GGTTATAAACTGAAATGTAACTGAAGTGTTRGGAANGTTGTCCAGAAATTTCAGATGATGCCATTTATTTTATGTTATTTTCCTGGTTATCATCACTATA[A/C]TAATCCAATGTATTAATGGATGGAAATGTGCAGCCTGATATCAAAGCAATAAAGAAGAGAATTGAAGATTTGATCACCCGTGACTATCTGGAGAGAGACA
s_AE01AWF5B_712	507811395	LG3	23.51	x					24083242	set#2		CTACAARAACTGCTGAAGTATTTGAGAAAGGACTTATGCAATATGGGTAAAGTCTTGCTCGTTTAGCTGCTTGTTTGGATTTGCATCTCCTTATCTTTTC[A/T]ATTTTTATTTATTTTTATCTAAATTATGCAGATGTTCACATTATCGGCGAAGGTGCCGCATTAGAGCTCCTTGTTGCAATGAGATATTTGATTGTCGTCA
s_1ET7H8_604	507811397	LG3	24.04	x					24715623	set#1		TTATCGGCGAAGGTGCCGCATTAGAGCTCCTTGTTGCAATGAGATATTTGATTGTCGTCATTGTCATAATGAGGCAAAGGTGAGTTAATTGGTCATCCTC[A/C]AATAATTTATGAATATTTTGTGATTTTTTAAGTATCAATGGATTTTAACTTTTCTGTTGTTGTACAGAATAG
s_1BYNB5_834	507814072	LG3	24.04	x					24659978	set#1		TTTACAGCAAAGGTTTGGTGACAATGTGGGCCAGCTTTTGGATCCAAATAATGCCTCAATATTGAAGTCAGCTGCAGCAACTGGCCAGCCTTCAGGGTRC[A/G]TTTCTCATAACATGAAATGAAATAAATCGTGCATGACATATGCATTGAGCTTGTATTTGGAGGAATGTGTAAGAATGTTTATAATTTACAAAAATAATGC
s_2HEAXQ_1090	507814068	LG3	24.04	x								TCTTTACAGCAAAGGTTTGGTGACAATGTGGGCCAGCTTTTGGATCCAAATAATGCCTCAATATTGAAGTCAGCTGCAGCAACTGGCCAGCCTTCAGGGT[A/G]CRTTTCTCATAACATGAAATGAAATAAATCGTGCATGACATATGCATTGAGCTTGTATTTGGAGGAATGTGTAAGAATGTTTATAATTTACAAAAATAAT
s_2F57A1_2039	507812249	LG3	24.07	x								ACAATCTTTTTGCACTCACAGAGTATGCGATGAAACTACGCAAACCTATGATCTATGGTGCTACCAGCCATGTTGAGAGGACAAAAATTCTTGAAGCTTT[T/C]AAAACTAGCAAGGNANGTAAACACRGTTTTCCTGTCCAAGGTGGGTGATAATTCGATAGATATTCCTGANGGCGAATGTTATCATTCAGATTTCTTCACA
s_AE01CKD4V_704	507816941	LG3	24.07	x								GTGCGACCTCGGCGAGTCAATTCAGGTCCTTGTCGTGGAGCATGTCGAGGGGTTGGTCWGCCGCGAAGCAAATCCAAGCCATGTCCTCCAATCTCGTCGC[T/G]CCGCGTGGCGGCGAGTCCTCGAGCCCGGCTCTACCGGTTTACATAATGAGCACCATCACGGTGTTTGTGATGTGGGCTTTGGTGGCAGCGATACCTTGCC
s_1DYZ7N_642	507819453	LG3	24.59	x								GTTGCAGCTTTCCCATTAAAGATGTATGACCGTGTAGCACGAGTTGAACATGTTGATCATGCTCGTCGGTCAGCACAGCATTGCATTAAAGCATTACTAA[A/G]TGCCCAAACTCASACGTATGATTATCTTCCATATTTTNATTCAAGGGTATTTGAGTATGWAGGTAGCCCAAGAAAAGTGTGGTGGCAATTTTTTGGGGNA
s_AE01AWF5B_625	507815782	LG3	25.29	x					24086723	set#2		CGGTCAAATTATATAGCCTTTNCAGATCATCGCTCACCAAGCCATTCCCTATCCTGATTTCAACCCCGATTTTGGCTGCCATTAGCCCCAGAGAGTGAAC[T/C]CAAAAGGCTCCCACCCACCTCACTCTTGCAAAGGGGACATAACGCATTGATCCTCAACCACTTGTCGACACACTCTTTGTGGNAAAAATGGGARCATGGC
s_1AKVOR_1487	507822061	LG3	25.29	x								TCGAACATGACATGGCCAATGGACGCCTYTGTATTGTGTCTAAAGAGGCGTATGCACCTTATGAGCGTCCGGCTTTGACTAANGGTTACTTGTTTCCTCT[A/G]GATAAGAAGCCAGCACGCTTGCCTGGATTTCATACCTGTGTTGGATCTGGTGGGGAAAGGCAAACTCCTGATTGGTATAANGAGAANGGGATAGAGATGT
s_A5PR_624	507816355	LG3	25.29		x	s_1COILJ_434	0.0189	13.69				NNNNNNNNNNNNNGGAATYSYCGNNNWDTTTYGNCTTCAATKSDMWTYSSSGKSNWGCTATTTKWTCGAGCGCRGCTACACATACATAAACTCT[A/C]GATCTGCGCTAACCCCATCTCCTTCAGCTTGAGAAATGGAGACCTTTCTATTTACATCTGAATCCGTCAACGAGGGTCACCCCGACAAGCTGTGTGACCA
s_1A967P_1171	507816755	LG3	25.29	x								NNNNNNNNNNNNNNNNNNNNNNNNNNNNNNNNNNNNNNNNNNNNNNNGTTTGGATTACGCAAGGTCAAATGCAGGGTGGTCTAAGAGGCTCTTAACATTC[T/C]CAACRTTACCAGGAANTGTCAGACATGGCTTGAAGNGCAAACCATTTATTCACANCCNAAANGTCATGCTGCCACTTGCTATAGAAGTCAGCCAGAACAT
s_1A5Y1S_370	507816758	LG3	25.29	x								GAACATCATCACGAGTTTTACCAGGGTTCTGGGCTATGGCCGCCAAAGCTGCAAATTGATCAGTCATATTTGTNGGCAGTTCTATACTCSTGCAACGCAA[A/G]CTCGGTATACTCTGGAAGTGATGCAAGATACACTAGTGCAATATTCTTCAAAGCACGCCTTGCCAKATTAGGGTGGTCAAACACATACTCTTCTGACCTC
s_1A1XCO_499	507818075	LG3	25.29	x								GAGGTCAGAAGAGTATGTGTTTGACCACCCTAATMTGGCAAGGCGTGCTTTGAAGAATATTGCACTAGTGTATCTTGCATCACTTCCAGAGTATACCGAG[T/C]TTGCGTTGCASGAGTATAGAACTGCCACAAATATGACTGATCAATTTGCAGCTTTGGCGGCCATAGCCCAGAACCCTGGTAAAACTCGTGATGATGTTCT
s_1AO344_1124	507818078	LG3	25.29	x								ATGTTCTGGCTGACTTCTATAGCAAGTGGCAGCATGACTTTTTGGTNGTGAATAAATGGTNTTGCCCTTCAAGCCATGTCTGACATTCCTGGTAAYGTTG[A/G]GAATGTTAAGAGCCTCTTAGACCACCCTGCATTTGACCTGCGTAATCCAANCANGGTGTACTCCNTCATYGGAGNTTNCTGTGGNTCTCCTGTGANTTTC
s_1AO344_824	507812607	LG3	25.29	x								GTTTGAAAACAACTCCCAAATTCCACTCGATGGGTTCATGATTCAGTTCAACAAGAATACATTTGGTCTTGCAGCCGCTGGACCCTTGCAGGTAACTAAT[A/G]CATTCTTCCATTGAGATTTGAGAGGGATATTCCACTTTGGGTTGTTTGGCTTACTTCCCAGCCCTAATAGGACCCTTGTATATCTCTATKTATTTTGCAT
s_1A967P_687	507814832	LG3	25.29	x								TAGAATTYAAGCCTGAGCGATGGTTATCCTTAGATGGGTCAAAATTTGAGGTACATGATTCTTATAGGTTTGTTGCATTTAATGCTGGTCCAAGAATTTG[C/T]TTAGGGAAAGACTTAGCTTATTTGCAAATGAAGTCAATTGCKGCGGCGGTGTTGTTGCRCCACCGCCTGATGGTGGTGCCTGGCCACCGTGTGGAGCAAA
s_1A4FQH_265	507822910	LG3	25.29		x	v_AP18YD13_167	0.0000	47.16	23591424	set#1		NCCTGAGAAGAATGMTCTTCGTAGTTCAGCTTCTGCTACYGTTCGACCTCCTAGGCCTCGCCGGATAATCCTGGTCAGACATGGACAGAGTGAAGGGAAT[C/G]TTGATGAGACTGCTTACACACGAATTGCTGATCCAAAGATTGCACTGACAGAGAANGGAATAGCTGAAGCTGAGGCATGTGGGTTAGAAATTAGAGAGAT
s_1DKGMO_613	507813891	LG3	25.29		x	v_AP18YD13_167	0.0000	47.52	23508818	set#1		TGAGGGATCACATAANGAAAANTTTATCCATGGAAYATAAWMACAGCTCACTGGTGCTTGGTCRCAGCAATCAAATCTGATTTACACATGAATCCCTGAC[A/G]AGAGCAGGATTTTCAGGCATGCTAGATTGCTTTCTGATGCTTCAAGGGCATCATATTCATGGCCAATATCAATTTATACTTAGGAATTGAACTTGGGNAA
s_1AKUIV_601	507812603	LG3	27.7	x					27141227	set#1		TTTGTCTAGCTTGAAAAGATTCTGATTATTTTGTTTCTAAACRAGCWAAATCTGAATGTATGCTATAACTCACACTTACTGGATTTGCTGGCCTTAATTG[C/T]AGCCCTCCATTGCCTGTTGTACTACCAGCATCAACTGGCCAAGGTTTACAAATCAGTGCACAGCTGACACAACAGGATGGTCAAATATATTACAGTTTAT
v_500_119	507818729	LG3	28.27	x					27202341	set#1		GTTTAGAAGAATATGATGATGAGAATCCAAAAATTACCACAAAGTGTGAGCATCATTTTCACCTTGCTTGCATTCTTGAATGGATGGAAAGAAGTGATTC[T/C]TGTCCTGTTTGTGATAAGGAGATGATTTTCGATCCTCCTATTGATTAGCAGCAATCAGAAGCTCACTTATGTNCAACCNTTTTTGTTGCCTGAATCATGG
v_500_288	507814456	LG3	28.27	x					27202172	set#1		GGAGCTTGGCAACCAGAATGGTACAGGCAAGTGGTTGGTTTGCACCGGCTGCAATTCCAGTTTCCCTATTAGCCCTAGCTGCTCACAAGATACYGGAAAA[A/G]CATCAAAGAACCCGTTTATGGAGAAAATTATTGCAGTCCTTAACTTGTGGTTGTACTTCATCATACAACAAGAGATCAGAAGCAGAGGCTTYTTCCATGT
s_1B14W8_2050	507822923	LG3	28.27	x					28671046	set#1		AAAANCAACAAAWWTTTTAAAWNAAATCCTAGMTTCTTGTCCTTCTATGTATTTCTTGTATGTTATTTCTTTTGNCCTCTGGNTGTATTTATAGATTTGT[A/G]TATCAAGTATATGCATATACTTGTGTAACATGCAGCTGAGGAACTGGACTTGTGTTCTTGTTCAGTCRCTTATGCTGGAANTTGGAAACTTTGTTTCTGT
s_1A043C_1022	507812517	LG3	28.44	x					28217540	set#2		CCTGGCCTTGAAAGGAATAGCTCTGATAACTATCTGGTGGTACACAGCAGCTAGAGCAGCACCAATGAAGGGTCCAACCCAGAAGATCCACTGTTTTAAW[C/T]AAAGGGAGATATATTGTTAATCTTAACCTCATGTCAAAGAGTCAATAATAATGTMCTGTAGGTTATATATGATTTATATATCAAGGCTTACGTGGTCATC
s_1A1HQV_174	507820387	LG3	28.69		x	v_15895_278	0.0000	46.86				AACAGGGCGGATTGAGAAAGCAGCTNCAGATATAGACAATGGCTCCGAGTACAGTGATAAGCATTCTGAAGCTGGTTCTCAGCAGTCATTGGATGAATTT[A/C]GAYATCAGAAGGAATTGTCCACTCAGTCGAGGCTATTTGGWNGGGATRTTGGTCAGCAATTTTNNGAAGACATTGAGCTCTTGGGCTTTGGGAATGCAGA
s_1B8TSN_476	507821737	LG3	28.76	x					27743163	set#2		TCATGGATTGAGAGATAATAGGCGAGGTGCAGGACAGGGTCGTAGGCGTTCTCGAAGCTACTCACCTCGCCGATGGCAAGACAGGGNATCCTTATTCAAG[A/G]GATCGGCGAGGAAGATCACGCTCTCCATATGGTAGGAGGACAGATGATTATGATTCACATAGGAGGCGTAGAGAGCGCTCCTTGTCAGCTGGTGGTAGTG
s_1A2RYM_563	507812626	LG3	28.83	x					27904166	set#1		ATCATGGATTGAGAGATAATAGGCGAGGTGCAGGACAGGGTCGTAGGCGTTCTCGAAGCTACTCACCTCGCCGATGGCAAGACAGGGATCCTTATTCAAG[A/G]GATCGGCGAGGAAGATCACGCTCTCCATATGGTAGNAGGACAGATGATTATGATTCACATAGGAGGCGTAGAGAGCGCTCCTTGTCAGCTGGTGGTAGTG
s_2F4B7M_1062	507814836	LG3	29.06	x					28362538	set#2		GGTCGTCAATCACATATTCAATTTACTCAATTGGTCGCATGAAATTCATTTGGGGGGATGATTGCTTAGAATT[C/T]AAGCCTGAGCGATGGTTATCCTTAGATGGGTCAAAATTTGAGGTACATGATTCTTATAGGTTTGTTGCATTTAATGCTGGTCCAAGAATTTGYTTAGGGA
s_1A4O3M_1002	507816054	LG3	29.14	x					28232299	set#1		ATAAGTTAGCTACACCAACTAGTGCACCGTCTTCTCAAAATTNCAATCCNTCAGGGATAAGCGTTTGGCATGGTTCACGGCAAGCTGAATTGAGAAACAA[T/C]CCCNACACYGGNATTGACTTGACGCGTGGATGAANGTTTGCTGCAACAGACACATGACAATTTTGNATATATGTGTTGTTGTATATGAACTTGATGATTC
s_1B8HTW_531	507812599	LG3	29.43	x					28761415	set#1		AACACTGCCTAAATTTATKCCACGGAGAACCTTAASTCCTAYATGCATGAGGACAAATATGGATCAAAACCATCACTKTCGATTATTCAATTTGTATTTC[A/G]TGTAAGTCCAGGTTATCCAGCTTTTGTGATCTCTTGTAATTCTTTAATAAGAGAGAGCTGCAAACCACACTGACAGAAGAGCCTGCCATTGCAGCTCCAG
s_1AD_1180	507811853	LG3	29.43	x					28899418	set#1		CACTGCATGATTATGTAAAACACTCTTGTAAGGGACAGCTTCCTTGCCAAAAGGAGCCCAAAGGTCACAGCTGGGTTTATGTGTCCACCTATT[G/T]TAAACAATATATACACATATATTTGATCAGTACACAAAGGTWWWAAAAAGTTTTGTTAGCTAACCTGAGATACCAGCAGTGCAGTAAACAAGTGCAAAGA
s_1A617A_885	507816884	LG3	29.97	x					28617524	set#2		GATGATAAGTNCTGGTAACCCNATAAAATGTACAGTTCTATATTCTTAATCTGATTCTTGATGATAATAGTTCTATGTTACTGTGTATAAGAAAAAAAAA[A/G]NNGGGAAAAAAAGGTGGTCTGCATTGGACTACTTTATTGTCATCATGTATGTACTTTCTATACAATAAGCATTTGGAATTTCCCACTT
s_1A617A_1953	507821990	LG3	29.97	x					28618499	set#1		NCTTNTTGCCAGTAAGATCAGTTGGAGTTCAAGGTGATCAAAGAACACATTCTCATGTTGTAGCTCTGAGAGCTGTTACCAGTCAAGATGGAATGACAGC[A/G]GATTGGTACTATTTTGAGCACAAGTTCCTTGATGATGTGTCGCGAAANRATCTGCAACAGTGNNTCGGGGGNTAAACAGAGTTGTTCAAGNCATTACATC
s_1AGJP9_1058	507819358	LG3	29.97		x	s_1CMJEG_992	0.0000	45.34	28991173	set#1		GCCAAACAAATACTATCAAACAAGTTTGGCTTCTACGTAAANCCATCGTCGAGGCCTTCAGTTCAAACACTWGTGGGGNAACAAAGGGTTAGTCTTAATC[A/G]GTGGCTTGGACTGGGTTAAGCACAGAAGGATTATCAATCCCGCCTTCTCACTAGACAAGCTCAAGGTTATGGTAAAANNAATGACAGCGTGTACCATATC
s_1AGJP9_839	507813406	LG3	29.97	x					28990954	set#1		GTTTTTCGCATCGTTCTTCTGTTTCTTTGTTCTCTAAGCCAATYCGAACAGAGTTCTCGAGGCCNTTGTTGTTTGATTTNCGATCGGTTCGTGCAATGGC[T/C]AGCCAATCCCAGACAGAATCTGTCCACAACTTCATCGTCAAGGATGCTAAGGGAAACGATGTTGATCTCAGCAAGTACAAGGGGNAAGGTCCTCTTGATT
s_1A3V5E_898	507816768	LG3	29.97	x					30984919	set#1		CATTTTGTACGAACCKTGATTTTTNNGGTGTAATCCTNNCTTTTNCAAGCTGGTTTNGGTTTATAATTGTAGATTTNGCATCCTAGAGGAATAAATTGTG[A/G]TGTAAATCCTTGACAGGAGGCTTCTTATGTAATTCTCATTGAATATAACCAGATCAAACTCTGGTCACNNTCTCNNATAAATTATTACAAGTTGTTGAGA
s_1B6FJC_1101	507821068	LG3	30.46	x					29318248	set#1		CTACAGCCATCTTCATTACATTCTGCCTTGTAGCTGCACTAGTGTTGTATGTGACACCATTCCAGGCTGTGGCAGCTTTGGCAGGGTTTTACGTGATGAG[A/G]CATCCAAGATTTCGCCACAAGTCTCCATCAGTGCCTATCAACTTCTTCCGCAGGCTGCCTGCTAGAACGGATAGTATGCTGTAAATTGGTGATTGGTATG
s_AE01AGKQ5_752	507814938	LG3	30.46	x					29557425	set#2		CTGATGCTCGTTGCTCRAGATGCAGTGAATTTAAGGTTGGTGTAAGAGACATCATCCAAGCAGGACATGGAGACCGCTATCAGTTGGAGTGCATTGCATG[T/C]GGTCATTCCTGGTATGCTTCTAGGGATGAGGCATCCATGCTGACAATAGATGCACCAAATACCTCCAAAGCCGTTGGCACAGCACCATGGGCCACTGCCA
s_1AL3F9_1430	507815994	LG3	30.46	x					32569896	set#1		TCATTACTATTGTGCTCCAGGTAATGCTCAACATTTGGAGCAACCTGTAAGCACTTGTGATCCTTATAGCAATCCTCAAGCACAAGAAATTGTTCAGTTG[T/C]TGCCACACCCCATATGGACTGAGTACGGCTATCCAATCAAACAAGGAGACGGTTGGGTTGGTGATGCAAGGACATGGGAGCTTGATGTTGGTGGNTTGTC
s_1COL89_759	507813173	LG3	30.7	x					32669932	set#2		CCACCCACCAAGAAGCGCCCATTCCCCTTGAGCCAAATGGACTCTATTTTTGACAGAGASGAGGATAAAAYTTTCTNCAGCTTCAGCAGCTACTTGTGGT[T/C]TCATGGGAAGGCCAAGCGCAGCTCCTAGTACGGTGTGGAGAATAAATGTGGCTGCACCCCGGCGTAGATTGGAGTGATGCCAATCCAACACTGAGTGAAT
s_1BU81_809	507814417	LG3	30.76	x					29924963	set#1		TTAGAAAAACYTCTCTAAACTTWACTAATTAAACTAACTTAAATATGCTTTTCATTAAATTTGATTATTCTACTTGATAGTAGATAACAAATGATAAATG[A/G]CATGCATGAAACATGACTAAAAGAGTYTTAGTTGAACTAACTAGAACATACTTACCATTAAATTTGATTATYCATTTATTCTACTAGGTAACAWGTGATA
s_1ENOMV_1014	507812628	LG3	30.76	x					29621176	set#1		TGAAGTTTTTGTACATGTTTAGATGGGAAATCGATGGCAGTTTCTRGTTAGCAACCCAGAATTATTATAAWTGAACGTAGCACTATATATGTATACTTAC[C/T]AGTAAAGACCATGGCACTCTTATTTACGTACTTTTATTTATATTTGTCCTTCAAAGATGACTAAATTGGTGGGTCTGATTCAGGTGGGAATTGAAGCGTG
s_1CPHN7_798	507820816	LG3	31.74	x					30158849	set#2		ACGGTCCAGATCGCTAGGATCAARTTNCGACMCATCGGATCTCAACGGTNGATGGTGGAGACGTCMAGTGCGACGTTAAGATTTTRACRAAAGAGGAAAC[A/G]GGGAATAACGCTTTTCCGTCATGTTCCCCTGACGGCAAGTCTATTGTGTTTCGGTCTGGACGGTCTGGGTTCAAAAATTTGTACATAGTTGACGCCGTTA
s_1AMKE5_783	507812916	LG3	31.74	x					29768839	set#2		MGCAGGAAATGATGGAGGTTATCATGCATCAGAAACYGCACCTAAGGNNTGCACAAGCTGTGAAAGTTCAGCCCATTGAAGTTCCTGCTATACTAGTGGA[T/C]GAACTAAAGGAAGTTACAGAAAACTTTGGGACAAATGCTTTGATTGGAGAGGGATCATATGGAAGGNTATATTATGGGATTCTTAAANNGTGGGCAGGCT
FIR075	507817837	LG3	32.3	x					32671012	set#2		ATTGCTTGGAGAGCCTCTCTTTTCTGGTGAAAGTGCAGTAGACCAGCTTGTTGAAATCATTAAGGTTTTAGGTACCCCNAACTAGGGAGGAAATTAAGTG[T/C]ATGAATCCTAACTACACAGAATTTAAGTTTCCCCACATTAAAGCTTATCCATTGCACAAGATATTCCAYAAGCGTGTGCCCCCTGAAGCTGTGGATCTTG
s_1D5XQF_344	507817595	LG3	32.55	x								CTGTTGATCATACATTACCACGTGGACAGCAGAGTTTAGTTACATGGGCTACCCCAAAACTTAGTGAAGACAAGGTTAGGCAGTGTGTTGATACAAGACT[A/T]AATTCAGAATACCCACCTAAGGCCGTTGNMAAGATGGCTGCTGTTGCTGCCTTGTGTGTGCAATATGAAGCTGACTTCCGCCCAAACATGAGCATTGTAG
s_2G49QU_682	507812632	LG3	33.9	x					32367249	set#2		TATCTGAAAACAAGTCACAGGTTGATGGAGGCAAAGGAAGATTCTTGTTTAGACCTGATGTTGTAGGCCCTTCAGGTTTGACACCACTTCACATTGCAGC[C/T]GGTAAAGATGGCTCTGAGAATGTATTGGATGCATTAACTGATGATCCAAAAATGGTAAAGTTTCCTCTGTCTAAATTATTTCTGGAAAGAAGAGAGTTAA
s_2G49QU_697	507822081	LG3	33.9	x					32367234	set#2		GCAATTTTCTTCACTTTGACGATCCTAGCTTCTGTGAGTGGATGCGAAGTTTGAAATCAGTGCCACCAGAACCAAGCTAAGAAGAAAGGGAGTCTGAATC[A/G]TTTCATCATTTCATCACCAATGGGAAACTTTGNCATGTYCCYTTTTTTTAATTTTTCTCACTGTTAAAATTAATGTAGTTGGTAATGGTGATCAGATTGA
s_1C2OB6_420	507819868	LG3	34.33	x					34561922	set#2		CNACAAGCAAGGAGACTCTTACAAGTTCTGGCTTTTTCCCATCATCTATGCCCTATGTGTCAACCATGGCAACCCTATCAGCCTCGGCACCATTTCCCAC[A/T]ATCACACTAGATTTGNCACAAAGCCCCAGCTGCAACCCCATGCAATTATTGCATCGTATCCCATCTCCCTCAGCTACATTCCCTTTGCCATTGCANTGGG
s_2GVK4R_493	507817217	LG3	34.47	x					34358366	set#2		ATGCTTTCGACTAAATGAGAAAGTTACCGGAGCAGCCTTCCATGGAGTGATGTCTGTGTTTCACCTGTTGCTGATACCTGCAGATTGACAAAGTTTAAAA[A/C]MNNNMRRAATTTTGGAAGACACNAACAGCTAGGTAGAGATTGTGACAAATGCTTAATGGAACTGAAAAANGGTTNCTTAAGAGTTTTNNTTAAGAATCTA
v_11850_196	507819230	LG3	34.47	x					34114102	set#1		AAGGGTATTCTGATTTAGTTTACCCNANAACTTGTGAGCCTCTCAAGGAGATTGTCTCTCCTGAGCAGTACTCAGAGTGTTACAATCTGTCAAGTCACTT[A/G]TGGAGTTCAAGCAATCAGAATAGAGGTGCTTGGTTGCGGTCTTGGTAAATCAAGAGAAAGTATAGCATTTCCTCTTTTNGTGAAATCACATTTNGTTAGT
s_1A78NE_1570	507818479	LG3	35.42	x								GCTTATGCCAAGAGTTGTGACGCCAGCCGAAGGWRKTTTTNGTATCAGTTAAGAAACCTTCTCCAAAGAAGACATGGAAGGTGAATGAAANTTTATTCCC[A/G]TGCAAATTATCAAATGAGAATACCAAGTTGGCTGAGGAGGCTGTAGACCTAGCTGTCAATAGTTGGGNTCAGAGATCTTTAAGTGAGCTTGAAGCAGAGG
s_1A78NE_1681	507822078	LG3	35.42	x								GCTCTCAGGCTCGGTATTTTGTTTCTCGACTCATACCTGCCCATAAGGATCCTCCATACGAGCAGGAAGCGAGATTTCCCCAGCTTCGTAGTCTGACAAC[A/T]GAACAGCGAATGAAGCTGAAAAGCAATTTTCTTCACTTTGACGATCCTAGCTTCTGTGAGTGGATGCGAAGTTTGAAATCAGTGCCACCAGAACCAAGCT
s_1BCYC7_787	20090490	LG3	36.12	x					34958306	set#1		agaaaaatgaatgattcacaagagcccaagcgccatatagtagtactatactactatcttctagtctctgctctttactacccttctcttttctacatttattatagtattacatcacttccacaaacgctttgattatatttattatacgctttaccttcttcgctgctgctactactactactagtatcaataattgatacttcaattgtttggtaccaaatttgtggaggagaaacaatagctagattgttggatatggcttcatatgagactatggctatccactcttctatgcaagaagatgactatgaagatgatatctttgatgggtttgatcatgatcaacacccaaatccgctcaacttgtcaaggctttcagtgtgtacaagcagttcc…
s_AE01DA9U7_746	507817342	LG3	36.26	x					35082729	set#2		GGGTGATCCTAATTCGCCGCGTTTTGTGTTGTGGAATGGGAAATTAAGGCCAGTCCCCTCGAAGCCGGCCGACCTGCCTTTCTTTGATTTGATGAGCATT[A/G]GTGGCAAACTCAGGGCTGGCTTTGGTGCTCTCGGCATCCGCCCTCCTCCACCAGGGCGTGAGGAATCAGTTGAGGAGTTTGTGCGTCGTAATCTTGGCGA
s_1CO3CG_1202	507817124	LG3	36.26	x					35463125	set#2		CTTGTAGGGATCTCGGGTTCGAGTTGGAACATGAGCGCATGTTGGAGATACCTTCACATCGCTCTGTTTCTGGTTCCACACTTGACACTAGCAGTGGTGG[T/C]AATTCCCCAATCGCCAATTGGCGCATCTCCAGCCCAGGTGATGATCCACGAGATGTGAAAGCTCGGCTTAAGGTTTGGGCNACAGGCAGTGGCAATAGCA
s_AE02FJZIC_843	507815340	LG3	36.26	x					35351626	set#1		CTTGTAGGGATCTCGGGTTCGAGTTGGAACATGAGCGCATGTTGGAGATACCTTCACATCGCTCTGTTTCTGGTTCCACACTTGACACTAGCAGTGGTGG[T/C]AATTCCCCAATCGCCAATTGGCGCATCTCCAGCCCAGGTGATGATCCACGAGATGTGAAAGCTCGGCTTAAGGTTTGGGCACAGGCAGTGGCAATNGCAT
s_1AG6I8_143	507817737	LG3	36.57	x					36310101	set#1		GTGGNCACACTCTRAGGAATTTGTTNGAAGGTGTTGTTACCTTACAGGGAGTACAAAAGAATCTGCCAAAGAGTTGTATCAACAACAAGGATCCAACTTC[A/G]TGCTTCTTCCCTCAGAATTTGATTGCAAATGTCAAGACACCATTGTTTCTTCTCAATGCAGCTTATGATGCGTGGCAGCTCCAAGCTAGCCTAGCTCCCG
s_1AG6I8_194	507815376	LG3	36.57	x					36310152	set#1		TTGATGCAATTGATGTATCTGGTGGGCACACTCTRAGGAATTNTGTTTGAAGGTGTTGTTACCTTACAGGGAGTACAAAAGAATCTGCCAAAGAGTTGTA[T/C]CAACAACAAGGATCCAACTTCRTGYTTCTTCCCTCAGAATTTGATTGCAAATGTCAAGRCACCATTGNTTTCTTCTCAATGCAGCTTATGATGCKTGGCA
s_1A0SVE_353	507819701	LG3	36.82	x					36300694	set#2		TTGGTGACAATGGTGCTATTTCTCCTGGAGGAGTAAGAATTGGTACTCCTGCTATGACAACAAGAGGTTGTTTAGAGGCTGATTTTGAGACGATTGCTGA[T/G]TTNCTTTTNAGGGCAGCCCAGATTACTAGTATGGTGCAGAGGGAACCTGGAAAATTACAGAAAGATTTTTNNCAAGGGTCTGCAGAACAATAAAANTATT
s_2GYN28_800	507819704	LG3	37	x					35529243	set#1		AACAATAAAANTATTGTTGAGCTCCGAAATCAGGTCGAGACATTTGCTTCCCAGTTTGCAATGCCAGGATTTGATATTTGAACATGTGAAAGAGGCAGCC[A/G]GCTCACATCTCTAATATCATGATGTTGCTTCTGTGGCCCACATGGTAACCACCCATCCATTTTNCTCCCAGGCCCTCTCCTGTAAATTAYGCGCCCTAAA
[truncated: 4,056 more rows]

## Sheet: 2. marker-scaffold  (2,615)
Marker ID	Marker category	Qrob ID (NA if the gene was not annotated)	Type of marker	dbSNP (NCBI) accession ID for SNP markers	EvolTree Database ID for SSR markers – (http://ssrdatabase.pierroton.inra.fr/data/viewer)	Linkage Group	Associated Scaffold	Sacffold length (bp)	Marker position in the scaffold (bp)	position in the pseudomolecule
[truncated: 2,615 more rows]

[truncated: 2 more sheets: 3.synteny oak map-peach genome, 4. 871 Ordered scaffolds]
