# Supplementary material for: Oak genome reveals facets of long lifespan
Source: Nat Plants. 2018 Jun 18;4(7):440–52. doi: 10.1038/s41477-018-0172-3 (PMC6086335; doi:10.1038/s41477-018-0172-3)
Supplement: Supplementary file 5 — List of orthogroups (orthoMCL analysis) and expanded gene families (CAFE analysis) in pedunculate oak. [file 41477_2018_172_MOESM5_ESM.xlsx]

## Sheet: 1. orthoMCL orthogroups
orthoMCL orthogroup ID	Orthogroup P-value	nb of genes in Qr (oak)	Qr_P-value	Parent_NbGenes	Mean_Others_NbGenes	Type	Qr_Genes	GO ID (non redundant)	GO term (non redundant)	short annotation	Nb TDG	% TDG	Nb LDG	% LDG	Nb SG	% SG	Qr	Md	Pp	Pt	Fv	Cc	Eg	Al	St	Wa	At	Vv	Rc	Gm	Cp	Tc
class1000:	0.001	359	0	0	105.2	Expanded	Qrob_T0001980.2/Qrob_T0015810.2/Qrob_T0031050.2/Qrob_T0031350.2/Qrob_T0031400.2/Qrob_T0075820.2/Qrob_T0092630.2/Qrob_T0093180.2/Qrob_T0093240.2/Qrob_T0093290.2/Qrob_T0093360.2/Qrob_T0185680.2/Qrob_T0187690.2/Qrob_T0187870.2/Qrob_T0187910.2/Qrob_T0201790.2/Qrob_T0217010.2/Qrob_T0217090.2/Qrob_T0217110.2/Qrob_T0217190.2/Qrob_T0224640.2/Qrob_T0238710.2/Qrob_T0247770.2/Qrob_T0249530.2/Qrob_T0249590.2…	GO:0005524,GO:0007165,GO:0005515,GO:0043531,GO:0051861,GO:0046836,GO:0017089,GO:0005737,GO:0048544,GO:0006355,GO:0003677,GO:0055085,GO:0022857,GO:0016021,GO:0016151,GO:0006807,GO:0016846,GO:0005741,GO:0006468,GO:0004672,GO:0005622,GO:0045087,GO:0031224,GO:0004888,GO:0006915,GO:0008017,GO:0007018,GO:0003777,GO:0008270,GO:0006352,GO:0016866,GO:0030244	ATP binding, signal transduction, protein binding, ADP binding, glycolipid binding, glycolipid transport, glycolipid transporter activity, cytoplasm, recognition of pollen, regulation of transcription, DNA-templated, DNA binding, transmembrane transport, transmembrane transporter activity, integral component of membrane, nickel cation binding, nitrogen compound metabolic process, carbon-sulfur ly…	NB-ARC domain, Myb/SANT-like DNA-binding domain, TIR domain, Leucine Rich repeats (2 copies), Leucine Rich Repeat, Ring finger domain, Leucine rich repeat, AAA domain, WD domain, G-beta repeat, Probable WRKY transcription factor 19 OS Arabidopsis thaliana GN WRKY19 PE 2 SV 1, TMV resistance protein N OS Nicotiana glutinosa GN N PE 1 SV 1, Putative disease resistance protein At4g11170 OS Arabidops…	284	0.791086	75	0.208914	0	0	359	378	159	176	22	130	228	96	44	19	76	30	32	159	10	19
class1001:	0	83	0.043888	94	94.1333	Contracted	Qrob_T0012070.2/Qrob_T0139560.2/Qrob_T0156430.2/Qrob_T0161360.2/Qrob_T0208130.2/Qrob_T0274400.2/Qrob_T0280890.2/Qrob_T0299600.2/Qrob_T0313020.2/Qrob_T0313030.2/Qrob_T0391140.2/Qrob_T0396060.2/Qrob_T0632970.2/Qrob_T0722850.2/Qrob_T0747320.2/Qrob_T0013380.2/Qrob_T0221570.2/Qrob_T0455560.2/Qrob_T0753490.2/Qrob_T0037430.2/Qrob_T0341650.2/Qrob_T0341720.2/Qrob_T0341750.2/Qrob_T0341770.2/Qrob_T0068350.2…	GO:0055085,GO:0016021,GO:0008308,GO:0006873,GO:0005515,GO:0008373,GO:0006486,GO:0046983,GO:0003824,GO:0003676,GO:0055114,GO:0020037,GO:0016705,GO:0005506,GO:0042254,GO:0005622,GO:0009055,GO:2001070,GO:0005524,GO:0006355,GO:0005739,GO:0003690,GO:0003677,GO:0030896,GO:0006281,GO:0000077,GO:0006414,GO:0005853,GO:0003746,GO:0008270,GO:0004519,GO:0006352,GO:0030173,GO:0030528,GO:0042802,GO:0006468,GO:…	transmembrane transport, integral component of membrane, voltage-gated anion channel activity, cellular ion homeostasis, protein binding, sialyltransferase activity, protein glycosylation, protein dimerization activity, catalytic activity, nucleic acid binding, oxidation-reduction process, heme binding, oxidoreductase activity, acting on paired donors, with incorporation or reduction of molecular…	DYW family of nucleic acid deaminases, PPR repeat, PPR repeat family, Pentatricopeptide repeat domain, Voltage-dependent anion channel, Glycosyltransferase family 29 (sialyltransferase), Helix-loop-helix DNA-binding domain, RNA recognition motif. (a.k.a. RRM, RBD, or RNP domain)	22	0.26506	42	0.506024	19	0.228916	83	140	94	92	71	83	113	74	75	91	78	105	79	145	80	92
class1002:	0.001	191	0	0	80.6	Expanded	Qrob_T0002890.2/Qrob_T0029020.2/Qrob_T0405810.2/Qrob_T0405820.2/Qrob_T0405840.2/Qrob_T0002900.2/Qrob_T0101370.2/Qrob_T0101440.2/Qrob_T0405850.2/Qrob_T0038910.2/Qrob_T0072590.2/Qrob_T0198160.2/Qrob_T0287160.2/Qrob_T0345320.2/Qrob_T0430330.2/Qrob_T0038920.2/Qrob_T0073790.2/Qrob_T0287080.2/Qrob_T0287150.2/Qrob_T0430340.2/Qrob_T0504280.2/Qrob_T0617950.2/Qrob_T0706240.2/Qrob_T0706270.2/Qrob_T0759410.2…	GO:0048544,GO:0006468,GO:0004672,GO:0004674,GO:0005524,GO:0030247,GO:0005975,GO:0004553,GO:0016491,GO:0008152,GO:0016787,GO:0005529,GO:0005515	recognition of pollen, protein phosphorylation, protein kinase activity, protein serine/threonine kinase activity, ATP binding, polysaccharide binding, carbohydrate metabolic process, hydrolase activity, hydrolyzing O-glycosyl compounds, oxidoreductase activity, metabolic process, hydrolase activity, protein binding	D-mannose binding lectin, PAN-like domain, Protein tyrosine kinase, Protein kinase domain, Domain of unknown function (DUF3403), S-locus glycoprotein family	161	0.842932	28	0.146597	2	0.0104712	191	176	73	183	65	71	213	46	49	21	34	52	34	108	19	65
class1003:	0.001	95	0.041626	84	84.1333	Expanded	Qrob_T0004680.2/Qrob_T0021880.2/Qrob_T0054600.2/Qrob_T0054660.2/Qrob_T0054750.2/Qrob_T0116930.2/Qrob_T0123650.2/Qrob_T0177190.2/Qrob_T0254640.2/Qrob_T0343110.2/Qrob_T0346270.2/Qrob_T0347730.2/Qrob_T0404260.2/Qrob_T0528770.2/Qrob_T0568540.2/Qrob_T0655340.2/Qrob_T0021750.2/Qrob_T0021870.2/Qrob_T0027520.2/Qrob_T0027560.2/Qrob_T0054640.2/Qrob_T0054700.2/Qrob_T0090190.2/Qrob_T0123500.2/Qrob_T0123540.2…	GO:0005515,GO:0006468,GO:0005524,GO:0004672,GO:0005525,GO:0051276,GO:0005694,GO:0016021,GO:0022900	protein binding, protein phosphorylation, ATP binding, protein kinase activity, GTP binding, chromosome organization, chromosome, integral component of membrane, electron transport chain	Protein kinase domain, Leucine Rich repeat, Leucine rich repeat N-terminal domain, Leucine Rich repeats (2 copies), Leucine Rich Repeat, Leucine rich repeat, 50S ribosome-binding GTPase, Protein tyrosine kinase, Mitochondrial PGP phosphatase	53	0.557895	34	0.357895	8	0.0842105	95	142	77	117	60	110	216	43	61	44	41	66	44	138	40	63
class1004:	0.001	225	0	0	70.8667	Expanded	Qrob_T0017620.2/Qrob_T0032000.2/Qrob_T0032020.2/Qrob_T0032060.2/Qrob_T0032160.2/Qrob_T0042350.2/Qrob_T0087230.2/Qrob_T0139190.2/Qrob_T0139330.2/Qrob_T0144110.2/Qrob_T0151340.2/Qrob_T0151350.2/Qrob_T0156450.2/Qrob_T0156470.2/Qrob_T0156490.2/Qrob_T0182530.2/Qrob_T0275970.2/Qrob_T0276250.2/Qrob_T0285070.2/Qrob_T0285160.2/Qrob_T0312560.2/Qrob_T0333530.2/Qrob_T0371490.2/Qrob_T0373130.2/Qrob_T0373150.2…	GO:0043531,GO:0005515,GO:0006334,GO:0005634,GO:0055085,GO:0016020,GO:0006811,GO:0005216,GO:0006468,GO:0005524,GO:0004672,GO:0006506,GO:0004584,GO:0046983,GO:0006351,GO:0003899,GO:0030170,GO:0009058,GO:0016787,GO:0006915,GO:0007165,GO:0003677,GO:0016702,GO:0046872,GO:0055114,GO:0003918,GO:0006265,GO:0003824,GO:0008152,GO:0016829,GO:0003697,GO:0006281,GO:0009432,GO:0003872,GO:0006096,GO:0004332,GO:…	ADP binding, protein binding, nucleosome assembly, nucleus, transmembrane transport, membrane, ion transport, ion channel activity, protein phosphorylation, ATP binding, protein kinase activity, GPI anchor biosynthetic process, dolichyl-phosphate-mannose-glycolipid alpha-mannosyltransferase activity, protein dimerization activity, transcription, DNA-templated, DNA-directed RNA polymerase activity…	NB-ARC domain, BED zinc finger, Leucine rich repeat, Leucine Rich Repeat, Leucine Rich repeats (2 copies), Putative disease resistance RPP13-like protein 1 OS Arabidopsis thaliana GN RPPL1 PE 3 SV 1, Putative disease resistance protein At3g14460 OS Arabidopsis thaliana GN At3g14460 PE 3 SV 1, Putative disease resistance protein RGA4 OS Solanum bulbocastanum GN RGA4 PE 2 SV 1, Putative disease res…	171	0.76	54	0.24	0	0	225	250	71	136	41	51	105	2	69	9	2	86	25	108	12	96
class1005:	0.5005	0	-	1	70.9333	Contracted		GO:0019684,GO:0016168,GO:0016020,GO:0009767,GO:0009521,GO:0008270,GO:0003676,GO:0008033	photosynthesis, light reaction, chlorophyll binding, membrane, photosynthetic electron transport chain, photosystem, zinc ion binding, nucleic acid binding, tRNA processing		0	-	0	-	0	-	0	0	0	0	0	0	0	0	1062	0	0	0	0	1	1	0
class1006:	0.001	116	0	0	56.9333	Expanded	Qrob_T0001380.2/Qrob_T0056660.2/Qrob_T0056710.2/Qrob_T0069080.2/Qrob_T0278590.2/Qrob_T0278600.2/Qrob_T0278670.2/Qrob_T0286640.2/Qrob_T0428720.2/Qrob_T0428730.2/Qrob_T0428750.2/Qrob_T0461400.2/Qrob_T0461450.2/Qrob_T0461780.2/Qrob_T0461820.2/Qrob_T0484660.2/Qrob_T0485840.2/Qrob_T0485880.2/Qrob_T0505620.2/Qrob_T0554500.2/Qrob_T0611350.2/Qrob_T0611410.2/Qrob_T0611480.2/Qrob_T0611540.2/Qrob_T0688760.2…	GO:0005515,GO:0006468,GO:0004672,GO:0005524,GO:0006355,GO:0046983,GO:0006457,GO:0003755,GO:0000413,GO:0008017,GO:0007018,GO:0003777,GO:0005634,GO:0042578,GO:0016021,GO:0004252,GO:0004144,GO:0016765	protein binding, protein phosphorylation, protein kinase activity, ATP binding, regulation of transcription, DNA-templated, protein dimerization activity, protein folding, peptidyl-prolyl cis-trans isomerase activity, protein peptidyl-prolyl isomerization, microtubule binding, microtubule-based movement, microtubule motor activity, nucleus, phosphoric ester hydrolase activity, integral component …	Leucine Rich Repeat, Leucine Rich repeats (2 copies), Protein tyrosine kinase, Leucine rich repeat, Leucine Rich repeat, Leucine rich repeat N-terminal domain, Protein kinase domain	91	0.784483	25	0.215517	0	0	116	147	54	46	17	123	218	19	64	18	7	27	28	25	9	52
class1007:	0	62	0.611088	60	59.8667	Expanded	Qrob_T0023120.2/Qrob_T0023130.2/Qrob_T0023160.2/Qrob_T0023170.2/Qrob_T0023180.2/Qrob_T0023190.2/Qrob_T0036570.2/Qrob_T0158000.2/Qrob_T0128750.2/Qrob_T0162940.2/Qrob_T0225400.2/Qrob_T0376250.2/Qrob_T0656010.2/Qrob_T0111500.2/Qrob_T0175530.2/Qrob_T0175540.2/Qrob_T0533870.2/Qrob_T0533880.2/Qrob_T0140160.2/Qrob_T0310170.2/Qrob_T0348590.2/Qrob_T0348600.2/Qrob_T0348650.2/Qrob_T0463790.2/Qrob_T0470650.2…	GO:0006508,GO:0004252,GO:0019295,GO:0005515,GO:0006351,GO:0005634,GO:0003899,GO:0006412,GO:0005840,GO:0003735,GO:0055085,GO:0016021,GO:0043531,GO:0042802,GO:0043086,GO:0005618,GO:0016020,GO:0032012,GO:0005086,GO:0005509,GO:0006355,GO:0005739,GO:0003690	proteolysis, serine-type endopeptidase activity, coenzyme M biosynthetic process, protein binding, transcription, DNA-templated, nucleus, DNA-directed RNA polymerase activity, translation, ribosome, structural constituent of ribosome, transmembrane transport, integral component of membrane, ADP binding, identical protein binding, negative regulation of catalytic activity, cell wall, membrane, reg…	PA domain, Peptidase inhibitor I9, Subtilase family	44	0.709677	17	0.274194	1	0.016129	62	89	56	68	41	56	67	59	73	37	46	65	49	94	46	52
class1008:	0.001	0	0.5	0	62.4667	NoChange		GO:0008234,GO:0006508,	cysteine-type peptidase activity, proteolysis		0	-	0	-	0	-	0	3	907	0	15	7	0	0	0	3	0	2	0	0	0	0
class1009:	0	123	0	0	45.2667	Expanded	Qrob_T0010550.2/Qrob_T0045070.2/Qrob_T0045090.2/Qrob_T0071990.2/Qrob_T0173320.2/Qrob_T0224380.2/Qrob_T0253010.2/Qrob_T0253040.2/Qrob_T0378000.2/Qrob_T0480030.2/Qrob_T0575990.2/Qrob_T0594480.2/Qrob_T0045110.2/Qrob_T0045140.2/Qrob_T0045200.2/Qrob_T0071870.2/Qrob_T0071930.2/Qrob_T0115800.2/Qrob_T0134500.2/Qrob_T0134510.2/Qrob_T0134640.2/Qrob_T0181110.2/Qrob_T0195230.2/Qrob_T0196560.2/Qrob_T0253020.2…	GO:0005515,GO:0005506,GO:0016705,GO:0020037,GO:0055114,GO:0004601,GO:0006979,GO:0000166,GO:0003676,GO:0016117,GO:0008017,GO:0007018,GO:0005524,GO:0003777	protein binding, iron ion binding, oxidoreductase activity, acting on paired donors, with incorporation or reduction of molecular oxygen, heme binding, oxidation-reduction process, peroxidase activity, response to oxidative stress, nucleotide binding, nucleic acid binding, carotenoid biosynthetic process, microtubule binding, microtubule-based movement, ATP binding, microtubule motor activity	Leucine rich repeat N-terminal domain, Leucine Rich Repeat, Leucine Rich repeat, Leucine rich repeat, Leucine Rich repeats (2 copies), Fcf2 pre-rRNA processing	71	0.577236	52	0.422764	0	0	123	80	19	72	18	68	158	15	65	6	35	16	6	53	3	65
class1010:	0	97	0	51	40.3333	Expanded	Qrob_T0021950.2/Qrob_T0245440.2/Qrob_T0245500.2/Qrob_T0245540.2/Qrob_T0245570.2/Qrob_T0249770.2/Qrob_T0252220.2/Qrob_T0252330.2/Qrob_T0283290.2/Qrob_T0288820.2/Qrob_T0321210.2/Qrob_T0342920.2/Qrob_T0372620.2/Qrob_T0372640.2/Qrob_T0374050.2/Qrob_T0374140.2/Qrob_T0409100.2/Qrob_T0483450.2/Qrob_T0485040.2/Qrob_T0507580.2/Qrob_T0546340.2/Qrob_T0608860.2/Qrob_T0636600.2/Qrob_T0649970.2/Qrob_T0671510.2…	GO:0005515,GO:0005509,GO:0055114,GO:0050660,GO:0016021,GO:0004506,GO:0050662,GO:0003824,GO:0015074,GO:0006412,GO:0005840,GO:0005622,GO:0003735,GO:0016491,GO:0006520,GO:0016301,GO:0008152,GO:0005524,GO:0015937,GO:0004140,GO:0004190,GO:0006629,GO:0008081	protein binding, calcium ion binding, oxidation-reduction process, flavin adenine dinucleotide binding, integral component of membrane, squalene monooxygenase activity, coenzyme binding, catalytic activity, DNA integration, translation, ribosome, intracellular, structural constituent of ribosome, oxidoreductase activity, cellular amino acid metabolic process, kinase activity, metabolic process, A…	Leucine rich repeat, Leucine Rich repeat, Leucine Rich Repeat, Leucine Rich repeats (2 copies), Leucine rich repeat N-terminal domain	66	0.680412	31	0.319588	0	0	97	153	59	14	19	53	75	2	14	7	1	19	18	135	3	33
class1011:	0	49	2e-05	33	36.1333	Expanded	Qrob_T0046660.2/Qrob_T0339310.2/Qrob_T0060730.2/Qrob_T0060780.2/Qrob_T0060800.2/Qrob_T0060840.2/Qrob_T0060900.2/Qrob_T0060920.2/Qrob_T0060960.2/Qrob_T0061000.2/Qrob_T0061030.2/Qrob_T0118630.2/Qrob_T0118640.2/Qrob_T0118660.2/Qrob_T0310050.2/Qrob_T0401120.2/Qrob_T0531710.2/Qrob_T0597790.2/Qrob_T0118780.2/Qrob_T0118860.2/Qrob_T0119040.2/Qrob_T0181480.2/Qrob_T0181530.2/Qrob_T0118930.2/Qrob_T0118950.2…	GO:0006468,GO:0004672,GO:0005524,GO:0004674,GO:0003677,GO:0016020,GO:0015992,GO:0009678,GO:0004427	protein phosphorylation, protein kinase activity, ATP binding, protein serine/threonine kinase activity, DNA binding, membrane, proton transport, hydrogen-translocating pyrophosphatase activity, inorganic diphosphatase activity	Protein tyrosine kinase, Protein kinase domain, Salt stress response/antifungal	44	0.897959	5	0.102041	0	0	49	66	25	60	22	23	122	31	3	15	36	19	13	68	10	29
class1012:	0	43	0.023634	35	33.0667	Expanded	Qrob_T0004180.2/Qrob_T0209700.2/Qrob_T0244380.2/Qrob_T0307780.2/Qrob_T0348320.2/Qrob_T0392920.2/Qrob_T0437630.2/Qrob_T0438430.2/Qrob_T0438480.2/Qrob_T0518990.2/Qrob_T0519090.2/Qrob_T0520430.2/Qrob_T0520480.2/Qrob_T0640640.2/Qrob_T0660290.2/Qrob_T0664110.2/Qrob_T0664140.2/Qrob_T0691590.2/Qrob_T0691610.2/Qrob_T0691620.2/Qrob_T0716090.2/Qrob_T0722810.2/Qrob_T0736310.2/Qrob_T0352220.2/Qrob_T0424780.2…	GO:0055114,GO:0016491,GO:0005507,GO:0005975,GO:0004553,GO:0005515,GO:0008270,GO:0046274,GO:0048046,GO:0052716,GO:0042545,GO:0030599,GO:0005618,GO:0006468,GO:0004672,GO:0006629	oxidation-reduction process, oxidoreductase activity, copper ion binding, carbohydrate metabolic process, hydrolase activity, hydrolyzing O-glycosyl compounds, protein binding, zinc ion binding, lignin catabolic process, apoplast, hydroquinone:oxygen oxidoreductase activity, cell wall modification, pectinesterase activity, cell wall, protein phosphorylation, protein kinase activity, lipid metabol…	Multicopper oxidase, Laccase-14 OS Arabidopsis thaliana GN LAC14 PE 2 SV 1, Putative laccase-9 OS Oryza sativa subsp. japonica GN LAC9 PE 3 SV 1, Laccase-15 OS Arabidopsis thaliana GN TT10 PE 1 SV 1, Laccase-21 OS Oryza sativa subsp. japonica GN LAC21 PE 2 SV 1, Putative laccase-1 OS Oryza sativa subsp. japonica GN LAC1 PE 3 SV 1, Laccase-3 OS Arabidopsis thaliana GN LAC3 PE 2 SV 2, Laccase-12 OS…	26	0.604651	16	0.372093	1	0.0232558	43	31	33	54	41	21	77	19	20	15	18	42	29	54	16	26
class1013:	0.001	0	0.5	0	33.5333	NoChange		NA			0	-	0	-	0	-	0	0	0	0	0	0	0	0	503	0	0	0	0	0	0	0
class1014:	0	51	0	29	26	Expanded	Qrob_T0010650.2/Qrob_T0019830.2/Qrob_T0095180.2/Qrob_T0126390.2/Qrob_T0126400.2/Qrob_T0155340.2/Qrob_T0241530.2/Qrob_T0241620.2/Qrob_T0241720.2/Qrob_T0305850.2/Qrob_T0305860.2/Qrob_T0305870.2/Qrob_T0305880.2/Qrob_T0317630.2/Qrob_T0317650.2/Qrob_T0324770.2/Qrob_T0460640.2/Qrob_T0460650.2/Qrob_T0474120.2/Qrob_T0484960.2/Qrob_T0584980.2/Qrob_T0608880.2/Qrob_T0672440.2/Qrob_T0693600.2/Qrob_T0694950.2…	GO:0006468,GO:0004672,GO:0005524,GO:0016787,GO:0008152,GO:0006508,GO:0004176,GO:0009055,GO:0004674,GO:0004713,GO:0046872	protein phosphorylation, protein kinase activity, ATP binding, hydrolase activity, metabolic process, proteolysis, ATP-dependent peptidase activity, electron carrier activity, protein serine/threonine kinase activity, protein tyrosine kinase activity, metal ion binding	Protein tyrosine kinase, Carbohydrate-binding protein of the ER, Domain of unknown function (DUF3403)	32	0.627451	19	0.372549	0	0	51	57	26	41	20	19	35	15	24	15	17	10	19	48	11	33
class1015:	0	33	0.002635	24	27	Expanded	Qrob_T0208330.2/Qrob_T0208380.2/Qrob_T0208400.2/Qrob_T0208420.2/Qrob_T0208450.2/Qrob_T0208500.2/Qrob_T0208520.2/Qrob_T0208560.2/Qrob_T0208590.2/Qrob_T0208600.2/Qrob_T0211850.2/Qrob_T0219910.2/Qrob_T0314870.2/Qrob_T0314920.2/Qrob_T0476730.2/Qrob_T0669060.2/Qrob_T0669120.2/Qrob_T0356110.2/Qrob_T0489790.2/Qrob_T0208460.2/Qrob_T0208470.2/Qrob_T0669090.2/Qrob_T0208540.2/Qrob_T0669100.2/Qrob_T0669080.2…	GO:0005524,GO:0043531,GO:0005515,GO:0005634,GO:0005992,GO:0003824,GO:0006412,GO:0005840,GO:0003735,GO:0006915,GO:0005622	ATP binding, ADP binding, protein binding, nucleus, trehalose biosynthetic process, catalytic activity, translation, ribosome, structural constituent of ribosome, apoptotic process, intracellular	NB-ARC domain, NA, Disease resistance protein At4g27190 OS Arabidopsis thaliana GN At4g27190 PE 2 SV 1, Disease resistance protein RPS2 OS Arabidopsis thaliana GN RPS2 PE 1 SV 1, Probable disease resistance protein At4g27220 OS Arabidopsis thaliana GN At4g27220 PE 2 SV 1	28	0.848485	5	0.151515	0	0	33	80	11	23	14	88	71	0	13	2	0	26	8	28	6	35
class1016:	0	45	0	25	25.9333	Expanded	Qrob_T0049440.2/Qrob_T0115700.2/Qrob_T0115780.2/Qrob_T0116040.2/Qrob_T0116050.2/Qrob_T0185890.2/Qrob_T0196570.2/Qrob_T0196630.2/Qrob_T0196690.2/Qrob_T0210410.2/Qrob_T0211670.2/Qrob_T0253640.2/Qrob_T0253780.2/Qrob_T0253840.2/Qrob_T0253850.2/Qrob_T0375580.2/Qrob_T0375600.2/Qrob_T0380300.2/Qrob_T0439640.2/Qrob_T0439660.2/Qrob_T0439670.2/Qrob_T0439690.2/Qrob_T0448590.2/Qrob_T0458390.2/Qrob_T0494750.2…	GO:0005515,GO:0006468,GO:0004672,GO:0005524,GO:0006355,GO:0005634,GO:0008270,GO:0003676,GO:0009521,GO:0009767,GO:0016020,GO:0016168,GO:0019684,GO:0004713	protein binding, protein phosphorylation, protein kinase activity, ATP binding, regulation of transcription, DNA-templated, nucleus, zinc ion binding, nucleic acid binding, photosystem, photosynthetic electron transport chain, membrane, chlorophyll binding, photosynthesis, light reaction, protein tyrosine kinase activity	Di-glucose binding within endoplasmic reticulum, Protein tyrosine kinase, Protein kinase domain, Leucine rich repeat, Leucine Rich repeats (2 copies), Leucine Rich Repeat, Leucine Rich repeat	38	0.844444	7	0.155556	0	0	45	45	25	78	16	17	72	13	5	8	13	34	13	23	8	19
class1017:	0	72	0	25	23.8	Expanded	Qrob_T0031690.2/Qrob_T0031730.2/Qrob_T0146630.2/Qrob_T0186810.2/Qrob_T0205260.2/Qrob_T0205430.2/Qrob_T0224130.2/Qrob_T0237620.2/Qrob_T0276730.2/Qrob_T0278010.2/Qrob_T0406100.2/Qrob_T0468830.2/Qrob_T0468860.2/Qrob_T0468870.2/Qrob_T0469000.2/Qrob_T0469030.2/Qrob_T0474530.2/Qrob_T0478950.2/Qrob_T0478990.2/Qrob_T0479070.2/Qrob_T0511400.2/Qrob_T0511820.2/Qrob_T0521000.2/Qrob_T0543960.2/Qrob_T0587200.2…	GO:0016021,GO:0004674,GO:0030247,GO:0006468,GO:0004672,GO:0005509,GO:0005524,GO:0005515	integral component of membrane, protein serine/threonine kinase activity, polysaccharide binding, protein phosphorylation, protein kinase activity, calcium ion binding, ATP binding, protein binding	Protein kinase domain, Protein tyrosine kinase, Wall-associated receptor kinase galacturonan-binding, Wall-associated kinase, Calcium-binding EGF domain, Wall-associated receptor kinase-like 9 OS Arabidopsis thaliana GN WAKL9 PE 2 SV 1, Wall-associated receptor kinase-like 2 OS Arabidopsis thaliana GN WAKL2 PE 2 SV 1, Wall-associated receptor kinase-like 10 OS Arabidopsis thaliana GN WAKL10 PE 2 …	51	0.708333	21	0.291667	0	0	72	39	32	48	4	32	82	19	18	6	19	10	10	21	4	13
class1018:	0	25	0.795079	26	26.7333	Contracted	Qrob_T0065840.2/Qrob_T0428500.2/Qrob_T0428520.2/Qrob_T0078340.2/Qrob_T0243410.2/Qrob_T0243430.2/Qrob_T0243500.2/Qrob_T0243510.2/Qrob_T0243520.2/Qrob_T0243560.2/Qrob_T0243570.2/Qrob_T0262720.2/Qrob_T0316550.2/Qrob_T0316590.2/Qrob_T0316610.2/Qrob_T0316620.2/Qrob_T0316630.2/Qrob_T0316660.2/Qrob_T0735240.2/Qrob_T0243470.2/Qrob_T0316670.2/Qrob_T0316640.2/Qrob_T0316650.2/Qrob_T0316580.2/Qrob_T0243490.2	GO:0055114,GO:0050660,GO:0016491,GO:0008762,GO:0003824,GO:0016614	oxidation-reduction process, flavin adenine dinucleotide binding, oxidoreductase activity, UDP-N-acetylmuramate dehydrogenase activity, catalytic activity, oxidoreductase activity, acting on CH-OH group of donors	Berberine and berberine like, FAD binding domain	22	0.88	3	0.12	0	0	25	2	33	64	16	40	31	27	22	21	27	7	17	47	15	32
class1019:	0.001	0	0.5	0	27	NoChange		GO:0008270,GO:0003676,GO:0036459,GO:0016579	zinc ion binding, nucleic acid binding, ubiquitinyl hydrolase activity, protein deubiquitination		0	-	0	-	0	-	0	1	1	1	2	0	0	0	1	0	1	0	3	0	395	0
class1020:	0	18	0.013081	25	25.6	Contracted	Qrob_T0096030.2/Qrob_T0096040.2/Qrob_T0096050.2/Qrob_T0181870.2/Qrob_T0181890.2/Qrob_T0196370.2/Qrob_T0343820.2/Qrob_T0365420.2/Qrob_T0514030.2/Qrob_T0514560.2/Qrob_T0514580.2/Qrob_T0569800.2/Qrob_T0589480.2/Qrob_T0599690.2/Qrob_T0720340.2/Qrob_T0757720.2/Qrob_T0055370.2/Qrob_T0543260.2	GO:0055085,GO:0042626,GO:0016021,GO:0006810,GO:0005524,GO:0016887,GO:0016301,GO:0006355,GO:0042393,GO:0015079,GO:0016020,GO:0071805	transmembrane transport, ATPase activity, coupled to transmembrane movement of substances, integral component of membrane, transport, ATP binding, ATPase activity, kinase activity, regulation of transcription, DNA-templated, histone binding, potassium ion transmembrane transporter activity, membrane, potassium ion transmembrane transport	ABC transporter transmembrane region, ABC transporter	9	0.5	8	0.444444	1	0.0555556	18	42	23	36	27	18	45	20	18	16	22	20	23	42	13	19
class1021:	0	21	0.777109	22	24.8667	Contracted	Qrob_T0165780.2/Qrob_T0165790.2/Qrob_T0176000.2/Qrob_T0248690.2/Qrob_T0298170.2/Qrob_T0298220.2/Qrob_T0299850.2/Qrob_T0299880.2/Qrob_T0501440.2/Qrob_T0710540.2/Qrob_T0710550.2/Qrob_T0762720.2/Qrob_T0304920.2/Qrob_T0603850.2/Qrob_T0603860.2/Qrob_T0603880.2/Qrob_T0603890.2/Qrob_T0715520.2/Qrob_T0549440.2/Qrob_T0692120.2/Qrob_T0692170.2	GO:0016020,GO:0004970,GO:0005234,GO:0051082,GO:0015631,GO:0007021,GO:0005524,GO:0005215,GO:0006810,GO:0030288,GO:0004930,GO:0007186,GO:0016021,GO:0055085,GO:0007264,GO:0005525	membrane, ionotropic glutamate receptor activity, extracellular-glutamate-gated ion channel activity, unfolded protein binding, tubulin binding, tubulin complex assembly, ATP binding, transporter activity, transport, outer membrane-bounded periplasmic space, G-protein coupled receptor activity, G-protein coupled receptor signaling pathway, integral component of membrane, transmembrane transport, …	Ligand-gated ion channel, Bacterial extracellular solute-binding proteins, family 3, Receptor family ligand binding region	15	0.714286	6	0.285714	0	0	21	39	33	43	34	20	60	26	9	15	20	20	12	18	6	18
class1022:	0	38	0.000238	26	23.6667	Expanded	Qrob_T0076470.2/Qrob_T0210020.2/Qrob_T0216530.2/Qrob_T0247020.2/Qrob_T0305160.2/Qrob_T0315050.2/Qrob_T0357300.2/Qrob_T0357340.2/Qrob_T0405440.2/Qrob_T0405460.2/Qrob_T0413260.2/Qrob_T0475970.2/Qrob_T0476000.2/Qrob_T0476030.2/Qrob_T0476040.2/Qrob_T0492310.2/Qrob_T0492320.2/Qrob_T0492430.2/Qrob_T0523520.2/Qrob_T0523550.2/Qrob_T0523570.2/Qrob_T0523580.2/Qrob_T0523590.2/Qrob_T0554980.2/Qrob_T0561120.2…	GO:0016887,GO:0005524,GO:0016020,GO:0015074	ATPase activity, ATP binding, membrane, DNA integration	Plant PDR ABC transporter associated, ABC-2 type transporter, ABC-transporter extracellular N-terminal, ABC transporter	29	0.763158	9	0.236842	0	0	38	13	28	28	18	29	45	14	19	17	15	33	24	36	11	25
class1023:	0.001	10	0.683898	11	25	Contracted	Qrob_T0054630.2/Qrob_T0142100.2/Qrob_T0158970.2/Qrob_T0221030.2/Qrob_T0244670.2/Qrob_T0291030.2/Qrob_T0325050.2/Qrob_T0482880.2/Qrob_T0702400.2/Qrob_T0167940.2	GO:0006281,GO:0003678,GO:0000723,GO:0005524,GO:0004386,GO:0008171	DNA repair, DNA helicase activity, telomere maintenance, ATP binding, helicase activity, O-methyltransferase activity	Helitron helicase-like domain at N-terminus, NA	0	0	10	1	0	0	10	30	10	8	8	10	0	4	2	0	3	0	1	295	0	4
class1024:	0	26	0.115204	22	23.5333	Expanded	Qrob_T0220830.2/Qrob_T0595560.2/Qrob_T0748500.2/Qrob_T0257380.2/Qrob_T0354080.2/Qrob_T0354110.2/Qrob_T0260960.2/Qrob_T0269740.2/Qrob_T0439730.2/Qrob_T0497800.2/Qrob_T0533120.2/Qrob_T0390540.2/Qrob_T0498040.2/Qrob_T0498150.2/Qrob_T0533140.2/Qrob_T0533190.2/Qrob_T0595570.2/Qrob_T0648840.2/Qrob_T0745660.2/Qrob_T0745690.2/Qrob_T0745700.2/Qrob_T0439720.2/Qrob_T0498130.2/Qrob_T0533170.2/Qrob_T0708060.2…	GO:0016788,GO:0005975,GO:0004553,GO:0005515	hydrolase activity, acting on ester bonds, carbohydrate metabolic process, hydrolase activity, hydrolyzing O-glycosyl compounds, protein binding	Glycosyl hydrolase family 1	19	0.730769	7	0.269231	0	0	26	37	52	34	16	16	20	29	9	15	30	18	12	34	16	15
class1025:	0	27	0.244633	24	23.4	Expanded	Qrob_T0149810.2/Qrob_T0649800.2/Qrob_T0149830.2/Qrob_T0215910.2/Qrob_T0440330.2/Qrob_T0483470.2/Qrob_T0553230.2/Qrob_T0641250.2/Qrob_T0649810.2/Qrob_T0649830.2/Qrob_T0289170.2/Qrob_T0289240.2/Qrob_T0322060.2/Qrob_T0322110.2/Qrob_T0322120.2/Qrob_T0322130.2/Qrob_T0322160.2/Qrob_T0483430.2/Qrob_T0501510.2/Qrob_T0289160.2/Qrob_T0322030.2/Qrob_T0322050.2/Qrob_T0322040.2/Qrob_T0483460.2/Qrob_T0649820.2…	GO:0016887,GO:0005524,GO:0055085,GO:0042626,GO:0016021,GO:0006810,GO:0050662,GO:0003824,GO:0016758,GO:0008152,GO:0016747,GO:0006260,GO:0003677,GO:0044237,GO:0055114,GO:0004616,GO:0050661,GO:0006098	ATPase activity, ATP binding, transmembrane transport, ATPase activity, coupled to transmembrane movement of substances, integral component of membrane, transport, coenzyme binding, catalytic activity, transferase activity, transferring hexosyl groups, metabolic process, transferase activity, transferring acyl groups other than amino-acyl groups, DNA replication, DNA binding, cellular metabolic p…	Region of a membrane-bound protein predicted to be embedded in the membrane., ABC transporter, ABC transporter transmembrane region, NmrA-like family	18	0.666667	7	0.259259	2	0.0740741	27	35	24	30	21	18	38	16	19	16	17	26	14	43	15	19
class1026:	0	9	2e-06	21	23.8	Contracted	Qrob_T0147860.2/Qrob_T0198010.2/Qrob_T0300510.2/Qrob_T0301390.2/Qrob_T0313140.2/Qrob_T0313470.2/Qrob_T0683620.2/Qrob_T0638040.2/Qrob_T0720310.2	GO:0006468,GO:0005524,GO:0004672,GO:0003723,GO:0005509,GO:0009982,GO:0009451,GO:0001522,GO:0016773,GO:0016020,GO:0008375,GO:0007165,GO:0005515,GO:0043531	protein phosphorylation, ATP binding, protein kinase activity, RNA binding, calcium ion binding, pseudouridine synthase activity, RNA modification, pseudouridine synthesis, phosphotransferase activity, alcohol group as acceptor, membrane, acetylglucosaminyltransferase activity, signal transduction, protein binding, ADP binding	EF-hand domain pair, Protein kinase domain	1	0.111111	8	0.888889	0	0	9	40	16	28	15	30	21	32	19	17	31	16	15	46	15	16
class1027:	0.001	0	0	10	24.2	Contracted		NA			0	-	0	-	0	-	0	0	0	0	0	0	0	0	0	363	0	0	0	0	0	0
class1028:	0	13	0.001451	21	21.6	Contracted	Qrob_T0018200.2/Qrob_T0125660.2/Qrob_T0132460.2/Qrob_T0186140.2/Qrob_T0296610.2/Qrob_T0471780.2/Qrob_T0565160.2/Qrob_T0683100.2/Qrob_T0085950.2/Qrob_T0585410.2/Qrob_T0125650.2/Qrob_T0188920.2/Qrob_T0719580.2	GO:0030246,GO:0005975,GO:0004553,GO:0009341,GO:0004565,GO:0003676,GO:0005634,GO:0000398,GO:0005524,GO:0005515,GO:0003682,GO:0005529,GO:0000166,GO:0043531,	carbohydrate binding, carbohydrate metabolic process, hydrolase activity, hydrolyzing O-glycosyl compounds, beta-galactosidase complex, beta-galactosidase activity, nucleic acid binding, nucleus, mRNA splicing, via spliceosome, ATP binding, protein binding, chromatin binding, nucleotide binding, ADP binding	Glycosyl hydrolases family 35, Galactose binding lectin domain, Beta-galactosidase jelly roll domain, Glycosyl hydrolases family 2, sugar binding domain, RNA recognition motif. (a.k.a. RRM, RBD, or RNP domain)	3	0.230769	8	0.615385	2	0.153846	13	27	17	22	20	22	23	17	17	28	17	15	17	42	20	20
class1029:	0	37	0	18	19.8667	Expanded	Qrob_T0048610.2/Qrob_T0201360.2/Qrob_T0240570.2/Qrob_T0240580.2/Qrob_T0240590.2/Qrob_T0240600.2/Qrob_T0240610.2/Qrob_T0319420.2/Qrob_T0336880.2/Qrob_T0447170.2/Qrob_T0495250.2/Qrob_T0559750.2/Qrob_T0559760.2/Qrob_T0559780.2/Qrob_T0583960.2/Qrob_T0583980.2/Qrob_T0584020.2/Qrob_T0584040.2/Qrob_T0667660.2/Qrob_T0667670.2/Qrob_T0667680.2/Qrob_T0667690.2/Qrob_T0667700.2/Qrob_T0729690.2/Qrob_T0729700.2…	GO:0006468,GO:0004672,GO:0030246,GO:0005524,GO:0005488	protein phosphorylation, protein kinase activity, carbohydrate binding, ATP binding, binding	Legume lectin domain, Protein kinase domain	29	0.783784	8	0.216216	0	0	37	30	12	29	7	14	50	36	11	8	36	7	15	22	5	16
class1030:	0	13	0.001451	21	21	Contracted	Qrob_T0174340.2/Qrob_T0322630.2/Qrob_T0322660.2/Qrob_T0322670.2/Qrob_T0322680.2/Qrob_T0516240.2/Qrob_T0516250.2/Qrob_T0526070.2/Qrob_T0569850.2/Qrob_T0747120.2/Qrob_T0761720.2/Qrob_T0322640.2/Qrob_T0049130.2	GO:0055085,GO:0016021,GO:0022857,GO:0003676,GO:0031369,GO:0006413,GO:0005852,GO:0003743,GO:0003723,GO:0005215,GO:0016020,GO:0022891	transmembrane transport, integral component of membrane, transmembrane transporter activity, nucleic acid binding, translation initiation factor binding, translational initiation, eukaryotic translation initiation factor 3 complex, translation initiation factor activity, RNA binding, transporter activity, membrane, substrate-specific transmembrane transporter activity	Sugar (and other) transporter	6	0.461538	7	0.538462	0	0	13	36	22	30	24	23	23	15	16	20	14	12	20	30	13	17
class1031:	0	74	0	28	16.9333	Expanded	Qrob_T0233390.2/Qrob_T0233400.2/Qrob_T0038840.2/Qrob_T0038860.2/Qrob_T0047910.2/Qrob_T0047950.2/Qrob_T0047960.2/Qrob_T0047980.2/Qrob_T0047990.2/Qrob_T0048010.2/Qrob_T0048030.2/Qrob_T0048040.2/Qrob_T0048050.2/Qrob_T0048060.2/Qrob_T0048090.2/Qrob_T0048100.2/Qrob_T0048130.2/Qrob_T0048140.2/Qrob_T0048160.2/Qrob_T0048200.2/Qrob_T0048210.2/Qrob_T0048280.2/Qrob_T0048290.2/Qrob_T0048300.2/Qrob_T0108840.2…	GO:0043531,GO:0005515,GO:0005524,GO:0046938,GO:0046872,GO:0016756,GO:0010038,GO:0006915,GO:0009611,GO:0004867,GO:0055114,GO:0020037,GO:0016705,GO:0005506	ADP binding, protein binding, ATP binding, phytochelatin biosynthetic process, metal ion binding, glutathione gamma-glutamylcysteinyltransferase activity, response to metal ion, apoptotic process, response to wounding, serine-type endopeptidase inhibitor activity, oxidation-reduction process, heme binding, oxidoreductase activity, acting on paired donors, with incorporation or reduction of molecu…	NB-ARC domain, Leucine Rich repeats (2 copies), Leucine Rich Repeat, Disease resistance protein RPM1 OS Arabidopsis thaliana GN RPM1 PE 1 SV 1, Disease resistance RPP8-like protein 3 OS Arabidopsis thaliana GN RPP8L3 PE 2 SV 1, Probable disease resistance protein At1g58390 OS Arabidopsis thaliana GN At1g58390 PE 2 SV 4, Probable disease resistance RPP8-like protein 2 OS Arabidopsis thaliana GN RP…	69	0.932432	4	0.0540541	1	0.0135135	74	44	39	27	11	8	30	1	5	0	1	10	7	63	1	7
class1032:	0	14	0.124206	18	19.8	Contracted	Qrob_T0038120.2/Qrob_T0038140.2/Qrob_T0038150.2/Qrob_T0038160.2/Qrob_T0124270.2/Qrob_T0135910.2/Qrob_T0304470.2/Qrob_T0437740.2/Qrob_T0437760.2/Qrob_T0712730.2/Qrob_T0712740.2/Qrob_T0730000.2/Qrob_T0618410.2/Qrob_T0663710.2	GO:0030244,GO:0016760,GO:0016020,GO:0005515,GO:0003676,GO:0008270,GO:0047134,GO:0055114,GO:0016491	cellulose biosynthetic process, cellulose synthase (UDP-forming) activity, membrane, protein binding, nucleic acid binding, zinc ion binding, protein-disulfide reductase activity, oxidation-reduction process, oxidoreductase activity	Zinc-binding RING-finger, Cellulose synthase, RING/Ubox like zinc-binding domain, WD domain, G-beta repeat	7	0.5	6	0.428571	1	0.0714286	14	33	14	29	14	15	27	18	17	15	17	17	13	38	15	15
class1033:	0	11	0.00088	19	19.8667	Contracted	Qrob_T0286240.2/Qrob_T0496460.2/Qrob_T0519890.2/Qrob_T0615900.2/Qrob_T0393360.2/Qrob_T0393400.2/Qrob_T0393510.2/Qrob_T0468580.2/Qrob_T0555780.2/Qrob_T0555790.2/Qrob_T0049060.2	GO:0071805,GO:0016020,GO:0015079,GO:0005634,GO:0003677,GO:0016787,GO:0008270,GO:0006355,GO:0003700,GO:0003676	potassium ion transmembrane transport, membrane, potassium ion transmembrane transporter activity, nucleus, DNA binding, hydrolase activity, zinc ion binding, regulation of transcription, DNA-templated, sequence-specific DNA binding transcription factor activity, nucleic acid binding	K+ potassium transporter	6	0.545455	4	0.363636	1	0.0909091	11	33	17	29	16	17	30	15	16	14	13	18	16	32	14	18
class1034:	0	14	0.124206	18	18.9333	Contracted	Qrob_T0123020.2/Qrob_T0438760.2/Qrob_T0438770.2/Qrob_T0667190.2/Qrob_T0123030.2/Qrob_T0136020.2/Qrob_T0136030.2/Qrob_T0136050.2/Qrob_T0351020.2/Qrob_T0351040.2/Qrob_T0230950.2/Qrob_T0230960.2/Qrob_T0294150.2/Qrob_T0306350.2	GO:0016020,GO:0006810,GO:0005215,GO:0055085,GO:0016021,GO:0006857,GO:0006355,GO:0003677	membrane, transport, transporter activity, transmembrane transport, integral component of membrane, oligopeptide transport, regulation of transcription, DNA-templated, DNA binding	POT family	11	0.785714	3	0.214286	0	0	14	24	17	23	20	16	23	13	18	15	13	11	13	50	13	15
class1035:	0	28	0.000332	18	18	Expanded	Qrob_T0062610.2/Qrob_T0098440.2/Qrob_T0297680.2/Qrob_T0297690.2/Qrob_T0297700.2/Qrob_T0297710.2/Qrob_T0313720.2/Qrob_T0313740.2/Qrob_T0313780.2/Qrob_T0313800.2/Qrob_T0313820.2/Qrob_T0313850.2/Qrob_T0331210.2/Qrob_T0413810.2/Qrob_T0554590.2/Qrob_T0666910.2/Qrob_T0749440.2/Qrob_T0064520.2/Qrob_T0730750.2/Qrob_T0064530.2/Qrob_T0313730.2/Qrob_T0313750.2/Qrob_T0313760.2/Qrob_T0313790.2/Qrob_T0540010.2…	GO:0005516,GO:0046872,GO:0000166,GO:0003824,GO:0008152,GO:0016020,GO:0015662,GO:0006812,GO:0006754,GO:0005524,GO:0016820,GO:0005388,GO:0070588,GO:0016021	calmodulin binding, metal ion binding, nucleotide binding, catalytic activity, metabolic process, membrane, ATPase activity, coupled to transmembrane movement of ions, phosphorylative mechanism, cation transport, ATP biosynthetic process, ATP binding, hydrolase activity, acting on acid anhydrides, catalyzing transmembrane movement of substances, calcium-transporting ATPase activity, calcium ion t…	E1-E2 ATPase, Cation transporter/ATPase, N-terminus, haloacid dehalogenase-like hydrolase, Cation transporting ATPase, C-terminus, Putative hydrolase of sodium-potassium ATPase alpha subunit, Ca2+-ATPase N terminal autoinhibitory domain	16	0.571429	12	0.428571	0	0	28	29	15	26	13	18	44	14	14	7	11	16	13	25	11	14
class1036:	0	25	0.003286	17	18	Expanded	Qrob_T0020310.2/Qrob_T0036410.2/Qrob_T0036420.2/Qrob_T0036440.2/Qrob_T0036470.2/Qrob_T0170680.2/Qrob_T0170870.2/Qrob_T0236640.2/Qrob_T0264910.2/Qrob_T0264930.2/Qrob_T0351450.2/Qrob_T0351460.2/Qrob_T0376460.2/Qrob_T0376630.2/Qrob_T0589540.2/Qrob_T0602910.2/Qrob_T0603040.2/Qrob_T0603070.2/Qrob_T0660860.2/Qrob_T0660880.2/Qrob_T0020320.2/Qrob_T0351470.2/Qrob_T0170900.2/Qrob_T0342490.2/Qrob_T0342510.2	GO:0016758,GO:0008152	transferase activity, transferring hexosyl groups, metabolic process	UDP-glucoronosyl and UDP-glucosyl transferase	21	0.84	4	0.16	0	0	25	53	16	39	9	9	49	9	12	10	6	8	15	20	6	9
class1037:	0	37	0	17	16.6	Expanded	Qrob_T0042980.2/Qrob_T0043020.2/Qrob_T0043030.2/Qrob_T0043040.2/Qrob_T0189350.2/Qrob_T0082180.2/Qrob_T0256070.2/Qrob_T0256080.2/Qrob_T0332520.2/Qrob_T0346070.2/Qrob_T0531700.2/Qrob_T0542930.2/Qrob_T0760390.2/Qrob_T0138480.2/Qrob_T0138490.2/Qrob_T0430060.2/Qrob_T0430140.2/Qrob_T0430150.2/Qrob_T0430190.2/Qrob_T0430100.2/Qrob_T0296490.2/Qrob_T0296510.2/Qrob_T0397200.2/Qrob_T0397250.2/Qrob_T0397340.2…	GO:0006468,GO:0005524,GO:0004672,GO:0048544,GO:0055085,GO:0016020,GO:0006821,GO:0005247,GO:0005515,GO:0005529,GO:0004674,GO:0004713,GO:0003676,GO:0043531	protein phosphorylation, ATP binding, protein kinase activity, recognition of pollen, transmembrane transport, membrane, chloride transport, voltage-gated chloride channel activity, protein binding, protein serine/threonine kinase activity, protein tyrosine kinase activity, nucleic acid binding, ADP binding	Region of a membrane-bound protein predicted to be embedded in the membrane., PAN-like domain, S-locus glycoprotein family, D-mannose binding lectin, Protein tyrosine kinase, Protein kinase domain	30	0.810811	7	0.189189	0	0	37	43	6	35	10	30	51	1	7	7	1	9	9	19	1	20
class1038:	0	29	0.000445	19	16.8	Expanded	Qrob_T0098430.2/Qrob_T0172930.2/Qrob_T0172950.2/Qrob_T0191080.2/Qrob_T0317980.2/Qrob_T0318010.2/Qrob_T0318020.2/Qrob_T0318160.2/Qrob_T0318200.2/Qrob_T0318240.2/Qrob_T0318310.2/Qrob_T0367400.2/Qrob_T0403320.2/Qrob_T0648270.2/Qrob_T0648300.2/Qrob_T0648310.2/Qrob_T0762310.2/Qrob_T0762320.2/Qrob_T0318000.2/Qrob_T0403490.2/Qrob_T0537870.2/Qrob_T0537900.2/Qrob_T0537910.2/Qrob_T0318030.2/Qrob_T0403400.2…	GO:0055114,GO:0020037,GO:0016705,GO:0005506,GO:0009055,GO:0003735,GO:0005840,GO:0006412,GO:0003677,GO:0009512,GO:0016757	oxidation-reduction process, heme binding, oxidoreductase activity, acting on paired donors, with incorporation or reduction of molecular oxygen, iron ion binding, electron carrier activity, structural constituent of ribosome, ribosome, translation, DNA binding, cytochrome b6f complex, transferase activity, transferring glycosyl groups	Cytochrome P450	26	0.896552	3	0.103448	0	0	29	30	21	19	9	27	31	9	13	13	5	15	12	25	2	21
class1039:	0	10	0.008377	16	17.2	Contracted	Qrob_T0172560.2/Qrob_T0172570.2/Qrob_T0206100.2/Qrob_T0237450.2/Qrob_T0363050.2/Qrob_T0363060.2/Qrob_T0629140.2/Qrob_T0311870.2/Qrob_T0453970.2/Qrob_T0432490.2	GO:0055114,GO:0016491,GO:0005507,GO:0006508,GO:0004185,GO:0016788,GO:0005524,GO:0006412,GO:0005840,GO:0005622,GO:0003735,GO:0007264,GO:0005525,GO:0005515,GO:0003723,GO:0006364,GO:0008033,GO:0008168	oxidation-reduction process, oxidoreductase activity, copper ion binding, proteolysis, serine-type carboxypeptidase activity, hydrolase activity, acting on ester bonds, ATP binding, translation, ribosome, intracellular, structural constituent of ribosome, small GTPase mediated signal transduction, GTP binding, protein binding, RNA binding, rRNA processing, tRNA processing, methyltransferase activ…	Multicopper oxidase, F-box domain	4	0.4	6	0.6	0	0	10	30	13	20	13	12	17	18	19	16	19	12	12	32	12	13
class1040:	0	8	0.001031	15	17.1333	Contracted	Qrob_T0135070.2/Qrob_T0419000.2/Qrob_T0493470.2/Qrob_T0493480.2/Qrob_T0166720.2/Qrob_T0654520.2/Qrob_T0707340.2/Qrob_T0753450.2	GO:0055114,GO:0016491,GO:0050664,GO:0004601,GO:0016174,GO:0016887,GO:0005524,GO:0019538,GO:0005515,GO:0016021,GO:0008233,GO:0006465,GO:0005787,GO:0006289,GO:0004518,GO:0003677,GO:0005506,GO:0009055,GO:0050660,GO:0005509,GO:0016020	oxidation-reduction process, oxidoreductase activity, oxidoreductase activity, acting on NAD(P)H, oxygen as acceptor, peroxidase activity, NAD(P)H oxidase activity, ATPase activity, ATP binding, protein metabolic process, protein binding, integral component of membrane, peptidase activity, signal peptide processing, signal peptidase complex, nucleotide-excision repair, nuclease activity, DNA bind…	Ferric reductase like transmembrane component, Respiratory burst NADPH oxidase, Ferric reductase NAD binding domain, C-terminal, D2-small domain, of ClpB protein, Clp amino terminal domain	3	0.375	5	0.625	0	0	8	27	12	20	14	15	14	26	11	16	17	13	12	32	15	13
class1041:	0	7	4.2e-05	16	17.0667	Contracted	Qrob_T0069190.2/Qrob_T0069200.2/Qrob_T0512870.2/Qrob_T0279490.2/Qrob_T0279500.2/Qrob_T0497850.2/Qrob_T0497900.2	GO:0005515,GO:0055114,GO:0046872,GO:0016702,GO:0008408,GO:0003677,GO:0000166,GO:0019985,GO:0016035,GO:0006281,GO:0008234,GO:0006508,GO:0015979,GO:0009538,GO:0009522,GO:0006468,GO:0005524,GO:0004672,GO:0016491	protein binding, oxidation-reduction process, metal ion binding, oxidoreductase activity, acting on single donors with incorporation of molecular oxygen, incorporation of two atoms of oxygen ', 3'-5' exonuclease activity, 'DNA binding, nucleotide binding, translesion synthesis, zeta DNA polymerase complex, DNA repair, cysteine-type peptidase activity, proteolysis, photosynthesis, photosystem I re…	Lipoxygenase, PLAT/LH2 domain	6	0.857143	1	0.142857	0	0	7	34	14	20	14	14	19	6	15	17	6	15	12	42	11	17
class1042:	0	8	0.001031	15	16.8667	Contracted	Qrob_T0071140.2/Qrob_T0071150.2/Qrob_T0511140.2/Qrob_T0607330.2/Qrob_T0268610.2/Qrob_T0387720.2/Qrob_T0008370.2/Qrob_T0107810.2	GO:0007165,GO:0006468,GO:0005524,GO:0004672	signal transduction, protein phosphorylation, ATP binding, protein kinase activity	NAF domain, Protein kinase domain	3	0.375	5	0.625	0	0	8	29	13	23	12	13	18	15	19	14	18	9	12	37	8	13
class1043:	0	30	6e-06	17	15.3333	Expanded	Qrob_T0029120.2/Qrob_T0033420.2/Qrob_T0098190.2/Qrob_T0113100.2/Qrob_T0113110.2/Qrob_T0113130.2/Qrob_T0113150.2/Qrob_T0113160.2/Qrob_T0113180.2/Qrob_T0113200.2/Qrob_T0113210.2/Qrob_T0113230.2/Qrob_T0113240.2/Qrob_T0144310.2/Qrob_T0199190.2/Qrob_T0374860.2/Qrob_T0419560.2/Qrob_T0419590.2/Qrob_T0426660.2/Qrob_T0426680.2/Qrob_T0426710.2/Qrob_T0450730.2/Qrob_T0515420.2/Qrob_T0515840.2/Qrob_T0235330.2…	GO:0055114,GO:0047134,GO:0006413,GO:0003743,GO:0000902,GO:0005524,GO:0006457,GO:0051082	oxidation-reduction process, protein-disulfide reductase activity, translational initiation, translation initiation factor activity, cell morphogenesis, ATP binding, protein folding, unfolded protein binding	Hsp70 protein	20	0.666667	10	0.333333	0	0	30	18	30	18	12	21	13	13	17	8	13	8	9	30	8	12
class1044:	0	42	0	16	14.1333	Expanded	Qrob_T0057770.2/Qrob_T0057810.2/Qrob_T0058470.2/Qrob_T0058970.2/Qrob_T0274580.2/Qrob_T0274960.2/Qrob_T0463450.2/Qrob_T0463500.2/Qrob_T0463510.2/Qrob_T0463520.2/Qrob_T0463530.2/Qrob_T0463650.2/Qrob_T0058880.2/Qrob_T0463540.2/Qrob_T0058890.2/Qrob_T0756940.2/Qrob_T0058900.2/Qrob_T0274950.2/Qrob_T0342690.2/Qrob_T0342700.2/Qrob_T0342810.2/Qrob_T0399370.2/Qrob_T0460980.2/Qrob_T0461010.2/Qrob_T0075420.2…	GO:0006468,GO:0005524,GO:0004672,GO:0030246,GO:0016020,GO:0046983,GO:0005488	protein phosphorylation, ATP binding, protein kinase activity, carbohydrate binding, membrane, protein dimerization activity, binding	Protein kinase domain, Legume lectin domain, Protein tyrosine kinase	38	0.904762	4	0.0952381	0	0	42	24	16	9	14	9	54	13	6	7	2	2	14	26	3	13
class1045:	0	14	0.729669	15	15.5333	Contracted	Qrob_T0017660.2/Qrob_T0098180.2/Qrob_T0120110.2/Qrob_T0332930.2/Qrob_T0364240.2/Qrob_T0432050.2/Qrob_T0560610.2/Qrob_T0560640.2/Qrob_T0560670.2/Qrob_T0636910.2/Qrob_T0636930.2/Qrob_T0677220.2/Qrob_T0485980.2/Qrob_T0743040.2	GO:0005515,GO:0055114,GO:0016491,GO:0016209	protein binding, oxidation-reduction process, oxidoreductase activity, antioxidant activity	Plant phosphoribosyltransferase C-terminal, C2 domain	5	0.357143	9	0.642857	0	0	14	23	15	24	14	13	12	16	19	10	15	9	11	28	12	12
class1046:	0	34	0	15	14	Expanded	Qrob_T0001810.2/Qrob_T0001820.2/Qrob_T0001830.2/Qrob_T0461210.2/Qrob_T0461220.2/Qrob_T0536490.2/Qrob_T0536510.2/Qrob_T0663590.2/Qrob_T0663600.2/Qrob_T0663610.2/Qrob_T0663620.2/Qrob_T0663630.2/Qrob_T0663640.2/Qrob_T0663690.2/Qrob_T0682140.2/Qrob_T0682150.2/Qrob_T0682160.2/Qrob_T0682190.2/Qrob_T0682200.2/Qrob_T0682210.2/Qrob_T0682220.2/Qrob_T0682240.2/Qrob_T0682250.2/Qrob_T0682270.2/Qrob_T0492720.2…	GO:0045735,GO:0030145	nutrient reservoir activity, manganese ion binding	Cupin	34	1	0	0	0	0	34	2	11	29	2	14	60	10	9	1	9	22	3	21	5	12
class1047:	0	31	0	15	14	Expanded	Qrob_T0045740.2/Qrob_T0045760.2/Qrob_T0045780.2/Qrob_T0070870.2/Qrob_T0098500.2/Qrob_T0194880.2/Qrob_T0194890.2/Qrob_T0194900.2/Qrob_T0266140.2/Qrob_T0266150.2/Qrob_T0266160.2/Qrob_T0266210.2/Qrob_T0266220.2/Qrob_T0266230.2/Qrob_T0266360.2/Qrob_T0395830.2/Qrob_T0395840.2/Qrob_T0492360.2/Qrob_T0507220.2/Qrob_T0507300.2/Qrob_T0507320.2/Qrob_T0732940.2/Qrob_T0398440.2/Qrob_T0398450.2/Qrob_T0398460.2…	GO:0055114,GO:0020037,GO:0016705,GO:0005506,GO:0009055,GO:0016021,GO:0006468,GO:0004672	oxidation-reduction process, heme binding, oxidoreductase activity, acting on paired donors, with incorporation or reduction of molecular oxygen, iron ion binding, electron carrier activity, integral component of membrane, protein phosphorylation, protein kinase activity	Cytochrome P450, Endomembrane protein 70, Plant protein of unknown function	26	0.83871	5	0.16129	0	0	31	12	10	21	7	7	34	17	8	18	16	13	7	13	11	16
class1048:	0	36	0	5	13.6	Expanded	Qrob_T0003510.2/Qrob_T0003540.2/Qrob_T0003580.2/Qrob_T0003590.2/Qrob_T0041380.2/Qrob_T0050110.2/Qrob_T0050140.2/Qrob_T0098750.2/Qrob_T0113760.2/Qrob_T0166660.2/Qrob_T0179020.2/Qrob_T0179070.2/Qrob_T0199400.2/Qrob_T0199430.2/Qrob_T0202140.2/Qrob_T0295810.2/Qrob_T0339230.2/Qrob_T0347920.2/Qrob_T0352010.2/Qrob_T0403030.2/Qrob_T0432600.2/Qrob_T0432610.2/Qrob_T0432630.2/Qrob_T0492950.2/Qrob_T0537440.2…	GO:0055114,GO:0047134,GO:0006950,GO:0008270,GO:0005524,GO:0035556,GO:0005622,GO:0005515	oxidation-reduction process, protein-disulfide reductase activity, response to stress, zinc ion binding, ATP binding, intracellular signal transduction, intracellular, protein binding	C1-like domain, C1 domain, ATPase family associated with various cellular activities (AAA), NA, DEAD-box ATP-dependent RNA helicase 1 OS Arabidopsis thaliana GN RH1 PE 2 SV 3, DEAD-box ATP-dependent RNA helicase 1 OS Oryza sativa subsp. japonica GN Os02g0795900 PE 2 SV 1, Probable ATP-dependent RNA helicase ddx51 OS Dictyostelium discoideum GN ddx51 PE 3 SV 1, ATP-dependent RNA helicase DBP6 OS L…	23	0.638889	13	0.361111	0	0	36	6	5	13	5	11	5	18	0	4	124	1	0	2	6	4
class1049:	0	29	0	12	13.9333	Expanded	Qrob_T0006050.2/Qrob_T0221520.2/Qrob_T0244580.2/Qrob_T0244600.2/Qrob_T0244630.2/Qrob_T0244690.2/Qrob_T0244720.2/Qrob_T0244770.2/Qrob_T0244800.2/Qrob_T0244870.2/Qrob_T0244890.2/Qrob_T0244920.2/Qrob_T0244970.2/Qrob_T0244990.2/Qrob_T0363840.2/Qrob_T0415640.2/Qrob_T0466290.2/Qrob_T0492300.2/Qrob_T0498180.2/Qrob_T0498200.2/Qrob_T0498220.2/Qrob_T0637000.2/Qrob_T0025560.2/Qrob_T0370440.2/Qrob_T0415600.2…	GO:0005515	protein binding	Leucine rich repeat, Leucine Rich Repeat, Leucine Rich repeat, Leucine rich repeat N-terminal domain, Leucine Rich repeats (2 copies)	20	0.689655	9	0.310345	0	0	29	0	0	75	0	24	53	5	1	1	9	17	5	8	2	9
class1050:	0	11	0.1976	14	15.0667	Contracted	Qrob_T0052760.2/Qrob_T0282090.2/Qrob_T0315160.2/Qrob_T0372160.2/Qrob_T0422460.2/Qrob_T0521530.2/Qrob_T0685350.2/Qrob_T0080570.2/Qrob_T0084540.2/Qrob_T0361070.2/Qrob_T0299690.2	GO:0016747,GO:0008610,GO:0016020,GO:0006633,GO:0005515,GO:0016746,GO:0008415,GO:0003824,GO:0008152	transferase activity, transferring acyl groups other than amino-acyl groups, lipid biosynthetic process, membrane, fatty acid biosynthetic process, protein binding, transferase activity, transferring acyl groups, catalytic activity, metabolic process	3-Oxoacyl-[acyl-carrier-protein (ACP)] synthase III C terminal, FAE1/Type III polyketide synthase-like protein	0	0	11	1	0	0	11	22	11	24	9	15	18	19	17	7	18	8	12	24	9	13
class1051:	0	21	0.0118	15	14.2667	Expanded	Qrob_T0035460.2/Qrob_T0182140.2/Qrob_T0182170.2/Qrob_T0298290.2/Qrob_T0415830.2/Qrob_T0548630.2/Qrob_T0642620.2/Qrob_T0699100.2/Qrob_T0244200.2/Qrob_T0244260.2/Qrob_T0244210.2/Qrob_T0244240.2/Qrob_T0244220.2/Qrob_T0450290.2/Qrob_T0450300.2/Qrob_T0496600.2/Qrob_T0642550.2/Qrob_T0642600.2/Qrob_T0642630.2/Qrob_T0642560.2/Qrob_T0642610.2	GO:0055085,GO:0016021,GO:0015299,GO:0006812,GO:0006814,GO:0006813,GO:0005451,GO:0006950,GO:0008168,GO:0008152	transmembrane transport, integral component of membrane, solute:hydrogen antiporter activity, cation transport, sodium ion transport, potassium ion transport, monovalent cation:hydrogen antiporter activity, response to stress, methyltransferase activity, metabolic process	Sodium/hydrogen exchanger family, Cation/H(+) antiporter 15 OS Arabidopsis thaliana GN CHX15 PE 2 SV 1, Cation/H(+) antiporter 14 OS Arabidopsis thaliana GN CHX14 PE 2 SV 1, Cation/H(+) symporter 13 OS Arabidopsis thaliana GN CHX13 PE 1 SV 1, Cation/H(+) antiporter 3 OS Arabidopsis thaliana GN CHX3 PE 2 SV 1, Cation/H(+) antiporter 4 OS Arabidopsis thaliana GN CHX4 PE 2 SV 1, Cation/H(+) antiport…	15	0.714286	4	0.190476	2	0.0952381	21	29	19	16	12	12	10	11	11	14	10	11	12	25	10	12
class1052:	0	24	2e-05	13	13.9333	Expanded	Qrob_T0109290.2/Qrob_T0109300.2/Qrob_T0390560.2/Qrob_T0491640.2/Qrob_T0491690.2/Qrob_T0534140.2/Qrob_T0534190.2/Qrob_T0625190.2/Qrob_T0663470.2/Qrob_T0663520.2/Qrob_T0673750.2/Qrob_T0717940.2/Qrob_T0227500.2/Qrob_T0663490.2/Qrob_T0651970.2/Qrob_T0625010.2/Qrob_T0665180.2/Qrob_T0625070.2/Qrob_T0625160.2/Qrob_T0665230.2/Qrob_T0663500.2/Qrob_T0663510.2/Qrob_T0673700.2/Qrob_T0673730.2	GO:0005515,GO:0006468,GO:0004672,GO:0005524,GO:0004713	protein binding, protein phosphorylation, protein kinase activity, ATP binding, protein tyrosine kinase activity	Protein kinase domain, Protein tyrosine kinase, Carbohydrate-binding protein of the ER	21	0.875	3	0.125	0	0	24	12	18	14	8	9	27	6	1	13	42	15	10	21	6	7
class1053:	0.001	0	0.192457	1	15.4667	Contracted		GO:0008234,GO:0006508,GO:0034061,GO:0005634,GO:0003677	cysteine-type peptidase activity, proteolysis, DNA polymerase activity, nucleus, DNA binding		0	-	0	-	0	-	0	2	208	0	13	4	0	0	2	0	0	0	0	0	0	3
class1054:	0	3	0.000385	9	15.2667	Contracted	Qrob_T0306630.2/Qrob_T0465990.2/Qrob_T0466010.2	GO:0030247,GO:0006468,GO:0005524,GO:0004672,GO:0016021	polysaccharide binding, protein phosphorylation, ATP binding, protein kinase activity, integral component of membrane	Probable receptor-like protein kinase At1g67000 OS Arabidopsis thaliana GN At1g67000 PE 2 SV 2, Probable receptor-like protein kinase At5g39020 OS Arabidopsis thaliana GN At5g39020 PE 2 SV 1, Probable receptor-like protein kinase At5g39030 OS Arabidopsis thaliana GN At5g39030 PE 2 SV 1, G-type lectin S-receptor-like serine/threonine-protein kinase SD2-5 OS Arabidopsis thaliana GN SD25 PE 1 SV 1, …	2	0.666667	1	0.333333	0	0	3	40	8	31	1	3	84	0	6	0	0	2	6	18	2	28
class1055:	0	5	1.6e-05	14	15.0667	Contracted	Qrob_T0239580.2/Qrob_T0397920.2/Qrob_T0397930.2/Qrob_T0577810.2/Qrob_T0543940.2	GO:0006511,GO:0008152,GO:0003824,GO:0016758,GO:0030259,GO:0005975,GO:0004553,GO:0016998,GO:0006032,GO:0004568	ubiquitin-dependent protein catabolic process, metabolic process, catalytic activity, transferase activity, transferring hexosyl groups, lipid glycosylation, carbohydrate metabolic process, hydrolase activity, hydrolyzing O-glycosyl compounds, cell wall macromolecule catabolic process, chitin catabolic process, chitinase activity	AMP-binding enzyme, Region of a membrane-bound protein predicted to be embedded in the membrane.	2	0.4	2	0.4	1	0.2	5	19	11	25	9	17	24	11	18	11	16	10	13	24	7	11
class1056:	0	16	0.287815	14	14.2	Expanded	Qrob_T0004490.2/Qrob_T0076530.2/Qrob_T0114990.2/Qrob_T0115010.2/Qrob_T0115570.2/Qrob_T0147450.2/Qrob_T0367600.2/Qrob_T0379910.2/Qrob_T0424590.2/Qrob_T0433510.2/Qrob_T0521420.2/Qrob_T0536110.2/Qrob_T0373090.2/Qrob_T0375480.2/Qrob_T0536130.2/Qrob_T0070860.2	GO:0055085,GO:0016020,GO:0006811,GO:0005216,GO:0016746,GO:0008152,GO:0008270,GO:0003676,GO:0005515,GO:0005249,GO:0006813,GO:0006468,GO:0004672	transmembrane transport, membrane, ion transport, ion channel activity, transferase activity, transferring acyl groups, metabolic process, zinc ion binding, nucleic acid binding, protein binding, voltage-gated potassium channel activity, potassium ion transport, protein phosphorylation, protein kinase activity	Cyclic nucleotide-binding domain, Ion transport protein	4	0.25	12	0.75	0	0	16	21	11	14	10	14	22	17	12	13	16	10	10	25	8	10
class1057:	0	7	0.130697	10	14.8	Contracted	Qrob_T0001040.2/Qrob_T0175660.2/Qrob_T0606250.2/Qrob_T0045000.2/Qrob_T0175640.2/Qrob_T0590420.2/Qrob_T0590440.2	GO:0043531,GO:0009058,GO:0005524,GO:0009396,GO:0004326,GO:0005515,GO:0006915,GO:0016020	ADP binding, biosynthetic process, ATP binding, folic acid-containing compound biosynthetic process, tetrahydrofolylpolyglutamate synthase activity, protein binding, apoptotic process, membrane	NB-ARC domain, Folylpolyglutamate synthase OS Arabidopsis thaliana GN FPGS1 PE 1 SV 1, Folylpolyglutamate synthase OS Arabidopsis thaliana GN FPGS3 PE 1 SV 1, Folylpolyglutamate synthase OS Arabidopsis thaliana GN FPGS2 PE 1 SV 1, Folylpolyglutamate synthase mitochondrial OS Bos taurus GN FPGS PE 2 SV 1, Folylpolyglutamate synthase mitochondrial OS Mus musculus GN Fpgs PE 1 SV 3, Folylpolyglutama…	4	0.571429	2	0.285714	1	0.142857	7	20	35	7	11	2	39	18	3	2	19	15	8	11	5	27
class1058:	0	18	0.024467	13	13.8667	Expanded	Qrob_T0042170.2/Qrob_T0255850.2/Qrob_T0279750.2/Qrob_T0297970.2/Qrob_T0307350.2/Qrob_T0042190.2/Qrob_T0242430.2/Qrob_T0332710.2/Qrob_T0069270.2/Qrob_T0279760.2/Qrob_T0307420.2/Qrob_T0317540.2/Qrob_T0297980.2/Qrob_T0317590.2/Qrob_T0467060.2/Qrob_T0686980.2/Qrob_T0687010.2/Qrob_T0317560.2	GO:0016020,GO:0006075,GO:0003843,GO:0000148,GO:0003676,GO:0008408,GO:0016851	membrane, (1->3)-beta-D-glucan biosynthetic process, 1,3-beta-D-glucan synthase activity, 1,3-beta-D-glucan synthase complex, nucleic acid binding ', 3'-5' exonuclease activity, 'magnesium chelatase activity	1,3-beta-glucan synthase component, Vta1 like, 1,3-beta-glucan synthase subunit FKS1, domain-1	5	0.277778	12	0.666667	1	0.0555556	18	30	12	11	10	13	18	11	8	12	12	10	10	25	11	15
class1059:	0	14	0.729669	15	14	Contracted	Qrob_T0129780.2/Qrob_T0224340.2/Qrob_T0247220.2/Qrob_T0247320.2/Qrob_T0247330.2/Qrob_T0341280.2/Qrob_T0176730.2/Qrob_T0176760.2/Qrob_T0678150.2/Qrob_T0247280.2/Qrob_T0341270.2/Qrob_T0341310.2/Qrob_T0247340.2/Qrob_T0448060.2	GO:0055114,GO:0020037,GO:0016705,GO:0005506,GO:0009055	oxidation-reduction process, heme binding, oxidoreductase activity, acting on paired donors, with incorporation or reduction of molecular oxygen, iron ion binding, electron carrier activity	Cytochrome P450	13	0.928571	1	0.0714286	0	0	14	18	10	22	9	14	17	0	37	0	0	3	16	47	3	14
class1060:	0	0	0	11	14.6667	Contracted		NA			0	-	0	-	0	-	0	8	21	32	11	15	22	9	13	4	25	3	2	43	2	10
class1061:	0	21	0.002868	14	13.1333	Expanded	Qrob_T0008070.2/Qrob_T0008090.2/Qrob_T0008130.2/Qrob_T0481020.2/Qrob_T0481030.2/Qrob_T0481040.2/Qrob_T0008150.2/Qrob_T0111300.2/Qrob_T0695810.2/Qrob_T0697620.2/Qrob_T0105350.2/Qrob_T0105360.2/Qrob_T0128300.2/Qrob_T0210810.2/Qrob_T0211000.2/Qrob_T0316390.2/Qrob_T0246780.2/Qrob_T0481060.2/Qrob_T0481070.2/Qrob_T0670390.2/Qrob_T0481050.2	GO:0006468,GO:0004672,GO:0046983,GO:0030247,GO:0005524,GO:0006457,GO:0051082	protein phosphorylation, protein kinase activity, protein dimerization activity, polysaccharide binding, ATP binding, protein folding, unfolded protein binding	Protein tyrosine kinase, Protein kinase domain, TCP-1/cpn60 chaperonin family, Wall-associated receptor kinase C-terminal	14	0.666667	7	0.333333	0	0	21	23	4	23	6	8	52	4	21	6	4	4	8	27	2	5
class1062:	0.001	0	0.192457	1	14.4667	Contracted		GO:0006412,GO:0005840,GO:0003735,GO:0005622	translation, ribosome, structural constituent of ribosome, intracellular		0	-	0	-	0	-	0	215	1	0	1	0	0	0	0	0	0	0	0	0	0	0
class1063:	0	1	0.001308	5	14.3333	Contracted	Qrob_T0016540.2	GO:0005515,GO:0043531,GO:0005975,GO:0005525,GO:0005524,GO:0006915,GO:0015074,GO:0007165	protein binding, ADP binding, carbohydrate metabolic process, GTP binding, ATP binding, apoptotic process, DNA integration, signal transduction	NB-ARC domain	0	0	0	0	1	1	1	7	6	3	1	84	25	17	0	0	21	28	7	1	0	15
class1064:	0	14	0.535126	13	13.4667	Expanded	Qrob_T0026510.2/Qrob_T0069820.2/Qrob_T0069840.2/Qrob_T0069890.2/Qrob_T0178610.2/Qrob_T0207420.2/Qrob_T0310600.2/Qrob_T0457070.2/Qrob_T0494360.2/Qrob_T0494370.2/Qrob_T0536400.2/Qrob_T0684330.2/Qrob_T0069770.2/Qrob_T0494430.2	GO:0003824,GO:0006412,GO:0005840,GO:0003735,GO:0016866,GO:0005488	catalytic activity, translation, ribosome, structural constituent of ribosome, intramolecular transferase activity, binding	Prenyltransferase-like, Prenyltransferase and squalene oxidase repeat, Cycloartenol synthase OS Betula platyphylla GN CASBPX1 PE 1 SV 1, Cycloartenol synthase 2 OS Betula platyphylla GN CASBPX2 PE 1 SV 1, Cycloartenol Synthase OS Panax ginseng GN OSCPNX1 PE 1 SV 1, Cycloartenol synthase OS Kalanchoe daigremontiana PE 1 SV 1, Cycloartenol synthase OS Glycyrrhiza glabra GN GgCAS1 PE 1 SV 1, Cycloar…	7	0.5	7	0.5	0	0	14	24	11	20	11	13	24	13	6	7	14	23	8	11	8	9
class1065:	0.001	0	0.5	0	14.4	NoChange		GO:0008270,GO:0003676	zinc ion binding, nucleic acid binding		0	-	0	-	0	-	0	0	0	0	0	0	0	0	216	0	0	0	0	0	0	0
class1066:	0	16	1e-06	6	13.0667	Expanded	Qrob_T0173240.2/Qrob_T0207690.2/Qrob_T0207740.2/Qrob_T0207790.2/Qrob_T0207820.2/Qrob_T0195530.2/Qrob_T0201900.2/Qrob_T0207780.2/Qrob_T0214840.2/Qrob_T0290820.2/Qrob_T0290840.2/Qrob_T0290880.2/Qrob_T0578700.2/Qrob_T0578710.2/Qrob_T0578730.2/Qrob_T0724940.2	GO:0005515,GO:0043531,GO:0005524,GO:0003677	protein binding, ADP binding, ATP binding, DNA binding	NB-ARC domain, Leucine rich repeat	11	0.6875	5	0.3125	0	0	16	0	0	73	0	8	85	0	3	0	0	4	1	1	0	21
class1067:	0.001	0	0.192457	1	13.9333	Contracted		GO:0004523,GO:0003676	RNA-DNA hybrid ribonuclease activity, nucleic acid binding		0	-	0	-	0	-	0	0	0	0	0	0	0	0	0	0	0	0	0	1	0	208
class1068:	0	0	0.017627	2	13.8	Contracted		GO:0008270,GO:0006278,GO:0003964,GO:0003723,GO:0003676,GO:0004523	zinc ion binding, RNA-dependent DNA replication, RNA-directed DNA polymerase activity, RNA binding, nucleic acid binding, RNA-DNA hybrid ribonuclease activity		0	-	0	-	0	-	0	0	34	0	15	0	0	0	7	0	2	0	4	0	1	144
class1069:	0	17	0.130642	14	12.6	Expanded	Qrob_T0052820.2/Qrob_T0074270.2/Qrob_T0104740.2/Qrob_T0104820.2/Qrob_T0119030.2/Qrob_T0257520.2/Qrob_T0257550.2/Qrob_T0269280.2/Qrob_T0269310.2/Qrob_T0335670.2/Qrob_T0468680.2/Qrob_T0468710.2/Qrob_T0546370.2/Qrob_T0667260.2/Qrob_T0750990.2/Qrob_T0379080.2/Qrob_T0493760.2	GO:0016829,GO:0010333,GO:0008152,GO:0000287	lyase activity, terpene synthase activity, metabolic process, magnesium ion binding	Terpene synthase family, metal binding domain, Terpene synthase, N-terminal domain	7	0.411765	10	0.588235	0	0	17	17	0	22	24	0	39	1	18	5	3	28	8	4	3	17
class1070:	0	5	0.241208	7	13.1333	Contracted	Qrob_T0029040.2/Qrob_T0500160.2/Qrob_T0541070.2/Qrob_T0114640.2/Qrob_T0114660.2	GO:0005515,GO:0006468,GO:0005524,GO:0004672,GO:0032040,GO:0008375,GO:0016020	protein binding, protein phosphorylation, ATP binding, protein kinase activity, small-subunit processome, acetylglucosaminyltransferase activity, membrane	Protein kinase domain, Leucine rich repeat, Leucine rich repeat N-terminal domain, Leucine Rich Repeat	1	0.2	3	0.6	1	0.2	5	63	45	9	25	4	12	4	3	4	5	2	5	9	2	5
class1071:	0.001	0	0.5	0	13.4667	NoChange		NA			0	-	0	-	0	-	0	0	0	0	0	0	0	0	201	0	0	0	0	0	1	0
class1072:	0	7	0.011004	12	12.8667	Contracted	Qrob_T0232820.2/Qrob_T0670510.2/Qrob_T0747610.2/Qrob_T0747630.2/Qrob_T0747650.2/Qrob_T0577170.2/Qrob_T0182360.2	GO:0005515,GO:0006468,GO:0004672,GO:0005524,GO:0019199	protein binding, protein phosphorylation, protein kinase activity, ATP binding, transmembrane receptor protein kinase activity	Protein kinase domain, Leucine rich repeat N-terminal domain, Protein tyrosine kinase	3	0.428571	4	0.571429	0	0	7	17	9	20	8	11	10	14	12	12	14	12	10	26	8	10
class1073:	0	9	0.34833	11	12.6	Contracted	Qrob_T0195980.2/Qrob_T0196000.2/Qrob_T0349670.2/Qrob_T0563400.2/Qrob_T0563410.2/Qrob_T0563440.2/Qrob_T0563460.2/Qrob_T0083060.2/Qrob_T0367550.2	GO:0016021,GO:0015914,GO:0005524,GO:0004012,GO:0000287,GO:0046872,GO:0000166,GO:0005681,GO:0000398,GO:0003824,GO:0008152,GO:0006457	integral component of membrane, phospholipid transport, ATP binding, phospholipid-translocating ATPase activity, magnesium ion binding, metal ion binding, nucleotide binding, spliceosomal complex, mRNA splicing, via spliceosome, catalytic activity, metabolic process, protein folding	haloacid dehalogenase-like hydrolase, Putative hydrolase of sodium-potassium ATPase alpha subunit, E1-E2 ATPase, Peptidase M16 inactive domain	6	0.666667	1	0.111111	2	0.222222	9	27	8	15	9	8	16	12	9	8	12	10	9	28	9	9
class1074:	0	6	0.008359	11	12.4667	Contracted	Qrob_T0126960.2/Qrob_T0282280.2/Qrob_T0610910.2/Qrob_T0699440.2/Qrob_T0768990.2/Qrob_T0254860.2	GO:0005515,GO:0006468,GO:0005524,GO:0004672,GO:0045454,GO:0004857,GO:0055085,GO:0022857,GO:0016021	protein binding, protein phosphorylation, ATP binding, protein kinase activity, cell redox homeostasis, enzyme inhibitor activity, transmembrane transport, transmembrane transporter activity, integral component of membrane	Leucine Rich Repeat, Protein tyrosine kinase, Protein kinase domain, Leucine rich repeat	0	0	6	1	0	0	6	23	9	14	9	9	12	13	11	10	13	8	7	32	8	9
class1075:	0	11	0.891143	11	12.1333	NoChange	Qrob_T0075280.2/Qrob_T0084020.2/Qrob_T0348950.2/Qrob_T0348960.2/Qrob_T0718730.2/Qrob_T0718760.2/Qrob_T0741120.2/Qrob_T0758160.2/Qrob_T0758180.2/Qrob_T0764660.2/Qrob_T0446740.2	GO:0055085	transmembrane transport	OPT oligopeptide transporter protein	7	0.636364	4	0.363636	0	0	11	23	9	13	10	13	25	9	9	10	9	12	8	13	9	10
class1076:	0	7	0.030002	11	12.3333	Contracted	Qrob_T0188960.2/Qrob_T0252450.2/Qrob_T0463850.2/Qrob_T0252400.2/Qrob_T0252420.2/Qrob_T0252560.2/Qrob_T0252580.2	GO:0003333	amino acid transmembrane transport	Transmembrane amino acid transporter protein	6	0.857143	1	0.142857	0	0	7	11	10	18	8	8	35	9	8	3	8	11	9	32	8	7
class1077:	0	9	0.34833	11	12.0667	Contracted	Qrob_T0132410.2/Qrob_T0304890.2/Qrob_T0321280.2/Qrob_T0324390.2/Qrob_T0627270.2/Qrob_T0731980.2/Qrob_T0324400.2/Qrob_T0523930.2/Qrob_T0523920.2	GO:0016459,GO:0005524,GO:0003774,GO:0005515,GO:0006468,GO:0004672	myosin complex, ATP binding, motor activity, protein binding, protein phosphorylation, protein kinase activity	Myosin head (motor domain), DIL domain, IQ calmodulin-binding motif, Myosin N-terminal SH3-like domain	1	0.111111	6	0.666667	2	0.222222	9	12	9	15	8	10	11	16	7	11	17	11	9	26	10	9
class1078:	0.001	12	0.896206	12	11.8	NoChange	Qrob_T0048460.2/Qrob_T0048470.2/Qrob_T0217420.2/Qrob_T0048500.2/Qrob_T0134440.2/Qrob_T0183290.2/Qrob_T0215120.2/Qrob_T0278790.2/Qrob_T0388280.2/Qrob_T0410050.2/Qrob_T0594750.2/Qrob_T0759670.2	GO:0016021,GO:0015116,GO:0008272,GO:0055085,GO:0016020,GO:0008271,GO:0005886,GO:0009507,GO:1902358,GO:0005515,GO:0030117,GO:0016192,GO:0006886,GO:0005198,GO:0005215,GO:0006810,GO:0004672,GO:0005524,GO:0006468	integral component of membrane, sulfate transmembrane transporter activity, sulfate transport, transmembrane transport, membrane, secondary active sulfate transmembrane transporter activity, plasma membrane, chloroplast, sulfate transmembrane transport, protein binding, membrane coat, vesicle-mediated transport, intracellular protein transport, structural molecule activity, transporter activity, …	STAS domain, Sulfate transporter family, Sulfate transporter N-terminal domain with GLY motif, Protein kinase domain	3	0.25	9	0.75	0	0	12	10	10	16	10	9	12	10	12	11	10	13	9	27	9	9
class1079:	0	1	0.01028	4	12.5333	Contracted	Qrob_T0155650.2	GO:0008270,GO:0003676,GO:0043531	zinc ion binding, nucleic acid binding, ADP binding	Domain of unknown function (DUF4219)	0	0	0	0	1	1	1	3	31	22	2	1	0	0	1	0	0	0	2	87	0	39
class1080:	0	6	0.008359	11	12.1333	Contracted	Qrob_T0014200.2/Qrob_T0137120.2/Qrob_T0438070.2/Qrob_T0060690.2/Qrob_T0198250.2/Qrob_T0198260.2	GO:0008168,GO:0016021,GO:0006468,GO:0004672,GO:0005524,GO:0008152	methyltransferase activity, integral component of membrane, protein phosphorylation, protein kinase activity, ATP binding, metabolic process	Putative S-adenosyl-L-methionine-dependent methyltransferase, TMPIT-like protein	0	0	4	0.666667	2	0.333333	6	21	9	17	7	12	15	11	12	7	11	9	9	25	8	9
class1081:	0	20	9.8e-05	11	11.2	Expanded	Qrob_T0065040.2/Qrob_T0065080.2/Qrob_T0191260.2/Qrob_T0191270.2/Qrob_T0447080.2/Qrob_T0447100.2/Qrob_T0447130.2/Qrob_T0447140.2/Qrob_T0466740.2/Qrob_T0746330.2/Qrob_T0120850.2/Qrob_T0120860.2/Qrob_T0120870.2/Qrob_T0120940.2/Qrob_T0374640.2/Qrob_T0374670.2/Qrob_T0374690.2/Qrob_T0374760.2/Qrob_T0447120.2/Qrob_T0091810.2	GO:0030244,GO:0016760,GO:0016020,GO:0016021,GO:0006810,GO:0006413,GO:0005737,GO:0003743,GO:0003723	cellulose biosynthetic process, cellulose synthase (UDP-forming) activity, membrane, integral component of membrane, transport, translational initiation, cytoplasm, translation initiation factor activity, RNA binding	Cellulose synthase	17	0.85	2	0.1	1	0.05	20	17	11	8	7	11	19	5	7	7	4	31	9	10	4	18
class1082:	0	5	0.00104	11	12.2	Contracted	Qrob_T0013360.2/Qrob_T0530970.2/Qrob_T0173990.2/Qrob_T0064510.2/Qrob_T0139590.2	GO:0003677,GO:0008289,GO:0009432,GO:0006281,GO:0005524,GO:0003697,GO:0003700,GO:0043565,GO:0006355	DNA binding, lipid binding, SOS response, DNA repair, ATP binding, single-stranded DNA binding, sequence-specific DNA binding transcription factor activity, sequence-specific DNA binding, regulation of transcription, DNA-templated	Homeobox domain, START domain	0	0	2	0.4	3	0.6	5	22	8	17	9	8	10	1	17	12	15	8	8	31	9	8
class1083:	0	4	0.000205	11	12.0667	Contracted	Qrob_T0159680.2/Qrob_T0208160.2/Qrob_T0219700.2/Qrob_T0545330.2	GO:0006468,GO:0004672,GO:0005524,GO:0030246,GO:0043565,GO:0006355,GO:0003700	protein phosphorylation, protein kinase activity, ATP binding, carbohydrate binding, sequence-specific DNA binding, regulation of transcription, DNA-templated, sequence-specific DNA binding transcription factor activity	Protein kinase domain	0	0	4	1	0	0	4	21	9	15	9	9	9	3	13	10	16	11	9	32	6	9
class1084:	0	44	0	8	9.4	Expanded	Qrob_T0046630.2/Qrob_T0069290.2/Qrob_T0069310.2/Qrob_T0069320.2/Qrob_T0069340.2/Qrob_T0095430.2/Qrob_T0103560.2/Qrob_T0103640.2/Qrob_T0103650.2/Qrob_T0103750.2/Qrob_T0103770.2/Qrob_T0103900.2/Qrob_T0104010.2/Qrob_T0165870.2/Qrob_T0170930.2/Qrob_T0178650.2/Qrob_T0213140.2/Qrob_T0246930.2/Qrob_T0247090.2/Qrob_T0250310.2/Qrob_T0322260.2/Qrob_T0322330.2/Qrob_T0341210.2/Qrob_T0341240.2/Qrob_T0341250.2…	GO:0043531,GO:0005515,GO:0050662,GO:0003824,GO:0006915,GO:0005524,GO:0019773,GO:0006511,GO:0004175,GO:0051603,GO:0005839,GO:0004298,GO:0004252,GO:0016021,GO:0008270,GO:0016491,GO:0050660,GO:0055114,GO:0008168,GO:0006480,GO:0047134	ADP binding, protein binding, coenzyme binding, catalytic activity, apoptotic process, ATP binding, proteasome core complex, alpha-subunit complex, ubiquitin-dependent protein catabolic process, endopeptidase activity, proteolysis involved in cellular protein catabolic process, proteasome core complex, threonine-type endopeptidase activity, serine-type endopeptidase activity, integral component o…	NB-ARC domain, Leucine Rich Repeat, Rhomboid family, Leucine rich repeat, Putative disease resistance protein RGA3 OS Solanum bulbocastanum GN RGA3 PE 2 SV 2, Putative disease resistance protein RGA4 OS Solanum bulbocastanum GN RGA4 PE 2 SV 1, Putative disease resistance protein At3g14460 OS Arabidopsis thaliana GN At3g14460 PE 3 SV 1, Putative disease resistance protein RGA1 OS Solanum bulbocast…	28	0.636364	16	0.363636	0	0	44	66	23	27	3	2	0	0	1	0	0	3	5	0	5	6
class1085:	0	12	0.498478	11	11.4667	Expanded	Qrob_T0048400.2/Qrob_T0107270.2/Qrob_T0191110.2/Qrob_T0214940.2/Qrob_T0469230.2/Qrob_T0500070.2/Qrob_T0515800.2/Qrob_T0579930.2/Qrob_T0586660.2/Qrob_T0586700.2/Qrob_T0771780.2/Qrob_T0500090.2	GO:0005975,GO:0004553,GO:0006413,GO:0003743,GO:0008234,GO:0006508,GO:0016747,GO:0005515	carbohydrate metabolic process, hydrolase activity, hydrolyzing O-glycosyl compounds, translational initiation, translation initiation factor activity, cysteine-type peptidase activity, proteolysis, transferase activity, transferring acyl groups other than amino-acyl groups, protein binding	Fibronectin type III-like domain, Glycosyl hydrolase family 3 N terminal domain, Glycosyl hydrolase family 3 C-terminal domain	5	0.416667	7	0.583333	0	0	12	23	7	15	8	11	15	7	8	7	8	14	9	16	10	14
class1086:	0	24	5e-06	12	10.6	Expanded	Qrob_T0015510.2/Qrob_T0347250.2/Qrob_T0425470.2/Qrob_T0449790.2/Qrob_T0574140.2/Qrob_T0574150.2/Qrob_T0575090.2/Qrob_T0735130.2/Qrob_T0735140.2/Qrob_T0735160.2/Qrob_T0735170.2/Qrob_T0735180.2/Qrob_T0735210.2/Qrob_T0057520.2/Qrob_T0057550.2/Qrob_T0057580.2/Qrob_T0057610.2/Qrob_T0057620.2/Qrob_T0057640.2/Qrob_T0160950.2/Qrob_T0469540.2/Qrob_T0728320.2/Qrob_T0728300.2/Qrob_T0573380.2	GO:0016758,GO:0008152,GO:0005515,GO:0005975,GO:0030259	transferase activity, transferring hexosyl groups, metabolic process, protein binding, carbohydrate metabolic process, lipid glycosylation	UDP-glucoronosyl and UDP-glucosyl transferase, Glycosyltransferase family 28 N-terminal domain, UDP-glycosyltransferase 74F2 OS Arabidopsis thaliana GN UGT74F2 PE 1 SV 1, UDP-glycosyltransferase 74F1 OS Arabidopsis thaliana GN UGT74F1 PE 1 SV 1, UDP-glycosyltransferase 74E2 OS Arabidopsis thaliana GN UGT74E2 PE 1 SV 1, UDP-glycosyltransferase 74E1 OS Arabidopsis thaliana GN UGT74E1 PE 3 SV 1, UDP…	18	0.75	6	0.25	0	0	24	6	12	13	12	14	24	5	14	8	6	8	9	12	5	11
class1087:	0	6	0.023654	10	11.3333	Contracted	Qrob_T0189810.2/Qrob_T0189830.2/Qrob_T0303000.2/Qrob_T0304790.2/Qrob_T0224690.2/Qrob_T0405390.2	GO:0055114,GO:0020037,GO:0016705,GO:0005506,GO:0009055	oxidation-reduction process, heme binding, oxidoreductase activity, acting on paired donors, with incorporation or reduction of molecular oxygen, iron ion binding, electron carrier activity	Cytochrome P450	3	0.5	3	0.5	0	0	6	16	10	11	10	9	21	4	20	5	9	20	5	13	11	6
class1088:	0	139	0	2	2.4	Expanded	Qrob_T0006120.2/Qrob_T0027040.2/Qrob_T0027050.2/Qrob_T0027060.2/Qrob_T0027070.2/Qrob_T0027080.2/Qrob_T0027090.2/Qrob_T0027100.2/Qrob_T0027240.2/Qrob_T0027250.2/Qrob_T0027260.2/Qrob_T0027270.2/Qrob_T0027280.2/Qrob_T0027290.2/Qrob_T0027320.2/Qrob_T0122090.2/Qrob_T0122110.2/Qrob_T0125100.2/Qrob_T0136460.2/Qrob_T0168090.2/Qrob_T0175480.2/Qrob_T0177330.2/Qrob_T0177340.2/Qrob_T0205730.2/Qrob_T0205740.2…	GO:0005515	protein binding	F-box domain, F-box associated domain, Family of unknown function (DUF572), F-box associated, F-box/kelch-repeat protein At3g06240 OS Arabidopsis thaliana GN At3g06240 PE 2 SV 1, Putative F-box/LRR-repeat/kelch-repeat protein At1g11620 OS Arabidopsis thaliana GN At1g11620 PE 4 SV 1, Putative F-box protein At3g25460 OS Arabidopsis thaliana GN At3g25460 PE 4 SV 1, Leucine Rich repeat, F-box/kelch-r…	114	0.820144	25	0.179856	0	0	139	3	1	3	2	0	20	0	2	0	1	0	0	0	0	4
class1089:	0	6	0.023654	10	11.2	Contracted	Qrob_T0080130.2/Qrob_T0081080.2/Qrob_T0288350.2/Qrob_T0301410.2/Qrob_T0541080.2/Qrob_T0677050.2	GO:0046872,GO:0000166,GO:0003824,GO:0008152,GO:0016020,GO:0015662,GO:0006812,GO:0006754,GO:0016021,GO:0016887,GO:0055114,GO:0020037,GO:0016705,GO:0005506	metal ion binding, nucleotide binding, catalytic activity, metabolic process, membrane, ATPase activity, coupled to transmembrane movement of ions, phosphorylative mechanism, cation transport, ATP biosynthetic process, integral component of membrane, ATPase activity, oxidation-reduction process, heme binding, oxidoreductase activity, acting on paired donors, with incorporation or reduction of mol…	E1-E2 ATPase, Cation transporter/ATPase, N-terminus, haloacid dehalogenase-like hydrolase	0	0	6	1	0	0	6	20	9	14	9	12	12	4	8	9	12	9	9	24	8	9
class1090:	0	10	0.885234	10	10.8667	NoChange	Qrob_T0248270.2/Qrob_T0248310.2/Qrob_T0248320.2/Qrob_T0248330.2/Qrob_T0248340.2/Qrob_T0248350.2/Qrob_T0248380.2/Qrob_T0248400.2/Qrob_T0248410.2/Qrob_T0248420.2	NA		GRAS domain family	10	1	0	0	0	0	10	20	12	13	6	6	36	6	8	3	7	5	7	22	5	7
class1091:	0.001	10	0.683898	11	10.8	Contracted	Qrob_T0140150.2/Qrob_T0173400.2/Qrob_T0204290.2/Qrob_T0238260.2/Qrob_T0238280.2/Qrob_T0238300.2/Qrob_T0380050.2/Qrob_T0437960.2/Qrob_T0437970.2/Qrob_T0483580.2	GO:0003824,GO:0005515,GO:0008152,GO:0004630,GO:0005509,GO:0016020,GO:0046470,GO:0006351,GO:0003899,GO:0003677	catalytic activity, protein binding, metabolic process, phospholipase D activity, calcium ion binding, membrane, phosphatidylcholine metabolic process, transcription, DNA-templated, DNA-directed RNA polymerase activity, DNA binding	C2 domain, PLD-like domain, Phospholipase D Active site motif, Phospholipase D C terminal	5	0.5	4	0.4	1	0.1	10	11	8	14	13	8	15	9	10	8	10	10	9	20	7	10
class1092:	0	7	0.130697	10	10.8	Contracted	Qrob_T0152190.2/Qrob_T0314630.2/Qrob_T0371060.2/Qrob_T0759090.2/Qrob_T0475490.2/Qrob_T0314650.2/Qrob_T0444750.2	GO:0005975,GO:0004553,GO:0009264,GO:0008253,GO:0008033,GO:0004809,GO:0003723,GO:0016791,GO:0016740,GO:0009452,GO:0008168,GO:0001510	carbohydrate metabolic process, hydrolase activity, hydrolyzing O-glycosyl compounds, deoxyribonucleotide catabolic process ', 5'-nucleotidase activity, 'tRNA processing, tRNA (guanine-N2-)-methyltransferase activity, RNA binding, phosphatase activity, transferase activity, 7-methylguanosine RNA capping, methyltransferase activity, RNA methylation	X8 domain, Glycosyl hydrolases family 17, Plant protein of unknown function (DUF936)	2	0.285714	5	0.714286	0	0	7	17	10	14	9	8	10	11	8	10	12	6	9	21	8	9
class1093:	0	0	0.004524	3	11.2667	Contracted		GO:0008270,GO:0003676,GO:0006810,	zinc ion binding, nucleic acid binding, transport		0	-	0	-	0	-	0	2	5	43	1	0	0	0	4	0	0	0	1	109	0	4
class1094:	0.001	0	0.5	0	11.2667	NoChange		NA			0	-	0	-	0	-	0	0	0	0	0	0	0	0	169	0	0	0	0	0	0	0
class1095:	0	9	0.668345	10	10.6	Contracted	Qrob_T0050040.2/Qrob_T0158570.2/Qrob_T0158610.2/Qrob_T0158650.2/Qrob_T0369590.2/Qrob_T0482610.2/Qrob_T0482630.2/Qrob_T0482620.2/Qrob_T0482670.2	GO:0055085,GO:0016021,GO:0022857,GO:0005315,GO:0006817,GO:0005215	transmembrane transport, integral component of membrane, transmembrane transporter activity, inorganic phosphate transmembrane transporter activity, phosphate ion transport, transporter activity	Sugar (and other) transporter	7	0.777778	2	0.222222	0	0	9	21	10	14	9	6	20	12	8	8	9	5	9	14	6	8
class1096:	0	4	0.004271	9	10.9333	Contracted	Qrob_T0121130.2/Qrob_T0682800.2/Qrob_T0381300.2/Qrob_T0378950.2	NA		Pectate lyase	0	0	4	1	0	0	4	20	7	15	7	8	10	15	10	8	15	8	8	18	7	8
class1097:	0	23	0	8	9.66667	Expanded	Qrob_T0005150.2/Qrob_T0228400.2/Qrob_T0388060.2/Qrob_T0080250.2/Qrob_T0326440.2/Qrob_T0412150.2/Qrob_T0598880.2/Qrob_T0080320.2/Qrob_T0092700.2/Qrob_T0450620.2/Qrob_T0493590.2/Qrob_T0562310.2/Qrob_T0539890.2/Qrob_T0533710.2/Qrob_T0586430.2/Qrob_T0622090.2/Qrob_T0619910.2/Qrob_T0622050.2/Qrob_T0539920.2/Qrob_T0562320.2/Qrob_T0619940.2/Qrob_T0619950.2/Qrob_T0021330.2	NA		Domain of unknown function (DUF4220), Protein of unknown function, DUF594	10	0.434783	13	0.565217	0	0	23	4	9	34	4	12	35	10	1	1	6	9	5	5	3	7
class1098:	0	0	0.5	0	11.2	NoChange		GO:0008270,GO:0003676,GO:0016758,GO:0008152	zinc ion binding, nucleic acid binding, transferase activity, transferring hexosyl groups, metabolic process		0	-	0	-	0	-	0	0	0	0	0	0	0	0	168	0	0	0	0	0	0	0
class1099:	0	0	0.192457	1	11.1333	Contracted		NA			0	-	0	-	0	-	0	0	0	0	167	0	0	0	0	0	0	0	0	0	0	0
class1100:	0	7	0.130697	10	10.6	Contracted	Qrob_T0079230.2/Qrob_T0162930.2/Qrob_T0272820.2/Qrob_T0317470.2/Qrob_T0216440.2/Qrob_T0247010.2/Qrob_T0398860.2	GO:0006468,GO:0005524,GO:0004672,GO:0046983,	protein phosphorylation, ATP binding, protein kinase activity, protein dimerization activity	Protein kinase domain, Protein of unknown function (DUF793)	0	0	7	1	0	0	7	15	9	13	8	9	10	11	9	10	11	7	8	25	6	8
class1101:	0	0	0.000463	4	11	Contracted		GO:0046983,GO:0007165,GO:0005515,	protein dimerization activity, signal transduction, protein binding		0	-	0	-	0	-	0	2	10	2	8	54	0	0	4	0	7	0	1	75	0	2
class1102:	0	0	0.192457	1	11	Contracted		NA			0	-	0	-	0	-	0	0	165	0	0	0	0	0	0	0	0	0	0	0	0	0
class1103:	0	8	0.650289	9	10.4	Contracted	Qrob_T0122360.2/Qrob_T0194690.2/Qrob_T0284230.2/Qrob_T0298050.2/Qrob_T0351430.2/Qrob_T0442670.2/Qrob_T0446950.2/Qrob_T0635010.2	GO:0006468,GO:0004672,GO:0005524,GO:0007165,GO:0005515,GO:0043531,GO:0004725,GO:0006470	protein phosphorylation, protein kinase activity, ATP binding, signal transduction, protein binding, ADP binding, protein tyrosine phosphatase activity, protein dephosphorylation	Protein kinase domain, Low molecular weight phosphotyrosine protein phosphatase	1	0.125	7	0.875	0	0	8	19	8	11	8	8	9	12	13	7	12	8	8	19	6	8
class1104:	0	3	0.000385	9	10.6667	Contracted	Qrob_T0396540.2/Qrob_T0396550.2/Qrob_T0396560.2	GO:0016747	transferase activity, transferring acyl groups other than amino-acyl groups	Transferase family	3	1	0	0	0	0	3	22	11	15	10	18	6	13	4	7	10	4	4	21	6	9
class1105:	0	7	0.299812	9	10.4	Contracted	Qrob_T0125460.2/Qrob_T0125470.2/Qrob_T0741640.2/Qrob_T0521960.2/Qrob_T0747770.2/Qrob_T0233480.2/Qrob_T0741630.2	GO:0005515,GO:0004518,GO:0016020,GO:0008375,GO:0045454,GO:0005215,GO:0005622,GO:0006810,GO:0000148,GO:0003843,GO:0006075,GO:0005524	protein binding, nuclease activity, membrane, acetylglucosaminyltransferase activity, cell redox homeostasis, transporter activity, intracellular, transport, 1,3-beta-D-glucan synthase complex, 1,3-beta-D-glucan synthase activity, (1->3)-beta-D-glucan biosynthetic process, ATP binding	CRAL/TRIO, N-terminal domain, CRAL/TRIO domain, ATPase family associated with various cellular activities (AAA), Bifunctional nuclease	2	0.285714	4	0.571429	1	0.142857	7	17	10	13	8	7	8	15	7	5	15	7	7	23	7	7
class1106:	0	14	0.042273	10	9.93333	Expanded	Qrob_T0026590.2/Qrob_T0026600.2/Qrob_T0026610.2/Qrob_T0026620.2/Qrob_T0026640.2/Qrob_T0026670.2/Qrob_T0026680.2/Qrob_T0598690.2/Qrob_T0708960.2/Qrob_T0708970.2/Qrob_T0708980.2/Qrob_T0708990.2/Qrob_T0153160.2/Qrob_T0153230.2	GO:0055114,GO:0020037,GO:0016705,GO:0005506,GO:0006379,GO:0006378,GO:0005847,GO:0016021,GO:0004190,GO:0016787,GO:0008152,GO:0009055	oxidation-reduction process, heme binding, oxidoreductase activity, acting on paired donors, with incorporation or reduction of molecular oxygen, iron ion binding, mRNA cleavage, mRNA polyadenylation, mRNA cleavage and polyadenylation specificity factor complex, integral component of membrane, aspartic-type endopeptidase activity, hydrolase activity, metabolic process, electron carrier activity	Cytochrome P450, Cleavage and polyadenylation factor 2 C-terminal, Signal peptide peptidase	12	0.857143	1	0.0714286	1	0.0714286	14	8	6	19	7	11	28	7	7	6	9	3	11	14	3	10
class1107:	0	2	0.131611	4	10.7333	Contracted	Qrob_T0396630.2/Qrob_T0097630.2	GO:0003723,GO:0003964,GO:0006278,GO:0006355,GO:0003677,GO:0003676	RNA binding, RNA-directed DNA polymerase activity, RNA-dependent DNA replication, regulation of transcription, DNA-templated, DNA binding, nucleic acid binding	NA, MIP18 family protein At1g68310 OS Arabidopsis thaliana GN At1g68310 PE 2 SV 2, MIP18 family protein FAM96A OS Mus musculus GN Fam96a PE 2 SV 1, MIP18 family protein FAM96A OS Homo sapiens GN FAM96A PE 1 SV 1, MIP18 family protein FAM96A OS Bos taurus GN FAM96A PE 2 SV 1, MIP18 family protein CG30152 OS Drosophila melanogaster GN CG30152 PE 1 SV 1, Mitotic spindle-associated MMXD complex subun…	0	0	1	0.5	1	0.5	2	0	31	1	3	0	0	0	14	5	0	2	2	5	84	14
class1108:	0	7	0.299812	9	10.3333	Contracted	Qrob_T0455550.2/Qrob_T0590460.2/Qrob_T0616040.2/Qrob_T0714240.2/Qrob_T0714230.2/Qrob_T0473880.2/Qrob_T0590450.2	GO:0016787,GO:0006468,GO:0004672,GO:0005515,GO:0005524	hydrolase activity, protein phosphorylation, protein kinase activity, protein binding, ATP binding	Calcineurin-like phosphoesterase, Protein kinase domain, WD domain, G-beta repeat	0	0	6	0.857143	1	0.142857	7	15	8	16	8	10	9	12	8	7	12	10	7	18	6	9
class1109:	0	1	0.323314	2	10.7333	Contracted	Qrob_T0786650.2	GO:0015074,GO:0008270,GO:0003676,GO:0046854,GO:0016021,GO:0003723,GO:0003964,GO:0006278,GO:0003677,GO:0055114,GO:0016491	DNA integration, zinc ion binding, nucleic acid binding, phosphatidylinositol phosphorylation, integral component of membrane, RNA binding, RNA-directed DNA polymerase activity, RNA-dependent DNA replication, DNA binding, oxidation-reduction process, oxidoreductase activity	Reverse transcriptase (RNA-dependent DNA polymerase)	0	0	0	0	1	1	1	6	64	0	4	0	0	0	3	1	0	2	3	0	5	73
class1110:	0	4	0.004271	9	10.1333	Contracted	Qrob_T0022170.2/Qrob_T0407530.2/Qrob_T0350830.2/Qrob_T0759600.2	GO:0046488,GO:0016307,GO:0055114,GO:0016491,GO:0008152,GO:0015930,GO:0006807,GO:0016638,GO:0006537,GO:0006355,GO:0005739,GO:0003690,GO:0050660,GO:0005524,GO:0016308,GO:0003824,GO:0005506,GO:0010181,GO:0016040,GO:0045181,GO:0016639,GO:0051536	phosphatidylinositol metabolic process, phosphatidylinositol phosphate kinase activity, oxidation-reduction process, oxidoreductase activity, metabolic process, glutamate synthase activity, nitrogen compound metabolic process, oxidoreductase activity, acting on the CH-NH2 group of donors, glutamate biosynthetic process, regulation of transcription, DNA-templated, mitochondrion, double-stranded DN…	MORN repeat, Phosphatidylinositol-4-phosphate 5-Kinase, Glutamine amidotransferases class-II	0	0	3	0.75	1	0.25	4	14	7	14	6	8	8	12	9	8	12	7	8	27	5	7
class1111:	0	5	0.017925	9	10	Contracted	Qrob_T0019970.2/Qrob_T0019980.2/Qrob_T0475360.2/Qrob_T0564870.2/Qrob_T0609790.2	GO:0005515,GO:0008601,GO:0007165,GO:0000159,GO:0070652,GO:0051297,GO:0051225,GO:0003682,GO:0006355,GO:0005634,GO:0006508,GO:0004222,GO:0005488	protein binding, protein phosphatase type 2A regulator activity, signal transduction, protein phosphatase type 2A complex, HAUS complex, centrosome organization, spindle assembly, chromatin binding, regulation of transcription, DNA-templated, nucleus, proteolysis, metalloendopeptidase activity, binding	Protein phosphatase 2A regulatory B subunit (B56 family)	2	0.4	3	0.6	0	0	5	21	9	15	7	9	7	10	10	6	10	5	7	20	6	8
class1112:	0	9	0.878215	9	9.66667	NoChange	Qrob_T0078090.2/Qrob_T0138790.2/Qrob_T0222320.2/Qrob_T0319330.2/Qrob_T0352050.2/Qrob_T0372480.2/Qrob_T0541900.2/Qrob_T0662760.2/Qrob_T0666650.2	GO:0003924,GO:0007017,GO:0005874,GO:0045735,GO:0051258,GO:0043234,GO:0005525,GO:0006184,GO:0005200	GTPase activity, microtubule-based process, microtubule, nutrient reservoir activity, protein polymerization, protein complex, GTP binding, GTP catabolic process, structural constituent of cytoskeleton	Tubulin/FtsZ family, GTPase domain, Tubulin C-terminal domain	0	0	9	1	0	0	9	13	8	21	7	7	6	10	10	7	9	3	10	18	5	11
class1113:	0	5	0.017925	9	9.86667	Contracted	Qrob_T0112320.2/Qrob_T0229310.2/Qrob_T0313450.2/Qrob_T0446710.2/Qrob_T0378940.2	GO:0016887,GO:0005524,GO:0016020,GO:0016161,GO:0000272,GO:0017119,GO:0006891,GO:0016021,GO:0005515,GO:0005975	ATPase activity, ATP binding, membrane, beta-amylase activity, polysaccharide catabolic process, Golgi transport complex, intra-Golgi vesicle-mediated transport, integral component of membrane, protein binding, carbohydrate metabolic process	ABC-2 type transporter, ABC transporter, Glycosyl hydrolase family 14	0	0	4	0.8	1	0.2	5	12	9	12	7	8	7	9	9	8	9	9	8	24	7	10
class1114:	0	0	0.004524	3	10.2	Contracted		NA			0	-	0	-	0	-	0	1	6	0	1	0	2	0	3	1	0	0	10	29	73	27
class1115:	0	21	1e-06	9	8.73333	Expanded	Qrob_T0007750.2/Qrob_T0058510.2/Qrob_T0058520.2/Qrob_T0111540.2/Qrob_T0111560.2/Qrob_T0415520.2/Qrob_T0415570.2/Qrob_T0415580.2/Qrob_T0502640.2/Qrob_T0541380.2/Qrob_T0575530.2/Qrob_T0575540.2/Qrob_T0693450.2/Qrob_T0752080.2/Qrob_T0752130.2/Qrob_T0058490.2/Qrob_T0415530.2/Qrob_T0575520.2/Qrob_T0415590.2/Qrob_T0415540.2/Qrob_T0502670.2	GO:0055114,GO:0020037,GO:0016705,GO:0005506,GO:0005515,GO:0009055	oxidation-reduction process, heme binding, oxidoreductase activity, acting on paired donors, with incorporation or reduction of molecular oxygen, iron ion binding, protein binding, electron carrier activity	Cytochrome P450	18	0.857143	3	0.142857	0	0	21	5	12	7	0	19	21	5	25	5	7	5	2	14	1	3
class1116:	0	2	0.000211	8	10	Contracted	Qrob_T0424740.2/Qrob_T0360070.2	GO:0055085,GO:0016021,GO:0022857,GO:0005515,GO:0005215,GO:0016020,GO:0022891,GO:0006468,GO:0005524,GO:0004672	transmembrane transport, integral component of membrane, transmembrane transporter activity, protein binding, transporter activity, membrane, substrate-specific transmembrane transporter activity, protein phosphorylation, ATP binding, protein kinase activity	Sugar (and other) transporter	0	0	2	1	0	0	2	5	5	8	12	10	27	13	7	3	14	15	7	13	5	6
class1117:	0	10	0.885234	10	9.46667	NoChange	Qrob_T0159900.2/Qrob_T0390710.2/Qrob_T0390720.2/Qrob_T0566570.2/Qrob_T0566590.2/Qrob_T0566600.2/Qrob_T0566610.2/Qrob_T0566620.2/Qrob_T0654360.2/Qrob_T0118190.2	GO:0016887,GO:0005524,GO:0016020,GO:0003676	ATPase activity, ATP binding, membrane, nucleic acid binding	ABC transporter, ABC-2 type transporter	7	0.7	3	0.3	0	0	10	13	8	15	9	9	20	4	6	3	4	11	7	21	5	7
class1118:	0	4	0.004271	9	9.73333	Contracted	Qrob_T0112680.2/Qrob_T0247890.2/Qrob_T0379870.2/Qrob_T0501300.2	GO:0005992,GO:0003824,GO:0005515,GO:0008152	trehalose biosynthetic process, catalytic activity, protein binding, metabolic process	Trehalose-phosphatase, Glycosyltransferase family 20	0	0	4	1	0	0	4	14	9	13	8	8	9	9	10	6	9	8	8	20	7	8
class1119:	0	6	0.065697	9	9.6	Contracted	Qrob_T0084140.2/Qrob_T0178170.2/Qrob_T0397960.2/Qrob_T0521900.2/Qrob_T0521910.2/Qrob_T0521940.2	GO:0055085,GO:0005524,GO:0003676	transmembrane transport, ATP binding, nucleic acid binding	OPT oligopeptide transporter protein	3	0.5	3	0.5	0	0	6	13	6	13	7	8	17	9	12	8	8	9	8	15	6	5
class1120:	0.001	7	0.299812	9	9.53333	Contracted	Qrob_T0030280.2/Qrob_T0055900.2/Qrob_T0142560.2/Qrob_T0446330.2/Qrob_T0674160.2/Qrob_T0457750.2/Qrob_T0457770.2	GO:0055085,GO:0016020,GO:0006810,GO:0005215,GO:0016021,GO:0022857,GO:0022891	transmembrane transport, membrane, transport, transporter activity, integral component of membrane, transmembrane transporter activity, substrate-specific transmembrane transporter activity	Permease family, Sugar (and other) transporter	0	0	6	0.857143	1	0.142857	7	8	8	12	7	8	8	11	8	8	11	8	7	23	8	8
class1121:	0.002	14	0.042273	10	9.06667	Expanded	Qrob_T0040070.2/Qrob_T0161920.2/Qrob_T0291840.2/Qrob_T0291920.2/Qrob_T0050900.2/Qrob_T0696990.2/Qrob_T0201910.2/Qrob_T0291880.2/Qrob_T0670780.2/Qrob_T0201940.2/Qrob_T0381190.2/Qrob_T0291870.2/Qrob_T0167800.2/Qrob_T0381200.2	GO:0003824	catalytic activity	Raffinose synthase or seed imbibition protein Sip1	8	0.571429	6	0.428571	0	0	14	11	9	13	8	9	16	5	6	7	5	10	8	12	6	11
class1122:	0	1	0.63165	1	9.93333	NoChange	Qrob_T0137230.2	GO:0006468,GO:0005524,GO:0004672,GO:0005515	protein phosphorylation, ATP binding, protein kinase activity, protein binding	NA	0	0	0	0	1	1	1	0	0	0	149	0	0	0	0	0	0	0	0	0	0	0
class1123:	0	19	0.000117	10	8.66667	Expanded	Qrob_T0059670.2/Qrob_T0059680.2/Qrob_T0059730.2/Qrob_T0059740.2/Qrob_T0186030.2/Qrob_T0514760.2/Qrob_T0514790.2/Qrob_T0649610.2/Qrob_T0649630.2/Qrob_T0649650.2/Qrob_T0649690.2/Qrob_T0649700.2/Qrob_T0649730.2/Qrob_T0649770.2/Qrob_T0649780.2/Qrob_T0765490.2/Qrob_T0514800.2/Qrob_T0649680.2/Qrob_T0649670.2	GO:0048544,GO:0006468,GO:0005524,GO:0004672,GO:0005529,GO:0005515	recognition of pollen, protein phosphorylation, ATP binding, protein kinase activity, protein binding	S-locus glycoprotein family, PAN-like domain, D-mannose binding lectin, PAN domain	18	0.947368	1	0.0526316	0	0	19	13	8	11	9	4	30	0	4	3	0	9	10	17	3	9
class1124:	0	4	0.01292	8	9.6	Contracted	Qrob_T0412880.2/Qrob_T0706870.2/Qrob_T0159550.2/Qrob_T0674120.2	GO:0006468,GO:0004672,GO:0005524,GO:0045454,GO:0015035,GO:0009055	protein phosphorylation, protein kinase activity, ATP binding, cell redox homeostasis, protein disulfide oxidoreductase activity, electron carrier activity	Protein kinase domain	0	0	4	1	0	0	4	16	6	16	6	6	11	10	8	8	10	8	7	18	6	8
class1125:	0	4	0.01292	8	9.46667	Contracted	Qrob_T0010050.2/Qrob_T0264630.2/Qrob_T0508320.2/Qrob_T0761210.2	GO:0006468,GO:0005524,GO:0004672,GO:0006355,GO:0005739,GO:0003690	protein phosphorylation, ATP binding, protein kinase activity, regulation of transcription, DNA-templated, mitochondrion, double-stranded DNA binding	Protein kinase domain	0	0	4	1	0	0	4	18	6	13	8	5	6	14	8	6	13	5	7	21	5	7
class1126:	0	17	0.000164	9	8.6	Expanded	Qrob_T0157970.2/Qrob_T0157990.2/Qrob_T0291650.2/Qrob_T0291660.2/Qrob_T0291670.2/Qrob_T0291680.2/Qrob_T0291690.2/Qrob_T0291700.2/Qrob_T0291710.2/Qrob_T0291720.2/Qrob_T0291730.2/Qrob_T0291740.2/Qrob_T0291750.2/Qrob_T0291760.2/Qrob_T0291770.2/Qrob_T0291780.2/Qrob_T0300590.2	GO:0009733	response to auxin	Auxin responsive protein	16	0.941176	1	0.0588235	0	0	17	2	7	12	9	7	3	4	31	13	7	5	0	13	5	11
class1127:	0	11	0.476778	10	9	Expanded	Qrob_T0307930.2/Qrob_T0307940.2/Qrob_T0307950.2/Qrob_T0307970.2/Qrob_T0307980.2/Qrob_T0307990.2/Qrob_T0308000.2/Qrob_T0308010.2/Qrob_T0308020.2/Qrob_T0308030.2/Qrob_T0308050.2	NA		Arabidopsis protein of unknown function	11	1	0	0	0	0	11	8	7	16	7	0	32	3	0	14	2	6	4	23	7	6
class1128:	0	0	0.192457	1	9.66667	Contracted		GO:0006491	N-glycan processing		0	-	0	-	0	-	0	145	0	0	0	0	0	0	0	0	0	0	0	0	0	0
class1129:	0	5	0.052476	8	9.26667	Contracted	Qrob_T0137360.2/Qrob_T0319290.2/Qrob_T0410540.2/Qrob_T0598430.2/Qrob_T0664170.2	GO:0006468,GO:0004672,GO:0005524,GO:0005515	protein phosphorylation, protein kinase activity, ATP binding, protein binding	TPR repeat, Protein tyrosine kinase	0	0	5	1	0	0	5	15	10	14	7	7	7	12	7	8	12	7	6	13	7	7
class1130:	0	23	0	9	8	Expanded	Qrob_T0186950.2/Qrob_T0186960.2/Qrob_T0186970.2/Qrob_T0415910.2/Qrob_T0546060.2/Qrob_T0595310.2/Qrob_T0601400.2/Qrob_T0601420.2/Qrob_T0756640.2/Qrob_T0329630.2/Qrob_T0329640.2/Qrob_T0329650.2/Qrob_T0329660.2/Qrob_T0329670.2/Qrob_T0329690.2/Qrob_T0329700.2/Qrob_T0329710.2/Qrob_T0329730.2/Qrob_T0329740.2/Qrob_T0567370.2/Qrob_T0567380.2/Qrob_T0622940.2/Qrob_T0329720.2	GO:0005524,GO:0016787,GO:0009507,GO:0006281,GO:0004003,GO:0003677,GO:0006886,GO:0005515	ATP binding, hydrolase activity, chloroplast, DNA repair, ATP-dependent DNA helicase activity, DNA binding, intracellular protein transport, protein binding	AAA domain, UvrD/REP helicase N-terminal domain, UvrD-like helicase C-terminal domain, NA	16	0.695652	7	0.304348	0	0	23	11	9	11	9	8	22	6	8	3	8	7	3	8	4	3
class1131:	0	4	0.039932	7	9.26667	Contracted	Qrob_T0026320.2/Qrob_T0200000.2/Qrob_T0613620.2/Qrob_T0642200.2	NA		GH3 auxin-responsive promoter	0	0	4	1	0	0	4	12	5	9	6	7	6	14	8	6	17	6	5	16	5	17
class1132:	0	9	0.878215	9	8.93333	NoChange	Qrob_T0148890.2/Qrob_T0313880.2/Qrob_T0478440.2/Qrob_T0745990.2/Qrob_T0746000.2/Qrob_T0240890.2/Qrob_T0448890.2/Qrob_T0448950.2/Qrob_T0448960.2	GO:0005515,GO:0003676	protein binding, nucleic acid binding	Piwi domain, PAZ domain, Domain of unknown function (DUF1785)	2	0.222222	7	0.777778	0	0	9	12	7	10	6	11	10	7	9	5	6	11	7	17	6	10
class1133:	0	7	0.299812	9	9.06667	Contracted	Qrob_T0373570.2/Qrob_T0619500.2/Qrob_T0568340.2/Qrob_T0568450.2/Qrob_T0632720.2/Qrob_T0632710.2/Qrob_T0310920.2	GO:0004386,GO:0005524,GO:0003676,GO:0008289,GO:0003723,GO:0008026,GO:0004553,GO:0005975,GO:0006397	helicase activity, ATP binding, nucleic acid binding, lipid binding, RNA binding, ATP-dependent helicase activity, hydrolase activity, hydrolyzing O-glycosyl compounds, carbohydrate metabolic process, mRNA processing	Oligonucleotide/oligosaccharide-binding (OB)-fold, S1 RNA binding domain, Probable ATP-dependent RNA helicase prh1 OS Schizosaccharomyces pombe (strain 972 / ATCC 24843) GN prh1 PE 3 SV 2, Probable pre-mRNA-splicing factor ATP-dependent RNA helicase mog-4 OS Caenorhabditis elegans GN mog-4 PE 1 SV 2, Pre-mRNA-splicing factor ATP-dependent RNA helicase prp22 OS Schizosaccharomyces pombe (strain 97…	0	0	6	0.857143	1	0.142857	7	2	17	9	14	11	7	4	10	7	10	5	8	17	7	8
class1134:	0	8	0.650289	9	8.93333	Contracted	Qrob_T0068370.2/Qrob_T0287440.2/Qrob_T0441170.2/Qrob_T0442660.2/Qrob_T0711470.2/Qrob_T0422470.2/Qrob_T0492380.2/Qrob_T0492370.2	GO:0033926,GO:0046923,GO:0016021,GO:0006621,GO:0003824	glycopeptide alpha-N-acetylgalactosaminidase activity, ER retention sequence binding, integral component of membrane, protein retention in ER lumen, catalytic activity	Alkaline and neutral invertase	0	0	8	1	0	0	8	16	9	12	7	7	8	9	8	5	9	11	8	13	5	7
class1135:	0	6	0.603485	7	9	Contracted	Qrob_T0053750.2/Qrob_T0053760.2/Qrob_T0337790.2/Qrob_T0337740.2/Qrob_T0337760.2/Qrob_T0730700.2	GO:0006629,GO:0071805,GO:0016020,GO:0015079,GO:0008152	lipid metabolic process, potassium ion transmembrane transport, membrane, potassium ion transmembrane transporter activity, metabolic process	Patatin-like phospholipase	5	0.833333	1	0.166667	0	0	6	21	8	23	7	6	26	3	1	3	3	14	6	4	4	6
class1136:	0	6	0.603485	7	8.93333	Contracted	Qrob_T0491140.2/Qrob_T0712080.2/Qrob_T0712090.2/Qrob_T0544750.2/Qrob_T0349760.2/Qrob_T0491050.2	GO:0055114,GO:0016491,GO:0008270	oxidation-reduction process, oxidoreductase activity, zinc ion binding	Alcohol dehydrogenase GroES-like domain, Zinc-binding dehydrogenase	6	1	0	0	0	0	6	21	15	9	10	4	22	5	5	3	6	15	4	6	5	4
class1137:	0	4	0.01292	8	9.06667	Contracted	Qrob_T0289670.2/Qrob_T0585530.2/Qrob_T0677860.2/Qrob_T0747430.2	GO:0016627,GO:0016021,GO:0006629,GO:0005737	oxidoreductase activity, acting on the CH-CH group of donors, integral component of membrane, lipid metabolic process, cytoplasm	Actin	0	0	4	1	0	0	4	14	6	10	6	7	9	12	13	8	11	4	5	18	5	8
class1138:	0	2	0.000211	8	9.2	Contracted	Qrob_T0383590.2/Qrob_T0749970.2	GO:0005975,GO:0004553	carbohydrate metabolic process, hydrolase activity, hydrolyzing O-glycosyl compounds	Glycosyl hydrolase family 3 N terminal domain, Glycosyl hydrolase family 3 C-terminal domain	1	0.5	1	0.5	0	0	2	17	12	8	7	7	11	8	10	8	8	9	5	15	7	6
class1139:	0	3	0.00134	8	9.06667	Contracted	Qrob_T0642010.2/Qrob_T0173100.2/Qrob_T0087800.2	GO:0006468,GO:0005524,GO:0004672,GO:0055114,GO:0016702	protein phosphorylation, ATP binding, protein kinase activity, oxidation-reduction process, oxidoreductase activity, acting on single donors with incorporation of molecular oxygen, incorporation of two atoms of oxygen	Protein kinase domain	0	0	3	1	0	0	3	12	6	11	9	7	8	11	7	7	10	8	6	22	5	7
class1140:	0	25	0	10	7.6	Expanded	Qrob_T0124680.2/Qrob_T0124710.2/Qrob_T0124750.2/Qrob_T0124770.2/Qrob_T0172200.2/Qrob_T0172500.2/Qrob_T0172530.2/Qrob_T0172540.2/Qrob_T0190180.2/Qrob_T0190210.2/Qrob_T0192710.2/Qrob_T0519170.2/Qrob_T0519180.2/Qrob_T0539240.2/Qrob_T0539260.2/Qrob_T0539290.2/Qrob_T0613830.2/Qrob_T0699920.2/Qrob_T0718360.2/Qrob_T0730350.2/Qrob_T0190130.2/Qrob_T0172250.2/Qrob_T0172440.2/Qrob_T0344410.2/Qrob_T0190240.2	GO:0043531,GO:0005515,GO:0008234,GO:0006508,GO:0006468,GO:0005524,GO:0004672,GO:0006915	ADP binding, protein binding, cysteine-type peptidase activity, proteolysis, protein phosphorylation, ATP binding, protein kinase activity, apoptotic process	Arabidopsis broad-spectrum mildew resistance protein RPW8, Leucine Rich Repeat, NB-ARC domain, Protein kinase domain	21	0.84	4	0.16	0	0	25	27	11	5	23	2	5	2	0	2	2	14	3	15	2	1
class1141:	0	10	0.164165	8	8.53333	Expanded	Qrob_T0170510.2/Qrob_T0170540.2/Qrob_T0170550.2/Qrob_T0687300.2/Qrob_T0687310.2/Qrob_T0687320.2/Qrob_T0687330.2/Qrob_T0687340.2/Qrob_T0703800.2/Qrob_T0703830.2	GO:0016758,GO:0008152,GO:0008270,GO:0003676,GO:0005515	transferase activity, transferring hexosyl groups, metabolic process, zinc ion binding, nucleic acid binding, protein binding	UDP-glucoronosyl and UDP-glucosyl transferase	10	1	0	0	0	0	10	9	9	10	14	3	29	5	8	5	5	1	10	8	1	11
class1142:	0	1	1.2e-05	8	9.06667	Contracted	Qrob_T0021020.2	GO:0006468,GO:0004672,GO:0005524,GO:0046872,GO:0005515	protein phosphorylation, protein kinase activity, ATP binding, metal ion binding, protein binding	Protein kinase domain	0	0	0	0	1	1	1	16	7	10	7	7	7	10	8	8	10	7	6	22	4	7
class1143:	0	11	0.093324	8	8.33333	Expanded	Qrob_T0204370.2/Qrob_T0204390.2/Qrob_T0204440.2/Qrob_T0204450.2/Qrob_T0610140.2/Qrob_T0610150.2/Qrob_T0204410.2/Qrob_T0229540.2/Qrob_T0229650.2/Qrob_T0324550.2/Qrob_T0472220.2	GO:0055085,GO:0016020,GO:0005515,GO:0006468,GO:0004672,GO:0015979,GO:0009523,GO:0005524,GO:0006810,GO:0016021,GO:0042626	transmembrane transport, membrane, protein binding, protein phosphorylation, protein kinase activity, photosynthesis, photosystem II, ATP binding, transport, integral component of membrane, ATPase activity, coupled to transmembrane movement of substances	Mechanosensitive ion channel, Protein tyrosine kinase	7	0.636364	4	0.363636	0	0	11	15	5	9	7	9	23	7	5	6	7	7	6	8	5	6
class1144:	0	3	0.00134	8	8.73333	Contracted	Qrob_T0106460.2/Qrob_T0106490.2/Qrob_T0285210.2	GO:0055085,GO:0022857,GO:0016021,GO:0008270,GO:0005515,GO:0005215,GO:0016020,GO:0022891	transmembrane transport, transmembrane transporter activity, integral component of membrane, zinc ion binding, protein binding, transporter activity, membrane, substrate-specific transmembrane transporter activity	Sugar (and other) transporter	3	1	0	0	0	0	3	25	12	6	5	5	12	5	10	12	5	3	4	15	6	6
class1145:	0	6	0.845495	6	8.46667	NoChange	Qrob_T0274280.2/Qrob_T0465970.2/Qrob_T0466000.2/Qrob_T0468780.2/Qrob_T0680560.2/Qrob_T0720090.2	GO:0006468,GO:0005524,GO:0004672,GO:0030247	protein phosphorylation, ATP binding, protein kinase activity, polysaccharide binding	Protein kinase domain	5	0.833333	1	0.166667	0	0	6	50	1	18	1	11	7	0	5	0	0	3	5	11	2	13
class1146:	0	20	0	7	7.46667	Expanded	Qrob_T0319190.2/Qrob_T0319200.2/Qrob_T0319210.2/Qrob_T0319240.2/Qrob_T0455240.2/Qrob_T0455290.2/Qrob_T0319220.2/Qrob_T0339240.2/Qrob_T0339250.2/Qrob_T0339260.2/Qrob_T0339270.2/Qrob_T0339340.2/Qrob_T0339400.2/Qrob_T0339410.2/Qrob_T0339420.2/Qrob_T0339430.2/Qrob_T0339460.2/Qrob_T0426520.2/Qrob_T0303850.2/Qrob_T0455300.2	NA		Hsp20/alpha crystallin family	19	0.95	1	0.05	0	0	20	11	4	6	7	6	19	4	5	7	4	2	6	15	9	7
class1147:	0	2	0.000722	7	8.6	Contracted	Qrob_T0115480.2/Qrob_T0503160.2	GO:0006950,GO:0006468,GO:0004672,GO:0005524,GO:0003824,GO:0008253,GO:0005737,GO:0000287,GO:0017119	response to stress, protein phosphorylation, protein kinase activity, ATP binding, catalytic activity ', 5'-nucleotidase activity, 'cytoplasm, magnesium ion binding, Golgi transport complex	Protein kinase domain, Universal stress protein family	0	0	2	1	0	0	2	17	8	11	9	4	5	11	6	6	11	5	6	19	6	5
class1148:	0	6	0.603485	7	8.33333	Contracted	Qrob_T0154380.2/Qrob_T0405710.2/Qrob_T0488440.2/Qrob_T0546290.2/Qrob_T0713140.2/Qrob_T0553370.2	GO:0005515,GO:0006355	protein binding, regulation of transcription, DNA-templated	WD domain, G-beta repeat	0	0	6	1	0	0	6	15	7	11	6	6	22	5	5	3	5	6	6	12	6	10
class1149:	0	5	0.241208	7	8.33333	Contracted	Qrob_T0055690.2/Qrob_T0055720.2/Qrob_T0055700.2/Qrob_T0055730.2/Qrob_T0055750.2	GO:0006508,GO:0004185	proteolysis, serine-type carboxypeptidase activity	Serine carboxypeptidase	5	1	0	0	0	0	5	3	10	8	5	7	24	12	6	6	19	9	6	5	1	4
class1150:	0.006	8	0.869698	8	8.06667	NoChange	Qrob_T0137740.2/Qrob_T0250400.2/Qrob_T0288260.2/Qrob_T0542790.2/Qrob_T0542800.2/Qrob_T0542810.2/Qrob_T0622900.2/Qrob_T0676300.2	GO:0051082,GO:0006950,GO:0006457,GO:0005524,GO:0008017,GO:0000910,GO:0000226,GO:0006351,GO:0003899,GO:0003677	unfolded protein binding, response to stress, protein folding, ATP binding, microtubule binding, cytokinesis, microtubule cytoskeleton organization, transcription, DNA-templated, DNA-directed RNA polymerase activity, DNA binding	Histidine kinase-, DNA gyrase B-, and HSP90-like ATPase, Hsp90 protein	3	0.375	5	0.625	0	0	8	11	6	11	8	6	12	7	9	6	7	5	6	14	6	7
class1151:	0	10	0.074247	7	7.93333	Expanded	Qrob_T0046900.2/Qrob_T0161140.2/Qrob_T0640210.2/Qrob_T0640230.2/Qrob_T0161080.2/Qrob_T0161120.2/Qrob_T0640180.2/Qrob_T0640220.2/Qrob_T0640240.2/Qrob_T0640260.2	GO:0006468,GO:0004672,GO:0005524,GO:0003677,GO:0006355,GO:0005634,GO:0008601,GO:0000159	protein phosphorylation, protein kinase activity, ATP binding, DNA binding, regulation of transcription, DNA-templated, nucleus, protein phosphatase type 2A regulator activity, protein phosphatase type 2A complex	Salt stress response/antifungal, Protein kinase domain	9	0.9	1	0.1	0	0	10	7	4	6	4	5	40	6	6	4	5	7	4	12	4	5
class1152:	0	3	0.170899	5	8.4	Contracted	Qrob_T0063320.2/Qrob_T0220960.2/Qrob_T0151590.2	GO:0043531,GO:0005524,GO:0005515,GO:0007165,GO:0043565,GO:0006355,GO:0003700,GO:0006915	ADP binding, ATP binding, protein binding, signal transduction, sequence-specific DNA binding, regulation of transcription, DNA-templated, sequence-specific DNA binding transcription factor activity, apoptotic process	NB-ARC domain	1	0.333333	0	0	2	0.666667	3	7	1	57	17	5	0	0	2	0	0	3	5	12	0	17
class1153:	0	0	0.192457	1	8.6	Contracted		NA			0	-	0	-	0	-	0	0	129	0	0	0	0	0	0	0	0	0	0	0	0	0
class1154:	0	0	0.5	0	8.6	NoChange		NA			0	-	0	-	0	-	0	0	0	0	0	0	0	0	0	129	0	0	0	0	0	0
class1155:	0	9	0.007161	5	7.93333	Expanded	Qrob_T0198950.2/Qrob_T0198980.2/Qrob_T0373540.2/Qrob_T0379090.2/Qrob_T0490330.2/Qrob_T0490340.2/Qrob_T0490350.2/Qrob_T0512580.2/Qrob_T0512620.2	GO:0055114,GO:0020037,GO:0016705,GO:0005506,GO:0009055	oxidation-reduction process, heme binding, oxidoreductase activity, acting on paired donors, with incorporation or reduction of molecular oxygen, iron ion binding, electron carrier activity	Cytochrome P450	8	0.888889	1	0.111111	0	0	9	6	2	4	0	3	9	30	0	9	33	2	10	0	7	4
class1156:	0.001	6	0.603485	7	8.13333	Contracted	Qrob_T0085660.2/Qrob_T0090610.2/Qrob_T0090620.2/Qrob_T0090650.2/Qrob_T0502850.2/Qrob_T0502880.2	GO:0004575,GO:0004564,GO:0004553,GO:0005975	sucrose alpha-glucosidase activity, beta-fructofuranosidase activity, hydrolase activity, hydrolyzing O-glycosyl compounds, carbohydrate metabolic process	Glycosyl hydrolases family 32 N-terminal domain, Glycosyl hydrolases family 32 C terminal	5	0.833333	1	0.166667	0	0	6	6	8	8	7	7	8	8	10	6	8	6	6	21	5	8
class1157:	0	16	1e-06	6	7.46667	Expanded	Qrob_T0333350.2/Qrob_T0333360.2/Qrob_T0333410.2/Qrob_T0333710.2/Qrob_T0333790.2/Qrob_T0449970.2/Qrob_T0449980.2/Qrob_T0448920.2/Qrob_T0333620.2/Qrob_T0333700.2/Qrob_T0333780.2/Qrob_T0333590.2/Qrob_T0524140.2/Qrob_T0333770.2/Qrob_T0333670.2/Qrob_T0524150.2	GO:0055114,GO:0016491,GO:0008270	oxidation-reduction process, oxidoreductase activity, zinc ion binding	Zinc-binding dehydrogenase	16	1	0	0	0	0	16	17	7	18	5	3	20	7	3	4	10	5	4	4	2	3
class1158:	0	0	0.5	0	8.53333	NoChange		NA			0	-	0	-	0	-	0	0	0	0	0	0	0	0	128	0	0	0	0	0	0	0
class1159:	0	3	0.00873	7	8.26667	Contracted	Qrob_T0527880.2/Qrob_T0527870.2/Qrob_T0093520.2	GO:0016301,GO:0008152,GO:0005524,GO:0006096,GO:0004332,GO:0005515,GO:0008168,GO:0015937,GO:0004140,GO:0009116,GO:0003824,GO:0004849,GO:0044206	kinase activity, metabolic process, ATP binding, glycolysis, fructose-bisphosphate aldolase activity, protein binding, methyltransferase activity, coenzyme A biosynthetic process, dephospho-CoA kinase activity, nucleoside metabolic process, catalytic activity, uridine kinase activity, UMP salvage	Fructose-bisphosphate aldolase class-I, Plant protein of unknown function (DUF868), Phosphoribulokinase / Uridine kinase family	0	0	1	0.333333	2	0.666667	3	10	8	10	6	6	9	10	6	5	11	7	7	17	5	7
class1160:	0	4	0.01292	8	8.2	Contracted	Qrob_T0066860.2/Qrob_T0623040.2/Qrob_T0157110.2/Qrob_T0166020.2	GO:0005975,GO:0004553,GO:0003824	carbohydrate metabolic process, hydrolase activity, hydrolyzing O-glycosyl compounds, catalytic activity	Glycosyl hydrolase family 9	1	0.25	3	0.75	0	0	4	3	8	12	10	9	8	9	5	7	9	6	7	17	6	7
class1161:	0	10	0.164165	8	7.73333	Expanded	Qrob_T0079520.2/Qrob_T0079560.2/Qrob_T0079580.2/Qrob_T0079590.2/Qrob_T0422750.2/Qrob_T0740920.2/Qrob_T0519710.2/Qrob_T0652140.2/Qrob_T0457080.2/Qrob_T0724630.2	GO:0055114,GO:0020037,GO:0016705,GO:0005506,GO:0009055	oxidation-reduction process, heme binding, oxidoreductase activity, acting on paired donors, with incorporation or reduction of molecular oxygen, iron ion binding, electron carrier activity	Cytochrome P450	7	0.7	2	0.2	1	0.1	10	12	5	18	15	3	18	1	7	2	2	9	9	6	1	8
class1162:	0	0	0.5	0	8.4	NoChange		GO:0008270,GO:0003676,GO:0006412,GO:0005840,GO:0003735	zinc ion binding, nucleic acid binding, translation, ribosome, structural constituent of ribosome		0	-	0	-	0	-	0	0	0	0	0	0	0	0	126	0	0	0	0	0	0	0
class1163:	0	5	0.241208	7	8	Contracted	Qrob_T0137680.2/Qrob_T0202050.2/Qrob_T0558880.2/Qrob_T0145170.2/Qrob_T0345480.2	GO:0005515,GO:0008017,GO:0007018,GO:0005524,GO:0003777,GO:0005871	protein binding, microtubule binding, microtubule-based movement, ATP binding, microtubule motor activity, kinesin complex	Kinesin motor domain, Calponin homology (CH) domain	0	0	5	1	0	0	5	12	6	11	6	6	7	8	6	6	9	7	6	18	6	6
class1164:	0	11	0.093324	8	7.6	Expanded	Qrob_T0254270.2/Qrob_T0254290.2/Qrob_T0355780.2/Qrob_T0355790.2/Qrob_T0455210.2/Qrob_T0572110.2/Qrob_T0572120.2/Qrob_T0572170.2/Qrob_T0327490.2/Qrob_T0482700.2/Qrob_T0603780.2	GO:0016021,GO:0006952,GO:0008219	integral component of membrane, defense response, cell death	Mlo family	8	0.727273	3	0.272727	0	0	11	8	6	11	4	5	10	8	5	6	8	7	6	20	4	6
class1165:	0	3	0.00873	7	8.13333	Contracted	Qrob_T0049820.2/Qrob_T0246520.2/Qrob_T0338870.2	GO:0046872,GO:0007165,GO:0005515,GO:0032065,GO:0005938,GO:0005543	metal ion binding, signal transduction, protein binding, cortical protein anchoring, cell cortex, phospholipid binding	Transcription factor BRX N-terminal domain, Regulator of chromosome condensation (RCC1) repeat, Transcription factor regulating root and shoot growth via Pin3	0	0	3	1	0	0	3	15	6	9	4	7	6	9	4	6	9	6	7	20	7	7
class1166:	0	6	0.271899	8	7.93333	Contracted	Qrob_T0098800.2/Qrob_T0130800.2/Qrob_T0200590.2/Qrob_T0212170.2/Qrob_T0426910.2/Qrob_T0694370.2	GO:0055114,GO:0020037,GO:0016705,GO:0005506,GO:0009055	oxidation-reduction process, heme binding, oxidoreductase activity, acting on paired donors, with incorporation or reduction of molecular oxygen, iron ion binding, electron carrier activity	Cytochrome P450	2	0.333333	4	0.666667	0	0	6	22	9	13	4	4	11	0	22	4	0	4	3	14	3	6
class1167:	0	0	0.5	0	8.33333	NoChange		NA			0	-	0	-	0	-	0	0	0	0	0	0	0	0	125	0	0	0	0	0	0	0
class1168:	0	2	0.000722	7	8.13333	Contracted	Qrob_T0457050.2/Qrob_T0332850.2	GO:0005515,GO:0006468,GO:0004672,GO:0005524,GO:0008289	protein binding, protein phosphorylation, protein kinase activity, ATP binding, lipid binding	Protein tyrosine kinase, Leucine rich repeat N-terminal domain	0	0	1	0.5	1	0.5	2	11	6	12	5	7	6	9	7	8	9	6	6	18	6	6
class1169:	0	8	0.869698	8	7.66667	NoChange	Qrob_T0260580.2/Qrob_T0381330.2/Qrob_T0381340.2/Qrob_T0270620.2/Qrob_T0510480.2/Qrob_T0747230.2/Qrob_T0747240.2/Qrob_T0381360.2	GO:0055085,GO:0016021	transmembrane transport, integral component of membrane	Nodulin-like, Major Facilitator Superfamily	5	0.625	3	0.375	0	0	8	15	8	6	7	5	13	3	9	15	2	5	5	14	3	5
class1170:	0	8	0.39219	7	7.6	Expanded	Qrob_T0398540.2/Qrob_T0504480.2/Qrob_T0504520.2/Qrob_T0504550.2/Qrob_T0504560.2/Qrob_T0504410.2/Qrob_T0504510.2/Qrob_T0504430.2	GO:0055085,GO:0016020,GO:0015297,GO:0015238,GO:0006855	transmembrane transport, membrane, antiporter activity, drug transmembrane transporter activity, drug transmembrane transport	MatE	8	1	0	0	0	0	8	2	4	10	5	12	8	15	6	1	14	3	6	17	6	5
class1171:	0	0	0.017627	2	8.13333	Contracted		GO:0009733	response to auxin		0	-	0	-	0	-	0	3	7	0	0	0	0	0	0	0	1	7	0	104	0	0
class1172:	0	0	0.5	0	8.13333	NoChange		NA			0	-	0	-	0	-	0	0	0	0	0	0	0	0	0	122	0	0	0	0	0	0
class1173:	0	4	0.039932	7	7.8	Contracted	Qrob_T0085930.2/Qrob_T0089950.2/Qrob_T0516170.2/Qrob_T0546540.2	GO:0016021,GO:0008270,GO:0009055,GO:0006468,GO:0005524,GO:0004672	integral component of membrane, zinc ion binding, electron carrier activity, protein phosphorylation, ATP binding, protein kinase activity	Endomembrane protein 70	0	0	4	1	0	0	4	15	5	9	9	5	7	7	11	6	7	5	5	17	4	5
class1174:	0	6	0.603485	7	7.66667	Contracted	Qrob_T0618310.2/Qrob_T0294610.2/Qrob_T0618320.2/Qrob_T0448990.2/Qrob_T0291470.2/Qrob_T0036040.2	GO:0003824,GO:0016020,GO:0006810,GO:0005215,GO:0016787,GO:0006857,GO:0055085,GO:0016021,GO:0008152	catalytic activity, membrane, transport, transporter activity, hydrolase activity, oligopeptide transport, transmembrane transport, integral component of membrane, metabolic process	MAC/Perforin domain, Type I phosphodiesterase / nucleotide pyrophosphatase, POT family	1	0.166667	5	0.833333	0	0	6	11	6	10	7	8	8	2	11	6	2	5	6	19	6	8
class1175:	0.012	5	0.241208	7	7.66667	Contracted	Qrob_T0087430.2/Qrob_T0131800.2/Qrob_T0728610.2/Qrob_T0561310.2/Qrob_T0728600.2	GO:0008017,GO:0000910,GO:0000226	microtubule binding, cytokinesis, microtubule cytoskeleton organization	Microtubule associated protein (MAP65/ASE1 family), PMR5 N terminal Domain	0	0	4	0.8	1	0.2	5	8	6	9	5	7	7	10	7	6	10	6	6	16	6	6
class1176:	0	0	0.192457	1	8	Contracted		NA			0	-	0	-	0	-	0	0	0	0	0	0	0	11	0	0	0	0	0	109	0	0
class1177:	0	26	0	8	6.26667	Expanded	Qrob_T0086280.2/Qrob_T0086430.2/Qrob_T0303230.2/Qrob_T0303330.2/Qrob_T0311200.2/Qrob_T0311210.2/Qrob_T0311240.2/Qrob_T0311250.2/Qrob_T0311280.2/Qrob_T0311320.2/Qrob_T0324910.2/Qrob_T0353320.2/Qrob_T0353380.2/Qrob_T0735250.2/Qrob_T0086440.2/Qrob_T0303300.2/Qrob_T0310880.2/Qrob_T0311190.2/Qrob_T0311260.2/Qrob_T0311270.2/Qrob_T0353340.2/Qrob_T0311220.2/Qrob_T0311290.2/Qrob_T0657570.2/Qrob_T0273120.2…	GO:0016020,GO:0004970,GO:0005234,GO:0005215,GO:0006810,GO:0030288	membrane, ionotropic glutamate receptor activity, extracellular-glutamate-gated ion channel activity, transporter activity, transport, outer membrane-bounded periplasmic space	Bacterial extracellular solute-binding proteins, family 3, Ligand-gated ion channel, Receptor family ligand binding region	21	0.807692	2	0.0769231	3	0.115385	26	10	8	18	8	3	7	0	3	5	0	7	3	15	2	5
class1178:	0	0	0.004524	3	7.93333	Contracted		NA			0	-	0	-	0	-	0	3	19	26	0	0	4	13	2	0	17	0	0	1	6	28
class1179:	0	4	0.039932	7	7.66667	Contracted	Qrob_T0263960.2/Qrob_T0609950.2/Qrob_T0673220.2/Qrob_T0363780.2	GO:0003333,GO:0007031,GO:0005779	amino acid transmembrane transport, peroxisome organization, integral component of peroxisomal membrane	Transmembrane amino acid transporter protein	0	0	4	1	0	0	4	6	7	7	6	6	16	9	7	6	8	9	5	13	5	5
class1180:	0	27	0	6	6.13333	Expanded	Qrob_T0239440.2/Qrob_T0535080.2/Qrob_T0535090.2/Qrob_T0535100.2/Qrob_T0535160.2/Qrob_T0577560.2/Qrob_T0616300.2/Qrob_T0616310.2/Qrob_T0616360.2/Qrob_T0616390.2/Qrob_T0650550.2/Qrob_T0286960.2/Qrob_T0535070.2/Qrob_T0616380.2/Qrob_T0286970.2/Qrob_T0577570.2/Qrob_T0616370.2/Qrob_T0650610.2/Qrob_T0616290.2/Qrob_T0650570.2/Qrob_T0650580.2/Qrob_T0650600.2/Qrob_T0650590.2/Qrob_T0650620.2/Qrob_T0650630.2…	GO:0005515,GO:0005886	protein binding, plasma membrane	Domain of unknown function, Ankyrin repeats (3 copies), NA, Ankyrin repeat-containing protein At5g02620 OS Arabidopsis thaliana GN At5g02620 PE 1 SV 1, Ankyrin repeat-containing protein At2g01680 OS Arabidopsis thaliana GN At2g01680 PE 2 SV 1, Inversin-B OS Xenopus laevis GN invs-b PE 1 SV 1, Inversin-A OS Xenopus laevis GN invs-a PE 1 SV 1, Inversin OS Mus musculus GN Invs PE 1 SV 2	19	0.703704	8	0.296296	0	0	27	12	5	18	6	19	2	0	7	1	0	15	2	2	0	3
class1181:	0	0	0.192457	1	7.93333	Contracted		GO:0016021	integral component of membrane		0	-	0	-	0	-	0	0	0	1	0	0	1	0	1	1	0	0	1	2	111	1
class1182:	0	6	0.845495	6	7.46667	NoChange	Qrob_T0001900.2/Qrob_T0064310.2/Qrob_T0148900.2/Qrob_T0403220.2/Qrob_T0403240.2/Qrob_T0440000.2	GO:0016157,GO:0005985,GO:0005515,GO:0003676,GO:0016020,GO:0009058	sucrose synthase activity, sucrose metabolic process, protein binding, nucleic acid binding, membrane, biosynthetic process	Sucrose synthase, Glycosyl transferases group 1	2	0.333333	4	0.666667	0	0	6	21	6	7	6	5	15	6	4	4	6	5	5	12	4	6
class1183:	0	5	0.241208	7	7.53333	Contracted	Qrob_T0226340.2/Qrob_T0418880.2/Qrob_T0612280.2/Qrob_T0079100.2/Qrob_T0551000.2	GO:0030170,GO:0009058,GO:0016740,GO:0016769,GO:0003824	pyridoxal phosphate binding, biosynthetic process, transferase activity, transferase activity, transferring nitrogenous groups, catalytic activity	Aminotransferase class I and II	0	0	5	1	0	0	5	3	6	8	8	5	8	9	12	6	9	7	5	17	5	5
class1184:	0	3	0.00873	7	7.66667	Contracted	Qrob_T0326790.2/Qrob_T0386950.2/Qrob_T0758210.2	GO:0016740,GO:0004372,GO:0006544,GO:0006563,GO:0003824,GO:0030170	transferase activity, glycine hydroxymethyltransferase activity, glycine metabolic process, L-serine metabolic process, catalytic activity, pyridoxal phosphate binding	Serine hydroxymethyltransferase	1	0.333333	2	0.666667	0	0	3	16	7	9	6	5	8	7	7	7	7	8	6	12	4	6
class1185:	0	24	0	8	6.26667	Expanded	Qrob_T0046520.2/Qrob_T0120980.2/Qrob_T0121020.2/Qrob_T0121030.2/Qrob_T0121040.2/Qrob_T0490530.2/Qrob_T0121070.2/Qrob_T0381230.2/Qrob_T0301880.2/Qrob_T0635270.2/Qrob_T0635300.2/Qrob_T0635330.2/Qrob_T0635360.2/Qrob_T0635370.2/Qrob_T0635420.2/Qrob_T0533780.2/Qrob_T0533790.2/Qrob_T0751270.2/Qrob_T0582540.2/Qrob_T0582600.2/Qrob_T0635290.2/Qrob_T0635310.2/Qrob_T0635410.2/Qrob_T0635400.2	NA		Sieve element occlusion N-terminus, Sieve element occlusion C-terminus	19	0.791667	5	0.208333	0	0	24	12	9	17	3	7	8	1	3	3	1	9	7	8	2	4
class1186:	0	2	0.018389	5	7.66667	Contracted	Qrob_T0547660.2/Qrob_T0606970.2	GO:0055114,GO:0020037,GO:0016705,GO:0005506,GO:0009055	oxidation-reduction process, heme binding, oxidoreductase activity, acting on paired donors, with incorporation or reduction of molecular oxygen, iron ion binding, electron carrier activity	Cytochrome P450	0	0	2	1	0	0	2	26	6	1	8	4	14	9	13	0	14	2	5	10	2	1
class1187:	0	43	0	7	4.93333	Expanded	Qrob_T0015700.2/Qrob_T0093170.2/Qrob_T0093210.2/Qrob_T0093230.2/Qrob_T0093280.2/Qrob_T0093320.2/Qrob_T0263700.2/Qrob_T0662870.2/Qrob_T0662900.2/Qrob_T0031360.2/Qrob_T0093090.2/Qrob_T0093120.2/Qrob_T0093350.2/Qrob_T0224630.2/Qrob_T0240140.2/Qrob_T0247970.2/Qrob_T0382800.2/Qrob_T0683590.2/Qrob_T0720510.2/Qrob_T0247760.2/Qrob_T0249540.2/Qrob_T0278920.2/Qrob_T0278940.2/Qrob_T0335190.2/Qrob_T0335440.2…	GO:0007165,GO:0005515,GO:0005622,GO:0045087,GO:0031224,GO:0004888	signal transduction, protein binding, intracellular, innate immune response, intrinsic component of membrane, transmembrane signaling receptor activity	TIR domain, TMV resistance protein N OS Nicotiana glutinosa GN N PE 1 SV 1, Putative disease resistance protein At4g11170 OS Arabidopsis thaliana GN At4g11170 PE 2 SV 1, Protein SUPPRESSOR OF npr1-1 CONSTITUTIVE 1 OS Arabidopsis thaliana GN SNC1 PE 1 SV 3, Toll/interleukin-1 receptor-like protein OS Arabidopsis thaliana GN TIR PE 1 SV 1, Protein PHLOEM PROTEIN 2-LIKE A8 OS Arabidopsis thaliana GN…	35	0.813953	8	0.186047	0	0	43	16	1	0	9	9	26	1	0	0	0	2	2	8	0	0
class1188:	0	3	0.00873	7	7.53333	Contracted	Qrob_T0436260.2/Qrob_T0331680.2/Qrob_T0762390.2	GO:0008168,GO:0051536,GO:0003824,GO:0010181,GO:0006265,GO:0003916,GO:0003677,GO:0016491,GO:0008152	methyltransferase activity, iron-sulfur cluster binding, catalytic activity, FMN binding, DNA topological change, DNA topoisomerase activity, DNA binding, oxidoreductase activity, metabolic process	Putative S-adenosyl-L-methionine-dependent methyltransferase	0	0	2	0.666667	1	0.333333	3	13	5	9	6	5	7	7	6	5	8	6	6	17	7	6
class1189:	0	0	0.5	0	7.73333	NoChange		NA			0	-	0	-	0	-	0	0	0	0	0	0	0	0	116	0	0	0	0	0	0	0
class1190:	0.009	5	0.241208	7	7.33333	Contracted	Qrob_T0052830.2/Qrob_T0162000.2/Qrob_T0486380.2/Qrob_T0533850.2/Qrob_T0636500.2	GO:0016020,GO:0008378,GO:0006486,GO:0016757,GO:0006355,GO:0003700	membrane, galactosyltransferase activity, protein glycosylation, transferase activity, transferring glycosyl groups, regulation of transcription, DNA-templated, sequence-specific DNA binding transcription factor activity	Domain of unknown function (DUF4094), Galactosyltransferase	1	0.2	4	0.8	0	0	5	12	6	9	5	7	5	8	8	7	8	7	5	12	5	6
class1191:	0	12	0.00395	7	6.86667	Expanded	Qrob_T0067730.2/Qrob_T0437930.2/Qrob_T0536670.2/Qrob_T0705070.2/Qrob_T0705100.2/Qrob_T0705110.2/Qrob_T0705120.2/Qrob_T0770880.2/Qrob_T0214610.2/Qrob_T0214620.2/Qrob_T0705030.2/Qrob_T0067710.2	GO:0003968,GO:0055114,GO:0046983,GO:0016620,GO:0008652,GO:0005737,GO:0003942,GO:0051287,GO:0003676,GO:0008270,GO:0005515,GO:0006520,GO:0000166	RNA-directed RNA polymerase activity, oxidation-reduction process, protein dimerization activity, oxidoreductase activity, acting on the aldehyde or oxo group of donors, NAD or NADP as acceptor, cellular amino acid biosynthetic process, cytoplasm, N-acetyl-gamma-glutamyl-phosphate reductase activity, NAD binding, nucleic acid binding, zinc ion binding, protein binding, cellular amino acid metabol…	RNA dependent RNA polymerase, Semialdehyde dehydrogenase, dimerisation domain	5	0.416667	5	0.416667	2	0.166667	12	17	9	10	4	1	14	5	6	7	4	5	3	8	5	5
class1192:	0	3	0.00873	7	7.46667	Contracted	Qrob_T0365810.2/Qrob_T0217640.2/Qrob_T0599000.2	GO:0016779,GO:0009058,GO:0016743,GO:0006520,GO:0016597,GO:0005978,GO:0008878,GO:0004585,GO:0006591	nucleotidyltransferase activity, biosynthetic process, carboxyl- or carbamoyltransferase activity, cellular amino acid metabolic process, amino acid binding, glycogen biosynthetic process, glucose-1-phosphate adenylyltransferase activity, ornithine carbamoyltransferase activity, ornithine metabolic process	Nucleotidyl transferase, Aspartate/ornithine carbamoyltransferase, carbamoyl-P binding domain	0	0	2	0.666667	1	0.333333	3	12	6	8	5	6	10	7	7	6	6	6	6	16	5	6
class1193:	0.009	11	0.093324	8	6.93333	Expanded	Qrob_T0288410.2/Qrob_T0288430.2/Qrob_T0288440.2/Qrob_T0299620.2/Qrob_T0464030.2/Qrob_T0366570.2/Qrob_T0366580.2/Qrob_T0694880.2/Qrob_T0000690.2/Qrob_T0000730.2/Qrob_T0288420.2	GO:0005524,GO:0003676,GO:0016787,GO:0016891,GO:0005515,GO:0006396,GO:0004525,GO:0003723,GO:0006415,GO:0003747,GO:0016149,GO:0005737,GO:0003677,GO:0006260,GO:0003725,GO:0005622,GO:0008026,GO:0004386,GO:0019538	ATP binding, nucleic acid binding, hydrolase activity ', endoribonuclease activity, producing 5'-phosphomonoesters, 'protein binding, RNA processing, ribonuclease III activity, RNA binding, translational termination, translation release factor activity, translation release factor activity, codon specific, cytoplasm, DNA binding, DNA replication, double-stranded RNA binding, intracellular, ATP-dep…	Ribonuclease III domain, Dicer dimerisation domain, DEAD/DEAH box helicase, Helicase conserved C-terminal domain, PCRF domain	5	0.454545	2	0.181818	4	0.363636	11	5	10	8	8	7	6	5	3	7	6	7	6	12	8	6
class1194:	0	2	0.000722	7	7.46667	Contracted	Qrob_T0464380.2/Qrob_T0464400.2	GO:0003824,GO:0005975,GO:0030246	catalytic activity, carbohydrate metabolic process, carbohydrate binding	Rhamnogalacturonate lyase family, Polysaccharide lyase family 4, domain III	2	1	0	0	0	0	2	12	7	9	9	9	7	8	4	7	7	5	7	11	5	5
class1195:	0	0	0.192457	1	7.6	Contracted		GO:0006281,GO:0004518	DNA repair, nuclease activity		0	-	0	-	0	-	0	0	0	1	0	0	0	0	6	1	0	0	0	26	80	0
class1196:	0	1	0.63165	1	7.53333	NoChange	Qrob_T0307870.2	GO:0003676,GO:0015074	nucleic acid binding, DNA integration	NA	0	0	0	0	1	1	1	0	0	0	0	0	1	0	4	0	0	0	3	1	0	104
class1197:	0	0	0.5	0	7.6	NoChange		NA			0	-	0	-	0	-	0	0	0	0	0	0	0	0	0	114	0	0	0	0	0	0
class1198:	0	6	0.603485	7	7.13333	Contracted	Qrob_T0219640.2/Qrob_T0364350.2/Qrob_T0552170.2/Qrob_T0589780.2/Qrob_T0364360.2/Qrob_T0265000.2	GO:0006468,GO:0004672,GO:0005515,GO:0005524,GO:0016020	protein phosphorylation, protein kinase activity, protein binding, ATP binding, membrane	Protein tyrosine kinase, F-box protein At5g07610 OS Arabidopsis thaliana GN At5g07610 PE 2 SV 1, F-box protein At5g49610 OS Arabidopsis thaliana GN At5g49610 PE 1 SV 1, F-box protein At3g18910 OS Arabidopsis thaliana GN At3g18910 PE 1 SV 1, Putative F-box/LRR-repeat/kelch-repeat protein At1g11620 OS Arabidopsis thaliana GN At1g11620 PE 4 SV 1, Putative F-box protein At3g23950 OS Arabidopsis thali…	0	0	5	0.833333	1	0.166667	6	8	6	11	6	5	11	8	12	5	7	2	6	10	4	6
class1199:	0	6	0.603485	7	7.06667	Contracted	Qrob_T0082490.2/Qrob_T0131410.2/Qrob_T0247540.2/Qrob_T0289000.2/Qrob_T0701790.2/Qrob_T0605030.2	GO:0005515,GO:0006468,GO:0005524,GO:0004672	protein binding, protein phosphorylation, ATP binding, protein kinase activity	Leucine Rich repeats (2 copies), Protein tyrosine kinase, Leucine rich repeat N-terminal domain, Protein kinase domain	1	0.166667	5	0.833333	0	0	6	10	6	12	4	6	9	4	8	5	4	5	5	18	5	5
class1200:	0	2	0.018389	5	7.33333	Contracted	Qrob_T0541360.2/Qrob_T0675580.2	GO:0055114,GO:0020037,GO:0016705,GO:0005506,GO:0003677,GO:0046983,GO:0009055	oxidation-reduction process, heme binding, oxidoreductase activity, acting on paired donors, with incorporation or reduction of molecular oxygen, iron ion binding, DNA binding, protein dimerization activity, electron carrier activity	Cytochrome P450	1	0.5	1	0.5	0	0	2	2	10	4	11	16	17	6	10	3	7	4	3	3	5	9
class1201:	0	45	0	6	4.46667	Expanded	Qrob_T0006640.2/Qrob_T0006650.2/Qrob_T0006660.2/Qrob_T0006670.2/Qrob_T0060040.2/Qrob_T0060050.2/Qrob_T0060060.2/Qrob_T0205190.2/Qrob_T0205210.2/Qrob_T0219660.2/Qrob_T0219720.2/Qrob_T0219730.2/Qrob_T0365140.2/Qrob_T0391390.2/Qrob_T0592940.2/Qrob_T0644970.2/Qrob_T0700450.2/Qrob_T0717970.2/Qrob_T0006690.2/Qrob_T0096340.2/Qrob_T0110980.2/Qrob_T0262410.2/Qrob_T0307790.2/Qrob_T0335830.2/Qrob_T0335850.2…	GO:0005515,GO:0016021,GO:0004190,GO:0004427,GO:0009678,GO:0015992,GO:0016020	protein binding, integral component of membrane, aspartic-type endopeptidase activity, inorganic diphosphatase activity, hydrogen-translocating pyrophosphatase activity, proton transport, membrane	F-box domain, FBD, Region of a membrane-bound protein predicted to be embedded in the membrane., Leucine Rich Repeat, FBD-associated F-box protein At1g66310 OS Arabidopsis thaliana GN At1g66310 PE 2 SV 1, Putative FBD-associated F-box protein At3g50710 OS Arabidopsis thaliana GN At3g50710 PE 4 SV 1, FBD-associated F-box protein At5g44490 OS Arabidopsis thaliana GN At5g44490 PE 2 SV 3, F-box/FBD/L…	31	0.688889	14	0.311111	0	0	45	6	6	0	8	22	0	5	0	0	6	0	1	8	1	4
class1202:	0	5	0.572229	6	7.06667	Contracted	Qrob_T0207000.2/Qrob_T0277930.2/Qrob_T0612360.2/Qrob_T0612370.2/Qrob_T0612380.2	GO:0071949,GO:0055114,GO:0050660,GO:0016021,GO:0004506,GO:0016491,GO:0009055	FAD binding, oxidation-reduction process, flavin adenine dinucleotide binding, integral component of membrane, squalene monooxygenase activity, oxidoreductase activity, electron carrier activity	Squalene epoxidase, NAD(P)-binding Rossmann-like domain	4	0.8	1	0.2	0	0	5	21	5	8	10	8	6	7	2	4	6	5	5	9	2	8
class1203:	0	9	0.139747	7	6.8	Expanded	Qrob_T0503760.2/Qrob_T0503790.2/Qrob_T0503800.2/Qrob_T0503770.2/Qrob_T0503820.2/Qrob_T0593930.2/Qrob_T0593940.2/Qrob_T0593970.2/Qrob_T0594010.2	GO:0016747	transferase activity, transferring acyl groups other than amino-acyl groups	Transferase family	9	1	0	0	0	0	9	18	5	19	5	7	9	2	2	4	2	7	3	10	1	8
class1204:	0	4	0.207547	6	7.13333	Contracted	Qrob_T0070410.2/Qrob_T0351370.2/Qrob_T0351380.2/Qrob_T0498230.2	GO:0005524,GO:0016020,GO:0008375,GO:0055085,GO:0016021,GO:0008324,GO:0006812	ATP binding, membrane, acetylglucosaminyltransferase activity, transmembrane transport, integral component of membrane, cation transmembrane transporter activity, cation transport	ATPase family associated with various cellular activities (AAA), Domain associated at C-terminal with AAA, Clustered mitochondria	2	0.5	2	0.5	0	0	4	17	6	10	5	5	20	0	7	6	9	4	4	8	2	4
class1205:	0	37	0	4	4.93333	Expanded	Qrob_T0147080.2/Qrob_T0378610.2/Qrob_T0378790.2/Qrob_T0386170.2/Qrob_T0147090.2/Qrob_T0378560.2/Qrob_T0378860.2/Qrob_T0147110.2/Qrob_T0154240.2/Qrob_T0378510.2/Qrob_T0378520.2/Qrob_T0378540.2/Qrob_T0378580.2/Qrob_T0378630.2/Qrob_T0378650.2/Qrob_T0378670.2/Qrob_T0378720.2/Qrob_T0378760.2/Qrob_T0378830.2/Qrob_T0378850.2/Qrob_T0378880.2/Qrob_T0386140.2/Qrob_T0386190.2/Qrob_T0447730.2/Qrob_T0447750.2…	GO:0006468,GO:0004672,GO:0005524,GO:0004713	protein phosphorylation, protein kinase activity, ATP binding, protein tyrosine kinase activity	Probable inactive receptor kinase RLK902 OS Arabidopsis thaliana GN RLK902 PE 1 SV 1, Somatic embryogenesis receptor kinase 2 OS Arabidopsis thaliana GN SERK2 PE 1 SV 1, Leucine-rich repeat receptor-like protein kinase PEPR2 OS Arabidopsis thaliana GN PEPR2 PE 1 SV 1, Somatic embryogenesis receptor kinase 1 OS Arabidopsis thaliana GN SERK1 PE 1 SV 2, Leucine-rich repeat receptor-like protein kina…	34	0.918919	3	0.0810811	0	0	37	3	1	4	2	28	0	4	6	0	4	2	7	0	0	13
class1206:	0.074	5	-	7	7	Contracted	Qrob_T0047240.2/Qrob_T0216690.2/Qrob_T0365000.2/Qrob_T0369660.2/Qrob_T0413110.2	GO:0016021,GO:0006820,GO:0016020,GO:0005452,GO:0003682,GO:0016788	integral component of membrane, anion transport, membrane, inorganic anion exchanger activity, chromatin binding, hydrolase activity, acting on ester bonds	HCO3- transporter family	0	0	5	1	0	0	5	9	5	10	6	6	6	7	6	5	7	6	7	13	6	6
class1207:	0	3	0.170899	5	7.13333	Contracted	Qrob_T0390020.2/Qrob_T0390030.2/Qrob_T0390040.2	GO:0016758,GO:0008152	transferase activity, transferring hexosyl groups, metabolic process	UDP-glucoronosyl and UDP-glucosyl transferase	3	1	0	0	0	0	3	12	8	22	6	2	21	9	6	4	7	2	2	1	3	2
class1208:	0	3	0.028427	6	7.13333	Contracted	Qrob_T0395700.2/Qrob_T0560800.2/Qrob_T0560830.2	GO:0006096,GO:0003872,GO:0005945,GO:0005515,GO:0006002,GO:0016301	glycolysis, 6-phosphofructokinase activity, 6-phosphofructokinase complex, protein binding, fructose 6-phosphate metabolic process, kinase activity	Phosphofructokinase, WD domain, G-beta repeat	0	0	2	0.666667	1	0.333333	3	16	6	7	5	6	8	6	5	6	7	5	6	14	4	6
class1209:	0	2	0.131611	4	7.2	Contracted	Qrob_T0638760.2/Qrob_T0638770.2	GO:0009733	response to auxin	Auxin-induced protein X10A OS Glycine max PE 2 SV 1, Auxin-induced protein 6B OS Glycine max PE 2 SV 1, Auxin-induced protein 10A5 OS Glycine max PE 2 SV 1, Auxin-induced protein 15A OS Glycine max PE 2 SV 1, Indole-3-acetic acid-induced protein ARG7 OS Vigna radiata var. radiata GN ARG7 PE 2 SV 1, Auxin-induced protein X15 OS Glycine max PE 2 SV 1, Auxin responsive protein	2	1	0	0	0	0	2	2	3	5	1	6	16	2	33	1	8	4	6	3	12	6
class1210:	0	2	0.005422	6	7.13333	Contracted	Qrob_T0454230.2/Qrob_T0656900.2	GO:0016773,GO:0016020,GO:0005524,GO:0006468,GO:0004672,GO:0004707	phosphotransferase activity, alcohol group as acceptor, membrane, ATP binding, protein phosphorylation, protein kinase activity, MAP kinase activity	Protein kinase domain	0	0	2	1	0	0	2	12	5	10	4	5	6	8	7	8	8	5	5	14	5	5
class1211:	0	6	0.603485	7	6.86667	Contracted	Qrob_T0493220.2/Qrob_T0571810.2/Qrob_T0640800.2/Qrob_T0640820.2/Qrob_T0640830.2/Qrob_T0640850.2	GO:0016758,GO:0008152	transferase activity, transferring hexosyl groups, metabolic process	UDP-glucoronosyl and UDP-glucosyl transferase	5	0.833333	1	0.166667	0	0	6	0	7	3	6	13	4	5	10	9	8	2	5	16	6	9
class1212:	0	5	0.241208	7	6.86667	Contracted	Qrob_T0200440.2/Qrob_T0337430.2/Qrob_T0178290.2/Qrob_T0568490.2/Qrob_T0536250.2	GO:0055114,GO:0020037,GO:0016705,GO:0005506,GO:0009055	oxidation-reduction process, heme binding, oxidoreductase activity, acting on paired donors, with incorporation or reduction of molecular oxygen, iron ion binding, electron carrier activity	Cytochrome P450	0	0	5	1	0	0	5	13	6	10	4	7	8	6	6	5	6	7	6	11	3	5
class1213:	0	4	0.207547	6	6.93333	Contracted	Qrob_T0062580.2/Qrob_T0180340.2/Qrob_T0528390.2/Qrob_T0535820.2	GO:0055114,GO:0050660,GO:0016491,GO:0019139,GO:0009690,GO:0006351,GO:0005634,GO:0003899,GO:0003677,GO:0008762,GO:0003824,GO:0016614,GO:0046983	oxidation-reduction process, flavin adenine dinucleotide binding, oxidoreductase activity, cytokinin dehydrogenase activity, cytokinin metabolic process, transcription, DNA-templated, nucleus, DNA-directed RNA polymerase activity, DNA binding, UDP-N-acetylmuramate dehydrogenase activity, catalytic activity, oxidoreductase activity, acting on CH-OH group of donors, protein dimerization activity	Cytokinin dehydrogenase 1, FAD and cytokinin binding	0	0	4	1	0	0	4	11	5	8	5	7	11	6	5	5	6	8	5	14	4	4
class1214:	0	9	0.139747	7	6.6	Expanded	Qrob_T0207300.2/Qrob_T0207310.2/Qrob_T0207350.2/Qrob_T0460890.2/Qrob_T0399360.2/Qrob_T0461000.2/Qrob_T0460920.2/Qrob_T0593750.2/Qrob_T0593770.2	GO:0005576	extracellular region	Cysteine-rich secretory protein family, Basic form of pathogenesis-related protein 1 OS Nicotiana tabacum PE 3 SV 1, Pathogenesis-related leaf protein 6 OS Solanum lycopersicum GN PR1B1 PE 1 SV 2, Pathogenesis-related leaf protein 4 OS Solanum lycopersicum PE 2 SV 1, Pathogenesis-related protein 1B OS Nicotiana tabacum PE 2 SV 1, Pathogenesis-related protein 1A OS Nicotiana tabacum PE 1 SV 1, Pat…	7	0.777778	2	0.222222	0	0	9	1	4	9	3	4	29	5	11	3	5	6	3	10	3	3
class1215:	0	2	0.415421	3	7.06667	Contracted	Qrob_T0035690.2/Qrob_T0289930.2	GO:0055114,GO:0009089,GO:0008839,GO:0004523,GO:0003676,GO:0008270	oxidation-reduction process, lysine biosynthetic process via diaminopimelate, 4-hydroxy-tetrahydrodipicolinate reductase, RNA-DNA hybrid ribonuclease activity, nucleic acid binding, zinc ion binding	Reverse transcriptase (RNA-dependent DNA polymerase), Putative ribonuclease H protein At1g65750 OS Arabidopsis thaliana GN At1g65750 PE 3 SV 1	0	0	2	1	0	0	2	0	25	1	44	0	0	2	0	1	1	0	8	5	3	16
class1216:	0	0	0.5	0	7.2	NoChange		NA			0	-	0	-	0	-	0	0	0	0	0	0	0	0	108	0	0	0	0	0	0	0
class1217:	0	4	0.207547	6	6.86667	Contracted	Qrob_T0120820.2/Qrob_T0374610.2/Qrob_T0676520.2/Qrob_T0156380.2	GO:0006355,GO:0005634,GO:0003677,GO:0009725,GO:0005515	regulation of transcription, DNA-templated, nucleus, DNA binding, response to hormone, protein binding	B3 DNA binding domain, Auxin response factor	0	0	4	1	0	0	4	7	4	10	4	5	5	10	5	5	12	6	6	14	5	5
class1218:	0	6	0.845495	6	6.73333	NoChange	Qrob_T0016770.2/Qrob_T0492220.2/Qrob_T0100530.2/Qrob_T0742460.2/Qrob_T0199340.2/Qrob_T0478870.2	GO:0008138,GO:0006470,GO:0005524,GO:0007275,GO:0006511,GO:0005634,GO:0030976,GO:0016846,GO:0055114,GO:0020037,GO:0016705,GO:0005506,GO:0003677,GO:0005515,GO:0008270	protein tyrosine/serine/threonine phosphatase activity, protein dephosphorylation, ATP binding, multicellular organismal development, ubiquitin-dependent protein catabolic process, nucleus, thiamine pyrophosphate binding, carbon-sulfur lyase activity, oxidation-reduction process, heme binding, oxidoreductase activity, acting on paired donors, with incorporation or reduction of molecular oxygen, i…	JmjC domain, hydroxylase, WRC	0	0	5	0.833333	1	0.166667	6	9	6	8	7	5	4	7	3	3	5	6	4	22	5	7
class1219:	0	6	0.845495	6	6.73333	NoChange	Qrob_T0111440.2/Qrob_T0225740.2/Qrob_T0390530.2/Qrob_T0210860.2/Qrob_T0316260.2/Qrob_T0225760.2	GO:0006468,GO:0004672,GO:0005524,GO:0030247	protein phosphorylation, protein kinase activity, ATP binding, polysaccharide binding	Protein tyrosine kinase, Protein kinase domain	2	0.333333	4	0.666667	0	0	6	4	7	11	0	10	27	2	4	4	7	2	1	14	2	6
class1220:	0	4	0.207547	6	6.8	Contracted	Qrob_T0273130.2/Qrob_T0503200.2/Qrob_T0658460.2/Qrob_T0358360.2	GO:0006468,GO:0005524,GO:0004674,GO:0004672,GO:0003824	protein phosphorylation, ATP binding, protein serine/threonine kinase activity, protein kinase activity, catalytic activity	Protein kinase domain, Protein kinase C terminal domain	0	0	4	1	0	0	4	12	6	8	5	5	5	8	4	6	8	6	4	14	5	6
class1221:	0	4	0.207547	6	6.8	Contracted	Qrob_T0086190.2/Qrob_T0274930.2/Qrob_T0348540.2/Qrob_T0686490.2	GO:0005515,GO:0016020	protein binding, membrane	Transmembrane amino acid transporter protein	0	0	4	1	0	0	4	12	5	9	5	5	6	6	4	8	5	5	5	17	5	5
class1222:	0.001	4	0.207547	6	6.8	Contracted	Qrob_T0291380.2/Qrob_T0318540.2/Qrob_T0330270.2/Qrob_T0250120.2	GO:0005515,GO:0006355,GO:0018298,GO:0009584,GO:0007165,GO:0000155,GO:0006468,GO:0004672,GO:0005524,GO:0006418,GO:0005737,GO:0004812,GO:0000166,GO:0043039,GO:0016876,GO:0008020,GO:0016020,GO:0045449,GO:0000160,GO:0009585,GO:0009881,GO:0017006,GO:0042803,GO:0004871	protein binding, regulation of transcription, DNA-templated, protein-chromophore linkage, detection of visible light, signal transduction, phosphorelay sensor kinase activity, protein phosphorylation, protein kinase activity, ATP binding, tRNA aminoacylation for protein translation, cytoplasm, aminoacyl-tRNA ligase activity, nucleotide binding, tRNA aminoacylation, ligase activity, forming aminoa…	His Kinase A (phospho-acceptor) domain, GAF domain	0	0	4	1	0	0	4	12	5	5	6	5	5	10	7	7	10	5	4	11	5	5
class1223:	0	3	0.028427	6	6.86667	Contracted	Qrob_T0160210.2/Qrob_T0160370.2/Qrob_T0108280.2	GO:0008234,GO:0006508	cysteine-type peptidase activity, proteolysis	Cathepsin propeptide inhibitor domain (I29), Papain family cysteine protease	1	0.333333	2	0.666667	0	0	3	17	8	11	0	3	7	0	5	0	0	6	5	32	4	5
class1224:	0	0	0.192457	1	7.06667	Contracted		GO:0008234,GO:0006508	cysteine-type peptidase activity, proteolysis		0	-	0	-	0	-	0	0	0	0	105	0	0	0	1	0	0	0	0	0	0	0
class1225:	0	0	0.5	0	7.06667	NoChange		GO:0043531,GO:0005515,GO:0005524	ADP binding, protein binding, ATP binding		0	-	0	-	0	-	0	0	0	0	0	0	0	0	106	0	0	0	0	0	0	0
class1226:	0	4	0.207547	6	6.73333	Contracted	Qrob_T0316480.2/Qrob_T0403210.2/Qrob_T0656920.2/Qrob_T0454140.2	GO:0008017,GO:0007018,GO:0005524,GO:0003777,GO:0005871	microtubule binding, microtubule-based movement, ATP binding, microtubule motor activity, kinesin complex	Domain of unknown function (DUF3490), Kinesin motor domain	0	0	4	1	0	0	4	15	5	9	4	5	6	6	5	5	7	5	4	15	5	5
class1227:	0	7	0.355149	6	6.53333	Expanded	Qrob_T0542450.2/Qrob_T0542520.2/Qrob_T0542530.2/Qrob_T0542490.2/Qrob_T0542500.2/Qrob_T0542510.2/Qrob_T0092620.2	GO:0006468,GO:0004672,GO:0005524	protein phosphorylation, protein kinase activity, ATP binding	Protein tyrosine kinase, Protein kinase domain	7	1	0	0	0	0	7	9	4	7	3	5	7	9	5	6	9	4	4	16	5	5
class1228:	0	5	0.827447	5	6.66667	NoChange	Qrob_T0165830.2/Qrob_T0185790.2/Qrob_T0389480.2/Qrob_T0686400.2/Qrob_T0052350.2	GO:0005515	protein binding	Ankyrin repeats (3 copies), Ankyrin repeats (many copies), Domain of unknown function	0	0	5	1	0	0	5	3	13	21	1	1	32	1	0	0	3	13	2	7	2	1
class1229:	0	11	0.00245	6	6.26667	Expanded	Qrob_T0084340.2/Qrob_T0128640.2/Qrob_T0128650.2/Qrob_T0128670.2/Qrob_T0128690.2/Qrob_T0202390.2/Qrob_T0202420.2/Qrob_T0547270.2/Qrob_T0547300.2/Qrob_T0547310.2/Qrob_T0551020.2	GO:0055114,GO:0020037,GO:0016705,GO:0005506,GO:0008725,GO:0006284,GO:0009055	oxidation-reduction process, heme binding, oxidoreductase activity, acting on paired donors, with incorporation or reduction of molecular oxygen, iron ion binding, DNA-3-methyladenine glycosylase activity, base-excision repair, electron carrier activity	Cytochrome P450	9	0.818182	2	0.181818	0	0	11	4	19	9	11	4	30	0	1	3	0	0	5	0	0	8
class1230:	0	4	0.207547	6	6.66667	Contracted	Qrob_T0044800.2/Qrob_T0219550.2/Qrob_T0132420.2/Qrob_T0436830.2	GO:0055114,GO:0050661,GO:0050660,GO:0004499,GO:0016491	oxidation-reduction process, NADP binding, flavin adenine dinucleotide binding, N,N-dimethylaniline monooxygenase activity, oxidoreductase activity	Flavin-binding monooxygenase-like	0	0	4	1	0	0	4	1	5	8	5	5	7	9	6	6	9	6	5	18	5	5
class1231:	0	6	0.845495	6	6.53333	NoChange	Qrob_T0182550.2/Qrob_T0182610.2/Qrob_T0365010.2/Qrob_T0369670.2/Qrob_T0517960.2/Qrob_T0564600.2	GO:0055085,GO:0016020,GO:0006811,GO:0005216,GO:0005515,GO:0005249,GO:0006813	transmembrane transport, membrane, ion transport, ion channel activity, protein binding, voltage-gated potassium channel activity, potassium ion transport	Ankyrin repeats (3 copies), Ankyrin repeat, Ion transport protein, Domain of unknown function (DUF3354)	0	0	6	1	0	0	6	13	5	9	5	5	7	4	7	5	7	5	5	13	3	5
class1232:	0	9	0.139747	7	6.33333	Expanded	Qrob_T0184640.2/Qrob_T0184650.2/Qrob_T0184660.2/Qrob_T0184670.2/Qrob_T0184680.2/Qrob_T0184690.2/Qrob_T0184710.2/Qrob_T0184750.2/Qrob_T0184700.2	GO:0009607,GO:0006952	response to biotic stimulus, defense response	Pathogenesis-related protein Bet v I family	9	1	0	0	0	0	9	19	13	11	15	2	14	0	1	3	0	2	2	9	1	3
class1233:	0	0	0.192457	1	6.93333	Contracted		GO:0005515	protein binding		0	-	0	-	0	-	0	0	0	0	104	0	0	0	0	0	0	0	0	0	0	0
class1234:	0	0	0.5	0	6.93333	NoChange		NA			0	-	0	-	0	-	0	0	0	0	0	0	0	0	0	104	0	0	0	0	0	0
class1235:	0	5	0.572229	6	6.53333	Contracted	Qrob_T0415450.2/Qrob_T0415460.2/Qrob_T0655960.2/Qrob_T0415430.2/Qrob_T0655950.2	GO:0055114,GO:0020037,GO:0016705,GO:0005506,GO:0009055,GO:0005515,GO:0004672,GO:0005524,GO:0006468	oxidation-reduction process, heme binding, oxidoreductase activity, acting on paired donors, with incorporation or reduction of molecular oxygen, iron ion binding, electron carrier activity, protein binding, protein kinase activity, ATP binding, protein phosphorylation	Cytochrome P450, PPR repeat	3	0.6	1	0.2	1	0.2	5	12	8	4	19	4	15	2	5	2	2	6	3	7	3	6
class1236:	0	2	0.005422	6	6.73333	Contracted	Qrob_T0004890.2/Qrob_T0522690.2	GO:0016747,GO:0008610,GO:0016020,GO:0006633,GO:0016746,GO:0009058,GO:0008415,GO:0003824,GO:0008152,GO:0004315	transferase activity, transferring acyl groups other than amino-acyl groups, lipid biosynthetic process, membrane, fatty acid biosynthetic process, transferase activity, transferring acyl groups, biosynthetic process, catalytic activity, metabolic process, 3-oxoacyl-[acyl-carrier-protein] synthase activity	Chalcone and stilbene synthases, C-terminal domain	0	0	2	1	0	0	2	10	5	8	4	12	9	1	9	2	1	14	3	16	2	5
class1237:	0	0	0.5	0	6.86667	NoChange		GO:0008270,GO:0003676	zinc ion binding, nucleic acid binding		0	-	0	-	0	-	0	0	0	0	0	0	0	0	103	0	0	0	0	0	0	0
class1238:	0	3	0.028427	6	6.6	Contracted	Qrob_T0053140.2/Qrob_T0271230.2/Qrob_T0084250.2	GO:0006468,GO:0005524,GO:0004672,GO:0016773,GO:0016020,GO:0005509	protein phosphorylation, ATP binding, protein kinase activity, phosphotransferase activity, alcohol group as acceptor, membrane, calcium ion binding	Protein kinase domain	0	0	3	1	0	0	3	12	5	9	4	5	6	9	5	6	8	5	4	12	4	5
class1239:	0	2	0.005422	6	6.6	Contracted	Qrob_T0088560.2/Qrob_T0315290.2	GO:0006468,GO:0005524,GO:0004672	protein phosphorylation, ATP binding, protein kinase activity	Glycosyltransferase like family 2	0	0	2	1	0	0	2	10	5	6	4	5	5	11	7	6	10	4	4	13	4	5
class1240:	0.002	5	0.572229	6	6.4	Contracted	Qrob_T0132220.2/Qrob_T0224390.2/Qrob_T0371960.2/Qrob_T0689080.2/Qrob_T0726520.2	GO:0003924,GO:0007017,GO:0005874,GO:0005515,GO:0006468,GO:0005524,GO:0004672,GO:0051258,GO:0043234,GO:0005525,GO:0006184,GO:0005200	GTPase activity, microtubule-based process, microtubule, protein binding, protein phosphorylation, ATP binding, protein kinase activity, protein polymerization, protein complex, GTP binding, GTP catabolic process, structural constituent of cytoskeleton	Tubulin/FtsZ family, GTPase domain, Tubulin C-terminal domain	0	0	5	1	0	0	5	11	6	8	5	5	5	5	5	5	6	6	5	13	4	7
class1241:	0	11	0.017847	7	6	Expanded	Qrob_T0013770.2/Qrob_T0015730.2/Qrob_T0015760.2/Qrob_T0015790.2/Qrob_T0015880.2/Qrob_T0015900.2/Qrob_T0015910.2/Qrob_T0314000.2/Qrob_T0015800.2/Qrob_T0313960.2/Qrob_T0313990.2	GO:0055114,GO:0016491	oxidation-reduction process, oxidoreductase activity	Aldo/keto reductase family	11	1	0	0	0	0	11	12	9	5	4	11	15	0	1	3	0	8	6	6	2	8
class1242:	0	6	0.845495	6	6.26667	NoChange	Qrob_T0151430.2/Qrob_T0190770.2/Qrob_T0156190.2/Qrob_T0217170.2/Qrob_T0646930.2/Qrob_T0370790.2	GO:0006355,GO:0005634,GO:0003677,GO:0009725,GO:0005515	regulation of transcription, DNA-templated, nucleus, DNA binding, response to hormone, protein binding	B3 DNA binding domain, AUX/IAA family, Auxin response factor	3	0.5	3	0.5	0	0	6	10	5	10	5	5	4	4	6	5	4	5	4	18	4	5
class1243:	0	11	0.00245	6	5.93333	Expanded	Qrob_T0228300.2/Qrob_T0228320.2/Qrob_T0228340.2/Qrob_T0315600.2/Qrob_T0278380.2/Qrob_T0315610.2/Qrob_T0315640.2/Qrob_T0315650.2/Qrob_T0315660.2/Qrob_T0736400.2/Qrob_T0315680.2	GO:0016758,GO:0008152,GO:0006888,GO:0005801	transferase activity, transferring hexosyl groups, metabolic process, ER to Golgi vesicle-mediated transport, cis-Golgi network	UDP-glucoronosyl and UDP-glucosyl transferase	10	0.909091	1	0.0909091	0	0	11	15	6	15	4	3	20	1	0	0	1	5	1	12	1	5
class1244:	0	0	0.192457	1	6.66667	Contracted		NA			0	-	0	-	0	-	0	0	100	0	0	0	0	0	0	0	0	0	0	0	0	0
class1245:	0.059	7	-	6	6.13333	Expanded	Qrob_T0138530.2/Qrob_T0279560.2/Qrob_T0254750.2/Qrob_T0430020.2/Qrob_T0430030.2/Qrob_T0430070.2/Qrob_T0541330.2	GO:0055114,GO:0048038,GO:0009308,GO:0008131,GO:0005507	oxidation-reduction process, quinone binding, amine metabolic process, primary amine oxidase activity, copper ion binding	Region of a membrane-bound protein predicted to be embedded in the membrane., Copper amine oxidase, N2 domain, enzyme domain, N3 domain	4	0.571429	3	0.428571	0	0	7	7	4	6	6	5	6	8	5	5	9	5	6	10	3	7
class1246:	0.001	4	0.207547	6	6.33333	Contracted	Qrob_T0388950.2/Qrob_T0402300.2/Qrob_T0503830.2/Qrob_T0398880.2	GO:0006468,GO:0005524,GO:0004672,GO:0016773,GO:0016020,GO:0004707,GO:0004601,GO:0006979,GO:0020037,GO:0055114	protein phosphorylation, ATP binding, protein kinase activity, phosphotransferase activity, alcohol group as acceptor, membrane, MAP kinase activity, peroxidase activity, response to oxidative stress, heme binding, oxidation-reduction process	Protein kinase domain	0	0	4	1	0	0	4	11	5	7	5	5	5	8	3	5	8	5	5	14	4	5
class1247:	0	3	0.028427	6	6.4	Contracted	Qrob_T0198030.2/Qrob_T0377210.2/Qrob_T0457740.2	GO:0005975,GO:0004553,GO:0030246,GO:0005576,GO:0003824,GO:0016020,GO:0006810,GO:0005215	carbohydrate metabolic process, hydrolase activity, hydrolyzing O-glycosyl compounds, carbohydrate binding, extracellular region, catalytic activity, membrane, transport, transporter activity	Glycosyl hydrolase family 9	0	0	3	1	0	0	3	13	5	6	5	4	9	8	6	6	8	6	3	9	4	4
class1248:	0	8	0.114745	6	6.06667	Expanded	Qrob_T0033550.2/Qrob_T0033560.2/Qrob_T0033620.2/Qrob_T0033630.2/Qrob_T0033650.2/Qrob_T0033670.2/Qrob_T0082030.2/Qrob_T0033680.2	GO:0005622,GO:0003779	intracellular, actin binding	Glycosyl transferase family 90	7	0.875	1	0.125	0	0	8	6	7	5	3	5	11	6	2	4	8	8	5	13	3	5
class1249:	0	5	0.572229	6	6.26667	Contracted	Qrob_T0005950.2/Qrob_T0278960.2/Qrob_T0484210.2/Qrob_T0030890.2/Qrob_T0030900.2	GO:0006468,GO:0004672,GO:0005524,GO:0003824,GO:0008152,GO:0016874	protein phosphorylation, protein kinase activity, ATP binding, catalytic activity, metabolic process, ligase activity	Protein tyrosine kinase	2	0.4	3	0.6	0	0	5	13	5	9	4	5	8	6	5	5	6	5	5	11	2	5
class1250:	0	16	1e-06	6	5.53333	Expanded	Qrob_T0097820.2/Qrob_T0097850.2/Qrob_T0097860.2/Qrob_T0097870.2/Qrob_T0303040.2/Qrob_T0509720.2/Qrob_T0153690.2/Qrob_T0296940.2/Qrob_T0303150.2/Qrob_T0303160.2/Qrob_T0303170.2/Qrob_T0339160.2/Qrob_T0339170.2/Qrob_T0480540.2/Qrob_T0703220.2/Qrob_T0761410.2	GO:0005515	protein binding	MATH domain	11	0.6875	5	0.3125	0	0	16	11	7	5	1	14	23	0	9	1	0	3	0	1	6	2
class1251:	0	6	0.845495	6	6.13333	NoChange	Qrob_T0232660.2/Qrob_T0268320.2/Qrob_T0268460.2/Qrob_T0422730.2/Qrob_T0268380.2/Qrob_T0268410.2	GO:0055085,GO:0016021,GO:0016020,GO:0006810,GO:0005215,GO:0016884,GO:0006857	transmembrane transport, integral component of membrane, membrane, transport, transporter activity, carbon-nitrogen ligase activity, with glutamine as amido-N-donor, oligopeptide transport	POT family	4	0.666667	2	0.333333	0	0	6	10	4	13	6	3	3	9	1	4	8	12	3	4	5	7
class1252:	0	13	1.4e-05	5	5.66667	Expanded	Qrob_T0022990.2/Qrob_T0082330.2/Qrob_T0144440.2/Qrob_T0144450.2/Qrob_T0205130.2/Qrob_T0248640.2/Qrob_T0248700.2/Qrob_T0248710.2/Qrob_T0284490.2/Qrob_T0298070.2/Qrob_T0306740.2/Qrob_T0306750.2/Qrob_T0306760.2	GO:0055114,GO:0020037,GO:0016705,GO:0005506,GO:0009055	oxidation-reduction process, heme binding, oxidoreductase activity, acting on paired donors, with incorporation or reduction of molecular oxygen, iron ion binding, electron carrier activity	Cytochrome P450	7	0.538462	6	0.461538	0	0	13	0	0	6	0	3	11	17	13	5	12	1	3	9	2	3
class1253:	0	5	0.572229	6	6.2	Contracted	Qrob_T0064480.2/Qrob_T0064490.2/Qrob_T0064500.2/Qrob_T0405140.2/Qrob_T0687990.2	GO:0055085,GO:0016021	transmembrane transport, integral component of membrane	Membrane transport protein	3	0.6	2	0.4	0	0	5	9	6	10	4	2	7	6	7	6	6	4	4	13	4	5
class1254:	0	8	0.114745	6	6	Expanded	Qrob_T0030720.2/Qrob_T0030730.2/Qrob_T0030750.2/Qrob_T0433520.2/Qrob_T0030740.2/Qrob_T0423310.2/Qrob_T0423330.2/Qrob_T0423350.2	GO:0055114,GO:0016491,GO:0008152,GO:0016620,GO:0006412,GO:0005840,GO:0005622,GO:0003735	oxidation-reduction process, oxidoreductase activity, metabolic process, oxidoreductase activity, acting on the aldehyde or oxo group of donors, NAD or NADP as acceptor, translation, ribosome, intracellular, structural constituent of ribosome	Aldehyde dehydrogenase family	7	0.875	1	0.125	0	0	8	13	3	4	7	4	12	3	4	3	3	5	4	18	3	4
class1255:	0.144	6	-	6	6.13333	NoChange	Qrob_T0477310.2/Qrob_T0599030.2/Qrob_T0599040.2/Qrob_T0477300.2/Qrob_T0477320.2/Qrob_T0477290.2	GO:0005975,GO:0004553,GO:0003723,GO:0005525,GO:0005622,GO:0005515,GO:0006468,GO:0004672	carbohydrate metabolic process, hydrolase activity, hydrolyzing O-glycosyl compounds, RNA binding, GTP binding, intracellular, protein binding, protein phosphorylation, protein kinase activity	Cellulase (glycosyl hydrolase family 5), 50S ribosome-binding GTPase, PPR repeat, Region of a membrane-bound protein predicted to be embedded in the membrane.	2	0.333333	1	0.166667	3	0.5	6	7	5	7	4	5	6	7	5	5	7	5	5	13	6	5
class1256:	0	15	0	4	5.53333	Expanded	Qrob_T0037200.2/Qrob_T0268820.2/Qrob_T0363100.2/Qrob_T0372050.2/Qrob_T0372060.2/Qrob_T0393180.2/Qrob_T0537450.2/Qrob_T0037210.2/Qrob_T0363110.2/Qrob_T0043000.2/Qrob_T0044090.2/Qrob_T0335490.2/Qrob_T0363160.2/Qrob_T0372070.2/Qrob_T0372080.2	GO:0005515	protein binding	Ankyrin repeats (3 copies), Ankyrin repeat, Domain of unknown function	7	0.466667	8	0.533333	0	0	15	0	1	0	0	16	37	1	0	2	6	0	0	9	1	10
class1257:	0	4	0.207547	6	6.26667	Contracted	Qrob_T0153010.2/Qrob_T0153000.2/Qrob_T0034120.2/Qrob_T0426470.2	GO:0016567,GO:0004842,GO:0006468,GO:0005524,GO:0004672,GO:0006950,GO:0000151,GO:0008270,GO:0005622,GO:0046872	protein ubiquitination, ubiquitin-protein ligase activity, protein phosphorylation, ATP binding, protein kinase activity, response to stress, ubiquitin ligase complex, zinc ion binding, intracellular, metal ion binding	U-box domain, NA, Protein kinase domain, Protein tyrosine kinase	1	0.25	1	0.25	2	0.5	4	8	4	8	4	4	19	3	3	5	3	4	7	13	3	6
class1258:	0	4	0.207547	6	6.26667	Contracted	Qrob_T0714450.2/Qrob_T0413000.2/Qrob_T0412990.2/Qrob_T0124830.2	GO:0003677,GO:0006334,GO:0005634,GO:0000786,GO:0046982	DNA binding, nucleosome assembly, nucleus, nucleosome, protein heterodimerization activity	Histone H4 OS Glycine max PE 3 SV 1, Histone H4 OS Silene latifolia GN SlH4 PE 3 SV 3, Histone H4 OS Pisum sativum PE 1 SV 2, Histone H4 OS Zea mays GN H4C7 PE 1 SV 2, Histone H4 OS Lolium temulentum PE 3 SV 2, Histone H4 OS Flaveria trinervia GN hh4 PE 3 SV 3, Histone H4 OS Eucalyptus globulus PE 3 SV 3, Histone H4 OS Chelidonium majus PE 3 SV 3, Histone H4 OS Arabidopsis thaliana GN At1g07660 P…	2	0.5	2	0.5	0	0	4	1	6	11	8	4	7	5	1	7	8	1	6	16	6	7
class1259:	0	3	0.170899	5	6.26667	Contracted	Qrob_T0067620.2/Qrob_T0141490.2/Qrob_T0479190.2	GO:0005525,GO:0003924	GTP binding, GTPase activity	Dynamin central region, Dynamin family	0	0	3	1	0	0	3	12	6	7	4	5	5	6	5	5	5	5	5	14	5	5
class1260:	0	4	0.533032	5	6.2	Contracted	Qrob_T0042870.2/Qrob_T0593910.2/Qrob_T0593920.2/Qrob_T0361650.2	NA		Plant protein of unknown function (DUF946)	2	0.5	1	0.25	1	0.25	4	6	5	9	4	4	6	8	6	5	9	3	4	17	3	4
class1261:	0	5	0.827447	5	6.13333	NoChange	Qrob_T0101710.2/Qrob_T0183610.2/Qrob_T0201300.2/Qrob_T0276360.2/Qrob_T0443200.2	GO:0003723,GO:0045454,GO:0005488	RNA binding, cell redox homeostasis, binding	Nucleic acid binding protein NABP, Pumilio-family RNA binding repeat	0	0	5	1	0	0	5	11	5	9	5	5	4	7	5	4	6	6	4	13	3	5
class1262:	0	8	0.114745	6	5.93333	Expanded	Qrob_T0228050.2/Qrob_T0228060.2/Qrob_T0247190.2/Qrob_T0459870.2/Qrob_T0247230.2/Qrob_T0228100.2/Qrob_T0228110.2/Qrob_T0247250.2	GO:0016758,GO:0008152,GO:0005515	transferase activity, transferring hexosyl groups, metabolic process, protein binding	UDP-glucoronosyl and UDP-glucosyl transferase	7	0.875	1	0.125	0	0	8	16	6	6	7	2	19	2	6	4	2	3	2	6	2	6
class1263:	0	9	0.007161	5	5.8	Expanded	Qrob_T0045180.2/Qrob_T0287540.2/Qrob_T0287550.2/Qrob_T0287560.2/Qrob_T0287570.2/Qrob_T0082270.2/Qrob_T0723120.2/Qrob_T0581250.2/Qrob_T0170170.2	GO:0016757,GO:0047216,GO:0006012	transferase activity, transferring glycosyl groups, inositol 3-alpha-galactosyltransferase activity, galactose metabolic process	Glycosyl transferase family 8	5	0.555556	4	0.444444	0	0	9	9	4	9	4	5	18	5	3	4	5	1	5	6	4	5
class1264:	0.002	4	0.533032	5	6.13333	Contracted	Qrob_T0093370.2/Qrob_T0093380.2/Qrob_T0093400.2/Qrob_T0120230.2	GO:0005515,GO:0006468,GO:0004672,GO:0005524	protein binding, protein phosphorylation, protein kinase activity, ATP binding	Leucine Rich Repeat, Leucine rich repeat, Protein tyrosine kinase	3	0.75	1	0.25	0	0	4	10	5	7	4	5	5	5	6	5	5	5	5	15	5	5
class1265:	0	6	0.845495	6	6	NoChange	Qrob_T0009260.2/Qrob_T0009290.2/Qrob_T0037480.2/Qrob_T0707320.2/Qrob_T0707330.2/Qrob_T0676590.2	GO:0006508,GO:0004185,GO:0008138,GO:0006470,GO:0004725,GO:0016311,GO:0016791,GO:0016773	proteolysis, serine-type carboxypeptidase activity, protein tyrosine/serine/threonine phosphatase activity, protein dephosphorylation, protein tyrosine phosphatase activity, dephosphorylation, phosphatase activity, phosphotransferase activity, alcohol group as acceptor	Serine carboxypeptidase, Actin-fragmin kinase, catalytic	2	0.333333	3	0.5	1	0.166667	6	9	5	11	1	3	8	3	4	4	3	9	6	17	2	5
class1266:	0	6	0.845495	6	6	NoChange	Qrob_T0635650.2/Qrob_T0635660.2/Qrob_T0635680.2/Qrob_T0635690.2/Qrob_T0635720.2/Qrob_T0635640.2	GO:0005975,GO:0004553,GO:0016021,GO:0016020,GO:0005215,GO:0006810	carbohydrate metabolic process, hydrolase activity, hydrolyzing O-glycosyl compounds, integral component of membrane, membrane, transporter activity, transport	Glycosyl hydrolase family 1, Triose-phosphate Transporter family	5	0.833333	0	0	1	0.166667	6	8	6	9	2	5	8	6	4	5	5	4	4	14	3	7
class1267:	0	4	0.207547	6	6.13333	Contracted	Qrob_T0371340.2/Qrob_T0371350.2/Qrob_T0543200.2/Qrob_T0543210.2	GO:0031225,GO:0016049,GO:0010215	anchored component of membrane, cell growth, cellulose microfibril organization	COBRA-like protein	4	1	0	0	0	0	4	14	6	8	4	4	8	4	6	3	4	4	5	14	3	5
class1268:	0	4	0.533032	5	6.13333	Contracted	Qrob_T0076340.2/Qrob_T0321680.2/Qrob_T0321670.2/Qrob_T0321690.2	GO:0016887,GO:0005524,GO:0006508,GO:0004222,GO:0003676,GO:0003678,GO:0009378,GO:0006310,GO:0006281,GO:0006629,GO:0008270,GO:0016021,GO:0000166,GO:0016020	ATPase activity, ATP binding, proteolysis, metalloendopeptidase activity, nucleic acid binding, DNA helicase activity, four-way junction helicase activity, DNA recombination, DNA repair, lipid metabolic process, zinc ion binding, integral component of membrane, nucleotide binding, membrane	RNA recognition motif. (a.k.a. RRM, RBD, or RNP domain), RNA recognition motif (a.k.a. RRM, Peptidase family M41, Region of a membrane-bound protein predicted to be embedded in the membrane.	0	0	3	0.75	1	0.25	4	9	5	13	5	4	4	5	6	4	5	4	5	13	5	5
class1269:	0	15	0	2	5.4	Expanded	Qrob_T0011060.2/Qrob_T0011280.2/Qrob_T0011300.2/Qrob_T0011310.2/Qrob_T0011330.2/Qrob_T0011380.2/Qrob_T0011450.2/Qrob_T0042680.2/Qrob_T0139110.2/Qrob_T0537210.2/Qrob_T0537220.2/Qrob_T0537250.2/Qrob_T0537260.2/Qrob_T0011260.2/Qrob_T0011430.2	GO:0043531,GO:0008168	ADP binding, methyltransferase activity	NB-ARC domain	13	0.866667	2	0.133333	0	0	15	0	0	0	0	0	0	0	74	0	0	0	0	7	0	0
class1270:	0	5	0.572229	6	6	Contracted	Qrob_T0298510.2/Qrob_T0716290.2/Qrob_T0692030.2/Qrob_T0298540.2/Qrob_T0606760.2	GO:0003676,GO:0005515,GO:0008270	nucleic acid binding, protein binding, zinc ion binding	Copine, PPR repeat family	0	0	4	0.8	1	0.2	5	10	5	8	3	4	8	5	3	6	4	5	5	14	5	5
class1271:	0	7	0.355149	6	5.86667	Expanded	Qrob_T0181350.2/Qrob_T0355550.2/Qrob_T0355560.2/Qrob_T0407040.2/Qrob_T0652490.2/Qrob_T0714330.2/Qrob_T0297240.2	GO:0055114,GO:0020037,GO:0016705,GO:0005506,GO:0005515,GO:0009055	oxidation-reduction process, heme binding, oxidoreductase activity, acting on paired donors, with incorporation or reduction of molecular oxygen, iron ion binding, protein binding, electron carrier activity	Cytochrome P450	2	0.285714	5	0.714286	0	0	7	14	9	6	9	3	9	0	2	2	2	8	5	9	1	9
class1272:	0	34	0	6	4.06667	Expanded	Qrob_T0013220.2/Qrob_T0018770.2/Qrob_T0051780.2/Qrob_T0055250.2/Qrob_T0062410.2/Qrob_T0076850.2/Qrob_T0112780.2/Qrob_T0159470.2/Qrob_T0212680.2/Qrob_T0223230.2/Qrob_T0242200.2/Qrob_T0260230.2/Qrob_T0279440.2/Qrob_T0293610.2/Qrob_T0293620.2/Qrob_T0334120.2/Qrob_T0403440.2/Qrob_T0412130.2/Qrob_T0536350.2/Qrob_T0645020.2/Qrob_T0673200.2/Qrob_T0686440.2/Qrob_T0687580.2/Qrob_T0714010.2/Qrob_T0725720.2…	GO:0003677,GO:0055114,GO:0050661,GO:0050660,GO:0004499,GO:0005515,GO:0006355	DNA binding, oxidation-reduction process, NADP binding, flavin adenine dinucleotide binding, N,N-dimethylaniline monooxygenase activity, protein binding, regulation of transcription, DNA-templated	B3 DNA binding domain, B3 domain-containing transcription factor VRN1 OS Arabidopsis thaliana GN VRN1 PE 1 SV 1, B3 domain-containing protein At4g01580 OS Arabidopsis thaliana GN At4g01580 PE 2 SV 1, B3 domain-containing protein REM19 OS Arabidopsis thaliana GN REM19 PE 1 SV 1, Putative B3 domain-containing protein Os03g0621600 OS Oryza sativa subsp. japonica GN Os03g0621600 PE 3 SV 1, B3 domain-…	7	0.205882	27	0.794118	0	0	34	8	5	2	5	1	15	0	1	7	0	0	3	7	4	3
class1273:	0.003	4	0.533032	5	6	Contracted	Qrob_T0315410.2/Qrob_T0649920.2/Qrob_T0327970.2/Qrob_T0465450.2	GO:0005515,GO:0004871,GO:0009416	protein binding, signal transducer activity, response to light stimulus	NPH3 family, BTB/POZ domain	0	0	4	1	0	0	4	8	4	9	5	5	6	5	5	4	6	5	5	13	5	5
class1274:	0.001	4	0.207547	6	6	Contracted	Qrob_T0263930.2/Qrob_T0609880.2/Qrob_T0609870.2/Qrob_T0130630.2	GO:0055114,GO:0016620,GO:0005515,GO:0006006,GO:0050661,GO:0051287,GO:0005524	oxidation-reduction process, oxidoreductase activity, acting on the aldehyde or oxo group of donors, NAD or NADP as acceptor, protein binding, glucose metabolic process, NADP binding, NAD binding, ATP binding	Glyceraldehyde 3-phosphate dehydrogenase, C-terminal domain, NAD binding domain, ParA/MinD ATPase like, CobQ/CobB/MinD/ParA nucleotide binding domain	0	0	4	1	0	0	4	9	6	8	3	4	5	6	7	6	5	5	4	12	4	6
class1275:	0.001	3	0.170899	5	6.06667	Contracted	Qrob_T0008000.2/Qrob_T0542030.2/Qrob_T0371210.2	GO:0006468,GO:0005524,GO:0004672,GO:0007165,GO:0005515	protein phosphorylation, ATP binding, protein kinase activity, signal transduction, protein binding	Protein kinase domain	0	0	3	1	0	0	3	12	5	7	6	5	11	4	4	4	4	5	5	10	4	5
class1276:	0	1	0.000341	6	6.2	Contracted	Qrob_T0555110.2	GO:0005515,GO:0035556,GO:0007165,GO:0006629,GO:0004435,GO:0042823,GO:0042819,GO:0004629,GO:0008081	protein binding, intracellular signal transduction, signal transduction, lipid metabolic process, phosphatidylinositol phospholipase C activity, pyridoxal phosphate biosynthetic process, vitamin B6 biosynthetic process, phospholipase C activity, phosphoric diester hydrolase activity	Phosphoinositide-specific phospholipase C, efhand-like	1	1	0	0	0	0	1	7	5	7	3	6	8	7	4	4	7	7	6	13	4	5
class1277:	0	16	0	5	5.13333	Expanded	Qrob_T0195240.2/Qrob_T0230580.2/Qrob_T0230590.2/Qrob_T0230620.2/Qrob_T0364310.2/Qrob_T0392770.2/Qrob_T0589340.2/Qrob_T0589350.2/Qrob_T0624150.2/Qrob_T0624190.2/Qrob_T0700820.2/Qrob_T0700830.2/Qrob_T0700920.2/Qrob_T0700950.2/Qrob_T0198710.2/Qrob_T0396120.2	GO:0016829,GO:0010333,GO:0008152,GO:0000287	lyase activity, terpene synthase activity, metabolic process, magnesium ion binding	Terpene synthase, N-terminal domain, Terpene synthase family, metal binding domain	11	0.6875	5	0.3125	0	0	16	5	2	17	5	1	7	5	1	3	6	5	7	4	4	5
class1278:	0.001	4	0.533032	5	5.93333	Contracted	Qrob_T0032860.2/Qrob_T0206960.2/Qrob_T0367610.2/Qrob_T0743810.2	NA		Glycosyltransferase like family 2	0	0	4	1	0	0	4	13	5	6	6	4	6	5	5	5	5	5	3	13	4	4
class1279:	0	5	0.827447	5	5.86667	NoChange	Qrob_T0350940.2/Qrob_T0462070.2/Qrob_T0462080.2/Qrob_T0097240.2/Qrob_T0153660.2	GO:0008152,GO:0003824,GO:0016114,GO:0008661,GO:0016624,GO:0016020	metabolic process, catalytic activity, terpenoid biosynthetic process, 1-deoxy-D-xylulose-5-phosphate synthase activity, oxidoreductase activity, acting on the aldehyde or oxo group of donors, disulfide as acceptor, membrane	1-deoxy-D-xylulose-5-phosphate synthase, Transketolase, pyrimidine binding domain, C-terminal domain, Exostosin family	2	0.4	3	0.6	0	0	5	10	4	9	3	4	4	4	3	6	4	8	5	14	4	6
class1280:	0	1	0.000341	6	6.13333	Contracted	Qrob_T0101950.2	GO:0016841,GO:0009058,GO:0003824,GO:0005737,GO:0006559	ammonia-lyase activity, biosynthetic process, catalytic activity, cytoplasm, L-phenylalanine catabolic process	Aromatic amino acid lyase	0	0	1	1	0	0	1	8	2	5	2	6	9	4	7	12	4	14	5	8	3	3
class1281:	0	2	0.018389	5	6.06667	Contracted	Qrob_T0466490.2/Qrob_T0466500.2	NA		Wound-induced protein	2	1	0	0	0	0	2	10	6	19	4	3	2	4	9	3	2	3	3	15	4	4
class1282:	0	6	0.011867	3	5.8	Expanded	Qrob_T0039260.2/Qrob_T0039290.2/Qrob_T0549600.2/Qrob_T0560750.2/Qrob_T0654830.2/Qrob_T0654870.2	GO:0005515,	protein binding	Protein of unknown function (DUF295), F-box domain, F-box protein At1g49360 OS Arabidopsis thaliana GN At1g49360 PE 2 SV 1	4	0.666667	1	0.166667	1	0.166667	6	4	4	0	1	3	22	0	52	0	0	0	0	0	0	1
class1283:	0	0	0.192457	1	6.2	Contracted		GO:0008270,GO:0055114,GO:0016627,GO:0005737	zinc ion binding, oxidation-reduction process, oxidoreductase activity, acting on the CH-CH group of donors, cytoplasm		0	-	0	-	0	-	0	0	1	0	1	0	0	0	0	0	0	0	0	0	0	91
class1284:	0	2	0.018389	5	6	Contracted	Qrob_T0215850.2/Qrob_T0215840.2	GO:0005524,GO:0009378,GO:0006310,GO:0006281,GO:0005515,GO:0016887	ATP binding, four-way junction helicase activity, DNA recombination, DNA repair, protein binding, ATPase activity	ATPase family associated with various cellular activities (AAA), NA	0	0	1	0.5	1	0.5	2	12	4	8	4	4	4	7	2	4	7	6	4	17	3	4
class1285:	0	8	0.114745	6	5.6	Expanded	Qrob_T0256490.2/Qrob_T0256500.2/Qrob_T0256530.2/Qrob_T0256590.2/Qrob_T0256620.2/Qrob_T0256630.2/Qrob_T0256650.2/Qrob_T0550150.2	GO:0005515	protein binding	Glutathione S-transferase, N-terminal domain, C-terminal domain	7	0.875	1	0.125	0	0	8	2	2	0	1	4	12	2	19	5	2	2	8	18	2	5
class1286:	0	2	0.005422	6	6	Contracted	Qrob_T0201100.2/Qrob_T0736500.2	GO:0006749,GO:0003840,GO:0016987,GO:0006355,GO:0006352,GO:0003700,GO:0003677	glutathione metabolic process, gamma-glutamyltransferase activity, sigma factor activity, regulation of transcription, DNA-templated, DNA-templated transcription, initiation, sequence-specific DNA binding transcription factor activity, DNA binding	Gamma-glutamyltranspeptidase, Region of a membrane-bound protein predicted to be embedded in the membrane.	0	0	0	0	2	1	2	12	5	7	4	6	6	6	3	5	6	3	4	11	7	5
class1287:	0.008	6	0.845495	6	5.73333	NoChange	Qrob_T0073250.2/Qrob_T0580000.2/Qrob_T0073260.2/Qrob_T0073290.2/Qrob_T0073310.2/Qrob_T0580050.2	GO:0016021,GO:0005215,GO:0005515	integral component of membrane, transporter activity, protein binding	10 TM Acyl Transferase domain found in Cas1p, Triose-phosphate Transporter family, PPR repeat family	3	0.5	2	0.333333	1	0.166667	6	6	4	7	5	4	10	7	4	8	7	4	4	9	2	5
class1288:	0.027	4	0.533032	5	5.86667	Contracted	Qrob_T0151120.2/Qrob_T0151130.2/Qrob_T0622890.2/Qrob_T0121090.2	GO:0005515,GO:0051082,GO:0006950,GO:0006457,GO:0005524,GO:0008270,GO:0006355,GO:0005634,GO:0004402,GO:0003712,GO:0008236,GO:0006508	protein binding, unfolded protein binding, response to stress, protein folding, ATP binding, zinc ion binding, regulation of transcription, DNA-templated, nucleus, histone acetyltransferase activity, transcription cofactor activity, serine-type peptidase activity, proteolysis	Alpha/beta hydrolase family, Autophagy protein 16 (ATG16)	0	0	3	0.75	1	0.25	4	7	5	8	4	5	5	6	5	6	6	5	5	13	3	5
class1289:	0.046	3	0.028427	6	5.93333	Contracted	Qrob_T0438210.2/Qrob_T0573220.2/Qrob_T0721440.2	GO:0031225,GO:0016049,GO:0010215,GO:0055114,GO:0016491,GO:0006950,GO:0009228	anchored component of membrane, cell growth, cellulose microfibril organization, oxidation-reduction process, oxidoreductase activity, response to stress, thiamine biosynthetic process	Thi4 family, COBRA-like protein	0	0	2	0.666667	1	0.333333	3	8	4	7	5	7	5	6	6	4	6	5	5	11	4	6
class1290:	0.001	3	0.170899	5	5.93333	Contracted	Qrob_T0036220.2/Qrob_T0418550.2/Qrob_T0626770.2	GO:0005515,GO:0055114,GO:0016491,	protein binding, oxidation-reduction process, oxidoreductase activity	Protein AUXIN SIGNALING F-BOX 3 OS Arabidopsis thaliana GN AFB3 PE 1 SV 1, Protein AUXIN SIGNALING F-BOX 2 OS Arabidopsis thaliana GN AFB2 PE 1 SV 1, Transport inhibitor response 1-like protein Os04g0395600 OS Oryza sativa subsp. japonica GN Os04g0395600 PE 2 SV 1, Transport inhibitor response 1-like protein Os11g0515500 OS Oryza sativa subsp. japonica GN Os11g0515500 PE 2 SV 1, Protein TRANSPORT…	0	0	3	1	0	0	3	9	5	8	3	5	4	6	6	5	6	5	4	14	4	5
class1291:	0.003	3	0.170899	5	5.93333	Contracted	Qrob_T0041490.2/Qrob_T0497630.2/Qrob_T0541320.2	GO:0055114,GO:0016616,GO:0006694,GO:0003854,GO:0003824,GO:0050662,GO:0044237,GO:0005975,GO:0016857	oxidation-reduction process, oxidoreductase activity, acting on the CH-OH group of donors, NAD or NADP as acceptor, steroid biosynthetic process, 3-beta-hydroxy-delta5-steroid dehydrogenase activity, catalytic activity, coenzyme binding, cellular metabolic process, carbohydrate metabolic process, racemase and epimerase activity, acting on carbohydrates and derivatives	NAD dependent epimerase/dehydratase family	0	0	3	1	0	0	3	7	5	9	4	5	6	6	9	6	6	3	4	11	4	4
class1292:	0	6	0.845495	6	5.66667	NoChange	Qrob_T0245130.2/Qrob_T0245140.2/Qrob_T0245160.2/Qrob_T0245120.2/Qrob_T0245180.2/Qrob_T0583830.2	GO:0016021,GO:0016020,GO:0005515	integral component of membrane, membrane, protein binding	Exostosin family, Haemolysin-III related	5	0.833333	1	0.166667	0	0	6	8	6	9	5	3	13	4	3	3	5	6	4	9	2	5
class1293:	0	2	0.018389	5	5.93333	Contracted	Qrob_T0334840.2/Qrob_T0334850.2	GO:0016788,GO:0006629	hydrolase activity, acting on ester bonds, lipid metabolic process	GDSL-like Lipase/Acylhydrolase	2	1	0	0	0	0	2	11	3	6	4	5	6	4	5	0	4	4	5	24	5	3
class1294:	0	4	0.533032	5	5.8	Contracted	Qrob_T0025300.2/Qrob_T0025340.2/Qrob_T0031890.2/Qrob_T0518420.2	GO:0004650,GO:0005975	polygalacturonase activity, carbohydrate metabolic process	Glycosyl hydrolases family 28	2	0.5	2	0.5	0	0	4	3	11	18	5	0	12	3	8	5	3	3	5	3	4	4
class1295:	0.001	3	0.170899	5	5.86667	Contracted	Qrob_T0235380.2/Qrob_T0245080.2/Qrob_T0279420.2	GO:0055085,GO:0016020,GO:0006821,GO:0005247,GO:0005515,GO:0005216,GO:0030554	transmembrane transport, membrane, chloride transport, voltage-gated chloride channel activity, protein binding, ion channel activity, adenyl nucleotide binding	CBS domain	0	0	2	0.666667	1	0.333333	3	11	5	9	4	4	10	5	5	4	5	5	4	8	5	4
class1296:	0.169	5	-	5	5.66667	NoChange	Qrob_T0055580.2/Qrob_T0070730.2/Qrob_T0070740.2/Qrob_T0455170.2/Qrob_T0705330.2	GO:0006508,GO:0004185,GO:0016021	proteolysis, serine-type carboxypeptidase activity, integral component of membrane	Serine carboxypeptidase	2	0.4	3	0.6	0	0	5	5	4	9	5	5	6	7	4	4	8	6	4	8	5	5
class1297:	0.001	3	0.028427	6	5.8	Contracted	Qrob_T0301470.2/Qrob_T0301480.2/Qrob_T0351150.2	GO:0016020,GO:0006810,GO:0005215,GO:0055085,GO:0016021,GO:0006857	membrane, transport, transporter activity, transmembrane transport, integral component of membrane, oligopeptide transport	POT family	2	0.666667	1	0.333333	0	0	3	9	6	5	2	3	7	6	4	4	6	4	9	10	7	5
class1298:	0.076	7	-	5	5.53333	Expanded	Qrob_T0399100.2/Qrob_T0399130.2/Qrob_T0594530.2/Qrob_T0594590.2/Qrob_T0594540.2/Qrob_T0594550.2/Qrob_T0594520.2	GO:0055114,GO:0016491,GO:0005506,GO:0009055,GO:0050660,GO:0016021,GO:0016020,GO:0006366	oxidation-reduction process, oxidoreductase activity, iron ion binding, electron carrier activity, flavin adenine dinucleotide binding, integral component of membrane, membrane, transcription from RNA polymerase II promoter	Ferric reductase like transmembrane component, Ferric reductase NAD binding domain, Protein of unknown function (DUF819)	5	0.714286	2	0.285714	0	0	7	8	5	9	5	4	5	8	5	4	7	5	4	5	5	4
class1299:	0	5	0.827447	5	5.66667	NoChange	Qrob_T0110270.2/Qrob_T0273250.2/Qrob_T0724620.2/Qrob_T0115400.2/Qrob_T0115410.2	GO:0006468,GO:0004672,GO:0005524,GO:0005515	protein phosphorylation, protein kinase activity, ATP binding, protein binding	Protein tyrosine kinase, Leucine rich repeat N-terminal domain, Protein kinase domain, Leucine Rich Repeat	2	0.4	3	0.6	0	0	5	4	7	16	6	2	13	5	3	3	5	2	2	10	2	5
class1300:	0.002	6	0.312202	5	5.6	Expanded	Qrob_T0205820.2/Qrob_T0205900.2/Qrob_T0205940.2/Qrob_T0205980.2/Qrob_T0206010.2/Qrob_T0204840.2	NA		Transmembrane amino acid transporter protein	5	0.833333	1	0.166667	0	0	6	13	8	6	8	5	8	2	4	2	2	5	4	8	4	5
class1301:	0	0	0.192457	1	6	Contracted		GO:0015074,GO:0003677,GO:0008270,GO:0003676	DNA integration, DNA binding, zinc ion binding, nucleic acid binding		0	-	0	-	0	-	0	0	1	0	0	0	0	0	8	0	0	0	0	0	3	78
class1302:	0	0	0.192457	1	6	Contracted		NA			0	-	0	-	0	-	0	0	0	0	90	0	0	0	0	0	0	0	0	0	0	0
class1303:	0	6	0.312202	5	5.53333	Expanded	Qrob_T0415220.2/Qrob_T0415270.2/Qrob_T0415280.2/Qrob_T0555510.2/Qrob_T0641380.2/Qrob_T0641360.2	GO:0016757,GO:0016021,GO:0008168,GO:0006479,GO:0016758,GO:0005737,GO:0005794	transferase activity, transferring glycosyl groups, integral component of membrane, methyltransferase activity, protein methylation, transferase activity, transferring hexosyl groups, cytoplasm, Golgi apparatus	galactosyl transferase GMA12/MNN10 family, PRMT5 arginine-N-methyltransferase	3	0.5	2	0.333333	1	0.166667	6	14	4	7	4	4	3	7	5	4	7	3	3	10	4	4
class1304:	0.366	5	-	5	5.6	NoChange	Qrob_T0131200.2/Qrob_T0383700.2/Qrob_T0764760.2/Qrob_T0628710.2/Qrob_T0383740.2	GO:0005524,GO:0003676,GO:0004386,GO:0006659,GO:0008026,GO:0003725,GO:0005622	ATP binding, nucleic acid binding, helicase activity, phosphatidylserine biosynthetic process, ATP-dependent helicase activity, double-stranded RNA binding, intracellular	Oligonucleotide/oligosaccharide-binding (OB)-fold, DEAD/DEAH box helicase, Helicase associated domain (HA2), Double-stranded RNA binding motif	0	0	3	0.6	2	0.4	5	5	5	6	6	5	7	6	2	5	6	5	5	10	6	5
class1305:	0	2	0.415421	3	5.8	Contracted	Qrob_T0076730.2/Qrob_T0532120.2	GO:0005515,	protein binding	Domain of unknown function	1	0.5	1	0.5	0	0	2	26	19	7	4	1	0	4	0	0	4	7	2	4	1	8
class1306:	0	7	0.08971	5	5.46667	Expanded	Qrob_T0153970.2/Qrob_T0153980.2/Qrob_T0153990.2/Qrob_T0154000.2/Qrob_T0154010.2/Qrob_T0154040.2/Qrob_T0578330.2	GO:0004857,GO:0042545,GO:0030599,GO:0005618,GO:0006355,GO:0003677	enzyme inhibitor activity, cell wall modification, pectinesterase activity, cell wall, regulation of transcription, DNA-templated, DNA binding	Plant invertase/pectin methylesterase inhibitor, Pectinesterase	7	1	0	0	0	0	7	10	4	8	3	4	4	5	2	5	6	3	4	16	4	4
class1307:	0	11	0.00245	6	5.2	Expanded	Qrob_T0067670.2/Qrob_T0102740.2/Qrob_T0203510.2/Qrob_T0329750.2/Qrob_T0329760.2/Qrob_T0434990.2/Qrob_T0457500.2/Qrob_T0496940.2/Qrob_T0500170.2/Qrob_T0655410.2/Qrob_T0427140.2	GO:0005975,GO:0004650,GO:0006468,GO:0004672	carbohydrate metabolic process, polygalacturonase activity, protein phosphorylation, protein kinase activity	Glycosyl hydrolases family 28	4	0.363636	7	0.636364	0	0	11	8	0	7	5	1	10	3	3	13	4	7	2	9	2	4
class1308:	0.001	2	0.018389	5	5.8	Contracted	Qrob_T0569860.2/Qrob_T0685960.2	GO:0055085,GO:0016020,GO:0015297,GO:0015238,GO:0006855	transmembrane transport, membrane, antiporter activity, drug transmembrane transporter activity, drug transmembrane transport	MatE	0	0	2	1	0	0	2	10	4	5	5	4	6	5	5	5	5	4	5	15	4	5
class1309:	0	5	0.572229	6	5.6	Contracted	Qrob_T0383270.2/Qrob_T0383280.2/Qrob_T0383290.2/Qrob_T0431330.2/Qrob_T0431360.2	GO:0016020,GO:0015696,GO:0008519,GO:0072488,GO:0007186,GO:0005834,GO:0004871	membrane, ammonium transport, ammonium transmembrane transporter activity, ammonium transmembrane transport, G-protein coupled receptor signaling pathway, heterotrimeric G-protein complex, signal transducer activity	Ammonium Transporter Family	3	0.6	2	0.4	0	0	5	7	7	13	5	6	8	1	4	3	1	8	5	8	2	6
class1310:	0	12	0.000124	5	5.13333	Expanded	Qrob_T0003410.2/Qrob_T0003420.2/Qrob_T0718340.2/Qrob_T0718350.2/Qrob_T0718410.2/Qrob_T0033000.2/Qrob_T0033020.2/Qrob_T0033010.2/Qrob_T0718400.2/Qrob_T0718380.2/Qrob_T0718370.2/Qrob_T0032990.2	GO:0006629,GO:0008484,GO:0008152,GO:0016740,GO:0006506,GO:0005789,GO:0055114,GO:0020037,GO:0006979,GO:0004601,GO:0004806,GO:0003824	lipid metabolic process, sulfuric ester hydrolase activity, metabolic process, transferase activity, GPI anchor biosynthetic process, endoplasmic reticulum membrane, oxidation-reduction process, heme binding, response to oxidative stress, peroxidase activity, triglyceride lipase activity, catalytic activity	Lipase (class 3), NA, Senescence-associated carboxylesterase 101 OS Arabidopsis thaliana GN SAG101 PE 1 SV 1, Phosphatidylinositolglycan class N (PIG-N)	11	0.916667	0	0	1	0.0833333	12	22	5	6	2	2	9	1	3	2	2	12	2	5	2	2
class1311:	0.066	5	-	5	5.53333	NoChange	Qrob_T0328470.2/Qrob_T0474810.2/Qrob_T0585580.2/Qrob_T0367980.2/Qrob_T0050680.2	GO:0016020,GO:0043169,GO:0005975,GO:0003824,GO:0004553	membrane, cation binding, carbohydrate metabolic process, catalytic activity, hydrolase activity, hydrolyzing O-glycosyl compounds	Late exocytosis, associated with Golgi transport, Domain of unknown function DUF221	0	0	5	1	0	0	5	5	4	9	6	5	5	8	4	4	8	4	4	9	4	4
class1312:	0	3	0.170899	5	5.66667	Contracted	Qrob_T0251760.2/Qrob_T0671240.2/Qrob_T0422950.2	GO:0016757,GO:0047262,GO:0006468,GO:0005524,GO:0004672	transferase activity, transferring glycosyl groups, polygalacturonate 4-alpha-galacturonosyltransferase activity, protein phosphorylation, ATP binding, protein kinase activity	Glycosyl transferase family 8	0	0	3	1	0	0	3	11	4	6	3	4	3	6	6	6	6	5	4	13	4	4
class1313:	0	5	0.827447	5	5.53333	NoChange	Qrob_T0219750.2/Qrob_T0219760.2/Qrob_T0219780.2/Qrob_T0219850.2/Qrob_T0672350.2	GO:0005525,GO:0003924	GTP binding, GTPase activity	Dynamin GTPase effector domain, Dynamin family, Dynamin central region	4	0.8	1	0.2	0	0	5	17	7	8	3	0	22	5	6	2	2	0	2	4	0	5
class1314:	0.004	4	0.533032	5	5.6	Contracted	Qrob_T0713370.2/Qrob_T0713410.2/Qrob_T0201290.2/Qrob_T0705550.2	GO:0016746,GO:0008152,GO:0055114,GO:0016491,GO:0008415,GO:0008270,GO:0005515	transferase activity, transferring acyl groups, metabolic process, oxidation-reduction process, oxidoreductase activity, zinc ion binding, protein binding	haloacid dehalogenase-like hydrolase, Region of a membrane-bound protein predicted to be embedded in the membrane., Acyltransferase	2	0.5	2	0.5	0	0	4	4	5	7	6	5	5	5	11	5	5	1	5	11	4	5
class1315:	0	1	0.01028	4	5.8	Contracted	Qrob_T0114080.2	NA		Plant protein of unknown function	0	0	0	0	1	1	1	21	9	3	2	10	16	0	16	0	0	0	5	0	0	5
class1316:	0	8	0.038535	5	5.33333	Expanded	Qrob_T0311030.2/Qrob_T0311050.2/Qrob_T0311060.2/Qrob_T0311150.2/Qrob_T0311160.2/Qrob_T0311170.2/Qrob_T0479520.2/Qrob_T0739680.2	GO:0006355,GO:0003677	regulation of transcription, DNA-templated, DNA binding	No apical meristem (NAM) protein, NA	8	1	0	0	0	0	8	21	10	13	2	20	0	0	0	5	0	0	2	0	0	7
class1317:	0	6	0.312202	5	5.46667	Expanded	Qrob_T0160840.2/Qrob_T0579000.2/Qrob_T0206070.2/Qrob_T0638600.2/Qrob_T0638610.2/Qrob_T0590960.2	GO:0055114,GO:0020037,GO:0016705,GO:0005506,GO:0009055	oxidation-reduction process, heme binding, oxidoreductase activity, acting on paired donors, with incorporation or reduction of molecular oxygen, iron ion binding, electron carrier activity	Cytochrome P450	2	0.333333	4	0.666667	0	0	6	8	4	13	5	3	14	1	1	4	1	10	8	2	1	7
class1318:	0	0	0.192457	1	5.86667	Contracted		GO:0003676,GO:0008270,GO:0015074	nucleic acid binding, zinc ion binding, DNA integration		0	-	0	-	0	-	0	0	1	0	2	0	0	0	0	0	0	0	0	0	2	83
class1319:	0	0	0.004524	3	5.86667	Contracted		NA			0	-	0	-	0	-	0	5	2	56	4	2	0	1	0	0	0	0	0	17	0	1
class1320:	0	2	0.018389	5	5.66667	Contracted	Qrob_T0357230.2/Qrob_T0633190.2	GO:0003677,GO:0008289,GO:0003700,GO:0043565,GO:0006355,GO:0046983	DNA binding, lipid binding, sequence-specific DNA binding transcription factor activity, sequence-specific DNA binding, regulation of transcription, DNA-templated, protein dimerization activity	Homeobox domain, MEKHLA domain	0	0	2	1	0	0	2	11	4	8	4	4	4	5	7	6	5	5	4	12	2	4
class1321:	0	3	0.170899	5	5.6	Contracted	Qrob_T0086520.2/Qrob_T0682610.2/Qrob_T0682650.2	GO:0030976,GO:0003824,GO:0000287,GO:0016831	thiamine pyrophosphate binding, catalytic activity, magnesium ion binding, carboxy-lyase activity	Thiamine pyrophosphate enzyme, N-terminal TPP binding domain, C-terminal TPP binding domain, central domain	2	0.666667	1	0.333333	0	0	3	11	5	7	3	2	14	4	4	8	4	3	4	6	3	6
class1322:	0.045	4	0.533032	5	5.53333	Contracted	Qrob_T0287890.2/Qrob_T0723200.2/Qrob_T0580610.2/Qrob_T0608370.2	GO:0016887,GO:0005524,GO:0016020,GO:0006810,GO:0016021	ATPase activity, ATP binding, membrane, transport, integral component of membrane	ABC transporter, ABC-2 type transporter	0	0	2	0.5	2	0.5	4	10	5	7	4	5	4	5	5	5	5	5	4	10	4	5
class1323:	0	11	0.00245	6	5.06667	Expanded	Qrob_T0097730.2/Qrob_T0097750.2/Qrob_T0097760.2/Qrob_T0097770.2/Qrob_T0097780.2/Qrob_T0097790.2/Qrob_T0194850.2/Qrob_T0426080.2/Qrob_T0509660.2/Qrob_T0509680.2/Qrob_T0509690.2	GO:0016758,GO:0008152,GO:0005524,GO:0055114,GO:0016616,GO:0006694,GO:0003854	transferase activity, transferring hexosyl groups, metabolic process, ATP binding, oxidation-reduction process, oxidoreductase activity, acting on the CH-OH group of donors, NAD or NADP as acceptor, steroid biosynthetic process, 3-beta-hydroxy-delta5-steroid dehydrogenase activity	UDP-glucoronosyl and UDP-glucosyl transferase	9	0.818182	2	0.181818	0	0	11	11	4	4	6	6	5	3	1	2	3	3	1	21	3	3
class1324:	0.002	4	0.533032	5	5.53333	Contracted	Qrob_T0004580.2/Qrob_T0731690.2/Qrob_T0111480.2/Qrob_T0303610.2	GO:0005524,GO:0044267,GO:0005737,GO:0006457,GO:0042026	ATP binding, cellular protein metabolic process, cytoplasm, protein folding, protein refolding	TCP-1/cpn60 chaperonin family	0	0	4	1	0	0	4	11	4	9	4	4	4	5	6	4	6	5	4	8	4	5
class1325:	0.003	5	0.572229	6	5.46667	Contracted	Qrob_T0112630.2/Qrob_T0715250.2/Qrob_T0687890.2/Qrob_T0687910.2/Qrob_T0744160.2	GO:0046872,GO:0030001,GO:0000166,GO:0005525,GO:0003824,GO:0008152,GO:0005622,GO:0006812,GO:0016021,GO:0019829,GO:0005507	metal ion binding, metal ion transport, nucleotide binding, GTP binding, catalytic activity, metabolic process, intracellular, cation transport, integral component of membrane, cation-transporting ATPase activity, copper ion binding	GNL3L/Grn1 putative GTPase, 50S ribosome-binding GTPase, Heavy-metal-associated domain, haloacid dehalogenase-like hydrolase	2	0.4	3	0.6	0	0	5	9	5	8	3	5	5	3	4	7	3	4	5	12	5	4
class1326:	0.001	4	0.533032	5	5.53333	Contracted	Qrob_T0120810.2/Qrob_T0374600.2/Qrob_T0564160.2/Qrob_T0564170.2	GO:0006260,GO:0005524,GO:0003677,GO:0016851,GO:0015995,GO:0015979,GO:0050662,GO:0003824,GO:0007165,GO:0005515,GO:0009058,GO:0008152,GO:0006633,GO:0016747,GO:0003678,GO:0005634,GO:0006270,GO:0042555	DNA replication, ATP binding, DNA binding, magnesium chelatase activity, chlorophyll biosynthetic process, photosynthesis, coenzyme binding, catalytic activity, signal transduction, protein binding, biosynthetic process, metabolic process, fatty acid biosynthetic process, transferase activity, transferring acyl groups other than amino-acyl groups, DNA helicase activity, nucleus, DNA replication i…	Beta-ketoacyl synthase, C-terminal domain, N-terminal domain, MCM N-terminal domain	0	0	3	0.75	1	0.25	4	9	5	7	4	9	5	4	6	3	3	5	4	10	3	6
class1327:	0	8	0.038535	5	5.26667	Expanded	Qrob_T0582410.2/Qrob_T0334030.2/Qrob_T0334050.2/Qrob_T0555500.2/Qrob_T0575060.2/Qrob_T0582400.2/Qrob_T0567250.2/Qrob_T0589530.2	GO:0006468,GO:0004672,GO:0005515,GO:0005524,GO:0008033,GO:0008168	protein phosphorylation, protein kinase activity, protein binding, ATP binding, tRNA processing, methyltransferase activity	Protein tyrosine kinase, Leucine Rich repeat, Protein kinase domain, Leucine rich repeat N-terminal domain, Leucine Rich Repeat, Methyltransferase TRM13	3	0.375	5	0.625	0	0	8	8	3	19	4	4	4	5	4	2	4	3	3	9	3	4
class1328:	0	1	0.000341	6	5.66667	Contracted	Qrob_T0245050.2	GO:0016787,GO:0003993,GO:0046872	hydrolase activity, acid phosphatase activity, metal ion binding	Iron/zinc purple acid phosphatase-like protein C	0	0	1	1	0	0	1	1	7	7	4	6	8	7	5	4	8	7	6	8	2	5
class1329:	0	2	0.018389	5	5.6	Contracted	Qrob_T0252990.2/Qrob_T0247910.2	GO:0006468,GO:0004672	protein phosphorylation, protein kinase activity	MAC/Perforin domain	0	0	1	0.5	1	0.5	2	11	5	9	4	4	4	3	4	4	3	5	3	14	4	7
class1330:	0	6	0.845495	6	5.33333	NoChange	Qrob_T0264640.2/Qrob_T0412650.2/Qrob_T0264650.2/Qrob_T0412660.2/Qrob_T0496530.2/Qrob_T0116260.2	GO:0016020,GO:0006810,GO:0005215,GO:0055085,GO:0016021,GO:0030126,GO:0016192,GO:0006886,GO:0005198,GO:0030117,GO:0006857	membrane, transport, transporter activity, transmembrane transport, integral component of membrane, COPI vesicle coat, vesicle-mediated transport, intracellular protein transport, structural molecule activity, membrane coat, oligopeptide transport	POT family	4	0.666667	2	0.333333	0	0	6	2	2	15	1	9	6	2	12	3	2	3	4	12	3	4
class1331:	0	3	0.170899	5	5.53333	Contracted	Qrob_T0346350.2/Qrob_T0551080.2/Qrob_T0680250.2	GO:0008270,GO:0004553,GO:0005975,GO:0004559,GO:0015923,GO:0006013,GO:0046872,GO:0042545,GO:0030599,GO:0005618,GO:0003824,GO:0030246	zinc ion binding, hydrolase activity, hydrolyzing O-glycosyl compounds, carbohydrate metabolic process, alpha-mannosidase activity, mannosidase activity, mannose metabolic process, metal ion binding, cell wall modification, pectinesterase activity, cell wall, catalytic activity, carbohydrate binding	Glycosyl hydrolases family 38 C-terminal domain, Glycosyl hydrolases family 38 N-terminal domain, Alpha mannosidase, middle domain	1	0.333333	2	0.666667	0	0	3	9	5	5	4	5	13	4	1	3	4	6	5	9	5	5
class1332:	0	0	0.5	0	5.73333	NoChange		GO:0003676	nucleic acid binding		0	-	0	-	0	-	0	0	0	0	0	0	0	0	86	0	0	0	0	0	0	0
class1333:	0	0	0.5	0	5.73333	NoChange		NA			0	-	0	-	0	-	0	0	0	0	0	0	0	0	86	0	0	0	0	0	0	0
class1334:	0	25	0	5	4	Expanded	Qrob_T0022500.2/Qrob_T0034990.2/Qrob_T0059280.2/Qrob_T0059310.2/Qrob_T0059330.2/Qrob_T0059340.2/Qrob_T0059350.2/Qrob_T0059360.2/Qrob_T0059370.2/Qrob_T0059390.2/Qrob_T0059400.2/Qrob_T0059410.2/Qrob_T0059420.2/Qrob_T0059460.2/Qrob_T0059470.2/Qrob_T0059480.2/Qrob_T0059490.2/Qrob_T0696030.2/Qrob_T0035020.2/Qrob_T0059300.2/Qrob_T0059320.2/Qrob_T0059380.2/Qrob_T0059430.2/Qrob_T0095560.2/Qrob_T0358670.2	NA		Plant protein of unknown function	21	0.84	4	0.16	0	0	25	2	6	13	2	9	0	4	0	0	2	0	0	11	0	11
class1335:	0	5	0.827447	5	5.33333	NoChange	Qrob_T0112800.2/Qrob_T0172190.2/Qrob_T0172110.2/Qrob_T0661970.2/Qrob_T0112820.2	GO:0055085,GO:0016020,GO:0015297,GO:0015238,GO:0006855	transmembrane transport, membrane, antiporter activity, drug transmembrane transporter activity, drug transmembrane transport	MatE	5	1	0	0	0	0	5	4	2	6	0	6	12	5	5	0	6	9	5	10	4	6
class1336:	0.161	6	-	5	5.26667	Expanded	Qrob_T0019160.2/Qrob_T0208200.2/Qrob_T0275690.2/Qrob_T0458540.2/Qrob_T0614140.2/Qrob_T0614150.2	GO:0055085,GO:0016021,GO:0015299,GO:0006812,GO:0055075,GO:0009651,GO:0006814,GO:0005886,GO:0005774,GO:0019898,GO:0015979,GO:0009654,GO:0009523,GO:0005509,GO:0006885,GO:0015385	transmembrane transport, integral component of membrane, solute:hydrogen antiporter activity, cation transport, potassium ion homeostasis, response to salt stress, sodium ion transport, plasma membrane, vacuolar membrane, extrinsic component of membrane, photosynthesis, photosystem II oxygen evolving complex, photosystem II, calcium ion binding, regulation of pH, sodium:hydrogen antiporter activi…	Sodium/hydrogen exchanger family	2	0.333333	4	0.666667	0	0	6	11	5	5	5	5	6	4	3	5	4	5	5	7	4	5
class1337:	0	6	0.312202	5	5.26667	Expanded	Qrob_T0102470.2/Qrob_T0493850.2/Qrob_T0493870.2/Qrob_T0617470.2/Qrob_T0617510.2/Qrob_T0493880.2	GO:0016021	integral component of membrane	SPX domain, EXS family	5	0.833333	1	0.166667	0	0	6	9	4	8	2	6	6	1	3	4	9	7	3	8	4	5
class1338:	0	9	0.007161	5	5.06667	Expanded	Qrob_T0138710.2/Qrob_T0138720.2/Qrob_T0289880.2/Qrob_T0289900.2/Qrob_T0470360.2/Qrob_T0470370.2/Qrob_T0470380.2/Qrob_T0741100.2/Qrob_T0747790.2	GO:0055114,GO:0016491,GO:0008270	oxidation-reduction process, oxidoreductase activity, zinc ion binding	Zinc-binding dehydrogenase, Alcohol dehydrogenase GroES-like domain	7	0.777778	2	0.222222	0	0	9	14	7	12	2	4	6	1	2	2	1	6	3	6	4	6
class1339:	0	15	1e-06	5	4.6	Expanded	Qrob_T0101250.2/Qrob_T0183330.2/Qrob_T0183340.2/Qrob_T0183350.2/Qrob_T0183370.2/Qrob_T0183400.2/Qrob_T0183410.2/Qrob_T0268780.2/Qrob_T0268810.2/Qrob_T0363090.2/Qrob_T0363150.2/Qrob_T0268790.2/Qrob_T0268800.2/Qrob_T0363080.2/Qrob_T0363140.2	GO:0005507,GO:0055114,GO:0016491,GO:0005576	copper ion binding, oxidation-reduction process, oxidoreductase activity, extracellular region	Multicopper oxidase	10	0.666667	5	0.333333	0	0	15	8	3	8	4	2	9	2	4	5	3	5	2	7	2	5
class1340:	0.049	9	0.007161	5	5	Expanded	Qrob_T0126500.2/Qrob_T0126510.2/Qrob_T0155510.2/Qrob_T0401940.2/Qrob_T0568020.2/Qrob_T0568060.2/Qrob_T0567960.2/Qrob_T0567980.2/Qrob_T0568000.2	GO:0016020,GO:0015171,GO:0003333,GO:0055085,GO:0006810	membrane, amino acid transmembrane transporter activity, amino acid transmembrane transport, transmembrane transport, transport	C-terminus of AA_permease, Amino acid permease	7	0.777778	2	0.222222	0	0	9	8	5	6	5	4	9	3	5	4	3	4	4	8	3	4
class1341:	0.031	1	0.001308	5	5.53333	Contracted	Qrob_T0640130.2	GO:0055085,GO:0016021	transmembrane transport, integral component of membrane	Major Facilitator Superfamily	1	1	0	0	0	0	1	5	4	6	6	6	4	7	8	4	7	2	6	6	5	7
class1342:	0	4	0.802584	4	5.33333	NoChange	Qrob_T0027870.2/Qrob_T0027880.2/Qrob_T0082500.2/Qrob_T0248190.2	GO:0005515,GO:0006414,GO:0003746,GO:0016020	protein binding, translational elongation, translation elongation factor activity, membrane	Exostosin family	2	0.5	2	0.5	0	0	4	14	9	4	7	2	5	6	2	3	5	1	5	8	4	5
class1343:	0	3	0.170899	5	5.4	Contracted	Qrob_T0257560.2/Qrob_T0288870.2/Qrob_T0281560.2	GO:0003723	RNA binding	GRAS domain family	0	0	3	1	0	0	3	11	4	7	4	4	6	4	7	3	4	2	3	15	3	4
class1344:	0	11	0.000367	5	4.86667	Expanded	Qrob_T0177310.2/Qrob_T0190120.2/Qrob_T0190270.2/Qrob_T0190280.2/Qrob_T0190290.2/Qrob_T0190300.2/Qrob_T0190340.2/Qrob_T0344380.2/Qrob_T0598640.2/Qrob_T0190150.2/Qrob_T0344420.2	GO:0055114,GO:0016491,GO:0010181,GO:0003824	oxidation-reduction process, oxidoreductase activity, FMN binding, catalytic activity	NADH:flavin oxidoreductase / NADH oxidase family	9	0.818182	2	0.181818	0	0	11	20	8	6	0	0	2	2	2	3	3	8	1	8	2	8
class1345:	0	3	0.170899	5	5.4	Contracted	Qrob_T0034180.2/Qrob_T0399250.2/Qrob_T0741090.2	GO:0055114,GO:0045300,GO:0006631,GO:0006633,GO:0016491	oxidation-reduction process, acyl-[acyl-carrier-protein] desaturase activity, fatty acid metabolic process, fatty acid biosynthetic process, oxidoreductase activity	Fatty acid desaturase	2	0.666667	1	0.333333	0	0	3	4	4	6	3	6	13	6	7	4	7	7	3	4	1	6
class1346:	0	7	0.08971	5	5.13333	Expanded	Qrob_T0057710.2/Qrob_T0058430.2/Qrob_T0134250.2/Qrob_T0134270.2/Qrob_T0134290.2/Qrob_T0134330.2/Qrob_T0058450.2	GO:0006468,GO:0005524,GO:0004672,GO:0005525	protein phosphorylation, ATP binding, protein kinase activity, GTP binding	Protein kinase domain	6	0.857143	1	0.142857	0	0	7	11	11	5	7	2	8	2	6	3	3	2	4	8	3	2
class1347:	0	9	6.7e-05	3	5	Expanded	Qrob_T0059030.2/Qrob_T0085320.2/Qrob_T0397260.2/Qrob_T0399110.2/Qrob_T0512970.2/Qrob_T0542100.2/Qrob_T0100570.2/Qrob_T0555770.2/Qrob_T0415970.2	GO:0003676,GO:0008270	nucleic acid binding, zinc ion binding	Domain of unknown function (DUF4283), Zinc knuckle, NA	0	0	9	1	0	0	9	8	0	1	5	0	43	1	1	0	2	0	5	2	1	6
class1348:	0	19	0	4	4.33333	Expanded	Qrob_T0155980.2/Qrob_T0155990.2/Qrob_T0185640.2/Qrob_T0478560.2/Qrob_T0480560.2/Qrob_T0579820.2/Qrob_T0581410.2/Qrob_T0581490.2/Qrob_T0581500.2/Qrob_T0700770.2/Qrob_T0700790.2/Qrob_T0261630.2/Qrob_T0478540.2/Qrob_T0478570.2/Qrob_T0581400.2/Qrob_T0753220.2/Qrob_T0205150.2/Qrob_T0196940.2/Qrob_T0478760.2	GO:0005515	protein binding	Glutathione S-transferase, N-terminal domain, C-terminal domain	15	0.789474	4	0.210526	0	0	19	15	2	12	2	3	1	4	8	3	4	1	1	6	2	1
class1349:	0	2	0.131611	4	5.46667	Contracted	Qrob_T0682350.2/Qrob_T0682360.2	GO:0055114,GO:0004097,GO:0016491,GO:0008152,GO:0046148	oxidation-reduction process, catechol oxidase activity, oxidoreductase activity, metabolic process, pigment biosynthetic process	Common central domain of tyrosinase, Protein of unknown function (DUF_B2219)	2	1	0	0	0	0	2	18	5	14	4	1	4	0	1	4	0	2	1	17	5	6
class1350:	0	0	0.5	0	5.6	NoChange		GO:0007165,GO:0005515,GO:0043531	signal transduction, protein binding, ADP binding		0	-	0	-	0	-	0	0	0	0	0	0	84	0	0	0	0	0	0	0	0	0
class1351:	0	1	0.001308	5	5.46667	Contracted	Qrob_T0372120.2	GO:0055114,GO:0020037,GO:0016705,GO:0005506,GO:0009055	oxidation-reduction process, heme binding, oxidoreductase activity, acting on paired donors, with incorporation or reduction of molecular oxygen, iron ion binding, electron carrier activity	Cytochrome P450	0	0	0	0	1	1	1	11	3	4	1	9	12	4	1	7	4	4	5	6	3	8
class1352:	0	6	0.845495	6	5.13333	NoChange	Qrob_T0391830.2/Qrob_T0391860.2/Qrob_T0391890.2/Qrob_T0471210.2/Qrob_T0556900.2/Qrob_T0272580.2	GO:0055085,GO:0016020,GO:0015297,GO:0015238,GO:0006855	transmembrane transport, membrane, antiporter activity, drug transmembrane transporter activity, drug transmembrane transport	MatE	5	0.833333	1	0.166667	0	0	6	1	7	4	2	3	13	4	7	6	3	8	4	8	3	4
class1353:	0	5	0.827447	5	5.2	NoChange	Qrob_T0124990.2/Qrob_T0377000.2/Qrob_T0540670.2/Qrob_T0647400.2/Qrob_T0683150.2	GO:0006887,GO:0000145	exocytosis, exocyst	Exo70 exocyst complex subunit	2	0.4	3	0.6	0	0	5	8	2	5	4	3	8	9	7	5	8	1	4	9	2	3
class1354:	0.002	3	0.170899	5	5.33333	Contracted	Qrob_T0481520.2/Qrob_T0493820.2/Qrob_T0644480.2	NA		GDP-fucose protein O-fucosyltransferase	1	0.333333	2	0.666667	0	0	3	7	5	6	4	3	7	4	4	4	4	3	3	13	5	8
class1355:	0.027	4	0.533032	5	5.26667	Contracted	Qrob_T0027800.2/Qrob_T0448760.2/Qrob_T0457270.2/Qrob_T0746150.2	GO:0005515,GO:0006468,GO:0005524,GO:0004672	protein binding, protein phosphorylation, ATP binding, protein kinase activity	Leucine rich repeat, Leucine Rich Repeat, Leucine rich repeat N-terminal domain, Protein kinase domain	0	0	2	0.5	2	0.5	4	9	4	8	4	4	4	5	5	5	5	4	4	10	4	4
class1356:	0	0	0.5	0	5.53333	NoChange		NA			0	-	0	-	0	-	0	0	0	0	0	0	0	83	0	0	0	0	0	0	0	0
class1357:	0	2	0.713848	2	5.4	NoChange	Qrob_T0298120.2/Qrob_T0333500.2	GO:0046983,GO:0003677,GO:0046872,GO:0030001,GO:0003676	protein dimerization activity, DNA binding, metal ion binding, metal ion transport, nucleic acid binding	Protein of unknown function (DUF 659)	0	0	2	1	0	0	2	0	0	0	0	0	0	2	0	0	1	0	0	78	0	0
class1358:	0.003	3	0.170899	5	5.26667	Contracted	Qrob_T0178520.2/Qrob_T0343990.2/Qrob_T0397670.2	GO:0016773,GO:0005975,GO:0005524,GO:0046835,GO:0005536,GO:0004396,GO:0001678,GO:0006096	phosphotransferase activity, alcohol group as acceptor, carbohydrate metabolic process, ATP binding, carbohydrate phosphorylation, glucose binding, hexokinase activity, cellular glucose homeostasis, glycolysis	Hexokinase	2	0.666667	1	0.333333	0	0	3	8	4	5	3	4	7	5	5	5	5	4	4	13	3	4
class1359:	0	4	0.533032	5	5.2	Contracted	Qrob_T0308240.2/Qrob_T0361720.2/Qrob_T0438180.2/Qrob_T0722860.2	GO:0005515	protein binding	Ubiquitin family	0	0	4	1	0	0	4	7	5	8	6	7	0	12	5	0	7	2	0	9	4	6
class1360:	0.001	3	0.170899	5	5.26667	Contracted	Qrob_T0283220.2/Qrob_T0706560.2/Qrob_T0260740.2	GO:0003824,GO:0006470,GO:0004722,GO:0043169	catalytic activity, protein dephosphorylation, protein serine/threonine phosphatase activity, cation binding	Protein phosphatase 2C	0	0	3	1	0	0	3	10	4	7	4	4	5	5	6	6	5	3	3	10	2	5
class1361:	0	0	0.192457	1	5.46667	Contracted		GO:0003676,GO:0030976	nucleic acid binding, thiamine pyrophosphate binding		0	-	0	-	0	-	0	0	0	0	0	0	0	0	0	0	0	0	0	82	0	0
class1362:	0	0	0.5	0	5.46667	NoChange		GO:0008234,GO:0006508,GO:0003968,GO:0055114,GO:0020037,GO:0016705,GO:0005506	cysteine-type peptidase activity, proteolysis, RNA-directed RNA polymerase activity, oxidation-reduction process, heme binding, oxidoreductase activity, acting on paired donors, with incorporation or reduction of molecular oxygen, iron ion binding		0	-	0	-	0	-	0	0	0	0	0	0	0	0	0	0	0	0	0	0	0	82
class1363:	0	5	0.827447	5	5.06667	NoChange	Qrob_T0737320.2/Qrob_T0737330.2/Qrob_T0737340.2/Qrob_T0691100.2/Qrob_T0691060.2	GO:0016747	transferase activity, transferring acyl groups other than amino-acyl groups	Alpha/beta hydrolase family, Diacylglycerol acyltransferase	5	1	0	0	0	0	5	6	2	12	6	7	11	6	1	2	6	3	2	5	3	4
class1364:	0.082	5	-	5	5.06667	NoChange	Qrob_T0512860.2/Qrob_T0707910.2/Qrob_T0720450.2/Qrob_T0512840.2/Qrob_T0512850.2	GO:0006468,GO:0004672,GO:0005524,GO:0005488	protein phosphorylation, protein kinase activity, ATP binding, binding	Protein tyrosine kinase, Protein kinase domain, Exportin 1-like protein, Exportin-T OS Arabidopsis thaliana GN PSD PE 2 SV 1, Exportin-T OS Oryza sativa subsp. japonica GN Os07g0613300 PE 2 SV 1, Exportin-T OS Coccidioides immitis (strain RS) GN LOS1 PE 3 SV 1, Exportin-T OS Ustilago maydis (strain 521 / FGSC 9021) GN LOS1 PE 3 SV 2, Exportin-T OS Schizosaccharomyces pombe (strain 972 / ATCC 2484…	0	0	3	0.6	2	0.4	5	6	4	6	3	4	5	5	6	4	5	4	4	12	4	4
class1365:	0.004	3	0.170899	5	5.2	Contracted	Qrob_T0015870.2/Qrob_T0601310.2/Qrob_T0601300.2	GO:0005515,GO:0008017,GO:0007018,GO:0005524,GO:0003777,GO:0005871,GO:0005783,GO:0005488	protein binding, microtubule binding, microtubule-based movement, ATP binding, microtubule motor activity, kinesin complex, endoplasmic reticulum, binding	Nucleotide-diphospho-sugar transferase, Kinesin motor domain, Armadillo/beta-catenin-like repeat	0	0	0	0	3	1	3	9	4	8	4	4	4	6	2	5	7	5	4	7	5	4
class1366:	0	2	0.018389	5	5.26667	Contracted	Qrob_T0062860.2/Qrob_T0362270.2	GO:0005524,GO:0003676,GO:0016787,GO:0003677,GO:0006334,GO:0005634,GO:0000786,GO:0008026,GO:0004386,GO:0005515	ATP binding, nucleic acid binding, hydrolase activity, DNA binding, nucleosome assembly, nucleus, nucleosome, ATP-dependent helicase activity, helicase activity, protein binding	DEAD/DEAH box helicase, Helicase conserved C-terminal domain	0	0	2	1	0	0	2	0	7	7	5	4	12	6	5	3	5	3	4	12	1	5
class1367:	0.001	4	0.533032	5	5.13333	Contracted	Qrob_T0038470.2/Qrob_T0706070.2/Qrob_T0744180.2/Qrob_T0706100.2	GO:0005515,GO:0005215,GO:0005743,GO:0006810,GO:0055085	protein binding, transporter activity, mitochondrial inner membrane, transport, transmembrane transport	Mitochondrial carrier protein, Leucine rich repeat	0	0	4	1	0	0	4	12	4	7	3	4	6	4	5	4	4	2	5	10	3	4
class1368:	0.084	3	-	5	5.2	Contracted	Qrob_T0170610.2/Qrob_T0273150.2/Qrob_T0660310.2	GO:0055114,GO:0020037,GO:0016705,GO:0005506,GO:0009055,GO:0003677	oxidation-reduction process, heme binding, oxidoreductase activity, acting on paired donors, with incorporation or reduction of molecular oxygen, iron ion binding, electron carrier activity, DNA binding	Cytochrome P450	0	0	3	1	0	0	3	8	5	7	4	5	4	4	4	5	4	5	4	10	5	4
class1369:	0.043	5	0.827447	5	5.06667	NoChange	Qrob_T0104150.2/Qrob_T0112070.2/Qrob_T0365530.2/Qrob_T0670830.2/Qrob_T0104190.2	GO:0006468,GO:0004672,GO:0043169,GO:0005975,GO:0003824,GO:0005509,GO:0004556,GO:0005524,GO:0031124,GO:0043565,GO:0006355,GO:0003700,GO:0003677,GO:0055085,GO:0005741	protein phosphorylation, protein kinase activity, cation binding, carbohydrate metabolic process, catalytic activity, calcium ion binding, alpha-amylase activity, ATP binding ', mRNA 3'-end processing, 'sequence-specific DNA binding, regulation of transcription, DNA-templated, sequence-specific DNA binding transcription factor activity, DNA binding, transmembrane transport, mitochondrial outer me…	Protein kinase domain, Protein tyrosine kinase, Alpha-amylase C-terminal beta-sheet domain	0	0	5	1	0	0	5	7	5	8	3	5	4	4	3	5	4	4	4	11	4	5
class1370:	0	4	0.533032	5	5.13333	Contracted	Qrob_T0099650.2/Qrob_T0632390.2/Qrob_T0700420.2/Qrob_T0122650.2	GO:0008270,GO:0006355,GO:0003700	zinc ion binding, regulation of transcription, DNA-templated, sequence-specific DNA binding transcription factor activity	Protein FAR1-RELATED SEQUENCE 9 OS Arabidopsis thaliana GN FRS9 PE 2 SV 2, Protein FAR1-RELATED SEQUENCE 5 OS Arabidopsis thaliana GN FRS5 PE 2 SV 1, Protein FAR1-RELATED SEQUENCE 3 OS Arabidopsis thaliana GN FRS3 PE 2 SV 2, FAR1 DNA-binding domain	0	0	4	1	0	0	4	13	7	10	6	4	4	0	0	2	3	3	4	9	6	6
class1371:	0	15	1e-06	5	4.4	Expanded	Qrob_T0110000.2/Qrob_T0156290.2/Qrob_T0156310.2/Qrob_T0220690.2/Qrob_T0220710.2/Qrob_T0220740.2/Qrob_T0220750.2/Qrob_T0220760.2/Qrob_T0220770.2/Qrob_T0231150.2/Qrob_T0231170.2/Qrob_T0253030.2/Qrob_T0220730.2/Qrob_T0231140.2/Qrob_T0220720.2	NA		Plant protein of unknown function	13	0.866667	2	0.133333	0	0	15	6	3	18	1	7	12	1	0	0	1	2	3	12	0	0
class1372:	0	1	0.001308	5	5.33333	Contracted	Qrob_T0035340.2	NA		NA	0	0	0	0	1	1	1	5	3	6	2	6	16	2	1	8	1	4	2	18	2	4
class1373:	0	0	0.017627	2	5.4	Contracted		GO:0015074,GO:0003676,GO:0008270,GO:0006468,GO:0004672,GO:0043531,GO:0016787,GO:0006541	DNA integration, nucleic acid binding, zinc ion binding, protein phosphorylation, protein kinase activity, ADP binding, hydrolase activity, glutamine metabolic process		0	-	0	-	0	-	0	0	4	0	5	3	0	0	7	0	1	2	4	1	5	49
class1374:	0	0	0.192457	1	5.4	Contracted		GO:0008270,GO:0003676	zinc ion binding, nucleic acid binding		0	-	0	-	0	-	0	0	5	7	0	0	0	1	0	0	0	1	0	65	0	2
class1375:	0	0	0.5	0	5.33333	NoChange		NA			0	-	0	-	0	-	0	0	0	0	0	0	0	80	0	0	0	0	0	0	0	0
class1376:	0	9	0.001162	4	4.73333	Expanded	Qrob_T0262200.2/Qrob_T0322090.2/Qrob_T0464930.2/Qrob_T0464940.2/Qrob_T0464970.2/Qrob_T0465040.2/Qrob_T0465030.2/Qrob_T0498080.2/Qrob_T0498090.2	GO:0016758,GO:0008152	transferase activity, transferring hexosyl groups, metabolic process	UDP-glucoronosyl and UDP-glucosyl transferase	7	0.777778	2	0.222222	0	0	9	7	2	4	4	4	16	4	3	3	5	3	1	5	2	8
class1377:	0.001	1	0.001308	5	5.26667	Contracted	Qrob_T0426570.2	GO:0016567,GO:0004842,GO:0005515,GO:0006412,GO:0005840,GO:0003735,GO:0003677,GO:0046983,GO:0000151,GO:0005488	protein ubiquitination, ubiquitin-protein ligase activity, protein binding, translation, ribosome, structural constituent of ribosome, DNA binding, protein dimerization activity, ubiquitin ligase complex, binding	Armadillo/beta-catenin-like repeat	0	0	1	1	0	0	1	8	4	7	4	4	11	4	5	3	4	4	4	9	4	4
class1378:	0.008	3	0.170899	5	5.13333	Contracted	Qrob_T0355960.2/Qrob_T0527500.2/Qrob_T0583750.2	GO:0016798,GO:0016020,GO:0005975	hydrolase activity, acting on glycosyl bonds, membrane, carbohydrate metabolic process	Glycosyl hydrolase family 79, N-terminal domain	0	0	3	1	0	0	3	5	5	5	3	4	8	4	5	8	3	4	4	11	4	4
class1379:	0	4	0.533032	5	5.06667	Contracted	Qrob_T0578850.2/Qrob_T0578870.2/Qrob_T0674900.2/Qrob_T0440020.2	GO:0004857,GO:0042545,GO:0030599,GO:0005618	enzyme inhibitor activity, cell wall modification, pectinesterase activity, cell wall	Pectinesterase, Plant invertase/pectin methylesterase inhibitor	2	0.5	1	0.25	1	0.25	4	2	3	17	3	4	0	6	5	6	6	3	5	9	4	3
class1380:	0.001	7	0.08971	5	4.86667	Expanded	Qrob_T0069750.2/Qrob_T0069780.2/Qrob_T0149530.2/Qrob_T0149590.2/Qrob_T0409210.2/Qrob_T0668610.2/Qrob_T0149580.2	GO:0030170,GO:0019752,GO:0016831,GO:0016829,GO:0006520,GO:0016887,GO:0005524,GO:0016020,GO:0003824	pyridoxal phosphate binding, carboxylic acid metabolic process, carboxy-lyase activity, lyase activity, cellular amino acid metabolic process, ATPase activity, ATP binding, membrane, catalytic activity	Pyridoxal-dependent decarboxylase conserved domain	5	0.714286	2	0.285714	0	0	7	4	7	5	3	11	8	2	7	2	2	5	3	4	4	6
class1381:	0	0	0.000463	4	5.33333	Contracted		GO:0055114,GO:0020037,GO:0016705,GO:0005506	oxidation-reduction process, heme binding, oxidoreductase activity, acting on paired donors, with incorporation or reduction of molecular oxygen, iron ion binding		0	-	0	-	0	-	0	0	0	8	0	26	1	4	12	0	2	3	3	12	1	8
class1382:	0	5	0.827447	5	5	NoChange	Qrob_T0272890.2/Qrob_T0272940.2/Qrob_T0273020.2/Qrob_T0273000.2/Qrob_T0163030.2	GO:0006629,GO:0004806	lipid metabolic process, triglyceride lipase activity	Lipase (class 3)	4	0.8	1	0.2	0	0	5	6	5	7	2	3	15	3	4	4	4	3	3	9	3	4
class1383:	0	3	0.766955	3	5.13333	NoChange	Qrob_T0291630.2/Qrob_T0291640.2/Qrob_T0496210.2	GO:0046983,GO:0003677,GO:0043565,GO:0006355,GO:0005634,GO:0003700	protein dimerization activity, DNA binding, sequence-specific DNA binding, regulation of transcription, DNA-templated, nucleus, sequence-specific DNA binding transcription factor activity	SRF-type transcription factor (DNA-binding and dimerisation domain)	2	0.666667	1	0.333333	0	0	3	7	3	2	3	3	4	0	22	1	2	1	2	2	19	6
class1384:	0	1	0.63165	1	5.26667	NoChange	Qrob_T0226590.2	GO:0005515,GO:0030570,GO:0046872,GO:0030001	protein binding, pectate lyase activity, metal ion binding, metal ion transport	F-box associated	0	0	1	1	0	0	1	2	1	1	5	1	22	1	40	0	0	3	1	0	1	1
class1385:	0	0	0.192457	1	5.33333	Contracted		GO:0008270,GO:0003676	zinc ion binding, nucleic acid binding		0	-	0	-	0	-	0	0	0	0	80	0	0	0	0	0	0	0	0	0	0	0
class1386:	0	0	0.192457	1	5.33333	Contracted		NA			0	-	0	-	0	-	0	0	0	0	2	0	0	0	1	0	0	0	0	77	0	0
class1387:	0	2	0.018389	5	5.13333	Contracted	Qrob_T0474590.2/Qrob_T0181970.2	GO:0006629,GO:0006508,GO:0004190	lipid metabolic process, proteolysis, aspartic-type endopeptidase activity	Eukaryotic aspartyl protease, Saposin-like type B, region 2	0	0	2	1	0	0	2	0	5	7	4	5	6	4	6	3	3	5	5	12	5	7
class1388:	0	7	0.08971	5	4.8	Expanded	Qrob_T0478890.2/Qrob_T0726340.2/Qrob_T0726370.2/Qrob_T0726430.2/Qrob_T0726470.2/Qrob_T0726390.2/Qrob_T0738130.2	GO:0006508,GO:0004185	proteolysis, serine-type carboxypeptidase activity	Serine carboxypeptidase	5	0.714286	2	0.285714	0	0	7	5	4	4	5	6	11	6	6	1	5	4	2	8	1	4
class1389:	0.045	4	0.533032	5	5	Contracted	Qrob_T0187840.2/Qrob_T0457960.2/Qrob_T0605060.2/Qrob_T0457970.2	GO:0005515,GO:0003676,GO:0046872,GO:0009055,GO:0006629,GO:0008270	protein binding, nucleic acid binding, metal ion binding, electron carrier activity, lipid metabolic process, zinc ion binding	Piwi domain, Domain of unknown function (DUF1785), Zinc finger C-x8-C-x5-C-x3-H type (and similar)	0	0	4	1	0	0	4	8	5	7	7	5	4	6	2	3	6	5	4	7	3	3
class1390:	0	9	0.007161	5	4.66667	Expanded	Qrob_T0188060.2/Qrob_T0396700.2/Qrob_T0396710.2/Qrob_T0440030.2/Qrob_T0440040.2/Qrob_T0440050.2/Qrob_T0440060.2/Qrob_T0624850.2/Qrob_T0440110.2	GO:0004857,GO:0042545,GO:0030599,GO:0005618,GO:0016787	enzyme inhibitor activity, cell wall modification, pectinesterase activity, cell wall, hydrolase activity	Pectinesterase, Plant invertase/pectin methylesterase inhibitor	7	0.777778	2	0.222222	0	0	9	6	5	5	5	7	0	6	4	4	5	2	4	13	2	2
class1391:	0.001	5	0.827447	5	4.93333	NoChange	Qrob_T0257140.2/Qrob_T0434850.2/Qrob_T0434860.2/Qrob_T0434940.2/Qrob_T0257130.2	GO:0003677,GO:0000786,GO:0006334,GO:0046982	DNA binding, nucleosome, nucleosome assembly, protein heterodimerization activity	Core histone H2A/H2B/H3/H4	5	1	0	0	0	0	5	8	3	6	6	4	2	5	6	5	5	0	6	12	3	3
class1392:	0	11	0.000367	5	4.53333	Expanded	Qrob_T0166510.2/Qrob_T0166520.2/Qrob_T0166530.2/Qrob_T0166580.2/Qrob_T0166590.2/Qrob_T0166600.2/Qrob_T0166690.2/Qrob_T0166730.2/Qrob_T0370000.2/Qrob_T0166610.2/Qrob_T0231350.2	GO:0016758,GO:0008152	transferase activity, transferring hexosyl groups, metabolic process	UDP-glucoronosyl and UDP-glucosyl transferase	9	0.818182	2	0.181818	0	0	11	11	4	3	3	9	12	1	2	2	1	6	6	1	1	6
class1393:	0	0	0.017627	2	5.26667	Contracted		NA			0	-	0	-	0	-	0	13	10	0	6	0	0	2	0	0	2	0	1	45	0	0
class1394:	0	0	0.192457	1	5.26667	Contracted		NA			0	-	0	-	0	-	0	0	0	65	0	0	0	0	1	0	0	0	1	12	0	0
class1395:	0	3	0.170899	5	5	Contracted	Qrob_T0308710.2/Qrob_T0454980.2/Qrob_T0455040.2	GO:0005525,GO:0003924,GO:0003746,GO:0005737,GO:0006414	GTP binding, GTPase activity, translation elongation factor activity, cytoplasm, translational elongation	Elongation factor Tu GTP binding domain, Elongation factor Tu C-terminal domain	2	0.666667	1	0.333333	0	0	3	12	4	9	3	4	4	3	6	5	4	1	7	6	2	5
class1396:	0.221	4	-	5	4.93333	Contracted	Qrob_T0315440.2/Qrob_T0316970.2/Qrob_T0318550.2/Qrob_T0324510.2	GO:0008374,GO:0006629,GO:0016788,GO:0004607	O-acyltransferase activity, lipid metabolic process, hydrolase activity, acting on ester bonds, phosphatidylcholine-sterol O-acyltransferase activity	GDSL-like Lipase/Acylhydrolase, Lecithin:cholesterol acyltransferase	0	0	4	1	0	0	4	5	3	5	4	4	5	4	6	4	5	4	5	10	5	5
class1397:	0	3	0.482519	4	5	Contracted	Qrob_T0285950.2/Qrob_T0285960.2/Qrob_T0176280.2	NA		Plant self-incompatibility protein S1	2	0.666667	0	0	1	0.333333	3	3	16	8	3	13	8	6	0	3	5	4	4	1	0	1
class1398:	0	1	0.01028	4	5.13333	Contracted	Qrob_T0495630.2	GO:0055085,GO:0016020,GO:0015297,GO:0015238,GO:0006855	transmembrane transport, membrane, antiporter activity, drug transmembrane transporter activity, drug transmembrane transport	MatE	0	0	1	1	0	0	1	13	5	9	2	3	4	5	4	6	5	6	3	4	4	4
class1399:	0	12	6e-06	4	4.4	Expanded	Qrob_T0234500.2/Qrob_T0234530.2/Qrob_T0234580.2/Qrob_T0234590.2/Qrob_T0234620.2/Qrob_T0310210.2/Qrob_T0310230.2/Qrob_T0542830.2/Qrob_T0234550.2/Qrob_T0310250.2/Qrob_T0310240.2/Qrob_T0310220.2	GO:0016788,GO:0006629,GO:0016298	hydrolase activity, acting on ester bonds, lipid metabolic process, lipase activity	GDSL-like Lipase/Acylhydrolase	10	0.833333	2	0.166667	0	0	12	6	8	2	4	2	12	5	4	2	4	3	3	3	1	7
class1400:	0.002	2	0.018389	5	5.06667	Contracted	Qrob_T0172980.2/Qrob_T0724830.2	GO:0031683,GO:0019001,GO:0007186,GO:0004871,GO:0003924,GO:0006397,GO:0005634,GO:0004721,GO:0007165	G-protein beta/gamma-subunit complex binding, guanyl nucleotide binding, G-protein coupled receptor signaling pathway, signal transducer activity, GTPase activity, mRNA processing, nucleus, phosphoprotein phosphatase activity, signal transduction	G-protein alpha subunit	0	0	2	1	0	0	2	8	4	8	4	5	7	3	5	3	3	4	4	11	3	4
class1401:	0.209	3	-	5	5	Contracted	Qrob_T0325520.2/Qrob_T0325510.2/Qrob_T0648200.2	GO:0008017,GO:0007018,GO:0005524,GO:0003777,GO:0005871,GO:0055114,GO:0046983,GO:0016620,GO:0008652,GO:0005737,GO:0003942,GO:0051287,GO:0016032,GO:0006520,GO:0006526	microtubule binding, microtubule-based movement, ATP binding, microtubule motor activity, kinesin complex, oxidation-reduction process, protein dimerization activity, oxidoreductase activity, acting on the aldehyde or oxo group of donors, NAD or NADP as acceptor, cellular amino acid biosynthetic process, cytoplasm, N-acetyl-gamma-glutamyl-phosphate reductase activity, NAD binding, viral process, …	Semialdehyde dehydrogenase, dimerisation domain, Kinesin motor domain	0	0	0	0	3	1	3	8	6	5	5	4	4	4	4	4	4	4	4	8	7	4
class1402:	0.004	6	0.312202	5	4.8	Expanded	Qrob_T0155030.2/Qrob_T0338720.2/Qrob_T0338790.2/Qrob_T0338800.2/Qrob_T0610030.2/Qrob_T0610020.2	GO:0055085,GO:0016020,GO:0006810,GO:0015171,GO:0003333,GO:0008601,GO:0007165,GO:0000159,GO:0005515,GO:0006886,GO:0006605,GO:0005488	transmembrane transport, membrane, transport, amino acid transmembrane transporter activity, amino acid transmembrane transport, protein phosphatase type 2A regulator activity, signal transduction, protein phosphatase type 2A complex, protein binding, intracellular protein transport, protein targeting, binding	Amino acid permease, Protein phosphatase 2A regulatory B subunit (B56 family)	3	0.5	2	0.333333	1	0.166667	6	9	4	7	6	8	4	4	5	2	4	2	3	6	4	4
class1403:	0	2	0.131611	4	5.06667	Contracted	Qrob_T0603840.2/Qrob_T0130570.2	GO:0006468,GO:0004672,GO:0006397,GO:0004540,GO:0055114,GO:0006260,GO:0005524,GO:0004748,GO:0043531,GO:0016891,GO:0005971,GO:0005515	protein phosphorylation, protein kinase activity, mRNA processing, ribonuclease activity, oxidation-reduction process, DNA replication, ATP binding, ribonucleoside-diphosphate reductase activity, thioredoxin disulfide as acceptor, ADP binding ', endoribonuclease activity, producing 5'-phosphomonoesters, 'ribonucleoside-diphosphate reductase complex, protein binding	Ribonuclease 2-5A, ATP cone domain	0	0	0	0	2	1	2	8	4	6	2	5	16	5	4	2	3	3	4	7	3	4
class1404:	0.01	4	0.802584	4	4.93333	NoChange	Qrob_T0448710.2/Qrob_T0457220.2/Qrob_T0612050.2/Qrob_T0654420.2	GO:0016021,GO:0009055	integral component of membrane, electron carrier activity	Lung seven transmembrane receptor	0	0	4	1	0	0	4	13	4	6	4	4	5	4	5	4	4	4	3	6	4	4
class1405:	0	10	0.000157	4	4.53333	Expanded	Qrob_T0312020.2/Qrob_T0312030.2/Qrob_T0587150.2/Qrob_T0587180.2/Qrob_T0765230.2/Qrob_T0765220.2/Qrob_T0413330.2/Qrob_T0413340.2/Qrob_T0413360.2/Qrob_T0587160.2	GO:0005975,GO:0004553,GO:0005515	carbohydrate metabolic process, hydrolase activity, hydrolyzing O-glycosyl compounds, protein binding	Petal formation-expressed	10	1	0	0	0	0	10	5	2	8	1	2	22	2	0	2	2	0	2	16	1	3
class1406:	0	1	0.01028	4	5.13333	Contracted	Qrob_T0059050.2	GO:0031072,GO:0005783	heat shock protein binding, endoplasmic reticulum	Domain of unknown function (DUF3444)	0	0	1	1	0	0	1	10	4	9	4	4	5	4	5	4	5	3	4	10	2	4
class1407:	0	1	0.01028	4	5.13333	Contracted	Qrob_T0542750.2	GO:0046872,GO:0030001	metal ion binding, metal ion transport	Heavy-metal-associated domain	0	0	0	0	1	1	1	3	2	4	2	2	32	0	3	4	0	4	2	15	3	1
class1408:	0	3	0.139939	2	5	Expanded	Qrob_T0390420.2/Qrob_T0581290.2/Qrob_T0589150.2	GO:0006412,GO:0005840,GO:0005622,GO:0003735,GO:0003676	translation, ribosome, intracellular, structural constituent of ribosome, nucleic acid binding	zinc-binding in reverse transcriptase, Reverse transcriptase-like	0	0	2	0.666667	1	0.333333	3	1	6	0	56	0	1	0	0	3	0	0	7	0	0	1
class1409:	0	5	0.827447	5	4.8	NoChange	Qrob_T0486310.2/Qrob_T0619360.2/Qrob_T0619380.2/Qrob_T0619400.2/Qrob_T0751190.2	GO:0031625,GO:0006511,GO:0006355,GO:0005739,GO:0003690,GO:0006468,GO:0005524,GO:0004672,GO:0031461,GO:0003824,GO:0009058	ubiquitin protein ligase binding, ubiquitin-dependent protein catabolic process, regulation of transcription, DNA-templated, mitochondrion, double-stranded DNA binding, protein phosphorylation, ATP binding, protein kinase activity, cullin-RING ubiquitin ligase complex, catalytic activity, biosynthetic process	Cullin family, Cullin protein neddylation domain	3	0.6	2	0.4	0	0	5	7	4	4	8	3	13	5	6	2	4	2	2	7	2	3
class1410:	0	2	0.131611	4	5	Contracted	Qrob_T0608690.2/Qrob_T0742900.2	GO:0015977,GO:0008964,GO:0006099,GO:0046872,GO:0030001,GO:0003824	carbon fixation, phosphoenolpyruvate carboxylase activity, tricarboxylic acid cycle, metal ion binding, metal ion transport, catalytic activity	Phosphoenolpyruvate carboxylase	0	0	2	1	0	0	2	12	3	5	5	3	3	5	4	4	4	3	4	13	4	3
class1411:	0.001	3	0.482519	4	4.93333	Contracted	Qrob_T0027810.2/Qrob_T0233380.2/Qrob_T0020760.2	GO:0005515,GO:0046872,	protein binding, metal ion binding	WD domain, G-beta repeat	1	0.333333	2	0.666667	0	0	3	11	3	7	3	3	4	5	7	4	5	4	4	9	2	3
class1412:	0.002	1	0.01028	4	5.06667	Contracted	Qrob_T0129660.2	GO:0006468,GO:0005524,GO:0004672,GO:0005515,GO:0055114,GO:0006260,GO:0004748,GO:0006355,GO:0005634,GO:0003700,GO:0046983,GO:0003677	protein phosphorylation, ATP binding, protein kinase activity, protein binding, oxidation-reduction process, DNA replication, ribonucleoside-diphosphate reductase activity, thioredoxin disulfide as acceptor, regulation of transcription, DNA-templated, nucleus, sequence-specific DNA binding transcription factor activity, protein dimerization activity, DNA binding	Protein kinase domain	0	0	1	1	0	0	1	9	3	8	7	4	4	5	4	3	5	4	5	8	3	4
class1413:	0.001	2	0.131611	4	5	Contracted	Qrob_T0115390.2/Qrob_T0026440.2	GO:0005515,GO:0006468,GO:0004672,GO:0006950,GO:0005524	protein binding, protein phosphorylation, protein kinase activity, response to stress, ATP binding	Protein kinase domain	0	0	2	1	0	0	2	10	4	9	4	4	1	6	5	4	6	2	4	8	4	4
class1414:	0	3	0.482519	4	4.93333	Contracted	Qrob_T0126190.2/Qrob_T0252030.2/Qrob_T0618300.2	GO:0009378,GO:0006310,GO:0006281,GO:0005524,GO:0016887,GO:0016787	four-way junction helicase activity, DNA recombination, DNA repair, ATP binding, ATPase activity, hydrolase activity	Cell division protein 48 (CDC48), domain 2, ATPase family associated with various cellular activities (AAA), N-terminal domain	1	0.333333	2	0.666667	0	0	3	14	4	5	5	5	5	3	5	3	3	3	3	10	4	2
class1415:	0.001	1	0.01028	4	5.06667	Contracted	Qrob_T0011880.2	GO:0043565,GO:0006355,GO:0003700,GO:0006351,GO:0046983,	sequence-specific DNA binding, regulation of transcription, DNA-templated, sequence-specific DNA binding transcription factor activity, transcription, DNA-templated, protein dimerization activity	Seed dormancy control	0	0	1	1	0	0	1	8	3	7	3	4	4	5	4	5	5	4	3	13	4	4
class1416:	0.002	3	0.482519	4	4.93333	Contracted	Qrob_T0067000.2/Qrob_T0438220.2/Qrob_T0356580.2	GO:0005975,GO:0004553,GO:0003676	carbohydrate metabolic process, hydrolase activity, hydrolyzing O-glycosyl compounds, nucleic acid binding	X8 domain, Glycosyl hydrolases family 17	0	0	3	1	0	0	3	5	4	8	3	3	5	4	4	5	4	3	4	15	3	4
class1417:	0	3	0.170899	5	4.93333	Contracted	Qrob_T0744760.2/Qrob_T0342240.2/Qrob_T0342250.2	GO:0055085,GO:0022857,GO:0016021,GO:0030117,GO:0016192,GO:0006886,GO:0005515,GO:0005488	transmembrane transport, transmembrane transporter activity, integral component of membrane, membrane coat, vesicle-mediated transport, intracellular protein transport, protein binding, binding	Major Facilitator Superfamily, Adaptin N terminal region, AP-4 complex subunit epsilon OS Arabidopsis thaliana GN At1g31730 PE 2 SV 1, AP-4 complex subunit epsilon-1 OS Homo sapiens GN AP4E1 PE 1 SV 2, AP-4 complex subunit epsilon-1 OS Mus musculus GN Ap4e1 PE 2 SV 3, AP-4 complex subunit epsilon OS Dictyostelium discoideum GN ap4e1 PE 3 SV 1	0	0	0	0	3	1	3	8	5	5	2	2	9	4	5	2	4	5	2	13	4	4
class1418:	0.002	3	0.482519	4	4.93333	Contracted	Qrob_T0585850.2/Qrob_T0585860.2/Qrob_T0503840.2	GO:0005975,GO:0004650,GO:0005524	carbohydrate metabolic process, polygalacturonase activity, ATP binding	Glycosyl hydrolases family 28	2	0.666667	1	0.333333	0	0	3	9	6	5	5	3	5	5	4	2	4	3	4	12	4	3
class1419:	0	9	0.001162	4	4.53333	Expanded	Qrob_T0149210.2/Qrob_T0149230.2/Qrob_T0156590.2/Qrob_T0156600.2/Qrob_T0345570.2/Qrob_T0345610.2/Qrob_T0717680.2/Qrob_T0714560.2/Qrob_T0714570.2	GO:0003677,GO:0016021,GO:0006355	DNA binding, integral component of membrane, regulation of transcription, DNA-templated	B3 domain-containing protein At2g33720 OS Arabidopsis thaliana GN At2g33720 PE 2 SV 1, Putative B3 domain-containing protein At1g78640 OS Arabidopsis thaliana GN At1g78640 PE 3 SV 1, B3 domain-containing protein At4g02870 OS Arabidopsis thaliana GN ARF42 PE 2 SV 1, B3 domain-containing transcription factor NGA2 OS Arabidopsis thaliana GN NGA2 PE 2 SV 1, B3 domain-containing protein At5g26805 OS A…	6	0.666667	3	0.333333	0	0	9	6	5	3	3	3	29	2	0	1	1	0	2	6	2	5
class1420:	0.002	3	0.482519	4	4.93333	Contracted	Qrob_T0724350.2/Qrob_T0054570.2/Qrob_T0326470.2	GO:0006468,GO:0004672,GO:0006457,GO:0005524	protein phosphorylation, protein kinase activity, protein folding, ATP binding	Ethylene-responsive protein kinase Le-CTR1, Protein tyrosine kinase	0	0	2	0.666667	1	0.333333	3	7	4	8	4	4	7	4	2	4	5	4	3	10	4	4
class1421:	0	0	0.5	0	5.13333	NoChange		GO:0008270,GO:0003676,GO:0008033	zinc ion binding, nucleic acid binding, tRNA processing		0	-	0	-	0	-	0	0	0	0	0	0	0	0	77	0	0	0	0	0	0	0
class1422:	0.003	2	0.018389	5	4.93333	Contracted	Qrob_T0058980.2/Qrob_T0580580.2	GO:0016788,GO:0008270,GO:0003676,GO:0003824,GO:0008152	hydrolase activity, acting on ester bonds, zinc ion binding, nucleic acid binding, catalytic activity, metabolic process	Phosphoesterase family	0	0	2	1	0	0	2	2	5	7	4	5	9	6	2	4	6	2	4	8	5	5
class1423:	0.007	4	0.802584	4	4.8	NoChange	Qrob_T0589090.2/Qrob_T0222530.2/Qrob_T0761730.2/Qrob_T0761740.2	GO:0004843,GO:0036459,GO:0016579,GO:0006760,GO:0004150,GO:0004221,GO:0006511	ubiquitin-specific protease activity, ubiquitinyl hydrolase activity, protein deubiquitination, folic acid-containing compound metabolic process, dihydroneopterin aldolase activity, ubiquitin thiolesterase activity, ubiquitin-dependent protein catabolic process	DUSP domain, Ubiquitin carboxyl-terminal hydrolase	0	0	3	0.75	1	0.25	4	10	4	7	4	4	4	5	1	4	5	4	4	8	4	4
class1424:	0.016	3	0.482519	4	4.86667	Contracted	Qrob_T0136250.2/Qrob_T0288310.2/Qrob_T0350970.2	GO:0005515,GO:0035058,GO:0034464,GO:0006412,GO:0005840,GO:0005622,GO:0003735	protein binding, nonmotile primary cilium assembly, BBSome, translation, ribosome, intracellular, structural constituent of ribosome	Tetratricopeptide repeat, TPR repeat	0	0	2	0.666667	1	0.333333	3	8	4	6	4	4	3	3	5	4	3	5	4	12	4	4
class1425:	0.001	5	0.262382	4	4.73333	Expanded	Qrob_T0060090.2/Qrob_T0261560.2/Qrob_T0384970.2/Qrob_T0528690.2/Qrob_T0060100.2	GO:0003723,GO:0003676,GO:0016747,GO:0000166	RNA binding, nucleic acid binding, transferase activity, transferring acyl groups other than amino-acyl groups, nucleotide binding	RNA recognition motif. (a.k.a. RRM, RBD, or RNP domain), Poly-adenylate binding protein, unique domain	0	0	5	1	0	0	5	11	3	6	3	5	2	6	3	3	5	4	3	9	4	4
class1426:	0.021	3	0.170899	5	4.86667	Contracted	Qrob_T0273270.2/Qrob_T0368460.2/Qrob_T0200520.2	GO:0043169,GO:0005975,GO:0003824,GO:0005515	cation binding, carbohydrate metabolic process, catalytic activity, protein binding	VID27 cytoplasmic protein, NA	0	0	2	0.666667	1	0.333333	3	9	4	7	6	3	4	4	3	5	4	4	3	9	4	4
class1427:	0.082	4	-	4	4.73333	NoChange	Qrob_T0426440.2/Qrob_T0576680.2/Qrob_T0440950.2/Qrob_T0137430.2	GO:0003824,GO:0006470,GO:0004722	catalytic activity, protein dephosphorylation, protein serine/threonine phosphatase activity	Protein phosphatase 2C	0	0	4	1	0	0	4	6	4	7	3	3	4	6	6	3	6	4	4	8	3	4
class1428:	0.084	3	-	4	4.8	Contracted	Qrob_T0050990.2/Qrob_T0583800.2/Qrob_T0245110.2	GO:0016157,GO:0005985,GO:0009058,GO:0046524	sucrose synthase activity, sucrose metabolic process, biosynthetic process, sucrose-phosphate synthase activity	Glycosyl transferase 4-like domain, Glycosyl transferases group 1	0	0	3	1	0	0	3	10	4	6	5	4	5	4	4	3	4	4	4	7	4	4
class1429:	0.001	1	0.01028	4	4.93333	Contracted	Qrob_T0265200.2	GO:0016787	hydrolase activity	Calcineurin-like phosphoesterase	0	0	1	1	0	0	1	9	4	7	3	4	5	5	4	4	5	5	3	10	2	4
class1430:	0.007	2	0.131611	4	4.86667	Contracted	Qrob_T0111140.2/Qrob_T0444560.2	GO:0046872,GO:0005524,GO:0046488,GO:0016307,GO:0046983,GO:0044267	metal ion binding, ATP binding, phosphatidylinositol metabolic process, phosphatidylinositol phosphate kinase activity, protein dimerization activity, cellular protein metabolic process	Phosphatidylinositol-4-phosphate 5-Kinase, TCP-1/cpn60 chaperonin family	0	0	0	0	2	1	2	10	4	6	3	4	4	4	4	4	4	4	4	8	6	4
class1431:	0.001	3	0.482519	4	4.8	Contracted	Qrob_T0195080.2/Qrob_T0379720.2/Qrob_T0476810.2	GO:0016020,GO:0015696,GO:0008519,GO:0072488	membrane, ammonium transport, ammonium transmembrane transporter activity, ammonium transmembrane transport	Ammonium Transporter Family	1	0.333333	2	0.666667	0	0	3	8	5	8	4	3	6	7	3	5	5	1	4	5	3	5
class1432:	0.001	4	0.533032	5	4.73333	Contracted	Qrob_T0120440.2/Qrob_T0752810.2/Qrob_T0120450.2/Qrob_T0590390.2	GO:0055114,GO:0016491,GO:0008152,GO:0016624,GO:0030976,GO:0006099,GO:0004591,GO:0003677,GO:0006412,GO:0005840,GO:0005622,GO:0003735,GO:0005525,GO:0006096,GO:0008652,GO:0003824,GO:0006561,GO:0004349,GO:0004350,GO:0005737,GO:0016620,	oxidation-reduction process, oxidoreductase activity, metabolic process, oxidoreductase activity, acting on the aldehyde or oxo group of donors, disulfide as acceptor, thiamine pyrophosphate binding, tricarboxylic acid cycle, oxoglutarate dehydrogenase (succinyl-transferring) activity, DNA binding, translation, ribosome, intracellular, structural constituent of ribosome, GTP binding, glycolysis, …	Dehydrogenase E1 component, Transketolase, pyrimidine binding domain, Aldehyde dehydrogenase family	0	0	3	0.75	1	0.25	4	10	4	5	6	4	2	5	4	5	4	3	3	10	2	4
class1433:	0	3	0.766955	3	4.8	NoChange	Qrob_T0460070.2/Qrob_T0460120.2/Qrob_T0460140.2	GO:0005515,	protein binding	Domain of unknown function	3	1	0	0	0	0	3	13	7	33	2	3	0	0	0	1	0	2	2	4	1	4
class1434:	0.001	4	0.802584	4	4.66667	NoChange	Qrob_T0246640.2/Qrob_T0365250.2/Qrob_T0365260.2/Qrob_T0666310.2	GO:0031625,GO:0006511,GO:0031461,GO:0005515	ubiquitin protein ligase binding, ubiquitin-dependent protein catabolic process, cullin-RING ubiquitin ligase complex, protein binding	Cullin family, Cullin protein neddylation domain	2	0.5	1	0.25	1	0.25	4	10	4	6	3	4	4	4	2	3	4	4	3	11	5	3
class1435:	0.001	3	0.482519	4	4.73333	Contracted	Qrob_T0115600.2/Qrob_T0702160.2/Qrob_T0702170.2	GO:0055114,GO:0016616,GO:0006694,GO:0003854,GO:0050662,GO:0003824,GO:0008168,GO:0008033,GO:0006364,GO:0003723,GO:0044237,GO:0045226,GO:0008831,GO:0008460,GO:0009225	oxidation-reduction process, oxidoreductase activity, acting on the CH-OH group of donors, NAD or NADP as acceptor, steroid biosynthetic process, 3-beta-hydroxy-delta5-steroid dehydrogenase activity, coenzyme binding, catalytic activity, methyltransferase activity, tRNA processing, rRNA processing, RNA binding, cellular metabolic process, extracellular polysaccharide biosynthetic process, dTDP-4-…	NAD dependent epimerase/dehydratase family, RmlD substrate binding domain	2	0.666667	1	0.333333	0	0	3	13	4	5	4	4	4	4	4	3	4	1	3	10	4	4
class1436:	0.01	3	0.482519	4	4.73333	Contracted	Qrob_T0546850.2/Qrob_T0726590.2/Qrob_T0205200.2	GO:0006807,GO:0006542,GO:0004356,GO:0003824	nitrogen compound metabolic process, glutamine biosynthetic process, glutamate-ammonia ligase activity, catalytic activity	Glutamine synthetase, catalytic domain, beta-Grasp domain, Glutamine synthetase chloroplastic OS Daucus carota GN GLN2 PE 2 SV 1, Glutamine synthetase leaf isozyme chloroplastic OS Pisum sativum GN GS2 PE 2 SV 2, Glutamine synthetase leaf isozyme chloroplastic OS Phaseolus vulgaris PE 1 SV 1, Glutamine synthetase leaf isozyme chloroplastic OS Medicago sativa GN GS2 PE 2 SV 1, Glutamine synthetase…	0	0	2	0.666667	1	0.333333	3	2	4	8	5	3	6	6	5	4	6	5	2	8	3	4
class1437:	0	2	0.131611	4	4.8	Contracted	Qrob_T0085910.2/Qrob_T0645140.2	GO:0016817,GO:0005525	hydrolase activity, acting on acid anhydrides, GTP binding	Root hair defective 3 GTP-binding protein (RHD3)	0	0	2	1	0	0	2	15	14	14	2	2	1	3	1	2	3	3	2	6	2	2
class1438:	0.011	4	0.802584	4	4.66667	NoChange	Qrob_T0007330.2/Qrob_T0204930.2/Qrob_T0609520.2/Qrob_T0007340.2	GO:0016887,GO:0005524,GO:0006508,GO:0004222,GO:0016021,GO:0008270,GO:0003678,GO:0016020	ATPase activity, ATP binding, proteolysis, metalloendopeptidase activity, integral component of membrane, zinc ion binding, DNA helicase activity, membrane	ATPase family associated with various cellular activities (AAA), Peptidase family M41, PPR repeat	0	0	3	0.75	1	0.25	4	3	4	7	4	4	4	8	4	4	6	3	3	9	3	4
class1439:	0.141	3	-	5	4.73333	Contracted	Qrob_T0609770.2/Qrob_T0609750.2/Qrob_T0094610.2	GO:0016787,GO:0008152,GO:0016788,GO:0006886,GO:0006505,GO:0031227	hydrolase activity, metabolic process, hydrolase activity, acting on ester bonds, intracellular protein transport, GPI anchor metabolic process, intrinsic component of endoplasmic reticulum membrane	alpha/beta hydrolase fold, PGAP1-like protein, GRAS domain family	1	0.333333	0	0	2	0.666667	3	6	5	7	3	5	5	3	6	3	3	4	5	8	3	5
class1440:	0	3	0.482519	4	4.73333	Contracted	Qrob_T0343770.2/Qrob_T0357380.2/Qrob_T0460390.2	GO:0055114,GO:0004471,GO:0051287,GO:0016616,GO:0004470,GO:0006108,GO:0016619	oxidation-reduction process, malate dehydrogenase (decarboxylating) (NAD+) activity, NAD binding, oxidoreductase activity, acting on the CH-OH group of donors, NAD or NADP as acceptor, malic enzyme activity, malate metabolic process	Malic enzyme, N-terminal domain, NAD binding domain	0	0	3	1	0	0	3	13	3	5	3	3	5	4	5	4	4	4	3	10	2	3
class1441:	0.017	2	0.131611	4	4.8	Contracted	Qrob_T0005170.2/Qrob_T0270900.2	GO:0006468,GO:0005524,GO:0004672	protein phosphorylation, ATP binding, protein kinase activity	Protein kinase domain	0	0	2	1	0	0	2	7	4	5	4	3	4	5	3	3	5	4	4	8	4	9
class1442:	0	1	0.01028	4	4.86667	Contracted	Qrob_T0071090.2	GO:0045010,GO:0005884,GO:0007165,GO:0005515,GO:0006468,GO:0004672	actin nucleation, actin filament, signal transduction, protein binding, protein phosphorylation, protein kinase activity	Formin Homology 2 Domain	0	0	0	0	1	1	1	8	4	7	4	4	5	4	2	5	6	4	4	10	2	4
class1443:	0	0	0.004524	3	4.93333	Contracted		GO:0008270,GO:0003676	zinc ion binding, nucleic acid binding		0	-	0	-	0	-	0	15	6	4	1	7	0	0	0	26	0	0	0	0	10	5
class1444:	0	4	0.802584	4	4.66667	NoChange	Qrob_T0325440.2/Qrob_T0325450.2/Qrob_T0325460.2/Qrob_T0710360.2	NA		Alpha/beta hydrolase family	3	0.75	1	0.25	0	0	4	2	8	5	6	1	13	1	18	1	0	7	1	1	3	3
class1445:	0	18	0	4	3.73333	Expanded	Qrob_T0273360.2/Qrob_T0273370.2/Qrob_T0273400.2/Qrob_T0273420.2/Qrob_T0273430.2/Qrob_T0273450.2/Qrob_T0273470.2/Qrob_T0273490.2/Qrob_T0273500.2/Qrob_T0273520.2/Qrob_T0273530.2/Qrob_T0273540.2/Qrob_T0273550.2/Qrob_T0273560.2/Qrob_T0273570.2/Qrob_T0273440.2/Qrob_T0273480.2/Qrob_T0273340.2	GO:0005509	calcium ion binding	EF-hand domain pair, EF hand, EF-hand domain	18	1	0	0	0	0	18	6	6	2	3	3	0	0	7	11	0	0	4	1	2	11
class1446:	0	5	0.262382	4	4.53333	Expanded	Qrob_T0549560.2/Qrob_T0549610.2/Qrob_T0549620.2/Qrob_T0549630.2/Qrob_T0050420.2	GO:0050662,GO:0003824,GO:0055114,GO:0016616,GO:0006694,GO:0003854,GO:0006355,GO:0003677,GO:0044237	coenzyme binding, catalytic activity, oxidation-reduction process, oxidoreductase activity, acting on the CH-OH group of donors, NAD or NADP as acceptor, steroid biosynthetic process, 3-beta-hydroxy-delta5-steroid dehydrogenase activity, regulation of transcription, DNA-templated, DNA binding, cellular metabolic process	NAD dependent epimerase/dehydratase family	5	1	0	0	0	0	5	7	2	4	2	2	17	2	0	2	2	13	4	5	3	3
class1447:	0.002	2	0.131611	4	4.73333	Contracted	Qrob_T0424710.2/Qrob_T0680500.2	GO:0006468,GO:0004672,GO:0005524,GO:0009055,GO:0005515	protein phosphorylation, protein kinase activity, ATP binding, electron carrier activity, protein binding	WD domain, G-beta repeat, Breast carcinoma amplified sequence 3	0	0	0	0	2	1	2	11	4	5	3	4	4	4	3	4	4	4	4	10	4	3
class1448:	0.026	3	0.482519	4	4.66667	Contracted	Qrob_T0604990.2/Qrob_T0605000.2/Qrob_T0471190.2	GO:0015743,GO:0010044	malate transport, response to aluminum ion	Aluminium activated malate transporter	3	1	0	0	0	0	3	6	4	8	7	5	6	4	4	2	4	4	2	6	3	5
class1449:	0.001	1	0.01028	4	4.8	Contracted	Qrob_T0413250.2	GO:0006556,GO:0004478,GO:0005524	S-adenosylmethionine biosynthetic process, methionine adenosyltransferase activity, ATP binding	S-adenosylmethionine synthetase, N-terminal domain	0	0	0	0	1	1	1	10	4	7	4	4	4	4	4	3	4	2	5	10	3	4
class1450:	0.046	6	0.065476	4	4.46667	Expanded	Qrob_T0290660.2/Qrob_T0290760.2/Qrob_T0290810.2/Qrob_T0290830.2/Qrob_T0297860.2/Qrob_T0290960.2	GO:0016787,GO:0009742,GO:0004721,GO:0005515,GO:0006364,GO:0005730	hydrolase activity, brassinosteroid mediated signaling pathway, phosphoprotein phosphatase activity, protein binding, rRNA processing, nucleolus	UTP15 C terminal, WD domain, G-beta repeat, Galactose oxidase, central domain	4	0.666667	2	0.333333	0	0	6	7	4	7	3	3	3	5	4	4	5	4	3	8	4	3
class1451:	0.001	0	0.000463	4	4.86667	Contracted		GO:0006508,GO:0004190,GO:0003723,GO:0003676,GO:0055085,GO:0016020,GO:0006810,GO:0005215,GO:0005515,	proteolysis, aspartic-type endopeptidase activity, RNA binding, nucleic acid binding, transmembrane transport, membrane, transport, transporter activity, protein binding		0	-	0	-	0	-	0	10	6	4	4	4	4	4	5	4	4	3	3	12	3	3
class1452:	0.001	2	0.131611	4	4.73333	Contracted	Qrob_T0264420.2/Qrob_T0068710.2	GO:0008565,GO:0006606,GO:0005737,GO:0005634,GO:0005515,GO:0043565,GO:0008270,GO:0006355,GO:0003700,GO:0006886,GO:0005643,GO:0005488	protein transporter activity, protein import into nucleus, cytoplasm, nucleus, protein binding, sequence-specific DNA binding, zinc ion binding, regulation of transcription, DNA-templated, sequence-specific DNA binding transcription factor activity, intracellular protein transport, nuclear pore, binding	Importin beta binding domain	0	0	2	1	0	0	2	2	3	7	4	2	6	5	4	3	7	4	5	10	4	5
class1453:	0.03	5	0.827447	5	4.53333	NoChange	Qrob_T0462390.2/Qrob_T0462440.2/Qrob_T0462460.2/Qrob_T0522150.2/Qrob_T0462420.2	GO:0016829,GO:0006520,GO:0030170,GO:0009058,GO:0006351,GO:0003899,GO:0003677,GO:0016740,GO:0016769,GO:0003824,GO:0008483	lyase activity, cellular amino acid metabolic process, pyridoxal phosphate binding, biosynthetic process, transcription, DNA-templated, DNA-directed RNA polymerase activity, DNA binding, transferase activity, transferase activity, transferring nitrogenous groups, catalytic activity, transaminase activity	Aminotransferase class I and II	4	0.8	1	0.2	0	0	5	4	3	9	3	6	5	5	4	2	6	5	3	6	3	4
class1454:	0.091	2	-	4	4.73333	Contracted	Qrob_T0456530.2/Qrob_T0522780.2	GO:0031011,GO:0008080,GO:0005515	Ino80 complex, N-acetyltransferase activity, protein binding	Nuclear factor related to kappa-B-binding protein OS Xenopus tropicalis GN nfrkb PE 2 SV 1, Protein piccolo OS Mus musculus GN Pclo PE 1 SV 4, Nuclear factor related to kappa-B-binding protein OS Mus musculus GN Nfrkb PE 2 SV 1, Nuclear factor related to kappa-B-binding protein OS Homo sapiens GN NFRKB PE 1 SV 2, Muscle M-line assembly protein unc-89 OS Caenorhabditis elegans GN unc-89 PE 1 SV 3,…	0	0	0	0	2	1	2	6	4	5	6	3	6	4	3	4	5	4	5	8	4	4
class1455:	0	2	0.415421	3	4.73333	Contracted	Qrob_T0425530.2/Qrob_T0425520.2	GO:0046983,GO:0003677,GO:0043565,GO:0006355,GO:0005634,GO:0003700	protein dimerization activity, DNA binding, sequence-specific DNA binding, regulation of transcription, DNA-templated, nucleus, sequence-specific DNA binding transcription factor activity	SRF-type transcription factor (DNA-binding and dimerisation domain)	2	1	0	0	0	0	2	4	2	2	2	3	2	2	3	0	2	5	3	5	34	2
class1456:	0	0	0.000463	4	4.86667	Contracted		GO:0055114,GO:0020037,GO:0016705,GO:0005506,GO:0009055	oxidation-reduction process, heme binding, oxidoreductase activity, acting on paired donors, with incorporation or reduction of molecular oxygen, iron ion binding, electron carrier activity		0	-	0	-	0	-	0	9	7	6	6	9	5	1	0	2	1	2	3	12	3	7
class1457:	0	6	2.8e-05	1	4.46667	Expanded	Qrob_T0320030.2/Qrob_T0320040.2/Qrob_T0320050.2/Qrob_T0320070.2/Qrob_T0631480.2/Qrob_T0631470.2	NA		Late embryogenesis abundant protein	6	1	0	0	0	0	6	1	21	0	15	0	28	0	1	0	0	0	0	0	0	1
class1458:	0.004	3	0.482519	4	4.6	Contracted	Qrob_T0484800.2/Qrob_T0558170.2/Qrob_T0558190.2	GO:0006508,GO:0004197,GO:0008233	proteolysis, cysteine-type endopeptidase activity, peptidase activity	Peptidase C13 family	2	0.666667	1	0.333333	0	0	3	10	6	5	5	5	5	4	6	2	4	3	2	7	2	3
class1459:	0.024	2	0.131611	4	4.66667	Contracted	Qrob_T0304110.2/Qrob_T0206180.2	GO:0005089	Rho guanyl-nucleotide exchange factor activity	PRONE (Plant-specific Rop nucleotide exchanger)	0	0	2	1	0	0	2	7	4	7	4	4	3	4	5	4	4	3	4	10	3	4
class1460:	0	2	0.415421	3	4.66667	Contracted	Qrob_T0455320.2/Qrob_T0455340.2	GO:0016758,GO:0008152	transferase activity, transferring hexosyl groups, metabolic process	UDP-glucoronosyl and UDP-glucosyl transferase	2	1	0	0	0	0	2	6	6	2	0	4	7	13	6	1	12	1	3	2	5	2
class1461:	0	9	6.7e-05	3	4.2	Expanded	Qrob_T0440300.2/Qrob_T0567590.2/Qrob_T0216740.2/Qrob_T0216720.2/Qrob_T0567550.2/Qrob_T0567540.2/Qrob_T0567530.2/Qrob_T0567570.2/Qrob_T0216710.2	GO:0005515,GO:0005543,GO:0008104,GO:0003677	protein binding, phospholipid binding, protein localization, DNA binding	Region of a membrane-bound protein predicted to be embedded in the membrane., Plant protein of unknown function (DUF946), Putative vacuolar protein sorting-associated protein 13A OS Dictyostelium discoideum GN vps13A PE 2 SV 1, Vacuolar protein sorting-associated protein 13D OS Homo sapiens GN VPS13D PE 1 SV 1, Putative vacuolar protein sorting-associated protein 13E OS Dictyostelium discoideum G…	1	0.111111	2	0.222222	6	0.666667	9	23	2	2	2	3	2	2	2	4	2	3	2	2	10	2
class1462:	0.027	5	0.262382	4	4.46667	Expanded	Qrob_T0676450.2/Qrob_T0680400.2/Qrob_T0102790.2/Qrob_T0680330.2/Qrob_T0102780.2	GO:0005737,GO:0005515,GO:0005096,GO:0016161,GO:0000272,GO:0008270,GO:0004553,GO:0005975,GO:0004559,GO:0015923,GO:0006013,GO:0006468,GO:0004672,GO:0008060,GO:0032312,GO:0005543,	cytoplasm, protein binding, GTPase activator activity, beta-amylase activity, polysaccharide catabolic process, zinc ion binding, hydrolase activity, hydrolyzing O-glycosyl compounds, carbohydrate metabolic process, alpha-mannosidase activity, mannosidase activity, mannose metabolic process, protein phosphorylation, protein kinase activity, ARF GTPase activator activity, regulation of ARF GTPase …	PH domain, Signal recognition particle subunit SRP68 OS Canis familiaris GN SRP68 PE 1 SV 1, Signal recognition particle subunit SRP68 OS Homo sapiens GN SRP68 PE 1 SV 2, Signal recognition particle subunit SRP68 OS Mus musculus GN Srp68 PE 2 SV 2, Signal recognition particle subunit SRP68 OS Drosophila melanogaster GN Srp68 PE 2 SV 1, Probable signal recognition particle subunit SRP68 OS Caenorh…	1	0.2	3	0.6	1	0.2	5	8	4	5	3	4	3	5	3	2	5	4	4	9	4	4
class1463:	0.021	4	0.533032	5	4.53333	Contracted	Qrob_T0139460.2/Qrob_T0426020.2/Qrob_T0592720.2/Qrob_T0722900.2	GO:0008270,GO:0006351,GO:0003899,GO:0003677,GO:0005488	zinc ion binding, transcription, DNA-templated, DNA-directed RNA polymerase activity, DNA binding, binding	Protein EFR3 homolog B OS Danio rerio GN efr3b PE 3 SV 2, Protein EFR3 homolog OS Caenorhabditis briggsae GN CBG02625 PE 3 SV 1, Protein EFR3 homolog B OS Mus musculus GN Efr3b PE 2 SV 2, Protein EFR3 homolog OS Caenorhabditis elegans GN C32D5.3 PE 3 SV 1, Protein EFR3 homolog A OS Xenopus laevis GN efr3a PE 2 SV 1, Protein EFR3 homolog B OS Homo sapiens GN EFR3B PE 1 SV 2, Protein EFR3 homolog A…	0	0	3	0.75	1	0.25	4	8	5	5	4	3	3	4	1	5	4	4	4	10	4	4
class1464:	0	4	0.802584	4	4.53333	NoChange	Qrob_T0687500.2/Qrob_T0687510.2/Qrob_T0687520.2/Qrob_T0687640.2	GO:0080019,GO:0050662,GO:0003824,GO:0016620,GO:0055114	fatty-acyl-CoA reductase (alcohol-forming) activity, coenzyme binding, catalytic activity, oxidoreductase activity, acting on the aldehyde or oxo group of donors, NAD or NADP as acceptor, oxidation-reduction process	Male sterility protein	4	1	0	0	0	0	4	3	4	6	4	5	11	6	3	1	5	2	3	9	1	5
class1465:	0	5	0.262382	4	4.46667	Expanded	Qrob_T0164390.2/Qrob_T0509640.2/Qrob_T0509650.2/Qrob_T0624590.2/Qrob_T0624600.2	GO:0005975,GO:0004553,GO:0003824,GO:0030246	carbohydrate metabolic process, hydrolase activity, hydrolyzing O-glycosyl compounds, catalytic activity, carbohydrate binding	Galactose mutarotase-like, Glycosyl hydrolases family 31	4	0.8	1	0.2	0	0	5	4	3	6	2	5	18	4	3	3	3	2	3	7	1	3
class1466:	0	2	0.131611	4	4.66667	Contracted	Qrob_T0244160.2/Qrob_T0244170.2	GO:0043565,GO:0006355,GO:0003700,GO:0003676,GO:0005515	sequence-specific DNA binding, regulation of transcription, DNA-templated, sequence-specific DNA binding transcription factor activity, nucleic acid binding, protein binding	Leucine Rich repeat, WRKY DNA -binding domain	0	0	0	0	2	1	2	12	4	7	4	4	4	2	2	3	2	4	3	12	4	3
class1467:	0.053	6	-	5	4.4	Expanded	Qrob_T0550140.2/Qrob_T0550160.2/Qrob_T0552270.2/Qrob_T0282300.2/Qrob_T0436820.2/Qrob_T0552260.2	GO:0005515,GO:0030117,GO:0016192,GO:0006886,GO:0005198,GO:0008270,GO:0003677,GO:0005634,GO:0030528,GO:0003697	protein binding, membrane coat, vesicle-mediated transport, intracellular protein transport, structural molecule activity, zinc ion binding, DNA binding, nucleus, single-stranded DNA binding	WD domain, G-beta repeat, LisH	2	0.333333	4	0.666667	0	0	6	5	6	5	4	4	4	2	3	3	2	4	4	11	5	4
class1468:	0	0	0.017627	2	4.8	Contracted		GO:0006355,GO:0008270,GO:0003676	regulation of transcription, DNA-templated, zinc ion binding, nucleic acid binding		0	-	0	-	0	-	0	0	26	0	20	4	0	0	0	0	0	0	0	21	0	1
class1469:	0	2	0.713848	2	4.66667	NoChange	Qrob_T0264140.2/Qrob_T0264170.2	NA		Domain of unknown function (DUF4283)	2	1	0	0	0	0	2	0	0	45	0	0	1	1	3	2	0	0	0	18	0	0
class1470:	0.004	5	0.262382	4	4.4	Expanded	Qrob_T0141300.2/Qrob_T0141330.2/Qrob_T0141350.2/Qrob_T0141380.2/Qrob_T0141180.2	GO:0055114,GO:0016491,GO:0006633,GO:0005506,GO:0004672,GO:0005524,GO:0006468	oxidation-reduction process, oxidoreductase activity, fatty acid biosynthetic process, iron ion binding, protein kinase activity, ATP binding, protein phosphorylation	WAX2 C-terminal domain	5	1	0	0	0	0	5	8	5	4	4	3	7	3	4	3	3	6	2	5	1	8
class1471:	0.006	3	0.482519	4	4.53333	Contracted	Qrob_T0204360.2/Qrob_T0238350.2/Qrob_T0610180.2	GO:0006468,GO:0004672,GO:0016597,GO:0008152,GO:0005524	protein phosphorylation, protein kinase activity, amino acid binding, metabolic process, ATP binding	Protein tyrosine kinase	1	0.333333	2	0.666667	0	0	3	9	4	9	4	4	5	3	2	4	3	3	3	7	4	4
class1472:	0.001	3	0.482519	4	4.53333	Contracted	Qrob_T0460330.2/Qrob_T0720530.2/Qrob_T0078840.2	GO:0006508,GO:0004252,GO:0016020,GO:0005618,GO:0005515,GO:0003682,GO:0042802,GO:0043086	proteolysis, serine-type endopeptidase activity, membrane, cell wall, protein binding, chromatin binding, identical protein binding, negative regulation of catalytic activity	Peptidase inhibitor I9, Subtilase family	0	0	0	0	3	1	3	7	2	6	3	4	3	7	4	3	6	3	5	10	2	3
class1473:	0.002	1	0.01028	4	4.66667	Contracted	Qrob_T0710050.2	GO:0005515,GO:0005543	protein binding, phospholipid binding	Pleckstrin homology domain	0	0	1	1	0	0	1	3	3	7	2	4	4	6	5	4	6	5	3	12	3	3
class1474:	0	2	0.131611	4	4.6	Contracted	Qrob_T0514470.2/Qrob_T0514540.2	GO:0055114,GO:0016491,GO:0016706	oxidation-reduction process, oxidoreductase activity, oxidoreductase activity, acting on paired donors, with incorporation or reduction of molecular oxygen, 2-oxoglutarate as one donor, and incorporation of one	2OG-Fe(II) oxygenase superfamily, non-haem dioxygenase in morphine synthesis N-terminal	2	1	0	0	0	0	2	6	3	3	3	9	10	3	2	1	5	3	3	10	1	7
class1475:	0.002	3	0.482519	4	4.53333	Contracted	Qrob_T0026260.2/Qrob_T0641330.2/Qrob_T0713880.2	GO:0005525,GO:0016817	GTP binding, hydrolase activity, acting on acid anhydrides	AIG1 family	0	0	2	0.666667	1	0.333333	3	8	3	10	3	4	3	5	5	3	4	3	4	6	3	4
class1476:	0.001	1	0.01028	4	4.66667	Contracted	Qrob_T0090580.2	GO:0008017,GO:0007018,GO:0005524,GO:0003777,GO:0005871,GO:0045735	microtubule binding, microtubule-based movement, ATP binding, microtubule motor activity, kinesin complex, nutrient reservoir activity	Kinesin motor domain	0	0	0	0	1	1	1	8	3	8	4	3	3	4	7	4	4	3	3	9	3	4
class1477:	0.059	1	-	4	4.66667	Contracted	Qrob_T0330250.2	GO:0003676,GO:0000166	nucleic acid binding, nucleotide binding	RNA recognition motif. (a.k.a. RRM, RBD, or RNP domain)	0	0	0	0	1	1	1	5	4	7	4	4	4	5	4	3	5	4	5	9	3	4
class1478:	0.059	3	-	4	4.53333	Contracted	Qrob_T0505670.2/Qrob_T0505710.2/Qrob_T0731010.2	GO:0016021	integral component of membrane	Endomembrane protein 70	2	0.666667	1	0.333333	0	0	3	5	3	7	3	4	7	4	6	3	4	2	4	8	4	4
class1479:	0	12	6e-06	4	3.93333	Expanded	Qrob_T0159300.2/Qrob_T0159310.2/Qrob_T0159320.2/Qrob_T0159330.2/Qrob_T0159340.2/Qrob_T0159360.2/Qrob_T0159410.2/Qrob_T0159420.2/Qrob_T0159430.2/Qrob_T0159440.2/Qrob_T0159450.2/Qrob_T0296290.2	GO:0016758,GO:0008152	transferase activity, transferring hexosyl groups, metabolic process	UDP-glucoronosyl and UDP-glucosyl transferase	11	0.916667	1	0.0833333	0	0	12	5	3	5	4	3	16	4	1	3	3	3	1	5	0	3
class1480:	0	3	0.482519	4	4.53333	Contracted	Qrob_T0031970.2/Qrob_T0124910.2/Qrob_T0683180.2	GO:0005515	protein binding	Ankyrin repeats (3 copies), Domain of unknown function	0	0	3	1	0	0	3	13	3	7	3	3	3	0	7	2	5	3	3	9	3	4
class1481:	0	4	0.802584	4	4.46667	NoChange	Qrob_T0225380.2/Qrob_T0276000.2/Qrob_T0276220.2/Qrob_T0560710.2	GO:0055114,GO:0020037,GO:0016705,GO:0005506,GO:0009055	oxidation-reduction process, heme binding, oxidoreductase activity, acting on paired donors, with incorporation or reduction of molecular oxygen, iron ion binding, electron carrier activity	Cytochrome P450	1	0.25	3	0.75	0	0	4	10	8	8	5	11	4	0	7	2	0	4	3	2	1	2
class1482:	0	0	0.017627	2	4.73333	Contracted		NA			0	-	0	-	0	-	0	3	6	0	3	0	0	0	0	0	0	0	0	59	0	0
class1483:	0	0	0.5	0	4.73333	NoChange		NA			0	-	0	-	0	-	0	0	0	0	0	0	0	0	71	0	0	0	0	0	0	0
class1484:	0.001	4	0.802584	4	4.4	NoChange	Qrob_T0400620.2/Qrob_T0564220.2/Qrob_T0477510.2/Qrob_T0248150.2	GO:0031047,GO:0005634	gene silencing by RNA, nucleus	XS zinc finger domain, XH domain, XS domain	0	0	4	1	0	0	4	7	3	4	3	4	4	4	4	3	7	4	3	11	2	3
class1485:	0.001	6	0.065476	4	4.26667	Expanded	Qrob_T0085440.2/Qrob_T0119970.2/Qrob_T0362880.2/Qrob_T0371000.2/Qrob_T0541800.2/Qrob_T0541810.2	GO:0030955,GO:0006096,GO:0004743,GO:0000287,GO:0055114,GO:0004616,GO:0003824	potassium ion binding, glycolysis, pyruvate kinase activity, magnesium ion binding, oxidation-reduction process, phosphogluconate dehydrogenase (decarboxylating) activity, catalytic activity	Pyruvate kinase, barrel domain, alpha/beta domain	2	0.333333	4	0.666667	0	0	6	8	3	6	3	3	3	7	2	2	8	4	3	6	3	3
class1486:	0.001	7	0.023546	4	4.2	Expanded	Qrob_T0003480.2/Qrob_T0003610.2/Qrob_T0003630.2/Qrob_T0003640.2/Qrob_T0274670.2/Qrob_T0494340.2/Qrob_T0003530.2	GO:0016787,GO:0003993,GO:0046872	hydrolase activity, acid phosphatase activity, metal ion binding	Iron/zinc purple acid phosphatase-like protein C, Calcineurin-like phosphoesterase	5	0.714286	2	0.285714	0	0	7	11	4	5	6	3	4	4	3	2	3	3	2	6	3	4
class1487:	0	3	0.482519	4	4.46667	Contracted	Qrob_T0206670.2/Qrob_T0206680.2/Qrob_T0608200.2	GO:0003676,GO:0055114,GO:0016491,GO:0008270,GO:0000166,GO:0046872	nucleic acid binding, oxidation-reduction process, oxidoreductase activity, zinc ion binding, nucleotide binding, metal ion binding	Zinc-binding dehydrogenase, Alcohol dehydrogenase GroES-like domain, RNA recognition motif. (a.k.a. RRM, RBD, or RNP domain)	2	0.666667	0	0	1	0.333333	3	18	6	4	3	2	4	3	3	3	3	4	3	6	2	3
class1488:	0.035	2	0.131611	4	4.53333	Contracted	Qrob_T0135170.2/Qrob_T0121720.2	GO:0016301,GO:0008152,GO:0005524,GO:0005515,GO:0055114,GO:0020037,GO:0006979,GO:0004601,GO:0006796,GO:0004016,GO:0006171	kinase activity, metabolic process, ATP binding, protein binding, oxidation-reduction process, heme binding, response to oxidative stress, peroxidase activity, phosphate-containing compound metabolic process, adenylate cyclase activity, cAMP biosynthetic process	Phosphoribulokinase / Uridine kinase family, FBD	0	0	0	0	2	1	2	6	4	7	3	3	7	4	3	4	4	4	3	8	4	4
class1489:	0.001	4	0.802584	4	4.4	NoChange	Qrob_T0206740.2/Qrob_T0206750.2/Qrob_T0477560.2/Qrob_T0206760.2	GO:0055114,GO:0016614,GO:0050660,GO:0010430,GO:0055085,GO:0016021	oxidation-reduction process, oxidoreductase activity, acting on CH-OH group of donors, flavin adenine dinucleotide binding, fatty acid omega-oxidation, transmembrane transport, integral component of membrane	GMC oxidoreductase	3	0.75	1	0.25	0	0	4	4	2	4	3	4	3	7	3	4	5	4	3	11	2	7
class1490:	0.001	4	0.802584	4	4.4	NoChange	Qrob_T0034950.2/Qrob_T0178990.2/Qrob_T0712040.2/Qrob_T0712050.2	GO:0008017,GO:0007018,GO:0005524,GO:0003777,GO:0005871	microtubule binding, microtubule-based movement, ATP binding, microtubule motor activity, kinesin complex	Kinesin motor domain, Di-glucose binding within endoplasmic reticulum	2	0.5	2	0.5	0	0	4	6	4	9	4	4	2	2	3	2	3	4	4	10	5	4
class1491:	0	5	0.827447	5	4.33333	NoChange	Qrob_T0036230.2/Qrob_T0036300.2/Qrob_T0056570.2/Qrob_T0036280.2/Qrob_T0056590.2	GO:0005515,	protein binding	Domain of unknown function, Ankyrin repeats (many copies)	5	1	0	0	0	0	5	5	6	2	4	8	2	1	4	8	1	1	1	13	1	8
class1492:	0	0	0.192457	1	4.66667	Contracted		GO:0005515	protein binding		0	-	0	-	0	-	0	0	0	0	1	0	0	0	0	0	0	0	0	69	0	0
class1493:	0.001	2	0.131611	4	4.46667	Contracted	Qrob_T0409080.2/Qrob_T0448740.2	GO:0005515,GO:0005509	protein binding, calcium ion binding	PA domain	1	0.5	1	0.5	0	0	2	6	3	6	3	3	4	7	4	4	7	3	2	10	2	3
class1494:	0.001	4	0.204945	3	4.33333	Expanded	Qrob_T0012050.2/Qrob_T0280450.2/Qrob_T0503470.2/Qrob_T0503460.2	GO:0030173,GO:0006891,GO:0006457,GO:0003755,GO:0000413	integral component of Golgi membrane, intra-Golgi vesicle-mediated transport, protein folding, peptidyl-prolyl cis-trans isomerase activity, protein peptidyl-prolyl isomerization	Domain of unknown function (DUF2828), Protein CASP OS Arabidopsis thaliana GN CASP PE 1 SV 2, Protein CASP OS Mus musculus GN Cux1 PE 2 SV 2, Protein CASP OS Pongo abelii GN CUTL1 PE 2 SV 1, Protein CASP OS Homo sapiens GN CUX1 PE 1 SV 2, Homeobox protein cut-like 1 OS Mus musculus GN Cux1 PE 1 SV 3, Homeobox protein cut-like 1 OS Homo sapiens GN CUX1 PE 1 SV 3, Homeobox protein cut-like 2 OS Hom…	0	0	2	0.5	2	0.5	4	10	10	2	5	2	4	7	3	2	5	3	4	3	2	3
class1495:	0.003	2	0.131611	4	4.46667	Contracted	Qrob_T0590470.2/Qrob_T0582090.2	GO:0008270	zinc ion binding	Protein of unknown function (DUF3633), LIM domain	0	0	2	1	0	0	2	6	3	6	4	3	8	3	4	3	3	4	3	11	3	3
class1496:	0	0	0.017627	2	4.6	Contracted		GO:0045454,GO:0015035,GO:0009055,GO:0003677,GO:0004803,GO:0006313	cell redox homeostasis, protein disulfide oxidoreductase activity, electron carrier activity, DNA binding, transposase activity, transposition, DNA-mediated		0	-	0	-	0	-	0	0	5	41	2	1	0	3	0	0	1	0	0	16	0	0
class1497:	0.012	3	0.482519	4	4.4	Contracted	Qrob_T0351030.2/Qrob_T0633280.2/Qrob_T0653330.2	NA		NA, Protein of unknown function (DUF810)	0	0	2	0.666667	1	0.333333	3	7	4	5	3	4	4	4	4	3	4	3	3	12	3	3
class1498:	0.012	5	0.262382	4	4.26667	Expanded	Qrob_T0310330.2/Qrob_T0310340.2/Qrob_T0403190.2/Qrob_T0228210.2/Qrob_T0228230.2	GO:0042578,GO:0036092,GO:0007033,GO:0005634	phosphoric ester hydrolase activity, phosphatidylinositol-3-phosphate biosynthetic process, vacuole organization, nucleus	SacI homology domain, Phosphoinositide phosphatase SAC1 OS Arabidopsis thaliana GN SAC1 PE 1 SV 1, Phosphoinositide phosphatase SAC3 OS Arabidopsis thaliana GN SAC3 PE 2 SV 1, Phosphoinositide phosphatase SAC2 OS Arabidopsis thaliana GN SAC2 PE 2 SV 1, Phosphoinositide phosphatase SAC4 OS Arabidopsis thaliana GN SAC4 PE 2 SV 1, Phosphoinositide phosphatase SAC5 OS Arabidopsis thaliana GN SAC5 PE …	2	0.4	3	0.6	0	0	5	8	3	6	3	3	4	5	2	4	5	3	3	8	4	3
class1499:	0.176	5	-	4	4.26667	Expanded	Qrob_T0100470.2/Qrob_T0251770.2/Qrob_T0251840.2/Qrob_T0740770.2/Qrob_T0251850.2	GO:0016020,GO:0008158,GO:0005515,GO:0016021,GO:0030301	membrane, hedgehog receptor activity, protein binding, integral component of membrane, cholesterol transport	PPR repeat, PPR repeat family, Sterol-sensing domain of SREBP cleavage-activation, Patched family	0	0	4	0.8	1	0.2	5	9	4	5	4	4	4	4	3	3	4	3	4	6	3	4
class1500:	0.002	4	0.802584	4	4.33333	NoChange	Qrob_T0088580.2/Qrob_T0661610.2/Qrob_T0750280.2/Qrob_T0319390.2	GO:0006096,GO:0004634,GO:0000287,GO:0000015,GO:0008152,GO:0003824	glycolysis, phosphopyruvate hydratase activity, magnesium ion binding, phosphopyruvate hydratase complex, metabolic process, catalytic activity	Enolase, C-terminal TIM barrel domain, N-terminal domain	0	0	4	1	0	0	4	10	4	4	4	4	1	4	4	3	3	4	4	9	3	4
class1501:	0	3	0.482519	4	4.4	Contracted	Qrob_T0088450.2/Qrob_T0088460.2/Qrob_T0601460.2	GO:0055114,GO:0020037,GO:0016705,GO:0005506,GO:0009055	oxidation-reduction process, heme binding, oxidoreductase activity, acting on paired donors, with incorporation or reduction of molecular oxygen, iron ion binding, electron carrier activity	Cytochrome P450	2	0.666667	1	0.333333	0	0	3	2	3	6	3	3	18	1	6	1	1	7	8	2	2	3
class1502:	0	0	0.5	0	4.6	NoChange		NA			0	-	0	-	0	-	0	0	0	0	0	0	0	0	69	0	0	0	0	0	0	0
class1503:	0	1	0.039971	3	4.46667	Contracted	Qrob_T0202210.2	GO:0042546,GO:0016020,GO:0008107,GO:0006412,GO:0005840,GO:0005622,GO:0003735	cell wall biogenesis, membrane, galactoside 2-alpha-L-fucosyltransferase activity, translation, ribosome, intracellular, structural constituent of ribosome	Xyloglucan fucosyltransferase	0	0	0	0	1	1	1	4	2	6	1	5	2	8	2	2	10	2	8	10	3	2
class1504:	0.221	2	-	4	4.4	Contracted	Qrob_T0101960.2/Qrob_T0387010.2	GO:0005515,GO:0055114,GO:0020037,GO:0006979,GO:0004601	protein binding, oxidation-reduction process, heme binding, response to oxidative stress, peroxidase activity	C2 domain	0	0	2	1	0	0	2	7	5	6	5	4	3	3	3	5	3	4	4	7	3	4
class1505:	0.098	5	-	4	4.2	Expanded	Qrob_T0178510.2/Qrob_T0536310.2/Qrob_T0536370.2/Qrob_T0536390.2/Qrob_T0536480.2	GO:0016779,GO:0043631,GO:0003723,GO:0004652,GO:0005634,GO:0006351,GO:0006350,GO:0031123	nucleotidyltransferase activity, RNA polyadenylation, RNA binding, polynucleotide adenylyltransferase activity, nucleus, transcription, DNA-templated ', RNA 3'-end processing ]	Nucleotidyltransferase domain, Poly(A) polymerase predicted RNA binding domain, Poly(A) polymerase central domain	3	0.6	2	0.4	0	0	5	8	4	4	6	5	2	3	3	3	3	4	3	7	4	4
class1506:	0	1	0.01028	4	4.46667	Contracted	Qrob_T0153860.2	GO:0008236,GO:0006508,GO:0016192,GO:0006886	serine-type peptidase activity, proteolysis, vesicle-mediated transport, intracellular protein transport	Serine carboxypeptidase S28	0	0	1	1	0	0	1	5	2	10	3	11	11	3	0	1	1	6	4	4	2	4
class1507:	0.026	7	0.023546	4	4.06667	Expanded	Qrob_T0211700.2/Qrob_T0211770.2/Qrob_T0546470.2/Qrob_T0252300.2/Qrob_T0252310.2/Qrob_T0348850.2/Qrob_T0365830.2	GO:0055085,GO:0016021,GO:0003676,GO:0000166,GO:0006812,GO:0008324,GO:0006816,GO:0015369	transmembrane transport, integral component of membrane, nucleic acid binding, nucleotide binding, cation transport, cation transmembrane transporter activity, calcium ion transport, calcium:hydrogen antiporter activity	RNA recognition motif. (a.k.a. RRM, RBD, or RNP domain), SPOC domain, Sodium/calcium exchanger protein	2	0.285714	5	0.714286	0	0	7	7	5	4	4	3	2	4	3	4	4	3	3	9	2	4
class1508:	0.053	3	-	4	4.33333	Contracted	Qrob_T0139310.2/Qrob_T0505580.2/Qrob_T0736550.2	GO:0016846,GO:0030170,GO:0009058,GO:0006164,GO:0005525,GO:0004019,GO:0000287,GO:0005737,GO:0016740,GO:0016769,GO:0003824,GO:0009089,GO:0010285	carbon-sulfur lyase activity, pyridoxal phosphate binding, biosynthetic process, purine nucleotide biosynthetic process, GTP binding, adenylosuccinate synthase activity, magnesium ion binding, cytoplasm, transferase activity, transferase activity, transferring nitrogenous groups, catalytic activity, lysine biosynthetic process via diaminopimelate, L,L-diaminopimelate aminotransferase activity	Adenylosuccinate synthetase, Aminotransferase class I and II	0	0	2	0.666667	1	0.333333	3	9	7	5	4	4	3	3	4	2	3	5	5	5	2	4
class1509:	0	2	0.131611	4	4.4	Contracted	Qrob_T0221580.2/Qrob_T0305100.2	GO:0016020,GO:0015992,GO:0009678,GO:0004427,GO:0009982,GO:0009451,GO:0003723,GO:0001522,GO:0055114,GO:0008977,GO:0006571,GO:0004665	membrane, proton transport, hydrogen-translocating pyrophosphatase activity, inorganic diphosphatase activity, pseudouridine synthase activity, RNA modification, RNA binding, pseudouridine synthesis, oxidation-reduction process, prephenate dehydrogenase activity, tyrosine biosynthetic process, prephenate dehydrogenase (NADP+) activity	Inorganic H+ pyrophosphatase	0	0	2	1	0	0	2	8	3	6	3	2	15	1	5	2	1	5	3	6	3	3
class1510:	0	3	0.482519	4	4.33333	Contracted	Qrob_T0080510.2/Qrob_T0456970.2/Qrob_T0314680.2	GO:0055085,GO:0016021,GO:0022857,GO:0006433,GO:0005737,GO:0005524,GO:0004827,GO:0000166,GO:0005215	transmembrane transport, integral component of membrane, transmembrane transporter activity, prolyl-tRNA aminoacylation, cytoplasm, ATP binding, proline-tRNA ligase activity, nucleotide binding, transporter activity	YT521-B-like domain, Sugar (and other) transporter	1	0.333333	2	0.666667	0	0	3	7	3	12	2	9	2	3	1	2	3	4	5	4	4	4
class1511:	0	2	0.131611	4	4.4	Contracted	Qrob_T0264940.2/Qrob_T0267240.2	GO:0016021,GO:0003676,GO:0003723	integral component of membrane, nucleic acid binding, RNA binding	Sulfite exporter TauE/SafE	0	0	2	1	0	0	2	2	6	9	3	4	5	1	6	1	1	3	6	13	3	3
class1512:	0	19	0	3	3.26667	Expanded	Qrob_T0370700.2/Qrob_T0381440.2/Qrob_T0381470.2/Qrob_T0381500.2/Qrob_T0381530.2/Qrob_T0388170.2/Qrob_T0388180.2/Qrob_T0381400.2/Qrob_T0381410.2/Qrob_T0381420.2/Qrob_T0381430.2/Qrob_T0381450.2/Qrob_T0381460.2/Qrob_T0388210.2/Qrob_T0381510.2/Qrob_T0381540.2/Qrob_T0388200.2/Qrob_T0381490.2/Qrob_T0381520.2	GO:0045454,GO:0015035,GO:0006662	cell redox homeostasis, protein disulfide oxidoreductase activity, glycerol ether metabolic process	Region of a membrane-bound protein predicted to be embedded in the membrane.	18	0.947368	1	0.0526316	0	0	19	3	3	12	12	6	0	0	2	3	0	0	0	0	4	4
class1513:	0	13	1e-06	4	3.66667	Expanded	Qrob_T0158490.2/Qrob_T0158530.2/Qrob_T0158540.2/Qrob_T0158560.2/Qrob_T0158580.2/Qrob_T0158620.2/Qrob_T0158680.2/Qrob_T0158700.2/Qrob_T0158800.2/Qrob_T0650870.2/Qrob_T0158510.2/Qrob_T0650850.2/Qrob_T0158590.2	GO:0016884	carbon-nitrogen ligase activity, with glutamine as amido-N-donor	Amidase	13	1	0	0	0	0	13	1	4	8	3	4	12	1	3	4	1	5	3	2	1	3
class1514:	0.394	2	-	4	4.4	Contracted	Qrob_T0064010.2/Qrob_T0064020.2	GO:0016788,GO:0006886,GO:0006505,GO:0046872,GO:0006629,GO:0004607,	hydrolase activity, acting on ester bonds, intracellular protein transport, GPI anchor metabolic process, metal ion binding, lipid metabolic process, phosphatidylcholine-sterol O-acyltransferase activity	NA, E3 ubiquitin-protein ligase BRE1-like 1 OS Arabidopsis thaliana GN HUB1 PE 1 SV 1, E3 ubiquitin-protein ligase BRE1-like 1 OS Oryza sativa subsp. japonica GN BRE1A PE 2 SV 3, E3 ubiquitin-protein ligase BRE1-like 1 OS Oryza sativa subsp. indica GN BRE1A PE 3 SV 2, E3 ubiquitin-protein ligase BRE1-like 2 OS Arabidopsis thaliana GN HUB2 PE 1 SV 2, E3 ubiquitin-protein ligase BRE1-like 2 OS Oryz…	0	0	1	0.5	1	0.5	2	5	4	5	4	4	4	4	2	5	4	4	5	8	4	4
class1515:	0.001	2	0.131611	4	4.33333	Contracted	Qrob_T0221490.2/Qrob_T0479650.2	GO:0005515,GO:0030430	protein binding, host cell cytoplasm	Tetratricopeptide repeat, Mitochondrial function, CLU-N-term	0	0	2	1	0	0	2	8	3	5	3	12	3	3	4	3	3	4	3	6	2	3
class1516:	0	3	0.482519	4	4.26667	Contracted	Qrob_T0349780.2/Qrob_T0349820.2/Qrob_T0538410.2	NA		GDP-fucose protein O-fucosyltransferase, PPR repeat, Region of a membrane-bound protein predicted to be embedded in the membrane.	2	0.666667	0	0	1	0.333333	3	12	1	6	3	3	3	4	5	3	4	3	3	8	3	3
class1517:	0.001	1	0.01028	4	4.4	Contracted	Qrob_T0371470.2	GO:0030244,GO:0016866,GO:0055114,GO:0020037,GO:0016705,GO:0005506,GO:0008466,GO:0016758,GO:0007047,GO:0005618,GO:0030054	cellulose biosynthetic process, intramolecular transferase activity, oxidation-reduction process, heme binding, oxidoreductase activity, acting on paired donors, with incorporation or reduction of molecular oxygen, iron ion binding, glycogenin glucosyltransferase activity, transferase activity, transferring hexosyl groups, cell wall, cell junction	Reversibly glycosylated polypeptide	0	0	1	1	0	0	1	7	5	7	2	4	2	5	5	4	4	4	3	8	3	3
class1518:	0	2	0.415421	3	4.33333	Contracted	Qrob_T0232430.2/Qrob_T0685970.2	GO:0055085,GO:0016021,GO:0022857,GO:0005887,GO:0008515,GO:0015770	transmembrane transport, integral component of membrane, transmembrane transporter activity, integral component of plasma membrane, sucrose transmembrane transporter activity, sucrose transport	Sugar (and other) transporter, MFS/sugar transport protein	0	0	2	1	0	0	2	5	2	3	6	2	4	9	1	3	8	2	2	10	2	6
class1519:	0.002	3	0.482519	4	4.26667	Contracted	Qrob_T0010810.2/Qrob_T0082380.2/Qrob_T0082390.2	GO:0008152,GO:0003824,GO:0005975,GO:0004650	metabolic process, catalytic activity, carbohydrate metabolic process, polygalacturonase activity	AMP-binding enzyme	0	0	2	0.666667	1	0.333333	3	7	3	4	3	3	4	6	3	4	5	3	3	11	2	3
class1520:	0.002	2	0.131611	4	4.33333	Contracted	Qrob_T0099750.2/Qrob_T0083770.2	GO:0032012,GO:0005086,GO:0008270,GO:0005515,GO:0005622,GO:0005488	regulation of ARF protein signal transduction, ARF guanyl-nucleotide exchange factor activity, zinc ion binding, protein binding, intracellular, binding	Brefeldin A-inhibited guanine nucleotide-exchange protein 1 OS Arabidopsis thaliana GN BIG1 PE 2 SV 1, Brefeldin A-inhibited guanine nucleotide-exchange protein 4 OS Arabidopsis thaliana GN BIG4 PE 3 SV 1, Brefeldin A-inhibited guanine nucleotide-exchange protein 2 OS Arabidopsis thaliana GN BIG2 PE 2 SV 1, Brefeldin A-inhibited guanine nucleotide-exchange protein 3 OS Arabidopsis thaliana GN BIG…	0	0	0	0	2	1	2	9	3	5	4	3	3	6	2	4	5	3	3	8	4	3
class1521:	0.001	1	0.01028	4	4.4	Contracted	Qrob_T0054580.2	NA		Domain of unknown function (DUF1929)	0	0	1	1	0	0	1	5	5	8	0	4	3	4	7	3	4	3	4	7	3	6
class1522:	0	0	0.000463	4	4.46667	Contracted		GO:0055114,GO:0016491,GO:0006629	oxidation-reduction process, oxidoreductase activity, lipid metabolic process		0	-	0	-	0	-	0	6	4	6	1	5	17	6	1	2	6	3	1	3	1	5
class1523:	0.001	4	0.802584	4	4.2	NoChange	Qrob_T0602100.2/Qrob_T0602110.2/Qrob_T0438990.2/Qrob_T0530060.2	GO:0016020,GO:0006810,GO:0005215	membrane, transport, transporter activity	Major intrinsic protein	3	0.75	1	0.25	0	0	4	1	3	6	5	4	6	4	3	6	5	2	3	10	2	3
class1524:	0.003	4	0.802584	4	4.2	NoChange	Qrob_T0119980.2/Qrob_T0305120.2/Qrob_T0457410.2/Qrob_T0420670.2	GO:0005975,GO:0004557,GO:0006470,GO:0004725,GO:0051082,GO:0016272,GO:0006457,GO:0055114,GO:0009916,GO:0004553,GO:0003824	carbohydrate metabolic process, alpha-galactosidase activity, protein dephosphorylation, protein tyrosine phosphatase activity, unfolded protein binding, prefoldin complex, protein folding, oxidation-reduction process, alternative oxidase activity, hydrolase activity, hydrolyzing O-glycosyl compounds, catalytic activity	Melibiase	0	0	4	1	0	0	4	5	3	5	3	1	7	3	2	3	3	5	6	9	2	6
class1525:	0	5	0.262382	4	4.13333	Expanded	Qrob_T0019650.2/Qrob_T0206190.2/Qrob_T0607550.2/Qrob_T0081740.2/Qrob_T0380920.2	GO:0006412,GO:0005840,GO:0005622,GO:0003735,GO:0003677,GO:0004803,GO:0006313,GO:0016788,	translation, ribosome, intracellular, structural constituent of ribosome, DNA binding, transposase activity, transposition, DNA-mediated, hydrolase activity, acting on ester bonds	Myb/SANT-like DNA-binding domain, NA, DDE superfamily endonuclease	0	0	4	0.8	1	0.2	5	13	5	5	6	3	0	0	2	0	0	1	2	12	0	13
class1526:	0	0	0.000463	4	4.4	Contracted		GO:0016846,GO:0005515	carbon-sulfur lyase activity, protein binding		0	-	0	-	0	-	0	7	5	4	2	2	6	4	4	1	4	6	4	10	3	4
class1527:	0.001	1	0.01028	4	4.33333	Contracted	Qrob_T0632270.2	GO:0055114,GO:0050662,GO:0015936,GO:0004420,GO:0008299,GO:0016021,GO:0050661,GO:0016616	oxidation-reduction process, coenzyme binding, coenzyme A metabolic process, hydroxymethylglutaryl-CoA reductase (NADPH) activity, isoprenoid biosynthetic process, integral component of membrane, NADP binding, oxidoreductase activity, acting on the CH-OH group of donors, NAD or NADP as acceptor	Hydroxymethylglutaryl-coenzyme A reductase	0	0	0	0	1	1	1	9	3	6	8	2	7	2	4	3	2	3	3	7	3	3
class1528:	0.001	2	0.131611	4	4.26667	Contracted	Qrob_T0107890.2/Qrob_T0236990.2	GO:0006468,GO:0004672,GO:0005515,GO:0005524,GO:0045454,GO:0015035,GO:0009055,GO:0004713	protein phosphorylation, protein kinase activity, protein binding, ATP binding, cell redox homeostasis, protein disulfide oxidoreductase activity, electron carrier activity, protein tyrosine kinase activity	Leucine Rich repeats (2 copies), Leucine rich repeat N-terminal domain	0	0	2	1	0	0	2	6	3	6	3	3	4	5	3	3	4	4	2	12	3	3
class1529:	0.001	2	0.131611	4	4.26667	Contracted	Qrob_T0304430.2/Qrob_T0451700.2	GO:0004407,GO:0016575	histone deacetylase activity, histone deacetylation	Histone deacetylase domain	0	0	2	1	0	0	2	8	3	5	4	3	3	3	4	4	5	5	3	9	2	3
class1530:	0.001	1	0.01028	4	4.33333	Contracted	Qrob_T0309170.2	GO:0005509,GO:0051082,GO:0006457,GO:0005783,GO:0005515,	calcium ion binding, unfolded protein binding, protein folding, endoplasmic reticulum, protein binding	Calreticulin family	0	0	1	1	0	0	1	7	4	5	4	5	2	5	3	2	5	3	3	11	3	3
class1531:	0.03	3	0.482519	4	4.2	Contracted	Qrob_T0098150.2/Qrob_T0104200.2/Qrob_T0111970.2	GO:0030570,GO:0043169,GO:0005975,GO:0003824,GO:0005509,GO:0004556	pectate lyase activity, cation binding, carbohydrate metabolic process, catalytic activity, calcium ion binding, alpha-amylase activity	Pectate lyase, N terminus	0	0	3	1	0	0	3	7	4	4	2	5	3	4	6	4	4	4	2	8	3	3
class1532:	0.091	4	-	4	4.13333	NoChange	Qrob_T0087760.2/Qrob_T0114350.2/Qrob_T0376420.2/Qrob_T0376680.2	GO:0009073,GO:0003849,GO:0004518,GO:0003677	aromatic amino acid family biosynthetic process, 3-deoxy-7-phosphoheptulonate synthase activity, nuclease activity, DNA binding	Class-II DAHP synthetase family	0	0	4	1	0	0	4	10	4	5	3	3	5	3	4	4	3	3	3	4	4	4
class1533:	0.001	2	0.415421	3	4.26667	Contracted	Qrob_T0008650.2/Qrob_T0620840.2	GO:0006468,GO:0004672,GO:0005524	protein phosphorylation, protein kinase activity, ATP binding	Protein tyrosine kinase	0	0	2	1	0	0	2	7	3	6	3	3	3	7	2	3	7	3	3	9	2	3
class1534:	0	2	0.415421	3	4.26667	Contracted	Qrob_T0123190.2/Qrob_T0622910.2	GO:0006351,GO:0003899,GO:0003677,GO:0018024,GO:0006350	transcription, DNA-templated, DNA-directed RNA polymerase activity, DNA binding, histone-lysine N-methyltransferase activity	DNA-dependent RNA polymerase	0	0	2	1	0	0	2	8	3	14	3	3	3	3	2	3	3	3	3	7	3	3
class1535:	0	6	0.065476	4	4	Expanded	Qrob_T0091070.2/Qrob_T0091080.2/Qrob_T0104510.2/Qrob_T0104530.2/Qrob_T0104670.2/Qrob_T0296160.2	GO:0005524,GO:0003677	ATP binding, DNA binding	Domain associated at C-terminal with AAA, ATPase family associated with various cellular activities (AAA)	6	1	0	0	0	0	6	1	5	6	12	4	0	2	2	5	6	4	2	4	1	6
class1536:	0	1	0.039971	3	4.33333	Contracted	Qrob_T0325060.2	GO:0005515	protein binding	F-box domain	0	0	1	1	0	0	1	0	0	8	6	20	0	0	16	0	0	0	0	4	0	11
class1537:	0	10	1e-06	2	3.73333	Expanded	Qrob_T0071660.2/Qrob_T0071670.2/Qrob_T0162150.2/Qrob_T0406720.2/Qrob_T0406710.2/Qrob_T0610710.2/Qrob_T0610730.2/Qrob_T0222820.2/Qrob_T0222850.2/Qrob_T0406730.2	GO:0005515	protein binding	Ankyrin repeats (many copies), Ankyrin repeats (3 copies), Ankyrin repeat, Domain of unknown function	8	0.8	2	0.2	0	0	10	1	6	0	2	1	33	0	0	0	0	6	2	0	0	5
class1538:	0	11	0.000367	5	3.66667	Expanded	Qrob_T0303870.2/Qrob_T0303890.2/Qrob_T0303910.2/Qrob_T0303930.2/Qrob_T0303950.2/Qrob_T0303980.2/Qrob_T0303990.2/Qrob_T0304030.2/Qrob_T0304040.2/Qrob_T0304050.2/Qrob_T0266350.2	GO:0016758,GO:0008152	transferase activity, transferring hexosyl groups, metabolic process	UDP-glucoronosyl and UDP-glucosyl transferase	10	0.909091	1	0.0909091	0	0	11	7	5	3	2	6	4	0	7	3	0	4	1	5	1	7
class1539:	0	6	0.065476	4	4	Expanded	Qrob_T0077110.2/Qrob_T0081720.2/Qrob_T0112440.2/Qrob_T0112480.2/Qrob_T0129320.2/Qrob_T0081750.2	NA		Thaumatin family	5	0.833333	1	0.166667	0	0	6	2	3	4	4	4	16	3	8	1	1	2	3	3	1	5
class1540:	0	11	3.1e-05	4	3.66667	Expanded	Qrob_T0092710.2/Qrob_T0347620.2/Qrob_T0381250.2/Qrob_T0533730.2/Qrob_T0622080.2/Qrob_T0627470.2/Qrob_T0586420.2/Qrob_T0586440.2/Qrob_T0619960.2/Qrob_T0622100.2/Qrob_T0021360.2	GO:0043531,GO:0005515,GO:0005524,GO:0006915	ADP binding, protein binding, ATP binding, apoptotic process	NB-ARC domain, Leucine rich repeat	3	0.272727	7	0.636364	1	0.0909091	11	2	9	1	1	5	5	0	3	0	0	12	7	4	3	3
class1541:	0	16	0	5	3.33333	Expanded	Qrob_T0088140.2/Qrob_T0088150.2/Qrob_T0220670.2/Qrob_T0134350.2/Qrob_T0134370.2/Qrob_T0166560.2/Qrob_T0407220.2/Qrob_T0407450.2/Qrob_T0407380.2/Qrob_T0407390.2/Qrob_T0407400.2/Qrob_T0407460.2/Qrob_T0479180.2/Qrob_T0407230.2/Qrob_T0407270.2/Qrob_T0407420.2	NA		Thaumatin family	13	0.8125	3	0.1875	0	0	16	8	6	9	2	2	6	0	0	4	0	1	1	7	1	3
class1542:	0.008	0	0.000463	4	4.33333	Contracted		NA			0	-	0	-	0	-	0	4	3	4	3	3	4	7	5	4	7	3	3	9	3	3
class1543:	0.062	2	-	4	4.2	Contracted	Qrob_T0136810.2/Qrob_T0255250.2	GO:0005524,GO:0016597,GO:0008152,GO:0008270,GO:0003676	ATP binding, amino acid binding, metabolic process, zinc ion binding, nucleic acid binding	AAA domain	0	0	2	1	0	0	2	6	4	8	3	4	5	3	2	3	3	5	4	6	3	4
class1544:	0	4	0.204945	3	4.06667	Expanded	Qrob_T0402320.2/Qrob_T0454600.2/Qrob_T0657810.2/Qrob_T0657830.2	GO:0016020,GO:0006810,GO:0005215,GO:0055085,GO:0016021,GO:0006857	membrane, transport, transporter activity, transmembrane transport, integral component of membrane, oligopeptide transport	POT family	3	0.75	1	0.25	0	0	4	11	6	1	6	1	3	6	2	1	7	2	3	1	5	6
class1545:	0.181	2	-	4	4.2	Contracted	Qrob_T0725180.2/Qrob_T0095490.2	GO:0008270,GO:0006355,GO:0005739,GO:0003690,GO:0046872,GO:0030001,	zinc ion binding, regulation of transcription, DNA-templated, mitochondrion, double-stranded DNA binding, metal ion binding, metal ion transport	NA, mTERF	0	0	0	0	2	1	2	6	4	5	4	4	3	3	3	3	3	4	4	9	4	4
class1546:	0.001	1	0.039971	3	4.26667	Contracted	Qrob_T0673410.2	GO:0005515,GO:0008270,GO:0006355,GO:0005634,GO:0004402,GO:0003712,GO:0016573,GO:0047134,GO:0055114,GO:0003824,GO:0044237,GO:0050662	protein binding, zinc ion binding, regulation of transcription, DNA-templated, nucleus, histone acetyltransferase activity, transcription cofactor activity, histone acetylation, protein-disulfide reductase activity, oxidation-reduction process, catalytic activity, cellular metabolic process, coenzyme binding	Histone acetyltransferase HAC1 OS Arabidopsis thaliana GN HAC1 PE 1 SV 2, Histone acetyltransferase HAC12 OS Arabidopsis thaliana GN HAC12 PE 2 SV 2, Histone acetyltransferase HAC5 OS Arabidopsis thaliana GN HAC5 PE 2 SV 1	0	0	0	0	1	1	1	9	4	5	3	3	3	6	2	2	6	3	3	9	3	3
class1547:	0	0	0.004524	3	4.33333	Contracted		GO:0055114,GO:0016491,GO:0005681,GO:0000398,GO:0016706	oxidation-reduction process, oxidoreductase activity, spliceosomal complex, mRNA splicing, via spliceosome, oxidoreductase activity, acting on paired donors, with incorporation or reduction of molecular oxygen, 2-oxoglutarate as one donor, and incorporation of one		0	-	0	-	0	-	0	12	6	2	5	1	4	3	7	7	5	4	3	2	0	4
class1548:	0	1	0.01028	4	4.26667	Contracted	Qrob_T0244230.2	GO:0055085,GO:0016021,GO:0015299,GO:0006812,GO:0005451,GO:0006813,GO:0006814	transmembrane transport, integral component of membrane, solute:hydrogen antiporter activity, cation transport, monovalent cation:hydrogen antiporter activity, potassium ion transport, sodium ion transport	Sodium/hydrogen exchanger family	1	1	0	0	0	0	1	8	5	4	4	3	2	7	0	4	7	0	2	9	5	4
class1549:	0.001	2	0.415421	3	4.2	Contracted	Qrob_T0337980.2/Qrob_T0579160.2	GO:0003824,GO:0006470,GO:0004722,GO:0003677,GO:0005515,GO:0008017,GO:0007018,GO:0005524,GO:0003777,GO:0005871	catalytic activity, protein dephosphorylation, protein serine/threonine phosphatase activity, DNA binding, protein binding, microtubule binding, microtubule-based movement, ATP binding, microtubule motor activity, kinesin complex	Protein phosphatase 2C	0	0	2	1	0	0	2	8	3	7	3	5	3	3	3	3	3	3	3	10	3	3
class1550:	0.001	1	0.01028	4	4.26667	Contracted	Qrob_T0440150.2	GO:0007010,GO:0003779,GO:0051017,GO:0051015	cytoskeleton organization, actin binding, actin filament bundle assembly, actin filament binding	Villin headpiece domain	0	0	0	0	1	1	1	7	3	5	3	3	6	5	2	5	5	3	1	10	3	3
class1551:	0.403	4	-	4	4.06667	NoChange	Qrob_T0326360.2/Qrob_T0379140.2/Qrob_T0379150.2/Qrob_T0457720.2	GO:0016020,GO:0006810,GO:0005215,GO:0005975,GO:0004553,GO:0046872,GO:0006857,GO:0055085,GO:0016021	membrane, transport, transporter activity, carbohydrate metabolic process, hydrolase activity, hydrolyzing O-glycosyl compounds, metal ion binding, oligopeptide transport, transmembrane transport, integral component of membrane	POT family	0	0	4	1	0	0	4	4	3	3	3	4	4	3	6	5	3	3	3	8	4	5
class1552:	0	11	3.1e-05	4	3.6	Expanded	Qrob_T0329170.2/Qrob_T0513910.2/Qrob_T0513920.2/Qrob_T0513930.2/Qrob_T0513950.2/Qrob_T0513980.2/Qrob_T0513990.2/Qrob_T0514000.2/Qrob_T0514040.2/Qrob_T0722840.2/Qrob_T0513970.2	GO:0006355,GO:0005739,GO:0003690,GO:0046983	regulation of transcription, DNA-templated, mitochondrion, double-stranded DNA binding, protein dimerization activity	mTERF	9	0.818182	2	0.181818	0	0	11	4	0	12	0	3	13	0	0	3	0	0	1	9	1	8
class1553:	0	1	0.01028	4	4.2	Contracted	Qrob_T0558950.2	GO:0005975,GO:0004553	carbohydrate metabolic process, hydrolase activity, hydrolyzing O-glycosyl compounds	Glycosyl hydrolase family 1	0	0	1	1	0	0	1	4	4	0	2	4	5	10	1	1	11	3	5	7	2	4
class1554:	0.02	3	0.482519	4	4.06667	Contracted	Qrob_T0058290.2/Qrob_T0278330.2/Qrob_T0124290.2	GO:0008152,GO:0003824	metabolic process, catalytic activity	AMP-binding enzyme, AMP-binding enzyme C-terminal domain	0	0	3	1	0	0	3	4	3	6	3	3	2	4	5	7	4	2	3	9	3	3
class1555:	0.005	3	0.482519	4	4.06667	Contracted	Qrob_T0186290.2/Qrob_T0336840.2/Qrob_T0336850.2	GO:0008017,GO:0007018,GO:0005524,GO:0003777,GO:0005871	microtubule binding, microtubule-based movement, ATP binding, microtubule motor activity, kinesin complex	Kinesin motor domain, NA	0	0	2	0.666667	1	0.333333	3	7	3	5	3	3	3	5	1	4	5	3	3	10	3	3
class1556:	0.014	3	0.482519	4	4.06667	Contracted	Qrob_T0084120.2/Qrob_T0437350.2/Qrob_T0084110.2	GO:0005524,GO:0007034,GO:0030904	ATP binding, vacuolar transport, retromer complex	ATPase family associated with various cellular activities (AAA), Vacuolar protein sorting-associated protein 26	1	0.333333	2	0.666667	0	0	3	5	3	9	3	3	4	3	3	3	3	3	4	9	2	4
class1557:	0.001	2	0.415421	3	4.13333	Contracted	Qrob_T0239090.2/Qrob_T0746020.2	GO:0006468,GO:0005524,GO:0004672	protein phosphorylation, ATP binding, protein kinase activity	Protein kinase domain	0	0	2	1	0	0	2	8	3	5	3	3	3	4	5	3	5	3	3	9	2	3
class1558:	0.019	3	0.482519	4	4.06667	Contracted	Qrob_T0236650.2/Qrob_T0348530.2/Qrob_T0705530.2	GO:0016020,GO:0006810,GO:0005215	membrane, transport, transporter activity	Major intrinsic protein	0	0	3	1	0	0	3	1	3	5	3	4	3	5	4	4	4	2	5	10	4	4
class1559:	0.146	3	-	4	4.06667	Contracted	Qrob_T0539180.2/Qrob_T0598280.2/Qrob_T0743140.2	GO:0046872,GO:0000166,GO:0003824,GO:0008152,GO:0016020,GO:0015662,GO:0006812,GO:0006754,GO:0016021,GO:0005388,GO:0005524,GO:0005783,GO:0033017,GO:0070588	metal ion binding, nucleotide binding, catalytic activity, metabolic process, membrane, ATPase activity, coupled to transmembrane movement of ions, phosphorylative mechanism, cation transport, ATP biosynthetic process, integral component of membrane, calcium-transporting ATPase activity, ATP binding, endoplasmic reticulum, sarcoplasmic reticulum membrane, calcium ion transmembrane transport	Cation transporting ATPase, C-terminus, E1-E2 ATPase	0	0	3	1	0	0	3	8	3	5	4	4	4	4	2	2	4	4	5	5	3	4
class1560:	0	2	0.131611	4	4.13333	Contracted	Qrob_T0610930.2/Qrob_T0610940.2	GO:0016747,GO:0008610,GO:0016020,GO:0006633,GO:0016746,GO:0003824,GO:0008152	transferase activity, transferring acyl groups other than amino-acyl groups, lipid biosynthetic process, membrane, fatty acid biosynthetic process, transferase activity, transferring acyl groups, catalytic activity, metabolic process	3-Oxoacyl-[acyl-carrier-protein (ACP)] synthase III C terminal, FAE1/Type III polyketide synthase-like protein	2	1	0	0	0	0	2	11	7	8	1	2	3	3	2	4	3	2	3	6	3	4
class1561:	0.002	3	0.766955	3	4.06667	NoChange	Qrob_T0070390.2/Qrob_T0190800.2/Qrob_T0384730.2	GO:0016020,GO:0008378,GO:0006486,GO:0030246,GO:0005529	membrane, galactosyltransferase activity, protein glycosylation, carbohydrate binding	Galactosyltransferase	0	0	3	1	0	0	3	7	3	5	3	3	2	4	4	3	4	3	3	12	2	3
class1562:	0.092	4	-	4	4	NoChange	Qrob_T0462620.2/Qrob_T0491970.2/Qrob_T0491960.2/Qrob_T0568560.2	GO:0003677,GO:0006355,GO:0006351,GO:0016020,GO:0003700,GO:0043565,GO:0005215,GO:0006810,GO:0016021	DNA binding, regulation of transcription, DNA-templated, transcription, DNA-templated, membrane, sequence-specific DNA binding transcription factor activity, sequence-specific DNA binding, transporter activity, transport, integral component of membrane	DDT domain, HB1, ASXL, restriction endonuclease HTH domain, Triose-phosphate Transporter family	0	0	4	1	0	0	4	5	3	7	3	5	3	3	1	3	3	5	4	6	5	4
class1563:	0	3	0.766955	3	4.06667	NoChange	Qrob_T0317500.2/Qrob_T0748360.2/Qrob_T0748370.2	GO:0016020,GO:0009765	membrane, photosynthesis, light harvesting	Chlorophyll A-B binding protein	2	0.666667	1	0.333333	0	0	3	10	4	3	3	3	4	4	12	3	5	0	2	5	1	2
class1564:	0.031	3	0.482519	4	4.06667	Contracted	Qrob_T0269900.2/Qrob_T0547240.2/Qrob_T0634260.2	GO:0016597,GO:0008152	amino acid binding, metabolic process	ACT domain	0	0	3	1	0	0	3	7	3	8	2	4	4	3	2	4	3	4	4	6	3	4
class1565:	0.001	2	0.415421	3	4.13333	Contracted	Qrob_T0059850.2/Qrob_T0261200.2	GO:0005515,	protein binding	Leucine Rich repeat	0	0	2	1	0	0	2	11	3	5	3	3	2	5	4	3	5	2	3	7	3	3
class1566:	0	6	0.065476	4	3.86667	Expanded	Qrob_T0126870.2/Qrob_T0126910.2/Qrob_T0126920.2/Qrob_T0331770.2/Qrob_T0517560.2/Qrob_T0517590.2	GO:0005515,GO:0006468,GO:0005524,GO:0004672	protein binding, protein phosphorylation, ATP binding, protein kinase activity	Leucine Rich Repeat, Leucine rich repeat, Leucine rich repeat N-terminal domain, Protein tyrosine kinase	5	0.833333	1	0.166667	0	0	6	10	4	8	2	2	4	4	2	2	4	2	2	8	1	3
class1567:	0.002	2	0.131611	4	4.13333	Contracted	Qrob_T0231030.2/Qrob_T0231040.2	GO:0016020	membrane	Exostosin family	2	1	0	0	0	0	2	6	3	5	3	4	3	4	5	2	5	3	4	10	2	3
class1568:	0.089	3	-	4	4.06667	Contracted	Qrob_T0115200.2/Qrob_T0490310.2/Qrob_T0647330.2	GO:0006468,GO:0004672,GO:0005524	protein phosphorylation, protein kinase activity, ATP binding	Protein kinase domain	0	0	3	1	0	0	3	8	4	6	3	4	3	3	3	3	3	4	4	7	3	3
class1569:	0.001	5	0.262382	4	3.93333	Expanded	Qrob_T0307250.2/Qrob_T0467370.2/Qrob_T0050340.2/Qrob_T0050380.2/Qrob_T0050370.2	GO:0009378,GO:0006310,GO:0006281,GO:0016887,GO:0005524,GO:0005515,GO:0046872	four-way junction helicase activity, DNA recombination, DNA repair, ATPase activity, ATP binding, protein binding, metal ion binding	PPR repeat, NA, ATPase family associated with various cellular activities (AAA)	3	0.6	1	0.2	1	0.2	5	10	5	4	2	2	2	5	5	3	3	3	3	5	4	3
class1570:	0	0	0.192457	1	4.26667	Contracted		GO:0008270,GO:0005615,GO:0003676	zinc ion binding, extracellular space, nucleic acid binding		0	-	0	-	0	-	0	7	47	0	5	0	0	0	4	0	0	0	1	0	0	0
class1571:	0	0	0.192457	1	4.26667	Contracted		NA			0	-	0	-	0	-	0	0	64	0	0	0	0	0	0	0	0	0	0	0	0	0
class1572:	0.001	7	0.023546	4	3.73333	Expanded	Qrob_T0070450.2/Qrob_T0070480.2/Qrob_T0070490.2/Qrob_T0070530.2/Qrob_T0070460.2/Qrob_T0070540.2/Qrob_T0070620.2	GO:0055085,GO:0016021,GO:0005515,	transmembrane transport, integral component of membrane, protein binding	Major Facilitator Superfamily, Nodulin-like	7	1	0	0	0	0	7	9	6	2	2	4	4	3	2	4	5	2	3	5	2	3
class1573:	0.001	1	0.01028	4	4.13333	Contracted	Qrob_T0497670.2	GO:0005515,GO:0006468,GO:0005524,GO:0004672,GO:0003676	protein binding, protein phosphorylation, ATP binding, protein kinase activity, nucleic acid binding	Leucine Rich Repeat	0	0	0	0	1	1	1	5	3	6	3	3	6	5	3	3	3	2	6	8	3	3
class1574:	0.001	3	0.766955	3	4	NoChange	Qrob_T0135120.2/Qrob_T0231420.2/Qrob_T0231390.2	GO:0055114,GO:0016620,GO:0005515,GO:0006006,GO:0050661,GO:0051287	oxidation-reduction process, oxidoreductase activity, acting on the aldehyde or oxo group of donors, NAD or NADP as acceptor, protein binding, glucose metabolic process, NADP binding, NAD binding	Glyceraldehyde 3-phosphate dehydrogenase, NAD binding domain, C-terminal domain, WD domain, G-beta repeat	0	0	2	0.666667	1	0.333333	3	9	3	7	2	3	2	5	4	3	5	3	3	6	2	3
class1575:	0	1	0.01028	4	4.13333	Contracted	Qrob_T0543780.2	GO:0055114,GO:0051287,GO:0016616,GO:0003979	oxidation-reduction process, NAD binding, oxidoreductase activity, acting on the CH-OH group of donors, NAD or NADP as acceptor, UDP-glucose 6-dehydrogenase activity	UDP-glucose/GDP-mannose dehydrogenase family, NAD binding domain	0	0	0	0	1	1	1	10	4	4	2	3	2	5	4	4	4	2	4	9	2	3
class1576:	0.001	2	0.131611	4	4.06667	Contracted	Qrob_T0666680.2/Qrob_T0431390.2	NA		Protein of unknown function (DUF668)	0	0	1	0.5	1	0.5	2	7	3	8	5	3	3	3	2	2	3	3	3	11	2	3
class1577:	0	1	0.01028	4	4.13333	Contracted	Qrob_T0522040.2	GO:0005515,GO:0030117,GO:0016192,GO:0006886,GO:0005198,GO:0030126,GO:0055114,GO:0051287,GO:0008270,GO:0004399,GO:0000105,GO:0045735,GO:0008152,GO:0016491	protein binding, membrane coat, vesicle-mediated transport, intracellular protein transport, structural molecule activity, COPI vesicle coat, oxidation-reduction process, NAD binding, zinc ion binding, histidinol dehydrogenase activity, histidine biosynthetic process, nutrient reservoir activity, metabolic process, oxidoreductase activity	Histidinol dehydrogenase	0	0	0	0	1	1	1	12	3	4	2	2	4	4	2	4	3	2	3	8	5	4
class1578:	0	3	0.766955	3	4	NoChange	Qrob_T0090040.2/Qrob_T0090060.2/Qrob_T0361120.2	NA		Alpha/beta hydrolase family	2	0.666667	1	0.333333	0	0	3	12	2	5	2	2	7	3	5	4	5	2	3	3	2	3
class1579:	0.001	2	0.415421	3	4.06667	Contracted	Qrob_T0406270.2/Qrob_T0114120.2	NA		NA, N-terminal C2 in EEIG1 and EHBP1 proteins	0	0	2	1	0	0	2	11	3	5	2	3	4	5	4	2	5	3	3	7	1	3
class1580:	0.012	2	0.131611	4	4.06667	Contracted	Qrob_T0730970.2/Qrob_T0730370.2	GO:0030170,GO:0019752,GO:0016831,GO:0006536,GO:0004351,GO:0003824	pyridoxal phosphate binding, carboxylic acid metabolic process, carboxy-lyase activity, glutamate metabolic process, glutamate decarboxylase activity, catalytic activity	Pyridoxal-dependent decarboxylase conserved domain	0	0	2	1	0	0	2	4	4	6	3	2	3	4	3	4	5	4	4	10	3	2
class1581:	0.056	1	-	4	4.13333	Contracted	Qrob_T0226910.2	GO:0055085,GO:0016020,GO:0006811,GO:0005216,GO:0008138,GO:0006470,GO:0005515	transmembrane transport, membrane, ion transport, ion channel activity, protein tyrosine/serine/threonine phosphatase activity, protein dephosphorylation, protein binding	Cyclic nucleotide-binding domain	0	0	0	0	1	1	1	9	4	4	4	4	4	3	2	4	3	3	4	6	4	4
class1582:	0.001	1	0.01028	4	4.13333	Contracted	Qrob_T0245200.2	GO:0005543,GO:0005545,GO:0030136,GO:0030276,GO:0048268	phospholipid binding, 1-phosphatidylinositol binding, clathrin-coated vesicle, clathrin binding, clathrin coat assembly	ANTH domain	0	0	0	0	1	1	1	6	3	6	2	4	3	4	4	2	5	4	4	9	2	4
class1583:	0	8	0.000359	3	3.66667	Expanded	Qrob_T0045550.2/Qrob_T0045560.2/Qrob_T0045570.2/Qrob_T0045580.2/Qrob_T0045630.2/Qrob_T0045660.2/Qrob_T0045680.2/Qrob_T0531870.2	GO:0050662,GO:0003824,GO:0048193,GO:0016020,GO:0044237	coenzyme binding, catalytic activity, Golgi vesicle transport, membrane, cellular metabolic process	3-oxo-Delta(4 5)-steroid 5-beta-reductase OS Arabidopsis thaliana GN VEP1 PE 1 SV 1, 3-oxo-Delta(4 5)-steroid 5-beta-reductase OS Digitalis lanata PE 1 SV 1, Iridoid synthase OS Catharanthus roseus PE 1 SV 1, Uncharacterized protein C757.02c OS Schizosaccharomyces pombe (strain 972 / ATCC 24843) GN SPCC757.02c PE 4 SV 1, NADH(P)-binding, NAD dependent epimerase/dehydratase family	7	0.875	1	0.125	0	0	8	11	6	8	3	14	1	1	1	1	1	1	2	2	1	2
class1584:	0	1	0.01028	4	4.13333	Contracted	Qrob_T0677250.2	NA		Putative ripening-related protein 2 OS Oryza sativa subsp. japonica GN Os02g0637000 PE 3 SV 1, Kiwellin OS Actinidia deliciosa PE 1 SV 1, Ripening-related protein grip22 OS Vitis vinifera GN grip22 PE 2 SV 1, Putative ripening-related protein 1 OS Oryza sativa subsp. japonica GN Os04g0364800 PE 3 SV 2, Putative ripening-related protein 4 OS Oryza sativa subsp. japonica GN Os10g0490666 PE 3 SV 2, …	0	0	1	1	0	0	1	5	5	7	8	3	4	0	5	0	0	7	6	9	1	2
class1585:	0	0	0.004524	3	4.2	Contracted		GO:0008270,GO:0005622	zinc ion binding, intracellular		0	-	0	-	0	-	0	5	2	2	6	2	14	3	7	2	2	0	2	12	2	2
class1586:	0	0	0.192457	1	4.2	Contracted		GO:0015074,GO:0003676	DNA integration, nucleic acid binding		0	-	0	-	0	-	0	1	2	1	5	0	0	0	4	0	0	1	1	2	0	46
class1587:	0	2	0.415421	3	4	Contracted	Qrob_T0291480.2/Qrob_T0728280.2	GO:0016787,GO:0052689	hydrolase activity, carboxylic ester hydrolase activity	Pectinacetylesterase	0	0	2	1	0	0	2	6	3	4	3	2	5	8	2	1	6	4	2	10	2	2
class1588:	0.006	2	0.131611	4	4	Contracted	Qrob_T0264850.2/Qrob_T0264870.2	GO:0005852,GO:0005737,GO:0003743,GO:0030170,GO:0009058,GO:0008483,GO:0006520,GO:0016740,GO:0016769,GO:0003824	eukaryotic translation initiation factor 3 complex, cytoplasm, translation initiation factor activity, pyridoxal phosphate binding, biosynthetic process, transaminase activity, cellular amino acid metabolic process, transferase activity, transferase activity, transferring nitrogenous groups, catalytic activity	RNA polymerase I-associated factor PAF67, Aminotransferase class I and II	0	0	1	0.5	1	0.5	2	8	3	5	2	4	4	6	3	2	5	3	5	4	2	4
class1589:	0.002	1	0.039971	3	4.06667	Contracted	Qrob_T0666850.2	GO:0015743,GO:0010044	malate transport, response to aluminum ion	Aluminium activated malate transporter	0	0	0	0	1	1	1	7	3	3	4	3	2	5	4	3	5	2	4	10	3	3
class1590:	0.002	1	0.039971	3	4.06667	Contracted	Qrob_T0028380.2	GO:0005975,GO:0004553,GO:0016798	carbohydrate metabolic process, hydrolase activity, hydrolyzing O-glycosyl compounds, hydrolase activity, acting on glycosyl bonds	Glycosyl hydrolase family 10	1	1	0	0	0	0	1	4	4	4	3	2	11	6	2	2	6	3	3	5	3	3
class1591:	0.002	2	0.415421	3	4	Contracted	Qrob_T0035680.2/Qrob_T0187810.2	GO:0030127,GO:0008270,GO:0006888,GO:0006886,GO:0016021	COPII vesicle coat, zinc ion binding, ER to Golgi vesicle-mediated transport, intracellular protein transport, integral component of membrane	Sec23/Sec24 beta-sandwich domain, Gelsolin repeat	0	0	0	0	2	1	2	9	3	6	3	3	3	6	2	3	5	3	3	5	3	3
class1592:	0.003	1	0.01028	4	4.06667	Contracted	Qrob_T0519900.2	GO:0005515,GO:0006468,GO:0004672,GO:0003723,GO:0005524,	protein binding, protein phosphorylation, protein kinase activity, RNA binding, ATP binding	Protein tyrosine kinase	0	0	1	1	0	0	1	6	3	5	2	3	4	4	3	3	4	3	3	11	4	3
class1593:	0.001	3	0.766955	3	3.93333	NoChange	Qrob_T0219530.2/Qrob_T0478110.2/Qrob_T0641230.2	GO:0008017,GO:0007018,GO:0005524,GO:0003777,GO:0005871,GO:0055114,GO:0020037,GO:0006979,GO:0004601	microtubule binding, microtubule-based movement, ATP binding, microtubule motor activity, kinesin complex, oxidation-reduction process, heme binding, response to oxidative stress, peroxidase activity	Kinesin motor domain	0	0	3	1	0	0	3	7	3	8	3	3	3	3	3	3	2	3	3	10	2	3
class1594:	0.319	4	-	4	3.86667	NoChange	Qrob_T0338920.2/Qrob_T0640930.2/Qrob_T0640880.2/Qrob_T0045970.2	GO:0005515,GO:0008270,GO:0008080	protein binding, zinc ion binding, N-acetyltransferase activity	PHD-finger, NA, Chromodomain-helicase-DNA-binding protein 3 OS Drosophila melanogaster GN Chd3 PE 2 SV 3, Chromodomain-helicase-DNA-binding protein 5 OS Homo sapiens GN CHD5 PE 2 SV 1, Chromodomain-helicase-DNA-binding protein 4 OS Homo sapiens GN CHD4 PE 1 SV 2, Chromodomain-helicase-DNA-binding protein 4 OS Mus musculus GN Chd4 PE 1 SV 1, Chromodomain-helicase-DNA-binding protein Mi-2 homolog O…	2	0.5	2	0.5	0	0	4	6	3	5	3	3	3	4	4	3	4	4	3	7	3	3
class1595:	0.012	4	0.802584	4	3.86667	NoChange	Qrob_T0221070.2/Qrob_T0649330.2/Qrob_T0649350.2/Qrob_T0649320.2	GO:0016787,GO:0045145,GO:0003993,GO:0046872	hydrolase activity ', single-stranded DNA 5'-3' exodeoxyribonuclease activity, 'acid phosphatase activity, metal ion binding	Calcineurin-like phosphoesterase, Iron/zinc purple acid phosphatase-like protein C	3	0.75	1	0.25	0	0	4	4	3	3	3	3	9	3	4	2	4	3	2	8	4	3
class1596:	0.056	2	-	4	4	Contracted	Qrob_T0127590.2/Qrob_T0676430.2	GO:0030170,GO:0008483,GO:0006629,GO:0004806,GO:0003824	pyridoxal phosphate binding, transaminase activity, lipid metabolic process, triglyceride lipase activity, catalytic activity	Aminotransferase class-III, Lipase (class 3)	0	0	1	0.5	1	0.5	2	5	4	5	3	3	3	4	3	4	4	4	3	10	2	3
class1597:	0.001	1	0.01028	4	4.06667	Contracted	Qrob_T0068280.2	GO:0055085,GO:0016021,GO:0022857,GO:0005525,GO:0005215,GO:0006810	transmembrane transport, integral component of membrane, transmembrane transporter activity, GTP binding, transporter activity, transport	Major Facilitator Superfamily	0	0	0	0	1	1	1	9	4	5	3	3	4	4	5	2	5	2	3	6	3	3
class1598:	0.707	4	-	4	3.86667	NoChange	Qrob_T0089890.2/Qrob_T0410140.2/Qrob_T0484880.2/Qrob_T0484850.2	GO:0006351,GO:0003899,GO:0003677,GO:0032549,GO:0006350	transcription, DNA-templated, DNA-directed RNA polymerase activity, DNA binding, ribonucleoside binding	RNA polymerase Rpb2, domain 3, domain 6, RNA polymerase beta subunit	0	0	1	0.25	3	0.75	4	5	4	3	5	3	3	4	4	3	4	3	3	7	3	4
class1599:	0.035	3	0.482519	4	3.93333	Contracted	Qrob_T0600870.2/Qrob_T0600880.2/Qrob_T0600910.2	GO:0055085,GO:0016020,GO:0015297,GO:0015238,GO:0006855	transmembrane transport, membrane, antiporter activity, drug transmembrane transporter activity, drug transmembrane transport	MatE	3	1	0	0	0	0	3	5	5	4	6	6	7	2	4	3	3	2	4	4	1	3
class1600:	0	5	0.262382	4	3.8	Expanded	Qrob_T0124340.2/Qrob_T0285800.2/Qrob_T0285860.2/Qrob_T0285900.2/Qrob_T0285910.2	GO:0006508,GO:0004190	proteolysis, aspartic-type endopeptidase activity	Xylanase inhibitor N-terminal	5	1	0	0	0	0	5	2	4	3	7	2	6	2	10	4	2	2	1	10	1	1
class1601:	0	1	0.01028	4	4.06667	Contracted	Qrob_T0409890.2	GO:0009607,GO:0006952	response to biotic stimulus, defense response	Pathogenesis-related protein Bet v I family	0	0	1	1	0	0	1	5	2	3	1	4	1	6	13	4	4	2	4	4	4	4
class1602:	0	2	0.415421	3	4	Contracted	Qrob_T0309310.2/Qrob_T0314390.2	GO:0005515,GO:0009958,GO:0060918,GO:0048513,GO:0004871,GO:0008152,GO:0003824,GO:0009416	protein binding, positive gravitropism, auxin transport, organ development, signal transducer activity, metabolic process, catalytic activity, response to light stimulus	BTB/POZ domain	0	0	2	1	0	0	2	8	3	5	3	3	3	0	5	3	5	3	3	10	3	3
class1603:	0.402	3	-	4	3.93333	Contracted	Qrob_T0119830.2/Qrob_T0196860.2/Qrob_T0484200.2	GO:0005515,GO:0051536,GO:0003824,GO:0008173,GO:0006364,GO:0005737,GO:0008081,GO:0046872	protein binding, iron-sulfur cluster binding, catalytic activity, RNA methyltransferase activity, rRNA processing, cytoplasm, phosphoric diester hydrolase activity, metal ion binding	WD domain, G-beta repeat, HD domain	0	0	3	1	0	0	3	4	4	5	3	5	3	3	5	3	4	4	3	6	3	4
class1604:	0	3	0.482519	4	3.93333	Contracted	Qrob_T0638570.2/Qrob_T0740600.2/Qrob_T0740610.2	GO:0055114,GO:0050661,GO:0050660,GO:0004499	oxidation-reduction process, NADP binding, flavin adenine dinucleotide binding, N,N-dimethylaniline monooxygenase activity	Flavin-binding monooxygenase-like	2	0.666667	1	0.333333	0	0	3	6	2	6	2	2	12	0	3	4	0	7	6	4	1	4
class1605:	0	2	0.131611	4	4	Contracted	Qrob_T0359030.2/Qrob_T0359020.2	GO:0009611,GO:0004867	response to wounding, serine-type endopeptidase inhibitor activity	Potato inhibitor I family	2	1	0	0	0	0	2	2	5	10	2	8	4	2	3	5	2	2	2	6	0	7
class1606:	0.027	2	0.131611	4	4	Contracted	Qrob_T0451680.2/Qrob_T0451640.2	GO:0005515,GO:0055114,GO:0048038,GO:0009308,GO:0008131,GO:0005507,GO:0005488	protein binding, oxidation-reduction process, quinone binding, amine metabolic process, primary amine oxidase activity, copper ion binding, binding	Armadillo/beta-catenin-like repeat, Copper amine oxidase, enzyme domain	1	0.5	0	0	1	0.5	2	8	4	5	3	4	4	2	3	3	2	3	4	8	3	4
class1607:	0	1	0.039971	3	4.06667	Contracted	Qrob_T0158030.2	GO:0009733	response to auxin	Auxin responsive protein	1	1	0	0	0	0	1	1	2	7	1	2	3	4	5	16	5	7	0	2	4	2
class1608:	0.001	3	0.766955	3	3.86667	NoChange	Qrob_T0385620.2/Qrob_T0699490.2/Qrob_T0090300.2	GO:0006810,GO:0016021,GO:0005215,GO:0005622	transport, integral component of membrane, transporter activity, intracellular	CRAL/TRIO, N-terminal domain, CRAL/TRIO domain	0	0	3	1	0	0	3	8	2	6	2	3	2	4	2	3	4	2	3	7	7	3
class1609:	0	1	0.039971	3	4	Contracted	Qrob_T0104390.2	GO:0055114,GO:0047134,GO:0008168,GO:0006480	oxidation-reduction process, protein-disulfide reductase activity, methyltransferase activity, N-terminal protein amino acid methylation	Phloem protein 2	0	0	0	0	1	1	1	2	1	3	1	1	11	5	1	3	5	1	1	5	1	19
class1610:	0.012	1	0.01028	4	4	Contracted	Qrob_T0647720.2	GO:0005634,GO:0005515,GO:0003677	nucleus, protein binding, DNA binding	JmjC domain, hydroxylase	0	0	0	0	1	1	1	5	4	6	3	3	3	6	2	3	5	3	3	7	3	4
class1611:	0.003	1	0.039971	3	4	Contracted	Qrob_T0071350.2	GO:0006950,GO:0005516,GO:0004518	response to stress, calmodulin binding, nuclease activity	Calmodulin binding protein-like	0	0	1	1	0	0	1	7	3	6	3	3	4	5	3	1	5	4	3	7	3	3
class1612:	0.001	3	0.766955	3	3.86667	NoChange	Qrob_T0058010.2/Qrob_T0059770.2/Qrob_T0203700.2	GO:0016597,GO:0008152,GO:0055114,GO:0051287,GO:0016616,GO:0048037,GO:0006564,GO:0004617	amino acid binding, metabolic process, oxidation-reduction process, NAD binding, oxidoreductase activity, acting on the CH-OH group of donors, NAD or NADP as acceptor, cofactor binding, L-serine biosynthetic process, phosphoglycerate dehydrogenase activity	ACT domain, D-isomer specific 2-hydroxyacid dehydrogenase, NAD binding domain	0	0	3	1	0	0	3	4	2	6	2	3	13	4	3	2	3	3	3	5	2	3
class1613:	0.012	3	0.766955	3	3.86667	NoChange	Qrob_T0189240.2/Qrob_T0600350.2/Qrob_T0377610.2	GO:0006950,GO:0006468,GO:0005524,GO:0004672	response to stress, protein phosphorylation, ATP binding, protein kinase activity	Protein kinase domain, Universal stress protein family	0	0	3	1	0	0	3	6	3	6	3	3	3	5	3	3	5	3	3	8	1	3
class1614:	0.021	3	0.482519	4	3.86667	Contracted	Qrob_T0247500.2/Qrob_T0415960.2/Qrob_T0656460.2	GO:0007165,GO:0000155,GO:0000160,GO:0006810,GO:0005622,GO:0000156,GO:0006355,GO:0016020,GO:0005524,GO:0004871,GO:0016310,GO:0016772	signal transduction, phosphorelay sensor kinase activity, phosphorelay signal transduction system, transport, intracellular, phosphorelay response regulator activity, regulation of transcription, DNA-templated, membrane, ATP binding, signal transducer activity, phosphorylation, transferase activity, transferring phosphorus-containing groups	CHASE domain, His Kinase A (phospho-acceptor) domain, Histidine kinase-, DNA gyrase B-, and HSP90-like ATPase	0	0	3	1	0	0	3	6	3	5	2	3	5	3	2	5	3	3	3	9	3	3
class1615:	0.002	0	0.000463	4	4.06667	Contracted		GO:0008234,GO:0006508	cysteine-type peptidase activity, proteolysis		0	-	0	-	0	-	0	8	3	5	3	3	5	5	4	3	5	2	3	6	3	3
class1616:	0	1	0.039971	3	4	Contracted	Qrob_T0120290.2	GO:0008652,GO:0008270,GO:0003871,GO:0009086	cellular amino acid biosynthetic process, zinc ion binding, 5-methyltetrahydropteroyltriglutamate-homocysteine S-methyltransferase activity, methionine biosynthetic process	Cobalamin-independent synthase, N-terminal domain	0	0	0	0	1	1	1	6	2	5	3	3	14	3	2	3	3	2	2	8	2	2
class1617:	0.001	1	0.039971	3	4	Contracted	Qrob_T0638700.2	GO:0055114,GO:0016616,GO:0051287,GO:0000287,GO:0016192,GO:0006904	oxidation-reduction process, oxidoreductase activity, acting on the CH-OH group of donors, NAD or NADP as acceptor, NAD binding, magnesium ion binding, vesicle-mediated transport, vesicle docking involved in exocytosis	Isocitrate/isopropylmalate dehydrogenase	0	0	0	0	1	1	1	8	3	6	2	3	3	6	4	4	4	3	3	6	2	3
class1618:	0.014	4	0.802584	4	3.8	NoChange	Qrob_T0707300.2/Qrob_T0676620.2/Qrob_T0676630.2/Qrob_T0707310.2	GO:0005622,GO:0005515,	intracellular, protein binding	NA	0	0	2	0.5	2	0.5	4	7	3	6	1	4	3	4	2	3	4	3	3	6	5	3
class1619:	0.008	2	0.131611	4	3.93333	Contracted	Qrob_T0742490.2/Qrob_T0479120.2	GO:0007275,GO:0006511,GO:0005634,GO:0005524,GO:0004842,GO:0008270,GO:0016567,GO:0005515	multicellular organismal development, ubiquitin-dependent protein catabolic process, nucleus, ATP binding, ubiquitin-protein ligase activity, zinc ion binding, protein ubiquitination, protein binding	Seven in absentia protein family, NA	0	0	1	0.5	1	0.5	2	7	3	5	2	3	3	3	5	4	5	3	4	6	3	3
class1620:	0	0	0.004524	3	4.06667	Contracted		GO:0005515,GO:0005524,GO:0016887	protein binding, ATP binding, ATPase activity		0	-	0	-	0	-	0	10	3	5	3	3	3	3	3	3	4	3	3	10	2	3
class1621:	0.006	2	0.415421	3	3.93333	Contracted	Qrob_T0152550.2/Qrob_T0504200.2	GO:0055085,GO:0016020,GO:0015297,GO:0015238,GO:0006855,GO:0048544,GO:0006468,GO:0005524,GO:0004672	transmembrane transport, membrane, antiporter activity, drug transmembrane transporter activity, drug transmembrane transport, recognition of pollen, protein phosphorylation, ATP binding, protein kinase activity	MatE	0	0	2	1	0	0	2	10	7	3	6	3	2	2	3	3	2	4	2	8	2	2
class1622:	0.001	1	0.039971	3	4	Contracted	Qrob_T0088520.2	GO:0006418,GO:0005524,GO:0004812,GO:0003676,GO:0000166,GO:0006421,GO:0005737,GO:0004816,GO:0006412	tRNA aminoacylation for protein translation, ATP binding, aminoacyl-tRNA ligase activity, nucleic acid binding, nucleotide binding, asparaginyl-tRNA aminoacylation, cytoplasm, asparagine-tRNA ligase activity, translation	tRNA synthetases class II (D, K and N)	0	0	0	0	1	1	1	7	4	5	3	3	3	7	3	3	4	4	2	6	3	3
class1623:	0	5	0.087557	3	3.73333	Expanded	Qrob_T0272050.2/Qrob_T0272060.2/Qrob_T0540730.2/Qrob_T0540700.2/Qrob_T0540710.2	GO:0006508,GO:0004190	proteolysis, aspartic-type endopeptidase activity	Xylanase inhibitor C-terminal, Xylanase inhibitor N-terminal	5	1	0	0	0	0	5	0	7	8	3	1	19	1	1	1	2	1	2	5	1	4
class1624:	0.001	3	0.766955	3	3.86667	NoChange	Qrob_T0742060.2/Qrob_T0742070.2/Qrob_T0560850.2	GO:0006355,GO:0003700,GO:0003677	regulation of transcription, DNA-templated, sequence-specific DNA binding transcription factor activity, DNA binding	Ethylene-responsive transcription factor 6 OS Arabidopsis thaliana GN ERF6 PE 2 SV 2, AP2 domain	2	0.666667	1	0.333333	0	0	3	6	2	4	2	3	4	3	5	2	3	13	2	6	1	2
class1625:	0.001	2	0.415421	3	3.93333	Contracted	Qrob_T0715800.2/Qrob_T0413530.2	NA		Formin Homology 2 Domain	0	0	2	1	0	0	2	9	3	5	3	3	3	3	5	2	3	2	3	10	2	3
class1626:	0.002	5	0.262382	4	3.73333	Expanded	Qrob_T0208710.2/Qrob_T0339740.2/Qrob_T0208720.2/Qrob_T0208730.2/Qrob_T0275560.2	GO:0055114,GO:0004764,GO:0003855,GO:0005737,GO:0003824,GO:0019632,GO:0050661	oxidation-reduction process, shikimate 3-dehydrogenase (NADP+) activity, 3-dehydroquinate dehydratase activity, cytoplasm, catalytic activity, shikimate metabolic process, NADP binding	Type I 3-dehydroquinase, Shikimate / quinate 5-dehydrogenase	3	0.6	2	0.4	0	0	5	8	3	8	4	3	5	1	2	2	1	4	5	5	1	4
class1627:	0	14	0	4	3.13333	Expanded	Qrob_T0376520.2/Qrob_T0376530.2/Qrob_T0376540.2/Qrob_T0376550.2/Qrob_T0376560.2/Qrob_T0376570.2/Qrob_T0376580.2/Qrob_T0376590.2/Qrob_T0764900.2/Qrob_T0764920.2/Qrob_T0764930.2/Qrob_T0764940.2/Qrob_T0764960.2/Qrob_T0751130.2	NA		Phosphate-induced protein 1 conserved region	14	1	0	0	0	0	14	4	3	6	4	1	7	1	6	1	1	0	4	5	2	2
class1628:	0	0	0.5	0	4.06667	NoChange		GO:0008234,GO:0006508	cysteine-type peptidase activity, proteolysis		0	-	0	-	0	-	0	0	0	0	0	0	0	0	61	0	0	0	0	0	0	0
class1629:	0	0	0.5	0	4.06667	NoChange		NA			0	-	0	-	0	-	0	0	0	0	0	0	0	0	60	0	0	0	0	0	1	0
class1630:	0	0	0.192457	1	4.06667	Contracted		GO:0055114,GO:0020037,GO:0006979,GO:0004096	oxidation-reduction process, heme binding, response to oxidative stress, catalase activity		0	-	0	-	0	-	0	0	0	0	1	0	0	0	1	0	0	0	0	0	0	59
class1631:	0	0	0.5	0	4.06667	NoChange		NA			0	-	0	-	0	-	0	0	0	0	0	0	0	0	0	61	0	0	0	0	0	0
class1632:	0.008	1	0.039971	3	3.93333	Contracted	Qrob_T0016460.2	GO:0006468,GO:0005524,GO:0004672	protein phosphorylation, ATP binding, protein kinase activity	Protein kinase domain	0	0	1	1	0	0	1	7	3	6	3	3	3	4	3	4	4	3	3	8	2	3
class1633:	0.083	2	-	3	3.86667	Contracted	Qrob_T0224430.2/Qrob_T0718180.2	GO:0005515	protein binding	Calponin homology (CH) domain	0	0	2	1	0	0	2	6	3	4	3	3	3	5	5	3	5	2	3	7	3	3
class1634:	0.001	2	0.415421	3	3.86667	Contracted	Qrob_T0061530.2/Qrob_T0104570.2	GO:0016567,GO:0004842,GO:0046872,GO:0008270,GO:0003676,GO:0005622,GO:0005515	protein ubiquitination, ubiquitin-protein ligase activity, metal ion binding, zinc ion binding, nucleic acid binding, intracellular, protein binding	IBR domain	0	0	2	1	0	0	2	9	3	6	7	3	2	5	2	2	6	2	3	4	1	3
class1635:	0.111	2	-	4	3.86667	Contracted	Qrob_T0404620.2/Qrob_T0434310.2	GO:0005975,GO:0004553	carbohydrate metabolic process, hydrolase activity, hydrolyzing O-glycosyl compounds	Glycosyl hydrolases family 17	0	0	2	1	0	0	2	7	3	6	4	3	5	4	4	3	4	2	4	2	3	4
class1636:	0.001	11	2e-06	3	3.26667	Expanded	Qrob_T0278400.2/Qrob_T0278410.2/Qrob_T0278440.2/Qrob_T0278460.2/Qrob_T0278450.2/Qrob_T0278490.2/Qrob_T0278500.2/Qrob_T0278520.2/Qrob_T0278540.2/Qrob_T0278510.2/Qrob_T0278530.2	GO:0048046,GO:0016762,GO:0006073,GO:0005618,GO:0005975,GO:0004553,GO:0010411,GO:0042546	apoplast, xyloglucan:xyloglucosyl transferase activity, cellular glucan metabolic process, cell wall, carbohydrate metabolic process, hydrolase activity, hydrolyzing O-glycosyl compounds, xyloglucan metabolic process, cell wall biogenesis	Xyloglucan endo-transglycosylase (XET) C-terminus, Glycosyl hydrolases family 16	11	1	0	0	0	0	11	3	3	3	3	5	6	2	2	2	2	1	2	7	2	6
class1637:	0.017	4	0.204945	3	3.73333	Expanded	Qrob_T0236960.2/Qrob_T0316850.2/Qrob_T0383160.2/Qrob_T0236940.2	GO:0008641,GO:0006468,GO:0005524,GO:0004672,GO:0003824,GO:0006464	small protein activating enzyme activity, protein phosphorylation, ATP binding, protein kinase activity, catalytic activity, cellular protein modification process	Ubiquitin-activating enzyme e1 C-terminal domain, ThiF family, Repeat in ubiquitin-activating (UBA) protein, Protein tyrosine kinase	0	0	3	0.75	1	0.25	4	6	3	5	3	3	2	5	3	2	4	3	3	8	3	3
class1638:	0.002	2	0.415421	3	3.86667	Contracted	Qrob_T0020340.2/Qrob_T0020350.2	GO:0008168,GO:0008152,GO:0019904,GO:0004221,GO:0006511,GO:0005622	methyltransferase activity, metabolic process, protein domain specific binding, ubiquitin thiolesterase activity, ubiquitin-dependent protein catabolic process, intracellular	Putative S-adenosyl-L-methionine-dependent methyltransferase, Plant organelle RNA recognition domain	0	0	0	0	2	1	2	7	3	5	2	3	2	4	3	4	4	3	3	10	2	3
class1639:	0.012	3	0.482519	4	3.8	Contracted	Qrob_T0251500.2/Qrob_T0603760.2/Qrob_T0726020.2	GO:0055085,GO:0016021,GO:0022857,GO:0005215,GO:0016020,GO:0022891	transmembrane transport, integral component of membrane, transmembrane transporter activity, transporter activity, membrane, substrate-specific transmembrane transporter activity	Sugar (and other) transporter	0	0	3	1	0	0	3	7	4	5	2	2	5	3	3	4	3	3	3	9	2	2
class1640:	0.01	2	0.131611	4	3.86667	Contracted	Qrob_T0005860.2/Qrob_T0437650.2	GO:0005515,GO:0042802	protein binding, identical protein binding	Tetratricopeptide repeat	0	0	2	1	0	0	2	0	4	7	4	4	4	3	4	3	3	4	3	8	3	4
class1641:	0.132	4	-	4	3.73333	NoChange	Qrob_T0280780.2/Qrob_T0281130.2/Qrob_T0318340.2/Qrob_T0483550.2	GO:0006468,GO:0005524,GO:0004672,GO:0004713	protein phosphorylation, ATP binding, protein kinase activity, protein tyrosine kinase activity	Protein tyrosine kinase, Protein kinase domain	0	0	3	0.75	1	0.25	4	6	3	5	2	3	4	3	4	3	3	3	3	8	3	3
class1642:	0.002	3	0.482519	4	3.8	Contracted	Qrob_T0188110.2/Qrob_T0188120.2/Qrob_T0188130.2	GO:0006468,GO:0005524,GO:0004672,GO:0016773,GO:0016020,GO:0030528,GO:0005634,GO:0003700,GO:0005509	protein phosphorylation, ATP binding, protein kinase activity, phosphotransferase activity, alcohol group as acceptor, membrane, nucleus, sequence-specific DNA binding transcription factor activity, calcium ion binding	Ethylene insensitive 3, Protein kinase domain, EF-hand domain	0	0	1	0.333333	2	0.666667	3	8	3	6	5	4	3	2	5	2	2	2	2	7	4	2
class1643:	0.025	2	0.131611	4	3.86667	Contracted	Qrob_T0027700.2/Qrob_T0598330.2	GO:0006457,GO:0005515	protein folding, protein binding	TPR repeat, Tetratricopeptide repeat	0	0	2	1	0	0	2	5	3	4	3	3	5	3	5	2	2	4	4	9	3	3
class1644:	0.002	1	0.039971	3	3.93333	Contracted	Qrob_T0605470.2	GO:0016887,GO:0005524,GO:0016020,GO:0008270,GO:0003676,GO:0005515	ATPase activity, ATP binding, membrane, zinc ion binding, nucleic acid binding, protein binding	ABC-2 type transporter	0	0	0	0	1	1	1	5	2	5	2	5	4	8	4	2	8	2	2	3	2	5
class1645:	0	8	0.003874	4	3.46667	Expanded	Qrob_T0096640.2/Qrob_T0241050.2/Qrob_T0296080.2/Qrob_T0147910.2/Qrob_T0387280.2/Qrob_T0387310.2/Qrob_T0241040.2/Qrob_T0387270.2	GO:0008168	methyltransferase activity	SAM dependent carboxyl methyltransferase	6	0.75	2	0.25	0	0	8	0	0	5	0	0	12	2	2	1	4	8	5	7	3	3
class1646:	0.103	2	-	3	3.86667	Contracted	Qrob_T0434090.2/Qrob_T0434080.2	GO:0005515,GO:0031011,GO:0006355,GO:0006281,	protein binding, Ino80 complex, regulation of transcription, DNA-templated, DNA repair	WD domain, G-beta repeat, Actin	0	0	1	0.5	1	0.5	2	4	3	5	3	3	3	4	3	3	4	3	3	10	4	3
class1647:	0.04	3	0.766955	3	3.8	NoChange	Qrob_T0566870.2/Qrob_T0566850.2/Qrob_T0566860.2	GO:0055114,GO:0016491,GO:0010181,GO:0016747,GO:0005506	oxidation-reduction process, oxidoreductase activity, FMN binding, transferase activity, transferring acyl groups other than amino-acyl groups, iron ion binding	Oxidoreductase NAD-binding domain, Transferase family, Flavodoxin	0	0	1	0.333333	2	0.666667	3	7	3	6	3	3	4	3	3	3	3	3	3	8	2	3
class1648:	0	3	0.766955	3	3.8	NoChange	Qrob_T0257190.2/Qrob_T0405870.2/Qrob_T0405880.2	GO:0008270,GO:0006355,GO:0052726,GO:0052725,GO:0047325,GO:0032957,GO:0005622,GO:0005524,GO:0000287,GO:0035300	zinc ion binding, regulation of transcription, DNA-templated, inositol-1,3,4-trisphosphate 5-kinase activity, inositol-1,3,4-trisphosphate 6-kinase activity, inositol tetrakisphosphate 1-kinase activity, inositol trisphosphate metabolic process, intracellular, ATP binding, magnesium ion binding	SWIM zinc finger, FAR1 DNA-binding domain	2	0.666667	1	0.333333	0	0	3	9	6	6	5	1	5	0	0	1	5	3	1	8	2	5
class1649:	0	5	0.00446	2	3.66667	Expanded	Qrob_T0547170.2/Qrob_T0547190.2/Qrob_T0547200.2/Qrob_T0547210.2/Qrob_T0547230.2	GO:0008146	sulfotransferase activity	Sulfotransferase domain	5	1	0	0	0	0	5	4	1	2	1	1	24	4	10	0	5	0	1	1	0	1
class1650:	0.001	1	0.039971	3	3.93333	Contracted	Qrob_T0265960.2	GO:0006388,GO:0000213,GO:0016021,GO:0016032	tRNA splicing, via endonucleolytic cleavage and ligation, tRNA-intron endonuclease activity, integral component of membrane, viral process	Interactor of constitutive active ROPs 2 chloroplastic OS Arabidopsis thaliana GN ICR2 PE 1 SV 1, Interactor of constitutive active ROPs 3 OS Arabidopsis thaliana GN ICR3 PE 1 SV 1, Interactor of constitutive active ROPs 5 OS Arabidopsis thaliana GN ICR5 PE 1 SV 2, Interactor of constitutive active ROPs 4 OS Arabidopsis thaliana GN ICR4 PE 1 SV 2, Putative WEB family protein At1g65010 chloroplast…	0	0	0	0	1	1	1	8	3	3	3	3	3	3	3	4	4	3	3	10	3	3
class1651:	0	1	0.039971	3	3.93333	Contracted	Qrob_T0008420.2	GO:0016747	transferase activity, transferring acyl groups other than amino-acyl groups	Transferase family	0	0	0	0	1	1	1	4	9	9	6	1	5	1	1	1	1	2	1	4	4	10
class1652:	0.104	3	-	3	3.73333	NoChange	Qrob_T0535810.2/Qrob_T0612920.2/Qrob_T0361110.2	GO:0003723	RNA binding	CRS1 / YhbY (CRM) domain	0	0	2	0.666667	1	0.333333	3	6	3	3	2	3	7	4	3	3	4	3	3	6	3	3
class1653:	0	1	0.039971	3	3.86667	Contracted	Qrob_T0462350.2	GO:0055114,GO:0050660,GO:0016614	oxidation-reduction process, flavin adenine dinucleotide binding, oxidoreductase activity, acting on CH-OH group of donors	KIP1-like protein	0	0	0	0	1	1	1	7	2	4	2	2	3	3	3	3	4	2	2	17	2	2
class1654:	0.461	3	-	3	3.73333	NoChange	Qrob_T0198490.2/Qrob_T0198510.2/Qrob_T0350890.2	GO:0055114,GO:0016614,GO:0050660,GO:0071949,GO:0046577	oxidation-reduction process, oxidoreductase activity, acting on CH-OH group of donors, flavin adenine dinucleotide binding, FAD binding, long-chain-alcohol oxidase activity	GMC oxidoreductase	2	0.666667	0	0	1	0.333333	3	4	3	3	3	4	5	4	3	3	4	3	3	8	3	3
class1655:	0.012	1	0.039971	3	3.86667	Contracted	Qrob_T0264490.2	GO:0016787,GO:0006541,GO:0006221,GO:0003883	hydrolase activity, glutamine metabolic process, pyrimidine nucleotide biosynthetic process, CTP synthase activity	Glutamine amidotransferase class-I	0	0	0	0	1	1	1	6	4	5	3	3	3	5	2	3	5	3	2	8	3	3
class1656:	0.012	3	0.766955	3	3.73333	NoChange	Qrob_T0062620.2/Qrob_T0390520.2/Qrob_T0390510.2	GO:0003676,GO:0046872,GO:0008270,GO:0000166	nucleic acid binding, metal ion binding, zinc ion binding, nucleotide binding	Zinc finger C-x8-C-x5-C-x3-H type (and similar), RNA recognition motif. (a.k.a. RRM, RBD, or RNP domain)	2	0.666667	1	0.333333	0	0	3	9	3	5	3	3	3	4	3	3	4	2	2	6	3	3
class1657:	0	3	0.766955	3	3.73333	NoChange	Qrob_T0071310.2/Qrob_T0458490.2/Qrob_T0095360.2	GO:0008081,GO:0006629,GO:0008889,GO:0006468,GO:0004672,GO:0006071,GO:0000166,GO:0003676,GO:0005524	phosphoric diester hydrolase activity, lipid metabolic process, glycerophosphodiester phosphodiesterase activity, protein phosphorylation, protein kinase activity, glycerol metabolic process, nucleotide binding, nucleic acid binding, ATP binding	Glycerophosphoryl diester phosphodiesterase family, TCP-1/cpn60 chaperonin family	0	0	2	0.666667	1	0.333333	3	6	2	4	3	1	2	8	4	2	7	2	2	9	2	2
class1658:	0	0	0.004524	3	3.93333	Contracted		GO:0004857,GO:0042545,GO:0030599,GO:0005618	enzyme inhibitor activity, cell wall modification, pectinesterase activity, cell wall		0	-	0	-	0	-	0	7	7	3	3	1	0	4	5	3	4	2	2	14	2	2
class1659:	0.001	2	0.415421	3	3.8	Contracted	Qrob_T0281060.2/Qrob_T0727820.2	NA		Ndr family	0	0	2	1	0	0	2	9	3	4	3	3	4	3	3	2	3	3	2	10	2	3
class1660:	0	1	0.039971	3	3.86667	Contracted	Qrob_T0595500.2	GO:0016567,GO:0004842,GO:0000151,GO:0005488,GO:0005515	protein ubiquitination, ubiquitin-protein ligase activity, ubiquitin ligase complex, binding, protein binding	U-box domain	0	0	0	0	1	1	1	4	2	4	2	2	10	2	9	2	2	3	3	9	2	2
class1661:	0.019	2	0.415421	3	3.8	Contracted	Qrob_T0153130.2/Qrob_T0677390.2	GO:0016042,GO:0006629,GO:0004806,GO:0004091	lipid catabolic process, lipid metabolic process, triglyceride lipase activity	Lipase 3 N-terminal region, Lipase (class 3)	0	0	2	1	0	0	2	6	3	6	2	3	6	3	4	2	3	3	3	7	3	3
class1662:	0.095	2	-	3	3.8	Contracted	Qrob_T0281610.2/Qrob_T0656540.2	GO:0003676,GO:0008080,GO:0000166	nucleic acid binding, N-acetyltransferase activity, nucleotide binding	RNA recognition motif. (a.k.a. RRM, RBD, or RNP domain)	0	0	2	1	0	0	2	6	3	6	3	3	3	4	5	3	4	2	3	6	3	3
class1663:	0.002	1	0.039971	3	3.86667	Contracted	Qrob_T0521280.2	GO:0016787,GO:0008152	hydrolase activity, metabolic process	Peptidase family M20/M25/M40	0	0	1	1	0	0	1	6	3	3	3	3	4	4	3	3	5	3	2	10	3	3
class1664:	0.056	2	-	3	3.8	Contracted	Qrob_T0149170.2/Qrob_T0705570.2	GO:0055114,GO:0020037,GO:0016705,GO:0005506,GO:0009055	oxidation-reduction process, heme binding, oxidoreductase activity, acting on paired donors, with incorporation or reduction of molecular oxygen, iron ion binding, electron carrier activity	Cytochrome P450	0	0	2	1	0	0	2	6	3	4	3	3	4	6	3	3	5	2	3	6	3	3
class1665:	0	2	0.415421	3	3.8	Contracted	Qrob_T0010670.2/Qrob_T0173000.2	GO:0005515	protein binding	WD domain, G-beta repeat	0	0	2	1	0	0	2	8	3	6	3	3	3	0	6	3	5	2	3	6	3	3
class1666:	0	3	0.766955	3	3.73333	NoChange	Qrob_T0008190.2/Qrob_T0008210.2/Qrob_T0142120.2	GO:0055114,GO:0020037,GO:0006979,GO:0004601	oxidation-reduction process, heme binding, response to oxidative stress, peroxidase activity	Peroxidase	2	0.666667	1	0.333333	0	0	3	6	3	2	0	5	4	2	1	7	4	1	1	15	3	2
class1667:	0.031	6	0.065476	4	3.53333	Expanded	Qrob_T0032420.2/Qrob_T0032520.2/Qrob_T0032530.2/Qrob_T0222290.2/Qrob_T0523040.2/Qrob_T0562700.2	GO:0016021,GO:0006952,GO:0008219	integral component of membrane, defense response, cell death	Mlo family	3	0.5	3	0.5	0	0	6	5	4	5	3	5	5	2	3	1	3	3	3	5	2	4
class1668:	0	7	0.001854	3	3.46667	Expanded	Qrob_T0014460.2/Qrob_T0464770.2/Qrob_T0464800.2/Qrob_T0464830.2/Qrob_T0768720.2/Qrob_T0768740.2/Qrob_T0569820.2	GO:0006355,GO:0003700,GO:0003677	regulation of transcription, DNA-templated, sequence-specific DNA binding transcription factor activity, DNA binding	AP2 domain	6	0.857143	1	0.142857	0	0	7	2	6	4	2	2	12	3	3	3	5	1	3	4	1	1
class1669:	0	4	0.204945	3	3.66667	Expanded	Qrob_T0139660.2/Qrob_T0221310.2/Qrob_T0630610.2/Qrob_T0004570.2	NA		NA, Myb/SANT-like DNA-binding domain	0	0	3	0.75	1	0.25	4	0	1	1	1	15	23	1	3	2	0	1	0	7	0	0
class1670:	0	0	0.017627	2	3.93333	Contracted		NA			0	-	0	-	0	-	0	1	0	0	5	0	0	0	32	0	0	1	3	3	10	4
class1671:	0.026	1	0.039971	3	3.8	Contracted	Qrob_T0521650.2	GO:0005515,GO:0004871,GO:0009416	protein binding, signal transducer activity, response to light stimulus	BTB/POZ domain	0	0	0	0	1	1	1	4	3	4	3	3	4	6	3	2	5	3	3	8	3	3
class1672:	0.003	0	0.000463	4	3.86667	Contracted		GO:0055085,GO:0016020,GO:0015297,GO:0015238,GO:0006855	transmembrane transport, membrane, antiporter activity, drug transmembrane transporter activity, drug transmembrane transport		0	-	0	-	0	-	0	7	4	4	3	3	4	3	4	3	2	4	4	8	2	3
class1673:	0.001	2	0.415421	3	3.73333	Contracted	Qrob_T0196300.2/Qrob_T0216350.2	GO:0004857,GO:0042545,GO:0030599,GO:0005618	enzyme inhibitor activity, cell wall modification, pectinesterase activity, cell wall	Plant invertase/pectin methylesterase inhibitor	0	0	2	1	0	0	2	4	3	6	3	1	0	4	4	4	5	3	4	9	3	3
class1674:	0.003	3	0.766955	3	3.66667	NoChange	Qrob_T0222600.2/Qrob_T0285580.2/Qrob_T0764840.2	GO:0005515,GO:0055114,GO:0050660,GO:0016491	protein binding, oxidation-reduction process, flavin adenine dinucleotide binding, oxidoreductase activity	WD domain, G-beta repeat	0	0	3	1	0	0	3	4	6	4	2	2	5	4	3	2	6	6	2	4	2	3
class1675:	0	9	0.001162	4	3.26667	Expanded	Qrob_T0069260.2/Qrob_T0094290.2/Qrob_T0294380.2/Qrob_T0294440.2/Qrob_T0410070.2/Qrob_T0441300.2/Qrob_T0294340.2/Qrob_T0587550.2/Qrob_T0294420.2	NA		Protein of unknown function (DUF2921)	5	0.555556	3	0.333333	1	0.111111	9	4	5	2	8	3	4	2	1	1	1	2	3	7	1	5
class1676:	0	6	0.011867	3	3.46667	Expanded	Qrob_T0283910.2/Qrob_T0283920.2/Qrob_T0283930.2/Qrob_T0283940.2/Qrob_T0283950.2/Qrob_T0049860.2	GO:0045735	nutrient reservoir activity	Cupin	5	0.833333	0	0	1	0.166667	6	3	2	8	7	3	3	2	2	1	2	2	11	2	2	2
class1677:	0.045	2	0.415421	3	3.73333	Contracted	Qrob_T0216550.2/Qrob_T0499140.2	GO:0006468,GO:0005524,GO:0004672,GO:0005515,GO:0003723	protein phosphorylation, ATP binding, protein kinase activity, protein binding, RNA binding	Protein kinase domain, ATP-grasp domain	0	0	0	0	2	1	2	3	3	5	2	3	3	6	4	3	4	4	3	7	3	3
class1678:	0	5	0.087557	3	3.53333	Expanded	Qrob_T0457890.2/Qrob_T0457900.2/Qrob_T0457910.2/Qrob_T0457920.2/Qrob_T0494910.2	GO:0055114,GO:0016491,GO:0016706	oxidation-reduction process, oxidoreductase activity, oxidoreductase activity, acting on paired donors, with incorporation or reduction of molecular oxygen, 2-oxoglutarate as one donor, and incorporation of one	non-haem dioxygenase in morphine synthesis N-terminal, 2OG-Fe(II) oxygenase superfamily	4	0.8	1	0.2	0	0	5	5	2	4	1	2	11	3	3	3	3	1	1	11	1	2
class1679:	0	2	0.131611	4	3.73333	Contracted	Qrob_T0216640.2/Qrob_T0170160.2	GO:0007264,GO:0005525,GO:0005622,GO:0006886,GO:0015031	small GTPase mediated signal transduction, GTP binding, intracellular, intracellular protein transport, protein transport	ADP-ribosylation factor family	0	0	2	1	0	0	2	5	4	6	2	2	3	4	3	4	2	1	3	11	2	4
class1680:	0.01	2	0.415421	3	3.73333	Contracted	Qrob_T0111380.2/Qrob_T0659740.2	GO:0005515,GO:0006468,GO:0004672,GO:0005524,GO:0006355,GO:0005634,GO:0003677	protein binding, protein phosphorylation, protein kinase activity, ATP binding, regulation of transcription, DNA-templated, nucleus, DNA binding	Leucine Rich Repeat, Leucine Rich repeats (2 copies)	0	0	1	0.5	1	0.5	2	6	3	6	2	3	4	3	2	4	4	2	3	7	4	3
class1681:	0.149	5	-	4	3.53333	Expanded	Qrob_T0153670.2/Qrob_T0714260.2/Qrob_T0328540.2/Qrob_T0751680.2/Qrob_T0751690.2	NA		Mediator of RNA polymerase II transcription subunit 33B OS Arabidopsis thaliana GN MED33B PE 1 SV 1, Mediator of RNA polymerase II transcription subunit 33A OS Arabidopsis thaliana GN MED33A PE 1 SV 1, Region of a membrane-bound protein predicted to be embedded in the membrane.	2	0.4	3	0.6	0	0	5	7	4	4	4	3	4	2	3	2	2	3	3	7	2	3
class1682:	0.002	2	0.415421	3	3.73333	Contracted	Qrob_T0380880.2/Qrob_T0461350.2	GO:0006468,GO:0005524,GO:0004672,GO:0005515	protein phosphorylation, ATP binding, protein kinase activity, protein binding	WD domain, G-beta repeat	0	0	2	1	0	0	2	7	3	5	3	2	3	4	3	2	4	2	3	10	2	3
class1683:	0.007	2	0.415421	3	3.73333	Contracted	Qrob_T0187430.2/Qrob_T0187450.2	GO:0008270,GO:0006468,GO:0005524,GO:0004672,	zinc ion binding, protein phosphorylation, ATP binding, protein kinase activity	Region of a membrane-bound protein predicted to be embedded in the membrane., DHHC palmitoyltransferase	0	0	1	0.5	1	0.5	2	4	4	5	3	3	2	4	3	2	4	4	3	11	1	3
class1684:	0.001	2	0.415421	3	3.73333	Contracted	Qrob_T0402130.2/Qrob_T0741820.2	GO:0016757,GO:0016020	transferase activity, transferring glycosyl groups, membrane	Protein of unknown function, DUF604	0	0	2	1	0	0	2	6	2	4	3	2	3	6	2	3	6	2	3	10	1	3
class1685:	0	6	0.065476	4	3.46667	Expanded	Qrob_T0010700.2/Qrob_T0010710.2/Qrob_T0010740.2/Qrob_T0010750.2/Qrob_T0010770.2/Qrob_T0137260.2	GO:0055114,GO:0020037,GO:0016705,GO:0005506,GO:0009055,GO:0004497	oxidation-reduction process, heme binding, oxidoreductase activity, acting on paired donors, with incorporation or reduction of molecular oxygen, iron ion binding, electron carrier activity, monooxygenase activity	Cytochrome P450	5	0.833333	1	0.166667	0	0	6	4	2	6	3	2	13	2	4	3	1	4	1	5	0	2
class1686:	0	1	0.039971	3	3.8	Contracted	Qrob_T0505320.2	GO:0052862,GO:0052861,GO:0016998,GO:0033903,GO:0008152,GO:0016787	glucan endo-1,4-beta-glucanase activity, C-3 substituted reducing group, glucan endo-1,3-beta-glucanase activity, C-3 substituted reducing group, cell wall macromolecule catabolic process, metabolic process, hydrolase activity	Glycosyl hydrolase family 81	0	0	0	0	1	1	1	7	6	1	4	1	12	1	3	3	2	1	2	11	2	1
class1687:	0.092	3	-	4	3.66667	Contracted	Qrob_T0316870.2/Qrob_T0590240.2/Qrob_T0499810.2	GO:0030247,GO:0006468,GO:0005524,GO:0004672,GO:0006457	polysaccharide binding, protein phosphorylation, ATP binding, protein kinase activity, protein folding	Protein kinase domain, Wall-associated receptor kinase galacturonan-binding	1	0.333333	2	0.666667	0	0	3	4	4	3	3	4	7	1	3	3	2	3	5	6	3	4
class1688:	0	0	0.017627	2	3.86667	Contracted		GO:0005515	protein binding		0	-	0	-	0	-	0	0	1	3	3	4	2	0	0	0	0	0	2	40	0	3
class1689:	0	4	0.204945	3	3.6	Expanded	Qrob_T0620100.2/Qrob_T0620140.2/Qrob_T0620150.2/Qrob_T0628840.2	GO:0016829,GO:0010333,GO:0008152,GO:0000287	lyase activity, terpene synthase activity, metabolic process, magnesium ion binding	Terpene synthase, N-terminal domain, Terpene synthase family, metal binding domain	4	1	0	0	0	0	4	9	2	3	3	3	12	1	4	1	1	8	2	3	0	2
class1690:	0	12	6e-06	4	3.06667	Expanded	Qrob_T0423930.2/Qrob_T0423940.2/Qrob_T0423960.2/Qrob_T0423970.2/Qrob_T0423990.2/Qrob_T0424000.2/Qrob_T0424020.2/Qrob_T0424030.2/Qrob_T0424170.2/Qrob_T0424200.2/Qrob_T0424130.2/Qrob_T0424160.2	GO:0006468,GO:0004672,GO:0005975,GO:0004553,GO:0005524,GO:0004674,GO:0004568,GO:0006032	protein phosphorylation, protein kinase activity, carbohydrate metabolic process, hydrolase activity, hydrolyzing O-glycosyl compounds, ATP binding, protein serine/threonine kinase activity, chitinase activity, chitin catabolic process	Glycosyl hydrolases family 18, Protein kinase domain, Protein tyrosine kinase	12	1	0	0	0	0	12	3	3	4	3	9	8	0	4	1	0	3	2	1	0	5
class1691:	0.299	3	-	3	3.66667	NoChange	Qrob_T0387000.2/Qrob_T0265900.2/Qrob_T0265910.2	GO:0004842,GO:0005515,GO:0016881,GO:0006464,GO:0005622,GO:0005488	ubiquitin-protein ligase activity, protein binding, acid-amino acid ligase activity, cellular protein modification process, intracellular, binding	HECT-domain (ubiquitin-transferase), PPR repeat family	0	0	0	0	3	1	3	6	3	5	3	3	3	3	3	3	3	4	3	7	3	3
class1692:	0.095	3	-	4	3.66667	Contracted	Qrob_T0044050.2/Qrob_T0044060.2/Qrob_T0044000.2	GO:0005515,GO:0016787,GO:0016021,GO:0015979,GO:0009579,GO:0009522,GO:0046872,GO:0004722,GO:0004721,GO:0005634,GO:0005737,GO:0006470	protein binding, hydrolase activity, integral component of membrane, photosynthesis, thylakoid, photosystem I, metal ion binding, protein serine/threonine phosphatase activity, phosphoprotein phosphatase activity, nucleus, cytoplasm, protein dephosphorylation	Plant mobile domain, Leucine rich repeat, Calcineurin-like phosphoesterase	0	0	0	0	3	1	3	6	5	5	5	4	3	1	3	4	3	3	4	4	2	3
class1693:	0	2	0.415421	3	3.73333	Contracted	Qrob_T0497750.2/Qrob_T0497760.2	GO:0050662,GO:0003824,GO:0044237	coenzyme binding, catalytic activity, cellular metabolic process	NAD dependent epimerase/dehydratase family	2	1	0	0	0	0	2	5	2	12	2	3	11	1	1	2	1	3	2	8	1	2
class1694:	0	0	0.5	0	3.86667	NoChange		NA			0	-	0	-	0	-	0	0	0	0	0	0	0	0	0	2	0	0	0	0	56	0
class1695:	0	4	0.001394	1	3.6	Expanded	Qrob_T0240440.2/Qrob_T0240510.2/Qrob_T0530730.2/Qrob_T0240500.2	NA		Protein of unknown function, DUF594, Domain of unknown function (DUF4220)	3	0.75	1	0.25	0	0	4	0	0	0	0	0	54	0	0	0	0	0	0	0	0	0
class1696:	0	0	0.5	0	3.86667	NoChange		GO:0016747	transferase activity, transferring acyl groups other than amino-acyl groups		0	-	0	-	0	-	0	0	0	13	0	1	33	0	8	0	0	1	0	0	1	1
class1697:	0	24	0	2	2.26667	Expanded	Qrob_T0037270.2/Qrob_T0157750.2/Qrob_T0040430.2/Qrob_T0157740.2/Qrob_T0046030.2/Qrob_T0046060.2/Qrob_T0046080.2/Qrob_T0046100.2/Qrob_T0046130.2/Qrob_T0157700.2/Qrob_T0174690.2/Qrob_T0174730.2/Qrob_T0206130.2/Qrob_T0056530.2/Qrob_T0056560.2/Qrob_T0190480.2/Qrob_T0276470.2/Qrob_T0422200.2/Qrob_T0608070.2/Qrob_T0711120.2/Qrob_T0190460.2/Qrob_T0377870.2/Qrob_T0731100.2/Qrob_T0174670.2	GO:0007165,GO:0005515,GO:0005622,GO:0045087,GO:0031224,GO:0004888,GO:0043531	signal transduction, protein binding, intracellular, innate immune response, intrinsic component of membrane, transmembrane signaling receptor activity, ADP binding	TIR domain, TMV resistance protein N OS Nicotiana glutinosa GN N PE 1 SV 1, Putative disease resistance protein At4g11170 OS Arabidopsis thaliana GN At4g11170 PE 2 SV 1, Toll/interleukin-1 receptor-like protein OS Arabidopsis thaliana GN TIR PE 1 SV 1, Protein SUPPRESSOR OF npr1-1 CONSTITUTIVE 1 OS Arabidopsis thaliana GN SNC1 PE 1 SV 3, Protein PHLOEM PROTEIN 2-LIKE A8 OS Arabidopsis thaliana GN…	18	0.75	6	0.25	0	0	24	1	1	11	8	1	3	0	0	0	0	0	0	1	1	7
class1698:	0.005	5	0.262382	4	3.46667	Expanded	Qrob_T0178880.2/Qrob_T0326770.2/Qrob_T0562660.2/Qrob_T0341130.2/Qrob_T0413200.2	GO:0006418,GO:0005524,GO:0004812,GO:0000166,GO:0006434,GO:0005737,GO:0004828,GO:0006412,GO:0005515,GO:0008270,GO:0046872	tRNA aminoacylation for protein translation, ATP binding, aminoacyl-tRNA ligase activity, nucleotide binding, seryl-tRNA aminoacylation, cytoplasm, serine-tRNA ligase activity, translation, protein binding, zinc ion binding, metal ion binding	Seryl-tRNA synthetase N-terminal domain, tRNA synthetase class II core domain (G, H, P, S and T), LIM domain and RING finger protein C1223.01 OS Schizosaccharomyces pombe (strain 972 / ATCC 24843) GN SPCC1223.01 PE 1 SV 2, Zinc finger protein 598 OS Homo sapiens GN ZNF598 PE 1 SV 1, Zinc finger protein 598 OS Danio rerio GN znf598 PE 1 SV 2, LIM domain and RING finger protein YDR266C OS Saccharom…	0	0	5	1	0	0	5	5	3	5	5	2	2	6	3	2	3	2	4	4	3	3
class1699:	0	1	0.039971	3	3.73333	Contracted	Qrob_T0629240.2	GO:0055114,GO:0050661,GO:0050660,GO:0004499,GO:0016491	oxidation-reduction process, NADP binding, flavin adenine dinucleotide binding, N,N-dimethylaniline monooxygenase activity, oxidoreductase activity	Flavin-binding monooxygenase-like	0	0	1	1	0	0	1	1	2	3	5	2	3	10	1	3	13	6	3	1	1	2
class1700:	0	4	0.204945	3	3.53333	Expanded	Qrob_T0265660.2/Qrob_T0387440.2/Qrob_T0648170.2/Qrob_T0387400.2	GO:0005515,GO:0036459,GO:0016579,GO:0004221,GO:0006511	protein binding, ubiquitinyl hydrolase activity, protein deubiquitination, ubiquitin thiolesterase activity, ubiquitin-dependent protein catabolic process	MATH domain, Ubiquitin carboxyl-terminal hydrolase	2	0.5	2	0.5	0	0	4	12	3	4	2	2	3	2	2	2	2	3	2	8	3	3
class1701:	0.927	4	-	4	3.53333	NoChange	Qrob_T0577370.2/Qrob_T0418220.2/Qrob_T0455700.2/Qrob_T0455710.2	GO:0016021,GO:0008643,GO:0005351,GO:0000139,GO:0006468,GO:0004672,GO:0005524	integral component of membrane, carbohydrate transport, sugar:hydrogen symporter activity, Golgi membrane, protein phosphorylation, protein kinase activity, ATP binding	Nucleotide-sugar transporter, Protein kinase domain, Region of a membrane-bound protein predicted to be embedded in the membrane.	0	0	3	0.75	1	0.25	4	3	3	5	3	3	4	4	2	3	4	3	4	5	4	3
class1702:	0.028	2	0.131611	4	3.66667	Contracted	Qrob_T0002950.2/Qrob_T0700440.2	GO:0008184,GO:0005975,GO:0004645,GO:0030170	glycogen phosphorylase activity, carbohydrate metabolic process, phosphorylase activity, pyridoxal phosphate binding	Carbohydrate phosphorylase	0	0	2	1	0	0	2	9	4	4	3	2	3	2	2	4	2	4	4	6	3	3
class1703:	0	13	0	3	2.93333	Expanded	Qrob_T0050940.2/Qrob_T0050950.2/Qrob_T0071710.2/Qrob_T0137240.2/Qrob_T0137250.2/Qrob_T0137270.2/Qrob_T0168470.2/Qrob_T0186920.2/Qrob_T0649010.2/Qrob_T0649090.2/Qrob_T0168490.2/Qrob_T0168500.2/Qrob_T0137280.2	GO:0008146	sulfotransferase activity	Sulfotransferase domain	10	0.769231	3	0.230769	0	0	13	5	4	10	1	1	4	4	3	0	3	3	4	0	0	2
class1704:	0	0	0.192457	1	3.8	Contracted		GO:0016788,GO:0008234,GO:0006508	hydrolase activity, acting on ester bonds, cysteine-type peptidase activity, proteolysis		0	-	0	-	0	-	0	15	4	1	4	2	0	8	1	0	1	0	0	21	0	0
class1705:	0.142	2	-	3	3.66667	Contracted	Qrob_T0123010.2/Qrob_T0137210.2	GO:0009165,GO:0004749,GO:0000287,GO:0005515,GO:0009116,GO:0009156,GO:0044249	nucleotide biosynthetic process, ribose phosphate diphosphokinase activity, magnesium ion binding, protein binding, nucleoside metabolic process, ribonucleoside monophosphate biosynthetic process, cellular biosynthetic process	N-terminal domain of ribose phosphate pyrophosphokinase	0	0	2	1	0	0	2	6	3	5	3	3	2	4	4	3	4	3	4	6	2	3
class1706:	0.001	3	0.766955	3	3.6	NoChange	Qrob_T0237030.2/Qrob_T0237050.2/Qrob_T0237080.2	GO:0055085,GO:0016020,GO:0015297,GO:0015238,GO:0006855	transmembrane transport, membrane, antiporter activity, drug transmembrane transporter activity, drug transmembrane transport	MatE	3	1	0	0	0	0	3	4	2	2	1	4	7	4	5	1	5	4	3	6	1	5
class1707:	0.001	2	0.415421	3	3.66667	Contracted	Qrob_T0224610.2/Qrob_T0527780.2	GO:0050662,GO:0003824,GO:0055114,GO:0016616,GO:0006694,GO:0003854	coenzyme binding, catalytic activity, oxidation-reduction process, oxidoreductase activity, acting on the CH-OH group of donors, NAD or NADP as acceptor, steroid biosynthetic process, 3-beta-hydroxy-delta5-steroid dehydrogenase activity	NmrA-like family	1	0.5	1	0.5	0	0	2	3	1	4	3	6	13	3	3	3	4	5	2	2	1	2
class1708:	0.012	2	0.415421	3	3.66667	Contracted	Qrob_T0062590.2/Qrob_T0149100.2	GO:0055114,GO:0051287,GO:0046168,GO:0016616,GO:0005975,GO:0004367,GO:0009331,GO:0006072,GO:0003677,GO:0016614,GO:0005737,GO:0005622,GO:0016491	oxidation-reduction process, NAD binding, glycerol-3-phosphate catabolic process, oxidoreductase activity, acting on the CH-OH group of donors, NAD or NADP as acceptor, carbohydrate metabolic process, glycerol-3-phosphate dehydrogenase [NAD+] activity, glycerol-3-phosphate dehydrogenase complex, glycerol-3-phosphate metabolic process, DNA binding, oxidoreductase activity, acting on CH-OH group of…	NAD-dependent glycerol-3-phosphate dehydrogenase N-terminus, ARID/BRIGHT DNA binding domain	0	0	0	0	2	1	2	6	3	6	3	3	2	2	4	3	3	3	3	8	3	3
class1709:	0.019	6	0.011867	3	3.4	Expanded	Qrob_T0077920.2/Qrob_T0527230.2/Qrob_T0527250.2/Qrob_T0527260.2/Qrob_T0527290.2/Qrob_T0527280.2	GO:0006508,GO:0004185	proteolysis, serine-type carboxypeptidase activity	Serine carboxypeptidase	5	0.833333	1	0.166667	0	0	6	4	2	3	3	2	7	3	3	2	3	4	3	8	2	2
class1710:	0	0	0.004524	3	3.8	Contracted		GO:0016758,GO:0008152	transferase activity, transferring hexosyl groups, metabolic process		0	-	0	-	0	-	0	12	4	3	1	7	11	4	1	1	3	1	1	2	3	3
class1711:	0.019	3	0.766955	3	3.6	NoChange	Qrob_T0127080.2/Qrob_T0448820.2/Qrob_T0565340.2	GO:0008270,GO:0003677,GO:0006355	zinc ion binding, DNA binding, regulation of transcription, DNA-templated	CW-type Zinc Finger	0	0	3	1	0	0	3	7	3	6	3	3	3	2	2	3	2	3	3	8	3	3
class1712:	0	2	0.713848	2	3.66667	NoChange	Qrob_T0359880.2/Qrob_T0359910.2	GO:0005509,GO:0008270	calcium ion binding, zinc ion binding	EF-hand domain pair, EF-hand domain	2	1	0	0	0	0	2	0	5	23	10	4	5	1	0	0	1	2	1	0	2	1
class1713:	0.008	1	0.039971	3	3.73333	Contracted	Qrob_T0448870.2	GO:0006869,GO:0008289	lipid transport, lipid binding	Protease inhibitor/seed storage/LTP family	0	0	0	0	1	1	1	6	3	4	3	3	4	4	8	1	4	1	3	4	5	3
class1714:	0	3	0.139939	2	3.6	Expanded	Qrob_T0002200.2/Qrob_T0598000.2/Qrob_T0002190.2	GO:0006468,GO:0004672,GO:0005524,GO:0048544	protein phosphorylation, protein kinase activity, ATP binding, recognition of pollen	D-mannose binding lectin, S-locus glycoprotein family	0	0	3	1	0	0	3	0	0	2	0	4	26	0	12	0	0	2	3	0	0	5
class1715:	0	4	0.802584	4	3.53333	NoChange	Qrob_T0113990.2/Qrob_T0509140.2/Qrob_T0700010.2/Qrob_T0700040.2	GO:0008152,GO:0003824	metabolic process, catalytic activity	AMP-binding enzyme, AMP-binding enzyme C-terminal domain	2	0.5	2	0.5	0	0	4	10	3	6	1	4	7	1	1	1	1	4	3	4	4	3
class1716:	0	4	0.001394	1	3.53333	Expanded	Qrob_T0097670.2/Qrob_T0207650.2/Qrob_T0369750.2/Qrob_T0759070.2	NA		Myb/SANT-like DNA-binding domain, NA	0	0	4	1	0	0	4	0	2	0	0	1	0	0	0	48	0	0	0	1	0	1
class1717:	0	7	0.023546	4	3.33333	Expanded	Qrob_T0367310.2/Qrob_T0367320.2/Qrob_T0367330.2/Qrob_T0367340.2/Qrob_T0496880.2/Qrob_T0496890.2/Qrob_T0496900.2	NA		Plant protein of unknown function	7	1	0	0	0	0	7	4	1	8	1	12	6	0	1	1	1	4	1	6	1	3
class1718:	0	0	0.192457	1	3.8	Contracted		NA			0	-	0	-	0	-	0	1	4	1	1	2	26	0	1	0	0	1	0	2	3	15
class1719:	0	4	0.802584	4	3.53333	NoChange	Qrob_T0012240.2/Qrob_T0012270.2/Qrob_T0475660.2/Qrob_T0475670.2	GO:0055114,GO:0016491,GO:0016706	oxidation-reduction process, oxidoreductase activity, oxidoreductase activity, acting on paired donors, with incorporation or reduction of molecular oxygen, 2-oxoglutarate as one donor, and incorporation of one	non-haem dioxygenase in morphine synthesis N-terminal	4	1	0	0	0	0	4	13	3	4	6	2	7	0	2	1	0	4	3	4	1	3
class1720:	0	3	0.766955	3	3.6	NoChange	Qrob_T0019030.2/Qrob_T0019040.2/Qrob_T0403620.2	GO:0045454,GO:0015035,GO:0009055	cell redox homeostasis, protein disulfide oxidoreductase activity, electron carrier activity	Glutaredoxin	2	0.666667	1	0.333333	0	0	3	5	2	8	2	2	3	2	20	1	2	0	1	4	1	1
class1721:	0.125	4	-	3	3.53333	Expanded	Qrob_T0334100.2/Qrob_T0667560.2/Qrob_T0761050.2/Qrob_T0122980.2	GO:0016021,GO:0004659,GO:0005515,GO:0006783,GO:0008495,GO:0031966,GO:0048034	integral component of membrane, prenyltransferase activity, protein binding, heme biosynthetic process, protoheme IX farnesyltransferase activity, mitochondrial membrane, heme O biosynthetic process	DYW family of nucleic acid deaminases, PPR repeat, UbiA prenyltransferase family	2	0.5	1	0.25	1	0.25	4	8	4	3	3	3	3	4	2	3	4	3	3	5	2	3
class1722:	0	0	0.192457	1	3.8	Contracted		NA			0	-	0	-	0	-	0	57	0	0	0	0	0	0	0	0	0	0	0	0	0	0
class1723:	0	9	6.7e-05	3	3.13333	Expanded	Qrob_T0174080.2/Qrob_T0180200.2/Qrob_T0308580.2/Qrob_T0550740.2/Qrob_T0550750.2/Qrob_T0510810.2/Qrob_T0550820.2/Qrob_T0510800.2/Qrob_T0753690.2	GO:0016788,GO:0006629,GO:0016298	hydrolase activity, acting on ester bonds, lipid metabolic process, lipase activity	GDSL-like Lipase/Acylhydrolase	8	0.888889	1	0.111111	0	0	9	9	3	2	2	3	1	3	4	1	5	7	1	4	1	1
class1724:	0.002	2	0.415421	3	3.6	Contracted	Qrob_T0713150.2/Qrob_T0713160.2	GO:0005975,GO:0004650,GO:0005515	carbohydrate metabolic process, polygalacturonase activity, protein binding	Glycosyl hydrolases family 28, Dip2/Utp12 Family	0	0	1	0.5	1	0.5	2	7	3	4	3	2	2	4	3	2	4	3	2	10	3	2
class1725:	0.001	4	0.204945	3	3.46667	Expanded	Qrob_T0105020.2/Qrob_T0105080.2/Qrob_T0105030.2/Qrob_T0105090.2	GO:0005515	protein binding	PPR repeat, Glutathionyl-hydroquinone reductase YqjG OS Escherichia coli (strain K12) GN yqjG PE 1 SV 1, Glutathione S-transferase omega-like 2 OS Schizosaccharomyces pombe (strain 972 / ATCC 24843) GN gto2 PE 3 SV 1, Glutathione S-transferase omega-like 2 OS Saccharomyces cerevisiae (strain ATCC 204508 / S288c) GN ECM4 PE 1 SV 1, Glutathione S-transferase omega-like 3 OS Saccharomyces cerevisiae…	3	0.75	0	0	1	0.25	4	8	2	2	2	2	10	4	2	2	4	2	2	4	2	4
class1726:	0.001	2	0.415421	3	3.6	Contracted	Qrob_T0088630.2/Qrob_T0359950.2	GO:0006284,GO:0004519,GO:0051539,GO:0003824,GO:0006281	base-excision repair, endonuclease activity, 4 iron, 4 sulfur cluster binding, catalytic activity, DNA repair	RRM in Demeter, Permuted single zf-CXXC unit	0	0	2	1	0	0	2	11	4	3	3	3	3	4	3	3	3	3	3	5	1	2
class1727:	0.001	2	0.415421	3	3.6	Contracted	Qrob_T0126210.2/Qrob_T0459750.2	NA		Domain of unknown function (DUF4409)	0	0	2	1	0	0	2	4	2	4	2	2	9	4	3	4	4	2	2	8	2	2
class1728:	0.045	2	0.415421	3	3.6	Contracted	Qrob_T0004330.2/Qrob_T0004360.2	GO:0055085,GO:0022857,GO:0016021,GO:0005215,GO:0016020,GO:0022891	transmembrane transport, transmembrane transporter activity, integral component of membrane, transporter activity, membrane, substrate-specific transmembrane transporter activity	Sugar (and other) transporter	2	1	0	0	0	0	2	4	3	4	2	2	4	3	2	4	3	2	5	9	3	4
class1729:	0.012	0	0.004524	3	3.73333	Contracted		GO:0016757,GO:0045492,GO:0015020,GO:0009834,GO:0005794,GO:0006412,GO:0005840,GO:0005622,GO:0003735	transferase activity, transferring glycosyl groups, xylan biosynthetic process, glucuronosyltransferase activity, secondary cell wall biogenesis, Golgi apparatus, translation, ribosome, intracellular, structural constituent of ribosome		0	-	0	-	0	-	0	6	3	4	3	3	4	3	3	3	3	3	3	9	3	3
class1730:	0.027	2	0.415421	3	3.6	Contracted	Qrob_T0238180.2/Qrob_T0731620.2	GO:0008152	metabolic process	Aconitase family (aconitate hydratase), Aconitase C-terminal domain	0	0	2	1	0	0	2	6	2	4	2	3	4	4	3	3	3	3	3	6	3	5
class1731:	0.001	1	0.039971	3	3.66667	Contracted	Qrob_T0186510.2	GO:0033177,GO:0015991,GO:0015078,GO:0033179	proton-transporting two-sector ATPase complex, proton-transporting domain, ATP hydrolysis coupled proton transport, hydrogen ion transmembrane transporter activity, proton-transporting V-type ATPase, V0 domain	ATP synthase subunit C	0	0	0	0	1	1	1	6	1	5	2	3	1	4	2	3	4	3	4	10	3	4
class1732:	0.002	3	0.766955	3	3.53333	NoChange	Qrob_T0085800.2/Qrob_T0535870.2/Qrob_T0364190.2	GO:0006468,GO:0004672,GO:0005524,GO:0055114,GO:0020037,GO:0016705,GO:0005506	protein phosphorylation, protein kinase activity, ATP binding, oxidation-reduction process, heme binding, oxidoreductase activity, acting on paired donors, with incorporation or reduction of molecular oxygen, iron ion binding	Protein tyrosine kinase	0	0	3	1	0	0	3	5	2	5	3	3	3	3	2	3	2	3	3	11	2	3
class1733:	0	2	0.415421	3	3.6	Contracted	Qrob_T0033250.2/Qrob_T0033260.2	GO:0016491,GO:0008152,GO:0055114,GO:0004471	oxidoreductase activity, metabolic process, oxidation-reduction process, malate dehydrogenase (decarboxylating) (NAD+) activity	short chain dehydrogenase	2	1	0	0	0	0	2	4	13	2	1	2	3	3	1	0	3	6	3	6	1	6
class1734:	0	0	0.004524	3	3.73333	Contracted		GO:0016787,GO:0008152	hydrolase activity, metabolic process		0	-	0	-	0	-	0	8	6	6	4	0	9	2	5	2	3	1	2	5	2	1
class1735:	0.002	6	0.065476	4	3.33333	Expanded	Qrob_T0459490.2/Qrob_T0459500.2/Qrob_T0652320.2/Qrob_T0652330.2/Qrob_T0652340.2/Qrob_T0652350.2	NA		NA	6	1	0	0	0	0	6	6	5	9	2	2	1	2	3	5	2	3	3	3	2	2
class1736:	0	1	0.039971	3	3.66667	Contracted	Qrob_T0331120.2	GO:0016758,GO:0008152	transferase activity, transferring hexosyl groups, metabolic process	UDP-glucoronosyl and UDP-glucosyl transferase	0	0	0	0	1	1	1	2	1	3	1	1	11	0	21	3	0	1	2	6	1	2
class1737:	0	0	0.017627	2	3.73333	Contracted		NA			0	-	0	-	0	-	0	2	13	6	5	0	0	0	13	16	0	0	1	0	0	0
class1738:	0	0	0.192457	1	3.73333	Contracted		GO:0005515	protein binding		0	-	0	-	0	-	0	0	1	3	0	0	0	0	0	0	0	0	0	42	0	10
class1739:	0	0	0.5	0	3.73333	NoChange		NA			0	-	0	-	0	-	0	0	0	0	0	0	0	0	56	0	0	0	0	0	0	0
class1740:	0	0	0.5	0	3.73333	NoChange		NA			0	-	0	-	0	-	0	0	0	0	0	0	0	0	0	56	0	0	0	0	0	0
class1741:	0.001	1	0.01028	4	3.6	Contracted	Qrob_T0156620.2	GO:0005515,GO:0008270,GO:0006355	protein binding, zinc ion binding, regulation of transcription, DNA-templated	SWIM zinc finger	0	0	0	0	1	1	1	7	4	5	4	4	6	2	0	1	3	4	4	4	2	4
class1742:	0.102	3	-	3	3.46667	NoChange	Qrob_T0283260.2/Qrob_T0544180.2/Qrob_T0252040.2	GO:0016624,GO:0008152,GO:0016887,GO:0005524,GO:0016020	oxidoreductase activity, acting on the aldehyde or oxo group of donors, disulfide as acceptor, metabolic process, ATPase activity, ATP binding, membrane	Dehydrogenase E1 component, ABC-2 type transporter	0	0	2	0.666667	1	0.333333	3	5	2	5	1	3	3	3	5	3	3	3	3	6	3	4
class1743:	0.021	3	0.766955	3	3.46667	NoChange	Qrob_T0073190.2/Qrob_T0317420.2/Qrob_T0330170.2	GO:0055085,GO:0046873,GO:0030001,GO:0016020,	transmembrane transport, metal ion transmembrane transporter activity, metal ion transport, membrane	CorA-like Mg2+ transporter protein, NA	0	0	2	0.666667	1	0.333333	3	7	3	3	4	3	3	4	3	2	5	2	2	6	2	3
class1744:	0	1	0.039971	3	3.6	Contracted	Qrob_T0286090.2	GO:0042545,GO:0030599,GO:0005618,GO:0000166,GO:0004812,GO:0005524,GO:0006418	cell wall modification, pectinesterase activity, cell wall, nucleotide binding, aminoacyl-tRNA ligase activity, ATP binding, tRNA aminoacylation for protein translation	Pectinesterase	0	0	1	1	0	0	1	3	11	5	1	1	1	4	2	3	5	4	5	5	3	1
class1745:	0.344	5	-	3	3.33333	Expanded	Qrob_T0005110.2/Qrob_T0556050.2/Qrob_T0556060.2/Qrob_T0556030.2/Qrob_T0005100.2	GO:0016021,GO:0006665,GO:0004348,GO:0003824,GO:0006680,GO:0016020	integral component of membrane, sphingolipid metabolic process, glucosylceramidase activity, catalytic activity, glucosylceramide catabolic process, membrane	beta-Glucocerebrosidase 2 N terminal, Protein of unknown function, DUF608	3	0.6	2	0.4	0	0	5	5	2	5	2	3	4	4	3	3	4	3	3	3	3	3
class1746:	0.001	1	0.039971	3	3.6	Contracted	Qrob_T0216700.2	GO:0005975,GO:0004650	carbohydrate metabolic process, polygalacturonase activity	Glycosyl hydrolases family 28	0	0	0	0	1	1	1	6	3	6	3	2	1	4	3	3	4	3	3	9	2	2
class1747:	0	6	0.011867	3	3.26667	Expanded	Qrob_T0037910.2/Qrob_T0155160.2/Qrob_T0162760.2/Qrob_T0162780.2/Qrob_T0155150.2/Qrob_T0155320.2	GO:0016747	transferase activity, transferring acyl groups other than amino-acyl groups	Transferase family	5	0.833333	1	0.166667	0	0	6	11	7	3	4	1	0	6	2	0	5	1	2	3	0	4
class1748:	0.012	2	0.415421	3	3.53333	Contracted	Qrob_T0598370.2/Qrob_T0749300.2	GO:0016567,GO:0004842,GO:0000151,GO:0005488,GO:0005515	protein ubiquitination, ubiquitin-protein ligase activity, ubiquitin ligase complex, binding, protein binding	Neurochondrin, U-box domain	0	0	2	1	0	0	2	5	3	5	3	2	2	4	3	3	3	2	3	9	3	3
class1749:	0.016	3	0.766955	3	3.46667	NoChange	Qrob_T0121620.2/Qrob_T0261470.2/Qrob_T0566920.2	GO:0008017,GO:0007018,GO:0005524,GO:0003777,GO:0005871,GO:0008270,GO:0005515	microtubule binding, microtubule-based movement, ATP binding, microtubule motor activity, kinesin complex, zinc ion binding, protein binding	Kinesin motor domain	0	0	3	1	0	0	3	5	3	5	3	3	2	3	1	2	3	3	3	10	3	3
class1750:	0	4	0.204945	3	3.4	Expanded	Qrob_T0307600.2/Qrob_T0307630.2/Qrob_T0307640.2/Qrob_T0390100.2	GO:0016758,GO:0008152	transferase activity, transferring hexosyl groups, metabolic process	UDP-glucoronosyl and UDP-glucosyl transferase	4	1	0	0	0	0	4	6	3	8	3	2	2	8	2	1	7	0	2	3	1	3
class1751:	0.42	2	-	3	3.53333	Contracted	Qrob_T0155760.2/Qrob_T0227100.2	NA		Retinal pigment epithelial membrane protein	0	0	2	1	0	0	2	4	3	5	3	3	4	5	2	4	5	3	3	4	2	3
class1752:	0.009	3	0.766955	3	3.46667	NoChange	Qrob_T0284250.2/Qrob_T0324710.2/Qrob_T0020900.2	GO:0055114,GO:0016616,GO:0006102,GO:0004450,GO:0006468,GO:0004672,GO:0005524,GO:0030170,GO:0019752,GO:0016831,GO:0000287,GO:0051287	oxidation-reduction process, oxidoreductase activity, acting on the CH-OH group of donors, NAD or NADP as acceptor, isocitrate metabolic process, isocitrate dehydrogenase (NADP+) activity, protein phosphorylation, protein kinase activity, ATP binding, pyridoxal phosphate binding, carboxylic acid metabolic process, carboxy-lyase activity, magnesium ion binding, NAD binding	Isocitrate/isopropylmalate dehydrogenase	0	0	3	1	0	0	3	8	3	7	3	3	2	3	3	1	3	3	3	5	2	3
class1753:	0.023	1	0.039971	3	3.6	Contracted	Qrob_T0036680.2	GO:0033179,GO:0015991,GO:0015078,GO:0033177	proton-transporting V-type ATPase, V0 domain, ATP hydrolysis coupled proton transport, hydrogen ion transmembrane transporter activity, proton-transporting two-sector ATPase complex, proton-transporting domain	V-type ATPase 116kDa subunit family	0	0	0	0	1	1	1	6	3	4	3	2	4	3	2	3	3	3	3	8	4	3
class1754:	0.012	5	0.087557	3	3.33333	Expanded	Qrob_T0049180.2/Qrob_T0418230.2/Qrob_T0418250.2/Qrob_T0418270.2/Qrob_T0216580.2	GO:0005515,GO:0005634,GO:0003677,GO:0008168,GO:0008152,GO:0030528,GO:0045449,GO:0006355,GO:0005516	protein binding, nucleus, DNA binding, methyltransferase activity, metabolic process, regulation of transcription, DNA-templated, calmodulin binding	Ankyrin repeats (3 copies), IPT/TIG domain, IQ calmodulin-binding motif	3	0.6	2	0.4	0	0	5	8	3	3	3	3	3	3	1	3	3	2	3	7	2	3
class1755:	0.161	3	-	3	3.46667	NoChange	Qrob_T0131100.2/Qrob_T0189970.2/Qrob_T0444930.2	NA		GDP-fucose protein O-fucosyltransferase	0	0	3	1	0	0	3	6	3	3	3	1	3	4	3	3	4	3	3	7	3	3
class1756:	0.008	2	0.415421	3	3.53333	Contracted	Qrob_T0339770.2/Qrob_T0536580.2	GO:0005515,GO:0004252,GO:0006508	protein binding, serine-type endopeptidase activity, proteolysis	Trypsin	0	0	2	1	0	0	2	9	4	4	4	3	4	3	2	2	2	3	4	5	1	3
class1757:	0.002	1	0.039971	3	3.6	Contracted	Qrob_T0237000.2	GO:0005515,	protein binding	TPR repeat	0	0	0	0	1	1	1	5	3	6	3	3	3	3	3	1	3	3	2	10	3	3
class1758:	0.031	3	0.766955	3	3.46667	NoChange	Qrob_T0147260.2/Qrob_T0426290.2/Qrob_T0530640.2	GO:0051082,GO:0031072,GO:0006457,GO:0005524,GO:0009408,GO:0006355,GO:0003700	unfolded protein binding, heat shock protein binding, protein folding, ATP binding, response to heat, regulation of transcription, DNA-templated, sequence-specific DNA binding transcription factor activity	DnaJ domain, DnaJ C terminal domain	0	0	3	1	0	0	3	8	3	4	4	3	3	2	5	1	2	3	3	6	2	3
class1759:	0	2	0.415421	3	3.53333	Contracted	Qrob_T0125390.2/Qrob_T0296150.2	GO:0005524,GO:0008168	ATP binding, methyltransferase activity	ATPase family associated with various cellular activities (AAA), Domain associated at C-terminal with AAA	1	0.5	1	0.5	0	0	2	2	2	4	1	8	14	1	4	2	2	2	2	3	1	5
class1760:	0.001	2	0.415421	3	3.53333	Contracted	Qrob_T0088640.2/Qrob_T0451100.2	GO:0006468,GO:0004672,GO:0005515,GO:0005524	protein phosphorylation, protein kinase activity, protein binding, ATP binding	Ethylene-responsive protein kinase Le-CTR1, Protein tyrosine kinase	0	0	2	1	0	0	2	6	2	7	2	3	2	2	2	3	2	3	3	10	3	3
class1761:	0.022	2	0.415421	3	3.53333	Contracted	Qrob_T0317030.2/Qrob_T0699460.2	GO:0016020	membrane	Exostosin family	0	0	2	1	0	0	2	5	4	3	4	2	4	2	5	1	2	3	3	9	2	4
class1762:	0	7	0.023546	4	3.2	Expanded	Qrob_T0052420.2/Qrob_T0052470.2/Qrob_T0093620.2/Qrob_T0167100.2/Qrob_T0167130.2/Qrob_T0167140.2/Qrob_T0744950.2	GO:0045017,GO:0004144	glycerolipid biosynthetic process, diacylglycerol O-acyltransferase activity	Wax ester synthase-like Acyl-CoA acyltransferase domain, Protein of unknown function (DUF1298)	6	0.857143	1	0.142857	0	0	7	7	8	6	1	3	5	0	2	1	0	1	1	10	2	1
class1763:	0	2	0.415421	3	3.53333	Contracted	Qrob_T0230890.2/Qrob_T0290090.2	GO:0006355,GO:0003677	regulation of transcription, DNA-templated, DNA binding	Domain of unknown function (DUF313)	0	0	2	1	0	0	2	2	2	0	6	5	8	2	0	7	1	0	3	9	5	3
class1764:	0	3	0.766955	3	3.46667	NoChange	Qrob_T0066910.2/Qrob_T0310000.2/Qrob_T0660220.2	GO:0000105,GO:0003676,GO:0008270,GO:0006278,GO:0003964,GO:0003723,	histidine biosynthetic process, nucleic acid binding, zinc ion binding, RNA-dependent DNA replication, RNA-directed DNA polymerase activity, RNA binding	Domain of unknown function (DUF4283), Reverse transcriptase (RNA-dependent DNA polymerase)	0	0	2	0.666667	1	0.333333	3	1	20	7	1	1	3	0	3	0	1	0	4	7	2	2
class1765:	0.049	5	0.087557	3	3.33333	Expanded	Qrob_T0026400.2/Qrob_T0151690.2/Qrob_T0151710.2/Qrob_T0151720.2/Qrob_T0151730.2	GO:0005515,GO:0015937,GO:0005524,GO:0004140	protein binding, coenzyme A biosynthetic process, ATP binding, dephospho-CoA kinase activity	Glutathione S-transferase, N-terminal domain, C-terminal domain	4	0.8	1	0.2	0	0	5	3	2	4	4	2	8	4	4	4	4	2	2	3	2	2
class1766:	0	11	3.1e-05	4	2.93333	Expanded	Qrob_T0111110.2/Qrob_T0578240.2/Qrob_T0578250.2/Qrob_T0296720.2/Qrob_T0672460.2/Qrob_T0409770.2/Qrob_T0409780.2/Qrob_T0409790.2/Qrob_T0647490.2/Qrob_T0751530.2/Qrob_T0751540.2	GO:0031012,GO:0008270,GO:0006508,GO:0004222,GO:0008152,GO:0008237,GO:0005509	extracellular matrix, zinc ion binding, proteolysis, metalloendopeptidase activity, metabolic process, metallopeptidase activity, calcium ion binding	Putative peptidoglycan binding domain, Matrixin	9	0.818182	2	0.181818	0	0	11	7	7	6	4	1	3	0	0	5	0	1	1	4	0	5
class1767:	0	0	0.192457	1	3.66667	Contracted		NA			0	-	0	-	0	-	0	0	0	0	55	0	0	0	0	0	0	0	0	0	0	0
class1768:	0	0	0.192457	1	3.66667	Contracted		NA			0	-	0	-	0	-	0	0	0	0	55	0	0	0	0	0	0	0	0	0	0	0
class1769:	0	0	0.192457	1	3.66667	Contracted		GO:0046983,GO:0003677,GO:0008270,GO:0003676,GO:0005524,	protein dimerization activity, DNA binding, zinc ion binding, nucleic acid binding, ATP binding		0	-	0	-	0	-	0	1	3	25	0	0	0	0	1	0	0	1	1	22	0	1
class1770:	0	0	0.5	0	3.66667	NoChange		NA			0	-	0	-	0	-	0	0	0	0	0	0	0	0	55	0	0	0	0	0	0	0
class1771:	0.001	2	0.415421	3	3.46667	Contracted	Qrob_T0264740.2/Qrob_T0659150.2	GO:0055114,GO:0016020,GO:0003885,GO:0050660,GO:0016491,GO:0008762,GO:0003824,GO:0016614	oxidation-reduction process, membrane, D-arabinono-1,4-lactone oxidase activity, flavin adenine dinucleotide binding, oxidoreductase activity, UDP-N-acetylmuramate dehydrogenase activity, catalytic activity, oxidoreductase activity, acting on CH-OH group of donors	FAD binding domain, D-arabinono-1,4-lactone oxidase	0	0	0	0	2	1	2	3	2	3	3	3	3	8	3	1	6	2	3	8	2	2
class1772:	0	0	0.192457	1	3.6	Contracted		GO:0046983,GO:0005524,	protein dimerization activity, ATP binding		0	-	0	-	0	-	0	31	10	0	5	0	0	2	0	0	4	0	0	2	0	0
class1773:	0.005	2	0.415421	3	3.46667	Contracted	Qrob_T0448420.2/Qrob_T0448410.2	GO:0006508,GO:0004190	proteolysis, aspartic-type endopeptidase activity	Xylanase inhibitor C-terminal, Xylanase inhibitor N-terminal	0	0	0	0	2	1	2	8	3	2	4	2	4	4	5	3	4	2	2	6	1	2
class1774:	0.001	5	0.262382	4	3.26667	Expanded	Qrob_T0068270.2/Qrob_T0094550.2/Qrob_T0094560.2/Qrob_T0390390.2/Qrob_T0528780.2	GO:0005525,GO:0006355,GO:0003677,GO:0003924	GTP binding, regulation of transcription, DNA-templated, DNA binding, GTPase activity	Elongation factor G, domain IV, Elongation Factor G, domain II	2	0.4	3	0.6	0	0	5	7	4	5	3	3	2	3	1	4	4	1	3	6	1	2
class1775:	0.012	2	0.415421	3	3.46667	Contracted	Qrob_T0536540.2/Qrob_T0536550.2	GO:0003682,GO:0006351,GO:0005634,GO:0003677,GO:0006412,GO:0005761,GO:0003735,GO:0030528,	chromatin binding, transcription, DNA-templated, nucleus, DNA binding, translation, mitochondrial ribosome, structural constituent of ribosome	BAH domain	2	1	0	0	0	0	2	5	3	5	4	3	2	4	2	3	3	3	3	8	2	2
class1776:	0.128	3	-	3	3.4	NoChange	Qrob_T0254800.2/Qrob_T0254820.2/Qrob_T0464590.2	GO:0006468,GO:0004672,GO:0005524,GO:0004674,GO:0005515	protein phosphorylation, protein kinase activity, ATP binding, protein serine/threonine kinase activity, protein binding	NA, Protein kinase domain	0	0	3	1	0	0	3	7	3	5	2	3	2	4	3	2	4	3	3	4	3	3
class1777:	0.014	2	0.415421	3	3.46667	Contracted	Qrob_T0236580.2/Qrob_T0307550.2	GO:0016833,GO:0009058,GO:0006508,GO:0004222,GO:0018024,GO:0000162,GO:0004049	oxo-acid-lyase activity, biosynthetic process, proteolysis, metalloendopeptidase activity, histone-lysine N-methyltransferase activity, tryptophan biosynthetic process, anthranilate synthase activity	Anthranilate synthase component I, N terminal region, chorismate binding enzyme	0	0	2	1	0	0	2	8	3	3	1	3	3	4	2	3	4	3	3	6	3	3
class1778:	0.002	3	0.766955	3	3.4	NoChange	Qrob_T0582800.2/Qrob_T0686240.2/Qrob_T0685660.2	GO:0005515	protein binding	PMR5 N terminal Domain, F-box-like	0	0	2	0.666667	1	0.333333	3	4	3	5	2	3	4	2	2	1	2	3	4	11	1	4
class1779:	0.019	2	0.415421	3	3.46667	Contracted	Qrob_T0206980.2/Qrob_T0226620.2	GO:0003333	amino acid transmembrane transport	Transmembrane amino acid transporter protein	1	0.5	1	0.5	0	0	2	8	5	3	4	2	2	2	4	2	2	2	3	7	3	3
class1780:	0.001	1	0.039971	3	3.53333	Contracted	Qrob_T0695210.2	GO:0006508,GO:0004190	proteolysis, aspartic-type endopeptidase activity	Xylanase inhibitor N-terminal	1	1	0	0	0	0	1	2	3	3	4	12	3	2	6	2	2	1	5	3	2	3
class1781:	0.008	1	0.039971	3	3.53333	Contracted	Qrob_T0344180.2	NA		GDP-fucose protein O-fucosyltransferase	0	0	0	0	1	1	1	6	3	5	2	3	3	4	2	3	5	3	3	6	2	3
class1782:	0.238	2	-	3	3.46667	Contracted	Qrob_T0039700.2/Qrob_T0175180.2	GO:0046983,GO:0030983,GO:0006298,GO:0005524,GO:0030528,GO:0006355	protein dimerization activity, mismatched DNA binding, mismatch repair, ATP binding, regulation of transcription, DNA-templated	Helix-loop-helix DNA-binding domain, Region of a membrane-bound protein predicted to be embedded in the membrane.	0	0	0	0	2	1	2	5	3	5	2	3	3	4	2	3	4	3	3	6	3	3
class1783:	0.3	2	-	3	3.46667	Contracted	Qrob_T0301330.2/Qrob_T0751300.2	GO:0008270,GO:0005515	zinc ion binding, protein binding	Ring finger domain, Zinc-ribbon	0	0	0	0	2	1	2	4	4	4	4	3	3	3	1	2	3	5	3	6	4	3
class1784:	0.012	3	0.766955	3	3.4	NoChange	Qrob_T0201160.2/Qrob_T0473660.2/Qrob_T0201170.2	GO:0005975,GO:0004553,GO:0006355,GO:0003824,GO:0005737	carbohydrate metabolic process, hydrolase activity, hydrolyzing O-glycosyl compounds, regulation of transcription, DNA-templated, catalytic activity, cytoplasm	Glycosyl hydrolase family 9, NA	0	0	2	0.666667	1	0.333333	3	4	1	5	3	4	3	4	3	2	3	3	2	8	3	3
class1785:	0.307	4	-	3	3.33333	Expanded	Qrob_T0563620.2/Qrob_T0563670.2/Qrob_T0563690.2/Qrob_T0563610.2	GO:0004222,GO:0006508,GO:0008270,GO:0005515,GO:0003824,GO:0046872,GO:0003993	metalloendopeptidase activity, proteolysis, zinc ion binding, protein binding, catalytic activity, metal ion binding, acid phosphatase activity	PPR repeat, Peptidase M16 inactive domain	3	0.75	0	0	1	0.25	4	5	3	4	2	3	3	3	2	3	3	3	3	7	3	3
class1786:	0.023	4	0.204945	3	3.33333	Expanded	Qrob_T0095120.2/Qrob_T0690530.2/Qrob_T0701960.2/Qrob_T0702000.2	GO:0016021,GO:0006810,GO:0005337,GO:0006508,GO:0004252,GO:0016020	integral component of membrane, transport, nucleoside transmembrane transporter activity, proteolysis, serine-type endopeptidase activity, membrane	Nucleoside transporter	2	0.5	2	0.5	0	0	4	4	2	4	4	3	4	5	3	1	6	3	2	5	2	2
class1787:	0	2	0.415421	3	3.46667	Contracted	Qrob_T0495550.2/Qrob_T0522320.2	GO:0005524	ATP binding	Hsp70 protein	0	0	2	1	0	0	2	12	2	4	2	3	3	3	2	2	3	2	2	7	2	3
class1788:	0.175	1	-	3	3.53333	Contracted	Qrob_T0232000.2	GO:0016787,GO:0003993,GO:0046872	hydrolase activity, acid phosphatase activity, metal ion binding	Iron/zinc purple acid phosphatase-like protein C	0	0	1	1	0	0	1	6	3	4	3	4	5	3	4	2	3	3	4	4	2	3
class1789:	0.159	2	-	3	3.46667	Contracted	Qrob_T0074190.2/Qrob_T0305820.2	GO:0055114,GO:0016491,GO:0005509,GO:0048544,GO:0006468,GO:0004672,GO:0005524,GO:0050660	oxidation-reduction process, oxidoreductase activity, calcium ion binding, recognition of pollen, protein phosphorylation, protein kinase activity, ATP binding, flavin adenine dinucleotide binding	Pyridine nucleotide-disulphide oxidoreductase	0	0	2	1	0	0	2	2	3	5	2	3	5	4	3	3	4	2	3	7	3	3
class1790:	0.001	1	0.039971	3	3.53333	Contracted	Qrob_T0312550.2	GO:0005975,GO:0004650	carbohydrate metabolic process, polygalacturonase activity	Glycosyl hydrolases family 28	0	0	0	0	1	1	1	8	2	3	2	2	4	3	2	2	3	7	2	8	2	3
class1791:	0	4	0.204945	3	3.33333	Expanded	Qrob_T0201730.2/Qrob_T0272740.2/Qrob_T0272750.2/Qrob_T0272760.2	GO:0016747,GO:0006355,GO:0003677	transferase activity, transferring acyl groups other than amino-acyl groups, regulation of transcription, DNA-templated, DNA binding	Transferase family	4	1	0	0	0	0	4	5	3	3	3	1	8	3	2	5	4	0	1	10	1	1
class1792:	0.051	2	-	3	3.46667	Contracted	Qrob_T0410430.2/Qrob_T0200550.2	GO:0006468,GO:0005524,GO:0004672,GO:0005515	protein phosphorylation, ATP binding, protein kinase activity, protein binding	Leucine Rich repeat, Leucine rich repeat N-terminal domain	0	0	1	0.5	1	0.5	2	6	2	5	3	3	3	3	4	3	3	3	2	7	2	3
class1793:	0.098	4	-	3	3.33333	Expanded	Qrob_T0107140.2/Qrob_T0681530.2/Qrob_T0107150.2/Qrob_T0107130.2	GO:0005515,GO:0006260,GO:0005524,GO:0003677,GO:0042555,GO:0006270,GO:0005634,GO:0003678,GO:0009725,GO:0006355	protein binding, DNA replication, ATP binding, DNA binding, MCM complex, DNA replication initiation, nucleus, DNA helicase activity, response to hormone, regulation of transcription, DNA-templated	WD domain, G-beta repeat, Bromodomain, Bromodomain and WD repeat-containing DDB_G0285837 OS Dictyostelium discoideum GN DDB_G0285837 PE 4 SV 1, PH-interacting protein OS Homo sapiens GN PHIP PE 1 SV 2, PH-interacting protein OS Mus musculus GN Phip PE 1 SV 2, Bromodomain and WD repeat-containing protein 1 OS Homo sapiens GN BRWD1 PE 1 SV 4, Bromodomain and WD repeat-containing protein 3 OS Homo s…	0	0	2	0.5	2	0.5	4	7	3	4	3	3	3	3	1	2	3	3	3	6	3	3
class1794:	0.001	2	0.131611	4	3.46667	Contracted	Qrob_T0619610.2/Qrob_T0619620.2	GO:0008270,GO:0003676,GO:0004527,GO:0005622,GO:0004534,GO:0005634,GO:0006139	zinc ion binding, nucleic acid binding, exonuclease activity, intracellular ', 5'-3' exoribonuclease activity, 'nucleus, nucleobase-containing compound metabolic process	Zinc knuckle, ["5-3 exoribonuclease 3 OS Arabidopsis thaliana GN XRN3 PE 2 SV 1", "5-3 exoribonuclease 2 OS Arabidopsis thaliana GN XRN2 PE 2 SV 1", "5-3 exoribonuclease 4 OS Arabidopsis thaliana GN XRN4 PE 2 SV 1", "5-3 exoribonuclease 2 OS Schizosaccharomyces pombe (strain 972 / ATCC 24843) GN dhp1 PE 1 SV 1", "5-3 exoribonuclease 2 OS Homo sapiens GN XRN2 PE 1 SV 1", "5-3 exoribonuclease 2 OS …	0	0	2	1	0	0	2	6	3	5	4	2	2	1	1	2	3	4	4	8	3	4
class1795:	0	2	0.713848	2	3.46667	NoChange	Qrob_T0315970.2/Qrob_T0316000.2	GO:0046983,GO:0008171,GO:0008168	protein dimerization activity, O-methyltransferase activity, methyltransferase activity	Dimerisation domain, O-methyltransferase	2	1	0	0	0	0	2	15	6	4	1	12	0	0	4	1	0	1	2	1	0	5
class1796:	0	0	0.017627	2	3.6	Contracted		GO:0009733	response to auxin		0	-	0	-	0	-	0	3	2	2	2	3	2	1	9	0	1	0	1	19	1	8
class1797:	0	0	0.192457	1	3.6	Contracted		GO:0003677,GO:0046983,	DNA binding, protein dimerization activity		0	-	0	-	0	-	0	3	8	0	0	0	6	0	0	0	0	0	0	34	0	3
class1798:	0	4	0.204945	3	3.33333	Expanded	Qrob_T0481920.2/Qrob_T0481950.2/Qrob_T0481930.2/Qrob_T0584160.2	GO:0016491,GO:0008152	oxidoreductase activity, metabolic process	Enoyl-(Acyl carrier protein) reductase, short chain dehydrogenase	4	1	0	0	0	0	4	0	7	5	3	2	10	5	0	0	5	5	1	3	0	4
class1799:	0	4	0.204945	3	3.26667	Expanded	Qrob_T0103600.2/Qrob_T0270260.2/Qrob_T0358880.2/Qrob_T0270280.2	GO:0005524,GO:0009507,GO:0005515,GO:0007165,GO:0055114,GO:0051287,GO:0048038,GO:0016651	ATP binding, chloroplast, protein binding, signal transduction, oxidation-reduction process, NAD binding, quinone binding, oxidoreductase activity, acting on NAD(P)H	TIR domain, ATPase family associated with various cellular activities (AAA), Plant protein of unknown function (DUF825), Chloroplast protein precursor Ycf15 putative	2	0.5	2	0.5	0	0	4	3	0	3	0	2	4	7	7	1	2	2	8	5	3	2
class1800:	0.012	1	0.039971	3	3.46667	Contracted	Qrob_T0057340.2	NA		NA	0	0	0	0	1	1	1	6	3	3	2	2	8	3	4	3	3	3	2	5	3	2
class1801:	0.115	3	-	3	3.33333	NoChange	Qrob_T0002680.2/Qrob_T0345520.2/Qrob_T0418860.2	GO:0016020,GO:0016788	membrane, hydrolase activity, acting on ester bonds	Domain of unknown function DUF221, Late exocytosis, associated with Golgi transport	0	0	3	1	0	0	3	3	4	4	2	4	3	4	3	2	4	3	3	7	1	3
class1802:	0.021	2	0.415421	3	3.4	Contracted	Qrob_T0677400.2/Qrob_T0198210.2	GO:0016161,GO:0000272,GO:0005975,GO:0006355,GO:0003700	beta-amylase activity, polysaccharide catabolic process, carbohydrate metabolic process, regulation of transcription, DNA-templated, sequence-specific DNA binding transcription factor activity	Glycosyl hydrolase family 14	0	0	2	1	0	0	2	10	3	4	3	3	3	3	2	2	3	3	3	4	2	3
class1803:	0.006	1	0.039971	3	3.46667	Contracted	Qrob_T0483860.2	GO:0032012,GO:0005086,GO:0005622,GO:0005488,GO:0005524,GO:0006298,GO:0030983	regulation of ARF protein signal transduction, ARF guanyl-nucleotide exchange factor activity, intracellular, binding, ATP binding, mismatch repair, mismatched DNA binding	Sec7 domain	0	0	0	0	1	1	1	7	3	3	3	3	2	3	2	2	3	2	4	8	4	3
class1804:	0.149	4	-	3	3.26667	Expanded	Qrob_T0047070.2/Qrob_T0326690.2/Qrob_T0519350.2/Qrob_T0469300.2	GO:0005515,GO:0008601,GO:0000159,GO:0016757,GO:0008152,GO:0055114,GO:0051536,GO:0007165	protein binding, protein phosphatase type 2A regulator activity, protein phosphatase type 2A complex, transferase activity, transferring glycosyl groups, metabolic process, oxidation-reduction process, iron-sulfur cluster binding, signal transduction	Serine/threonine protein phosphatase 2A 55 kDa regulatory subunit B beta isoform OS Arabidopsis thaliana GN PP2AB2 PE 2 SV 1, Serine/threonine protein phosphatase 2A 55 kDa regulatory subunit B alpha isoform OS Oryza sativa subsp. japonica GN Os06g0563300 PE 2 SV 2, Serine/threonine protein phosphatase 2A 55 kDa regulatory subunit B beta isoform OS Oryza sativa subsp. japonica GN Os02g0224200 PE …	1	0.25	3	0.75	0	0	4	6	3	4	3	3	3	3	3	3	2	4	2	5	2	3
class1805:	0.003	1	0.039971	3	3.46667	Contracted	Qrob_T0005920.2	NA		BURP domain	0	0	1	1	0	0	1	4	3	4	2	4	3	3	7	2	3	1	2	8	4	2
class1806:	0	4	0.044305	2	3.26667	Expanded	Qrob_T0042470.2/Qrob_T0361620.2/Qrob_T0498030.2/Qrob_T0522080.2	GO:0016758,GO:0008152,GO:0003872,GO:0006096,GO:0016866,GO:0030244	transferase activity, transferring hexosyl groups, metabolic process, 6-phosphofructokinase activity, glycolysis, intramolecular transferase activity, cellulose biosynthetic process	Reversibly glycosylated polypeptide, UDP-glucoronosyl and UDP-glucosyl transferase	0	0	4	1	0	0	4	0	1	1	1	1	4	8	8	1	11	5	1	1	1	5
class1807:	0.001	2	0.415421	3	3.4	Contracted	Qrob_T0275540.2/Qrob_T0208740.2	GO:0006412,GO:0005840,GO:0005622,GO:0003735,GO:0031072	translation, ribosome, intracellular, structural constituent of ribosome, heat shock protein binding	DnaJ domain, Domain of unknown function (DUF3444)	0	0	0	0	2	1	2	5	2	5	3	3	2	5	6	2	4	2	3	7	0	2
class1808:	0.264	3	-	3	3.33333	NoChange	Qrob_T0241490.2/Qrob_T0241480.2/Qrob_T0070120.2	GO:0006468,GO:0005524,GO:0004672,GO:0004674	protein phosphorylation, ATP binding, protein kinase activity, protein serine/threonine kinase activity	Protein kinase domain, Protein kinase C terminal domain	0	0	2	0.666667	1	0.333333	3	3	3	5	4	3	3	3	3	2	3	3	2	7	2	4
class1809:	0.276	3	-	3	3.33333	NoChange	Qrob_T0172830.2/Qrob_T0172850.2/Qrob_T0317920.2	GO:0003677,GO:0006355,GO:0003824	DNA binding, regulation of transcription, DNA-templated, catalytic activity	Molybdenum cofactor sulfurase OS Solanum lycopersicum GN FLACCA PE 2 SV 1, Molybdenum cofactor sulfurase 3 OS Aedes aegypti GN mal3 PE 3 SV 1, Molybdenum cofactor sulfurase OS Homo sapiens GN MOCOS PE 1 SV 2, Molybdenum cofactor sulfurase OS Anopheles gambiae GN mal PE 3 SV 5, Molybdenum cofactor sulfurase 1 OS Aedes aegypti GN mal1 PE 3 SV 1, Molybdenum cofactor sulfurase 2 OS Aedes aegypti GN m…	2	0.666667	0	0	1	0.333333	3	6	4	3	4	2	3	3	1	4	3	3	2	6	3	3
class1810:	0.133	3	-	3	3.33333	NoChange	Qrob_T0327960.2/Qrob_T0438850.2/Qrob_T0535990.2	GO:0003677,GO:0009725,GO:0006355,GO:0005634,GO:0005515	DNA binding, response to hormone, regulation of transcription, DNA-templated, nucleus, protein binding	AUX/IAA family, Region of a membrane-bound protein predicted to be embedded in the membrane., Auxin response factor	0	0	3	1	0	0	3	3	3	6	3	3	3	2	2	3	2	3	3	9	2	3
class1811:	0.232	3	-	3	3.33333	NoChange	Qrob_T0479130.2/Qrob_T0674890.2/Qrob_T0721840.2	GO:0005515,GO:0016773	protein binding, phosphotransferase activity, alcohol group as acceptor	Phosphatidylinositol 3- and 4-kinase, Ubiquitin family	0	0	3	1	0	0	3	4	3	4	3	2	3	3	4	1	3	3	3	8	3	3
class1812:	0.077	2	-	3	3.4	Contracted	Qrob_T0198110.2/Qrob_T0374510.2	GO:0006508,GO:0004185,	proteolysis, serine-type carboxypeptidase activity	Serine carboxypeptidase, NA	0	0	1	0.5	1	0.5	2	4	3	5	1	3	3	4	3	3	4	4	2	6	2	4
class1813:	0.107	3	-	3	3.33333	NoChange	Qrob_T0187420.2/Qrob_T0243920.2/Qrob_T0187370.2	GO:0006887,GO:0000145,	exocytosis, exocyst	Exo70 exocyst complex subunit, GRAS domain family	0	0	2	0.666667	1	0.333333	3	6	3	4	2	3	4	2	3	3	2	2	3	7	3	3
class1814:	0	2	0.713848	2	3.4	NoChange	Qrob_T0415820.2/Qrob_T0249040.2	GO:0005515,GO:0016021	protein binding, integral component of membrane	NPR1/NIM1 like defence protein C terminal, BTB/POZ domain	0	0	2	1	0	0	2	6	3	5	3	14	2	2	2	2	2	1	1	4	2	2
class1815:	0.091	2	-	3	3.4	Contracted	Qrob_T0114710.2/Qrob_T0210170.2	GO:0009231,GO:0008686,GO:0003935,GO:0006412,GO:0005840,GO:0003735	riboflavin biosynthetic process, 3,4-dihydroxy-2-butanone-4-phosphate synthase activity, GTP cyclohydrolase II activity, translation, ribosome, structural constituent of ribosome	GTP cyclohydrolase II, 3,4-dihydroxy-2-butanone 4-phosphate synthase	0	0	2	1	0	0	2	4	3	5	2	3	4	3	3	3	3	3	2	8	2	3
class1816:	0.012	9	6.7e-05	3	2.93333	Expanded	Qrob_T0012990.2/Qrob_T0186050.2/Qrob_T0186110.2/Qrob_T0191810.2/Qrob_T0191830.2/Qrob_T0191870.2/Qrob_T0191890.2/Qrob_T0276570.2/Qrob_T0191900.2	GO:0016020,GO:0006810,GO:0005215	membrane, transport, transporter activity	Natural resistance-associated macrophage protein	8	0.888889	1	0.111111	0	0	9	3	2	5	2	2	5	2	1	2	2	4	3	5	3	3
class1817:	0.092	4	-	3	3.26667	Expanded	Qrob_T0045540.2/Qrob_T0200120.2/Qrob_T0417870.2/Qrob_T0417880.2	GO:0005515,GO:0005488	protein binding, binding	TPR repeat, NA	0	0	3	0.75	1	0.25	4	6	3	4	3	3	3	3	1	3	3	2	3	7	2	3
class1818:	0	1	0.039971	3	3.46667	Contracted	Qrob_T0608680.2	GO:0048544,GO:0005529	recognition of pollen	D-mannose binding lectin	0	0	0	0	1	1	1	10	2	8	3	8	5	1	1	1	2	1	2	2	4	2
class1819:	0.001	1	0.039971	3	3.46667	Contracted	Qrob_T0424670.2	GO:0005515,GO:0005634,GO:0003677,GO:0016787,GO:0046872	protein binding, nucleus, DNA binding, hydrolase activity, metal ion binding	WD domain, G-beta repeat	0	0	1	1	0	0	1	10	3	5	3	3	4	2	2	2	2	2	3	6	2	3
class1820:	0	3	0.766955	3	3.33333	NoChange	Qrob_T0087510.2/Qrob_T0748420.2/Qrob_T0221660.2	NA		Mediator of RNA polymerase II transcription subunit 15a OS Arabidopsis thaliana GN MED15A PE 1 SV 1, Probable mediator of RNA polymerase II transcription subunit 15c OS Arabidopsis thaliana GN MED15C PE 2 SV 1, Probable mediator of RNA polymerase II transcription subunit 15b OS Arabidopsis thaliana GN MED15B PE 3 SV 1	2	0.666667	0	0	1	0.333333	3	10	4	8	2	1	1	1	3	4	1	5	1	4	3	2
class1821:	0	0	0.5	0	3.53333	NoChange		GO:0046983,GO:0003677	protein dimerization activity, DNA binding		0	-	0	-	0	-	0	0	0	0	0	0	0	0	0	0	0	0	0	0	53	0
class1822:	0.098	2	-	3	3.4	Contracted	Qrob_T0187290.2/Qrob_T0187300.2	GO:0008270,GO:0005515	zinc ion binding, protein binding	60S ribosomal protein L7a OS Oryza sativa subsp. japonica GN RPL7A PE 2 SV 1, 60S ribosomal protein L7a-2 OS Arabidopsis thaliana GN RPL7AB PE 1 SV 1, 60S ribosomal protein L7a-1 OS Arabidopsis thaliana GN RPL7AA PE 1 SV 2, 60S ribosomal protein L7a OS Bos taurus GN RPL7A PE 2 SV 3, 60S ribosomal protein L7a OS Takifugu rubripes GN rpl7a PE 3 SV 3, 60S ribosomal protein L7a OS Rattus norvegicus G…	2	1	0	0	0	0	2	6	3	7	3	2	3	2	3	3	2	3	3	5	3	3
class1823:	0.015	6	0.011867	3	3.06667	Expanded	Qrob_T0003160.2/Qrob_T0353930.2/Qrob_T0353950.2/Qrob_T0353960.2/Qrob_T0353980.2/Qrob_T0354010.2	GO:0071705,GO:0016021	nitrogen compound transport, integral component of membrane	SPFH domain / Band 7 family, Ureide permease	6	1	0	0	0	0	6	2	2	3	0	2	3	6	3	4	6	2	3	5	2	3
class1824:	0	3	0.766955	3	3.26667	NoChange	Qrob_T0058060.2/Qrob_T0058220.2/Qrob_T0443060.2	GO:0016747	transferase activity, transferring acyl groups other than amino-acyl groups	Transferase family	2	0.666667	1	0.333333	0	0	3	4	1	1	4	2	9	2	5	0	3	8	2	5	1	2
class1825:	0.021	1	0.039971	3	3.4	Contracted	Qrob_T0101770.2	GO:0016887,GO:0005524,GO:0016020	ATPase activity, ATP binding, membrane	ABC transporter	0	0	0	0	1	1	1	7	3	4	3	2	3	3	1	3	3	3	3	7	3	3
class1826:	0.227	3	-	3	3.26667	NoChange	Qrob_T0211650.2/Qrob_T0211690.2/Qrob_T0211760.2	NA		NA	2	0.666667	1	0.333333	0	0	3	6	3	2	3	3	2	4	2	3	3	4	3	4	4	3
class1827:	0.091	3	-	3	3.26667	NoChange	Qrob_T0284130.2/Qrob_T0448440.2/Qrob_T0749380.2	GO:0003824,GO:0006470,GO:0004722	catalytic activity, protein dephosphorylation, protein serine/threonine phosphatase activity	Protein phosphatase 2C	0	0	3	1	0	0	3	6	3	4	3	2	4	4	4	4	4	2	2	4	1	2
class1828:	0.001	2	0.415421	3	3.33333	Contracted	Qrob_T0137400.2/Qrob_T0410560.2	GO:0055114,GO:0020037,GO:0016705,GO:0005506,GO:0006164,GO:0005525,GO:0004019,GO:0009055	oxidation-reduction process, heme binding, oxidoreductase activity, acting on paired donors, with incorporation or reduction of molecular oxygen, iron ion binding, purine nucleotide biosynthetic process, GTP binding, adenylosuccinate synthase activity, electron carrier activity	Cytochrome P450	1	0.5	1	0.5	0	0	2	4	7	2	4	2	8	2	1	3	2	2	1	3	5	4
class1829:	0	6	0.011867	3	3.06667	Expanded	Qrob_T0027210.2/Qrob_T0027220.2/Qrob_T0208760.2/Qrob_T0208800.2/Qrob_T0354900.2/Qrob_T0461280.2	GO:0005515,GO:0005544,GO:0060548	protein binding, calcium-dependent phospholipid binding, negative regulation of cell death	C2 domain, Copine	4	0.666667	2	0.333333	0	0	6	7	2	3	3	0	3	3	0	2	3	7	2	7	1	3
class1830:	0.002	1	0.039971	3	3.4	Contracted	Qrob_T0520310.2	GO:0006629,GO:0055114,GO:0016717,GO:0016491	lipid metabolic process, oxidation-reduction process, oxidoreductase activity, acting on paired donors, with oxidation of a pair of donors resulting in the reduction of molecular oxygen to two molecules of water,oxidoreductase activity	Fatty acid desaturase	0	0	1	1	0	0	1	6	4	5	3	1	2	3	1	2	3	4	3	8	3	3
class1831:	0.332	3	-	3	3.26667	NoChange	Qrob_T0151610.2/Qrob_T0219110.2/Qrob_T0219100.2	GO:0005524,GO:0003676,GO:0008026,GO:0004386,GO:0016818	ATP binding, nucleic acid binding, ATP-dependent helicase activity, helicase activity, hydrolase activity, acting on acid anhydrides, in phosphorus-containing anhydrides	rRNA-processing arch domain, Helicase conserved C-terminal domain	0	0	2	0.666667	1	0.333333	3	0	3	4	3	3	3	3	4	5	3	4	3	4	4	3
class1832:	0.008	2	0.415421	3	3.33333	Contracted	Qrob_T0577470.2/Qrob_T0337000.2	GO:0006468,GO:0004672,GO:0005524,GO:0004713	protein phosphorylation, protein kinase activity, ATP binding, protein tyrosine kinase activity	Protein tyrosine kinase	0	0	2	1	0	0	2	5	2	4	2	2	4	6	4	3	6	2	2	5	1	2
class1833:	0.045	3	0.766955	3	3.26667	NoChange	Qrob_T0187320.2/Qrob_T0634230.2/Qrob_T0187310.2	GO:0016747,GO:0034314,GO:0007015,GO:0005885,GO:0005856,GO:0005524,	transferase activity, transferring acyl groups other than amino-acyl groups, Arp2/3 complex-mediated actin nucleation, actin filament organization, Arp2/3 protein complex, cytoskeleton, ATP binding	Transferase family, Actin	0	0	3	1	0	0	3	5	3	4	2	3	2	4	2	2	4	2	3	8	2	3
class1834:	0.012	4	0.802584	4	3.2	NoChange	Qrob_T0215010.2/Qrob_T0215040.2/Qrob_T0604890.2/Qrob_T0210230.2	GO:0005975,GO:0004553,GO:0051015,GO:0007015,GO:0030674,GO:0008270,GO:0005515	carbohydrate metabolic process, hydrolase activity, hydrolyzing O-glycosyl compounds, actin filament binding, actin filament organization, protein binding, bridging, zinc ion binding, protein binding	Cellulase (glycosyl hydrolase family 5), Probable glucan 1 3-beta-glucosidase A OS Neosartorya fumigata (strain CEA10 / CBS 144.89 / FGSC A1163) GN exgA PE 3 SV 1, Probable glucan 1 3-beta-glucosidase A OS Neosartorya fumigata (strain ATCC MYA-4609 / Af293 / CBS 101355 / FGSC A1100) GN exgA PE 3 SV 1, Probable glucan 1 3-beta-glucosidase A OS Emericella nidulans (strain FGSC A4 / ATCC 38163 / CBS…	2	0.5	2	0.5	0	0	4	3	3	4	3	4	5	0	2	1	0	5	3	8	3	4
class1835:	0.001	3	0.766955	3	3.26667	NoChange	Qrob_T0076400.2/Qrob_T0142670.2/Qrob_T0416850.2	GO:0006355,GO:0003677,GO:0008270	regulation of transcription, DNA-templated, DNA binding, zinc ion binding	Dof domain, zinc finger	0	0	3	1	0	0	3	10	3	4	2	3	2	2	5	2	2	1	2	8	2	1
class1836:	0	0	0.004524	3	3.46667	Contracted		GO:0004866	endopeptidase inhibitor activity		0	-	0	-	0	-	0	0	1	8	2	11	3	1	1	1	1	3	0	14	4	2
class1837:	0.001	10	1.2e-05	3	2.8	Expanded	Qrob_T0271090.2/Qrob_T0271100.2/Qrob_T0271110.2/Qrob_T0271120.2/Qrob_T0271130.2/Qrob_T0271140.2/Qrob_T0342410.2/Qrob_T0342460.2/Qrob_T0271250.2/Qrob_T0342400.2	GO:0009055,GO:0005507	electron carrier activity, copper ion binding	Plastocyanin-like domain, NA	8	0.8	2	0.2	0	0	10	3	3	1	4	4	4	1	5	0	1	5	2	6	1	2
class1838:	0.001	5	0.087557	3	3.13333	Expanded	Qrob_T0096970.2/Qrob_T0097020.2/Qrob_T0097030.2/Qrob_T0097060.2/Qrob_T0637950.2	GO:0016758,GO:0008152	transferase activity, transferring hexosyl groups, metabolic process	UDP-glucoronosyl and UDP-glucosyl transferase	4	0.8	1	0.2	0	0	5	2	4	4	3	1	3	1	11	2	2	1	5	5	2	1
class1839:	0.062	2	-	3	3.33333	Contracted	Qrob_T0263800.2/Qrob_T0263760.2	GO:0051536,GO:0003824,GO:0008080,GO:0055114,GO:0020037,GO:0016705,GO:0005506,GO:0008152	iron-sulfur cluster binding, catalytic activity, N-acetyltransferase activity, oxidation-reduction process, heme binding, oxidoreductase activity, acting on paired donors, with incorporation or reduction of molecular oxygen, iron ion binding, metabolic process	Telomere length regulation protein, Elongator complex protein 3 OS Oryza sativa subsp. japonica GN ELP3 PE 2 SV 2, Elongator complex protein 3 OS Arabidopsis thaliana GN HAG3 PE 1 SV 1, Elongator complex protein 3 OS Mus musculus GN Elp3 PE 2 SV 1, Elongator complex protein 3 OS Homo sapiens GN ELP3 PE 1 SV 2, Elongator complex protein 3 OS Xenopus tropicalis GN elp3 PE 2 SV 1, Elongator complex …	1	0.5	0	0	1	0.5	2	5	2	4	2	3	4	4	3	3	3	3	3	6	2	3
class1840:	0.001	2	0.415421	3	3.33333	Contracted	Qrob_T0126930.2/Qrob_T0126940.2	GO:0005515,GO:0009638,GO:0004871,GO:0016887,GO:0005524,GO:0009416,GO:0005737,GO:0016787,GO:0030163	protein binding, phototropism, signal transducer activity, ATPase activity, ATP binding, response to light stimulus, cytoplasm, hydrolase activity, protein catabolic process	BTB/POZ domain, ATPase family associated with various cellular activities (AAA)	0	0	1	0.5	1	0.5	2	10	2	6	3	2	3	2	4	2	2	1	2	6	2	3
class1841:	0	0	0.192457	1	3.46667	Contracted		NA			0	-	0	-	0	-	0	52	0	0	0	0	0	0	0	0	0	0	0	0	0	0
class1842:	0.012	2	0.415421	3	3.26667	Contracted	Qrob_T0010160.2/Qrob_T0013190.2	GO:0005089,GO:0007017,GO:0005875	Rho guanyl-nucleotide exchange factor activity, microtubule-based process, microtubule associated complex	PRONE (Plant-specific Rop nucleotide exchanger)	0	0	2	1	0	0	2	4	2	3	2	2	3	6	5	3	6	2	1	6	2	2
class1843:	0	0	0.004524	3	3.4	Contracted		GO:0030244,GO:0016760,GO:0016020,GO:0016757,GO:0007165	cellulose biosynthetic process, cellulose synthase (UDP-forming) activity, membrane, transferase activity, transferring glycosyl groups, signal transduction		0	-	0	-	0	-	0	3	3	2	3	1	4	4	1	3	6	7	2	8	1	3
class1844:	0.001	3	0.766955	3	3.2	NoChange	Qrob_T0479200.2/Qrob_T0674930.2/Qrob_T0566360.2	GO:0045017,GO:0004144,GO:0003700,GO:0006355,GO:0005622	glycerolipid biosynthetic process, diacylglycerol O-acyltransferase activity, sequence-specific DNA binding transcription factor activity, regulation of transcription, DNA-templated, intracellular	Protein of unknown function (DUF1298), Wax ester synthase-like Acyl-CoA acyltransferase domain	0	0	3	1	0	0	3	2	2	5	1	3	2	8	2	0	7	7	2	1	2	4
class1845:	0.004	3	0.766955	3	3.2	NoChange	Qrob_T0217040.2/Qrob_T0217050.2/Qrob_T0132040.2	GO:0005634,GO:0003676,GO:0006281,GO:0006265,GO:0005694,GO:0003917,GO:0003677,GO:0003918,GO:0016020,GO:0015979,GO:0009522,GO:0005515	nucleus, nucleic acid binding, DNA repair, DNA topological change, chromosome, DNA topoisomerase type I activity, DNA binding, DNA topoisomerase type II (ATP-hydrolyzing) activity, membrane, photosynthesis, photosystem I, protein binding	Mono-functional DNA-alkylating methyl methanesulfonate N-term, Eukaryotic DNA topoisomerase I, DNA binding fragment	0	0	0	0	3	1	3	7	3	4	3	2	2	6	2	2	4	3	2	4	2	2
class1846:	0.001	1	0.039971	3	3.33333	Contracted	Qrob_T0576580.2	GO:0005515	protein binding	WD domain, G-beta repeat	0	0	0	0	1	1	1	5	2	3	2	2	3	6	5	3	4	2	2	7	2	2
class1847:	0	3	0.766955	3	3.2	NoChange	Qrob_T0186460.2/Qrob_T0186470.2/Qrob_T0422280.2	GO:0046983,GO:0008171,GO:0008168	protein dimerization activity, O-methyltransferase activity, methyltransferase activity	Dimerisation domain, O-methyltransferase	2	0.666667	1	0.333333	0	0	3	8	2	1	1	5	11	4	1	1	1	2	3	5	1	2
class1848:	0.001	2	0.713848	2	3.26667	NoChange	Qrob_T0258990.2/Qrob_T0449510.2	GO:0006355,GO:0016757,GO:0005634	regulation of transcription, DNA-templated, transferase activity, transferring glycosyl groups, nucleus	Paired amphipathic helix repeat	1	0.5	1	0.5	0	0	2	5	2	3	2	2	3	7	2	2	6	2	2	8	1	2
class1849:	0.052	1	-	3	3.33333	Contracted	Qrob_T0612090.2	GO:0003676,GO:0000166	nucleic acid binding, nucleotide binding	RNA recognition motif. (a.k.a. RRM, RBD, or RNP domain)	0	0	0	0	1	1	1	4	3	5	3	2	6	3	3	3	3	3	3	6	1	2
class1850:	0	1	0.039971	3	3.33333	Contracted	Qrob_T0125010.2	GO:0055114,GO:0020037,GO:0016705,GO:0005506,GO:0008168,GO:0008152,GO:0009055	oxidation-reduction process, heme binding, oxidoreductase activity, acting on paired donors, with incorporation or reduction of molecular oxygen, iron ion binding, methyltransferase activity, metabolic process, electron carrier activity	Cytochrome P450	0	0	0	0	1	1	1	12	5	3	2	3	4	3	6	1	3	1	3	2	1	1
class1851:	0.012	1	0.039971	3	3.33333	Contracted	Qrob_T0650680.2	GO:0016020,GO:0006487,GO:0003830	membrane, protein N-linked glycosylation, beta-1,4-mannosylglycoprotein 4-beta-N-acetylglucosaminyltransferase activity	Glycosyltransferase family 17	0	0	1	1	0	0	1	5	2	3	3	2	5	5	4	2	5	2	2	6	2	2
class1852:	0.003	1	0.039971	3	3.33333	Contracted	Qrob_T0248260.2	GO:0003677,GO:0005515,GO:0042162	DNA binding, protein binding, telomeric DNA binding	Telomere repeat-binding protein 5 OS Arabidopsis thaliana GN TRP5 PE 1 SV 2, Telomere repeat-binding protein 2 OS Arabidopsis thaliana GN TRP2 PE 1 SV 1, Telomere repeat-binding protein 4 OS Arabidopsis thaliana GN TRP4 PE 1 SV 1, Telomere repeat-binding protein 3 OS Arabidopsis thaliana GN TRP3 PE 1 SV 1, Telomere repeat-binding protein 1 OS Arabidopsis thaliana GN TRP1 PE 1 SV 2, Telomere-bindi…	0	0	0	0	1	1	1	6	3	5	3	2	2	3	4	2	3	3	1	8	2	3
class1853:	0.978	2	-	3	3.26667	Contracted	Qrob_T0204820.2/Qrob_T0207530.2	GO:0005515,GO:0051568,GO:0016575,GO:0005634,GO:0055114,GO:0016491,GO:0003677	protein binding, histone H3-K4 methylation, histone deacetylation, nucleus, oxidation-reduction process, oxidoreductase activity, DNA binding	Flavin containing amine oxidoreductase	0	0	2	1	0	0	2	3	3	5	3	3	3	3	4	3	3	3	3	4	3	3
class1854:	0	2	0.713848	2	3.26667	NoChange	Qrob_T0589750.2/Qrob_T0624300.2	GO:0005975,GO:0004553,GO:0006096,GO:0006094,GO:0004347	carbohydrate metabolic process, hydrolase activity, hydrolyzing O-glycosyl compounds, glycolysis, gluconeogenesis, glucose-6-phosphate isomerase activity	Glycosyl hydrolases family 17, X8 domain	0	0	2	1	0	0	2	4	2	15	2	2	2	3	2	2	3	2	2	4	2	2
class1855:	0.176	3	-	3	3.2	NoChange	Qrob_T0062690.2/Qrob_T0503210.2/Qrob_T0507820.2	GO:0003824,GO:0006470,GO:0004722,GO:0043531,GO:0043169	catalytic activity, protein dephosphorylation, protein serine/threonine phosphatase activity, ADP binding, cation binding	Protein phosphatase 2C	0	0	3	1	0	0	3	6	3	3	4	2	2	5	2	2	4	2	3	4	3	3
class1856:	0	0	0.192457	1	3.4	Contracted		NA			0	-	0	-	0	-	0	0	0	0	42	0	0	3	0	0	0	0	5	0	1	0
class1857:	0.001	2	0.415421	3	3.26667	Contracted	Qrob_T0182210.2/Qrob_T0182220.2	GO:0055114,GO:0016491	oxidation-reduction process, oxidoreductase activity	Aldo/keto reductase family	2	1	0	0	0	0	2	2	3	1	4	7	9	2	1	0	2	4	5	2	4	3
class1858:	0.001	1	0.039971	3	3.33333	Contracted	Qrob_T0740170.2	GO:0005515	protein binding	NA	0	0	1	1	0	0	1	3	5	5	4	3	3	0	3	3	3	3	3	7	2	3
class1859:	0.127	1	-	3	3.33333	Contracted	Qrob_T0570930.2	GO:0007165,GO:0006614,GO:0005525,GO:0048500,GO:0008312,GO:0008897,GO:0000287,GO:0016301,GO:0005524,GO:0004020,GO:0000103,GO:0005622,GO:0005515	signal transduction, SRP-dependent cotranslational protein targeting to membrane, GTP binding, signal recognition particle, 7S RNA binding, holo-[acyl-carrier-protein] synthase activity, magnesium ion binding, kinase activity, ATP binding, adenylylsulfate kinase activity, sulfate assimilation, intracellular, protein binding	P21-Rho-binding domain	0	0	1	1	0	0	1	4	3	6	2	3	4	2	3	3	2	3	3	6	3	3
class1860:	0	2	0.415421	3	3.26667	Contracted	Qrob_T0364110.2/Qrob_T0206820.2	GO:0046983,GO:0003677,GO:0006355,GO:0005634,GO:0003700,GO:0043565	protein dimerization activity, DNA binding, regulation of transcription, DNA-templated, nucleus, sequence-specific DNA binding transcription factor activity, sequence-specific DNA binding	SRF-type transcription factor (DNA-binding and dimerisation domain)	1	0.5	1	0.5	0	0	2	6	2	3	2	2	15	1	4	3	2	2	2	2	1	2
class1861:	0.001	3	0.766955	3	3.2	NoChange	Qrob_T0459660.2/Qrob_T0459680.2/Qrob_T0459650.2	NA		GDSL/SGNH-like Acyl-Esterase family found in Pmr5 and Cas1p, PMR5 N terminal Domain	3	1	0	0	0	0	3	4	3	4	2	2	2	1	8	2	2	2	2	9	3	2
class1862:	0.679	3	-	3	3.2	NoChange	Qrob_T0391740.2/Qrob_T0418060.2/Qrob_T0391730.2	GO:0055085	transmembrane transport	Region of a membrane-bound protein predicted to be embedded in the membrane., Mitochondrial carrier protein	1	0.333333	1	0.333333	1	0.333333	3	6	3	3	3	3	3	3	3	2	3	4	3	4	2	3
class1863:	0	11	0	2	2.66667	Expanded	Qrob_T0076120.2/Qrob_T0240120.2/Qrob_T0243770.2/Qrob_T0290030.2/Qrob_T0323580.2/Qrob_T0382290.2/Qrob_T0383000.2/Qrob_T0531800.2/Qrob_T0693710.2/Qrob_T0531790.2/Qrob_T0015580.2	GO:0006281,GO:0003678,GO:0000723,GO:0005524,GO:0004386	DNA repair, DNA helicase activity, telomere maintenance, ATP binding, helicase activity	Replication factor-A C terminal domain, NA	0	0	11	1	0	0	11	18	5	14	0	0	0	0	2	0	0	0	1	0	0	0
class1864:	0	0	0.5	0	3.4	NoChange		NA			0	-	0	-	0	-	0	0	0	0	0	0	0	0	0	0	0	0	0	0	0	51
class1865:	0	0	0.5	0	3.4	NoChange		GO:0008234,GO:0006508	cysteine-type peptidase activity, proteolysis		0	-	0	-	0	-	0	0	0	0	0	0	0	0	0	0	0	51	0	0	0	0
class1866:	0.269	2	-	3	3.2	Contracted	Qrob_T0058050.2/Qrob_T0058230.2	GO:0005515	protein binding	Vps51/Vps67	2	1	0	0	0	0	2	4	3	6	2	3	3	2	2	3	2	3	3	6	3	3
class1867:	0.399	2	-	3	3.2	Contracted	Qrob_T0095860.2/Qrob_T0262930.2	GO:0008270,GO:0005515,GO:0017038,GO:0016020,GO:0005524,GO:0006468,GO:0004672,GO:0006605,GO:0006886	zinc ion binding, protein binding, protein import, membrane, ATP binding, protein phosphorylation, protein kinase activity, protein targeting, intracellular protein transport	SecA DEAD-like domain, Protein kinase domain	0	0	0	0	2	1	2	4	3	3	3	3	3	2	3	4	3	3	2	6	3	3
class1868:	0.058	1	-	3	3.26667	Contracted	Qrob_T0196330.2	NA		NA	0	0	0	0	1	1	1	5	3	5	2	4	5	2	3	1	2	3	4	3	4	3
class1869:	0.035	1	0.039971	3	3.26667	Contracted	Qrob_T0501800.2	GO:0003676,GO:0006396,GO:0003723,GO:0055085,GO:0016021,GO:0006810,GO:0055114,GO:0016491,GO:0016209,GO:0045747,GO:0007049,GO:0006221	nucleic acid binding, RNA processing, RNA binding, transmembrane transport, integral component of membrane, transport, oxidation-reduction process, oxidoreductase activity, antioxidant activity, positive regulation of Notch signaling pathway, cell cycle, pyrimidine nucleotide biosynthetic process	cwf21 domain	0	0	0	0	1	1	1	2	3	5	2	2	4	4	3	2	5	3	3	5	2	4
class1870:	0	2	0.415421	3	3.2	Contracted	Qrob_T0436340.2/Qrob_T0436350.2	GO:0055114,GO:0020037,GO:0006979,GO:0004601	oxidation-reduction process, heme binding, response to oxidative stress, peroxidase activity	Peroxidase	2	1	0	0	0	0	2	1	2	8	2	1	8	5	6	2	4	2	3	0	3	1
class1871:	0.005	4	0.204945	3	3.06667	Expanded	Qrob_T0285590.2/Qrob_T0285610.2/Qrob_T0285630.2/Qrob_T0332510.2	GO:0005975,GO:0004650	carbohydrate metabolic process, polygalacturonase activity	Glycosyl hydrolases family 28	3	0.75	1	0.25	0	0	4	2	6	2	4	3	4	4	0	4	4	3	1	5	1	3
class1872:	0.047	1	0.039971	3	3.26667	Contracted	Qrob_T0298490.2	GO:0008168,GO:0008152	methyltransferase activity, metabolic process	Putative S-adenosyl-L-methionine-dependent methyltransferase	0	0	0	0	1	1	1	4	3	4	3	2	2	4	3	2	4	3	2	8	2	3
class1873:	0.035	3	0.766955	3	3.13333	NoChange	Qrob_T0255200.2/Qrob_T0459800.2/Qrob_T0641420.2	GO:0006468,GO:0004672,GO:0005524,GO:0005515,GO:0006886,GO:0016192,GO:0030131,GO:0016998,GO:0006810	protein phosphorylation, protein kinase activity, ATP binding, protein binding, intracellular protein transport, vesicle-mediated transport, clathrin adaptor complex, cell wall macromolecule catabolic process, transport	Adaptor complexes medium subunit family, Clathrin adaptor complex small chain	0	0	3	1	0	0	3	6	4	4	3	3	3	2	0	2	2	2	3	6	3	4
class1874:	0.064	2	-	3	3.2	Contracted	Qrob_T0013460.2/Qrob_T0013410.2	GO:0055085,GO:0016021,GO:0022857,GO:0016020,GO:0022891	transmembrane transport, integral component of membrane, transmembrane transporter activity, membrane, substrate-specific transmembrane transporter activity	Sugar (and other) transporter, TATA element modulatory factor 1 DNA binding	0	0	0	0	2	1	2	5	3	5	2	3	3	2	2	3	3	3	3	6	2	3
class1875:	0.005	1	0.039971	3	3.26667	Contracted	Qrob_T0539130.2	GO:0003824,GO:0055114,GO:0009165,GO:0006545,GO:0004146,GO:0006231,GO:0004799,GO:0006730	catalytic activity, oxidation-reduction process, nucleotide biosynthetic process, glycine biosynthetic process, dihydrofolate reductase activity, dTMP biosynthetic process, thymidylate synthase activity, one-carbon metabolic process	Thymidylate synthase	0	0	0	0	1	1	1	3	2	4	1	2	4	5	2	2	5	4	3	8	2	2
class1876:	0.001	3	0.766955	3	3.13333	NoChange	Qrob_T0045460.2/Qrob_T0045470.2/Qrob_T0200020.2	GO:0016020,GO:0006810,GO:0005215	membrane, transport, transporter activity	Natural resistance-associated macrophage protein	2	0.666667	1	0.333333	0	0	3	7	2	3	2	2	4	4	2	1	4	2	2	8	2	2
class1877:	0.012	1	0.039971	3	3.26667	Contracted	Qrob_T0367120.2	GO:0055114,GO:0050661,GO:0006006,GO:0004345,GO:0008270,GO:0006355	oxidation-reduction process, NADP binding, glucose metabolic process, glucose-6-phosphate dehydrogenase activity, zinc ion binding, regulation of transcription, DNA-templated	Glucose-6-phosphate dehydrogenase, C-terminal domain	0	0	1	1	0	0	1	1	3	4	3	0	5	4	3	2	4	4	4	6	3	3
class1878:	0.041	2	0.415421	3	3.2	Contracted	Qrob_T0357220.2/Qrob_T0449540.2	GO:0005515,	protein binding	WD domain, G-beta repeat, Protein of unknown function (DUF760)	0	0	0	0	2	1	2	7	3	3	3	3	3	2	3	3	3	2	2	6	2	3
class1879:	0	0	0.004524	3	3.33333	Contracted		GO:0005515	protein binding		0	-	0	-	0	-	0	3	3	5	1	4	9	1	12	4	1	0	2	2	1	2
class1880:	0	4	0.204945	3	3.06667	Expanded	Qrob_T0296810.2/Qrob_T0296830.2/Qrob_T0717030.2/Qrob_T0717060.2	GO:0016788,GO:0006629	hydrolase activity, acting on ester bonds, lipid metabolic process	GDSL-like Lipase/Acylhydrolase	4	1	0	0	0	0	4	1	4	12	3	4	3	0	3	0	0	5	2	7	0	2
class1881:	0	0	0.192457	1	3.33333	Contracted		NA			0	-	0	-	0	-	0	0	0	0	50	0	0	0	0	0	0	0	0	0	0	0
class1882:	0	26	0	3	1.6	Expanded	Qrob_T0039630.2/Qrob_T0040090.2/Qrob_T0144190.2/Qrob_T0144200.2/Qrob_T0144210.2/Qrob_T0287220.2/Qrob_T0287230.2/Qrob_T0331490.2/Qrob_T0331520.2/Qrob_T0331540.2/Qrob_T0345220.2/Qrob_T0345280.2/Qrob_T0345290.2/Qrob_T0345310.2/Qrob_T0373320.2/Qrob_T0373330.2/Qrob_T0468630.2/Qrob_T0468650.2/Qrob_T0498260.2/Qrob_T0545280.2/Qrob_T0634620.2/Qrob_T0634670.2/Qrob_T0634730.2/Qrob_T0652980.2/Qrob_T0654030.2…	GO:0005515,	protein binding	F-box domain, F-box associated, F-box protein At3g07870 OS Arabidopsis thaliana GN At3g07870 PE 2 SV 1, F-box/kelch-repeat protein At3g06240 OS Arabidopsis thaliana GN At3g06240 PE 2 SV 1, F-box/kelch-repeat protein At3g23880 OS Arabidopsis thaliana GN At3g23880 PE 2 SV 1, Putative F-box protein At3g16210 OS Arabidopsis thaliana GN At3g16210 PE 4 SV 1, F-box/WD-40 repeat-containing protein 1 OS A…	21	0.807692	5	0.192308	0	0	26	1	7	0	7	0	0	0	2	2	0	2	0	2	0	1
class1883:	0	0	0.5	0	3.33333	NoChange		NA			0	-	0	-	0	-	0	0	0	5	0	0	0	0	0	0	0	0	1	0	0	44
class1884:	0	0	0.5	0	3.33333	NoChange		NA			0	-	0	-	0	-	0	0	0	0	0	0	0	0	50	0	0	0	0	0	0	0
class1885:	0.558	2	-	3	3.13333	Contracted	Qrob_T0204780.2/Qrob_T0319380.2	NA		Neutral/alkaline non-lysosomal ceramidase	0	0	2	1	0	0	2	3	3	4	2	3	4	3	1	3	3	3	3	6	3	3
class1886:	0.006	1	0.039971	3	3.2	Contracted	Qrob_T0680570.2	GO:0016757,GO:0047262,GO:0005515,GO:0043531	transferase activity, transferring glycosyl groups, polygalacturonate 4-alpha-galacturonosyltransferase activity, protein binding, ADP binding	Glycosyl transferase family 8	0	0	0	0	1	1	1	6	2	4	2	2	3	3	4	3	3	2	2	8	2	2
class1887:	0.007	3	0.766955	3	3.06667	NoChange	Qrob_T0425690.2/Qrob_T0484780.2/Qrob_T0425700.2	GO:0050832,GO:0042742,GO:0008061	defense response to fungus, defense response to bacterium, chitin binding	Barwin family, Chitin recognition protein	3	1	0	0	0	0	3	3	3	4	2	4	7	3	2	3	1	2	3	5	1	3
class1888:	0	1	0.039971	3	3.2	Contracted	Qrob_T0366650.2	GO:0055114,GO:0016491,GO:0016706	oxidation-reduction process, oxidoreductase activity, oxidoreductase activity, acting on paired donors, with incorporation or reduction of molecular oxygen, 2-oxoglutarate as one donor, and incorporation of one	non-haem dioxygenase in morphine synthesis N-terminal	0	0	0	0	1	1	1	6	4	5	2	6	9	2	0	1	2	3	2	3	1	2
class1889:	0.003	1	0.039971	3	3.2	Contracted	Qrob_T0751150.2	GO:0003677,	DNA binding	NA	0	0	0	0	1	1	1	4	3	4	2	3	2	3	1	2	4	3	3	9	2	3
class1890:	0.035	1	0.039971	3	3.2	Contracted	Qrob_T0590760.2	GO:0055114,GO:0016616,GO:0006694,GO:0003854,GO:0003824,GO:0050662,GO:0044237,GO:0006012,GO:0003978	oxidation-reduction process, oxidoreductase activity, acting on the CH-OH group of donors, NAD or NADP as acceptor, steroid biosynthetic process, 3-beta-hydroxy-delta5-steroid dehydrogenase activity, catalytic activity, coenzyme binding, cellular metabolic process, galactose metabolic process, UDP-glucose 4-epimerase activity	UDP-glucose 4-epimerase C-term subunit	0	0	1	1	0	0	1	4	2	2	2	3	3	5	3	3	5	3	1	7	2	3
class1891:	0.015	3	0.766955	3	3.06667	NoChange	Qrob_T0309430.2/Qrob_T0309440.2/Qrob_T0235770.2	GO:0006468,GO:0004672,GO:0005524	protein phosphorylation, protein kinase activity, ATP binding	Region of a membrane-bound protein predicted to be embedded in the membrane., Protein kinase domain	0	0	2	0.666667	1	0.333333	3	5	2	4	2	2	2	3	5	2	4	2	2	6	3	2
class1892:	0.001	1	0.039971	3	3.2	Contracted	Qrob_T0275380.2	GO:0055114,GO:0016491,GO:0006631,GO:0003857,GO:0008152,GO:0003824	oxidation-reduction process, oxidoreductase activity, fatty acid metabolic process, 3-hydroxyacyl-CoA dehydrogenase activity, metabolic process, catalytic activity	3-hydroxyacyl-CoA dehydrogenase, NAD binding domain	0	0	0	0	1	1	1	8	2	3	2	2	5	2	4	3	2	2	2	5	1	5
class1893:	0.42	2	-	3	3.13333	Contracted	Qrob_T0374850.2/Qrob_T0404680.2	GO:0008536,GO:0006886,GO:0016161,GO:0000272,GO:0005515,GO:0008565,GO:0005488	Ran GTPase binding, intracellular protein transport, beta-amylase activity, polysaccharide catabolic process, protein binding, protein transporter activity, binding	Importin-beta N-terminal domain, HEAT-like repeat	0	0	2	1	0	0	2	6	3	4	4	3	2	3	3	2	3	2	3	4	2	3
class1894:	0.102	1	-	3	3.2	Contracted	Qrob_T0459950.2	GO:0006468,GO:0004672,GO:0005524	protein phosphorylation, protein kinase activity, ATP binding	Protein kinase domain	0	0	1	1	0	0	1	4	3	4	4	3	3	4	1	2	4	3	2	6	2	3
class1895:	0.031	3	0.766955	3	3.06667	NoChange	Qrob_T0551190.2/Qrob_T0559050.2/Qrob_T0647380.2	GO:0055114,GO:0016616,GO:0006694,GO:0003854,GO:0050662,GO:0003824,GO:0044237	oxidation-reduction process, oxidoreductase activity, acting on the CH-OH group of donors, NAD or NADP as acceptor, steroid biosynthetic process, 3-beta-hydroxy-delta5-steroid dehydrogenase activity, coenzyme binding, catalytic activity, cellular metabolic process	NAD dependent epimerase/dehydratase family	0	0	3	1	0	0	3	5	3	4	3	3	3	3	2	2	3	1	1	8	2	3
class1896:	0.004	1	0.039971	3	3.2	Contracted	Qrob_T0249570.2	GO:0007018,GO:0005871,GO:0003777,GO:0008017,GO:0005524	microtubule-based movement, kinesin complex, microtubule motor activity, microtubule binding, ATP binding	Kinesin-related	1	1	0	0	0	0	1	5	2	3	2	2	2	5	3	2	5	2	2	8	3	2
class1897:	0	11	2e-06	3	2.53333	Expanded	Qrob_T0056880.2/Qrob_T0092750.2/Qrob_T0505690.2/Qrob_T0731710.2/Qrob_T0433270.2/Qrob_T0731730.2/Qrob_T0731740.2/Qrob_T0731760.2/Qrob_T0731770.2/Qrob_T0731780.2/Qrob_T0731700.2	NA		Dirigent-like protein	7	0.636364	4	0.363636	0	0	11	3	1	4	1	0	6	3	1	1	3	2	1	3	6	3
class1898:	0	6	0.011867	3	2.86667	Expanded	Qrob_T0094690.2/Qrob_T0265800.2/Qrob_T0265880.2/Qrob_T0265830.2/Qrob_T0265810.2/Qrob_T0265840.2	GO:0006468,GO:0004672,GO:0005515,GO:0005524	protein phosphorylation, protein kinase activity, protein binding, ATP binding	Leucine Rich Repeat, Leucine rich repeat, Carbohydrate-binding protein of the ER, Protein tyrosine kinase	5	0.833333	1	0.166667	0	0	6	6	2	4	1	2	6	0	2	2	2	2	2	8	2	2
class1899:	0	6	0.011867	3	2.86667	Expanded	Qrob_T0583340.2/Qrob_T0583200.2/Qrob_T0583360.2/Qrob_T0583270.2/Qrob_T0583300.2/Qrob_T0013480.2	GO:0005515	protein binding	Ankyrin repeat, Domain of unknown function, Ankyrin repeats (3 copies)	6	1	0	0	0	0	6	2	6	1	2	5	0	0	0	2	0	15	3	6	0	1
class1900:	0.286	2	-	3	3.13333	Contracted	Qrob_T0071190.2/Qrob_T0071180.2	GO:0046983,GO:0055114,GO:0016491,GO:0008152,GO:0030528,GO:0006355,GO:0016620	protein dimerization activity, oxidation-reduction process, oxidoreductase activity, metabolic process, regulation of transcription, DNA-templated, oxidoreductase activity, acting on the aldehyde or oxo group of donors, NAD or NADP as acceptor	Aldehyde dehydrogenase family, Transcription factor bHLH69 OS Arabidopsis thaliana GN BHLH69 PE 2 SV 2, Transcription factor bHLH66 OS Arabidopsis thaliana GN BHLH66 PE 2 SV 1, Transcription factor bHLH82 OS Arabidopsis thaliana GN BHLH82 PE 2 SV 1	0	0	0	0	2	1	2	5	3	5	2	3	3	2	3	2	2	3	4	5	2	3
class1901:	0	1	0.039971	3	3.2	Contracted	Qrob_T0279720.2	GO:0055114,GO:0016717,GO:0006629,GO:0016491	oxidation-reduction process, oxidoreductase activity, acting on paired donors, with oxidation of a pair of donors resulting in the reduction of molecular oxygen to two molecules of water,lipid metabolic process, oxidoreductase activity	Fatty acid desaturase	0	0	0	0	1	1	1	5	1	5	2	2	2	1	14	3	1	1	2	6	1	2
class1902:	0.04	5	0.087557	3	2.93333	Expanded	Qrob_T0155280.2/Qrob_T0689420.2/Qrob_T0689430.2/Qrob_T0689460.2/Qrob_T0689470.2	GO:0008236,GO:0006508,GO:0070008,GO:0004252,GO:0005515	serine-type peptidase activity, proteolysis, serine-type exopeptidase activity, serine-type endopeptidase activity, protein binding	Prolyl oligopeptidase, N-terminal beta-propeller domain, Prolyl oligopeptidase family, NA	4	0.8	1	0.2	0	0	5	2	3	2	2	3	9	2	1	3	2	4	3	3	2	3
class1903:	0	16	0	2	2.2	Expanded	Qrob_T0134460.2/Qrob_T0134470.2/Qrob_T0134480.2/Qrob_T0134490.2/Qrob_T0134530.2/Qrob_T0134550.2/Qrob_T0134560.2/Qrob_T0134570.2/Qrob_T0134580.2/Qrob_T0134590.2/Qrob_T0134610.2/Qrob_T0134630.2/Qrob_T0134700.2/Qrob_T0134730.2/Qrob_T0134740.2/Qrob_T0211730.2	GO:0046872,GO:0030001	metal ion binding, metal ion transport	NA	15	0.9375	1	0.0625	0	0	16	2	2	5	2	3	5	2	2	1	1	2	1	2	2	1
class1904:	0	5	0.087557	3	2.93333	Expanded	Qrob_T0083750.2/Qrob_T0116130.2/Qrob_T0116150.2/Qrob_T0594720.2/Qrob_T0116140.2	GO:0055114,GO:0016491,GO:0016706,GO:0005506	oxidation-reduction process, oxidoreductase activity, oxidoreductase activity, acting on paired donors, with incorporation or reduction of molecular oxygen, 2-oxoglutarate as one donor, and incorporation of one, iron ion binding	2OG-Fe(II) oxygenase superfamily, non-haem dioxygenase in morphine synthesis N-terminal	3	0.6	2	0.4	0	0	5	3	4	3	3	3	9	0	1	1	1	8	1	6	0	1
class1905:	0	7	0.001854	3	2.8	Expanded	Qrob_T0612220.2/Qrob_T0657440.2/Qrob_T0657460.2/Qrob_T0657480.2/Qrob_T0657490.2/Qrob_T0657500.2/Qrob_T0657470.2	GO:0003677	DNA binding	NA, Sacsin OS Homo sapiens GN SACS PE 1 SV 2, Region of a membrane-bound protein predicted to be embedded in the membrane.	6	0.857143	1	0.142857	0	0	7	12	5	9	2	4	0	1	0	1	1	3	0	2	1	1
class1906:	0.008	1	0.039971	3	3.2	Contracted	Qrob_T0709860.2	GO:0005783	endoplasmic reticulum	Reticulon	0	0	0	0	1	1	1	6	2	5	2	3	3	3	2	3	3	2	2	6	4	2
class1907:	0.288	1	-	3	3.2	Contracted	Qrob_T0352640.2	GO:0007067,GO:0005634,GO:0000775,GO:0016788,GO:0006629	mitosis, nucleus, chromosome, centromeric region, hydrolase activity, acting on ester bonds, lipid metabolic process	GDSL-like Lipase/Acylhydrolase	1	1	0	0	0	0	1	5	4	2	2	3	4	3	2	3	3	3	3	5	3	3
class1908:	0	1	0.63165	1	3.2	NoChange	Qrob_T0321170.2	GO:0005515	protein binding	Domain of unknown function	0	0	1	1	0	0	1	0	0	2	0	0	37	0	1	1	0	2	4	1	0	0
class1909:	0.042	4	0.204945	3	3	Expanded	Qrob_T0189930.2/Qrob_T0189960.2/Qrob_T0751500.2/Qrob_T0758050.2	GO:0045735,GO:0030145	nutrient reservoir activity, manganese ion binding	Cupin	2	0.5	2	0.5	0	0	4	3	3	4	4	1	9	2	3	2	2	2	2	4	2	2
class1910:	0	0	0.004524	3	3.26667	Contracted		GO:0006779,GO:0004853,	porphyrin-containing compound biosynthetic process, uroporphyrinogen decarboxylase activity		0	-	0	-	0	-	0	12	2	3	3	2	5	2	4	2	2	1	2	4	2	3
class1911:	0	10	1.2e-05	3	2.6	Expanded	Qrob_T0001030.2/Qrob_T0061650.2/Qrob_T0061670.2/Qrob_T0061680.2/Qrob_T0061710.2/Qrob_T0061720.2/Qrob_T0061760.2/Qrob_T0061630.2/Qrob_T0061740.2/Qrob_T0061770.2	GO:0006468,GO:0004672,GO:0005524	protein phosphorylation, protein kinase activity, ATP binding	Protein kinase domain, Protein tyrosine kinase	9	0.9	1	0.1	0	0	10	16	0	0	0	0	0	0	0	0	0	0	0	13	0	10
class1912:	0	2	0.713848	2	3.06667	NoChange	Qrob_T0082360.2/Qrob_T0082370.2	GO:0003723,	RNA binding	Agenet domain, Protein of unknown function (DUF724)	0	0	0	0	2	1	2	7	9	2	3	1	1	5	1	1	4	1	8	0	2	1
class1913:	0.019	4	0.204945	3	2.93333	Expanded	Qrob_T0151660.2/Qrob_T0188080.2/Qrob_T0578890.2/Qrob_T0578860.2	GO:0004857,GO:0042545,GO:0030599,GO:0005618	enzyme inhibitor activity, cell wall modification, pectinesterase activity, cell wall	Pectinesterase, Plant invertase/pectin methylesterase inhibitor	2	0.5	2	0.5	0	0	4	6	2	5	3	2	0	4	3	2	4	2	3	3	2	3
class1914:	0.017	2	0.415421	3	3.06667	Contracted	Qrob_T0356600.2/Qrob_T0356620.2	GO:0008152,GO:0003824	metabolic process, catalytic activity	AMP-binding enzyme	2	1	0	0	0	0	2	2	2	3	2	3	12	2	2	2	2	3	2	4	2	3
class1915:	0.001	3	0.766955	3	3	NoChange	Qrob_T0359810.2/Qrob_T0489830.2/Qrob_T0489810.2	GO:0006418,GO:0000166,GO:0005524,GO:0004812,GO:0006438,GO:0004832,GO:0005737,GO:0005515,GO:0006412,GO:0002161	tRNA aminoacylation for protein translation, nucleotide binding, ATP binding, aminoacyl-tRNA ligase activity, valyl-tRNA aminoacylation, valine-tRNA ligase activity, cytoplasm, protein binding, translation, aminoacyl-tRNA editing activity	tRNA synthetases class I (I, L, M and V)	0	0	2	0.666667	1	0.333333	3	6	3	4	3	2	3	4	0	2	2	5	2	5	2	2
class1916:	0.002	3	0.766955	3	3	NoChange	Qrob_T0090010.2/Qrob_T0161410.2/Qrob_T0090000.2	GO:0005515,GO:0003723,GO:0016070,GO:0005488,GO:0003677	protein binding, RNA binding, RNA metabolic process, binding, DNA binding	MA3 domain, PPR repeat	1	0.333333	1	0.333333	1	0.333333	3	9	3	5	3	2	3	3	2	2	2	2	2	4	1	2
class1917:	0.282	2	-	3	3.06667	Contracted	Qrob_T0063990.2/Qrob_T0063980.2	GO:0016747,GO:0008610,GO:0008415,GO:0009058,GO:0004315,GO:0006633,GO:0016746,GO:0003824,GO:0008152,GO:0005515	transferase activity, transferring acyl groups other than amino-acyl groups, lipid biosynthetic process, biosynthetic process, 3-oxoacyl-[acyl-carrier-protein] synthase activity, fatty acid biosynthetic process, transferase activity, transferring acyl groups, catalytic activity, metabolic process, protein binding	Chalcone and stilbene synthases, N-terminal domain, PPR repeat family	0	0	0	0	2	1	2	1	3	5	3	2	3	4	3	3	4	2	2	5	3	3
class1918:	0.559	3	-	3	3	NoChange	Qrob_T0123060.2/Qrob_T0481560.2/Qrob_T0622830.2	GO:0016773	phosphotransferase activity, alcohol group as acceptor	Phosphatidylinositol 3- and 4-kinase	1	0.333333	2	0.666667	0	0	3	6	3	3	3	3	3	3	1	2	3	3	2	4	3	3
class1919:	0	2	0.713848	2	3.06667	NoChange	Qrob_T0155720.2/Qrob_T0397180.2	GO:0005975,GO:0004650	carbohydrate metabolic process, polygalacturonase activity	Glycosyl hydrolases family 28	0	0	2	1	0	0	2	5	0	2	5	1	5	7	1	1	12	1	0	2	2	2
class1920:	0.005	3	0.766955	3	3	NoChange	Qrob_T0107380.2/Qrob_T0107370.2/Qrob_T0015970.2	GO:0006468,GO:0005524,GO:0004672	protein phosphorylation, ATP binding, protein kinase activity	Protein kinase domain, Serine/threonine-protein kinase Nek2 OS Oryza sativa subsp. japonica GN NEK2 PE 2 SV 1, Serine/threonine-protein kinase Nek2 OS Oryza sativa subsp. indica GN NEK2 PE 3 SV 1, Serine/threonine-protein kinase Nek1 OS Oryza sativa subsp. japonica GN NEK1 PE 3 SV 1, Serine/threonine-protein kinase Nek4 OS Arabidopsis thaliana GN NEK4 PE 2 SV 1, Serine/threonine-protein kinase Ne…	0	0	2	0.666667	1	0.333333	3	5	2	3	2	2	4	4	1	2	4	2	2	8	2	2
class1921:	0.068	2	-	3	3.06667	Contracted	Qrob_T0511120.2/Qrob_T0700700.2	GO:0055085,GO:0016020,GO:0006810,GO:0005215,GO:0006863,GO:0005345	transmembrane transport, membrane, transport, transporter activity, purine nucleobase transport, purine nucleobase transmembrane transporter activity	Permease family	0	0	2	1	0	0	2	5	2	3	2	3	3	3	2	3	2	3	4	6	2	3
class1922:	0.001	10	1.2e-05	3	2.53333	Expanded	Qrob_T0053280.2/Qrob_T0081000.2/Qrob_T0081050.2/Qrob_T0081060.2/Qrob_T0384870.2/Qrob_T0453190.2/Qrob_T0453300.2/Qrob_T0453320.2/Qrob_T0453280.2/Qrob_T0199170.2	GO:0003676,GO:0006418,GO:0005524,GO:0004812,GO:0000166,GO:0005737,GO:0006412,GO:0008026,GO:0004386,GO:0005515,GO:0006310,GO:0004824,GO:0006430	nucleic acid binding, tRNA aminoacylation for protein translation, ATP binding, aminoacyl-tRNA ligase activity, nucleotide binding, cytoplasm, translation, ATP-dependent helicase activity, helicase activity, protein binding, DNA recombination, lysine-tRNA ligase activity, lysyl-tRNA aminoacylation	tRNA synthetases class II (D, K and N), OB-fold nucleic acid binding domain, Helicase conserved C-terminal domain	8	0.8	1	0.1	1	0.1	10	0	3	4	3	2	4	3	2	2	2	2	2	4	2	3
class1923:	0.34	2	-	3	3.06667	Contracted	Qrob_T0740570.2/Qrob_T0367390.2	NA		Region of a membrane-bound protein predicted to be embedded in the membrane.	0	0	2	1	0	0	2	3	3	5	3	3	5	2	3	2	2	2	3	6	2	2
class1924:	0.01	1	0.039971	3	3.13333	Contracted	Qrob_T0437990.2	GO:0005515	protein binding	F-box domain	0	0	0	0	1	1	1	6	2	4	2	2	4	2	4	4	2	2	2	7	2	2
class1925:	0.188	2	-	3	3.06667	Contracted	Qrob_T0514160.2/Qrob_T0557610.2	GO:0055114,GO:0016491,GO:0006520,GO:0016639	oxidation-reduction process, oxidoreductase activity, cellular amino acid metabolic process, oxidoreductase activity, acting on the CH-NH2 group of donors, NAD or NADP as acceptor	Glutamate/Leucine/Phenylalanine/Valine dehydrogenase, Glu/Leu/Phe/Val dehydrogenase, dimerisation domain	0	0	2	1	0	0	2	1	3	4	3	3	2	3	4	3	3	3	3	7	2	2
class1926:	0.264	2	-	3	3.06667	Contracted	Qrob_T0326620.2/Qrob_T0517860.2	GO:0055085,GO:0016021,GO:0015299,GO:0006812	transmembrane transport, integral component of membrane, solute:hydrogen antiporter activity, cation transport	Sodium/hydrogen exchanger family	0	0	2	1	0	0	2	5	3	4	3	3	2	3	1	3	3	2	3	6	2	3
class1927:	0.001	2	0.415421	3	3.06667	Contracted	Qrob_T0351100.2/Qrob_T0592440.2	GO:0055114,GO:0016491,GO:0008168,GO:0008152,GO:0008610	oxidation-reduction process, oxidoreductase activity, methyltransferase activity, metabolic process, lipid biosynthetic process	Mycolic acid cyclopropane synthetase	2	1	0	0	0	0	2	1	1	6	2	4	4	2	2	2	4	2	5	2	2	7
class1928:	0.001	3	0.766955	3	3	NoChange	Qrob_T0038180.2/Qrob_T0167920.2/Qrob_T0663970.2	GO:0046872,GO:0005515,GO:0003676,GO:0008270	metal ion binding, protein binding, nucleic acid binding, zinc ion binding	Ankyrin repeats (3 copies), Zinc finger C-x8-C-x5-C-x3-H type (and similar)	0	0	3	1	0	0	3	5	2	7	1	3	1	1	4	2	2	3	3	7	1	3
class1929:	0.002	3	0.766955	3	3	NoChange	Qrob_T0568640.2/Qrob_T0568660.2/Qrob_T0328570.2	GO:0016787	hydrolase activity	Dienelactone hydrolase family	3	1	0	0	0	0	3	7	3	1	3	5	6	1	2	2	1	5	2	4	2	1
class1930:	0.264	4	-	3	2.93333	Expanded	Qrob_T0214090.2/Qrob_T0214120.2/Qrob_T0214140.2/Qrob_T0057490.2	GO:0016787,GO:0008152	hydrolase activity, metabolic process	Peptidase family M20/M25/M40, Peptidase dimerisation domain	3	0.75	1	0.25	0	0	4	5	4	4	4	3	4	1	2	2	1	3	2	2	3	4
class1931:	0	8	0.003874	4	2.66667	Expanded	Qrob_T0185470.2/Qrob_T0405290.2/Qrob_T0405320.2/Qrob_T0405330.2/Qrob_T0405360.2/Qrob_T0666200.2/Qrob_T0185480.2/Qrob_T0405300.2	GO:0055114,GO:0020037,GO:0016705,GO:0005506,GO:0009055	oxidation-reduction process, heme binding, oxidoreductase activity, acting on paired donors, with incorporation or reduction of molecular oxygen, iron ion binding, electron carrier activity	Cytochrome P450	7	0.875	1	0.125	0	0	8	7	4	4	1	8	0	0	0	4	0	0	1	7	2	2
class1932:	0.001	6	0.011867	3	2.8	Expanded	Qrob_T0048120.2/Qrob_T0048240.2/Qrob_T0048260.2/Qrob_T0739110.2/Qrob_T0539830.2/Qrob_T0539840.2	GO:0046872,GO:0030001	metal ion binding, metal ion transport	NA, Heavy-metal-associated domain	4	0.666667	2	0.333333	0	0	6	6	6	4	3	2	4	1	1	0	1	3	1	4	3	3
class1933:	0	7	0.001854	3	2.73333	Expanded	Qrob_T0152570.2/Qrob_T0152580.2/Qrob_T0152760.2/Qrob_T0152830.2/Qrob_T0152790.2/Qrob_T0152880.2/Qrob_T0152910.2	GO:0016021,GO:0015700,GO:0015105,GO:0055085,GO:0016020,GO:0006814,GO:0005215,GO:0015385,GO:0015137,GO:0015746,GO:0015740,GO:0015556	integral component of membrane, arsenite transport, arsenite transmembrane transporter activity, transmembrane transport, membrane, sodium ion transport, transporter activity, sodium:hydrogen antiporter activity, citrate transmembrane transporter activity, citrate transport, C4-dicarboxylate transport, C4-dicarboxylate transmembrane transporter activity	Citrate transporter	7	1	0	0	0	0	7	8	1	5	1	1	5	1	1	1	1	1	2	7	1	5
class1934:	0	0	0.192457	1	3.2	Contracted		NA			0	-	0	-	0	-	0	0	48	0	0	0	0	0	0	0	0	0	0	0	0	0
class1935:	0.008	1	0.039971	3	3.06667	Contracted	Qrob_T0096830.2	NA		KIP1-like protein	0	0	0	0	1	1	1	4	2	3	2	2	3	4	2	2	4	3	2	9	2	2
class1936:	0.001	1	0.323314	2	3.06667	Contracted	Qrob_T0717400.2	GO:0016567,GO:0004842,GO:0006468,GO:0004672,GO:0005524,GO:0006950,GO:0000151	protein ubiquitination, ubiquitin-protein ligase activity, protein phosphorylation, protein kinase activity, ATP binding, response to stress, ubiquitin ligase complex	U-box domain	0	0	1	1	0	0	1	5	2	2	2	2	3	8	3	2	6	2	2	4	1	2
class1937:	0.003	10	1.2e-05	3	2.46667	Expanded	Qrob_T0049940.2/Qrob_T0594940.2/Qrob_T0595020.2/Qrob_T0215950.2/Qrob_T0357830.2/Qrob_T0357720.2/Qrob_T0594880.2/Qrob_T0357750.2/Qrob_T0594980.2/Qrob_T0595030.2	GO:0055114,GO:0016491,GO:0016616,GO:0016615,GO:0006108,GO:0003824,GO:0005975,GO:0030060,GO:0019752	oxidation-reduction process, oxidoreductase activity, oxidoreductase activity, acting on the CH-OH group of donors, NAD or NADP as acceptor, malate dehydrogenase activity, malate metabolic process, catalytic activity, carbohydrate metabolic process, L-malate dehydrogenase activity, carboxylic acid metabolic process	lactate/malate dehydrogenase, NAD binding domain, alpha/beta C-terminal domain	9	0.9	1	0.1	0	0	10	4	2	4	2	2	3	3	1	2	3	3	2	3	1	2
class1938:	0.119	2	-	3	3	Contracted	Qrob_T0203720.2/Qrob_T0261150.2	GO:0005515,GO:0006468,GO:0005524,GO:0004672,GO:0008017	protein binding, protein phosphorylation, ATP binding, protein kinase activity, microtubule binding	Leucine Rich Repeat, Leucine rich repeat N-terminal domain	0	0	2	1	0	0	2	4	2	3	2	2	4	5	3	2	5	2	2	5	2	2
class1939:	0.001	0	0.017627	2	3.13333	Contracted		GO:0005992,GO:0003824	trehalose biosynthetic process, catalytic activity		0	-	0	-	0	-	0	5	2	4	3	2	2	5	2	2	5	2	2	8	1	2
class1940:	0.627	2	-	3	3	Contracted	Qrob_T0132400.2/Qrob_T0698680.2	GO:0005515	protein binding	WD domain, G-beta repeat	0	0	2	1	0	0	2	5	3	3	2	3	4	3	2	2	3	3	3	4	3	2
class1941:	0.062	7	-	3	2.66667	Expanded	Qrob_T0103320.2/Qrob_T0103340.2/Qrob_T0103370.2/Qrob_T0103400.2/Qrob_T0103440.2/Qrob_T0103450.2/Qrob_T0103360.2	GO:0055085,GO:0016021,GO:0008324,GO:0006812	transmembrane transport, integral component of membrane, cation transmembrane transporter activity, cation transport	Cation efflux family	7	1	0	0	0	0	7	3	2	5	3	2	3	2	2	1	2	2	3	5	2	3
class1942:	0	2	0.069422	1	3	Expanded	Qrob_T0445220.2/Qrob_T0445300.2	GO:0055114,GO:0020037,GO:0016705,GO:0005506,GO:0009055	oxidation-reduction process, heme binding, oxidoreductase activity, acting on paired donors, with incorporation or reduction of molecular oxygen, iron ion binding, electron carrier activity	Cytochrome P450	2	1	0	0	0	0	2	1	2	4	1	0	0	7	0	3	25	0	0	1	0	1
class1943:	0.01	2	0.713848	2	3	NoChange	Qrob_T0216840.2/Qrob_T0216850.2	GO:0050660,GO:0008033,GO:0055114,GO:0016491,GO:0045454,GO:0003824,GO:0006470,GO:0004722,GO:0005737,GO:0004148,GO:0043169,GO:0016668	flavin adenine dinucleotide binding, tRNA processing, oxidation-reduction process, oxidoreductase activity, cell redox homeostasis, catalytic activity, protein dephosphorylation, protein serine/threonine phosphatase activity, cytoplasm, dihydrolipoyl dehydrogenase activity, cation binding, oxidoreductase activity, acting on a sulfur group of donors, NAD(P) as acceptor	Protein phosphatase 2C, Pyridine nucleotide-disulphide oxidoreductase	0	0	1	0.5	1	0.5	2	7	2	4	2	2	2	4	3	2	4	2	2	5	2	2
class1944:	0	5	0.00446	2	2.8	Expanded	Qrob_T0527560.2/Qrob_T0527620.2/Qrob_T0527650.2/Qrob_T0527610.2/Qrob_T0527660.2	GO:0055114,GO:0016491,GO:0016706	oxidation-reduction process, oxidoreductase activity, oxidoreductase activity, acting on paired donors, with incorporation or reduction of molecular oxygen, 2-oxoglutarate as one donor, and incorporation of one	non-haem dioxygenase in morphine synthesis N-terminal, 2OG-Fe(II) oxygenase superfamily	5	1	0	0	0	0	5	8	5	3	5	4	2	3	2	1	4	1	0	2	1	1
class1945:	0.639	2	-	3	3	Contracted	Qrob_T0193080.2/Qrob_T0404600.2	GO:0005515	protein binding	WD domain, G-beta repeat	0	0	2	1	0	0	2	2	2	5	2	2	2	4	4	2	4	3	3	4	3	3
class1946:	0.3	1	-	3	3.06667	Contracted	Qrob_T0132600.2	GO:0005524,GO:0000160,GO:0044267,GO:0005737,GO:0006457,GO:0042026	ATP binding, phosphorelay signal transduction system, cellular protein metabolic process, cytoplasm, protein folding, protein refolding	TCP-1/cpn60 chaperonin family	0	0	1	1	0	0	1	3	3	5	3	1	2	3	3	3	3	2	3	6	3	3
class1947:	0.001	1	0.039971	3	3.06667	Contracted	Qrob_T0738080.2	GO:0008146	sulfotransferase activity	Sulfotransferase domain	0	0	0	0	1	1	1	1	3	5	2	1	3	3	3	2	3	3	2	10	2	3
class1948:	0.035	0	0.004524	3	3.13333	Contracted		GO:0006096,GO:0004332	glycolysis, fructose-bisphosphate aldolase activity		0	-	0	-	0	-	0	3	3	5	2	2	2	3	4	2	3	3	3	7	2	3
class1949:	0.003	1	0.323314	2	3.06667	Contracted	Qrob_T0453650.2	GO:0016887,GO:0005524,GO:0016021,GO:0006810,GO:0005215,GO:0016853,GO:0005975	ATPase activity, ATP binding, integral component of membrane, transport, transporter activity, isomerase activity, carbohydrate metabolic process	ABC transporter	0	0	1	1	0	0	1	3	3	2	3	1	3	8	1	2	8	2	2	5	2	1
class1950:	0.001	1	0.323314	2	3.06667	Contracted	Qrob_T0416380.2	GO:0055114,GO:0020037,GO:0016705,GO:0005506,GO:0030151,GO:0016491,GO:0042128,GO:0009055	oxidation-reduction process, heme binding, oxidoreductase activity, acting on paired donors, with incorporation or reduction of molecular oxygen, iron ion binding, molybdenum ion binding, oxidoreductase activity, nitrate assimilation, electron carrier activity	Cytochrome P450	0	0	0	0	1	1	1	7	2	2	2	2	7	3	5	2	3	1	2	5	2	1
class1951:	0.005	2	0.415421	3	3	Contracted	Qrob_T0369710.2/Qrob_T0618950.2	GO:0007264,GO:0005525	small GTPase mediated signal transduction, GTP binding	Protein of unknown function (DUF642)	0	0	2	1	0	0	2	5	2	4	2	2	3	4	4	1	4	1	2	7	2	2
class1952:	0.001	2	0.713848	2	3	NoChange	Qrob_T0643290.2/Qrob_T0119090.2	GO:0008017,GO:0007018,GO:0005524,GO:0003777,GO:0005871,GO:0045454	microtubule binding, microtubule-based movement, ATP binding, microtubule motor activity, kinesin complex, cell redox homeostasis	Kinesin motor domain	0	0	2	1	0	0	2	5	2	4	2	2	2	2	2	2	4	2	2	10	2	2
[truncated: 35,891 more rows]

## Sheet: 2. orthogroup expanded in oak
orthoMCL orthogroup ID	Orthogroup_pvalue	Qr_NbGenes	Qr_pvalue	Parent_NbGenes	MoyOthers_NbGenes	Type	Qr_Genes	GO terms	GO annotation	short functional annotation	Existing TD pairs	TD pairs	nb of TD pairs	nb of incomplete TD pairs	% incomplete TD pairs	Nb of TDG	% TDG	Nb of LDG	% LDG	Nb of SG	% SG	Md	Pp	Pt	Fv	Cc	Eg	Al	St	Wa	At	Vv	Rc	Gm	Cp	Tc
[truncated: 524 more rows]

[truncated: 2 more sheets: 3.  expanded outlier orthogroup, 4. orthogroup contracted in oak]
