# Supplementary material for: Oak genome reveals facets of long lifespan
Source: Nat Plants. 2018 Jun 18;4(7):440–52. doi: 10.1038/s41477-018-0172-3 (PMC6086335; doi:10.1038/s41477-018-0172-3)
Supplement: Supplementary file 6 — List of gene categories. [file 41477_2018_172_MOESM6_ESM.xlsx]

## Sheet: 1. Tandem duplicate genes  TDG 
Duplicated_proximal
Qrob_T0018110.2
Qrob_T0127670.2
Qrob_T0460900.2
Qrob_T0064500.2
Qrob_T0172750.2
Qrob_T0234250.2
Qrob_T0138720.2
Qrob_T0604990.2
Qrob_T0276010.2
Qrob_T0139160.2
Qrob_T0380600.2
Qrob_T0294440.2
Qrob_T0496600.2
Qrob_T0276640.2
Qrob_T0315610.2
Qrob_T0682360.2
Qrob_T0045780.2
Qrob_T0482860.2
Qrob_T0458130.2
Qrob_T0612360.2
Qrob_T0600280.2
Qrob_T0057750.2
Qrob_T0014250.2
Qrob_T0351470.2
Qrob_T0182490.2
Qrob_T0070550.2
Qrob_T0297710.2
Qrob_T0011210.2
Qrob_T0680510.2
Qrob_T0208570.2
Qrob_T0562720.2
Qrob_T0155640.2
Qrob_T0747650.2
Qrob_T0337870.2
Qrob_T0383140.2
Qrob_T0696070.2
Qrob_T0378270.2
Qrob_T0157010.2
Qrob_T0104530.2
Qrob_T0353140.2
Qrob_T0105350.2
Qrob_T0374540.2
Qrob_T0032930.2
Qrob_T0603850.2
Qrob_T0745680.2
Qrob_T0617210.2
Qrob_T0746800.2
Qrob_T0048500.2
Qrob_T0466090.2
Qrob_T0277930.2
Qrob_T0035850.2
Qrob_T0307600.2
Qrob_T0438420.2
Qrob_T0287020.2
Qrob_T0386200.2
Qrob_T0432640.2
Qrob_T0093620.2
Qrob_T0251820.2
Qrob_T0466060.2
Qrob_T0042620.2
Qrob_T0488910.2
Qrob_T0357710.2
Qrob_T0291690.2
Qrob_T0567390.2
Qrob_T0529540.2
Qrob_T0459570.2
Qrob_T0304250.2
Qrob_T0447880.2
Qrob_T0652140.2
Qrob_T0304980.2
Qrob_T0144210.2
Qrob_T0345170.2
Qrob_T0045130.2
Qrob_T0338950.2
Qrob_T0539830.2
Qrob_T0310250.2
Qrob_T0286850.2
Qrob_T0549400.2
Qrob_T0219750.2
Qrob_T0449580.2
Qrob_T0158530.2
Qrob_T0139380.2
Qrob_T0738960.2
Qrob_T0208380.2
Qrob_T0390720.2
Qrob_T0347940.2
Qrob_T0010190.2
Qrob_T0158580.2
Qrob_T0222890.2
Qrob_T0244690.2
Qrob_T0126700.2
Qrob_T0557640.2
Qrob_T0318230.2
Qrob_T0050520.2
Qrob_T0017050.2
Qrob_T0141190.2
Qrob_T0523260.2
Qrob_T0682200.2
Qrob_T0459610.2
Qrob_T0391960.2
Qrob_T0438510.2
Qrob_T0761040.2
Qrob_T0076150.2
Qrob_T0382860.2
Qrob_T0540990.2
Qrob_T0294300.2
Qrob_T0536130.2
Qrob_T0222870.2
Qrob_T0219760.2
Qrob_T0157350.2
Qrob_T0030120.2
Qrob_T0405880.2
Qrob_T0362430.2
Qrob_T0190620.2
Qrob_T0244580.2
Qrob_T0285140.2
Qrob_T0313940.2
Qrob_T0261040.2
Qrob_T0113090.2
Qrob_T0064720.2
Qrob_T0597800.2
Qrob_T0581270.2
Qrob_T0191790.2
Qrob_T0349720.2
Qrob_T0649400.2
Qrob_T0261100.2
Qrob_T0476750.2
Qrob_T0006680.2
Qrob_T0291680.2
Qrob_T0378650.2
Qrob_T0248310.2
Qrob_T0007850.2
Qrob_T0400690.2
Qrob_T0155080.2
Qrob_T0080250.2
Qrob_T0267160.2
Qrob_T0426540.2
Qrob_T0676110.2
Qrob_T0453710.2
Qrob_T0104800.2
Qrob_T0050880.2
Qrob_T0309600.2
Qrob_T0278950.2
Qrob_T0348360.2
Qrob_T0344330.2
Qrob_T0033560.2
Qrob_T0682760.2
Qrob_T0398450.2
Qrob_T0681000.2
Qrob_T0663730.2
Qrob_T0347600.2
Qrob_T0445220.2
Qrob_T0278290.2
Qrob_T0477400.2
Qrob_T0559760.2
Qrob_T0675440.2
Qrob_T0705680.2
Qrob_T0124340.2
Qrob_T0126850.2
Qrob_T0507300.2
Qrob_T0499190.2
Qrob_T0335380.2
Qrob_T0438980.2
Qrob_T0375720.2
Qrob_T0255280.2
Qrob_T0387810.2
Qrob_T0041330.2
Qrob_T0202540.2
Qrob_T0126910.2
Qrob_T0070730.2
Qrob_T0201940.2
Qrob_T0762710.2
Qrob_T0007880.2
Qrob_T0657640.2
Qrob_T0697680.2
Qrob_T0157420.2
Qrob_T0531710.2
Qrob_T0622480.2
Qrob_T0610280.2
Qrob_T0351460.2
Qrob_T0157520.2
Qrob_T0123940.2
Qrob_T0070530.2
Qrob_T0591120.2
Qrob_T0180390.2
Qrob_T0415590.2
Qrob_T0758210.2
Qrob_T0347250.2
Qrob_T0711260.2
Qrob_T0061720.2
Qrob_T0019190.2
Qrob_T0437300.2
Qrob_T0748400.2
Qrob_T0115410.2
Qrob_T0335850.2
Qrob_T0196370.2
Qrob_T0053610.2
Qrob_T0391190.2
Qrob_T0214080.2
Qrob_T0653160.2
Qrob_T0264650.2
Qrob_T0460140.2
Qrob_T0203930.2
Qrob_T0032700.2
Qrob_T0289780.2
Qrob_T0574140.2
Qrob_T0542540.2
Qrob_T0464380.2
Qrob_T0244300.2
Qrob_T0375890.2
Qrob_T0053230.2
Qrob_T0579400.2
Qrob_T0483480.2
Qrob_T0597730.2
Qrob_T0384430.2
Qrob_T0369730.2
Qrob_T0537590.2
Qrob_T0663840.2
Qrob_T0027870.2
Qrob_T0378070.2
Qrob_T0241700.2
Qrob_T0377350.2
Qrob_T0010890.2
Qrob_T0585860.2
Qrob_T0341210.2
Qrob_T0329540.2
Qrob_T0342580.2
Qrob_T0274350.2
Qrob_T0715660.2
Qrob_T0068670.2
Qrob_T0739080.2
Qrob_T0662600.2
Qrob_T0120750.2
Qrob_T0438990.2
Qrob_T0182910.2
Qrob_T0157750.2
Qrob_T0342290.2
Qrob_T0337760.2
Qrob_T0602690.2
Qrob_T0706290.2
Qrob_T0115850.2
Qrob_T0700960.2
Qrob_T0437760.2
Qrob_T0345060.2
Qrob_T0527950.2
Qrob_T0303040.2
Qrob_T0418300.2
Qrob_T0439580.2
Qrob_T0461220.2
Qrob_T0562320.2
Qrob_T0447920.2
Qrob_T0682150.2
Qrob_T0023030.2
Qrob_T0118900.2
Qrob_T0115810.2
Qrob_T0031950.2
Qrob_T0555580.2
Qrob_T0219660.2
Qrob_T0522660.2
Qrob_T0356980.2
Qrob_T0761710.2
Qrob_T0253840.2
Qrob_T0055730.2
Qrob_T0374560.2
Qrob_T0697600.2
Qrob_T0362420.2
Qrob_T0310240.2
Qrob_T0565000.2
Qrob_T0510460.2
Qrob_T0439720.2
Qrob_T0737970.2
Qrob_T0314040.2
Qrob_T0542670.2
Qrob_T0717950.2
Qrob_T0341240.2
Qrob_T0032980.2
Qrob_T0409790.2
Qrob_T0155250.2
Qrob_T0319450.2
Qrob_T0590420.2
Qrob_T0084700.2
Qrob_T0246590.2
Qrob_T0142610.2
Qrob_T0211690.2
Qrob_T0016620.2
Qrob_T0318030.2
Qrob_T0459860.2
Qrob_T0311160.2
Qrob_T0649390.2
Qrob_T0539320.2
Qrob_T0071670.2
Qrob_T0468890.2
Qrob_T0434050.2
Qrob_T0290660.2
Qrob_T0011260.2
Qrob_T0058960.2
Qrob_T0293230.2
Qrob_T0157450.2
Qrob_T0084590.2
Qrob_T0303910.2
Qrob_T0331430.2
Qrob_T0144440.2
Qrob_T0135470.2
Qrob_T0296920.2
Qrob_T0451340.2
Qrob_T0070620.2
Qrob_T0603500.2
Qrob_T0718140.2
Qrob_T0697760.2
Qrob_T0574980.2
Qrob_T0062180.2
Qrob_T0161080.2
Qrob_T0535080.2
Qrob_T0348460.2
Qrob_T0675470.2
Qrob_T0517560.2
Qrob_T0559180.2
Qrob_T0563620.2
Qrob_T0032020.2
Qrob_T0740600.2
Qrob_T0115980.2
Qrob_T0291780.2
Qrob_T0144450.2
Qrob_T0486870.2
Qrob_T0380500.2
Qrob_T0290850.2
Qrob_T0463950.2
Qrob_T0534160.2
Qrob_T0247250.2
Qrob_T0286540.2
Qrob_T0248400.2
Qrob_T0489750.2
Qrob_T0245570.2
Qrob_T0205190.2
Qrob_T0025780.2
Qrob_T0048450.2
Qrob_T0156990.2
Qrob_T0571950.2
Qrob_T0403220.2
Qrob_T0637900.2
Qrob_T0085170.2
Qrob_T0718410.2
Qrob_T0279450.2
Qrob_T0553850.2
Qrob_T0204370.2
Qrob_T0536390.2
Qrob_T0362910.2
Qrob_T0054840.2
Qrob_T0747240.2
Qrob_T0467730.2
Qrob_T0676060.2
Qrob_T0458360.2
Qrob_T0389560.2
Qrob_T0240460.2
Qrob_T0472040.2
Qrob_T0156450.2
Qrob_T0622880.2
Qrob_T0415240.2
Qrob_T0004330.2
Qrob_T0337950.2
Qrob_T0266320.2
Qrob_T0371680.2
Qrob_T0438960.2
Qrob_T0468650.2
Qrob_T0047200.2
Qrob_T0640210.2
Qrob_T0125610.2
Qrob_T0404940.2
Qrob_T0033330.2
Qrob_T0261400.2
Qrob_T0683510.2
Qrob_T0484100.2
Qrob_T0157460.2
Qrob_T0086590.2
Qrob_T0042320.2
Qrob_T0347580.2
Qrob_T0763810.2
Qrob_T0616230.2
Qrob_T0339840.2
Qrob_T0192800.2
Qrob_T0533120.2
Qrob_T0687310.2
Qrob_T0541880.2
Qrob_T0371820.2
Qrob_T0582460.2
Qrob_T0649080.2
Qrob_T0536470.2
Qrob_T0406560.2
Qrob_T0059370.2
Qrob_T0051120.2
Qrob_T0010880.2
Qrob_T0181590.2
Qrob_T0597130.2
Qrob_T0659860.2
Qrob_T0025210.2
Qrob_T0412370.2
Qrob_T0072510.2
Qrob_T0304010.2
Qrob_T0406470.2
Qrob_T0052270.2
Qrob_T0266460.2
Qrob_T0045580.2
Qrob_T0373270.2
Qrob_T0027270.2
Qrob_T0485970.2
Qrob_T0345310.2
Qrob_T0619910.2
Qrob_T0594840.2
Qrob_T0043020.2
Qrob_T0126140.2
Qrob_T0672440.2
Qrob_T0480920.2
Qrob_T0045630.2
Qrob_T0363490.2
Qrob_T0376790.2
Qrob_T0717590.2
Qrob_T0309920.2
Qrob_T0285150.2
Qrob_T0648300.2
Qrob_T0117040.2
Qrob_T0547780.2
Qrob_T0087230.2
Qrob_T0648950.2
Qrob_T0371790.2
Qrob_T0103620.2
Qrob_T0281020.2
Qrob_T0111890.2
Qrob_T0156290.2
Qrob_T0464810.2
Qrob_T0190240.2
Qrob_T0064930.2
Qrob_T0085070.2
Qrob_T0632020.2
Qrob_T0293160.2
Qrob_T0234530.2
Qrob_T0246600.2
Qrob_T0060910.2
Qrob_T0763800.2
Qrob_T0154020.2
Qrob_T0607440.2
Qrob_T0211900.2
Qrob_T0482820.2
Qrob_T0393840.2
Qrob_T0038440.2
Qrob_T0513260.2
Qrob_T0679310.2
Qrob_T0172200.2
Qrob_T0378770.2
Qrob_T0700980.2
Qrob_T0542580.2
Qrob_T0309630.2
Qrob_T0618350.2
Qrob_T0460780.2
Qrob_T0480080.2
Qrob_T0016590.2
Qrob_T0287800.2
Qrob_T0189480.2
Qrob_T0380560.2
Qrob_T0241620.2
Qrob_T0208600.2
Qrob_T0439600.2
Qrob_T0181480.2
Qrob_T0668650.2
Qrob_T0061670.2
Qrob_T0257260.2
Qrob_T0290760.2
Qrob_T0447610.2
Qrob_T0440110.2
Qrob_T0497610.2
Qrob_T0048310.2
Qrob_T0481920.2
Qrob_T0134290.2
Qrob_T0075000.2
Qrob_T0540730.2
Qrob_T0478150.2
Qrob_T0668880.2
Qrob_T0211870.2
Qrob_T0663500.2
Qrob_T0285950.2
Qrob_T0622150.2
Qrob_T0323900.2
Qrob_T0556100.2
Qrob_T0050480.2
Qrob_T0015900.2
Qrob_T0316000.2
Qrob_T0174690.2
Qrob_T0118970.2
Qrob_T0507360.2
Qrob_T0635540.2
Qrob_T0536380.2
Qrob_T0245520.2
Qrob_T0207640.2
Qrob_T0736000.2
Qrob_T0048130.2
Qrob_T0667770.2
Qrob_T0051270.2
Qrob_T0178930.2
Qrob_T0359910.2
Qrob_T0018020.2
Qrob_T0061760.2
Qrob_T0416520.2
Qrob_T0450290.2
Qrob_T0399370.2
Qrob_T0741920.2
Qrob_T0353150.2
Qrob_T0352940.2
Qrob_T0637000.2
Qrob_T0056650.2
Qrob_T0464480.2
Qrob_T0027280.2
Qrob_T0166690.2
Qrob_T0080990.2
Qrob_T0439590.2
Qrob_T0199000.2
Qrob_T0713610.2
Qrob_T0256030.2
Qrob_T0609760.2
Qrob_T0031050.2
Qrob_T0205430.2
Qrob_T0301480.2
Qrob_T0079580.2
Qrob_T0071860.2
Qrob_T0468880.2
Qrob_T0699110.2
Qrob_T0258690.2
Qrob_T0721250.2
Qrob_T0097770.2
Qrob_T0555220.2
Qrob_T0496250.2
Qrob_T0187290.2
Qrob_T0667850.2
Qrob_T0339830.2
Qrob_T0716090.2
Qrob_T0243010.2
Qrob_T0564250.2
Qrob_T0467810.2
Qrob_T0124210.2
Qrob_T0740910.2
Qrob_T0519650.2
Qrob_T0482870.2
Qrob_T0479060.2
Qrob_T0342530.2
Qrob_T0035650.2
Qrob_T0635290.2
Qrob_T0192710.2
Qrob_T0239430.2
Qrob_T0439660.2
Qrob_T0126090.2
Qrob_T0098900.2
Qrob_T0493220.2
Qrob_T0381440.2
Qrob_T0192810.2
Qrob_T0131670.2
Qrob_T0054600.2
Qrob_T0219720.2
Qrob_T0266370.2
Qrob_T0273430.2
Qrob_T0192820.2
Qrob_T0689790.2
Qrob_T0743170.2
Qrob_T0462530.2
Qrob_T0573160.2
Qrob_T0688680.2
Qrob_T0180490.2
Qrob_T0527560.2
Qrob_T0666900.2
Qrob_T0314000.2
Qrob_T0696030.2
Qrob_T0728300.2
Qrob_T0019040.2
Qrob_T0146430.2
Qrob_T0484170.2
Qrob_T0474800.2
Qrob_T0337930.2
Qrob_T0061710.2
Qrob_T0149700.2
Qrob_T0393870.2
Qrob_T0373710.2
Qrob_T0240510.2
Qrob_T0641880.2
Qrob_T0374200.2
Qrob_T0061770.2
Qrob_T0204390.2
Qrob_T0190270.2
Qrob_T0477620.2
Qrob_T0204070.2
Qrob_T0224520.2
Qrob_T0186460.2
Qrob_T0008090.2
Qrob_T0680370.2
Qrob_T0417090.2
Qrob_T0642550.2
Qrob_T0234170.2
Qrob_T0622590.2
Qrob_T0180540.2
Qrob_T0401600.2
Qrob_T0070280.2
Qrob_T0056450.2
Qrob_T0687980.2
Qrob_T0597610.2
Qrob_T0378760.2
Qrob_T0427490.2
Qrob_T0313780.2
Qrob_T0708960.2
Qrob_T0659090.2
Qrob_T0377330.2
Qrob_T0496290.2
Qrob_T0524150.2
Qrob_T0182950.2
Qrob_T0731290.2
Qrob_T0215500.2
Qrob_T0409430.2
Qrob_T0407450.2
Qrob_T0404950.2
Qrob_T0642650.2
Qrob_T0182870.2
Qrob_T0048150.2
Qrob_T0291660.2
Qrob_T0176250.2
Qrob_T0382990.2
Qrob_T0462210.2
Qrob_T0031340.2
Qrob_T0554090.2
Qrob_T0286810.2
Qrob_T0374350.2
Qrob_T0419590.2
Qrob_T0718720.2
Qrob_T0486840.2
Qrob_T0398470.2
Qrob_T0134330.2
Qrob_T0066960.2
Qrob_T0046060.2
Qrob_T0697690.2
Qrob_T0650850.2
Qrob_T0600720.2
Qrob_T0454600.2
Qrob_T0753260.2
Qrob_T0608110.2
Qrob_T0504540.2
Qrob_T0114430.2
Qrob_T0268560.2
Qrob_T0238440.2
Qrob_T0447550.2
Qrob_T0390440.2
Qrob_T0158610.2
Qrob_T0215400.2
Qrob_T0461010.2
Qrob_T0272060.2
Qrob_T0392100.2
Qrob_T0389950.2
Qrob_T0228100.2
Qrob_T0625130.2
Qrob_T0444040.2
Qrob_T0183340.2
Qrob_T0535090.2
Qrob_T0388020.2
Qrob_T0262270.2
Qrob_T0070260.2
Qrob_T0405920.2
Qrob_T0157200.2
Qrob_T0008210.2
Qrob_T0216530.2
Qrob_T0390680.2
Qrob_T0620150.2
Qrob_T0605000.2
Qrob_T0617130.2
Qrob_T0256650.2
Qrob_T0010750.2
Qrob_T0356660.2
Qrob_T0343950.2
Qrob_T0265720.2
Qrob_T0287180.2
Qrob_T0406730.2
Qrob_T0575030.2
Qrob_T0058930.2
Qrob_T0541750.2
Qrob_T0158550.2
Qrob_T0427920.2
Qrob_T0001810.2
Qrob_T0733250.2
Qrob_T0234180.2
Qrob_T0401910.2
Qrob_T0373130.2
Qrob_T0625160.2
Qrob_T0310340.2
Qrob_T0139400.2
Qrob_T0045090.2
Qrob_T0345050.2
Qrob_T0603260.2
Qrob_T0341030.2
Qrob_T0370790.2
Qrob_T0702160.2
Qrob_T0561540.2
Qrob_T0494430.2
Qrob_T0172490.2
Qrob_T0341090.2
Qrob_T0060940.2
Qrob_T0144190.2
Qrob_T0740920.2
Qrob_T0084860.2
Qrob_T0253670.2
Qrob_T0603490.2
Qrob_T0477500.2
Qrob_T0380950.2
Qrob_T0567410.2
Qrob_T0301940.2
Qrob_T0260610.2
Qrob_T0043150.2
Qrob_T0099090.2
Qrob_T0654870.2
Qrob_T0382670.2
Qrob_T0553950.2
Qrob_T0568020.2
Qrob_T0505000.2
Qrob_T0075780.2
Qrob_T0682140.2
Qrob_T0178920.2
Qrob_T0085610.2
Qrob_T0279110.2
Qrob_T0437800.2
Qrob_T0136200.2
Qrob_T0147290.2
Qrob_T0651960.2
Qrob_T0650560.2
Qrob_T0166760.2
Qrob_T0387800.2
Qrob_T0660360.2
Qrob_T0287240.2
Qrob_T0651970.2
Qrob_T0072050.2
Qrob_T0494050.2
Qrob_T0127860.2
Qrob_T0687810.2
Qrob_T0713240.2
Qrob_T0540380.2
Qrob_T0336290.2
Qrob_T0641710.2
Qrob_T0555190.2
Qrob_T0283480.2
Qrob_T0705100.2
Qrob_T0124770.2
Qrob_T0624790.2
Qrob_T0374950.2
Qrob_T0711120.2
Qrob_T0055660.2
Qrob_T0342200.2
Qrob_T0113240.2
Qrob_T0578550.2
Qrob_T0276400.2
Qrob_T0120740.2
Qrob_T0263830.2
Qrob_T0626440.2
Qrob_T0220770.2
Qrob_T0016430.2
Qrob_T0476490.2
Qrob_T0418270.2
Qrob_T0326600.2
Qrob_T0409100.2
Qrob_T0656610.2
Qrob_T0669110.2
Qrob_T0491140.2
Qrob_T0446530.2
Qrob_T0712740.2
Qrob_T0606840.2
Qrob_T0221350.2
Qrob_T0317380.2
Qrob_T0595320.2
Qrob_T0088150.2
Qrob_T0753820.2
Qrob_T0389720.2
Qrob_T0403160.2
Qrob_T0485240.2
Qrob_T0231210.2
Qrob_T0733070.2
Qrob_T0246760.2
Qrob_T0134370.2
Qrob_T0543060.2
Qrob_T0446490.2
Qrob_T0243480.2
Qrob_T0187860.2
Qrob_T0126170.2
Qrob_T0763830.2
Qrob_T0752030.2
Qrob_T0405400.2
Qrob_T0656580.2
Qrob_T0382760.2
Qrob_T0486590.2
Qrob_T0125470.2
Qrob_T0114990.2
Qrob_T0718770.2
Qrob_T0335240.2
Qrob_T0384260.2
Qrob_T0090610.2
Qrob_T0570680.2
Qrob_T0104880.2
Qrob_T0416180.2
Qrob_T0575730.2
Qrob_T0202420.2
Qrob_T0542110.2
Qrob_T0038370.2
Qrob_T0086930.2
Qrob_T0587810.2
Qrob_T0103570.2
Qrob_T0007930.2
Qrob_T0667680.2
Qrob_T0264930.2
Qrob_T0155600.2
Qrob_T0202200.2
Qrob_T0387290.2
Qrob_T0341670.2
Qrob_T0111020.2
Qrob_T0391220.2
Qrob_T0455210.2
Qrob_T0354030.2
Qrob_T0036230.2
Qrob_T0397270.2
Qrob_T0199770.2
Qrob_T0482900.2
Qrob_T0229560.2
Qrob_T0039140.2
Qrob_T0602930.2
Qrob_T0363290.2
Qrob_T0151260.2
Qrob_T0255490.2
Qrob_T0001280.2
Qrob_T0058750.2
Qrob_T0054660.2
Qrob_T0712900.2
Qrob_T0438430.2
Qrob_T0152910.2
Qrob_T0157540.2
Qrob_T0474970.2
Qrob_T0687390.2
Qrob_T0068480.2
Qrob_T0274280.2
Qrob_T0016240.2
Qrob_T0058780.2
Qrob_T0593930.2
Qrob_T0581660.2
Qrob_T0299970.2
Qrob_T0253930.2
Qrob_T0514000.2
Qrob_T0001380.2
Qrob_T0430100.2
Qrob_T0012970.2
Qrob_T0154180.2
Qrob_T0336310.2
Qrob_T0521740.2
Qrob_T0045570.2
Qrob_T0289110.2
Qrob_T0102070.2
Qrob_T0751270.2
Qrob_T0394100.2
Qrob_T0363480.2
Qrob_T0562560.2
Qrob_T0341500.2
Qrob_T0614430.2
Qrob_T0237340.2
Qrob_T0401240.2
Qrob_T0137870.2
Qrob_T0469210.2
Qrob_T0384410.2
Qrob_T0285160.2
Qrob_T0212520.2
Qrob_T0438950.2
Qrob_T0463520.2
Qrob_T0345200.2
Qrob_T0482600.2
Qrob_T0276230.2
Qrob_T0537490.2
Qrob_T0424160.2
Qrob_T0429940.2
Qrob_T0288410.2
Qrob_T0186920.2
Qrob_T0322240.2
Qrob_T0611420.2
Qrob_T0104840.2
Qrob_T0634430.2
Qrob_T0086240.2
Qrob_T0077870.2
Qrob_T0032270.2
Qrob_T0486570.2
Qrob_T0022140.2
Qrob_T0040850.2
Qrob_T0027090.2
Qrob_T0087140.2
Qrob_T0665090.2
Qrob_T0614140.2
Qrob_T0626520.2
Qrob_T0244570.2
Qrob_T0001700.2
Qrob_T0175670.2
Qrob_T0486620.2
Qrob_T0611540.2
Qrob_T0244870.2
Qrob_T0122090.2
Qrob_T0249620.2
Qrob_T0027070.2
Qrob_T0649320.2
Qrob_T0477480.2
Qrob_T0310020.2
Qrob_T0291810.2
Qrob_T0316040.2
Qrob_T0682740.2
Qrob_T0549770.2
Qrob_T0097180.2
Qrob_T0476050.2
Qrob_T0329200.2
Qrob_T0180110.2
Qrob_T0005790.2
Qrob_T0291450.2
Qrob_T0182530.2
Qrob_T0051600.2
Qrob_T0214030.2
Qrob_T0345080.2
Qrob_T0062300.2
Qrob_T0238750.2
Qrob_T0539960.2
Qrob_T0667760.2
Qrob_T0252400.2
Qrob_T0549580.2
Qrob_T0662910.2
Qrob_T0118930.2
Qrob_T0064990.2
Qrob_T0032650.2
Qrob_T0000020.2
Qrob_T0153030.2
Qrob_T0453320.2
Qrob_T0519710.2
Qrob_T0088080.2
Qrob_T0052140.2
Qrob_T0036470.2
Qrob_T0241610.2
Qrob_T0379070.2
Qrob_T0460050.2
Qrob_T0159420.2
Qrob_T0682230.2
Qrob_T0703750.2
Qrob_T0369770.2
Qrob_T0432360.2
Qrob_T0400990.2
Qrob_T0697910.2
Qrob_T0452130.2
Qrob_T0050420.2
Qrob_T0090660.2
Qrob_T0468790.2
Qrob_T0718490.2
Qrob_T0418100.2
Qrob_T0748000.2
Qrob_T0463110.2
Qrob_T0170510.2
Qrob_T0134270.2
Qrob_T0234540.2
Qrob_T0163680.2
Qrob_T0238620.2
Qrob_T0335000.2
Qrob_T0192790.2
Qrob_T0700770.2
Qrob_T0687790.2
Qrob_T0280580.2
Qrob_T0371530.2
Qrob_T0249750.2
Qrob_T0495790.2
Qrob_T0136520.2
Qrob_T0682650.2
Qrob_T0357060.2
Qrob_T0103020.2
Qrob_T0765770.2
Qrob_T0726340.2
Qrob_T0042980.2
Qrob_T0767170.2
Qrob_T0090110.2
Qrob_T0711230.2
Qrob_T0102990.2
Qrob_T0752140.2
Qrob_T0230600.2
Qrob_T0378850.2
Qrob_T0103750.2
Qrob_T0338800.2
Qrob_T0055710.2
Qrob_T0372510.2
Qrob_T0045470.2
Qrob_T0116030.2
Qrob_T0272050.2
Qrob_T0422250.2
Qrob_T0248320.2
Qrob_T0016370.2
Qrob_T0464400.2
Qrob_T0342570.2
Qrob_T0180460.2
Qrob_T0473850.2
Qrob_T0670330.2
Qrob_T0751530.2
Qrob_T0356970.2
Qrob_T0449980.2
Qrob_T0407380.2
Qrob_T0101430.2
Qrob_T0561140.2
Qrob_T0407370.2
Qrob_T0136050.2
Qrob_T0333470.2
Qrob_T0011280.2
Qrob_T0581620.2
Qrob_T0424030.2
Qrob_T0607330.2
Qrob_T0299870.2
Qrob_T0466490.2
Qrob_T0186950.2
Qrob_T0547210.2
Qrob_T0304040.2
Qrob_T0663640.2
Qrob_T0211850.2
Qrob_T0328580.2
Qrob_T0126870.2
Qrob_T0587180.2
Qrob_T0189450.2
Qrob_T0536510.2
Qrob_T0738940.2
Qrob_T0040800.2
Qrob_T0467700.2
Qrob_T0253780.2
Qrob_T0467000.2
Qrob_T0059740.2
Qrob_T0439640.2
Qrob_T0458070.2
Qrob_T0661980.2
Qrob_T0357300.2
Qrob_T0578710.2
Qrob_T0563510.2
Qrob_T0154230.2
Qrob_T0231150.2
Qrob_T0423850.2
Qrob_T0380480.2
Qrob_T0739710.2
Qrob_T0719220.2
Qrob_T0060880.2
Qrob_T0689750.2
Qrob_T0149520.2
Qrob_T0059490.2
Qrob_T0553940.2
Qrob_T0671370.2
Qrob_T0304030.2
Qrob_T0574040.2
Qrob_T0059700.2
Qrob_T0700830.2
Qrob_T0696780.2
Qrob_T0566570.2
Qrob_T0369310.2
Qrob_T0114500.2
Qrob_T0408690.2
Qrob_T0298210.2
Qrob_T0469300.2
Qrob_T0123900.2
Qrob_T0706980.2
Qrob_T0248680.2
Qrob_T0227540.2
Qrob_T0635720.2
Qrob_T0581250.2
Qrob_T0342490.2
Qrob_T0170680.2
Qrob_T0304680.2
Qrob_T0278390.2
Qrob_T0682190.2
Qrob_T0527620.2
Qrob_T0375710.2
Qrob_T0556060.2
Qrob_T0352280.2
Qrob_T0643380.2
Qrob_T0031690.2
Qrob_T0396540.2
Qrob_T0597780.2
Qrob_T0572120.2
Qrob_T0014410.2
Qrob_T0202040.2
Qrob_T0015750.2
Qrob_T0274400.2
Qrob_T0747480.2
Qrob_T0227450.2
Qrob_T0460110.2
Qrob_T0339820.2
Qrob_T0222820.2
Qrob_T0400770.2
Qrob_T0626450.2
Qrob_T0147110.2
Qrob_T0356620.2
Qrob_T0467770.2
Qrob_T0180090.2
Qrob_T0369320.2
Qrob_T0568380.2
Qrob_T0397920.2
Qrob_T0728460.2
Qrob_T0049870.2
Qrob_T0417190.2
Qrob_T0374340.2
Qrob_T0440460.2
Qrob_T0326560.2
Qrob_T0490350.2
Qrob_T0222190.2
Qrob_T0149210.2
Qrob_T0225740.2
Qrob_T0742580.2
Qrob_T0533190.2
Qrob_T0465040.2
Qrob_T0168430.2
Qrob_T0048280.2
Qrob_T0669390.2
Qrob_T0477650.2
Qrob_T0575530.2
Qrob_T0649450.2
Qrob_T0447080.2
Qrob_T0620070.2
Qrob_T0123910.2
Qrob_T0663760.2
Qrob_T0154040.2
Qrob_T0369870.2
Qrob_T0065890.2
Qrob_T0021750.2
Qrob_T0059460.2
Qrob_T0186640.2
Qrob_T0176240.2
Qrob_T0477910.2
Qrob_T0327930.2
Qrob_T0347810.2
Qrob_T0329670.2
Qrob_T0293370.2
Qrob_T0237550.2
Qrob_T0222230.2
Qrob_T0611360.2
Qrob_T0582390.2
Qrob_T0190170.2
Qrob_T0316650.2
Qrob_T0372530.2
Qrob_T0311250.2
Qrob_T0027220.2
Qrob_T0114620.2
Qrob_T0058460.2
Qrob_T0307420.2
Qrob_T0198990.2
Qrob_T0224340.2
Qrob_T0564700.2
Qrob_T0303410.2
Qrob_T0316270.2
Qrob_T0467020.2
Qrob_T0018060.2
Qrob_T0037890.2
Qrob_T0733700.2
Qrob_T0304940.2
Qrob_T0359370.2
Qrob_T0454380.2
Qrob_T0333330.2
Qrob_T0380410.2
Qrob_T0306780.2
Qrob_T0238660.2
Qrob_T0159320.2
Qrob_T0378580.2
Qrob_T0041860.2
Qrob_T0152830.2
Qrob_T0305880.2
Qrob_T0113180.2
Qrob_T0484560.2
Qrob_T0114640.2
Qrob_T0157340.2
Qrob_T0751980.2
Qrob_T0476030.2
Qrob_T0207200.2
Qrob_T0729740.2
Qrob_T0034060.2
Qrob_T0597990.2
Qrob_T0152640.2
Qrob_T0687050.2
Qrob_T0628480.2
Qrob_T0367670.2
Qrob_T0331500.2
Qrob_T0323810.2
Qrob_T0597100.2
Qrob_T0721590.2
Qrob_T0266870.2
Qrob_T0521090.2
Qrob_T0468910.2
Qrob_T0027320.2
Qrob_T0198930.2
Qrob_T0765450.2
Qrob_T0650580.2
Qrob_T0242130.2
Qrob_T0417210.2
Qrob_T0373150.2
Qrob_T0208430.2
Qrob_T0329060.2
Qrob_T0155630.2
Qrob_T0667740.2
Qrob_T0443070.2
Qrob_T0488630.2
Qrob_T0129350.2
Qrob_T0341830.2
Qrob_T0158150.2
Qrob_T0139710.2
Qrob_T0077840.2
Qrob_T0711240.2
Qrob_T0523590.2
Qrob_T0718370.2
Qrob_T0117900.2
Qrob_T0416290.2
Qrob_T0051530.2
Qrob_T0055400.2
Qrob_T0010870.2
Qrob_T0124160.2
Qrob_T0119770.2
Qrob_T0323660.2
Qrob_T0274240.2
Qrob_T0225440.2
Qrob_T0032080.2
Qrob_T0199260.2
Qrob_T0445210.2
Qrob_T0215960.2
Qrob_T0655480.2
Qrob_T0560620.2
Qrob_T0339380.2
Qrob_T0283470.2
Qrob_T0447130.2
Qrob_T0383270.2
Qrob_T0650570.2
Qrob_T0172520.2
Qrob_T0043220.2
Qrob_T0463450.2
Qrob_T0008600.2
Qrob_T0731260.2
Qrob_T0161110.2
Qrob_T0137880.2
Qrob_T0010710.2
Qrob_T0291040.2
Qrob_T0047890.2
Qrob_T0278720.2
Qrob_T0178820.2
Qrob_T0389580.2
Qrob_T0682220.2
Qrob_T0278610.2
Qrob_T0013080.2
Qrob_T0208450.2
Qrob_T0344450.2
Qrob_T0534040.2
Qrob_T0093240.2
Qrob_T0417060.2
Qrob_T0053290.2
Qrob_T0655500.2
Qrob_T0688860.2
Qrob_T0478940.2
Qrob_T0158540.2
Qrob_T0243520.2
Qrob_T0390770.2
Qrob_T0427750.2
Qrob_T0004350.2
Qrob_T0502250.2
Qrob_T0111860.2
Qrob_T0014270.2
Qrob_T0515840.2
Qrob_T0634350.2
Qrob_T0287030.2
Qrob_T0070490.2
Qrob_T0345290.2
Qrob_T0202550.2
Qrob_T0430420.2
Qrob_T0190560.2
Qrob_T0286930.2
Qrob_T0717030.2
Qrob_T0533870.2
Qrob_T0272900.2
Qrob_T0183000.2
Qrob_T0712730.2
Qrob_T0718400.2
Qrob_T0057180.2
Qrob_T0138800.2
Qrob_T0158010.2
Qrob_T0074260.2
Qrob_T0400880.2
Qrob_T0123780.2
Qrob_T0610720.2
Qrob_T0145350.2
Qrob_T0001820.2
Qrob_T0650630.2
Qrob_T0094560.2
Qrob_T0691000.2
Qrob_T0577550.2
Qrob_T0142630.2
Qrob_T0162760.2
Qrob_T0475060.2
Qrob_T0343940.2
Qrob_T0252420.2
Qrob_T0665230.2
Qrob_T0468550.2
Qrob_T0080310.2
Qrob_T0759990.2
Qrob_T0323720.2
Qrob_T0087080.2
Qrob_T0347450.2
Qrob_T0125990.2
Qrob_T0085400.2
Qrob_T0700010.2
Qrob_T0556210.2
Qrob_T0586700.2
Qrob_T0014220.2
Qrob_T0527980.2
Qrob_T0137860.2
Qrob_T0687500.2
Qrob_T0155990.2
Qrob_T0202140.2
Qrob_T0656320.2
Qrob_T0533170.2
Qrob_T0052260.2
Qrob_T0190280.2
Qrob_T0126860.2
Qrob_T0436310.2
Qrob_T0051380.2
Qrob_T0062260.2
Qrob_T0105280.2
Qrob_T0405810.2
Qrob_T0147350.2
Qrob_T0043430.2
Qrob_T0114410.2
Qrob_T0459160.2
Qrob_T0345020.2
Qrob_T0251790.2
Qrob_T0003540.2
Qrob_T0388390.2
Qrob_T0008020.2
Qrob_T0133740.2
Qrob_T0256020.2
Qrob_T0631960.2
Qrob_T0050410.2
Qrob_T0498220.2
Qrob_T0052590.2
Qrob_T0762320.2
Qrob_T0733220.2
Qrob_T0038150.2
Qrob_T0172920.2
Qrob_T0635180.2
Qrob_T0600870.2
Qrob_T0429930.2
Qrob_T0099100.2
Qrob_T0692170.2
Qrob_T0692280.2
Qrob_T0156460.2
Qrob_T0739090.2
Qrob_T0357760.2
Qrob_T0116070.2
Qrob_T0155860.2
Qrob_T0568750.2
Qrob_T0636550.2
Qrob_T0155320.2
Qrob_T0348950.2
Qrob_T0403240.2
Qrob_T0010580.2
Qrob_T0491300.2
Qrob_T0001410.2
Qrob_T0185870.2
Qrob_T0477630.2
Qrob_T0412240.2
Qrob_T0118860.2
Qrob_T0014460.2
Qrob_T0070480.2
Qrob_T0034140.2
Qrob_T0544040.2
Qrob_T0086540.2
Qrob_T0447200.2
Qrob_T0048160.2
Qrob_T0131280.2
Qrob_T0423960.2
Qrob_T0171240.2
Qrob_T0338720.2
Qrob_T0706940.2
Qrob_T0247210.2
Qrob_T0028430.2
Qrob_T0339340.2
Qrob_T0583360.2
Qrob_T0331530.2
Qrob_T0590360.2
Qrob_T0474790.2
Qrob_T0254420.2
Qrob_T0171080.2
Qrob_T0345140.2
Qrob_T0170540.2
Qrob_T0356990.2
Qrob_T0697720.2
Qrob_T0033550.2
Qrob_T0415650.2
Qrob_T0409620.2
Qrob_T0450040.2
Qrob_T0207690.2
Qrob_T0663770.2
Qrob_T0158930.2
Qrob_T0262290.2
Qrob_T0278470.2
Qrob_T0414640.2
Qrob_T0655380.2
Qrob_T0227510.2
Qrob_T0184700.2
Qrob_T0056540.2
Qrob_T0392080.2
Qrob_T0633290.2
Qrob_T0247430.2
Qrob_T0056580.2
Qrob_T0078410.2
Qrob_T0630330.2
Qrob_T0208130.2
Qrob_T0417070.2
Qrob_T0620490.2
Qrob_T0055700.2
Qrob_T0682240.2
Qrob_T0571770.2
Qrob_T0107950.2
Qrob_T0583160.2
Qrob_T0015760.2
Qrob_T0485200.2
Qrob_T0189310.2
Qrob_T0300460.2
Qrob_T0293170.2
Qrob_T0093610.2
Qrob_T0530260.2
Qrob_T0600760.2
Qrob_T0708120.2
Qrob_T0390280.2
Qrob_T0731940.2
Qrob_T0493850.2
Qrob_T0486580.2
Qrob_T0313760.2
Qrob_T0198300.2
Qrob_T0218950.2
Qrob_T0565250.2
Qrob_T0654810.2
Qrob_T0032810.2
Qrob_T0042760.2
Qrob_T0086070.2
Qrob_T0705050.2
Qrob_T0134480.2
Qrob_T0004120.2
Qrob_T0616710.2
Qrob_T0246740.2
Qrob_T0156910.2
Qrob_T0247220.2
Qrob_T0635570.2
Qrob_T0611120.2
Qrob_T0492440.2
Qrob_T0523520.2
Qrob_T0238290.2
Qrob_T0735140.2
Qrob_T0242890.2
Qrob_T0318000.2
Qrob_T0055450.2
Qrob_T0153950.2
Qrob_T0762310.2
Qrob_T0416160.2
Qrob_T0388210.2
Qrob_T0562480.2
Qrob_T0010770.2
Qrob_T0141240.2
Qrob_T0113080.2
Qrob_T0290830.2
Qrob_T0603510.2
Qrob_T0768740.2
Qrob_T0638610.2
Qrob_T0595660.2
Qrob_T0562490.2
Qrob_T0187890.2
Qrob_T0123930.2
Qrob_T0323430.2
Qrob_T0291920.2
Qrob_T0498570.2
Qrob_T0463970.2
Qrob_T0366520.2
Qrob_T0519750.2
Qrob_T0118960.2
Qrob_T0001230.2
Qrob_T0452490.2
Qrob_T0394110.2
Qrob_T0203570.2
Qrob_T0711090.2
Qrob_T0230580.2
Qrob_T0553870.2
Qrob_T0085220.2
Qrob_T0283930.2
Qrob_T0646380.2
Qrob_T0246610.2
Qrob_T0721380.2
Qrob_T0118660.2
Qrob_T0440040.2
Qrob_T0339700.2
Qrob_T0307360.2
Qrob_T0568360.2
Qrob_T0747620.2
Qrob_T0045550.2
Qrob_T0240600.2
Qrob_T0308100.2
Qrob_T0046110.2
Qrob_T0531070.2
Qrob_T0278680.2
Qrob_T0759700.2
Qrob_T0494370.2
Qrob_T0611590.2
Qrob_T0575810.2
Qrob_T0313820.2
Qrob_T0381450.2
Qrob_T0499400.2
Qrob_T0208500.2
Qrob_T0718520.2
Qrob_T0422570.2
Qrob_T0008070.2
Qrob_T0316640.2
Qrob_T0111000.2
Qrob_T0339410.2
Qrob_T0113110.2
Qrob_T0273190.2
Qrob_T0309980.2
Qrob_T0342750.2
Qrob_T0395970.2
Qrob_T0015700.2
Qrob_T0370900.2
Qrob_T0403270.2
Qrob_T0398970.2
Qrob_T0507930.2
Qrob_T0374150.2
Qrob_T0591810.2
Qrob_T0244210.2
Qrob_T0485330.2
Qrob_T0684360.2
Qrob_T0319240.2
Qrob_T0145400.2
Qrob_T0071280.2
Qrob_T0479070.2
Qrob_T0030200.2
Qrob_T0072600.2
Qrob_T0034090.2
Qrob_T0007370.2
Qrob_T0051370.2
Qrob_T0129300.2
Qrob_T0380530.2
Qrob_T0516050.2
Qrob_T0287360.2
Qrob_T0397630.2
Qrob_T0585850.2
Qrob_T0036300.2
Qrob_T0403090.2
Qrob_T0728680.2
Qrob_T0036410.2
Qrob_T0440870.2
Qrob_T0081870.2
Qrob_T0547710.2
Qrob_T0213090.2
Qrob_T0052950.2
Qrob_T0268320.2
Qrob_T0144120.2
Qrob_T0333700.2
Qrob_T0380200.2
Qrob_T0126500.2
Qrob_T0310330.2
Qrob_T0505730.2
Qrob_T0303950.2
Qrob_T0482590.2
Qrob_T0617950.2
Qrob_T0363840.2
Qrob_T0405870.2
Qrob_T0016610.2
Qrob_T0752110.2
Qrob_T0026670.2
Qrob_T0198450.2
Qrob_T0631950.2
Qrob_T0751680.2
Qrob_T0096030.2
Qrob_T0198830.2
Qrob_T0372080.2
Qrob_T0593960.2
Qrob_T0288440.2
Qrob_T0374750.2
Qrob_T0617170.2
Qrob_T0376590.2
Qrob_T0335450.2
Qrob_T0125270.2
Qrob_T0208760.2
Qrob_T0498460.2
Qrob_T0378560.2
Qrob_T0329190.2
Qrob_T0507920.2
Qrob_T0537690.2
Qrob_T0376580.2
Qrob_T0728000.2
Qrob_T0642570.2
Qrob_T0398930.2
Qrob_T0204620.2
Qrob_T0112510.2
Qrob_T0032520.2
Qrob_T0141200.2
Qrob_T0559780.2
Qrob_T0185750.2
Qrob_T0283530.2
Qrob_T0335350.2
Qrob_T0669780.2
Qrob_T0451330.2
Qrob_T0139170.2
Qrob_T0303870.2
Qrob_T0401620.2
Qrob_T0064740.2
Qrob_T0452530.2
Qrob_T0641650.2
Qrob_T0057620.2
Qrob_T0049470.2
Qrob_T0547200.2
Qrob_T0356600.2
Qrob_T0464970.2
Qrob_T0320020.2
Qrob_T0555790.2
Qrob_T0374660.2
Qrob_T0226410.2
Qrob_T0359030.2
Qrob_T0031900.2
Qrob_T0238690.2
Qrob_T0241050.2
Qrob_T0322040.2
Qrob_T0001270.2
Qrob_T0268380.2
Qrob_T0648310.2
Qrob_T0477040.2
Qrob_T0293390.2
Qrob_T0277260.2
Qrob_T0205340.2
Qrob_T0296360.2
Qrob_T0575540.2
Qrob_T0740680.2
Qrob_T0003420.2
Qrob_T0310310.2
Qrob_T0047950.2
Qrob_T0654120.2
Qrob_T0206330.2
Qrob_T0280880.2
Qrob_T0424960.2
Qrob_T0447770.2
Qrob_T0371690.2
Qrob_T0521910.2
Qrob_T0326590.2
Qrob_T0463500.2
Qrob_T0031850.2
Qrob_T0541040.2
Qrob_T0131630.2
Qrob_T0114520.2
Qrob_T0093100.2
Qrob_T0243810.2
Qrob_T0136020.2
Qrob_T0460060.2
Qrob_T0085860.2
Qrob_T0270260.2
Qrob_T0447680.2
Qrob_T0136480.2
Qrob_T0710340.2
Qrob_T0611440.2
Qrob_T0200350.2
Qrob_T0734030.2
Qrob_T0200590.2
Qrob_T0363460.2
Qrob_T0201840.2
Qrob_T0427890.2
Qrob_T0503800.2
Qrob_T0243420.2
Qrob_T0019970.2
Qrob_T0131080.2
Qrob_T0559210.2
Qrob_T0505700.2
Qrob_T0366570.2
Qrob_T0313800.2
Qrob_T0030890.2
Qrob_T0335260.2
Qrob_T0039560.2
Qrob_T0172940.2
Qrob_T0201850.2
Qrob_T0098300.2
Qrob_T0057160.2
Qrob_T0070540.2
Qrob_T0205320.2
Qrob_T0737380.2
Qrob_T0512580.2
Qrob_T0373330.2
Qrob_T0051490.2
Qrob_T0175540.2
Qrob_T0040750.2
Qrob_T0509700.2
Qrob_T0549800.2
Qrob_T0603860.2
Qrob_T0068630.2
Qrob_T0496890.2
Qrob_T0625070.2
Qrob_T0125600.2
Qrob_T0640260.2
Qrob_T0378740.2
Qrob_T0134730.2
Qrob_T0432450.2
Qrob_T0015400.2
Qrob_T0003140.2
Qrob_T0486950.2
Qrob_T0754540.2
Qrob_T0554040.2
Qrob_T0231040.2
Qrob_T0460640.2
Qrob_T0384210.2
Qrob_T0584010.2
Qrob_T0423790.2
Qrob_T0234330.2
Qrob_T0016200.2
Qrob_T0225370.2
Qrob_T0459050.2
Qrob_T0127830.2
Qrob_T0251650.2
Qrob_T0692290.2
Qrob_T0213840.2
Qrob_T0306760.2
Qrob_T0347820.2
Qrob_T0325440.2
Qrob_T0114140.2
Qrob_T0357090.2
Qrob_T0290880.2
Qrob_T0553910.2
Qrob_T0172960.2
Qrob_T0123960.2
Qrob_T0067730.2
Qrob_T0245130.2
Qrob_T0047220.2
Qrob_T0275440.2
Qrob_T0213980.2
Qrob_T0103360.2
Qrob_T0033290.2
Qrob_T0591700.2
Qrob_T0253790.2
Qrob_T0426140.2
Qrob_T0583980.2
Qrob_T0080290.2
Qrob_T0175990.2
Qrob_T0030900.2
Qrob_T0053270.2
Qrob_T0463850.2
Qrob_T0062310.2
Qrob_T0577600.2
Qrob_T0474560.2
Qrob_T0498210.2
Qrob_T0088140.2
Qrob_T0199880.2
Qrob_T0083340.2
Qrob_T0030400.2
Qrob_T0398460.2
Qrob_T0277960.2
Qrob_T0146420.2
Qrob_T0012270.2
Qrob_T0261120.2
Qrob_T0170240.2
Qrob_T0401680.2
Qrob_T0039240.2
Qrob_T0203620.2
Qrob_T0476500.2
Qrob_T0703490.2
Qrob_T0276420.2
Qrob_T0136130.2
Qrob_T0567580.2
Qrob_T0494410.2
Qrob_T0189470.2
Qrob_T0344270.2
Qrob_T0076950.2
Qrob_T0205820.2
Qrob_T0322900.2
Qrob_T0215370.2
Qrob_T0351370.2
Qrob_T0697670.2
Qrob_T0480100.2
Qrob_T0418160.2
Qrob_T0064530.2
Qrob_T0030930.2
Qrob_T0748280.2
Qrob_T0254310.2
Qrob_T0684400.2
Qrob_T0112820.2
Qrob_T0141230.2
Qrob_T0400790.2
Qrob_T0542860.2
Qrob_T0025720.2
Qrob_T0478950.2
Qrob_T0202020.2
Qrob_T0168460.2
Qrob_T0051720.2
Qrob_T0206200.2
Qrob_T0125140.2
Qrob_T0313810.2
Qrob_T0333710.2
Qrob_T0634320.2
Qrob_T0018030.2
Qrob_T0490950.2
Qrob_T0080320.2
Qrob_T0489780.2
Qrob_T0087100.2
Qrob_T0461850.2
Qrob_T0333780.2
Qrob_T0546800.2
Qrob_T0251290.2
Qrob_T0680950.2
Qrob_T0254460.2
Qrob_T0700040.2
Qrob_T0049460.2
Qrob_T0033600.2
Qrob_T0101440.2
Qrob_T0055750.2
Qrob_T0595640.2
Qrob_T0378860.2
Qrob_T0069340.2
Qrob_T0635300.2
Qrob_T0309570.2
Qrob_T0172540.2
Qrob_T0374240.2
Qrob_T0453640.2
Qrob_T0461790.2
Qrob_T0227520.2
Qrob_T0666280.2
Qrob_T0236340.2
Qrob_T0069750.2
Qrob_T0194900.2
Qrob_T0624810.2
Qrob_T0539290.2
Qrob_T0459470.2
Qrob_T0064840.2
Qrob_T0236270.2
Qrob_T0570910.2
Qrob_T0367330.2
Qrob_T0344400.2
Qrob_T0634370.2
Qrob_T0597720.2
Qrob_T0036440.2
Qrob_T0084750.2
Qrob_T0474570.2
Qrob_T0689530.2
Qrob_T0687300.2
Qrob_T0738000.2
Qrob_T0382920.2
Qrob_T0397900.2
Qrob_T0204800.2
Qrob_T0186840.2
Qrob_T0236310.2
Qrob_T0108370.2
Qrob_T0648910.2
Qrob_T0102240.2
Qrob_T0093210.2
Qrob_T0207790.2
Qrob_T0427870.2
Qrob_T0541360.2
Qrob_T0615650.2
Qrob_T0667830.2
Qrob_T0667730.2
Qrob_T0086430.2
Qrob_T0467090.2
Qrob_T0422510.2
Qrob_T0351100.2
Qrob_T0154210.2
Qrob_T0468560.2
Qrob_T0268300.2
Qrob_T0715970.2
Qrob_T0268420.2
Qrob_T0239490.2
Qrob_T0110280.2
Qrob_T0500090.2
Qrob_T0675550.2
Qrob_T0374570.2
Qrob_T0065840.2
Qrob_T0679300.2
Qrob_T0175660.2
Qrob_T0748860.2
Qrob_T0046140.2
Qrob_T0227460.2
Qrob_T0287380.2
Qrob_T0152560.2
Qrob_T0220690.2
Qrob_T0007800.2
Qrob_T0189960.2
Qrob_T0098260.2
Qrob_T0124760.2
Qrob_T0166020.2
Qrob_T0597810.2
Qrob_T0715920.2
Qrob_T0322230.2
Qrob_T0556030.2
Qrob_T0448930.2
Qrob_T0160210.2
Qrob_T0448740.2
Qrob_T0230590.2
Qrob_T0446690.2
Qrob_T0185760.2
Qrob_T0183330.2
Qrob_T0244920.2
Qrob_T0603540.2
Qrob_T0207260.2
Qrob_T0706320.2
Qrob_T0187950.2
Qrob_T0602100.2
Qrob_T0593910.2
Qrob_T0289240.2
Qrob_T0040860.2
Qrob_T0703800.2
Qrob_T0581400.2
Qrob_T0650870.2
Qrob_T0537870.2
Qrob_T0574940.2
Qrob_T0509640.2
Qrob_T0523190.2
Qrob_T0057600.2
Qrob_T0249770.2
Qrob_T0583300.2
Qrob_T0096040.2
Qrob_T0416300.2
Qrob_T0008180.2
Qrob_T0125620.2
Qrob_T0204810.2
Qrob_T0640880.2
Qrob_T0191770.2
Qrob_T0018960.2
Qrob_T0035940.2
Qrob_T0126770.2
Qrob_T0422040.2
Qrob_T0161460.2
Qrob_T0147320.2
Qrob_T0616270.2
Qrob_T0432380.2
Qrob_T0333670.2
Qrob_T0762700.2
Qrob_T0611480.2
Qrob_T0336330.2
Qrob_T0715980.2
Qrob_T0093410.2
Qrob_T0766480.2
Qrob_T0730340.2
Qrob_T0248340.2
Qrob_T0198460.2
Qrob_T0058910.2
Qrob_T0240440.2
Qrob_T0118910.2
Qrob_T0066970.2
Qrob_T0277650.2
Qrob_T0081890.2
Qrob_T0582410.2
Qrob_T0136370.2
Qrob_T0445290.2
Qrob_T0708990.2
Qrob_T0439130.2
Qrob_T0154870.2
Qrob_T0314280.2
Qrob_T0090140.2
Qrob_T0252480.2
Qrob_T0038860.2
Qrob_T0169340.2
Qrob_T0341700.2
Qrob_T0103630.2
Qrob_T0032530.2
Qrob_T0321280.2
Qrob_T0635420.2
Qrob_T0497850.2
Qrob_T0587820.2
Qrob_T0077860.2
Qrob_T0084260.2
Qrob_T0011300.2
Qrob_T0419570.2
Qrob_T0640950.2
Qrob_T0675640.2
Qrob_T0728450.2
Qrob_T0514660.2
Qrob_T0037380.2
Qrob_T0594950.2
Qrob_T0180960.2
Qrob_T0424130.2
Qrob_T0026610.2
Qrob_T0251690.2
Qrob_T0087960.2
Qrob_T0735160.2
Qrob_T0256010.2
Qrob_T0691630.2
Qrob_T0056660.2
Qrob_T0353290.2
Qrob_T0322160.2
Qrob_T0501580.2
Qrob_T0199180.2
Qrob_T0705370.2
Qrob_T0059280.2
Qrob_T0286530.2
Qrob_T0175470.2
Qrob_T0058970.2
Qrob_T0274300.2
Qrob_T0509690.2
Qrob_T0058350.2
Qrob_T0611630.2
Qrob_T0048330.2
Qrob_T0296520.2
Qrob_T0739060.2
Qrob_T0555710.2
Qrob_T0335830.2
Qrob_T0683100.2
Qrob_T0478980.2
Qrob_T0287090.2
Qrob_T0003160.2
Qrob_T0300420.2
Qrob_T0670390.2
Qrob_T0549790.2
Qrob_T0736560.2
[truncated: 7,190 more rows]

## Sheet: 2. TDG relationships
Paralog1	Paralog1_scaf	Paralog2	Paralog2_scaf
Qrob_T0001070.2	Qrob_H2.3_Sc0000000	Qrob_T0001060.2	Qrob_H2.3_Sc0000000
Qrob_T0001160.2	Qrob_H2.3_Sc0000000	Qrob_T0001220.2	Qrob_H2.3_Sc0000000
Qrob_T0001200.2	Qrob_H2.3_Sc0000000	Qrob_T0001270.2	Qrob_H2.3_Sc0000000
Qrob_T0001230.2	Qrob_H2.3_Sc0000000	Qrob_T0001280.2	Qrob_H2.3_Sc0000000
Qrob_T0001410.2	Qrob_H2.3_Sc0000000	Qrob_T0001380.2	Qrob_H2.3_Sc0000000
Qrob_T0001700.2	Qrob_H2.3_Sc0000000	Qrob_T0397610.2	Qrob_H2.3_Sc0000000
Qrob_T0001700.2	Qrob_H2.3_Sc0000000	Qrob_T0397630.2	Qrob_H2.3_Sc0000000
Qrob_T0001810.2	Qrob_H2.3_Sc0000000	Qrob_T0001830.2	Qrob_H2.3_Sc0000000
Qrob_T0001810.2	Qrob_H2.3_Sc0000000	Qrob_T0001820.2	Qrob_H2.3_Sc0000000
Qrob_T0001830.2	Qrob_H2.3_Sc0000000	Qrob_T0001820.2	Qrob_H2.3_Sc0000000
Qrob_T0002010.2	Qrob_H2.3_Sc0000000	Qrob_T0002030.2	Qrob_H2.3_Sc0000000
Qrob_T0002050.2	Qrob_H2.3_Sc0000000	Qrob_T0002010.2	Qrob_H2.3_Sc0000000
Qrob_T0002050.2	Qrob_H2.3_Sc0000000	Qrob_T0002030.2	Qrob_H2.3_Sc0000000
Qrob_T0389930.2	Qrob_H2.3_Sc0000000	Qrob_T0389910.2	Qrob_H2.3_Sc0000000
Qrob_T0389930.2	Qrob_H2.3_Sc0000000	Qrob_T0389950.2	Qrob_H2.3_Sc0000000
Qrob_T0389950.2	Qrob_H2.3_Sc0000000	Qrob_T0389910.2	Qrob_H2.3_Sc0000000
Qrob_T0390020.2	Qrob_H2.3_Sc0000000	Qrob_T0390040.2	Qrob_H2.3_Sc0000000
Qrob_T0390020.2	Qrob_H2.3_Sc0000000	Qrob_T0390100.2	Qrob_H2.3_Sc0000000
Qrob_T0390030.2	Qrob_H2.3_Sc0000000	Qrob_T0390040.2	Qrob_H2.3_Sc0000000
Qrob_T0390030.2	Qrob_H2.3_Sc0000000	Qrob_T0390100.2	Qrob_H2.3_Sc0000000
Qrob_T0390030.2	Qrob_H2.3_Sc0000000	Qrob_T0390020.2	Qrob_H2.3_Sc0000000
Qrob_T0390040.2	Qrob_H2.3_Sc0000000	Qrob_T0390100.2	Qrob_H2.3_Sc0000000
Qrob_T0397620.2	Qrob_H2.3_Sc0000000	Qrob_T0001700.2	Qrob_H2.3_Sc0000000
Qrob_T0397620.2	Qrob_H2.3_Sc0000000	Qrob_T0397610.2	Qrob_H2.3_Sc0000000
Qrob_T0397630.2	Qrob_H2.3_Sc0000000	Qrob_T0397610.2	Qrob_H2.3_Sc0000000
Qrob_T0397640.2	Qrob_H2.3_Sc0000000	Qrob_T0397630.2	Qrob_H2.3_Sc0000000
Qrob_T0397640.2	Qrob_H2.3_Sc0000000	Qrob_T0001700.2	Qrob_H2.3_Sc0000000
Qrob_T0397680.2	Qrob_H2.3_Sc0000000	Qrob_T0397700.2	Qrob_H2.3_Sc0000000
Qrob_T0397690.2	Qrob_H2.3_Sc0000000	Qrob_T0397670.2	Qrob_H2.3_Sc0000000
Qrob_T0582460.2	Qrob_H2.3_Sc0000000	Qrob_T0001830.2	Qrob_H2.3_Sc0000000
Qrob_T0582460.2	Qrob_H2.3_Sc0000000	Qrob_T0001820.2	Qrob_H2.3_Sc0000000
Qrob_T0582460.2	Qrob_H2.3_Sc0000000	Qrob_T0001810.2	Qrob_H2.3_Sc0000000
Qrob_T0053230.2	Qrob_H2.3_Sc0000001	Qrob_T0053220.2	Qrob_H2.3_Sc0000001
Qrob_T0053270.2	Qrob_H2.3_Sc0000001	Qrob_T0053280.2	Qrob_H2.3_Sc0000001
Qrob_T0053290.2	Qrob_H2.3_Sc0000001	Qrob_T0053270.2	Qrob_H2.3_Sc0000001
Qrob_T0053290.2	Qrob_H2.3_Sc0000001	Qrob_T0053280.2	Qrob_H2.3_Sc0000001
Qrob_T0053430.2	Qrob_H2.3_Sc0000001	Qrob_T0053440.2	Qrob_H2.3_Sc0000001
Qrob_T0053560.2	Qrob_H2.3_Sc0000001	Qrob_T0053610.2	Qrob_H2.3_Sc0000001
Qrob_T0053560.2	Qrob_H2.3_Sc0000001	Qrob_T0053640.2	Qrob_H2.3_Sc0000001
Qrob_T0053580.2	Qrob_H2.3_Sc0000001	Qrob_T0053660.2	Qrob_H2.3_Sc0000001
Qrob_T0053580.2	Qrob_H2.3_Sc0000001	Qrob_T0053610.2	Qrob_H2.3_Sc0000001
Qrob_T0053580.2	Qrob_H2.3_Sc0000001	Qrob_T0053640.2	Qrob_H2.3_Sc0000001
Qrob_T0053580.2	Qrob_H2.3_Sc0000001	Qrob_T0053560.2	Qrob_H2.3_Sc0000001
Qrob_T0053610.2	Qrob_H2.3_Sc0000001	Qrob_T0626570.2	Qrob_H2.3_Sc0000001
Qrob_T0053640.2	Qrob_H2.3_Sc0000001	Qrob_T0053660.2	Qrob_H2.3_Sc0000001
Qrob_T0053640.2	Qrob_H2.3_Sc0000001	Qrob_T0053610.2	Qrob_H2.3_Sc0000001
Qrob_T0053660.2	Qrob_H2.3_Sc0000001	Qrob_T0626560.2	Qrob_H2.3_Sc0000001
Qrob_T0053660.2	Qrob_H2.3_Sc0000001	Qrob_T0053610.2	Qrob_H2.3_Sc0000001
Qrob_T0053750.2	Qrob_H2.3_Sc0000001	Qrob_T0053760.2	Qrob_H2.3_Sc0000001
Qrob_T0053970.2	Qrob_H2.3_Sc0000001	Qrob_T0053980.2	Qrob_H2.3_Sc0000001
Qrob_T0162750.2	Qrob_H2.3_Sc0000001	Qrob_T0162700.2	Qrob_H2.3_Sc0000001
Qrob_T0162760.2	Qrob_H2.3_Sc0000001	Qrob_T0162780.2	Qrob_H2.3_Sc0000001
Qrob_T0162790.2	Qrob_H2.3_Sc0000001	Qrob_T0162780.2	Qrob_H2.3_Sc0000001
Qrob_T0162790.2	Qrob_H2.3_Sc0000001	Qrob_T0162760.2	Qrob_H2.3_Sc0000001
Qrob_T0172190.2	Qrob_H2.3_Sc0000001	Qrob_T0172110.2	Qrob_H2.3_Sc0000001
Qrob_T0172210.2	Qrob_H2.3_Sc0000001	Qrob_T0172430.2	Qrob_H2.3_Sc0000001
Qrob_T0172210.2	Qrob_H2.3_Sc0000001	Qrob_T0172200.2	Qrob_H2.3_Sc0000001
Qrob_T0172250.2	Qrob_H2.3_Sc0000001	Qrob_T0172440.2	Qrob_H2.3_Sc0000001
Qrob_T0172250.2	Qrob_H2.3_Sc0000001	Qrob_T0172200.2	Qrob_H2.3_Sc0000001
Qrob_T0172260.2	Qrob_H2.3_Sc0000001	Qrob_T0172200.2	Qrob_H2.3_Sc0000001
Qrob_T0172430.2	Qrob_H2.3_Sc0000001	Qrob_T0172460.2	Qrob_H2.3_Sc0000001
Qrob_T0172460.2	Qrob_H2.3_Sc0000001	Qrob_T0172530.2	Qrob_H2.3_Sc0000001
Qrob_T0172460.2	Qrob_H2.3_Sc0000001	Qrob_T0172500.2	Qrob_H2.3_Sc0000001
Qrob_T0172490.2	Qrob_H2.3_Sc0000001	Qrob_T0172520.2	Qrob_H2.3_Sc0000001
Qrob_T0172500.2	Qrob_H2.3_Sc0000001	Qrob_T0172540.2	Qrob_H2.3_Sc0000001
Qrob_T0172530.2	Qrob_H2.3_Sc0000001	Qrob_T0172540.2	Qrob_H2.3_Sc0000001
Qrob_T0172530.2	Qrob_H2.3_Sc0000001	Qrob_T0172500.2	Qrob_H2.3_Sc0000001
Qrob_T0172570.2	Qrob_H2.3_Sc0000001	Qrob_T0172560.2	Qrob_H2.3_Sc0000001
Qrob_T0172600.2	Qrob_H2.3_Sc0000001	Qrob_T0172620.2	Qrob_H2.3_Sc0000001
Qrob_T0172600.2	Qrob_H2.3_Sc0000001	Qrob_T0172650.2	Qrob_H2.3_Sc0000001
Qrob_T0172620.2	Qrob_H2.3_Sc0000001	Qrob_T0172710.2	Qrob_H2.3_Sc0000001
Qrob_T0172620.2	Qrob_H2.3_Sc0000001	Qrob_T0172650.2	Qrob_H2.3_Sc0000001
Qrob_T0172670.2	Qrob_H2.3_Sc0000001	Qrob_T0172620.2	Qrob_H2.3_Sc0000001
Qrob_T0172670.2	Qrob_H2.3_Sc0000001	Qrob_T0172650.2	Qrob_H2.3_Sc0000001
Qrob_T0172670.2	Qrob_H2.3_Sc0000001	Qrob_T0172600.2	Qrob_H2.3_Sc0000001
Qrob_T0172670.2	Qrob_H2.3_Sc0000001	Qrob_T0172750.2	Qrob_H2.3_Sc0000001
Qrob_T0172710.2	Qrob_H2.3_Sc0000001	Qrob_T0172650.2	Qrob_H2.3_Sc0000001
Qrob_T0172710.2	Qrob_H2.3_Sc0000001	Qrob_T0172670.2	Qrob_H2.3_Sc0000001
Qrob_T0172710.2	Qrob_H2.3_Sc0000001	Qrob_T0172600.2	Qrob_H2.3_Sc0000001
Qrob_T0172750.2	Qrob_H2.3_Sc0000001	Qrob_T0172710.2	Qrob_H2.3_Sc0000001
Qrob_T0172850.2	Qrob_H2.3_Sc0000001	Qrob_T0172830.2	Qrob_H2.3_Sc0000001
Qrob_T0172920.2	Qrob_H2.3_Sc0000001	Qrob_T0172950.2	Qrob_H2.3_Sc0000001
Qrob_T0172920.2	Qrob_H2.3_Sc0000001	Qrob_T0172930.2	Qrob_H2.3_Sc0000001
Qrob_T0172940.2	Qrob_H2.3_Sc0000001	Qrob_T0172960.2	Qrob_H2.3_Sc0000001
Qrob_T0172950.2	Qrob_H2.3_Sc0000001	Qrob_T0172930.2	Qrob_H2.3_Sc0000001
Qrob_T0192660.2	Qrob_H2.3_Sc0000001	Qrob_T0192710.2	Qrob_H2.3_Sc0000001
Qrob_T0192680.2	Qrob_H2.3_Sc0000001	Qrob_T0192690.2	Qrob_H2.3_Sc0000001
Qrob_T0192680.2	Qrob_H2.3_Sc0000001	Qrob_T0192660.2	Qrob_H2.3_Sc0000001
Qrob_T0192750.2	Qrob_H2.3_Sc0000001	Qrob_T0192810.2	Qrob_H2.3_Sc0000001
Qrob_T0192750.2	Qrob_H2.3_Sc0000001	Qrob_T0192800.2	Qrob_H2.3_Sc0000001
Qrob_T0192760.2	Qrob_H2.3_Sc0000001	Qrob_T0192750.2	Qrob_H2.3_Sc0000001
Qrob_T0192760.2	Qrob_H2.3_Sc0000001	Qrob_T0192820.2	Qrob_H2.3_Sc0000001
Qrob_T0192790.2	Qrob_H2.3_Sc0000001	Qrob_T0192810.2	Qrob_H2.3_Sc0000001
Qrob_T0192790.2	Qrob_H2.3_Sc0000001	Qrob_T0192820.2	Qrob_H2.3_Sc0000001
Qrob_T0192790.2	Qrob_H2.3_Sc0000001	Qrob_T0192800.2	Qrob_H2.3_Sc0000001
Qrob_T0192800.2	Qrob_H2.3_Sc0000001	Qrob_T0192760.2	Qrob_H2.3_Sc0000001
Qrob_T0192810.2	Qrob_H2.3_Sc0000001	Qrob_T0192760.2	Qrob_H2.3_Sc0000001
Qrob_T0192810.2	Qrob_H2.3_Sc0000001	Qrob_T0192820.2	Qrob_H2.3_Sc0000001
Qrob_T0192810.2	Qrob_H2.3_Sc0000001	Qrob_T0192800.2	Qrob_H2.3_Sc0000001
Qrob_T0192820.2	Qrob_H2.3_Sc0000001	Qrob_T0192800.2	Qrob_H2.3_Sc0000001
Qrob_T0261040.2	Qrob_H2.3_Sc0000001	Qrob_T0261100.2	Qrob_H2.3_Sc0000001
Qrob_T0261040.2	Qrob_H2.3_Sc0000001	Qrob_T0261120.2	Qrob_H2.3_Sc0000001
Qrob_T0261060.2	Qrob_H2.3_Sc0000001	Qrob_T0261130.2	Qrob_H2.3_Sc0000001
Qrob_T0261060.2	Qrob_H2.3_Sc0000001	Qrob_T0261040.2	Qrob_H2.3_Sc0000001
Qrob_T0261100.2	Qrob_H2.3_Sc0000001	Qrob_T0261060.2	Qrob_H2.3_Sc0000001
Qrob_T0261100.2	Qrob_H2.3_Sc0000001	Qrob_T0261120.2	Qrob_H2.3_Sc0000001
Qrob_T0261100.2	Qrob_H2.3_Sc0000001	Qrob_T0261130.2	Qrob_H2.3_Sc0000001
Qrob_T0261120.2	Qrob_H2.3_Sc0000001	Qrob_T0261060.2	Qrob_H2.3_Sc0000001
Qrob_T0261130.2	Qrob_H2.3_Sc0000001	Qrob_T0261120.2	Qrob_H2.3_Sc0000001
Qrob_T0261170.2	Qrob_H2.3_Sc0000001	Qrob_T0261160.2	Qrob_H2.3_Sc0000001
Qrob_T0261290.2	Qrob_H2.3_Sc0000001	Qrob_T0261400.2	Qrob_H2.3_Sc0000001
Qrob_T0626560.2	Qrob_H2.3_Sc0000001	Qrob_T0053610.2	Qrob_H2.3_Sc0000001
Qrob_T0626560.2	Qrob_H2.3_Sc0000001	Qrob_T0053640.2	Qrob_H2.3_Sc0000001
Qrob_T0626560.2	Qrob_H2.3_Sc0000001	Qrob_T0626570.2	Qrob_H2.3_Sc0000001
Qrob_T0626570.2	Qrob_H2.3_Sc0000001	Qrob_T0053580.2	Qrob_H2.3_Sc0000001
Qrob_T0626570.2	Qrob_H2.3_Sc0000001	Qrob_T0053660.2	Qrob_H2.3_Sc0000001
Qrob_T0626570.2	Qrob_H2.3_Sc0000001	Qrob_T0053640.2	Qrob_H2.3_Sc0000001
Qrob_T0704300.2	Qrob_H2.3_Sc0000001	Qrob_T0704290.2	Qrob_H2.3_Sc0000001
Qrob_T0704350.2	Qrob_H2.3_Sc0000001	Qrob_T0704380.2	Qrob_H2.3_Sc0000001
Qrob_T0704360.2	Qrob_H2.3_Sc0000001	Qrob_T0704380.2	Qrob_H2.3_Sc0000001
Qrob_T0704360.2	Qrob_H2.3_Sc0000001	Qrob_T0704400.2	Qrob_H2.3_Sc0000001
Qrob_T0704390.2	Qrob_H2.3_Sc0000001	Qrob_T0704360.2	Qrob_H2.3_Sc0000001
Qrob_T0704390.2	Qrob_H2.3_Sc0000001	Qrob_T0704400.2	Qrob_H2.3_Sc0000001
Qrob_T0704400.2	Qrob_H2.3_Sc0000001	Qrob_T0704380.2	Qrob_H2.3_Sc0000001
Qrob_T0706920.2	Qrob_H2.3_Sc0000001	Qrob_T0706940.2	Qrob_H2.3_Sc0000001
Qrob_T0706940.2	Qrob_H2.3_Sc0000001	Qrob_T0706970.2	Qrob_H2.3_Sc0000001
Qrob_T0706940.2	Qrob_H2.3_Sc0000001	Qrob_T0706950.2	Qrob_H2.3_Sc0000001
Qrob_T0706940.2	Qrob_H2.3_Sc0000001	Qrob_T0706980.2	Qrob_H2.3_Sc0000001
Qrob_T0706950.2	Qrob_H2.3_Sc0000001	Qrob_T0706980.2	Qrob_H2.3_Sc0000001
Qrob_T0706950.2	Qrob_H2.3_Sc0000001	Qrob_T0706920.2	Qrob_H2.3_Sc0000001
Qrob_T0706950.2	Qrob_H2.3_Sc0000001	Qrob_T0706970.2	Qrob_H2.3_Sc0000001
Qrob_T0706980.2	Qrob_H2.3_Sc0000001	Qrob_T0706970.2	Qrob_H2.3_Sc0000001
Qrob_T0706990.2	Qrob_H2.3_Sc0000001	Qrob_T0707000.2	Qrob_H2.3_Sc0000001
Qrob_T0707000.2	Qrob_H2.3_Sc0000001	Qrob_T0260770.2	Qrob_H2.3_Sc0000001
Qrob_T0086290.2	Qrob_H2.3_Sc0000002	Qrob_T0353330.2	Qrob_H2.3_Sc0000002
Qrob_T0086290.2	Qrob_H2.3_Sc0000002	Qrob_T0353340.2	Qrob_H2.3_Sc0000002
Qrob_T0086410.2	Qrob_H2.3_Sc0000002	Qrob_T0353320.2	Qrob_H2.3_Sc0000002
Qrob_T0086410.2	Qrob_H2.3_Sc0000002	Qrob_T0353380.2	Qrob_H2.3_Sc0000002
Qrob_T0086410.2	Qrob_H2.3_Sc0000002	Qrob_T0086430.2	Qrob_H2.3_Sc0000002
Qrob_T0086430.2	Qrob_H2.3_Sc0000002	Qrob_T0353380.2	Qrob_H2.3_Sc0000002
Qrob_T0086440.2	Qrob_H2.3_Sc0000002	Qrob_T0086430.2	Qrob_H2.3_Sc0000002
Qrob_T0086440.2	Qrob_H2.3_Sc0000002	Qrob_T0353340.2	Qrob_H2.3_Sc0000002
Qrob_T0086510.2	Qrob_H2.3_Sc0000002	Qrob_T0086500.2	Qrob_H2.3_Sc0000002
Qrob_T0086540.2	Qrob_H2.3_Sc0000002	Qrob_T0086590.2	Qrob_H2.3_Sc0000002
Qrob_T0086550.2	Qrob_H2.3_Sc0000002	Qrob_T0086610.2	Qrob_H2.3_Sc0000002
Qrob_T0086550.2	Qrob_H2.3_Sc0000002	Qrob_T0086580.2	Qrob_H2.3_Sc0000002
Qrob_T0086560.2	Qrob_H2.3_Sc0000002	Qrob_T0086620.2	Qrob_H2.3_Sc0000002
Qrob_T0086560.2	Qrob_H2.3_Sc0000002	Qrob_T0086540.2	Qrob_H2.3_Sc0000002
Qrob_T0086560.2	Qrob_H2.3_Sc0000002	Qrob_T0086590.2	Qrob_H2.3_Sc0000002
Qrob_T0086580.2	Qrob_H2.3_Sc0000002	Qrob_T0086590.2	Qrob_H2.3_Sc0000002
Qrob_T0086580.2	Qrob_H2.3_Sc0000002	Qrob_T0086610.2	Qrob_H2.3_Sc0000002
Qrob_T0086580.2	Qrob_H2.3_Sc0000002	Qrob_T0086620.2	Qrob_H2.3_Sc0000002
Qrob_T0086590.2	Qrob_H2.3_Sc0000002	Qrob_T0086550.2	Qrob_H2.3_Sc0000002
Qrob_T0086590.2	Qrob_H2.3_Sc0000002	Qrob_T0086620.2	Qrob_H2.3_Sc0000002
Qrob_T0086610.2	Qrob_H2.3_Sc0000002	Qrob_T0086590.2	Qrob_H2.3_Sc0000002
Qrob_T0353320.2	Qrob_H2.3_Sc0000002	Qrob_T0086280.2	Qrob_H2.3_Sc0000002
Qrob_T0353330.2	Qrob_H2.3_Sc0000002	Qrob_T0086430.2	Qrob_H2.3_Sc0000002
Qrob_T0353330.2	Qrob_H2.3_Sc0000002	Qrob_T0086280.2	Qrob_H2.3_Sc0000002
Qrob_T0353340.2	Qrob_H2.3_Sc0000002	Qrob_T0086280.2	Qrob_H2.3_Sc0000002
Qrob_T0353340.2	Qrob_H2.3_Sc0000002	Qrob_T0353330.2	Qrob_H2.3_Sc0000002
Qrob_T0353340.2	Qrob_H2.3_Sc0000002	Qrob_T0086430.2	Qrob_H2.3_Sc0000002
Qrob_T0353380.2	Qrob_H2.3_Sc0000002	Qrob_T0353320.2	Qrob_H2.3_Sc0000002
Qrob_T0659070.2	Qrob_H2.3_Sc0000002	Qrob_T0659090.2	Qrob_H2.3_Sc0000002
Qrob_T0659080.2	Qrob_H2.3_Sc0000002	Qrob_T0659090.2	Qrob_H2.3_Sc0000002
Qrob_T0006650.2	Qrob_H2.3_Sc0000003	Qrob_T0006640.2	Qrob_H2.3_Sc0000003
Qrob_T0006650.2	Qrob_H2.3_Sc0000003	Qrob_T0006670.2	Qrob_H2.3_Sc0000003
Qrob_T0006670.2	Qrob_H2.3_Sc0000003	Qrob_T0006640.2	Qrob_H2.3_Sc0000003
Qrob_T0006670.2	Qrob_H2.3_Sc0000003	Qrob_T0219730.2	Qrob_H2.3_Sc0000003
Qrob_T0006680.2	Qrob_H2.3_Sc0000003	Qrob_T0006660.2	Qrob_H2.3_Sc0000003
Qrob_T0006690.2	Qrob_H2.3_Sc0000003	Qrob_T0006650.2	Qrob_H2.3_Sc0000003
Qrob_T0007350.2	Qrob_H2.3_Sc0000003	Qrob_T0007360.2	Qrob_H2.3_Sc0000003
Qrob_T0007350.2	Qrob_H2.3_Sc0000003	Qrob_T0007370.2	Qrob_H2.3_Sc0000003
Qrob_T0007370.2	Qrob_H2.3_Sc0000003	Qrob_T0007360.2	Qrob_H2.3_Sc0000003
Qrob_T0007770.2	Qrob_H2.3_Sc0000003	Qrob_T0007810.2	Qrob_H2.3_Sc0000003
Qrob_T0007780.2	Qrob_H2.3_Sc0000003	Qrob_T0007820.2	Qrob_H2.3_Sc0000003
Qrob_T0007800.2	Qrob_H2.3_Sc0000003	Qrob_T0007830.2	Qrob_H2.3_Sc0000003
Qrob_T0007810.2	Qrob_H2.3_Sc0000003	Qrob_T0007830.2	Qrob_H2.3_Sc0000003
Qrob_T0007820.2	Qrob_H2.3_Sc0000003	Qrob_T0007840.2	Qrob_H2.3_Sc0000003
Qrob_T0007830.2	Qrob_H2.3_Sc0000003	Qrob_T0007860.2	Qrob_H2.3_Sc0000003
Qrob_T0007840.2	Qrob_H2.3_Sc0000003	Qrob_T0007870.2	Qrob_H2.3_Sc0000003
Qrob_T0007850.2	Qrob_H2.3_Sc0000003	Qrob_T0007880.2	Qrob_H2.3_Sc0000003
Qrob_T0007850.2	Qrob_H2.3_Sc0000003	Qrob_T0007830.2	Qrob_H2.3_Sc0000003
Qrob_T0007920.2	Qrob_H2.3_Sc0000003	Qrob_T0007950.2	Qrob_H2.3_Sc0000003
Qrob_T0007920.2	Qrob_H2.3_Sc0000003	Qrob_T0007940.2	Qrob_H2.3_Sc0000003
Qrob_T0007930.2	Qrob_H2.3_Sc0000003	Qrob_T0007940.2	Qrob_H2.3_Sc0000003
Qrob_T0007930.2	Qrob_H2.3_Sc0000003	Qrob_T0007920.2	Qrob_H2.3_Sc0000003
Qrob_T0007940.2	Qrob_H2.3_Sc0000003	Qrob_T0007950.2	Qrob_H2.3_Sc0000003
Qrob_T0007950.2	Qrob_H2.3_Sc0000003	Qrob_T0007930.2	Qrob_H2.3_Sc0000003
Qrob_T0008030.2	Qrob_H2.3_Sc0000003	Qrob_T0008040.2	Qrob_H2.3_Sc0000003
Qrob_T0008040.2	Qrob_H2.3_Sc0000003	Qrob_T0008020.2	Qrob_H2.3_Sc0000003
Qrob_T0008090.2	Qrob_H2.3_Sc0000003	Qrob_T0008130.2	Qrob_H2.3_Sc0000003
Qrob_T0008090.2	Qrob_H2.3_Sc0000003	Qrob_T0008070.2	Qrob_H2.3_Sc0000003
Qrob_T0008100.2	Qrob_H2.3_Sc0000003	Qrob_T0008150.2	Qrob_H2.3_Sc0000003
Qrob_T0008100.2	Qrob_H2.3_Sc0000003	Qrob_T0008070.2	Qrob_H2.3_Sc0000003
Qrob_T0008100.2	Qrob_H2.3_Sc0000003	Qrob_T0008130.2	Qrob_H2.3_Sc0000003
Qrob_T0008120.2	Qrob_H2.3_Sc0000003	Qrob_T0008160.2	Qrob_H2.3_Sc0000003
Qrob_T0008140.2	Qrob_H2.3_Sc0000003	Qrob_T0008160.2	Qrob_H2.3_Sc0000003
Qrob_T0008170.2	Qrob_H2.3_Sc0000003	Qrob_T0008190.2	Qrob_H2.3_Sc0000003
Qrob_T0008170.2	Qrob_H2.3_Sc0000003	Qrob_T0008210.2	Qrob_H2.3_Sc0000003
Qrob_T0008180.2	Qrob_H2.3_Sc0000003	Qrob_T0008190.2	Qrob_H2.3_Sc0000003
Qrob_T0008190.2	Qrob_H2.3_Sc0000003	Qrob_T0008200.2	Qrob_H2.3_Sc0000003
Qrob_T0008190.2	Qrob_H2.3_Sc0000003	Qrob_T0008210.2	Qrob_H2.3_Sc0000003
Qrob_T0008200.2	Qrob_H2.3_Sc0000003	Qrob_T0008180.2	Qrob_H2.3_Sc0000003
Qrob_T0008200.2	Qrob_H2.3_Sc0000003	Qrob_T0008210.2	Qrob_H2.3_Sc0000003
Qrob_T0008210.2	Qrob_H2.3_Sc0000003	Qrob_T0008180.2	Qrob_H2.3_Sc0000003
Qrob_T0076190.2	Qrob_H2.3_Sc0000003	Qrob_T0102220.2	Qrob_H2.3_Sc0000003
Qrob_T0076200.2	Qrob_H2.3_Sc0000003	Qrob_T0102210.2	Qrob_H2.3_Sc0000003
Qrob_T0102220.2	Qrob_H2.3_Sc0000003	Qrob_T0102240.2	Qrob_H2.3_Sc0000003
Qrob_T0102240.2	Qrob_H2.3_Sc0000003	Qrob_T0076190.2	Qrob_H2.3_Sc0000003
Qrob_T0102380.2	Qrob_H2.3_Sc0000003	Qrob_T0102370.2	Qrob_H2.3_Sc0000003
Qrob_T0219710.2	Qrob_H2.3_Sc0000003	Qrob_T0219730.2	Qrob_H2.3_Sc0000003
Qrob_T0219710.2	Qrob_H2.3_Sc0000003	Qrob_T0006650.2	Qrob_H2.3_Sc0000003
Qrob_T0219710.2	Qrob_H2.3_Sc0000003	Qrob_T0219660.2	Qrob_H2.3_Sc0000003
Qrob_T0219710.2	Qrob_H2.3_Sc0000003	Qrob_T0219720.2	Qrob_H2.3_Sc0000003
Qrob_T0219720.2	Qrob_H2.3_Sc0000003	Qrob_T0006640.2	Qrob_H2.3_Sc0000003
Qrob_T0219720.2	Qrob_H2.3_Sc0000003	Qrob_T0006650.2	Qrob_H2.3_Sc0000003
Qrob_T0219730.2	Qrob_H2.3_Sc0000003	Qrob_T0219720.2	Qrob_H2.3_Sc0000003
Qrob_T0219730.2	Qrob_H2.3_Sc0000003	Qrob_T0006640.2	Qrob_H2.3_Sc0000003
Qrob_T0219730.2	Qrob_H2.3_Sc0000003	Qrob_T0006650.2	Qrob_H2.3_Sc0000003
Qrob_T0365260.2	Qrob_H2.3_Sc0000003	Qrob_T0365250.2	Qrob_H2.3_Sc0000003
Qrob_T0365320.2	Qrob_H2.3_Sc0000003	Qrob_T0365290.2	Qrob_H2.3_Sc0000003
Qrob_T0365340.2	Qrob_H2.3_Sc0000003	Qrob_T0365380.2	Qrob_H2.3_Sc0000003
Qrob_T0365380.2	Qrob_H2.3_Sc0000003	Qrob_T0365290.2	Qrob_H2.3_Sc0000003
Qrob_T0423310.2	Qrob_H2.3_Sc0000003	Qrob_T0423330.2	Qrob_H2.3_Sc0000003
Qrob_T0423340.2	Qrob_H2.3_Sc0000003	Qrob_T0423320.2	Qrob_H2.3_Sc0000003
Qrob_T0423350.2	Qrob_H2.3_Sc0000003	Qrob_T0423310.2	Qrob_H2.3_Sc0000003
Qrob_T0423350.2	Qrob_H2.3_Sc0000003	Qrob_T0423330.2	Qrob_H2.3_Sc0000003
Qrob_T0069190.2	Qrob_H2.3_Sc0000004	Qrob_T0069200.2	Qrob_H2.3_Sc0000004
Qrob_T0069290.2	Qrob_H2.3_Sc0000004	Qrob_T0069320.2	Qrob_H2.3_Sc0000004
Qrob_T0069310.2	Qrob_H2.3_Sc0000004	Qrob_T0069340.2	Qrob_H2.3_Sc0000004
Qrob_T0069310.2	Qrob_H2.3_Sc0000004	Qrob_T0069290.2	Qrob_H2.3_Sc0000004
Qrob_T0069320.2	Qrob_H2.3_Sc0000004	Qrob_T0069310.2	Qrob_H2.3_Sc0000004
Qrob_T0069340.2	Qrob_H2.3_Sc0000004	Qrob_T0069320.2	Qrob_H2.3_Sc0000004
Qrob_T0069340.2	Qrob_H2.3_Sc0000004	Qrob_T0069290.2	Qrob_H2.3_Sc0000004
Qrob_T0069760.2	Qrob_H2.3_Sc0000004	Qrob_T0485030.2	Qrob_H2.3_Sc0000004
Qrob_T0069760.2	Qrob_H2.3_Sc0000004	Qrob_T0485040.2	Qrob_H2.3_Sc0000004
Qrob_T0069770.2	Qrob_H2.3_Sc0000004	Qrob_T0069820.2	Qrob_H2.3_Sc0000004
Qrob_T0069780.2	Qrob_H2.3_Sc0000004	Qrob_T0069750.2	Qrob_H2.3_Sc0000004
Qrob_T0069790.2	Qrob_H2.3_Sc0000004	Qrob_T0069760.2	Qrob_H2.3_Sc0000004
Qrob_T0069790.2	Qrob_H2.3_Sc0000004	Qrob_T0069810.2	Qrob_H2.3_Sc0000004
Qrob_T0069810.2	Qrob_H2.3_Sc0000004	Qrob_T0069760.2	Qrob_H2.3_Sc0000004
Qrob_T0069820.2	Qrob_H2.3_Sc0000004	Qrob_T0069890.2	Qrob_H2.3_Sc0000004
Qrob_T0069840.2	Qrob_H2.3_Sc0000004	Qrob_T0069820.2	Qrob_H2.3_Sc0000004
Qrob_T0069890.2	Qrob_H2.3_Sc0000004	Qrob_T0069840.2	Qrob_H2.3_Sc0000004
Qrob_T0255240.2	Qrob_H2.3_Sc0000004	Qrob_T0255260.2	Qrob_H2.3_Sc0000004
Qrob_T0255280.2	Qrob_H2.3_Sc0000004	Qrob_T0255300.2	Qrob_H2.3_Sc0000004
Qrob_T0255280.2	Qrob_H2.3_Sc0000004	Qrob_T0255290.2	Qrob_H2.3_Sc0000004
Qrob_T0255300.2	Qrob_H2.3_Sc0000004	Qrob_T0255290.2	Qrob_H2.3_Sc0000004
Qrob_T0255450.2	Qrob_H2.3_Sc0000004	Qrob_T0255480.2	Qrob_H2.3_Sc0000004
Qrob_T0255450.2	Qrob_H2.3_Sc0000004	Qrob_T0255470.2	Qrob_H2.3_Sc0000004
Qrob_T0255450.2	Qrob_H2.3_Sc0000004	Qrob_T0255490.2	Qrob_H2.3_Sc0000004
Qrob_T0255460.2	Qrob_H2.3_Sc0000004	Qrob_T0255470.2	Qrob_H2.3_Sc0000004
Qrob_T0255460.2	Qrob_H2.3_Sc0000004	Qrob_T0255450.2	Qrob_H2.3_Sc0000004
Qrob_T0255460.2	Qrob_H2.3_Sc0000004	Qrob_T0255480.2	Qrob_H2.3_Sc0000004
Qrob_T0255460.2	Qrob_H2.3_Sc0000004	Qrob_T0255500.2	Qrob_H2.3_Sc0000004
Qrob_T0255480.2	Qrob_H2.3_Sc0000004	Qrob_T0255470.2	Qrob_H2.3_Sc0000004
Qrob_T0255480.2	Qrob_H2.3_Sc0000004	Qrob_T0255520.2	Qrob_H2.3_Sc0000004
Qrob_T0255490.2	Qrob_H2.3_Sc0000004	Qrob_T0255480.2	Qrob_H2.3_Sc0000004
Qrob_T0255490.2	Qrob_H2.3_Sc0000004	Qrob_T0255460.2	Qrob_H2.3_Sc0000004
Qrob_T0255490.2	Qrob_H2.3_Sc0000004	Qrob_T0255470.2	Qrob_H2.3_Sc0000004
Qrob_T0255490.2	Qrob_H2.3_Sc0000004	Qrob_T0255520.2	Qrob_H2.3_Sc0000004
Qrob_T0255490.2	Qrob_H2.3_Sc0000004	Qrob_T0255500.2	Qrob_H2.3_Sc0000004
Qrob_T0255500.2	Qrob_H2.3_Sc0000004	Qrob_T0255470.2	Qrob_H2.3_Sc0000004
Qrob_T0255500.2	Qrob_H2.3_Sc0000004	Qrob_T0255480.2	Qrob_H2.3_Sc0000004
Qrob_T0255520.2	Qrob_H2.3_Sc0000004	Qrob_T0255530.2	Qrob_H2.3_Sc0000004
Qrob_T0255520.2	Qrob_H2.3_Sc0000004	Qrob_T0255500.2	Qrob_H2.3_Sc0000004
Qrob_T0255530.2	Qrob_H2.3_Sc0000004	Qrob_T0255490.2	Qrob_H2.3_Sc0000004
Qrob_T0255530.2	Qrob_H2.3_Sc0000004	Qrob_T0255500.2	Qrob_H2.3_Sc0000004
Qrob_T0321140.2	Qrob_H2.3_Sc0000004	Qrob_T0321210.2	Qrob_H2.3_Sc0000004
Qrob_T0321210.2	Qrob_H2.3_Sc0000004	Qrob_T0321270.2	Qrob_H2.3_Sc0000004
Qrob_T0321240.2	Qrob_H2.3_Sc0000004	Qrob_T0321280.2	Qrob_H2.3_Sc0000004
Qrob_T0321250.2	Qrob_H2.3_Sc0000004	Qrob_T0321280.2	Qrob_H2.3_Sc0000004
Qrob_T0484910.2	Qrob_H2.3_Sc0000004	Qrob_T0484950.2	Qrob_H2.3_Sc0000004
Qrob_T0484910.2	Qrob_H2.3_Sc0000004	Qrob_T0484970.2	Qrob_H2.3_Sc0000004
Qrob_T0484910.2	Qrob_H2.3_Sc0000004	Qrob_T0484900.2	Qrob_H2.3_Sc0000004
Qrob_T0484940.2	Qrob_H2.3_Sc0000004	Qrob_T0484980.2	Qrob_H2.3_Sc0000004
Qrob_T0484950.2	Qrob_H2.3_Sc0000004	Qrob_T0484970.2	Qrob_H2.3_Sc0000004
Qrob_T0484950.2	Qrob_H2.3_Sc0000004	Qrob_T0484900.2	Qrob_H2.3_Sc0000004
Qrob_T0484980.2	Qrob_H2.3_Sc0000004	Qrob_T0485040.2	Qrob_H2.3_Sc0000004
Qrob_T0484980.2	Qrob_H2.3_Sc0000004	Qrob_T0484950.2	Qrob_H2.3_Sc0000004
Qrob_T0484980.2	Qrob_H2.3_Sc0000004	Qrob_T0485030.2	Qrob_H2.3_Sc0000004
Qrob_T0484980.2	Qrob_H2.3_Sc0000004	Qrob_T0484970.2	Qrob_H2.3_Sc0000004
Qrob_T0484990.2	Qrob_H2.3_Sc0000004	Qrob_T0485030.2	Qrob_H2.3_Sc0000004
Qrob_T0485020.2	Qrob_H2.3_Sc0000004	Qrob_T0485040.2	Qrob_H2.3_Sc0000004
Qrob_T0485030.2	Qrob_H2.3_Sc0000004	Qrob_T0484970.2	Qrob_H2.3_Sc0000004
Qrob_T0485040.2	Qrob_H2.3_Sc0000004	Qrob_T0485030.2	Qrob_H2.3_Sc0000004
Qrob_T0494370.2	Qrob_H2.3_Sc0000004	Qrob_T0494430.2	Qrob_H2.3_Sc0000004
Qrob_T0494390.2	Qrob_H2.3_Sc0000004	Qrob_T0069890.2	Qrob_H2.3_Sc0000004
Qrob_T0494390.2	Qrob_H2.3_Sc0000004	Qrob_T0494370.2	Qrob_H2.3_Sc0000004
Qrob_T0494410.2	Qrob_H2.3_Sc0000004	Qrob_T0494370.2	Qrob_H2.3_Sc0000004
Qrob_T0494430.2	Qrob_H2.3_Sc0000004	Qrob_T0069820.2	Qrob_H2.3_Sc0000004
Qrob_T0494430.2	Qrob_H2.3_Sc0000004	Qrob_T0069890.2	Qrob_H2.3_Sc0000004
Qrob_T0494430.2	Qrob_H2.3_Sc0000004	Qrob_T0069840.2	Qrob_H2.3_Sc0000004
Qrob_T0494430.2	Qrob_H2.3_Sc0000004	Qrob_T0494390.2	Qrob_H2.3_Sc0000004
Qrob_T0683230.2	Qrob_H2.3_Sc0000004	Qrob_T0683240.2	Qrob_H2.3_Sc0000004
Qrob_T0692280.2	Qrob_H2.3_Sc0000004	Qrob_T0692290.2	Qrob_H2.3_Sc0000004
Qrob_T0010580.2	Qrob_H2.3_Sc0000005	Qrob_T0010600.2	Qrob_H2.3_Sc0000005
Qrob_T0010700.2	Qrob_H2.3_Sc0000005	Qrob_T0010740.2	Qrob_H2.3_Sc0000005
Qrob_T0010700.2	Qrob_H2.3_Sc0000005	Qrob_T0010710.2	Qrob_H2.3_Sc0000005
Qrob_T0010710.2	Qrob_H2.3_Sc0000005	Qrob_T0010740.2	Qrob_H2.3_Sc0000005
Qrob_T0010710.2	Qrob_H2.3_Sc0000005	Qrob_T0010770.2	Qrob_H2.3_Sc0000005
Qrob_T0010720.2	Qrob_H2.3_Sc0000005	Qrob_T0010780.2	Qrob_H2.3_Sc0000005
Qrob_T0010720.2	Qrob_H2.3_Sc0000005	Qrob_T0010740.2	Qrob_H2.3_Sc0000005
Qrob_T0010720.2	Qrob_H2.3_Sc0000005	Qrob_T0010770.2	Qrob_H2.3_Sc0000005
Qrob_T0010720.2	Qrob_H2.3_Sc0000005	Qrob_T0010710.2	Qrob_H2.3_Sc0000005
Qrob_T0010720.2	Qrob_H2.3_Sc0000005	Qrob_T0010700.2	Qrob_H2.3_Sc0000005
Qrob_T0010720.2	Qrob_H2.3_Sc0000005	Qrob_T0010750.2	Qrob_H2.3_Sc0000005
Qrob_T0010740.2	Qrob_H2.3_Sc0000005	Qrob_T0010770.2	Qrob_H2.3_Sc0000005
Qrob_T0010750.2	Qrob_H2.3_Sc0000005	Qrob_T0010770.2	Qrob_H2.3_Sc0000005
Qrob_T0010750.2	Qrob_H2.3_Sc0000005	Qrob_T0010710.2	Qrob_H2.3_Sc0000005
Qrob_T0010750.2	Qrob_H2.3_Sc0000005	Qrob_T0010700.2	Qrob_H2.3_Sc0000005
Qrob_T0010750.2	Qrob_H2.3_Sc0000005	Qrob_T0010740.2	Qrob_H2.3_Sc0000005
Qrob_T0010780.2	Qrob_H2.3_Sc0000005	Qrob_T0010750.2	Qrob_H2.3_Sc0000005
Qrob_T0010780.2	Qrob_H2.3_Sc0000005	Qrob_T0010740.2	Qrob_H2.3_Sc0000005
Qrob_T0010780.2	Qrob_H2.3_Sc0000005	Qrob_T0010770.2	Qrob_H2.3_Sc0000005
Qrob_T0010860.2	Qrob_H2.3_Sc0000005	Qrob_T0010870.2	Qrob_H2.3_Sc0000005
Qrob_T0010890.2	Qrob_H2.3_Sc0000005	Qrob_T0010880.2	Qrob_H2.3_Sc0000005
Qrob_T0010900.2	Qrob_H2.3_Sc0000005	Qrob_T0010880.2	Qrob_H2.3_Sc0000005
Qrob_T0010900.2	Qrob_H2.3_Sc0000005	Qrob_T0010890.2	Qrob_H2.3_Sc0000005
Qrob_T0011060.2	Qrob_H2.3_Sc0000005	Qrob_T0537250.2	Qrob_H2.3_Sc0000005
Qrob_T0011060.2	Qrob_H2.3_Sc0000005	Qrob_T0537220.2	Qrob_H2.3_Sc0000005
Qrob_T0011260.2	Qrob_H2.3_Sc0000005	Qrob_T0537260.2	Qrob_H2.3_Sc0000005
Qrob_T0011260.2	Qrob_H2.3_Sc0000005	Qrob_T0011300.2	Qrob_H2.3_Sc0000005
Qrob_T0011270.2	Qrob_H2.3_Sc0000005	Qrob_T0011320.2	Qrob_H2.3_Sc0000005
Qrob_T0011280.2	Qrob_H2.3_Sc0000005	Qrob_T0011310.2	Qrob_H2.3_Sc0000005
Qrob_T0011280.2	Qrob_H2.3_Sc0000005	Qrob_T0011330.2	Qrob_H2.3_Sc0000005
Qrob_T0011300.2	Qrob_H2.3_Sc0000005	Qrob_T0011330.2	Qrob_H2.3_Sc0000005
Qrob_T0011300.2	Qrob_H2.3_Sc0000005	Qrob_T0011310.2	Qrob_H2.3_Sc0000005
Qrob_T0011300.2	Qrob_H2.3_Sc0000005	Qrob_T0011280.2	Qrob_H2.3_Sc0000005
Qrob_T0011310.2	Qrob_H2.3_Sc0000005	Qrob_T0011330.2	Qrob_H2.3_Sc0000005
Qrob_T0011310.2	Qrob_H2.3_Sc0000005	Qrob_T0011260.2	Qrob_H2.3_Sc0000005
Qrob_T0011320.2	Qrob_H2.3_Sc0000005	Qrob_T0011340.2	Qrob_H2.3_Sc0000005
Qrob_T0011330.2	Qrob_H2.3_Sc0000005	Qrob_T0011380.2	Qrob_H2.3_Sc0000005
Qrob_T0011380.2	Qrob_H2.3_Sc0000005	Qrob_T0011450.2	Qrob_H2.3_Sc0000005
Qrob_T0011430.2	Qrob_H2.3_Sc0000005	Qrob_T0011450.2	Qrob_H2.3_Sc0000005
Qrob_T0011430.2	Qrob_H2.3_Sc0000005	Qrob_T0011380.2	Qrob_H2.3_Sc0000005
Qrob_T0011430.2	Qrob_H2.3_Sc0000005	Qrob_T0011330.2	Qrob_H2.3_Sc0000005
Qrob_T0116130.2	Qrob_H2.3_Sc0000005	Qrob_T0116140.2	Qrob_H2.3_Sc0000005
Qrob_T0116130.2	Qrob_H2.3_Sc0000005	Qrob_T0116170.2	Qrob_H2.3_Sc0000005
Qrob_T0116130.2	Qrob_H2.3_Sc0000005	Qrob_T0116180.2	Qrob_H2.3_Sc0000005
Qrob_T0116140.2	Qrob_H2.3_Sc0000005	Qrob_T0116200.2	Qrob_H2.3_Sc0000005
Qrob_T0116140.2	Qrob_H2.3_Sc0000005	Qrob_T0116180.2	Qrob_H2.3_Sc0000005
Qrob_T0116150.2	Qrob_H2.3_Sc0000005	Qrob_T0116140.2	Qrob_H2.3_Sc0000005
Qrob_T0116150.2	Qrob_H2.3_Sc0000005	Qrob_T0116130.2	Qrob_H2.3_Sc0000005
Qrob_T0116170.2	Qrob_H2.3_Sc0000005	Qrob_T0116140.2	Qrob_H2.3_Sc0000005
Qrob_T0116170.2	Qrob_H2.3_Sc0000005	Qrob_T0116180.2	Qrob_H2.3_Sc0000005
Qrob_T0116170.2	Qrob_H2.3_Sc0000005	Qrob_T0116150.2	Qrob_H2.3_Sc0000005
Qrob_T0116180.2	Qrob_H2.3_Sc0000005	Qrob_T0116150.2	Qrob_H2.3_Sc0000005
Qrob_T0116200.2	Qrob_H2.3_Sc0000005	Qrob_T0116170.2	Qrob_H2.3_Sc0000005
Qrob_T0116200.2	Qrob_H2.3_Sc0000005	Qrob_T0116180.2	Qrob_H2.3_Sc0000005
Qrob_T0116200.2	Qrob_H2.3_Sc0000005	Qrob_T0116150.2	Qrob_H2.3_Sc0000005
Qrob_T0174080.2	Qrob_H2.3_Sc0000005	Qrob_T0308580.2	Qrob_H2.3_Sc0000005
Qrob_T0243790.2	Qrob_H2.3_Sc0000005	Qrob_T0243820.2	Qrob_H2.3_Sc0000005
Qrob_T0243810.2	Qrob_H2.3_Sc0000005	Qrob_T0243790.2	Qrob_H2.3_Sc0000005
Qrob_T0243810.2	Qrob_H2.3_Sc0000005	Qrob_T0243820.2	Qrob_H2.3_Sc0000005
Qrob_T0537210.2	Qrob_H2.3_Sc0000005	Qrob_T0537260.2	Qrob_H2.3_Sc0000005
Qrob_T0537210.2	Qrob_H2.3_Sc0000005	Qrob_T0011060.2	Qrob_H2.3_Sc0000005
Qrob_T0537210.2	Qrob_H2.3_Sc0000005	Qrob_T0537250.2	Qrob_H2.3_Sc0000005
Qrob_T0537210.2	Qrob_H2.3_Sc0000005	Qrob_T0537220.2	Qrob_H2.3_Sc0000005
Qrob_T0537220.2	Qrob_H2.3_Sc0000005	Qrob_T0537250.2	Qrob_H2.3_Sc0000005
Qrob_T0537220.2	Qrob_H2.3_Sc0000005	Qrob_T0537260.2	Qrob_H2.3_Sc0000005
Qrob_T0537260.2	Qrob_H2.3_Sc0000005	Qrob_T0011060.2	Qrob_H2.3_Sc0000005
Qrob_T0537260.2	Qrob_H2.3_Sc0000005	Qrob_T0537250.2	Qrob_H2.3_Sc0000005
Qrob_T0537300.2	Qrob_H2.3_Sc0000005	Qrob_T0011210.2	Qrob_H2.3_Sc0000005
Qrob_T0005790.2	Qrob_H2.3_Sc0000006	Qrob_T0005800.2	Qrob_H2.3_Sc0000006
Qrob_T0047220.2	Qrob_H2.3_Sc0000006	Qrob_T0047200.2	Qrob_H2.3_Sc0000006
Qrob_T0329760.2	Qrob_H2.3_Sc0000006	Qrob_T0329750.2	Qrob_H2.3_Sc0000006
Qrob_T0032650.2	Qrob_H2.3_Sc0000007	Qrob_T0032670.2	Qrob_H2.3_Sc0000007
Qrob_T0032650.2	Qrob_H2.3_Sc0000007	Qrob_T0032680.2	Qrob_H2.3_Sc0000007
Qrob_T0032660.2	Qrob_H2.3_Sc0000007	Qrob_T0032640.2	Qrob_H2.3_Sc0000007
Qrob_T0032670.2	Qrob_H2.3_Sc0000007	Qrob_T0032640.2	Qrob_H2.3_Sc0000007
Qrob_T0032670.2	Qrob_H2.3_Sc0000007	Qrob_T0032660.2	Qrob_H2.3_Sc0000007
Qrob_T0032680.2	Qrob_H2.3_Sc0000007	Qrob_T0032670.2	Qrob_H2.3_Sc0000007
Qrob_T0032690.2	Qrob_H2.3_Sc0000007	Qrob_T0032720.2	Qrob_H2.3_Sc0000007
Qrob_T0032690.2	Qrob_H2.3_Sc0000007	Qrob_T0032660.2	Qrob_H2.3_Sc0000007
Qrob_T0032690.2	Qrob_H2.3_Sc0000007	Qrob_T0032670.2	Qrob_H2.3_Sc0000007
Qrob_T0032700.2	Qrob_H2.3_Sc0000007	Qrob_T0032730.2	Qrob_H2.3_Sc0000007
Qrob_T0032700.2	Qrob_H2.3_Sc0000007	Qrob_T0032680.2	Qrob_H2.3_Sc0000007
Qrob_T0032700.2	Qrob_H2.3_Sc0000007	Qrob_T0032670.2	Qrob_H2.3_Sc0000007
Qrob_T0032710.2	Qrob_H2.3_Sc0000007	Qrob_T0032690.2	Qrob_H2.3_Sc0000007
Qrob_T0032710.2	Qrob_H2.3_Sc0000007	Qrob_T0032670.2	Qrob_H2.3_Sc0000007
Qrob_T0032710.2	Qrob_H2.3_Sc0000007	Qrob_T0032720.2	Qrob_H2.3_Sc0000007
Qrob_T0032730.2	Qrob_H2.3_Sc0000007	Qrob_T0032710.2	Qrob_H2.3_Sc0000007
Qrob_T0032760.2	Qrob_H2.3_Sc0000007	Qrob_T0032810.2	Qrob_H2.3_Sc0000007
Qrob_T0032830.2	Qrob_H2.3_Sc0000007	Qrob_T0032810.2	Qrob_H2.3_Sc0000007
Qrob_T0032830.2	Qrob_H2.3_Sc0000007	Qrob_T0032760.2	Qrob_H2.3_Sc0000007
Qrob_T0032960.2	Qrob_H2.3_Sc0000007	Qrob_T0032980.2	Qrob_H2.3_Sc0000007
Qrob_T0032960.2	Qrob_H2.3_Sc0000007	Qrob_T0032970.2	Qrob_H2.3_Sc0000007
Qrob_T0032960.2	Qrob_H2.3_Sc0000007	Qrob_T0032930.2	Qrob_H2.3_Sc0000007
Qrob_T0032970.2	Qrob_H2.3_Sc0000007	Qrob_T0032980.2	Qrob_H2.3_Sc0000007
Qrob_T0032970.2	Qrob_H2.3_Sc0000007	Qrob_T0032930.2	Qrob_H2.3_Sc0000007
Qrob_T0033000.2	Qrob_H2.3_Sc0000007	Qrob_T0033020.2	Qrob_H2.3_Sc0000007
Qrob_T0033010.2	Qrob_H2.3_Sc0000007	Qrob_T0033020.2	Qrob_H2.3_Sc0000007
Qrob_T0033170.2	Qrob_H2.3_Sc0000007	Qrob_T0033160.2	Qrob_H2.3_Sc0000007
Qrob_T0033240.2	Qrob_H2.3_Sc0000007	Qrob_T0033250.2	Qrob_H2.3_Sc0000007
Qrob_T0033240.2	Qrob_H2.3_Sc0000007	Qrob_T0033300.2	Qrob_H2.3_Sc0000007
Qrob_T0033240.2	Qrob_H2.3_Sc0000007	Qrob_T0033290.2	Qrob_H2.3_Sc0000007
Qrob_T0033240.2	Qrob_H2.3_Sc0000007	Qrob_T0033260.2	Qrob_H2.3_Sc0000007
Qrob_T0033250.2	Qrob_H2.3_Sc0000007	Qrob_T0033310.2	Qrob_H2.3_Sc0000007
Qrob_T0033250.2	Qrob_H2.3_Sc0000007	Qrob_T0033290.2	Qrob_H2.3_Sc0000007
Qrob_T0033260.2	Qrob_H2.3_Sc0000007	Qrob_T0033330.2	Qrob_H2.3_Sc0000007
Qrob_T0033260.2	Qrob_H2.3_Sc0000007	Qrob_T0033310.2	Qrob_H2.3_Sc0000007
Qrob_T0033260.2	Qrob_H2.3_Sc0000007	Qrob_T0033290.2	Qrob_H2.3_Sc0000007
Qrob_T0033260.2	Qrob_H2.3_Sc0000007	Qrob_T0033250.2	Qrob_H2.3_Sc0000007
Qrob_T0033290.2	Qrob_H2.3_Sc0000007	Qrob_T0033310.2	Qrob_H2.3_Sc0000007
Qrob_T0033290.2	Qrob_H2.3_Sc0000007	Qrob_T0033300.2	Qrob_H2.3_Sc0000007
Qrob_T0033290.2	Qrob_H2.3_Sc0000007	Qrob_T0033330.2	Qrob_H2.3_Sc0000007
Qrob_T0033300.2	Qrob_H2.3_Sc0000007	Qrob_T0033360.2	Qrob_H2.3_Sc0000007
Qrob_T0033300.2	Qrob_H2.3_Sc0000007	Qrob_T0033350.2	Qrob_H2.3_Sc0000007
Qrob_T0033300.2	Qrob_H2.3_Sc0000007	Qrob_T0033310.2	Qrob_H2.3_Sc0000007
Qrob_T0033300.2	Qrob_H2.3_Sc0000007	Qrob_T0033250.2	Qrob_H2.3_Sc0000007
Qrob_T0033300.2	Qrob_H2.3_Sc0000007	Qrob_T0033260.2	Qrob_H2.3_Sc0000007
Qrob_T0033310.2	Qrob_H2.3_Sc0000007	Qrob_T0033360.2	Qrob_H2.3_Sc0000007
Qrob_T0033310.2	Qrob_H2.3_Sc0000007	Qrob_T0033330.2	Qrob_H2.3_Sc0000007
Qrob_T0033330.2	Qrob_H2.3_Sc0000007	Qrob_T0033300.2	Qrob_H2.3_Sc0000007
Qrob_T0033330.2	Qrob_H2.3_Sc0000007	Qrob_T0033350.2	Qrob_H2.3_Sc0000007
Qrob_T0033350.2	Qrob_H2.3_Sc0000007	Qrob_T0033290.2	Qrob_H2.3_Sc0000007
Qrob_T0033350.2	Qrob_H2.3_Sc0000007	Qrob_T0033370.2	Qrob_H2.3_Sc0000007
Qrob_T0033350.2	Qrob_H2.3_Sc0000007	Qrob_T0033360.2	Qrob_H2.3_Sc0000007
Qrob_T0033350.2	Qrob_H2.3_Sc0000007	Qrob_T0033310.2	Qrob_H2.3_Sc0000007
Qrob_T0033360.2	Qrob_H2.3_Sc0000007	Qrob_T0033330.2	Qrob_H2.3_Sc0000007
Qrob_T0033360.2	Qrob_H2.3_Sc0000007	Qrob_T0033370.2	Qrob_H2.3_Sc0000007
Qrob_T0033370.2	Qrob_H2.3_Sc0000007	Qrob_T0033330.2	Qrob_H2.3_Sc0000007
Qrob_T0033370.2	Qrob_H2.3_Sc0000007	Qrob_T0033310.2	Qrob_H2.3_Sc0000007
Qrob_T0033550.2	Qrob_H2.3_Sc0000007	Qrob_T0033560.2	Qrob_H2.3_Sc0000007
Qrob_T0033560.2	Qrob_H2.3_Sc0000007	Qrob_T0033570.2	Qrob_H2.3_Sc0000007
Qrob_T0033570.2	Qrob_H2.3_Sc0000007	Qrob_T0033620.2	Qrob_H2.3_Sc0000007
Qrob_T0033570.2	Qrob_H2.3_Sc0000007	Qrob_T0033600.2	Qrob_H2.3_Sc0000007
Qrob_T0033570.2	Qrob_H2.3_Sc0000007	Qrob_T0033550.2	Qrob_H2.3_Sc0000007
Qrob_T0033600.2	Qrob_H2.3_Sc0000007	Qrob_T0033620.2	Qrob_H2.3_Sc0000007
Qrob_T0033600.2	Qrob_H2.3_Sc0000007	Qrob_T0033550.2	Qrob_H2.3_Sc0000007
Qrob_T0033600.2	Qrob_H2.3_Sc0000007	Qrob_T0033560.2	Qrob_H2.3_Sc0000007
Qrob_T0033600.2	Qrob_H2.3_Sc0000007	Qrob_T0033630.2	Qrob_H2.3_Sc0000007
Qrob_T0033600.2	Qrob_H2.3_Sc0000007	Qrob_T0033650.2	Qrob_H2.3_Sc0000007
Qrob_T0033610.2	Qrob_H2.3_Sc0000007	Qrob_T0033550.2	Qrob_H2.3_Sc0000007
Qrob_T0033610.2	Qrob_H2.3_Sc0000007	Qrob_T0033670.2	Qrob_H2.3_Sc0000007
Qrob_T0033610.2	Qrob_H2.3_Sc0000007	Qrob_T0033650.2	Qrob_H2.3_Sc0000007
Qrob_T0033610.2	Qrob_H2.3_Sc0000007	Qrob_T0033560.2	Qrob_H2.3_Sc0000007
Qrob_T0033610.2	Qrob_H2.3_Sc0000007	Qrob_T0033630.2	Qrob_H2.3_Sc0000007
Qrob_T0033620.2	Qrob_H2.3_Sc0000007	Qrob_T0033670.2	Qrob_H2.3_Sc0000007
Qrob_T0033620.2	Qrob_H2.3_Sc0000007	Qrob_T0033560.2	Qrob_H2.3_Sc0000007
Qrob_T0033620.2	Qrob_H2.3_Sc0000007	Qrob_T0033610.2	Qrob_H2.3_Sc0000007
Qrob_T0033620.2	Qrob_H2.3_Sc0000007	Qrob_T0033650.2	Qrob_H2.3_Sc0000007
Qrob_T0033630.2	Qrob_H2.3_Sc0000007	Qrob_T0033670.2	Qrob_H2.3_Sc0000007
Qrob_T0033630.2	Qrob_H2.3_Sc0000007	Qrob_T0033680.2	Qrob_H2.3_Sc0000007
Qrob_T0033630.2	Qrob_H2.3_Sc0000007	Qrob_T0033620.2	Qrob_H2.3_Sc0000007
Qrob_T0033630.2	Qrob_H2.3_Sc0000007	Qrob_T0033570.2	Qrob_H2.3_Sc0000007
Qrob_T0033630.2	Qrob_H2.3_Sc0000007	Qrob_T0033650.2	Qrob_H2.3_Sc0000007
Qrob_T0033650.2	Qrob_H2.3_Sc0000007	Qrob_T0033670.2	Qrob_H2.3_Sc0000007
Qrob_T0033670.2	Qrob_H2.3_Sc0000007	Qrob_T0033680.2	Qrob_H2.3_Sc0000007
Qrob_T0033680.2	Qrob_H2.3_Sc0000007	Qrob_T0033650.2	Qrob_H2.3_Sc0000007
Qrob_T0033680.2	Qrob_H2.3_Sc0000007	Qrob_T0033620.2	Qrob_H2.3_Sc0000007
Qrob_T0034060.2	Qrob_H2.3_Sc0000007	Qrob_T0034100.2	Qrob_H2.3_Sc0000007
Qrob_T0034060.2	Qrob_H2.3_Sc0000007	Qrob_T0034090.2	Qrob_H2.3_Sc0000007
Qrob_T0034060.2	Qrob_H2.3_Sc0000007	Qrob_T0034120.2	Qrob_H2.3_Sc0000007
Qrob_T0034090.2	Qrob_H2.3_Sc0000007	Qrob_T0034120.2	Qrob_H2.3_Sc0000007
Qrob_T0034090.2	Qrob_H2.3_Sc0000007	Qrob_T0034100.2	Qrob_H2.3_Sc0000007
Qrob_T0034100.2	Qrob_H2.3_Sc0000007	Qrob_T0488570.2	Qrob_H2.3_Sc0000007
Qrob_T0034100.2	Qrob_H2.3_Sc0000007	Qrob_T0034120.2	Qrob_H2.3_Sc0000007
Qrob_T0034110.2	Qrob_H2.3_Sc0000007	Qrob_T0034060.2	Qrob_H2.3_Sc0000007
Qrob_T0034110.2	Qrob_H2.3_Sc0000007	Qrob_T0034090.2	Qrob_H2.3_Sc0000007
Qrob_T0034110.2	Qrob_H2.3_Sc0000007	Qrob_T0488570.2	Qrob_H2.3_Sc0000007
Qrob_T0034110.2	Qrob_H2.3_Sc0000007	Qrob_T0034100.2	Qrob_H2.3_Sc0000007
Qrob_T0034110.2	Qrob_H2.3_Sc0000007	Qrob_T0034120.2	Qrob_H2.3_Sc0000007
Qrob_T0257520.2	Qrob_H2.3_Sc0000007	Qrob_T0257550.2	Qrob_H2.3_Sc0000007
Qrob_T0257770.2	Qrob_H2.3_Sc0000007	Qrob_T0257670.2	Qrob_H2.3_Sc0000007
Qrob_T0488560.2	Qrob_H2.3_Sc0000007	Qrob_T0488590.2	Qrob_H2.3_Sc0000007
Qrob_T0488570.2	Qrob_H2.3_Sc0000007	Qrob_T0034120.2	Qrob_H2.3_Sc0000007
Qrob_T0488580.2	Qrob_H2.3_Sc0000007	Qrob_T0034120.2	Qrob_H2.3_Sc0000007
Qrob_T0488600.2	Qrob_H2.3_Sc0000007	Qrob_T0488570.2	Qrob_H2.3_Sc0000007
Qrob_T0488620.2	Qrob_H2.3_Sc0000007	Qrob_T0488650.2	Qrob_H2.3_Sc0000007
Qrob_T0488630.2	Qrob_H2.3_Sc0000007	Qrob_T0488650.2	Qrob_H2.3_Sc0000007
Qrob_T0488630.2	Qrob_H2.3_Sc0000007	Qrob_T0488660.2	Qrob_H2.3_Sc0000007
Qrob_T0488650.2	Qrob_H2.3_Sc0000007	Qrob_T0488660.2	Qrob_H2.3_Sc0000007
Qrob_T0488660.2	Qrob_H2.3_Sc0000007	Qrob_T0488620.2	Qrob_H2.3_Sc0000007
Qrob_T0643380.2	Qrob_H2.3_Sc0000007	Qrob_T0643370.2	Qrob_H2.3_Sc0000007
Qrob_T0002430.2	Qrob_H2.3_Sc0000008	Qrob_T0002410.2	Qrob_H2.3_Sc0000008
Qrob_T0002760.2	Qrob_H2.3_Sc0000008	Qrob_T0002810.2	Qrob_H2.3_Sc0000008
Qrob_T0002760.2	Qrob_H2.3_Sc0000008	Qrob_T0002790.2	Qrob_H2.3_Sc0000008
Qrob_T0002810.2	Qrob_H2.3_Sc0000008	Qrob_T0002790.2	Qrob_H2.3_Sc0000008
Qrob_T0002880.2	Qrob_H2.3_Sc0000008	Qrob_T0002930.2	Qrob_H2.3_Sc0000008
Qrob_T0002880.2	Qrob_H2.3_Sc0000008	Qrob_T0002840.2	Qrob_H2.3_Sc0000008
Qrob_T0003140.2	Qrob_H2.3_Sc0000008	Qrob_T0003230.2	Qrob_H2.3_Sc0000008
Qrob_T0003160.2	Qrob_H2.3_Sc0000008	Qrob_T0353960.2	Qrob_H2.3_Sc0000008
Qrob_T0003160.2	Qrob_H2.3_Sc0000008	Qrob_T0353950.2	Qrob_H2.3_Sc0000008
Qrob_T0003210.2	Qrob_H2.3_Sc0000008	Qrob_T0003140.2	Qrob_H2.3_Sc0000008
Qrob_T0003210.2	Qrob_H2.3_Sc0000008	Qrob_T0003230.2	Qrob_H2.3_Sc0000008
Qrob_T0003410.2	Qrob_H2.3_Sc0000008	Qrob_T0003420.2	Qrob_H2.3_Sc0000008
Qrob_T0003510.2	Qrob_H2.3_Sc0000008	Qrob_T0003540.2	Qrob_H2.3_Sc0000008
Qrob_T0003530.2	Qrob_H2.3_Sc0000008	Qrob_T0003480.2	Qrob_H2.3_Sc0000008
Qrob_T0003550.2	Qrob_H2.3_Sc0000008	Qrob_T0003530.2	Qrob_H2.3_Sc0000008
Qrob_T0003550.2	Qrob_H2.3_Sc0000008	Qrob_T0003630.2	Qrob_H2.3_Sc0000008
Qrob_T0003580.2	Qrob_H2.3_Sc0000008	Qrob_T0003540.2	Qrob_H2.3_Sc0000008
Qrob_T0003580.2	Qrob_H2.3_Sc0000008	Qrob_T0003590.2	Qrob_H2.3_Sc0000008
Qrob_T0003580.2	Qrob_H2.3_Sc0000008	Qrob_T0003510.2	Qrob_H2.3_Sc0000008
Qrob_T0003590.2	Qrob_H2.3_Sc0000008	Qrob_T0003540.2	Qrob_H2.3_Sc0000008
Qrob_T0003610.2	Qrob_H2.3_Sc0000008	Qrob_T0003550.2	Qrob_H2.3_Sc0000008
Qrob_T0003610.2	Qrob_H2.3_Sc0000008	Qrob_T0003640.2	Qrob_H2.3_Sc0000008
Qrob_T0003630.2	Qrob_H2.3_Sc0000008	Qrob_T0003610.2	Qrob_H2.3_Sc0000008
Qrob_T0003640.2	Qrob_H2.3_Sc0000008	Qrob_T0003630.2	Qrob_H2.3_Sc0000008
Qrob_T0004110.2	Qrob_H2.3_Sc0000008	Qrob_T0004120.2	Qrob_H2.3_Sc0000008
Qrob_T0004170.2	Qrob_H2.3_Sc0000008	Qrob_T0004160.2	Qrob_H2.3_Sc0000008
Qrob_T0004320.2	Qrob_H2.3_Sc0000008	Qrob_T0004350.2	Qrob_H2.3_Sc0000008
Qrob_T0004330.2	Qrob_H2.3_Sc0000008	Qrob_T0004360.2	Qrob_H2.3_Sc0000008
Qrob_T0353930.2	Qrob_H2.3_Sc0000008	Qrob_T0353960.2	Qrob_H2.3_Sc0000008
Qrob_T0353930.2	Qrob_H2.3_Sc0000008	Qrob_T0003160.2	Qrob_H2.3_Sc0000008
Qrob_T0353950.2	Qrob_H2.3_Sc0000008	Qrob_T0353960.2	Qrob_H2.3_Sc0000008
Qrob_T0353950.2	Qrob_H2.3_Sc0000008	Qrob_T0353930.2	Qrob_H2.3_Sc0000008
Qrob_T0353980.2	Qrob_H2.3_Sc0000008	Qrob_T0354010.2	Qrob_H2.3_Sc0000008
Qrob_T0354000.2	Qrob_H2.3_Sc0000008	Qrob_T0354020.2	Qrob_H2.3_Sc0000008
Qrob_T0354000.2	Qrob_H2.3_Sc0000008	Qrob_T0354030.2	Qrob_H2.3_Sc0000008
Qrob_T0354030.2	Qrob_H2.3_Sc0000008	Qrob_T0354020.2	Qrob_H2.3_Sc0000008
Qrob_T0354090.2	Qrob_H2.3_Sc0000008	Qrob_T0354130.2	Qrob_H2.3_Sc0000008
Qrob_T0354110.2	Qrob_H2.3_Sc0000008	Qrob_T0354080.2	Qrob_H2.3_Sc0000008
Qrob_T0458280.2	Qrob_H2.3_Sc0000008	Qrob_T0458340.2	Qrob_H2.3_Sc0000008
Qrob_T0458280.2	Qrob_H2.3_Sc0000008	Qrob_T0458310.2	Qrob_H2.3_Sc0000008
Qrob_T0458280.2	Qrob_H2.3_Sc0000008	Qrob_T0458290.2	Qrob_H2.3_Sc0000008
Qrob_T0458290.2	Qrob_H2.3_Sc0000008	Qrob_T0458350.2	Qrob_H2.3_Sc0000008
Qrob_T0458310.2	Qrob_H2.3_Sc0000008	Qrob_T0458360.2	Qrob_H2.3_Sc0000008
Qrob_T0458340.2	Qrob_H2.3_Sc0000008	Qrob_T0458380.2	Qrob_H2.3_Sc0000008
Qrob_T0458340.2	Qrob_H2.3_Sc0000008	Qrob_T0458290.2	Qrob_H2.3_Sc0000008
Qrob_T0458340.2	Qrob_H2.3_Sc0000008	Qrob_T0458310.2	Qrob_H2.3_Sc0000008
Qrob_T0458340.2	Qrob_H2.3_Sc0000008	Qrob_T0458350.2	Qrob_H2.3_Sc0000008
Qrob_T0458350.2	Qrob_H2.3_Sc0000008	Qrob_T0458310.2	Qrob_H2.3_Sc0000008
Qrob_T0458350.2	Qrob_H2.3_Sc0000008	Qrob_T0458380.2	Qrob_H2.3_Sc0000008
Qrob_T0458350.2	Qrob_H2.3_Sc0000008	Qrob_T0458360.2	Qrob_H2.3_Sc0000008
Qrob_T0458360.2	Qrob_H2.3_Sc0000008	Qrob_T0458340.2	Qrob_H2.3_Sc0000008
Qrob_T0458360.2	Qrob_H2.3_Sc0000008	Qrob_T0458380.2	Qrob_H2.3_Sc0000008
Qrob_T0458370.2	Qrob_H2.3_Sc0000008	Qrob_T0458340.2	Qrob_H2.3_Sc0000008
Qrob_T0458370.2	Qrob_H2.3_Sc0000008	Qrob_T0458350.2	Qrob_H2.3_Sc0000008
Qrob_T0458370.2	Qrob_H2.3_Sc0000008	Qrob_T0458360.2	Qrob_H2.3_Sc0000008
Qrob_T0513250.2	Qrob_H2.3_Sc0000008	Qrob_T0513280.2	Qrob_H2.3_Sc0000008
Qrob_T0513260.2	Qrob_H2.3_Sc0000008	Qrob_T0513290.2	Qrob_H2.3_Sc0000008
Qrob_T0513270.2	Qrob_H2.3_Sc0000008	Qrob_T0513300.2	Qrob_H2.3_Sc0000008
Qrob_T0133750.2	Qrob_H2.3_Sc0000009	Qrob_T0133810.2	Qrob_H2.3_Sc0000009
Qrob_T0133750.2	Qrob_H2.3_Sc0000009	Qrob_T0133770.2	Qrob_H2.3_Sc0000009
Qrob_T0133750.2	Qrob_H2.3_Sc0000009	Qrob_T0133800.2	Qrob_H2.3_Sc0000009
Qrob_T0133770.2	Qrob_H2.3_Sc0000009	Qrob_T0133810.2	Qrob_H2.3_Sc0000009
Qrob_T0133770.2	Qrob_H2.3_Sc0000009	Qrob_T0133800.2	Qrob_H2.3_Sc0000009
Qrob_T0133790.2	Qrob_H2.3_Sc0000009	Qrob_T0133740.2	Qrob_H2.3_Sc0000009
Qrob_T0133810.2	Qrob_H2.3_Sc0000009	Qrob_T0133800.2	Qrob_H2.3_Sc0000009
Qrob_T0133840.2	Qrob_H2.3_Sc0000009	Qrob_T0133850.2	Qrob_H2.3_Sc0000009
Qrob_T0286810.2	Qrob_H2.3_Sc0000009	Qrob_T0286830.2	Qrob_H2.3_Sc0000009
Qrob_T0286810.2	Qrob_H2.3_Sc0000009	Qrob_T0286790.2	Qrob_H2.3_Sc0000009
Qrob_T0286820.2	Qrob_H2.3_Sc0000009	Qrob_T0286810.2	Qrob_H2.3_Sc0000009
Qrob_T0286830.2	Qrob_H2.3_Sc0000009	Qrob_T0286850.2	Qrob_H2.3_Sc0000009
Qrob_T0286920.2	Qrob_H2.3_Sc0000009	Qrob_T0286940.2	Qrob_H2.3_Sc0000009
Qrob_T0286930.2	Qrob_H2.3_Sc0000009	Qrob_T0286940.2	Qrob_H2.3_Sc0000009
Qrob_T0286930.2	Qrob_H2.3_Sc0000009	Qrob_T0286920.2	Qrob_H2.3_Sc0000009
Qrob_T0389560.2	Qrob_H2.3_Sc0000009	Qrob_T0389580.2	Qrob_H2.3_Sc0000009
Qrob_T0389660.2	Qrob_H2.3_Sc0000009	Qrob_T0389640.2	Qrob_H2.3_Sc0000009
Qrob_T0389720.2	Qrob_H2.3_Sc0000009	Qrob_T0389740.2	Qrob_H2.3_Sc0000009
Qrob_T0403550.2	Qrob_H2.3_Sc0000009	Qrob_T0677880.2	Qrob_H2.3_Sc0000009
Qrob_T0403550.2	Qrob_H2.3_Sc0000009	Qrob_T0677900.2	Qrob_H2.3_Sc0000009
Qrob_T0563400.2	Qrob_H2.3_Sc0000009	Qrob_T0563460.2	Qrob_H2.3_Sc0000009
Qrob_T0563400.2	Qrob_H2.3_Sc0000009	Qrob_T0563410.2	Qrob_H2.3_Sc0000009
Qrob_T0563410.2	Qrob_H2.3_Sc0000009	Qrob_T0563440.2	Qrob_H2.3_Sc0000009
Qrob_T0563410.2	Qrob_H2.3_Sc0000009	Qrob_T0563460.2	Qrob_H2.3_Sc0000009
Qrob_T0563440.2	Qrob_H2.3_Sc0000009	Qrob_T0563460.2	Qrob_H2.3_Sc0000009
Qrob_T0563440.2	Qrob_H2.3_Sc0000009	Qrob_T0563400.2	Qrob_H2.3_Sc0000009
Qrob_T0677900.2	Qrob_H2.3_Sc0000009	Qrob_T0677880.2	Qrob_H2.3_Sc0000009
Qrob_T0054600.2	Qrob_H2.3_Sc0000010	Qrob_T0054640.2	Qrob_H2.3_Sc0000010
Qrob_T0054640.2	Qrob_H2.3_Sc0000010	Qrob_T0054750.2	Qrob_H2.3_Sc0000010
Qrob_T0054660.2	Qrob_H2.3_Sc0000010	Qrob_T0054700.2	Qrob_H2.3_Sc0000010
Qrob_T0054660.2	Qrob_H2.3_Sc0000010	Qrob_T0054600.2	Qrob_H2.3_Sc0000010
Qrob_T0054660.2	Qrob_H2.3_Sc0000010	Qrob_T0054640.2	Qrob_H2.3_Sc0000010
Qrob_T0054700.2	Qrob_H2.3_Sc0000010	Qrob_T0054750.2	Qrob_H2.3_Sc0000010
Qrob_T0054700.2	Qrob_H2.3_Sc0000010	Qrob_T0054640.2	Qrob_H2.3_Sc0000010
Qrob_T0054700.2	Qrob_H2.3_Sc0000010	Qrob_T0054600.2	Qrob_H2.3_Sc0000010
Qrob_T0054750.2	Qrob_H2.3_Sc0000010	Qrob_T0054660.2	Qrob_H2.3_Sc0000010
Qrob_T0054800.2	Qrob_H2.3_Sc0000010	Qrob_T0054840.2	Qrob_H2.3_Sc0000010
Qrob_T0054820.2	Qrob_H2.3_Sc0000010	Qrob_T0054800.2	Qrob_H2.3_Sc0000010
Qrob_T0054840.2	Qrob_H2.3_Sc0000010	Qrob_T0054820.2	Qrob_H2.3_Sc0000010
Qrob_T0055250.2	Qrob_H2.3_Sc0000010	Qrob_T0220300.2	Qrob_H2.3_Sc0000010
Qrob_T0055390.2	Qrob_H2.3_Sc0000010	Qrob_T0055400.2	Qrob_H2.3_Sc0000010
Qrob_T0055470.2	Qrob_H2.3_Sc0000010	Qrob_T0055450.2	Qrob_H2.3_Sc0000010
Qrob_T0208120.2	Qrob_H2.3_Sc0000010	Qrob_T0208130.2	Qrob_H2.3_Sc0000010
Qrob_T0208330.2	Qrob_H2.3_Sc0000010	Qrob_T0208400.2	Qrob_H2.3_Sc0000010
Qrob_T0208380.2	Qrob_H2.3_Sc0000010	Qrob_T0208400.2	Qrob_H2.3_Sc0000010
Qrob_T0208380.2	Qrob_H2.3_Sc0000010	Qrob_T0208330.2	Qrob_H2.3_Sc0000010
Qrob_T0208420.2	Qrob_H2.3_Sc0000010	Qrob_T0208460.2	Qrob_H2.3_Sc0000010
Qrob_T0208450.2	Qrob_H2.3_Sc0000010	Qrob_T0208500.2	Qrob_H2.3_Sc0000010
Qrob_T0208450.2	Qrob_H2.3_Sc0000010	Qrob_T0208380.2	Qrob_H2.3_Sc0000010
Qrob_T0208450.2	Qrob_H2.3_Sc0000010	Qrob_T0208400.2	Qrob_H2.3_Sc0000010
Qrob_T0208470.2	Qrob_H2.3_Sc0000010	Qrob_T0208500.2	Qrob_H2.3_Sc0000010
Qrob_T0208470.2	Qrob_H2.3_Sc0000010	Qrob_T0208450.2	Qrob_H2.3_Sc0000010
Qrob_T0208480.2	Qrob_H2.3_Sc0000010	Qrob_T0208430.2	Qrob_H2.3_Sc0000010
Qrob_T0208520.2	Qrob_H2.3_Sc0000010	Qrob_T0208500.2	Qrob_H2.3_Sc0000010
Qrob_T0208520.2	Qrob_H2.3_Sc0000010	Qrob_T0208460.2	Qrob_H2.3_Sc0000010
Qrob_T0208530.2	Qrob_H2.3_Sc0000010	Qrob_T0208570.2	Qrob_H2.3_Sc0000010
Qrob_T0208530.2	Qrob_H2.3_Sc0000010	Qrob_T0208480.2	Qrob_H2.3_Sc0000010
Qrob_T0208540.2	Qrob_H2.3_Sc0000010	Qrob_T0208590.2	Qrob_H2.3_Sc0000010
Qrob_T0208540.2	Qrob_H2.3_Sc0000010	Qrob_T0208520.2	Qrob_H2.3_Sc0000010
Qrob_T0208540.2	Qrob_H2.3_Sc0000010	Qrob_T0208500.2	Qrob_H2.3_Sc0000010
Qrob_T0208560.2	Qrob_H2.3_Sc0000010	Qrob_T0208600.2	Qrob_H2.3_Sc0000010
Qrob_T0208560.2	Qrob_H2.3_Sc0000010	Qrob_T0208520.2	Qrob_H2.3_Sc0000010
Qrob_T0208710.2	Qrob_H2.3_Sc0000010	Qrob_T0208730.2	Qrob_H2.3_Sc0000010
Qrob_T0208720.2	Qrob_H2.3_Sc0000010	Qrob_T0208710.2	Qrob_H2.3_Sc0000010
Qrob_T0208720.2	Qrob_H2.3_Sc0000010	Qrob_T0208730.2	Qrob_H2.3_Sc0000010
Qrob_T0208760.2	Qrob_H2.3_Sc0000010	Qrob_T0208800.2	Qrob_H2.3_Sc0000010
Qrob_T0208780.2	Qrob_H2.3_Sc0000010	Qrob_T0208750.2	Qrob_H2.3_Sc0000010
Qrob_T0278920.2	Qrob_H2.3_Sc0000010	Qrob_T0278940.2	Qrob_H2.3_Sc0000010
Qrob_T0278930.2	Qrob_H2.3_Sc0000010	Qrob_T0278950.2	Qrob_H2.3_Sc0000010
Qrob_T0279100.2	Qrob_H2.3_Sc0000010	Qrob_T0279110.2	Qrob_H2.3_Sc0000010
Qrob_T0737320.2	Qrob_H2.3_Sc0000010	Qrob_T0737340.2	Qrob_H2.3_Sc0000010
Qrob_T0737330.2	Qrob_H2.3_Sc0000010	Qrob_T0737340.2	Qrob_H2.3_Sc0000010
Qrob_T0737330.2	Qrob_H2.3_Sc0000010	Qrob_T0737320.2	Qrob_H2.3_Sc0000010
Qrob_T0183330.2	Qrob_H2.3_Sc0000011	Qrob_T0183370.2	Qrob_H2.3_Sc0000011
Qrob_T0183340.2	Qrob_H2.3_Sc0000011	Qrob_T0183330.2	Qrob_H2.3_Sc0000011
Qrob_T0183350.2	Qrob_H2.3_Sc0000011	Qrob_T0183370.2	Qrob_H2.3_Sc0000011
Qrob_T0183350.2	Qrob_H2.3_Sc0000011	Qrob_T0183400.2	Qrob_H2.3_Sc0000011
Qrob_T0183350.2	Qrob_H2.3_Sc0000011	Qrob_T0183330.2	Qrob_H2.3_Sc0000011
Qrob_T0183350.2	Qrob_H2.3_Sc0000011	Qrob_T0183340.2	Qrob_H2.3_Sc0000011
Qrob_T0183370.2	Qrob_H2.3_Sc0000011	Qrob_T0183340.2	Qrob_H2.3_Sc0000011
Qrob_T0183400.2	Qrob_H2.3_Sc0000011	Qrob_T0183370.2	Qrob_H2.3_Sc0000011
Qrob_T0183400.2	Qrob_H2.3_Sc0000011	Qrob_T0183410.2	Qrob_H2.3_Sc0000011
Qrob_T0183400.2	Qrob_H2.3_Sc0000011	Qrob_T0183340.2	Qrob_H2.3_Sc0000011
Qrob_T0183410.2	Qrob_H2.3_Sc0000011	Qrob_T0183370.2	Qrob_H2.3_Sc0000011
Qrob_T0183410.2	Qrob_H2.3_Sc0000011	Qrob_T0183350.2	Qrob_H2.3_Sc0000011
Qrob_T0238260.2	Qrob_H2.3_Sc0000011	Qrob_T0238280.2	Qrob_H2.3_Sc0000011
Qrob_T0238260.2	Qrob_H2.3_Sc0000011	Qrob_T0238300.2	Qrob_H2.3_Sc0000011
Qrob_T0238270.2	Qrob_H2.3_Sc0000011	Qrob_T0238260.2	Qrob_H2.3_Sc0000011
Qrob_T0238290.2	Qrob_H2.3_Sc0000011	Qrob_T0238260.2	Qrob_H2.3_Sc0000011
Qrob_T0238290.2	Qrob_H2.3_Sc0000011	Qrob_T0238270.2	Qrob_H2.3_Sc0000011
Qrob_T0238300.2	Qrob_H2.3_Sc0000011	Qrob_T0238280.2	Qrob_H2.3_Sc0000011
Qrob_T0238400.2	Qrob_H2.3_Sc0000011	Qrob_T0238420.2	Qrob_H2.3_Sc0000011
Qrob_T0238420.2	Qrob_H2.3_Sc0000011	Qrob_T0238440.2	Qrob_H2.3_Sc0000011
Qrob_T0238440.2	Qrob_H2.3_Sc0000011	Qrob_T0238400.2	Qrob_H2.3_Sc0000011
Qrob_T0238620.2	Qrob_H2.3_Sc0000011	Qrob_T0238650.2	Qrob_H2.3_Sc0000011
Qrob_T0238660.2	Qrob_H2.3_Sc0000011	Qrob_T0238690.2	Qrob_H2.3_Sc0000011
Qrob_T0238660.2	Qrob_H2.3_Sc0000011	Qrob_T0238720.2	Qrob_H2.3_Sc0000011
Qrob_T0238680.2	Qrob_H2.3_Sc0000011	Qrob_T0238720.2	Qrob_H2.3_Sc0000011
Qrob_T0238680.2	Qrob_H2.3_Sc0000011	Qrob_T0238650.2	Qrob_H2.3_Sc0000011
Qrob_T0238680.2	Qrob_H2.3_Sc0000011	Qrob_T0238620.2	Qrob_H2.3_Sc0000011
Qrob_T0238680.2	Qrob_H2.3_Sc0000011	Qrob_T0238730.2	Qrob_H2.3_Sc0000011
Qrob_T0238690.2	Qrob_H2.3_Sc0000011	Qrob_T0238730.2	Qrob_H2.3_Sc0000011
Qrob_T0238690.2	Qrob_H2.3_Sc0000011	Qrob_T0238720.2	Qrob_H2.3_Sc0000011
Qrob_T0238720.2	Qrob_H2.3_Sc0000011	Qrob_T0238730.2	Qrob_H2.3_Sc0000011
Qrob_T0238720.2	Qrob_H2.3_Sc0000011	Qrob_T0238760.2	Qrob_H2.3_Sc0000011
Qrob_T0238750.2	Qrob_H2.3_Sc0000011	Qrob_T0238730.2	Qrob_H2.3_Sc0000011
Qrob_T0238750.2	Qrob_H2.3_Sc0000011	Qrob_T0238720.2	Qrob_H2.3_Sc0000011
Qrob_T0238760.2	Qrob_H2.3_Sc0000011	Qrob_T0238730.2	Qrob_H2.3_Sc0000011
Qrob_T0283370.2	Qrob_H2.3_Sc0000011	Qrob_T0283430.2	Qrob_H2.3_Sc0000011
Qrob_T0283380.2	Qrob_H2.3_Sc0000011	Qrob_T0283460.2	Qrob_H2.3_Sc0000011
Qrob_T0283390.2	Qrob_H2.3_Sc0000011	Qrob_T0283460.2	Qrob_H2.3_Sc0000011
Qrob_T0283390.2	Qrob_H2.3_Sc0000011	Qrob_T0283370.2	Qrob_H2.3_Sc0000011
Qrob_T0283390.2	Qrob_H2.3_Sc0000011	Qrob_T0283470.2	Qrob_H2.3_Sc0000011
Qrob_T0283430.2	Qrob_H2.3_Sc0000011	Qrob_T0283470.2	Qrob_H2.3_Sc0000011
Qrob_T0283430.2	Qrob_H2.3_Sc0000011	Qrob_T0283390.2	Qrob_H2.3_Sc0000011
Qrob_T0283430.2	Qrob_H2.3_Sc0000011	Qrob_T0283460.2	Qrob_H2.3_Sc0000011
Qrob_T0283450.2	Qrob_H2.3_Sc0000011	Qrob_T0283380.2	Qrob_H2.3_Sc0000011
Qrob_T0283450.2	Qrob_H2.3_Sc0000011	Qrob_T0283460.2	Qrob_H2.3_Sc0000011
Qrob_T0283450.2	Qrob_H2.3_Sc0000011	Qrob_T0283480.2	Qrob_H2.3_Sc0000011
Qrob_T0283450.2	Qrob_H2.3_Sc0000011	Qrob_T0283490.2	Qrob_H2.3_Sc0000011
Qrob_T0283460.2	Qrob_H2.3_Sc0000011	Qrob_T0283480.2	Qrob_H2.3_Sc0000011
Qrob_T0283470.2	Qrob_H2.3_Sc0000011	Qrob_T0283500.2	Qrob_H2.3_Sc0000011
Qrob_T0283470.2	Qrob_H2.3_Sc0000011	Qrob_T0283510.2	Qrob_H2.3_Sc0000011
Qrob_T0283470.2	Qrob_H2.3_Sc0000011	Qrob_T0283490.2	Qrob_H2.3_Sc0000011
Qrob_T0283470.2	Qrob_H2.3_Sc0000011	Qrob_T0283460.2	Qrob_H2.3_Sc0000011
Qrob_T0283480.2	Qrob_H2.3_Sc0000011	Qrob_T0283520.2	Qrob_H2.3_Sc0000011
Qrob_T0283480.2	Qrob_H2.3_Sc0000011	Qrob_T0283500.2	Qrob_H2.3_Sc0000011
Qrob_T0283490.2	Qrob_H2.3_Sc0000011	Qrob_T0283520.2	Qrob_H2.3_Sc0000011
Qrob_T0283490.2	Qrob_H2.3_Sc0000011	Qrob_T0283460.2	Qrob_H2.3_Sc0000011
Qrob_T0283490.2	Qrob_H2.3_Sc0000011	Qrob_T0283480.2	Qrob_H2.3_Sc0000011
Qrob_T0283500.2	Qrob_H2.3_Sc0000011	Qrob_T0283530.2	Qrob_H2.3_Sc0000011
Qrob_T0283500.2	Qrob_H2.3_Sc0000011	Qrob_T0283460.2	Qrob_H2.3_Sc0000011
Qrob_T0283500.2	Qrob_H2.3_Sc0000011	Qrob_T0283490.2	Qrob_H2.3_Sc0000011
Qrob_T0283500.2	Qrob_H2.3_Sc0000011	Qrob_T0283520.2	Qrob_H2.3_Sc0000011
Qrob_T0283510.2	Qrob_H2.3_Sc0000011	Qrob_T0283540.2	Qrob_H2.3_Sc0000011
Qrob_T0283510.2	Qrob_H2.3_Sc0000011	Qrob_T0283490.2	Qrob_H2.3_Sc0000011
Qrob_T0283510.2	Qrob_H2.3_Sc0000011	Qrob_T0283500.2	Qrob_H2.3_Sc0000011
Qrob_T0283520.2	Qrob_H2.3_Sc0000011	Qrob_T0283550.2	Qrob_H2.3_Sc0000011
Qrob_T0283520.2	Qrob_H2.3_Sc0000011	Qrob_T0283560.2	Qrob_H2.3_Sc0000011
Qrob_T0283530.2	Qrob_H2.3_Sc0000011	Qrob_T0283490.2	Qrob_H2.3_Sc0000011
Qrob_T0283530.2	Qrob_H2.3_Sc0000011	Qrob_T0283560.2	Qrob_H2.3_Sc0000011
Qrob_T0283530.2	Qrob_H2.3_Sc0000011	Qrob_T0283520.2	Qrob_H2.3_Sc0000011
Qrob_T0283540.2	Qrob_H2.3_Sc0000011	Qrob_T0283560.2	Qrob_H2.3_Sc0000011
Qrob_T0283540.2	Qrob_H2.3_Sc0000011	Qrob_T0283580.2	Qrob_H2.3_Sc0000011
Qrob_T0283540.2	Qrob_H2.3_Sc0000011	Qrob_T0283570.2	Qrob_H2.3_Sc0000011
Qrob_T0283540.2	Qrob_H2.3_Sc0000011	Qrob_T0283500.2	Qrob_H2.3_Sc0000011
Qrob_T0283550.2	Qrob_H2.3_Sc0000011	Qrob_T0283530.2	Qrob_H2.3_Sc0000011
Qrob_T0283550.2	Qrob_H2.3_Sc0000011	Qrob_T0283560.2	Qrob_H2.3_Sc0000011
Qrob_T0283560.2	Qrob_H2.3_Sc0000011	Qrob_T0283570.2	Qrob_H2.3_Sc0000011
Qrob_T0283570.2	Qrob_H2.3_Sc0000011	Qrob_T0283550.2	Qrob_H2.3_Sc0000011
Qrob_T0283570.2	Qrob_H2.3_Sc0000011	Qrob_T0283530.2	Qrob_H2.3_Sc0000011
Qrob_T0283580.2	Qrob_H2.3_Sc0000011	Qrob_T0283570.2	Qrob_H2.3_Sc0000011
Qrob_T0283580.2	Qrob_H2.3_Sc0000011	Qrob_T0283550.2	Qrob_H2.3_Sc0000011
Qrob_T0283710.2	Qrob_H2.3_Sc0000011	Qrob_T0283740.2	Qrob_H2.3_Sc0000011
Qrob_T0346230.2	Qrob_H2.3_Sc0000011	Qrob_T0346270.2	Qrob_H2.3_Sc0000011
Qrob_T0346280.2	Qrob_H2.3_Sc0000011	Qrob_T0346300.2	Qrob_H2.3_Sc0000011
Qrob_T0603660.2	Qrob_H2.3_Sc0000011	Qrob_T0603670.2	Qrob_H2.3_Sc0000011
Qrob_T0603850.2	Qrob_H2.3_Sc0000011	Qrob_T0603890.2	Qrob_H2.3_Sc0000011
Qrob_T0603860.2	Qrob_H2.3_Sc0000011	Qrob_T0603880.2	Qrob_H2.3_Sc0000011
Qrob_T0603860.2	Qrob_H2.3_Sc0000011	Qrob_T0603850.2	Qrob_H2.3_Sc0000011
Qrob_T0603880.2	Qrob_H2.3_Sc0000011	Qrob_T0603850.2	Qrob_H2.3_Sc0000011
Qrob_T0603880.2	Qrob_H2.3_Sc0000011	Qrob_T0603890.2	Qrob_H2.3_Sc0000011
Qrob_T0603890.2	Qrob_H2.3_Sc0000011	Qrob_T0603860.2	Qrob_H2.3_Sc0000011
Qrob_T0008590.2	Qrob_H2.3_Sc0000012	Qrob_T0008600.2	Qrob_H2.3_Sc0000012
Qrob_T0009240.2	Qrob_H2.3_Sc0000012	Qrob_T0009290.2	Qrob_H2.3_Sc0000012
Qrob_T0009240.2	Qrob_H2.3_Sc0000012	Qrob_T0009260.2	Qrob_H2.3_Sc0000012
Qrob_T0009260.2	Qrob_H2.3_Sc0000012	Qrob_T0009280.2	Qrob_H2.3_Sc0000012
Qrob_T0009260.2	Qrob_H2.3_Sc0000012	Qrob_T0009290.2	Qrob_H2.3_Sc0000012
Qrob_T0009290.2	Qrob_H2.3_Sc0000012	Qrob_T0009280.2	Qrob_H2.3_Sc0000012
Qrob_T0041040.2	Qrob_H2.3_Sc0000012	Qrob_T0041060.2	Qrob_H2.3_Sc0000012
Qrob_T0041050.2	Qrob_H2.3_Sc0000012	Qrob_T0041040.2	Qrob_H2.3_Sc0000012
Qrob_T0041060.2	Qrob_H2.3_Sc0000012	Qrob_T0041050.2	Qrob_H2.3_Sc0000012
Qrob_T0041220.2	Qrob_H2.3_Sc0000012	Qrob_T0041160.2	Qrob_H2.3_Sc0000012
Qrob_T0041220.2	Qrob_H2.3_Sc0000012	Qrob_T0041260.2	Qrob_H2.3_Sc0000012
Qrob_T0041220.2	Qrob_H2.3_Sc0000012	Qrob_T0041300.2	Qrob_H2.3_Sc0000012
Qrob_T0041250.2	Qrob_H2.3_Sc0000012	Qrob_T0041310.2	Qrob_H2.3_Sc0000012
Qrob_T0041260.2	Qrob_H2.3_Sc0000012	Qrob_T0041310.2	Qrob_H2.3_Sc0000012
Qrob_T0041260.2	Qrob_H2.3_Sc0000012	Qrob_T0041160.2	Qrob_H2.3_Sc0000012
Qrob_T0041280.2	Qrob_H2.3_Sc0000012	Qrob_T0041250.2	Qrob_H2.3_Sc0000012
Qrob_T0041280.2	Qrob_H2.3_Sc0000012	Qrob_T0041300.2	Qrob_H2.3_Sc0000012
Qrob_T0041280.2	Qrob_H2.3_Sc0000012	Qrob_T0041310.2	Qrob_H2.3_Sc0000012
Qrob_T0041300.2	Qrob_H2.3_Sc0000012	Qrob_T0041320.2	Qrob_H2.3_Sc0000012
Qrob_T0041310.2	Qrob_H2.3_Sc0000012	Qrob_T0041300.2	Qrob_H2.3_Sc0000012
Qrob_T0041320.2	Qrob_H2.3_Sc0000012	Qrob_T0041310.2	Qrob_H2.3_Sc0000012
Qrob_T0041330.2	Qrob_H2.3_Sc0000012	Qrob_T0041360.2	Qrob_H2.3_Sc0000012
Qrob_T0041350.2	Qrob_H2.3_Sc0000012	Qrob_T0041330.2	Qrob_H2.3_Sc0000012
Qrob_T0041360.2	Qrob_H2.3_Sc0000012	Qrob_T0041350.2	Qrob_H2.3_Sc0000012
Qrob_T0010280.2	Qrob_H2.3_Sc0000013	Qrob_T0010200.2	Qrob_H2.3_Sc0000013
Qrob_T0010290.2	Qrob_H2.3_Sc0000013	Qrob_T0010190.2	Qrob_H2.3_Sc0000013
Qrob_T0309920.2	Qrob_H2.3_Sc0000013	Qrob_T0309930.2	Qrob_H2.3_Sc0000013
Qrob_T0309980.2	Qrob_H2.3_Sc0000013	Qrob_T0309990.2	Qrob_H2.3_Sc0000013
Qrob_T0310020.2	Qrob_H2.3_Sc0000013	Qrob_T0310050.2	Qrob_H2.3_Sc0000013
Qrob_T0310030.2	Qrob_H2.3_Sc0000013	Qrob_T0310050.2	Qrob_H2.3_Sc0000013
Qrob_T0064480.2	Qrob_H2.3_Sc0000014	Qrob_T0064490.2	Qrob_H2.3_Sc0000014
Qrob_T0064490.2	Qrob_H2.3_Sc0000014	Qrob_T0064500.2	Qrob_H2.3_Sc0000014
Qrob_T0064500.2	Qrob_H2.3_Sc0000014	Qrob_T0064480.2	Qrob_H2.3_Sc0000014
Qrob_T0064520.2	Qrob_H2.3_Sc0000014	Qrob_T0064530.2	Qrob_H2.3_Sc0000014
Qrob_T0064620.2	Qrob_H2.3_Sc0000014	Qrob_T0064630.2	Qrob_H2.3_Sc0000014
Qrob_T0064680.2	Qrob_H2.3_Sc0000014	Qrob_T0064670.2	Qrob_H2.3_Sc0000014
Qrob_T0064730.2	Qrob_H2.3_Sc0000014	Qrob_T0064720.2	Qrob_H2.3_Sc0000014
Qrob_T0064740.2	Qrob_H2.3_Sc0000014	Qrob_T0064730.2	Qrob_H2.3_Sc0000014
Qrob_T0064740.2	Qrob_H2.3_Sc0000014	Qrob_T0064720.2	Qrob_H2.3_Sc0000014
Qrob_T0064810.2	Qrob_H2.3_Sc0000014	Qrob_T0064840.2	Qrob_H2.3_Sc0000014
Qrob_T0064910.2	Qrob_H2.3_Sc0000014	Qrob_T0064930.2	Qrob_H2.3_Sc0000014
Qrob_T0064970.2	Qrob_H2.3_Sc0000014	Qrob_T0064950.2	Qrob_H2.3_Sc0000014
Qrob_T0064990.2	Qrob_H2.3_Sc0000014	Qrob_T0064970.2	Qrob_H2.3_Sc0000014
Qrob_T0064990.2	Qrob_H2.3_Sc0000014	Qrob_T0064950.2	Qrob_H2.3_Sc0000014
Qrob_T0065050.2	Qrob_H2.3_Sc0000014	Qrob_T0065040.2	Qrob_H2.3_Sc0000014
Qrob_T0065060.2	Qrob_H2.3_Sc0000014	Qrob_T0065130.2	Qrob_H2.3_Sc0000014
Qrob_T0065080.2	Qrob_H2.3_Sc0000014	Qrob_T0065040.2	Qrob_H2.3_Sc0000014
Qrob_T0065200.2	Qrob_H2.3_Sc0000014	Qrob_T0065180.2	Qrob_H2.3_Sc0000014
Qrob_T0167760.2	Qrob_H2.3_Sc0000014	Qrob_T0226450.2	Qrob_H2.3_Sc0000014
Qrob_T0167760.2	Qrob_H2.3_Sc0000014	Qrob_T0226470.2	Qrob_H2.3_Sc0000014
Qrob_T0226400.2	Qrob_H2.3_Sc0000014	Qrob_T0226410.2	Qrob_H2.3_Sc0000014
Qrob_T0226400.2	Qrob_H2.3_Sc0000014	Qrob_T0167760.2	Qrob_H2.3_Sc0000014
Qrob_T0226410.2	Qrob_H2.3_Sc0000014	Qrob_T0226470.2	Qrob_H2.3_Sc0000014
Qrob_T0226410.2	Qrob_H2.3_Sc0000014	Qrob_T0226440.2	Qrob_H2.3_Sc0000014
Qrob_T0226410.2	Qrob_H2.3_Sc0000014	Qrob_T0167760.2	Qrob_H2.3_Sc0000014
Qrob_T0226440.2	Qrob_H2.3_Sc0000014	Qrob_T0226490.2	Qrob_H2.3_Sc0000014
Qrob_T0226440.2	Qrob_H2.3_Sc0000014	Qrob_T0226400.2	Qrob_H2.3_Sc0000014
Qrob_T0226440.2	Qrob_H2.3_Sc0000014	Qrob_T0167760.2	Qrob_H2.3_Sc0000014
Qrob_T0226450.2	Qrob_H2.3_Sc0000014	Qrob_T0226440.2	Qrob_H2.3_Sc0000014
Qrob_T0226450.2	Qrob_H2.3_Sc0000014	Qrob_T0226490.2	Qrob_H2.3_Sc0000014
Qrob_T0226450.2	Qrob_H2.3_Sc0000014	Qrob_T0226400.2	Qrob_H2.3_Sc0000014
Qrob_T0226450.2	Qrob_H2.3_Sc0000014	Qrob_T0226410.2	Qrob_H2.3_Sc0000014
Qrob_T0226470.2	Qrob_H2.3_Sc0000014	Qrob_T0226450.2	Qrob_H2.3_Sc0000014
Qrob_T0226470.2	Qrob_H2.3_Sc0000014	Qrob_T0226440.2	Qrob_H2.3_Sc0000014
Qrob_T0226490.2	Qrob_H2.3_Sc0000014	Qrob_T0226470.2	Qrob_H2.3_Sc0000014
Qrob_T0226490.2	Qrob_H2.3_Sc0000014	Qrob_T0167760.2	Qrob_H2.3_Sc0000014
Qrob_T0226530.2	Qrob_H2.3_Sc0000014	Qrob_T0226520.2	Qrob_H2.3_Sc0000014
Qrob_T0226650.2	Qrob_H2.3_Sc0000014	Qrob_T0226620.2	Qrob_H2.3_Sc0000014
Qrob_T0030170.2	Qrob_H2.3_Sc0000015	Qrob_T0030120.2	Qrob_H2.3_Sc0000015
Qrob_T0030170.2	Qrob_H2.3_Sc0000015	Qrob_T0030200.2	Qrob_H2.3_Sc0000015
Qrob_T0030200.2	Qrob_H2.3_Sc0000015	Qrob_T0030120.2	Qrob_H2.3_Sc0000015
Qrob_T0030270.2	Qrob_H2.3_Sc0000015	Qrob_T0030200.2	Qrob_H2.3_Sc0000015
Qrob_T0030360.2	Qrob_H2.3_Sc0000015	Qrob_T0030370.2	Qrob_H2.3_Sc0000015
Qrob_T0030370.2	Qrob_H2.3_Sc0000015	Qrob_T0030400.2	Qrob_H2.3_Sc0000015
Qrob_T0030390.2	Qrob_H2.3_Sc0000015	Qrob_T0030370.2	Qrob_H2.3_Sc0000015
Qrob_T0030390.2	Qrob_H2.3_Sc0000015	Qrob_T0030360.2	Qrob_H2.3_Sc0000015
Qrob_T0030400.2	Qrob_H2.3_Sc0000015	Qrob_T0030390.2	Qrob_H2.3_Sc0000015
Qrob_T0030400.2	Qrob_H2.3_Sc0000015	Qrob_T0030360.2	Qrob_H2.3_Sc0000015
Qrob_T0030630.2	Qrob_H2.3_Sc0000015	Qrob_T0030660.2	Qrob_H2.3_Sc0000015
Qrob_T0030630.2	Qrob_H2.3_Sc0000015	Qrob_T0030650.2	Qrob_H2.3_Sc0000015
Qrob_T0030660.2	Qrob_H2.3_Sc0000015	Qrob_T0030650.2	Qrob_H2.3_Sc0000015
Qrob_T0030680.2	Qrob_H2.3_Sc0000015	Qrob_T0030660.2	Qrob_H2.3_Sc0000015
Qrob_T0030680.2	Qrob_H2.3_Sc0000015	Qrob_T0030630.2	Qrob_H2.3_Sc0000015
Qrob_T0030680.2	Qrob_H2.3_Sc0000015	Qrob_T0030650.2	Qrob_H2.3_Sc0000015
Qrob_T0030720.2	Qrob_H2.3_Sc0000015	Qrob_T0030740.2	Qrob_H2.3_Sc0000015
Qrob_T0030730.2	Qrob_H2.3_Sc0000015	Qrob_T0030720.2	Qrob_H2.3_Sc0000015
Qrob_T0030740.2	Qrob_H2.3_Sc0000015	Qrob_T0030730.2	Qrob_H2.3_Sc0000015
Qrob_T0030750.2	Qrob_H2.3_Sc0000015	Qrob_T0030740.2	Qrob_H2.3_Sc0000015
Qrob_T0030750.2	Qrob_H2.3_Sc0000015	Qrob_T0030720.2	Qrob_H2.3_Sc0000015
Qrob_T0030750.2	Qrob_H2.3_Sc0000015	Qrob_T0030730.2	Qrob_H2.3_Sc0000015
Qrob_T0030800.2	Qrob_H2.3_Sc0000015	Qrob_T0030810.2	Qrob_H2.3_Sc0000015
Qrob_T0030830.2	Qrob_H2.3_Sc0000015	Qrob_T0030820.2	Qrob_H2.3_Sc0000015
Qrob_T0030900.2	Qrob_H2.3_Sc0000015	Qrob_T0030890.2	Qrob_H2.3_Sc0000015
Qrob_T0030910.2	Qrob_H2.3_Sc0000015	Qrob_T0030970.2	Qrob_H2.3_Sc0000015
Qrob_T0030910.2	Qrob_H2.3_Sc0000015	Qrob_T0030940.2	Qrob_H2.3_Sc0000015
Qrob_T0030940.2	Qrob_H2.3_Sc0000015	Qrob_T0030970.2	Qrob_H2.3_Sc0000015
Qrob_T0030940.2	Qrob_H2.3_Sc0000015	Qrob_T0031010.2	Qrob_H2.3_Sc0000015
Qrob_T0030950.2	Qrob_H2.3_Sc0000015	Qrob_T0030930.2	Qrob_H2.3_Sc0000015
Qrob_T0030970.2	Qrob_H2.3_Sc0000015	Qrob_T0031010.2	Qrob_H2.3_Sc0000015
Qrob_T0030970.2	Qrob_H2.3_Sc0000015	Qrob_T0031050.2	Qrob_H2.3_Sc0000015
Qrob_T0030990.2	Qrob_H2.3_Sc0000015	Qrob_T0030950.2	Qrob_H2.3_Sc0000015
Qrob_T0030990.2	Qrob_H2.3_Sc0000015	Qrob_T0031050.2	Qrob_H2.3_Sc0000015
Qrob_T0030990.2	Qrob_H2.3_Sc0000015	Qrob_T0030930.2	Qrob_H2.3_Sc0000015
Qrob_T0031010.2	Qrob_H2.3_Sc0000015	Qrob_T0031050.2	Qrob_H2.3_Sc0000015
Qrob_T0031020.2	Qrob_H2.3_Sc0000015	Qrob_T0031050.2	Qrob_H2.3_Sc0000015
Qrob_T0031020.2	Qrob_H2.3_Sc0000015	Qrob_T0030970.2	Qrob_H2.3_Sc0000015
Qrob_T0170210.2	Qrob_H2.3_Sc0000015	Qrob_T0170220.2	Qrob_H2.3_Sc0000015
Qrob_T0170210.2	Qrob_H2.3_Sc0000015	Qrob_T0170240.2	Qrob_H2.3_Sc0000015
Qrob_T0170220.2	Qrob_H2.3_Sc0000015	Qrob_T0170240.2	Qrob_H2.3_Sc0000015
Qrob_T0170220.2	Qrob_H2.3_Sc0000015	Qrob_T0170250.2	Qrob_H2.3_Sc0000015
Qrob_T0170240.2	Qrob_H2.3_Sc0000015	Qrob_T0170250.2	Qrob_H2.3_Sc0000015
Qrob_T0170250.2	Qrob_H2.3_Sc0000015	Qrob_T0170210.2	Qrob_H2.3_Sc0000015
Qrob_T0170280.2	Qrob_H2.3_Sc0000015	Qrob_T0170290.2	Qrob_H2.3_Sc0000015
Qrob_T0170410.2	Qrob_H2.3_Sc0000015	Qrob_T0170390.2	Qrob_H2.3_Sc0000015
Qrob_T0170410.2	Qrob_H2.3_Sc0000015	Qrob_T0170420.2	Qrob_H2.3_Sc0000015
Qrob_T0170420.2	Qrob_H2.3_Sc0000015	Qrob_T0170390.2	Qrob_H2.3_Sc0000015
Qrob_T0640210.2	Qrob_H2.3_Sc0000015	Qrob_T0640180.2	Qrob_H2.3_Sc0000015
Qrob_T0640220.2	Qrob_H2.3_Sc0000015	Qrob_T0640260.2	Qrob_H2.3_Sc0000015
Qrob_T0640220.2	Qrob_H2.3_Sc0000015	Qrob_T0640210.2	Qrob_H2.3_Sc0000015
Qrob_T0640220.2	Qrob_H2.3_Sc0000015	Qrob_T0640240.2	Qrob_H2.3_Sc0000015
Qrob_T0640220.2	Qrob_H2.3_Sc0000015	Qrob_T0640180.2	Qrob_H2.3_Sc0000015
Qrob_T0640220.2	Qrob_H2.3_Sc0000015	Qrob_T0640230.2	Qrob_H2.3_Sc0000015
Qrob_T0640230.2	Qrob_H2.3_Sc0000015	Qrob_T0640180.2	Qrob_H2.3_Sc0000015
Qrob_T0640230.2	Qrob_H2.3_Sc0000015	Qrob_T0640210.2	Qrob_H2.3_Sc0000015
Qrob_T0640240.2	Qrob_H2.3_Sc0000015	Qrob_T0640280.2	Qrob_H2.3_Sc0000015
Qrob_T0640260.2	Qrob_H2.3_Sc0000015	Qrob_T0640280.2	Qrob_H2.3_Sc0000015
Qrob_T0640260.2	Qrob_H2.3_Sc0000015	Qrob_T0640240.2	Qrob_H2.3_Sc0000015
Qrob_T0640280.2	Qrob_H2.3_Sc0000015	Qrob_T0640230.2	Qrob_H2.3_Sc0000015
Qrob_T0640280.2	Qrob_H2.3_Sc0000015	Qrob_T0640220.2	Qrob_H2.3_Sc0000015
Qrob_T0655470.2	Qrob_H2.3_Sc0000015	Qrob_T0655500.2	Qrob_H2.3_Sc0000015
Qrob_T0655480.2	Qrob_H2.3_Sc0000015	Qrob_T0655470.2	Qrob_H2.3_Sc0000015
Qrob_T0655490.2	Qrob_H2.3_Sc0000015	Qrob_T0655470.2	Qrob_H2.3_Sc0000015
Qrob_T0655490.2	Qrob_H2.3_Sc0000015	Qrob_T0655500.2	Qrob_H2.3_Sc0000015
Qrob_T0655490.2	Qrob_H2.3_Sc0000015	Qrob_T0655480.2	Qrob_H2.3_Sc0000015
Qrob_T0655500.2	Qrob_H2.3_Sc0000015	Qrob_T0655480.2	Qrob_H2.3_Sc0000015
Qrob_T0021940.2	Qrob_H2.3_Sc0000016	Qrob_T0021980.2	Qrob_H2.3_Sc0000016
Qrob_T0022060.2	Qrob_H2.3_Sc0000016	Qrob_T0022080.2	Qrob_H2.3_Sc0000016
Qrob_T0022130.2	Qrob_H2.3_Sc0000016	Qrob_T0022140.2	Qrob_H2.3_Sc0000016
Qrob_T0022190.2	Qrob_H2.3_Sc0000016	Qrob_T0022180.2	Qrob_H2.3_Sc0000016
Qrob_T0022240.2	Qrob_H2.3_Sc0000016	Qrob_T0022270.2	Qrob_H2.3_Sc0000016
Qrob_T0022270.2	Qrob_H2.3_Sc0000016	Qrob_T0022280.2	Qrob_H2.3_Sc0000016
Qrob_T0022280.2	Qrob_H2.3_Sc0000016	Qrob_T0022240.2	Qrob_H2.3_Sc0000016
Qrob_T0022340.2	Qrob_H2.3_Sc0000016	Qrob_T0022370.2	Qrob_H2.3_Sc0000016
Qrob_T0433390.2	Qrob_H2.3_Sc0000016	Qrob_T0433370.2	Qrob_H2.3_Sc0000016
Qrob_T0533020.2	Qrob_H2.3_Sc0000016	Qrob_T0432820.2	Qrob_H2.3_Sc0000016
Qrob_T0014250.2	Qrob_H2.3_Sc0000017	Qrob_T0014220.2	Qrob_H2.3_Sc0000017
Qrob_T0014250.2	Qrob_H2.3_Sc0000017	Qrob_T0014260.2	Qrob_H2.3_Sc0000017
Qrob_T0014260.2	Qrob_H2.3_Sc0000017	Qrob_T0014220.2	Qrob_H2.3_Sc0000017
Qrob_T0014270.2	Qrob_H2.3_Sc0000017	Qrob_T0014220.2	Qrob_H2.3_Sc0000017
Qrob_T0014270.2	Qrob_H2.3_Sc0000017	Qrob_T0014260.2	Qrob_H2.3_Sc0000017
Qrob_T0014400.2	Qrob_H2.3_Sc0000017	Qrob_T0014420.2	Qrob_H2.3_Sc0000017
Qrob_T0014410.2	Qrob_H2.3_Sc0000017	Qrob_T0014400.2	Qrob_H2.3_Sc0000017
Qrob_T0014410.2	Qrob_H2.3_Sc0000017	Qrob_T0768720.2	Qrob_H2.3_Sc0000017
Qrob_T0014420.2	Qrob_H2.3_Sc0000017	Qrob_T0014410.2	Qrob_H2.3_Sc0000017
Qrob_T0014460.2	Qrob_H2.3_Sc0000017	Qrob_T0768720.2	Qrob_H2.3_Sc0000017
Qrob_T0206660.2	Qrob_H2.3_Sc0000017	Qrob_T0206680.2	Qrob_H2.3_Sc0000017
Qrob_T0206660.2	Qrob_H2.3_Sc0000017	Qrob_T0206670.2	Qrob_H2.3_Sc0000017
Qrob_T0206680.2	Qrob_H2.3_Sc0000017	Qrob_T0206670.2	Qrob_H2.3_Sc0000017
Qrob_T0206740.2	Qrob_H2.3_Sc0000017	Qrob_T0206760.2	Qrob_H2.3_Sc0000017
Qrob_T0206750.2	Qrob_H2.3_Sc0000017	Qrob_T0206760.2	Qrob_H2.3_Sc0000017
Qrob_T0206750.2	Qrob_H2.3_Sc0000017	Qrob_T0206740.2	Qrob_H2.3_Sc0000017
Qrob_T0206860.2	Qrob_H2.3_Sc0000017	Qrob_T0206820.2	Qrob_H2.3_Sc0000017
Qrob_T0246260.2	Qrob_H2.3_Sc0000017	Qrob_T0246270.2	Qrob_H2.3_Sc0000017
Qrob_T0246350.2	Qrob_H2.3_Sc0000017	Qrob_T0246360.2	Qrob_H2.3_Sc0000017
Qrob_T0246570.2	Qrob_H2.3_Sc0000017	Qrob_T0246610.2	Qrob_H2.3_Sc0000017
Qrob_T0246590.2	Qrob_H2.3_Sc0000017	Qrob_T0246570.2	Qrob_H2.3_Sc0000017
Qrob_T0246590.2	Qrob_H2.3_Sc0000017	Qrob_T0246610.2	Qrob_H2.3_Sc0000017
Qrob_T0246590.2	Qrob_H2.3_Sc0000017	Qrob_T0246620.2	Qrob_H2.3_Sc0000017
Qrob_T0246600.2	Qrob_H2.3_Sc0000017	Qrob_T0246580.2	Qrob_H2.3_Sc0000017
Qrob_T0246610.2	Qrob_H2.3_Sc0000017	Qrob_T0246620.2	Qrob_H2.3_Sc0000017
Qrob_T0768740.2	Qrob_H2.3_Sc0000017	Qrob_T0014460.2	Qrob_H2.3_Sc0000017
Qrob_T0768740.2	Qrob_H2.3_Sc0000017	Qrob_T0768720.2	Qrob_H2.3_Sc0000017
Qrob_T0042260.2	Qrob_H2.3_Sc0000018	Qrob_T0042190.2	Qrob_H2.3_Sc0000018
Qrob_T0042350.2	Qrob_H2.3_Sc0000018	Qrob_T0042320.2	Qrob_H2.3_Sc0000018
Qrob_T0042390.2	Qrob_H2.3_Sc0000018	Qrob_T0042380.2	Qrob_H2.3_Sc0000018
Qrob_T0042530.2	Qrob_H2.3_Sc0000018	Qrob_T0042520.2	Qrob_H2.3_Sc0000018
Qrob_T0042560.2	Qrob_H2.3_Sc0000018	Qrob_T0042570.2	Qrob_H2.3_Sc0000018
Qrob_T0042560.2	Qrob_H2.3_Sc0000018	Qrob_T0042580.2	Qrob_H2.3_Sc0000018
Qrob_T0042560.2	Qrob_H2.3_Sc0000018	Qrob_T0042600.2	Qrob_H2.3_Sc0000018
Qrob_T0042570.2	Qrob_H2.3_Sc0000018	Qrob_T0042580.2	Qrob_H2.3_Sc0000018
Qrob_T0042580.2	Qrob_H2.3_Sc0000018	Qrob_T0042650.2	Qrob_H2.3_Sc0000018
Qrob_T0042580.2	Qrob_H2.3_Sc0000018	Qrob_T0042600.2	Qrob_H2.3_Sc0000018
Qrob_T0042600.2	Qrob_H2.3_Sc0000018	Qrob_T0042570.2	Qrob_H2.3_Sc0000018
Qrob_T0042600.2	Qrob_H2.3_Sc0000018	Qrob_T0042650.2	Qrob_H2.3_Sc0000018
Qrob_T0042640.2	Qrob_H2.3_Sc0000018	Qrob_T0042620.2	Qrob_H2.3_Sc0000018
Qrob_T0042650.2	Qrob_H2.3_Sc0000018	Qrob_T0042710.2	Qrob_H2.3_Sc0000018
Qrob_T0042700.2	Qrob_H2.3_Sc0000018	Qrob_T0042760.2	Qrob_H2.3_Sc0000018
Qrob_T0042700.2	Qrob_H2.3_Sc0000018	Qrob_T0042650.2	Qrob_H2.3_Sc0000018
Qrob_T0042700.2	Qrob_H2.3_Sc0000018	Qrob_T0042790.2	Qrob_H2.3_Sc0000018
Qrob_T0042710.2	Qrob_H2.3_Sc0000018	Qrob_T0042760.2	Qrob_H2.3_Sc0000018
Qrob_T0042710.2	Qrob_H2.3_Sc0000018	Qrob_T0042790.2	Qrob_H2.3_Sc0000018
Qrob_T0042710.2	Qrob_H2.3_Sc0000018	Qrob_T0042700.2	Qrob_H2.3_Sc0000018
Qrob_T0042730.2	Qrob_H2.3_Sc0000018	Qrob_T0042700.2	Qrob_H2.3_Sc0000018
Qrob_T0042730.2	Qrob_H2.3_Sc0000018	Qrob_T0042710.2	Qrob_H2.3_Sc0000018
Qrob_T0042730.2	Qrob_H2.3_Sc0000018	Qrob_T0042790.2	Qrob_H2.3_Sc0000018
Qrob_T0042730.2	Qrob_H2.3_Sc0000018	Qrob_T0042760.2	Qrob_H2.3_Sc0000018
Qrob_T0042730.2	Qrob_H2.3_Sc0000018	Qrob_T0042650.2	Qrob_H2.3_Sc0000018
Qrob_T0042790.2	Qrob_H2.3_Sc0000018	Qrob_T0042760.2	Qrob_H2.3_Sc0000018
Qrob_T0042890.2	Qrob_H2.3_Sc0000018	Qrob_T0042880.2	Qrob_H2.3_Sc0000018
Qrob_T0042980.2	Qrob_H2.3_Sc0000018	Qrob_T0043040.2	Qrob_H2.3_Sc0000018
Qrob_T0043020.2	Qrob_H2.3_Sc0000018	Qrob_T0042980.2	Qrob_H2.3_Sc0000018
Qrob_T0043030.2	Qrob_H2.3_Sc0000018	Qrob_T0042980.2	Qrob_H2.3_Sc0000018
Qrob_T0043030.2	Qrob_H2.3_Sc0000018	Qrob_T0043020.2	Qrob_H2.3_Sc0000018
Qrob_T0043040.2	Qrob_H2.3_Sc0000018	Qrob_T0043030.2	Qrob_H2.3_Sc0000018
Qrob_T0043040.2	Qrob_H2.3_Sc0000018	Qrob_T0043020.2	Qrob_H2.3_Sc0000018
Qrob_T0043070.2	Qrob_H2.3_Sc0000018	Qrob_T0043080.2	Qrob_H2.3_Sc0000018
Qrob_T0043070.2	Qrob_H2.3_Sc0000018	Qrob_T0043100.2	Qrob_H2.3_Sc0000018
Qrob_T0043070.2	Qrob_H2.3_Sc0000018	Qrob_T0043140.2	Qrob_H2.3_Sc0000018
Qrob_T0043070.2	Qrob_H2.3_Sc0000018	Qrob_T0043150.2	Qrob_H2.3_Sc0000018
Qrob_T0043100.2	Qrob_H2.3_Sc0000018	Qrob_T0043080.2	Qrob_H2.3_Sc0000018
Qrob_T0043100.2	Qrob_H2.3_Sc0000018	Qrob_T0043140.2	Qrob_H2.3_Sc0000018
Qrob_T0043140.2	Qrob_H2.3_Sc0000018	Qrob_T0043220.2	Qrob_H2.3_Sc0000018
Qrob_T0043140.2	Qrob_H2.3_Sc0000018	Qrob_T0043080.2	Qrob_H2.3_Sc0000018
Qrob_T0043140.2	Qrob_H2.3_Sc0000018	Qrob_T0043150.2	Qrob_H2.3_Sc0000018
Qrob_T0043150.2	Qrob_H2.3_Sc0000018	Qrob_T0043100.2	Qrob_H2.3_Sc0000018
Qrob_T0043150.2	Qrob_H2.3_Sc0000018	Qrob_T0043080.2	Qrob_H2.3_Sc0000018
Qrob_T0043170.2	Qrob_H2.3_Sc0000018	Qrob_T0043080.2	Qrob_H2.3_Sc0000018
Qrob_T0043170.2	Qrob_H2.3_Sc0000018	Qrob_T0043150.2	Qrob_H2.3_Sc0000018
Qrob_T0043170.2	Qrob_H2.3_Sc0000018	Qrob_T0043100.2	Qrob_H2.3_Sc0000018
Qrob_T0043170.2	Qrob_H2.3_Sc0000018	Qrob_T0043230.2	Qrob_H2.3_Sc0000018
Qrob_T0043170.2	Qrob_H2.3_Sc0000018	Qrob_T0043140.2	Qrob_H2.3_Sc0000018
Qrob_T0043170.2	Qrob_H2.3_Sc0000018	Qrob_T0043260.2	Qrob_H2.3_Sc0000018
Qrob_T0043220.2	Qrob_H2.3_Sc0000018	Qrob_T0043170.2	Qrob_H2.3_Sc0000018
Qrob_T0043220.2	Qrob_H2.3_Sc0000018	Qrob_T0043230.2	Qrob_H2.3_Sc0000018
Qrob_T0043220.2	Qrob_H2.3_Sc0000018	Qrob_T0043150.2	Qrob_H2.3_Sc0000018
Qrob_T0043220.2	Qrob_H2.3_Sc0000018	Qrob_T0043260.2	Qrob_H2.3_Sc0000018
Qrob_T0043230.2	Qrob_H2.3_Sc0000018	Qrob_T0043150.2	Qrob_H2.3_Sc0000018
Qrob_T0043260.2	Qrob_H2.3_Sc0000018	Qrob_T0043310.2	Qrob_H2.3_Sc0000018
Qrob_T0043260.2	Qrob_H2.3_Sc0000018	Qrob_T0043230.2	Qrob_H2.3_Sc0000018
Qrob_T0043270.2	Qrob_H2.3_Sc0000018	Qrob_T0043190.2	Qrob_H2.3_Sc0000018
Qrob_T0043270.2	Qrob_H2.3_Sc0000018	Qrob_T0043320.2	Qrob_H2.3_Sc0000018
Qrob_T0043290.2	Qrob_H2.3_Sc0000018	Qrob_T0043270.2	Qrob_H2.3_Sc0000018
Qrob_T0043290.2	Qrob_H2.3_Sc0000018	Qrob_T0043300.2	Qrob_H2.3_Sc0000018
Qrob_T0043300.2	Qrob_H2.3_Sc0000018	Qrob_T0043270.2	Qrob_H2.3_Sc0000018
Qrob_T0043310.2	Qrob_H2.3_Sc0000018	Qrob_T0043430.2	Qrob_H2.3_Sc0000018
Qrob_T0043310.2	Qrob_H2.3_Sc0000018	Qrob_T0043420.2	Qrob_H2.3_Sc0000018
Qrob_T0043320.2	Qrob_H2.3_Sc0000018	Qrob_T0043290.2	Qrob_H2.3_Sc0000018
Qrob_T0043320.2	Qrob_H2.3_Sc0000018	Qrob_T0043300.2	Qrob_H2.3_Sc0000018
Qrob_T0043340.2	Qrob_H2.3_Sc0000018	Qrob_T0043420.2	Qrob_H2.3_Sc0000018
Qrob_T0043340.2	Qrob_H2.3_Sc0000018	Qrob_T0043310.2	Qrob_H2.3_Sc0000018
Qrob_T0043420.2	Qrob_H2.3_Sc0000018	Qrob_T0043450.2	Qrob_H2.3_Sc0000018
Qrob_T0043430.2	Qrob_H2.3_Sc0000018	Qrob_T0043450.2	Qrob_H2.3_Sc0000018
Qrob_T0043430.2	Qrob_H2.3_Sc0000018	Qrob_T0043420.2	Qrob_H2.3_Sc0000018
Qrob_T0043450.2	Qrob_H2.3_Sc0000018	Qrob_T0043340.2	Qrob_H2.3_Sc0000018
Qrob_T0065800.2	Qrob_H2.3_Sc0000018	Qrob_T0065840.2	Qrob_H2.3_Sc0000018
Qrob_T0065890.2	Qrob_H2.3_Sc0000018	Qrob_T0065880.2	Qrob_H2.3_Sc0000018
Qrob_T0497830.2	Qrob_H2.3_Sc0000018	Qrob_T0497880.2	Qrob_H2.3_Sc0000018
Qrob_T0497840.2	Qrob_H2.3_Sc0000018	Qrob_T0497860.2	Qrob_H2.3_Sc0000018
Qrob_T0497840.2	Qrob_H2.3_Sc0000018	Qrob_T0497880.2	Qrob_H2.3_Sc0000018
Qrob_T0497850.2	Qrob_H2.3_Sc0000018	Qrob_T0497900.2	Qrob_H2.3_Sc0000018
Qrob_T0497860.2	Qrob_H2.3_Sc0000018	Qrob_T0497880.2	Qrob_H2.3_Sc0000018
Qrob_T0497860.2	Qrob_H2.3_Sc0000018	Qrob_T0497830.2	Qrob_H2.3_Sc0000018
Qrob_T0498040.2	Qrob_H2.3_Sc0000018	Qrob_T0498130.2	Qrob_H2.3_Sc0000018
Qrob_T0498040.2	Qrob_H2.3_Sc0000018	Qrob_T0497980.2	Qrob_H2.3_Sc0000018
Qrob_T0498080.2	Qrob_H2.3_Sc0000018	Qrob_T0498090.2	Qrob_H2.3_Sc0000018
Qrob_T0498150.2	Qrob_H2.3_Sc0000018	Qrob_T0498130.2	Qrob_H2.3_Sc0000018
Qrob_T0498190.2	Qrob_H2.3_Sc0000018	Qrob_T0498180.2	Qrob_H2.3_Sc0000018
Qrob_T0498200.2	Qrob_H2.3_Sc0000018	Qrob_T0498180.2	Qrob_H2.3_Sc0000018
Qrob_T0498200.2	Qrob_H2.3_Sc0000018	Qrob_T0498220.2	Qrob_H2.3_Sc0000018
Qrob_T0498210.2	Qrob_H2.3_Sc0000018	Qrob_T0498180.2	Qrob_H2.3_Sc0000018
Qrob_T0498210.2	Qrob_H2.3_Sc0000018	Qrob_T0498190.2	Qrob_H2.3_Sc0000018
Qrob_T0498220.2	Qrob_H2.3_Sc0000018	Qrob_T0498180.2	Qrob_H2.3_Sc0000018
Qrob_T0731950.2	Qrob_H2.3_Sc0000018	Qrob_T0731940.2	Qrob_H2.3_Sc0000018
Qrob_T0015350.2	Qrob_H2.3_Sc0000019	Qrob_T0015400.2	Qrob_H2.3_Sc0000019
Qrob_T0015700.2	Qrob_H2.3_Sc0000019	Qrob_T0015710.2	Qrob_H2.3_Sc0000019
Qrob_T0015740.2	Qrob_H2.3_Sc0000019	Qrob_T0015730.2	Qrob_H2.3_Sc0000019
Qrob_T0015740.2	Qrob_H2.3_Sc0000019	Qrob_T0015760.2	Qrob_H2.3_Sc0000019
Qrob_T0015740.2	Qrob_H2.3_Sc0000019	Qrob_T0015800.2	Qrob_H2.3_Sc0000019
Qrob_T0015740.2	Qrob_H2.3_Sc0000019	Qrob_T0015790.2	Qrob_H2.3_Sc0000019
Qrob_T0015750.2	Qrob_H2.3_Sc0000019	Qrob_T0015760.2	Qrob_H2.3_Sc0000019
Qrob_T0015750.2	Qrob_H2.3_Sc0000019	Qrob_T0015730.2	Qrob_H2.3_Sc0000019
Qrob_T0015750.2	Qrob_H2.3_Sc0000019	Qrob_T0015790.2	Qrob_H2.3_Sc0000019
Qrob_T0015750.2	Qrob_H2.3_Sc0000019	Qrob_T0015800.2	Qrob_H2.3_Sc0000019
Qrob_T0015750.2	Qrob_H2.3_Sc0000019	Qrob_T0015740.2	Qrob_H2.3_Sc0000019
Qrob_T0015760.2	Qrob_H2.3_Sc0000019	Qrob_T0015730.2	Qrob_H2.3_Sc0000019
Qrob_T0015760.2	Qrob_H2.3_Sc0000019	Qrob_T0015800.2	Qrob_H2.3_Sc0000019
Qrob_T0015790.2	Qrob_H2.3_Sc0000019	Qrob_T0015730.2	Qrob_H2.3_Sc0000019
Qrob_T0015790.2	Qrob_H2.3_Sc0000019	Qrob_T0015760.2	Qrob_H2.3_Sc0000019
Qrob_T0015800.2	Qrob_H2.3_Sc0000019	Qrob_T0015830.2	Qrob_H2.3_Sc0000019
Qrob_T0015800.2	Qrob_H2.3_Sc0000019	Qrob_T0015790.2	Qrob_H2.3_Sc0000019
Qrob_T0015830.2	Qrob_H2.3_Sc0000019	Qrob_T0015790.2	Qrob_H2.3_Sc0000019
Qrob_T0015830.2	Qrob_H2.3_Sc0000019	Qrob_T0015760.2	Qrob_H2.3_Sc0000019
Qrob_T0015830.2	Qrob_H2.3_Sc0000019	Qrob_T0015880.2	Qrob_H2.3_Sc0000019
Qrob_T0015840.2	Qrob_H2.3_Sc0000019	Qrob_T0015790.2	Qrob_H2.3_Sc0000019
Qrob_T0015840.2	Qrob_H2.3_Sc0000019	Qrob_T0015910.2	Qrob_H2.3_Sc0000019
Qrob_T0015840.2	Qrob_H2.3_Sc0000019	Qrob_T0015880.2	Qrob_H2.3_Sc0000019
Qrob_T0015840.2	Qrob_H2.3_Sc0000019	Qrob_T0015800.2	Qrob_H2.3_Sc0000019
Qrob_T0015880.2	Qrob_H2.3_Sc0000019	Qrob_T0015910.2	Qrob_H2.3_Sc0000019
Qrob_T0015900.2	Qrob_H2.3_Sc0000019	Qrob_T0015830.2	Qrob_H2.3_Sc0000019
Qrob_T0015900.2	Qrob_H2.3_Sc0000019	Qrob_T0015880.2	Qrob_H2.3_Sc0000019
Qrob_T0015900.2	Qrob_H2.3_Sc0000019	Qrob_T0015840.2	Qrob_H2.3_Sc0000019
Qrob_T0015900.2	Qrob_H2.3_Sc0000019	Qrob_T0015910.2	Qrob_H2.3_Sc0000019
Qrob_T0016150.2	Qrob_H2.3_Sc0000019	Qrob_T0016140.2	Qrob_H2.3_Sc0000019
Qrob_T0016150.2	Qrob_H2.3_Sc0000019	Qrob_T0016160.2	Qrob_H2.3_Sc0000019
Qrob_T0016160.2	Qrob_H2.3_Sc0000019	Qrob_T0016140.2	Qrob_H2.3_Sc0000019
Qrob_T0016200.2	Qrob_H2.3_Sc0000019	Qrob_T0016140.2	Qrob_H2.3_Sc0000019
Qrob_T0016200.2	Qrob_H2.3_Sc0000019	Qrob_T0016160.2	Qrob_H2.3_Sc0000019
Qrob_T0016220.2	Qrob_H2.3_Sc0000019	Qrob_T0016240.2	Qrob_H2.3_Sc0000019
Qrob_T0016230.2	Qrob_H2.3_Sc0000019	Qrob_T0016240.2	Qrob_H2.3_Sc0000019
Qrob_T0016250.2	Qrob_H2.3_Sc0000019	Qrob_T0016290.2	Qrob_H2.3_Sc0000019
Qrob_T0016270.2	Qrob_H2.3_Sc0000019	Qrob_T0016230.2	Qrob_H2.3_Sc0000019
Qrob_T0016290.2	Qrob_H2.3_Sc0000019	Qrob_T0016280.2	Qrob_H2.3_Sc0000019
Qrob_T0016320.2	Qrob_H2.3_Sc0000019	Qrob_T0016370.2	Qrob_H2.3_Sc0000019
Qrob_T0016320.2	Qrob_H2.3_Sc0000019	Qrob_T0016270.2	Qrob_H2.3_Sc0000019
Qrob_T0016320.2	Qrob_H2.3_Sc0000019	Qrob_T0016350.2	Qrob_H2.3_Sc0000019
Qrob_T0016330.2	Qrob_H2.3_Sc0000019	Qrob_T0016290.2	Qrob_H2.3_Sc0000019
Qrob_T0016370.2	Qrob_H2.3_Sc0000019	Qrob_T0016350.2	Qrob_H2.3_Sc0000019
Qrob_T0016430.2	Qrob_H2.3_Sc0000019	Qrob_T0016440.2	Qrob_H2.3_Sc0000019
Qrob_T0016600.2	Qrob_H2.3_Sc0000019	Qrob_T0016620.2	Qrob_H2.3_Sc0000019
Qrob_T0016600.2	Qrob_H2.3_Sc0000019	Qrob_T0016590.2	Qrob_H2.3_Sc0000019
Qrob_T0016610.2	Qrob_H2.3_Sc0000019	Qrob_T0016600.2	Qrob_H2.3_Sc0000019
Qrob_T0016610.2	Qrob_H2.3_Sc0000019	Qrob_T0016590.2	Qrob_H2.3_Sc0000019
Qrob_T0016620.2	Qrob_H2.3_Sc0000019	Qrob_T0016690.2	Qrob_H2.3_Sc0000019
Qrob_T0016620.2	Qrob_H2.3_Sc0000019	Qrob_T0016590.2	Qrob_H2.3_Sc0000019
Qrob_T0016620.2	Qrob_H2.3_Sc0000019	Qrob_T0016610.2	Qrob_H2.3_Sc0000019
Qrob_T0016620.2	Qrob_H2.3_Sc0000019	Qrob_T0016650.2	Qrob_H2.3_Sc0000019
Qrob_T0016650.2	Qrob_H2.3_Sc0000019	Qrob_T0016610.2	Qrob_H2.3_Sc0000019
Qrob_T0016690.2	Qrob_H2.3_Sc0000019	Qrob_T0016650.2	Qrob_H2.3_Sc0000019
Qrob_T0239490.2	Qrob_H2.3_Sc0000019	Qrob_T0239430.2	Qrob_H2.3_Sc0000019
Qrob_T0239500.2	Qrob_H2.3_Sc0000019	Qrob_T0239450.2	Qrob_H2.3_Sc0000019
Qrob_T0032020.2	Qrob_H2.3_Sc0000020	Qrob_T0032000.2	Qrob_H2.3_Sc0000020
Qrob_T0032030.2	Qrob_H2.3_Sc0000020	Qrob_T0032010.2	Qrob_H2.3_Sc0000020
Qrob_T0032040.2	Qrob_H2.3_Sc0000020	Qrob_T0032080.2	Qrob_H2.3_Sc0000020
Qrob_T0032060.2	Qrob_H2.3_Sc0000020	Qrob_T0032020.2	Qrob_H2.3_Sc0000020
Qrob_T0032140.2	Qrob_H2.3_Sc0000020	Qrob_T0032150.2	Qrob_H2.3_Sc0000020
Qrob_T0079520.2	Qrob_H2.3_Sc0000020	Qrob_T0079560.2	Qrob_H2.3_Sc0000020
Qrob_T0079520.2	Qrob_H2.3_Sc0000020	Qrob_T0079590.2	Qrob_H2.3_Sc0000020
Qrob_T0079560.2	Qrob_H2.3_Sc0000020	Qrob_T0079580.2	Qrob_H2.3_Sc0000020
Qrob_T0079580.2	Qrob_H2.3_Sc0000020	Qrob_T0079520.2	Qrob_H2.3_Sc0000020
Qrob_T0079580.2	Qrob_H2.3_Sc0000020	Qrob_T0079590.2	Qrob_H2.3_Sc0000020
Qrob_T0079590.2	Qrob_H2.3_Sc0000020	Qrob_T0079560.2	Qrob_H2.3_Sc0000020
Qrob_T0079680.2	Qrob_H2.3_Sc0000020	Qrob_T0079720.2	Qrob_H2.3_Sc0000020
Qrob_T0079680.2	Qrob_H2.3_Sc0000020	Qrob_T0079700.2	Qrob_H2.3_Sc0000020
Qrob_T0079720.2	Qrob_H2.3_Sc0000020	Qrob_T0079700.2	Qrob_H2.3_Sc0000020
Qrob_T0398930.2	Qrob_H2.3_Sc0000020	Qrob_T0398960.2	Qrob_H2.3_Sc0000020
Qrob_T0398930.2	Qrob_H2.3_Sc0000020	Qrob_T0398970.2	Qrob_H2.3_Sc0000020
Qrob_T0398970.2	Qrob_H2.3_Sc0000020	Qrob_T0398960.2	Qrob_H2.3_Sc0000020
Qrob_T0398970.2	Qrob_H2.3_Sc0000020	Qrob_T0398980.2	Qrob_H2.3_Sc0000020
Qrob_T0398980.2	Qrob_H2.3_Sc0000020	Qrob_T0398930.2	Qrob_H2.3_Sc0000020
Qrob_T0398980.2	Qrob_H2.3_Sc0000020	Qrob_T0398960.2	Qrob_H2.3_Sc0000020
Qrob_T0129770.2	Qrob_H2.3_Sc0000021	Qrob_T0129780.2	Qrob_H2.3_Sc0000021
Qrob_T0129800.2	Qrob_H2.3_Sc0000021	Qrob_T0289150.2	Qrob_H2.3_Sc0000021
Qrob_T0197970.2	Qrob_H2.3_Sc0000021	Qrob_T0197980.2	Qrob_H2.3_Sc0000021
Qrob_T0198020.2	Qrob_H2.3_Sc0000021	Qrob_T0198010.2	Qrob_H2.3_Sc0000021
Qrob_T0249180.2	Qrob_H2.3_Sc0000021	Qrob_T0198010.2	Qrob_H2.3_Sc0000021
Qrob_T0249530.2	Qrob_H2.3_Sc0000021	Qrob_T0249590.2	Qrob_H2.3_Sc0000021
Qrob_T0249590.2	Qrob_H2.3_Sc0000021	Qrob_T0249640.2	Qrob_H2.3_Sc0000021
Qrob_T0249620.2	Qrob_H2.3_Sc0000021	Qrob_T0249570.2	Qrob_H2.3_Sc0000021
Qrob_T0249700.2	Qrob_H2.3_Sc0000021	Qrob_T0249760.2	Qrob_H2.3_Sc0000021
Qrob_T0249710.2	Qrob_H2.3_Sc0000021	Qrob_T0249770.2	Qrob_H2.3_Sc0000021
Qrob_T0249710.2	Qrob_H2.3_Sc0000021	Qrob_T0249760.2	Qrob_H2.3_Sc0000021
Qrob_T0249720.2	Qrob_H2.3_Sc0000021	Qrob_T0249770.2	Qrob_H2.3_Sc0000021
Qrob_T0249760.2	Qrob_H2.3_Sc0000021	Qrob_T0249770.2	Qrob_H2.3_Sc0000021
Qrob_T0249770.2	Qrob_H2.3_Sc0000021	Qrob_T0288730.2	Qrob_H2.3_Sc0000021
Qrob_T0288700.2	Qrob_H2.3_Sc0000021	Qrob_T0249770.2	Qrob_H2.3_Sc0000021
Qrob_T0288700.2	Qrob_H2.3_Sc0000021	Qrob_T0249760.2	Qrob_H2.3_Sc0000021
Qrob_T0288700.2	Qrob_H2.3_Sc0000021	Qrob_T0288730.2	Qrob_H2.3_Sc0000021
Qrob_T0288720.2	Qrob_H2.3_Sc0000021	Qrob_T0249750.2	Qrob_H2.3_Sc0000021
Qrob_T0288730.2	Qrob_H2.3_Sc0000021	Qrob_T0249760.2	Qrob_H2.3_Sc0000021
Qrob_T0288730.2	Qrob_H2.3_Sc0000021	Qrob_T0288820.2	Qrob_H2.3_Sc0000021
Qrob_T0288740.2	Qrob_H2.3_Sc0000021	Qrob_T0288730.2	Qrob_H2.3_Sc0000021
Qrob_T0288740.2	Qrob_H2.3_Sc0000021	Qrob_T0288700.2	Qrob_H2.3_Sc0000021
Qrob_T0288740.2	Qrob_H2.3_Sc0000021	Qrob_T0249770.2	Qrob_H2.3_Sc0000021
Qrob_T0288740.2	Qrob_H2.3_Sc0000021	Qrob_T0288820.2	Qrob_H2.3_Sc0000021
Qrob_T0288980.2	Qrob_H2.3_Sc0000021	Qrob_T0289000.2	Qrob_H2.3_Sc0000021
Qrob_T0289110.2	Qrob_H2.3_Sc0000021	Qrob_T0289100.2	Qrob_H2.3_Sc0000021
Qrob_T0289150.2	Qrob_H2.3_Sc0000021	Qrob_T0289100.2	Qrob_H2.3_Sc0000021
Qrob_T0289160.2	Qrob_H2.3_Sc0000021	Qrob_T0289240.2	Qrob_H2.3_Sc0000021
Qrob_T0289160.2	Qrob_H2.3_Sc0000021	Qrob_T0289170.2	Qrob_H2.3_Sc0000021
Qrob_T0289170.2	Qrob_H2.3_Sc0000021	Qrob_T0289240.2	Qrob_H2.3_Sc0000021
Qrob_T0018740.2	Qrob_H2.3_Sc0000022	Qrob_T0018710.2	Qrob_H2.3_Sc0000022
Qrob_T0018970.2	Qrob_H2.3_Sc0000022	Qrob_T0018960.2	Qrob_H2.3_Sc0000022
Qrob_T0019020.2	Qrob_H2.3_Sc0000022	Qrob_T0019030.2	Qrob_H2.3_Sc0000022
Qrob_T0019030.2	Qrob_H2.3_Sc0000022	Qrob_T0019060.2	Qrob_H2.3_Sc0000022
Qrob_T0019030.2	Qrob_H2.3_Sc0000022	Qrob_T0019040.2	Qrob_H2.3_Sc0000022
Qrob_T0019040.2	Qrob_H2.3_Sc0000022	Qrob_T0019020.2	Qrob_H2.3_Sc0000022
Qrob_T0019050.2	Qrob_H2.3_Sc0000022	Qrob_T0019060.2	Qrob_H2.3_Sc0000022
Qrob_T0019050.2	Qrob_H2.3_Sc0000022	Qrob_T0019040.2	Qrob_H2.3_Sc0000022
Qrob_T0019060.2	Qrob_H2.3_Sc0000022	Qrob_T0019040.2	Qrob_H2.3_Sc0000022
Qrob_T0019190.2	Qrob_H2.3_Sc0000022	Qrob_T0019220.2	Qrob_H2.3_Sc0000022
Qrob_T0019200.2	Qrob_H2.3_Sc0000022	Qrob_T0019190.2	Qrob_H2.3_Sc0000022
Qrob_T0019220.2	Qrob_H2.3_Sc0000022	Qrob_T0019200.2	Qrob_H2.3_Sc0000022
Qrob_T0019730.2	Qrob_H2.3_Sc0000022	Qrob_T0019830.2	Qrob_H2.3_Sc0000022
Qrob_T0019980.2	Qrob_H2.3_Sc0000022	Qrob_T0019970.2	Qrob_H2.3_Sc0000022
Qrob_T0173190.2	Qrob_H2.3_Sc0000022	Qrob_T0173200.2	Qrob_H2.3_Sc0000022
Qrob_T0173200.2	Qrob_H2.3_Sc0000022	Qrob_T0173210.2	Qrob_H2.3_Sc0000022
Qrob_T0173210.2	Qrob_H2.3_Sc0000022	Qrob_T0173190.2	Qrob_H2.3_Sc0000022
Qrob_T0173210.2	Qrob_H2.3_Sc0000022	Qrob_T0173250.2	Qrob_H2.3_Sc0000022
Qrob_T0173220.2	Qrob_H2.3_Sc0000022	Qrob_T0173210.2	Qrob_H2.3_Sc0000022
Qrob_T0173220.2	Qrob_H2.3_Sc0000022	Qrob_T0173190.2	Qrob_H2.3_Sc0000022
Qrob_T0173220.2	Qrob_H2.3_Sc0000022	Qrob_T0173250.2	Qrob_H2.3_Sc0000022
Qrob_T0173220.2	Qrob_H2.3_Sc0000022	Qrob_T0173200.2	Qrob_H2.3_Sc0000022
Qrob_T0173230.2	Qrob_H2.3_Sc0000022	Qrob_T0173220.2	Qrob_H2.3_Sc0000022
Qrob_T0173230.2	Qrob_H2.3_Sc0000022	Qrob_T0173200.2	Qrob_H2.3_Sc0000022
Qrob_T0173230.2	Qrob_H2.3_Sc0000022	Qrob_T0173190.2	Qrob_H2.3_Sc0000022
Qrob_T0173230.2	Qrob_H2.3_Sc0000022	Qrob_T0173260.2	Qrob_H2.3_Sc0000022
Qrob_T0173230.2	Qrob_H2.3_Sc0000022	Qrob_T0173210.2	Qrob_H2.3_Sc0000022
Qrob_T0173250.2	Qrob_H2.3_Sc0000022	Qrob_T0173230.2	Qrob_H2.3_Sc0000022
Qrob_T0173260.2	Qrob_H2.3_Sc0000022	Qrob_T0173220.2	Qrob_H2.3_Sc0000022
Qrob_T0173260.2	Qrob_H2.3_Sc0000022	Qrob_T0173250.2	Qrob_H2.3_Sc0000022
Qrob_T0676960.2	Qrob_H2.3_Sc0000022	Qrob_T0676950.2	Qrob_H2.3_Sc0000022
Qrob_T0274570.2	Qrob_H2.3_Sc0000023	Qrob_T0274580.2	Qrob_H2.3_Sc0000023
Qrob_T0274590.2	Qrob_H2.3_Sc0000023	Qrob_T0274610.2	Qrob_H2.3_Sc0000023
Qrob_T0274770.2	Qrob_H2.3_Sc0000023	Qrob_T0274790.2	Qrob_H2.3_Sc0000023
Qrob_T0274830.2	Qrob_H2.3_Sc0000023	Qrob_T0274850.2	Qrob_H2.3_Sc0000023
Qrob_T0274960.2	Qrob_H2.3_Sc0000023	Qrob_T0274950.2	Qrob_H2.3_Sc0000023
Qrob_T0341830.2	Qrob_H2.3_Sc0000023	Qrob_T0341810.2	Qrob_H2.3_Sc0000023
Qrob_T0341830.2	Qrob_H2.3_Sc0000023	Qrob_T0341850.2	Qrob_H2.3_Sc0000023
Qrob_T0341830.2	Qrob_H2.3_Sc0000023	Qrob_T0341840.2	Qrob_H2.3_Sc0000023
Qrob_T0341830.2	Qrob_H2.3_Sc0000023	Qrob_T0341870.2	Qrob_H2.3_Sc0000023
Qrob_T0341840.2	Qrob_H2.3_Sc0000023	Qrob_T0341810.2	Qrob_H2.3_Sc0000023
Qrob_T0341840.2	Qrob_H2.3_Sc0000023	Qrob_T0341870.2	Qrob_H2.3_Sc0000023
Qrob_T0341850.2	Qrob_H2.3_Sc0000023	Qrob_T0341810.2	Qrob_H2.3_Sc0000023
Qrob_T0341850.2	Qrob_H2.3_Sc0000023	Qrob_T0341840.2	Qrob_H2.3_Sc0000023
Qrob_T0341860.2	Qrob_H2.3_Sc0000023	Qrob_T0341840.2	Qrob_H2.3_Sc0000023
Qrob_T0341860.2	Qrob_H2.3_Sc0000023	Qrob_T0341810.2	Qrob_H2.3_Sc0000023
Qrob_T0357100.2	Qrob_H2.3_Sc0000023	Qrob_T0357090.2	Qrob_H2.3_Sc0000023
Qrob_T0357120.2	Qrob_H2.3_Sc0000023	Qrob_T0357100.2	Qrob_H2.3_Sc0000023
Qrob_T0357120.2	Qrob_H2.3_Sc0000023	Qrob_T0357090.2	Qrob_H2.3_Sc0000023
Qrob_T0357130.2	Qrob_H2.3_Sc0000023	Qrob_T0357120.2	Qrob_H2.3_Sc0000023
Qrob_T0357130.2	Qrob_H2.3_Sc0000023	Qrob_T0357090.2	Qrob_H2.3_Sc0000023
Qrob_T0357130.2	Qrob_H2.3_Sc0000023	Qrob_T0357100.2	Qrob_H2.3_Sc0000023
Qrob_T0541360.2	Qrob_H2.3_Sc0000023	Qrob_T0541370.2	Qrob_H2.3_Sc0000023
Qrob_T0541370.2	Qrob_H2.3_Sc0000023	Qrob_T0541390.2	Qrob_H2.3_Sc0000023
Qrob_T0541390.2	Qrob_H2.3_Sc0000023	Qrob_T0541360.2	Qrob_H2.3_Sc0000023
Qrob_T0037330.2	Qrob_H2.3_Sc0000024	Qrob_T0037380.2	Qrob_H2.3_Sc0000024
Qrob_T0037880.2	Qrob_H2.3_Sc0000024	Qrob_T0037890.2	Qrob_H2.3_Sc0000024
Qrob_T0223840.2	Qrob_H2.3_Sc0000024	Qrob_T0223870.2	Qrob_H2.3_Sc0000024
Qrob_T0223870.2	Qrob_H2.3_Sc0000024	Qrob_T0223890.2	Qrob_H2.3_Sc0000024
Qrob_T0223890.2	Qrob_H2.3_Sc0000024	Qrob_T0223840.2	Qrob_H2.3_Sc0000024
Qrob_T0224030.2	Qrob_H2.3_Sc0000024	Qrob_T0224000.2	Qrob_H2.3_Sc0000024
Qrob_T0224040.2	Qrob_H2.3_Sc0000024	Qrob_T0224010.2	Qrob_H2.3_Sc0000024
Qrob_T0434000.2	Qrob_H2.3_Sc0000024	Qrob_T0434030.2	Qrob_H2.3_Sc0000024
Qrob_T0434000.2	Qrob_H2.3_Sc0000024	Qrob_T0434040.2	Qrob_H2.3_Sc0000024
Qrob_T0434010.2	Qrob_H2.3_Sc0000024	Qrob_T0434050.2	Qrob_H2.3_Sc0000024
Qrob_T0434010.2	Qrob_H2.3_Sc0000024	Qrob_T0434040.2	Qrob_H2.3_Sc0000024
Qrob_T0434010.2	Qrob_H2.3_Sc0000024	Qrob_T0434030.2	Qrob_H2.3_Sc0000024
Qrob_T0434020.2	Qrob_H2.3_Sc0000024	Qrob_T0434030.2	Qrob_H2.3_Sc0000024
Qrob_T0434020.2	Qrob_H2.3_Sc0000024	Qrob_T0434000.2	Qrob_H2.3_Sc0000024
Qrob_T0434040.2	Qrob_H2.3_Sc0000024	Qrob_T0434030.2	Qrob_H2.3_Sc0000024
Qrob_T0434040.2	Qrob_H2.3_Sc0000024	Qrob_T0434020.2	Qrob_H2.3_Sc0000024
Qrob_T0434050.2	Qrob_H2.3_Sc0000024	Qrob_T0434030.2	Qrob_H2.3_Sc0000024
Qrob_T0434050.2	Qrob_H2.3_Sc0000024	Qrob_T0434040.2	Qrob_H2.3_Sc0000024
Qrob_T0434070.2	Qrob_H2.3_Sc0000024	Qrob_T0434040.2	Qrob_H2.3_Sc0000024
Qrob_T0434070.2	Qrob_H2.3_Sc0000024	Qrob_T0434020.2	Qrob_H2.3_Sc0000024
Qrob_T0434070.2	Qrob_H2.3_Sc0000024	Qrob_T0434030.2	Qrob_H2.3_Sc0000024
Qrob_T0541750.2	Qrob_H2.3_Sc0000024	Qrob_T0541740.2	Qrob_H2.3_Sc0000024
Qrob_T0541750.2	Qrob_H2.3_Sc0000024	Qrob_T0541790.2	Qrob_H2.3_Sc0000024
Qrob_T0541760.2	Qrob_H2.3_Sc0000024	Qrob_T0541750.2	Qrob_H2.3_Sc0000024
Qrob_T0541760.2	Qrob_H2.3_Sc0000024	Qrob_T0541790.2	Qrob_H2.3_Sc0000024
Qrob_T0541760.2	Qrob_H2.3_Sc0000024	Qrob_T0541740.2	Qrob_H2.3_Sc0000024
Qrob_T0541780.2	Qrob_H2.3_Sc0000024	Qrob_T0541750.2	Qrob_H2.3_Sc0000024
Qrob_T0541780.2	Qrob_H2.3_Sc0000024	Qrob_T0541740.2	Qrob_H2.3_Sc0000024
Qrob_T0541800.2	Qrob_H2.3_Sc0000024	Qrob_T0541810.2	Qrob_H2.3_Sc0000024
Qrob_T0541880.2	Qrob_H2.3_Sc0000024	Qrob_T0541860.2	Qrob_H2.3_Sc0000024
Qrob_T0541940.2	Qrob_H2.3_Sc0000024	Qrob_T0541930.2	Qrob_H2.3_Sc0000024
Qrob_T0059290.2	Qrob_H2.3_Sc0000025	Qrob_T0059280.2	Qrob_H2.3_Sc0000025
Qrob_T0059290.2	Qrob_H2.3_Sc0000025	Qrob_T0059300.2	Qrob_H2.3_Sc0000025
Qrob_T0059300.2	Qrob_H2.3_Sc0000025	Qrob_T0059280.2	Qrob_H2.3_Sc0000025
Qrob_T0059300.2	Qrob_H2.3_Sc0000025	Qrob_T0059310.2	Qrob_H2.3_Sc0000025
Qrob_T0059300.2	Qrob_H2.3_Sc0000025	Qrob_T0059340.2	Qrob_H2.3_Sc0000025
Qrob_T0059310.2	Qrob_H2.3_Sc0000025	Qrob_T0059320.2	Qrob_H2.3_Sc0000025
Qrob_T0059310.2	Qrob_H2.3_Sc0000025	Qrob_T0059280.2	Qrob_H2.3_Sc0000025
Qrob_T0059310.2	Qrob_H2.3_Sc0000025	Qrob_T0059350.2	Qrob_H2.3_Sc0000025
Qrob_T0059310.2	Qrob_H2.3_Sc0000025	Qrob_T0059340.2	Qrob_H2.3_Sc0000025
Qrob_T0059310.2	Qrob_H2.3_Sc0000025	Qrob_T0059330.2	Qrob_H2.3_Sc0000025
Qrob_T0059320.2	Qrob_H2.3_Sc0000025	Qrob_T0059280.2	Qrob_H2.3_Sc0000025
Qrob_T0059320.2	Qrob_H2.3_Sc0000025	Qrob_T0059330.2	Qrob_H2.3_Sc0000025
Qrob_T0059320.2	Qrob_H2.3_Sc0000025	Qrob_T0059350.2	Qrob_H2.3_Sc0000025
Qrob_T0059320.2	Qrob_H2.3_Sc0000025	Qrob_T0059300.2	Qrob_H2.3_Sc0000025
Qrob_T0059320.2	Qrob_H2.3_Sc0000025	Qrob_T0059360.2	Qrob_H2.3_Sc0000025
Qrob_T0059330.2	Qrob_H2.3_Sc0000025	Qrob_T0059300.2	Qrob_H2.3_Sc0000025
Qrob_T0059330.2	Qrob_H2.3_Sc0000025	Qrob_T0059340.2	Qrob_H2.3_Sc0000025
Qrob_T0059340.2	Qrob_H2.3_Sc0000025	Qrob_T0059320.2	Qrob_H2.3_Sc0000025
Qrob_T0059350.2	Qrob_H2.3_Sc0000025	Qrob_T0059370.2	Qrob_H2.3_Sc0000025
Qrob_T0059350.2	Qrob_H2.3_Sc0000025	Qrob_T0059380.2	Qrob_H2.3_Sc0000025
Qrob_T0059360.2	Qrob_H2.3_Sc0000025	Qrob_T0059380.2	Qrob_H2.3_Sc0000025
Qrob_T0059360.2	Qrob_H2.3_Sc0000025	Qrob_T0059400.2	Qrob_H2.3_Sc0000025
Qrob_T0059360.2	Qrob_H2.3_Sc0000025	Qrob_T0059350.2	Qrob_H2.3_Sc0000025
Qrob_T0059360.2	Qrob_H2.3_Sc0000025	Qrob_T0059340.2	Qrob_H2.3_Sc0000025
Qrob_T0059370.2	Qrob_H2.3_Sc0000025	Qrob_T0059340.2	Qrob_H2.3_Sc0000025
Qrob_T0059370.2	Qrob_H2.3_Sc0000025	Qrob_T0059360.2	Qrob_H2.3_Sc0000025
Qrob_T0059370.2	Qrob_H2.3_Sc0000025	Qrob_T0059410.2	Qrob_H2.3_Sc0000025
Qrob_T0059370.2	Qrob_H2.3_Sc0000025	Qrob_T0059390.2	Qrob_H2.3_Sc0000025
Qrob_T0059380.2	Qrob_H2.3_Sc0000025	Qrob_T0059340.2	Qrob_H2.3_Sc0000025
Qrob_T0059380.2	Qrob_H2.3_Sc0000025	Qrob_T0059370.2	Qrob_H2.3_Sc0000025
Qrob_T0059390.2	Qrob_H2.3_Sc0000025	Qrob_T0059380.2	Qrob_H2.3_Sc0000025
Qrob_T0059390.2	Qrob_H2.3_Sc0000025	Qrob_T0059360.2	Qrob_H2.3_Sc0000025
Qrob_T0059390.2	Qrob_H2.3_Sc0000025	Qrob_T0059350.2	Qrob_H2.3_Sc0000025
Qrob_T0059390.2	Qrob_H2.3_Sc0000025	Qrob_T0059430.2	Qrob_H2.3_Sc0000025
Qrob_T0059390.2	Qrob_H2.3_Sc0000025	Qrob_T0059410.2	Qrob_H2.3_Sc0000025
Qrob_T0059400.2	Qrob_H2.3_Sc0000025	Qrob_T0059370.2	Qrob_H2.3_Sc0000025
Qrob_T0059400.2	Qrob_H2.3_Sc0000025	Qrob_T0059380.2	Qrob_H2.3_Sc0000025
Qrob_T0059400.2	Qrob_H2.3_Sc0000025	Qrob_T0059390.2	Qrob_H2.3_Sc0000025
Qrob_T0059400.2	Qrob_H2.3_Sc0000025	Qrob_T0059460.2	Qrob_H2.3_Sc0000025
Qrob_T0059410.2	Qrob_H2.3_Sc0000025	Qrob_T0059420.2	Qrob_H2.3_Sc0000025
Qrob_T0059410.2	Qrob_H2.3_Sc0000025	Qrob_T0059400.2	Qrob_H2.3_Sc0000025
Qrob_T0059410.2	Qrob_H2.3_Sc0000025	Qrob_T0059380.2	Qrob_H2.3_Sc0000025
Qrob_T0059420.2	Qrob_H2.3_Sc0000025	Qrob_T0059400.2	Qrob_H2.3_Sc0000025
Qrob_T0059420.2	Qrob_H2.3_Sc0000025	Qrob_T0059390.2	Qrob_H2.3_Sc0000025
Qrob_T0059420.2	Qrob_H2.3_Sc0000025	Qrob_T0059480.2	Qrob_H2.3_Sc0000025
Qrob_T0059420.2	Qrob_H2.3_Sc0000025	Qrob_T0059380.2	Qrob_H2.3_Sc0000025
Qrob_T0059420.2	Qrob_H2.3_Sc0000025	Qrob_T0059460.2	Qrob_H2.3_Sc0000025
Qrob_T0059430.2	Qrob_H2.3_Sc0000025	Qrob_T0059480.2	Qrob_H2.3_Sc0000025
Qrob_T0059430.2	Qrob_H2.3_Sc0000025	Qrob_T0059420.2	Qrob_H2.3_Sc0000025
Qrob_T0059430.2	Qrob_H2.3_Sc0000025	Qrob_T0059490.2	Qrob_H2.3_Sc0000025
Qrob_T0059430.2	Qrob_H2.3_Sc0000025	Qrob_T0059410.2	Qrob_H2.3_Sc0000025
Qrob_T0059430.2	Qrob_H2.3_Sc0000025	Qrob_T0059400.2	Qrob_H2.3_Sc0000025
Qrob_T0059460.2	Qrob_H2.3_Sc0000025	Qrob_T0059430.2	Qrob_H2.3_Sc0000025
Qrob_T0059460.2	Qrob_H2.3_Sc0000025	Qrob_T0059410.2	Qrob_H2.3_Sc0000025
Qrob_T0059460.2	Qrob_H2.3_Sc0000025	Qrob_T0059490.2	Qrob_H2.3_Sc0000025
Qrob_T0059460.2	Qrob_H2.3_Sc0000025	Qrob_T0059470.2	Qrob_H2.3_Sc0000025
Qrob_T0059470.2	Qrob_H2.3_Sc0000025	Qrob_T0059430.2	Qrob_H2.3_Sc0000025
Qrob_T0059470.2	Qrob_H2.3_Sc0000025	Qrob_T0059490.2	Qrob_H2.3_Sc0000025
Qrob_T0059470.2	Qrob_H2.3_Sc0000025	Qrob_T0059420.2	Qrob_H2.3_Sc0000025
Qrob_T0059470.2	Qrob_H2.3_Sc0000025	Qrob_T0059410.2	Qrob_H2.3_Sc0000025
Qrob_T0059470.2	Qrob_H2.3_Sc0000025	Qrob_T0059480.2	Qrob_H2.3_Sc0000025
Qrob_T0059480.2	Qrob_H2.3_Sc0000025	Qrob_T0059460.2	Qrob_H2.3_Sc0000025
Qrob_T0059490.2	Qrob_H2.3_Sc0000025	Qrob_T0059480.2	Qrob_H2.3_Sc0000025
Qrob_T0059670.2	Qrob_H2.3_Sc0000025	Qrob_T0649780.2	Qrob_H2.3_Sc0000025
Qrob_T0059670.2	Qrob_H2.3_Sc0000025	Qrob_T0059730.2	Qrob_H2.3_Sc0000025
Qrob_T0059680.2	Qrob_H2.3_Sc0000025	Qrob_T0059740.2	Qrob_H2.3_Sc0000025
Qrob_T0059680.2	Qrob_H2.3_Sc0000025	Qrob_T0059670.2	Qrob_H2.3_Sc0000025
Qrob_T0059680.2	Qrob_H2.3_Sc0000025	Qrob_T0649770.2	Qrob_H2.3_Sc0000025
Qrob_T0059680.2	Qrob_H2.3_Sc0000025	Qrob_T0649780.2	Qrob_H2.3_Sc0000025
Qrob_T0059700.2	Qrob_H2.3_Sc0000025	Qrob_T0649770.2	Qrob_H2.3_Sc0000025
Qrob_T0059700.2	Qrob_H2.3_Sc0000025	Qrob_T0059740.2	Qrob_H2.3_Sc0000025
Qrob_T0059700.2	Qrob_H2.3_Sc0000025	Qrob_T0059680.2	Qrob_H2.3_Sc0000025
Qrob_T0059700.2	Qrob_H2.3_Sc0000025	Qrob_T0059730.2	Qrob_H2.3_Sc0000025
Qrob_T0059700.2	Qrob_H2.3_Sc0000025	Qrob_T0649780.2	Qrob_H2.3_Sc0000025
Qrob_T0059700.2	Qrob_H2.3_Sc0000025	Qrob_T0059670.2	Qrob_H2.3_Sc0000025
Qrob_T0059730.2	Qrob_H2.3_Sc0000025	Qrob_T0059680.2	Qrob_H2.3_Sc0000025
Qrob_T0059730.2	Qrob_H2.3_Sc0000025	Qrob_T0059740.2	Qrob_H2.3_Sc0000025
Qrob_T0059740.2	Qrob_H2.3_Sc0000025	Qrob_T0059670.2	Qrob_H2.3_Sc0000025
Qrob_T0059960.2	Qrob_H2.3_Sc0000025	Qrob_T0059940.2	Qrob_H2.3_Sc0000025
Qrob_T0060050.2	Qrob_H2.3_Sc0000025	Qrob_T0060040.2	Qrob_H2.3_Sc0000025
Qrob_T0060060.2	Qrob_H2.3_Sc0000025	Qrob_T0060040.2	Qrob_H2.3_Sc0000025
Qrob_T0272740.2	Qrob_H2.3_Sc0000025	Qrob_T0272750.2	Qrob_H2.3_Sc0000025
Qrob_T0272750.2	Qrob_H2.3_Sc0000025	Qrob_T0272760.2	Qrob_H2.3_Sc0000025
Qrob_T0272760.2	Qrob_H2.3_Sc0000025	Qrob_T0272740.2	Qrob_H2.3_Sc0000025
Qrob_T0272890.2	Qrob_H2.3_Sc0000025	Qrob_T0272940.2	Qrob_H2.3_Sc0000025
Qrob_T0272900.2	Qrob_H2.3_Sc0000025	Qrob_T0272940.2	Qrob_H2.3_Sc0000025
Qrob_T0272900.2	Qrob_H2.3_Sc0000025	Qrob_T0272890.2	Qrob_H2.3_Sc0000025
Qrob_T0273000.2	Qrob_H2.3_Sc0000025	Qrob_T0272940.2	Qrob_H2.3_Sc0000025
Qrob_T0273020.2	Qrob_H2.3_Sc0000025	Qrob_T0272940.2	Qrob_H2.3_Sc0000025
Qrob_T0273020.2	Qrob_H2.3_Sc0000025	Qrob_T0273000.2	Qrob_H2.3_Sc0000025
Qrob_T0273190.2	Qrob_H2.3_Sc0000025	Qrob_T0273210.2	Qrob_H2.3_Sc0000025
Qrob_T0273190.2	Qrob_H2.3_Sc0000025	Qrob_T0273240.2	Qrob_H2.3_Sc0000025
Qrob_T0273200.2	Qrob_H2.3_Sc0000025	Qrob_T0273240.2	Qrob_H2.3_Sc0000025
Qrob_T0273200.2	Qrob_H2.3_Sc0000025	Qrob_T0273190.2	Qrob_H2.3_Sc0000025
Qrob_T0273210.2	Qrob_H2.3_Sc0000025	Qrob_T0273200.2	Qrob_H2.3_Sc0000025
Qrob_T0273240.2	Qrob_H2.3_Sc0000025	Qrob_T0273210.2	Qrob_H2.3_Sc0000025
Qrob_T0273340.2	Qrob_H2.3_Sc0000025	Qrob_T0273420.2	Qrob_H2.3_Sc0000025
Qrob_T0273360.2	Qrob_H2.3_Sc0000025	Qrob_T0273370.2	Qrob_H2.3_Sc0000025
Qrob_T0273370.2	Qrob_H2.3_Sc0000025	Qrob_T0273340.2	Qrob_H2.3_Sc0000025
Qrob_T0273400.2	Qrob_H2.3_Sc0000025	Qrob_T0273440.2	Qrob_H2.3_Sc0000025
Qrob_T0273400.2	Qrob_H2.3_Sc0000025	Qrob_T0273340.2	Qrob_H2.3_Sc0000025
Qrob_T0273400.2	Qrob_H2.3_Sc0000025	Qrob_T0273430.2	Qrob_H2.3_Sc0000025
Qrob_T0273420.2	Qrob_H2.3_Sc0000025	Qrob_T0273450.2	Qrob_H2.3_Sc0000025
Qrob_T0273420.2	Qrob_H2.3_Sc0000025	Qrob_T0273400.2	Qrob_H2.3_Sc0000025
Qrob_T0273420.2	Qrob_H2.3_Sc0000025	Qrob_T0273440.2	Qrob_H2.3_Sc0000025
Qrob_T0273420.2	Qrob_H2.3_Sc0000025	Qrob_T0273430.2	Qrob_H2.3_Sc0000025
Qrob_T0273420.2	Qrob_H2.3_Sc0000025	Qrob_T0273360.2	Qrob_H2.3_Sc0000025
Qrob_T0273430.2	Qrob_H2.3_Sc0000025	Qrob_T0273440.2	Qrob_H2.3_Sc0000025
Qrob_T0273440.2	Qrob_H2.3_Sc0000025	Qrob_T0273470.2	Qrob_H2.3_Sc0000025
Qrob_T0273440.2	Qrob_H2.3_Sc0000025	Qrob_T0273490.2	Qrob_H2.3_Sc0000025
Qrob_T0273450.2	Qrob_H2.3_Sc0000025	Qrob_T0273400.2	Qrob_H2.3_Sc0000025
Qrob_T0273450.2	Qrob_H2.3_Sc0000025	Qrob_T0273440.2	Qrob_H2.3_Sc0000025
Qrob_T0273450.2	Qrob_H2.3_Sc0000025	Qrob_T0273500.2	Qrob_H2.3_Sc0000025
Qrob_T0273450.2	Qrob_H2.3_Sc0000025	Qrob_T0273490.2	Qrob_H2.3_Sc0000025
Qrob_T0273450.2	Qrob_H2.3_Sc0000025	Qrob_T0273430.2	Qrob_H2.3_Sc0000025
Qrob_T0273470.2	Qrob_H2.3_Sc0000025	Qrob_T0273420.2	Qrob_H2.3_Sc0000025
Qrob_T0273470.2	Qrob_H2.3_Sc0000025	Qrob_T0273480.2	Qrob_H2.3_Sc0000025
Qrob_T0273470.2	Qrob_H2.3_Sc0000025	Qrob_T0273430.2	Qrob_H2.3_Sc0000025
Qrob_T0273470.2	Qrob_H2.3_Sc0000025	Qrob_T0273490.2	Qrob_H2.3_Sc0000025
Qrob_T0273470.2	Qrob_H2.3_Sc0000025	Qrob_T0273450.2	Qrob_H2.3_Sc0000025
Qrob_T0273480.2	Qrob_H2.3_Sc0000025	Qrob_T0273450.2	Qrob_H2.3_Sc0000025
Qrob_T0273480.2	Qrob_H2.3_Sc0000025	Qrob_T0273500.2	Qrob_H2.3_Sc0000025
Qrob_T0273480.2	Qrob_H2.3_Sc0000025	Qrob_T0273440.2	Qrob_H2.3_Sc0000025
Qrob_T0273480.2	Qrob_H2.3_Sc0000025	Qrob_T0273430.2	Qrob_H2.3_Sc0000025
Qrob_T0273480.2	Qrob_H2.3_Sc0000025	Qrob_T0273520.2	Qrob_H2.3_Sc0000025
Qrob_T0273480.2	Qrob_H2.3_Sc0000025	Qrob_T0273530.2	Qrob_H2.3_Sc0000025
Qrob_T0273490.2	Qrob_H2.3_Sc0000025	Qrob_T0273540.2	Qrob_H2.3_Sc0000025
Qrob_T0273490.2	Qrob_H2.3_Sc0000025	Qrob_T0273520.2	Qrob_H2.3_Sc0000025
Qrob_T0273490.2	Qrob_H2.3_Sc0000025	Qrob_T0273480.2	Qrob_H2.3_Sc0000025
Qrob_T0273490.2	Qrob_H2.3_Sc0000025	Qrob_T0273530.2	Qrob_H2.3_Sc0000025
Qrob_T0273500.2	Qrob_H2.3_Sc0000025	Qrob_T0273530.2	Qrob_H2.3_Sc0000025
Qrob_T0273500.2	Qrob_H2.3_Sc0000025	Qrob_T0273470.2	Qrob_H2.3_Sc0000025
Qrob_T0273500.2	Qrob_H2.3_Sc0000025	Qrob_T0273490.2	Qrob_H2.3_Sc0000025
Qrob_T0273520.2	Qrob_H2.3_Sc0000025	Qrob_T0273560.2	Qrob_H2.3_Sc0000025
Qrob_T0273520.2	Qrob_H2.3_Sc0000025	Qrob_T0273550.2	Qrob_H2.3_Sc0000025
Qrob_T0273520.2	Qrob_H2.3_Sc0000025	Qrob_T0273500.2	Qrob_H2.3_Sc0000025
Qrob_T0273520.2	Qrob_H2.3_Sc0000025	Qrob_T0273540.2	Qrob_H2.3_Sc0000025
Qrob_T0273520.2	Qrob_H2.3_Sc0000025	Qrob_T0273470.2	Qrob_H2.3_Sc0000025
Qrob_T0273530.2	Qrob_H2.3_Sc0000025	Qrob_T0273540.2	Qrob_H2.3_Sc0000025
Qrob_T0273530.2	Qrob_H2.3_Sc0000025	Qrob_T0273570.2	Qrob_H2.3_Sc0000025
Qrob_T0273530.2	Qrob_H2.3_Sc0000025	Qrob_T0273560.2	Qrob_H2.3_Sc0000025
Qrob_T0273530.2	Qrob_H2.3_Sc0000025	Qrob_T0273520.2	Qrob_H2.3_Sc0000025
Qrob_T0273540.2	Qrob_H2.3_Sc0000025	Qrob_T0273500.2	Qrob_H2.3_Sc0000025
Qrob_T0273540.2	Qrob_H2.3_Sc0000025	Qrob_T0273560.2	Qrob_H2.3_Sc0000025
Qrob_T0273540.2	Qrob_H2.3_Sc0000025	Qrob_T0273550.2	Qrob_H2.3_Sc0000025
Qrob_T0273550.2	Qrob_H2.3_Sc0000025	Qrob_T0273560.2	Qrob_H2.3_Sc0000025
Qrob_T0273550.2	Qrob_H2.3_Sc0000025	Qrob_T0273500.2	Qrob_H2.3_Sc0000025
Qrob_T0273550.2	Qrob_H2.3_Sc0000025	Qrob_T0273530.2	Qrob_H2.3_Sc0000025
Qrob_T0273560.2	Qrob_H2.3_Sc0000025	Qrob_T0273570.2	Qrob_H2.3_Sc0000025
Qrob_T0273570.2	Qrob_H2.3_Sc0000025	Qrob_T0273540.2	Qrob_H2.3_Sc0000025
Qrob_T0337730.2	Qrob_H2.3_Sc0000025	Qrob_T0337760.2	Qrob_H2.3_Sc0000025
Qrob_T0337730.2	Qrob_H2.3_Sc0000025	Qrob_T0337790.2	Qrob_H2.3_Sc0000025
Qrob_T0337730.2	Qrob_H2.3_Sc0000025	Qrob_T0337740.2	Qrob_H2.3_Sc0000025
Qrob_T0337740.2	Qrob_H2.3_Sc0000025	Qrob_T0337760.2	Qrob_H2.3_Sc0000025
Qrob_T0337790.2	Qrob_H2.3_Sc0000025	Qrob_T0337760.2	Qrob_H2.3_Sc0000025
Qrob_T0337790.2	Qrob_H2.3_Sc0000025	Qrob_T0337740.2	Qrob_H2.3_Sc0000025
Qrob_T0337840.2	Qrob_H2.3_Sc0000025	Qrob_T0337870.2	Qrob_H2.3_Sc0000025
Qrob_T0337940.2	Qrob_H2.3_Sc0000025	Qrob_T0337930.2	Qrob_H2.3_Sc0000025
Qrob_T0337950.2	Qrob_H2.3_Sc0000025	Qrob_T0337960.2	Qrob_H2.3_Sc0000025
Qrob_T0337950.2	Qrob_H2.3_Sc0000025	Qrob_T0337970.2	Qrob_H2.3_Sc0000025
Qrob_T0337960.2	Qrob_H2.3_Sc0000025	Qrob_T0337970.2	Qrob_H2.3_Sc0000025
Qrob_T0564040.2	Qrob_H2.3_Sc0000025	Qrob_T0337760.2	Qrob_H2.3_Sc0000025
Qrob_T0564040.2	Qrob_H2.3_Sc0000025	Qrob_T0337740.2	Qrob_H2.3_Sc0000025
Qrob_T0564040.2	Qrob_H2.3_Sc0000025	Qrob_T0337790.2	Qrob_H2.3_Sc0000025
Qrob_T0649670.2	Qrob_H2.3_Sc0000025	Qrob_T0649730.2	Qrob_H2.3_Sc0000025
Qrob_T0649680.2	Qrob_H2.3_Sc0000025	Qrob_T0649730.2	Qrob_H2.3_Sc0000025
Qrob_T0649680.2	Qrob_H2.3_Sc0000025	Qrob_T0649690.2	Qrob_H2.3_Sc0000025
Qrob_T0649680.2	Qrob_H2.3_Sc0000025	Qrob_T0649670.2	Qrob_H2.3_Sc0000025
Qrob_T0649690.2	Qrob_H2.3_Sc0000025	Qrob_T0649740.2	Qrob_H2.3_Sc0000025
Qrob_T0649690.2	Qrob_H2.3_Sc0000025	Qrob_T0649730.2	Qrob_H2.3_Sc0000025
Qrob_T0649690.2	Qrob_H2.3_Sc0000025	Qrob_T0649670.2	Qrob_H2.3_Sc0000025
Qrob_T0649700.2	Qrob_H2.3_Sc0000025	Qrob_T0649690.2	Qrob_H2.3_Sc0000025
Qrob_T0649700.2	Qrob_H2.3_Sc0000025	Qrob_T0649670.2	Qrob_H2.3_Sc0000025
Qrob_T0649700.2	Qrob_H2.3_Sc0000025	Qrob_T0649770.2	Qrob_H2.3_Sc0000025
Qrob_T0649700.2	Qrob_H2.3_Sc0000025	Qrob_T0649780.2	Qrob_H2.3_Sc0000025
Qrob_T0649700.2	Qrob_H2.3_Sc0000025	Qrob_T0649680.2	Qrob_H2.3_Sc0000025
Qrob_T0649700.2	Qrob_H2.3_Sc0000025	Qrob_T0649740.2	Qrob_H2.3_Sc0000025
Qrob_T0649730.2	Qrob_H2.3_Sc0000025	Qrob_T0649740.2	Qrob_H2.3_Sc0000025
Qrob_T0649730.2	Qrob_H2.3_Sc0000025	Qrob_T0059670.2	Qrob_H2.3_Sc0000025
Qrob_T0649730.2	Qrob_H2.3_Sc0000025	Qrob_T0649700.2	Qrob_H2.3_Sc0000025
Qrob_T0649740.2	Qrob_H2.3_Sc0000025	Qrob_T0649770.2	Qrob_H2.3_Sc0000025
Qrob_T0649740.2	Qrob_H2.3_Sc0000025	Qrob_T0059680.2	Qrob_H2.3_Sc0000025
Qrob_T0649740.2	Qrob_H2.3_Sc0000025	Qrob_T0649680.2	Qrob_H2.3_Sc0000025
Qrob_T0649740.2	Qrob_H2.3_Sc0000025	Qrob_T0059670.2	Qrob_H2.3_Sc0000025
Qrob_T0649770.2	Qrob_H2.3_Sc0000025	Qrob_T0649730.2	Qrob_H2.3_Sc0000025
Qrob_T0649770.2	Qrob_H2.3_Sc0000025	Qrob_T0059670.2	Qrob_H2.3_Sc0000025
Qrob_T0649770.2	Qrob_H2.3_Sc0000025	Qrob_T0649690.2	Qrob_H2.3_Sc0000025
Qrob_T0649780.2	Qrob_H2.3_Sc0000025	Qrob_T0059730.2	Qrob_H2.3_Sc0000025
Qrob_T0649780.2	Qrob_H2.3_Sc0000025	Qrob_T0649770.2	Qrob_H2.3_Sc0000025
Qrob_T0649780.2	Qrob_H2.3_Sc0000025	Qrob_T0649730.2	Qrob_H2.3_Sc0000025
Qrob_T0649780.2	Qrob_H2.3_Sc0000025	Qrob_T0649740.2	Qrob_H2.3_Sc0000025
Qrob_T0034150.2	Qrob_H2.3_Sc0000026	Qrob_T0034140.2	Qrob_H2.3_Sc0000026
Qrob_T0156310.2	Qrob_H2.3_Sc0000026	Qrob_T0156330.2	Qrob_H2.3_Sc0000026
Qrob_T0156310.2	Qrob_H2.3_Sc0000026	Qrob_T0156290.2	Qrob_H2.3_Sc0000026
Qrob_T0156330.2	Qrob_H2.3_Sc0000026	Qrob_T0156290.2	Qrob_H2.3_Sc0000026
Qrob_T0156460.2	Qrob_H2.3_Sc0000026	Qrob_T0156440.2	Qrob_H2.3_Sc0000026
Qrob_T0156470.2	Qrob_H2.3_Sc0000026	Qrob_T0156450.2	Qrob_H2.3_Sc0000026
Qrob_T0156490.2	Qrob_H2.3_Sc0000026	Qrob_T0156450.2	Qrob_H2.3_Sc0000026
Qrob_T0156490.2	Qrob_H2.3_Sc0000026	Qrob_T0156470.2	Qrob_H2.3_Sc0000026
Qrob_T0156590.2	Qrob_H2.3_Sc0000026	Qrob_T0156600.2	Qrob_H2.3_Sc0000026
Qrob_T0303150.2	Qrob_H2.3_Sc0000026	Qrob_T0303160.2	Qrob_H2.3_Sc0000026
Qrob_T0303170.2	Qrob_H2.3_Sc0000026	Qrob_T0303160.2	Qrob_H2.3_Sc0000026
Qrob_T0303170.2	Qrob_H2.3_Sc0000026	Qrob_T0303150.2	Qrob_H2.3_Sc0000026
Qrob_T0399230.2	Qrob_H2.3_Sc0000026	Qrob_T0034180.2	Qrob_H2.3_Sc0000026
Qrob_T0399250.2	Qrob_H2.3_Sc0000026	Qrob_T0034180.2	Qrob_H2.3_Sc0000026
Qrob_T0399250.2	Qrob_H2.3_Sc0000026	Qrob_T0399230.2	Qrob_H2.3_Sc0000026
Qrob_T0244570.2	Qrob_H2.3_Sc0000027	Qrob_T0244600.2	Qrob_H2.3_Sc0000027
Qrob_T0244570.2	Qrob_H2.3_Sc0000027	Qrob_T0244630.2	Qrob_H2.3_Sc0000027
Qrob_T0244580.2	Qrob_H2.3_Sc0000027	Qrob_T0244600.2	Qrob_H2.3_Sc0000027
Qrob_T0244580.2	Qrob_H2.3_Sc0000027	Qrob_T0244630.2	Qrob_H2.3_Sc0000027
Qrob_T0244620.2	Qrob_H2.3_Sc0000027	Qrob_T0244630.2	Qrob_H2.3_Sc0000027
Qrob_T0244620.2	Qrob_H2.3_Sc0000027	Qrob_T0244580.2	Qrob_H2.3_Sc0000027
Qrob_T0244620.2	Qrob_H2.3_Sc0000027	Qrob_T0244600.2	Qrob_H2.3_Sc0000027
Qrob_T0244630.2	Qrob_H2.3_Sc0000027	Qrob_T0244600.2	Qrob_H2.3_Sc0000027
Qrob_T0244680.2	Qrob_H2.3_Sc0000027	Qrob_T0244720.2	Qrob_H2.3_Sc0000027
Qrob_T0244680.2	Qrob_H2.3_Sc0000027	Qrob_T0244630.2	Qrob_H2.3_Sc0000027
Qrob_T0244690.2	Qrob_H2.3_Sc0000027	Qrob_T0244770.2	Qrob_H2.3_Sc0000027
Qrob_T0244690.2	Qrob_H2.3_Sc0000027	Qrob_T0244720.2	Qrob_H2.3_Sc0000027
Qrob_T0244740.2	Qrob_H2.3_Sc0000027	Qrob_T0244800.2	Qrob_H2.3_Sc0000027
Qrob_T0244740.2	Qrob_H2.3_Sc0000027	Qrob_T0244690.2	Qrob_H2.3_Sc0000027
Qrob_T0244740.2	Qrob_H2.3_Sc0000027	Qrob_T0244720.2	Qrob_H2.3_Sc0000027
Qrob_T0244740.2	Qrob_H2.3_Sc0000027	Qrob_T0244770.2	Qrob_H2.3_Sc0000027
Qrob_T0244760.2	Qrob_H2.3_Sc0000027	Qrob_T0244790.2	Qrob_H2.3_Sc0000027
Qrob_T0244760.2	Qrob_H2.3_Sc0000027	Qrob_T0244720.2	Qrob_H2.3_Sc0000027
Qrob_T0244760.2	Qrob_H2.3_Sc0000027	Qrob_T0244680.2	Qrob_H2.3_Sc0000027
Qrob_T0244770.2	Qrob_H2.3_Sc0000027	Qrob_T0244720.2	Qrob_H2.3_Sc0000027
Qrob_T0244790.2	Qrob_H2.3_Sc0000027	Qrob_T0244720.2	Qrob_H2.3_Sc0000027
Qrob_T0244790.2	Qrob_H2.3_Sc0000027	Qrob_T0244770.2	Qrob_H2.3_Sc0000027
Qrob_T0244800.2	Qrob_H2.3_Sc0000027	Qrob_T0244770.2	Qrob_H2.3_Sc0000027
Qrob_T0244860.2	Qrob_H2.3_Sc0000027	Qrob_T0244890.2	Qrob_H2.3_Sc0000027
Qrob_T0244870.2	Qrob_H2.3_Sc0000027	Qrob_T0244800.2	Qrob_H2.3_Sc0000027
Qrob_T0244870.2	Qrob_H2.3_Sc0000027	Qrob_T0244920.2	Qrob_H2.3_Sc0000027
Qrob_T0244870.2	Qrob_H2.3_Sc0000027	Qrob_T0244890.2	Qrob_H2.3_Sc0000027
Qrob_T0244890.2	Qrob_H2.3_Sc0000027	Qrob_T0244920.2	Qrob_H2.3_Sc0000027
Qrob_T0244890.2	Qrob_H2.3_Sc0000027	Qrob_T0244970.2	Qrob_H2.3_Sc0000027
Qrob_T0244910.2	Qrob_H2.3_Sc0000027	Qrob_T0244980.2	Qrob_H2.3_Sc0000027
Qrob_T0244910.2	Qrob_H2.3_Sc0000027	Qrob_T0244970.2	Qrob_H2.3_Sc0000027
Qrob_T0244910.2	Qrob_H2.3_Sc0000027	Qrob_T0244880.2	Qrob_H2.3_Sc0000027
Qrob_T0244920.2	Qrob_H2.3_Sc0000027	Qrob_T0244970.2	Qrob_H2.3_Sc0000027
Qrob_T0244920.2	Qrob_H2.3_Sc0000027	Qrob_T0244990.2	Qrob_H2.3_Sc0000027
Qrob_T0244980.2	Qrob_H2.3_Sc0000027	Qrob_T0244970.2	Qrob_H2.3_Sc0000027
Qrob_T0244990.2	Qrob_H2.3_Sc0000027	Qrob_T0244970.2	Qrob_H2.3_Sc0000027
Qrob_T0245040.2	Qrob_H2.3_Sc0000027	Qrob_T0244990.2	Qrob_H2.3_Sc0000027
Qrob_T0245040.2	Qrob_H2.3_Sc0000027	Qrob_T0244970.2	Qrob_H2.3_Sc0000027
Qrob_T0245140.2	Qrob_H2.3_Sc0000027	Qrob_T0245130.2	Qrob_H2.3_Sc0000027
Qrob_T0245140.2	Qrob_H2.3_Sc0000027	Qrob_T0245160.2	Qrob_H2.3_Sc0000027
Qrob_T0245160.2	Qrob_H2.3_Sc0000027	Qrob_T0245180.2	Qrob_H2.3_Sc0000027
Qrob_T0245160.2	Qrob_H2.3_Sc0000027	Qrob_T0245130.2	Qrob_H2.3_Sc0000027
Qrob_T0245180.2	Qrob_H2.3_Sc0000027	Qrob_T0245140.2	Qrob_H2.3_Sc0000027
Qrob_T0245180.2	Qrob_H2.3_Sc0000027	Qrob_T0245130.2	Qrob_H2.3_Sc0000027
Qrob_T0392900.2	Qrob_H2.3_Sc0000027	Qrob_T0392920.2	Qrob_H2.3_Sc0000027
Qrob_T0392910.2	Qrob_H2.3_Sc0000027	Qrob_T0392920.2	Qrob_H2.3_Sc0000027
Qrob_T0392920.2	Qrob_H2.3_Sc0000027	Qrob_T0392890.2	Qrob_H2.3_Sc0000027
Qrob_T0393830.2	Qrob_H2.3_Sc0000027	Qrob_T0393870.2	Qrob_H2.3_Sc0000027
Qrob_T0393830.2	Qrob_H2.3_Sc0000027	Qrob_T0687520.2	Qrob_H2.3_Sc0000027
Qrob_T0393830.2	Qrob_H2.3_Sc0000027	Qrob_T0687640.2	Qrob_H2.3_Sc0000027
Qrob_T0393830.2	Qrob_H2.3_Sc0000027	Qrob_T0687510.2	Qrob_H2.3_Sc0000027
Qrob_T0393880.2	Qrob_H2.3_Sc0000027	Qrob_T0393840.2	Qrob_H2.3_Sc0000027
Qrob_T0393970.2	Qrob_H2.3_Sc0000027	Qrob_T0760070.2	Qrob_H2.3_Sc0000027
Qrob_T0394110.2	Qrob_H2.3_Sc0000027	Qrob_T0394100.2	Qrob_H2.3_Sc0000027
Qrob_T0616730.2	Qrob_H2.3_Sc0000027	Qrob_T0616710.2	Qrob_H2.3_Sc0000027
Qrob_T0687500.2	Qrob_H2.3_Sc0000027	Qrob_T0687520.2	Qrob_H2.3_Sc0000027
Qrob_T0687500.2	Qrob_H2.3_Sc0000027	Qrob_T0687510.2	Qrob_H2.3_Sc0000027
Qrob_T0687510.2	Qrob_H2.3_Sc0000027	Qrob_T0687520.2	Qrob_H2.3_Sc0000027
Qrob_T0687520.2	Qrob_H2.3_Sc0000027	Qrob_T0687640.2	Qrob_H2.3_Sc0000027
Qrob_T0687520.2	Qrob_H2.3_Sc0000027	Qrob_T0393840.2	Qrob_H2.3_Sc0000027
Qrob_T0687640.2	Qrob_H2.3_Sc0000027	Qrob_T0687500.2	Qrob_H2.3_Sc0000027
Qrob_T0687640.2	Qrob_H2.3_Sc0000027	Qrob_T0687510.2	Qrob_H2.3_Sc0000027
Qrob_T0687640.2	Qrob_H2.3_Sc0000027	Qrob_T0393870.2	Qrob_H2.3_Sc0000027
Qrob_T0747230.2	Qrob_H2.3_Sc0000027	Qrob_T0747240.2	Qrob_H2.3_Sc0000027
Qrob_T0747270.2	Qrob_H2.3_Sc0000027	Qrob_T0747290.2	Qrob_H2.3_Sc0000027
Qrob_T0118620.2	Qrob_H2.3_Sc0000028	Qrob_T0118640.2	Qrob_H2.3_Sc0000028
Qrob_T0118620.2	Qrob_H2.3_Sc0000028	Qrob_T0118630.2	Qrob_H2.3_Sc0000028
Qrob_T0118640.2	Qrob_H2.3_Sc0000028	Qrob_T0118660.2	Qrob_H2.3_Sc0000028
Qrob_T0118640.2	Qrob_H2.3_Sc0000028	Qrob_T0118630.2	Qrob_H2.3_Sc0000028
Qrob_T0118640.2	Qrob_H2.3_Sc0000028	Qrob_T0401120.2	Qrob_H2.3_Sc0000028
Qrob_T0118650.2	Qrob_H2.3_Sc0000028	Qrob_T0118640.2	Qrob_H2.3_Sc0000028
Qrob_T0118650.2	Qrob_H2.3_Sc0000028	Qrob_T0181600.2	Qrob_H2.3_Sc0000028
Qrob_T0118650.2	Qrob_H2.3_Sc0000028	Qrob_T0118660.2	Qrob_H2.3_Sc0000028
Qrob_T0118650.2	Qrob_H2.3_Sc0000028	Qrob_T0118630.2	Qrob_H2.3_Sc0000028
Qrob_T0118660.2	Qrob_H2.3_Sc0000028	Qrob_T0181580.2	Qrob_H2.3_Sc0000028
Qrob_T0118660.2	Qrob_H2.3_Sc0000028	Qrob_T0118630.2	Qrob_H2.3_Sc0000028
Qrob_T0118760.2	Qrob_H2.3_Sc0000028	Qrob_T0118770.2	Qrob_H2.3_Sc0000028
Qrob_T0118770.2	Qrob_H2.3_Sc0000028	Qrob_T0118810.2	Qrob_H2.3_Sc0000028
Qrob_T0118770.2	Qrob_H2.3_Sc0000028	Qrob_T0118850.2	Qrob_H2.3_Sc0000028
Qrob_T0118810.2	Qrob_H2.3_Sc0000028	Qrob_T0118760.2	Qrob_H2.3_Sc0000028
Qrob_T0118840.2	Qrob_H2.3_Sc0000028	Qrob_T0118770.2	Qrob_H2.3_Sc0000028
Qrob_T0118840.2	Qrob_H2.3_Sc0000028	Qrob_T0118760.2	Qrob_H2.3_Sc0000028
Qrob_T0118840.2	Qrob_H2.3_Sc0000028	Qrob_T0118810.2	Qrob_H2.3_Sc0000028
Qrob_T0118850.2	Qrob_H2.3_Sc0000028	Qrob_T0118810.2	Qrob_H2.3_Sc0000028
Qrob_T0118860.2	Qrob_H2.3_Sc0000028	Qrob_T0118780.2	Qrob_H2.3_Sc0000028
Qrob_T0118880.2	Qrob_H2.3_Sc0000028	Qrob_T0118860.2	Qrob_H2.3_Sc0000028
Qrob_T0118880.2	Qrob_H2.3_Sc0000028	Qrob_T0118930.2	Qrob_H2.3_Sc0000028
Qrob_T0118900.2	Qrob_H2.3_Sc0000028	Qrob_T0118930.2	Qrob_H2.3_Sc0000028
Qrob_T0118910.2	Qrob_H2.3_Sc0000028	Qrob_T0118950.2	Qrob_H2.3_Sc0000028
Qrob_T0118910.2	Qrob_H2.3_Sc0000028	Qrob_T0118860.2	Qrob_H2.3_Sc0000028
Qrob_T0118930.2	Qrob_H2.3_Sc0000028	Qrob_T0118910.2	Qrob_H2.3_Sc0000028
Qrob_T0118950.2	Qrob_H2.3_Sc0000028	Qrob_T0118930.2	Qrob_H2.3_Sc0000028
Qrob_T0118950.2	Qrob_H2.3_Sc0000028	Qrob_T0118970.2	Qrob_H2.3_Sc0000028
Qrob_T0118960.2	Qrob_H2.3_Sc0000028	Qrob_T0118980.2	Qrob_H2.3_Sc0000028
Qrob_T0118960.2	Qrob_H2.3_Sc0000028	Qrob_T0118950.2	Qrob_H2.3_Sc0000028
Qrob_T0118960.2	Qrob_H2.3_Sc0000028	Qrob_T0118930.2	Qrob_H2.3_Sc0000028
Qrob_T0118970.2	Qrob_H2.3_Sc0000028	Qrob_T0118930.2	Qrob_H2.3_Sc0000028
Qrob_T0118970.2	Qrob_H2.3_Sc0000028	Qrob_T0118980.2	Qrob_H2.3_Sc0000028
Qrob_T0118970.2	Qrob_H2.3_Sc0000028	Qrob_T0119000.2	Qrob_H2.3_Sc0000028
Qrob_T0118980.2	Qrob_H2.3_Sc0000028	Qrob_T0119000.2	Qrob_H2.3_Sc0000028
Qrob_T0118980.2	Qrob_H2.3_Sc0000028	Qrob_T0118950.2	Qrob_H2.3_Sc0000028
Qrob_T0119000.2	Qrob_H2.3_Sc0000028	Qrob_T0119010.2	Qrob_H2.3_Sc0000028
Qrob_T0119010.2	Qrob_H2.3_Sc0000028	Qrob_T0119040.2	Qrob_H2.3_Sc0000028
Qrob_T0119010.2	Qrob_H2.3_Sc0000028	Qrob_T0118980.2	Qrob_H2.3_Sc0000028
Qrob_T0119010.2	Qrob_H2.3_Sc0000028	Qrob_T0118970.2	Qrob_H2.3_Sc0000028
Qrob_T0119020.2	Qrob_H2.3_Sc0000028	Qrob_T0119010.2	Qrob_H2.3_Sc0000028
Qrob_T0119020.2	Qrob_H2.3_Sc0000028	Qrob_T0118980.2	Qrob_H2.3_Sc0000028
Qrob_T0119020.2	Qrob_H2.3_Sc0000028	Qrob_T0119040.2	Qrob_H2.3_Sc0000028
Qrob_T0119040.2	Qrob_H2.3_Sc0000028	Qrob_T0119000.2	Qrob_H2.3_Sc0000028
Qrob_T0119190.2	Qrob_H2.3_Sc0000028	Qrob_T0119200.2	Qrob_H2.3_Sc0000028
Qrob_T0119190.2	Qrob_H2.3_Sc0000028	Qrob_T0119240.2	Qrob_H2.3_Sc0000028
Qrob_T0119190.2	Qrob_H2.3_Sc0000028	Qrob_T0119230.2	Qrob_H2.3_Sc0000028
Qrob_T0119200.2	Qrob_H2.3_Sc0000028	Qrob_T0119250.2	Qrob_H2.3_Sc0000028
Qrob_T0119230.2	Qrob_H2.3_Sc0000028	Qrob_T0119250.2	Qrob_H2.3_Sc0000028
Qrob_T0119230.2	Qrob_H2.3_Sc0000028	Qrob_T0119240.2	Qrob_H2.3_Sc0000028
Qrob_T0119230.2	Qrob_H2.3_Sc0000028	Qrob_T0119200.2	Qrob_H2.3_Sc0000028
Qrob_T0119230.2	Qrob_H2.3_Sc0000028	Qrob_T0119260.2	Qrob_H2.3_Sc0000028
Qrob_T0119240.2	Qrob_H2.3_Sc0000028	Qrob_T0119200.2	Qrob_H2.3_Sc0000028
Qrob_T0119250.2	Qrob_H2.3_Sc0000028	Qrob_T0119240.2	Qrob_H2.3_Sc0000028
Qrob_T0119250.2	Qrob_H2.3_Sc0000028	Qrob_T0119260.2	Qrob_H2.3_Sc0000028
Qrob_T0119260.2	Qrob_H2.3_Sc0000028	Qrob_T0119240.2	Qrob_H2.3_Sc0000028
Qrob_T0119270.2	Qrob_H2.3_Sc0000028	Qrob_T0119230.2	Qrob_H2.3_Sc0000028
Qrob_T0119270.2	Qrob_H2.3_Sc0000028	Qrob_T0119250.2	Qrob_H2.3_Sc0000028
Qrob_T0119270.2	Qrob_H2.3_Sc0000028	Qrob_T0119240.2	Qrob_H2.3_Sc0000028
Qrob_T0181530.2	Qrob_H2.3_Sc0000028	Qrob_T0118780.2	Qrob_H2.3_Sc0000028
Qrob_T0181570.2	Qrob_H2.3_Sc0000028	Qrob_T0181590.2	Qrob_H2.3_Sc0000028
Qrob_T0181580.2	Qrob_H2.3_Sc0000028	Qrob_T0181530.2	Qrob_H2.3_Sc0000028
Qrob_T0181600.2	Qrob_H2.3_Sc0000028	Qrob_T0181530.2	Qrob_H2.3_Sc0000028
Qrob_T0181600.2	Qrob_H2.3_Sc0000028	Qrob_T0181580.2	Qrob_H2.3_Sc0000028
Qrob_T0181600.2	Qrob_H2.3_Sc0000028	Qrob_T0118660.2	Qrob_H2.3_Sc0000028
Qrob_T0181600.2	Qrob_H2.3_Sc0000028	Qrob_T0118640.2	Qrob_H2.3_Sc0000028
Qrob_T0401120.2	Qrob_H2.3_Sc0000028	Qrob_T0118630.2	Qrob_H2.3_Sc0000028
Qrob_T0401140.2	Qrob_H2.3_Sc0000028	Qrob_T0401120.2	Qrob_H2.3_Sc0000028
Qrob_T0401140.2	Qrob_H2.3_Sc0000028	Qrob_T0118630.2	Qrob_H2.3_Sc0000028
Qrob_T0401170.2	Qrob_H2.3_Sc0000028	Qrob_T0401120.2	Qrob_H2.3_Sc0000028
Qrob_T0401230.2	Qrob_H2.3_Sc0000028	Qrob_T0401240.2	Qrob_H2.3_Sc0000028
Qrob_T0436310.2	Qrob_H2.3_Sc0000028	Qrob_T0597640.2	Qrob_H2.3_Sc0000028
Qrob_T0436310.2	Qrob_H2.3_Sc0000028	Qrob_T0597650.2	Qrob_H2.3_Sc0000028
Qrob_T0436310.2	Qrob_H2.3_Sc0000028	Qrob_T0597610.2	Qrob_H2.3_Sc0000028
Qrob_T0436340.2	Qrob_H2.3_Sc0000028	Qrob_T0436360.2	Qrob_H2.3_Sc0000028
Qrob_T0436350.2	Qrob_H2.3_Sc0000028	Qrob_T0436340.2	Qrob_H2.3_Sc0000028
Qrob_T0436360.2	Qrob_H2.3_Sc0000028	Qrob_T0436350.2	Qrob_H2.3_Sc0000028
Qrob_T0597610.2	Qrob_H2.3_Sc0000028	Qrob_T0597640.2	Qrob_H2.3_Sc0000028
Qrob_T0597610.2	Qrob_H2.3_Sc0000028	Qrob_T0597650.2	Qrob_H2.3_Sc0000028
Qrob_T0597640.2	Qrob_H2.3_Sc0000028	Qrob_T0597680.2	Qrob_H2.3_Sc0000028
Qrob_T0597650.2	Qrob_H2.3_Sc0000028	Qrob_T0597640.2	Qrob_H2.3_Sc0000028
Qrob_T0597670.2	Qrob_H2.3_Sc0000028	Qrob_T0597640.2	Qrob_H2.3_Sc0000028
Qrob_T0597670.2	Qrob_H2.3_Sc0000028	Qrob_T0597710.2	Qrob_H2.3_Sc0000028
Qrob_T0597680.2	Qrob_H2.3_Sc0000028	Qrob_T0597720.2	Qrob_H2.3_Sc0000028
Qrob_T0597680.2	Qrob_H2.3_Sc0000028	Qrob_T0597650.2	Qrob_H2.3_Sc0000028
Qrob_T0597680.2	Qrob_H2.3_Sc0000028	Qrob_T0597700.2	Qrob_H2.3_Sc0000028
Qrob_T0597690.2	Qrob_H2.3_Sc0000028	Qrob_T0597650.2	Qrob_H2.3_Sc0000028
Qrob_T0597690.2	Qrob_H2.3_Sc0000028	Qrob_T0597720.2	Qrob_H2.3_Sc0000028
Qrob_T0597690.2	Qrob_H2.3_Sc0000028	Qrob_T0597730.2	Qrob_H2.3_Sc0000028
Qrob_T0597700.2	Qrob_H2.3_Sc0000028	Qrob_T0597710.2	Qrob_H2.3_Sc0000028
Qrob_T0597700.2	Qrob_H2.3_Sc0000028	Qrob_T0597650.2	Qrob_H2.3_Sc0000028
Qrob_T0597700.2	Qrob_H2.3_Sc0000028	Qrob_T0597730.2	Qrob_H2.3_Sc0000028
Qrob_T0597700.2	Qrob_H2.3_Sc0000028	Qrob_T0597720.2	Qrob_H2.3_Sc0000028
Qrob_T0597710.2	Qrob_H2.3_Sc0000028	Qrob_T0597720.2	Qrob_H2.3_Sc0000028
Qrob_T0597710.2	Qrob_H2.3_Sc0000028	Qrob_T0597680.2	Qrob_H2.3_Sc0000028
Qrob_T0597720.2	Qrob_H2.3_Sc0000028	Qrob_T0597730.2	Qrob_H2.3_Sc0000028
Qrob_T0597730.2	Qrob_H2.3_Sc0000028	Qrob_T0597780.2	Qrob_H2.3_Sc0000028
Qrob_T0597780.2	Qrob_H2.3_Sc0000028	Qrob_T0597710.2	Qrob_H2.3_Sc0000028
Qrob_T0597780.2	Qrob_H2.3_Sc0000028	Qrob_T0597720.2	Qrob_H2.3_Sc0000028
Qrob_T0597790.2	Qrob_H2.3_Sc0000028	Qrob_T0597720.2	Qrob_H2.3_Sc0000028
Qrob_T0597790.2	Qrob_H2.3_Sc0000028	Qrob_T0597780.2	Qrob_H2.3_Sc0000028
Qrob_T0597790.2	Qrob_H2.3_Sc0000028	Qrob_T0597730.2	Qrob_H2.3_Sc0000028
Qrob_T0597800.2	Qrob_H2.3_Sc0000028	Qrob_T0597780.2	Qrob_H2.3_Sc0000028
Qrob_T0597810.2	Qrob_H2.3_Sc0000028	Qrob_T0597780.2	Qrob_H2.3_Sc0000028
Qrob_T0597810.2	Qrob_H2.3_Sc0000028	Qrob_T0597800.2	Qrob_H2.3_Sc0000028
Qrob_T0597820.2	Qrob_H2.3_Sc0000028	Qrob_T0401290.2	Qrob_H2.3_Sc0000028
Qrob_T0597820.2	Qrob_H2.3_Sc0000028	Qrob_T0597780.2	Qrob_H2.3_Sc0000028
Qrob_T0597820.2	Qrob_H2.3_Sc0000028	Qrob_T0597790.2	Qrob_H2.3_Sc0000028
Qrob_T0597820.2	Qrob_H2.3_Sc0000028	Qrob_T0597800.2	Qrob_H2.3_Sc0000028
Qrob_T0620070.2	Qrob_H2.3_Sc0000028	Qrob_T0620100.2	Qrob_H2.3_Sc0000028
Qrob_T0620070.2	Qrob_H2.3_Sc0000028	Qrob_T0620140.2	Qrob_H2.3_Sc0000028
Qrob_T0620140.2	Qrob_H2.3_Sc0000028	Qrob_T0620100.2	Qrob_H2.3_Sc0000028
Qrob_T0620140.2	Qrob_H2.3_Sc0000028	Qrob_T0620150.2	Qrob_H2.3_Sc0000028
Qrob_T0620150.2	Qrob_H2.3_Sc0000028	Qrob_T0620070.2	Qrob_H2.3_Sc0000028
Qrob_T0620170.2	Qrob_H2.3_Sc0000028	Qrob_T0620140.2	Qrob_H2.3_Sc0000028
Qrob_T0620170.2	Qrob_H2.3_Sc0000028	Qrob_T0620100.2	Qrob_H2.3_Sc0000028
Qrob_T0620200.2	Qrob_H2.3_Sc0000028	Qrob_T0620140.2	Qrob_H2.3_Sc0000028
Qrob_T0012990.2	Qrob_H2.3_Sc0000029	Qrob_T0012970.2	Qrob_H2.3_Sc0000029
Qrob_T0013090.2	Qrob_H2.3_Sc0000029	Qrob_T0013080.2	Qrob_H2.3_Sc0000029
Qrob_T0013170.2	Qrob_H2.3_Sc0000029	Qrob_T0013180.2	Qrob_H2.3_Sc0000029
Qrob_T0013170.2	Qrob_H2.3_Sc0000029	Qrob_T0013160.2	Qrob_H2.3_Sc0000029
Qrob_T0013180.2	Qrob_H2.3_Sc0000029	Qrob_T0013160.2	Qrob_H2.3_Sc0000029
Qrob_T0013270.2	Qrob_H2.3_Sc0000029	Qrob_T0013240.2	Qrob_H2.3_Sc0000029
Qrob_T0013270.2	Qrob_H2.3_Sc0000029	Qrob_T0013340.2	Qrob_H2.3_Sc0000029
Qrob_T0013340.2	Qrob_H2.3_Sc0000029	Qrob_T0013240.2	Qrob_H2.3_Sc0000029
Qrob_T0013470.2	Qrob_H2.3_Sc0000029	Qrob_T0013490.2	Qrob_H2.3_Sc0000029
Qrob_T0013480.2	Qrob_H2.3_Sc0000029	Qrob_T0583360.2	Qrob_H2.3_Sc0000029
Qrob_T0013780.2	Qrob_H2.3_Sc0000029	Qrob_T0013770.2	Qrob_H2.3_Sc0000029
Qrob_T0114410.2	Qrob_H2.3_Sc0000029	Qrob_T0114430.2	Qrob_H2.3_Sc0000029
Qrob_T0114500.2	Qrob_H2.3_Sc0000029	Qrob_T0114520.2	Qrob_H2.3_Sc0000029
Qrob_T0114620.2	Qrob_H2.3_Sc0000029	Qrob_T0114640.2	Qrob_H2.3_Sc0000029
Qrob_T0114650.2	Qrob_H2.3_Sc0000029	Qrob_T0114620.2	Qrob_H2.3_Sc0000029
Qrob_T0114650.2	Qrob_H2.3_Sc0000029	Qrob_T0114640.2	Qrob_H2.3_Sc0000029
Qrob_T0583160.2	Qrob_H2.3_Sc0000029	Qrob_T0583200.2	Qrob_H2.3_Sc0000029
Qrob_T0583170.2	Qrob_H2.3_Sc0000029	Qrob_T0583250.2	Qrob_H2.3_Sc0000029
Qrob_T0583170.2	Qrob_H2.3_Sc0000029	Qrob_T0583200.2	Qrob_H2.3_Sc0000029
Qrob_T0583180.2	Qrob_H2.3_Sc0000029	Qrob_T0583270.2	Qrob_H2.3_Sc0000029
Qrob_T0583180.2	Qrob_H2.3_Sc0000029	Qrob_T0583200.2	Qrob_H2.3_Sc0000029
Qrob_T0583200.2	Qrob_H2.3_Sc0000029	Qrob_T0583270.2	Qrob_H2.3_Sc0000029
Qrob_T0583240.2	Qrob_H2.3_Sc0000029	Qrob_T0583270.2	Qrob_H2.3_Sc0000029
Qrob_T0583250.2	Qrob_H2.3_Sc0000029	Qrob_T0583280.2	Qrob_H2.3_Sc0000029
Qrob_T0583250.2	Qrob_H2.3_Sc0000029	Qrob_T0583200.2	Qrob_H2.3_Sc0000029
Qrob_T0583270.2	Qrob_H2.3_Sc0000029	Qrob_T0583340.2	Qrob_H2.3_Sc0000029
Qrob_T0583270.2	Qrob_H2.3_Sc0000029	Qrob_T0583300.2	Qrob_H2.3_Sc0000029
Qrob_T0583280.2	Qrob_H2.3_Sc0000029	Qrob_T0583200.2	Qrob_H2.3_Sc0000029
Qrob_T0583280.2	Qrob_H2.3_Sc0000029	Qrob_T0583320.2	Qrob_H2.3_Sc0000029
Qrob_T0583280.2	Qrob_H2.3_Sc0000029	Qrob_T0583340.2	Qrob_H2.3_Sc0000029
Qrob_T0583300.2	Qrob_H2.3_Sc0000029	Qrob_T0583360.2	Qrob_H2.3_Sc0000029
Qrob_T0583300.2	Qrob_H2.3_Sc0000029	Qrob_T0583340.2	Qrob_H2.3_Sc0000029
Qrob_T0583320.2	Qrob_H2.3_Sc0000029	Qrob_T0583360.2	Qrob_H2.3_Sc0000029
Qrob_T0583320.2	Qrob_H2.3_Sc0000029	Qrob_T0583250.2	Qrob_H2.3_Sc0000029
Qrob_T0583340.2	Qrob_H2.3_Sc0000029	Qrob_T0583320.2	Qrob_H2.3_Sc0000029
Qrob_T0583340.2	Qrob_H2.3_Sc0000029	Qrob_T0583360.2	Qrob_H2.3_Sc0000029
Qrob_T0583350.2	Qrob_H2.3_Sc0000029	Qrob_T0013480.2	Qrob_H2.3_Sc0000029
Qrob_T0583350.2	Qrob_H2.3_Sc0000029	Qrob_T0583360.2	Qrob_H2.3_Sc0000029
Qrob_T0660860.2	Qrob_H2.3_Sc0000029	Qrob_T0660880.2	Qrob_H2.3_Sc0000029
Qrob_T0660870.2	Qrob_H2.3_Sc0000029	Qrob_T0660880.2	Qrob_H2.3_Sc0000029
Qrob_T0660870.2	Qrob_H2.3_Sc0000029	Qrob_T0660860.2	Qrob_H2.3_Sc0000029
Qrob_T0362340.2	Qrob_H2.3_Sc0000030	Qrob_T0362370.2	Qrob_H2.3_Sc0000030
Qrob_T0362340.2	Qrob_H2.3_Sc0000030	Qrob_T0362350.2	Qrob_H2.3_Sc0000030
Qrob_T0362340.2	Qrob_H2.3_Sc0000030	Qrob_T0362330.2	Qrob_H2.3_Sc0000030
Qrob_T0362340.2	Qrob_H2.3_Sc0000030	Qrob_T0362420.2	Qrob_H2.3_Sc0000030
Qrob_T0362350.2	Qrob_H2.3_Sc0000030	Qrob_T0362330.2	Qrob_H2.3_Sc0000030
Qrob_T0362350.2	Qrob_H2.3_Sc0000030	Qrob_T0362370.2	Qrob_H2.3_Sc0000030
Qrob_T0362350.2	Qrob_H2.3_Sc0000030	Qrob_T0362420.2	Qrob_H2.3_Sc0000030
Qrob_T0362350.2	Qrob_H2.3_Sc0000030	Qrob_T0362430.2	Qrob_H2.3_Sc0000030
Qrob_T0362370.2	Qrob_H2.3_Sc0000030	Qrob_T0362430.2	Qrob_H2.3_Sc0000030
Qrob_T0362370.2	Qrob_H2.3_Sc0000030	Qrob_T0362330.2	Qrob_H2.3_Sc0000030
Qrob_T0362420.2	Qrob_H2.3_Sc0000030	Qrob_T0362370.2	Qrob_H2.3_Sc0000030
Qrob_T0362430.2	Qrob_H2.3_Sc0000030	Qrob_T0362420.2	Qrob_H2.3_Sc0000030
Qrob_T0496600.2	Qrob_H2.3_Sc0000030	Qrob_T0642620.2	Qrob_H2.3_Sc0000030
Qrob_T0496600.2	Qrob_H2.3_Sc0000030	Qrob_T0642610.2	Qrob_H2.3_Sc0000030
Qrob_T0520430.2	Qrob_H2.3_Sc0000030	Qrob_T0520440.2	Qrob_H2.3_Sc0000030
Qrob_T0520440.2	Qrob_H2.3_Sc0000030	Qrob_T0520480.2	Qrob_H2.3_Sc0000030
Qrob_T0522660.2	Qrob_H2.3_Sc0000030	Qrob_T0522600.2	Qrob_H2.3_Sc0000030
Qrob_T0522710.2	Qrob_H2.3_Sc0000030	Qrob_T0522750.2	Qrob_H2.3_Sc0000030
Qrob_T0642540.2	Qrob_H2.3_Sc0000030	Qrob_T0642570.2	Qrob_H2.3_Sc0000030
Qrob_T0642560.2	Qrob_H2.3_Sc0000030	Qrob_T0642620.2	Qrob_H2.3_Sc0000030
Qrob_T0642600.2	Qrob_H2.3_Sc0000030	Qrob_T0642620.2	Qrob_H2.3_Sc0000030
Qrob_T0642600.2	Qrob_H2.3_Sc0000030	Qrob_T0642550.2	Qrob_H2.3_Sc0000030
Qrob_T0642610.2	Qrob_H2.3_Sc0000030	Qrob_T0642620.2	Qrob_H2.3_Sc0000030
Qrob_T0642610.2	Qrob_H2.3_Sc0000030	Qrob_T0642560.2	Qrob_H2.3_Sc0000030
Qrob_T0642630.2	Qrob_H2.3_Sc0000030	Qrob_T0642600.2	Qrob_H2.3_Sc0000030
Qrob_T0642630.2	Qrob_H2.3_Sc0000030	Qrob_T0642620.2	Qrob_H2.3_Sc0000030
Qrob_T0163680.2	Qrob_H2.3_Sc0000031	Qrob_T0163690.2	Qrob_H2.3_Sc0000031
Qrob_T0163830.2	Qrob_H2.3_Sc0000031	Qrob_T0163860.2	Qrob_H2.3_Sc0000031
Qrob_T0335170.2	Qrob_H2.3_Sc0000031	Qrob_T0335220.2	Qrob_H2.3_Sc0000031
Qrob_T0335180.2	Qrob_H2.3_Sc0000031	Qrob_T0335200.2	Qrob_H2.3_Sc0000031
Qrob_T0335180.2	Qrob_H2.3_Sc0000031	Qrob_T0335220.2	Qrob_H2.3_Sc0000031
Qrob_T0335190.2	Qrob_H2.3_Sc0000031	Qrob_T0335170.2	Qrob_H2.3_Sc0000031
Qrob_T0335190.2	Qrob_H2.3_Sc0000031	Qrob_T0335220.2	Qrob_H2.3_Sc0000031
Qrob_T0335200.2	Qrob_H2.3_Sc0000031	Qrob_T0335220.2	Qrob_H2.3_Sc0000031
Qrob_T0335230.2	Qrob_H2.3_Sc0000031	Qrob_T0335260.2	Qrob_H2.3_Sc0000031
Qrob_T0335230.2	Qrob_H2.3_Sc0000031	Qrob_T0335220.2	Qrob_H2.3_Sc0000031
Qrob_T0335230.2	Qrob_H2.3_Sc0000031	Qrob_T0335190.2	Qrob_H2.3_Sc0000031
Qrob_T0335240.2	Qrob_H2.3_Sc0000031	Qrob_T0335220.2	Qrob_H2.3_Sc0000031
Qrob_T0335240.2	Qrob_H2.3_Sc0000031	Qrob_T0335270.2	Qrob_H2.3_Sc0000031
Qrob_T0335240.2	Qrob_H2.3_Sc0000031	Qrob_T0335200.2	Qrob_H2.3_Sc0000031
Qrob_T0335260.2	Qrob_H2.3_Sc0000031	Qrob_T0335220.2	Qrob_H2.3_Sc0000031
Qrob_T0335260.2	Qrob_H2.3_Sc0000031	Qrob_T0335300.2	Qrob_H2.3_Sc0000031
Qrob_T0335270.2	Qrob_H2.3_Sc0000031	Qrob_T0335310.2	Qrob_H2.3_Sc0000031
Qrob_T0335310.2	Qrob_H2.3_Sc0000031	Qrob_T0335330.2	Qrob_H2.3_Sc0000031
Qrob_T0335330.2	Qrob_H2.3_Sc0000031	Qrob_T0335350.2	Qrob_H2.3_Sc0000031
Qrob_T0335330.2	Qrob_H2.3_Sc0000031	Qrob_T0335390.2	Qrob_H2.3_Sc0000031
Qrob_T0335330.2	Qrob_H2.3_Sc0000031	Qrob_T0335270.2	Qrob_H2.3_Sc0000031
Qrob_T0335340.2	Qrob_H2.3_Sc0000031	Qrob_T0335380.2	Qrob_H2.3_Sc0000031
Qrob_T0335340.2	Qrob_H2.3_Sc0000031	Qrob_T0335300.2	Qrob_H2.3_Sc0000031
Qrob_T0335350.2	Qrob_H2.3_Sc0000031	Qrob_T0335310.2	Qrob_H2.3_Sc0000031
Qrob_T0335390.2	Qrob_H2.3_Sc0000031	Qrob_T0335350.2	Qrob_H2.3_Sc0000031
Qrob_T0335440.2	Qrob_H2.3_Sc0000031	Qrob_T0335380.2	Qrob_H2.3_Sc0000031
Qrob_T0335450.2	Qrob_H2.3_Sc0000031	Qrob_T0335390.2	Qrob_H2.3_Sc0000031
Qrob_T0369320.2	Qrob_H2.3_Sc0000031	Qrob_T0369310.2	Qrob_H2.3_Sc0000031
Qrob_T0369390.2	Qrob_H2.3_Sc0000031	Qrob_T0369440.2	Qrob_H2.3_Sc0000031
Qrob_T0026590.2	Qrob_H2.3_Sc0000032	Qrob_T0026620.2	Qrob_H2.3_Sc0000032
Qrob_T0026590.2	Qrob_H2.3_Sc0000032	Qrob_T0708980.2	Qrob_H2.3_Sc0000032
Qrob_T0026590.2	Qrob_H2.3_Sc0000032	Qrob_T0026600.2	Qrob_H2.3_Sc0000032
Qrob_T0026590.2	Qrob_H2.3_Sc0000032	Qrob_T0708990.2	Qrob_H2.3_Sc0000032
Qrob_T0026600.2	Qrob_H2.3_Sc0000032	Qrob_T0708980.2	Qrob_H2.3_Sc0000032
Qrob_T0026600.2	Qrob_H2.3_Sc0000032	Qrob_T0026620.2	Qrob_H2.3_Sc0000032
Qrob_T0026610.2	Qrob_H2.3_Sc0000032	Qrob_T0026590.2	Qrob_H2.3_Sc0000032
Qrob_T0026610.2	Qrob_H2.3_Sc0000032	Qrob_T0026600.2	Qrob_H2.3_Sc0000032
Qrob_T0026610.2	Qrob_H2.3_Sc0000032	Qrob_T0026670.2	Qrob_H2.3_Sc0000032
Qrob_T0026610.2	Qrob_H2.3_Sc0000032	Qrob_T0026620.2	Qrob_H2.3_Sc0000032
Qrob_T0026620.2	Qrob_H2.3_Sc0000032	Qrob_T0708990.2	Qrob_H2.3_Sc0000032
Qrob_T0026620.2	Qrob_H2.3_Sc0000032	Qrob_T0026670.2	Qrob_H2.3_Sc0000032
Qrob_T0026640.2	Qrob_H2.3_Sc0000032	Qrob_T0026610.2	Qrob_H2.3_Sc0000032
Qrob_T0026640.2	Qrob_H2.3_Sc0000032	Qrob_T0026590.2	Qrob_H2.3_Sc0000032
Qrob_T0026640.2	Qrob_H2.3_Sc0000032	Qrob_T0026680.2	Qrob_H2.3_Sc0000032
Qrob_T0026640.2	Qrob_H2.3_Sc0000032	Qrob_T0026620.2	Qrob_H2.3_Sc0000032
Qrob_T0026640.2	Qrob_H2.3_Sc0000032	Qrob_T0026600.2	Qrob_H2.3_Sc0000032
Qrob_T0026670.2	Qrob_H2.3_Sc0000032	Qrob_T0026680.2	Qrob_H2.3_Sc0000032
Qrob_T0026670.2	Qrob_H2.3_Sc0000032	Qrob_T0026640.2	Qrob_H2.3_Sc0000032
Qrob_T0026680.2	Qrob_H2.3_Sc0000032	Qrob_T0026620.2	Qrob_H2.3_Sc0000032
Qrob_T0027040.2	Qrob_H2.3_Sc0000032	Qrob_T0027070.2	Qrob_H2.3_Sc0000032
Qrob_T0027040.2	Qrob_H2.3_Sc0000032	Qrob_T0027080.2	Qrob_H2.3_Sc0000032
Qrob_T0027040.2	Qrob_H2.3_Sc0000032	Qrob_T0027050.2	Qrob_H2.3_Sc0000032
Qrob_T0027050.2	Qrob_H2.3_Sc0000032	Qrob_T0027080.2	Qrob_H2.3_Sc0000032
Qrob_T0027050.2	Qrob_H2.3_Sc0000032	Qrob_T0027090.2	Qrob_H2.3_Sc0000032
Qrob_T0027050.2	Qrob_H2.3_Sc0000032	Qrob_T0027060.2	Qrob_H2.3_Sc0000032
Qrob_T0027060.2	Qrob_H2.3_Sc0000032	Qrob_T0027080.2	Qrob_H2.3_Sc0000032
Qrob_T0027060.2	Qrob_H2.3_Sc0000032	Qrob_T0027040.2	Qrob_H2.3_Sc0000032
Qrob_T0027060.2	Qrob_H2.3_Sc0000032	Qrob_T0027070.2	Qrob_H2.3_Sc0000032
Qrob_T0027060.2	Qrob_H2.3_Sc0000032	Qrob_T0027090.2	Qrob_H2.3_Sc0000032
Qrob_T0027070.2	Qrob_H2.3_Sc0000032	Qrob_T0027050.2	Qrob_H2.3_Sc0000032
Qrob_T0027070.2	Qrob_H2.3_Sc0000032	Qrob_T0027100.2	Qrob_H2.3_Sc0000032
Qrob_T0027080.2	Qrob_H2.3_Sc0000032	Qrob_T0027100.2	Qrob_H2.3_Sc0000032
Qrob_T0027080.2	Qrob_H2.3_Sc0000032	Qrob_T0027070.2	Qrob_H2.3_Sc0000032
Qrob_T0027080.2	Qrob_H2.3_Sc0000032	Qrob_T0027090.2	Qrob_H2.3_Sc0000032
Qrob_T0027090.2	Qrob_H2.3_Sc0000032	Qrob_T0027070.2	Qrob_H2.3_Sc0000032
Qrob_T0027090.2	Qrob_H2.3_Sc0000032	Qrob_T0027100.2	Qrob_H2.3_Sc0000032
Qrob_T0027090.2	Qrob_H2.3_Sc0000032	Qrob_T0598660.2	Qrob_H2.3_Sc0000032
Qrob_T0027100.2	Qrob_H2.3_Sc0000032	Qrob_T0027060.2	Qrob_H2.3_Sc0000032
Qrob_T0027220.2	Qrob_H2.3_Sc0000032	Qrob_T0027210.2	Qrob_H2.3_Sc0000032
Qrob_T0027230.2	Qrob_H2.3_Sc0000032	Qrob_T0027260.2	Qrob_H2.3_Sc0000032
Qrob_T0027230.2	Qrob_H2.3_Sc0000032	Qrob_T0027240.2	Qrob_H2.3_Sc0000032
Qrob_T0027230.2	Qrob_H2.3_Sc0000032	Qrob_T0598720.2	Qrob_H2.3_Sc0000032
Qrob_T0027230.2	Qrob_H2.3_Sc0000032	Qrob_T0027250.2	Qrob_H2.3_Sc0000032
Qrob_T0027240.2	Qrob_H2.3_Sc0000032	Qrob_T0027280.2	Qrob_H2.3_Sc0000032
Qrob_T0027240.2	Qrob_H2.3_Sc0000032	Qrob_T0027270.2	Qrob_H2.3_Sc0000032
Qrob_T0027250.2	Qrob_H2.3_Sc0000032	Qrob_T0027240.2	Qrob_H2.3_Sc0000032
Qrob_T0027250.2	Qrob_H2.3_Sc0000032	Qrob_T0027290.2	Qrob_H2.3_Sc0000032
Qrob_T0027260.2	Qrob_H2.3_Sc0000032	Qrob_T0027250.2	Qrob_H2.3_Sc0000032
Qrob_T0027260.2	Qrob_H2.3_Sc0000032	Qrob_T0027240.2	Qrob_H2.3_Sc0000032
Qrob_T0027260.2	Qrob_H2.3_Sc0000032	Qrob_T0027290.2	Qrob_H2.3_Sc0000032
Qrob_T0027270.2	Qrob_H2.3_Sc0000032	Qrob_T0027290.2	Qrob_H2.3_Sc0000032
Qrob_T0027270.2	Qrob_H2.3_Sc0000032	Qrob_T0027250.2	Qrob_H2.3_Sc0000032
Qrob_T0027270.2	Qrob_H2.3_Sc0000032	Qrob_T0027260.2	Qrob_H2.3_Sc0000032
Qrob_T0027280.2	Qrob_H2.3_Sc0000032	Qrob_T0027260.2	Qrob_H2.3_Sc0000032
Qrob_T0027280.2	Qrob_H2.3_Sc0000032	Qrob_T0027270.2	Qrob_H2.3_Sc0000032
Qrob_T0027280.2	Qrob_H2.3_Sc0000032	Qrob_T0027250.2	Qrob_H2.3_Sc0000032
Qrob_T0027280.2	Qrob_H2.3_Sc0000032	Qrob_T0027320.2	Qrob_H2.3_Sc0000032
Qrob_T0027290.2	Qrob_H2.3_Sc0000032	Qrob_T0027320.2	Qrob_H2.3_Sc0000032
Qrob_T0027290.2	Qrob_H2.3_Sc0000032	Qrob_T0027280.2	Qrob_H2.3_Sc0000032
Qrob_T0027300.2	Qrob_H2.3_Sc0000032	Qrob_T0027260.2	Qrob_H2.3_Sc0000032
Qrob_T0027300.2	Qrob_H2.3_Sc0000032	Qrob_T0027280.2	Qrob_H2.3_Sc0000032
Qrob_T0027300.2	Qrob_H2.3_Sc0000032	Qrob_T0027320.2	Qrob_H2.3_Sc0000032
Qrob_T0027300.2	Qrob_H2.3_Sc0000032	Qrob_T0027270.2	Qrob_H2.3_Sc0000032
Qrob_T0027320.2	Qrob_H2.3_Sc0000032	Qrob_T0027270.2	Qrob_H2.3_Sc0000032
Qrob_T0027520.2	Qrob_H2.3_Sc0000032	Qrob_T0027560.2	Qrob_H2.3_Sc0000032
Qrob_T0027870.2	Qrob_H2.3_Sc0000032	Qrob_T0027880.2	Qrob_H2.3_Sc0000032
Qrob_T0177270.2	Qrob_H2.3_Sc0000032	Qrob_T0177280.2	Qrob_H2.3_Sc0000032
Qrob_T0177320.2	Qrob_H2.3_Sc0000032	Qrob_T0027320.2	Qrob_H2.3_Sc0000032
Qrob_T0177320.2	Qrob_H2.3_Sc0000032	Qrob_T0027280.2	Qrob_H2.3_Sc0000032
Qrob_T0598660.2	Qrob_H2.3_Sc0000032	Qrob_T0027080.2	Qrob_H2.3_Sc0000032
Qrob_T0598660.2	Qrob_H2.3_Sc0000032	Qrob_T0027100.2	Qrob_H2.3_Sc0000032
Qrob_T0598710.2	Qrob_H2.3_Sc0000032	Qrob_T0598730.2	Qrob_H2.3_Sc0000032
Qrob_T0598710.2	Qrob_H2.3_Sc0000032	Qrob_T0598720.2	Qrob_H2.3_Sc0000032
Qrob_T0598710.2	Qrob_H2.3_Sc0000032	Qrob_T0598660.2	Qrob_H2.3_Sc0000032
Qrob_T0598720.2	Qrob_H2.3_Sc0000032	Qrob_T0598660.2	Qrob_H2.3_Sc0000032
Qrob_T0598730.2	Qrob_H2.3_Sc0000032	Qrob_T0027230.2	Qrob_H2.3_Sc0000032
Qrob_T0598730.2	Qrob_H2.3_Sc0000032	Qrob_T0027240.2	Qrob_H2.3_Sc0000032
Qrob_T0598730.2	Qrob_H2.3_Sc0000032	Qrob_T0598720.2	Qrob_H2.3_Sc0000032
Qrob_T0708960.2	Qrob_H2.3_Sc0000032	Qrob_T0026590.2	Qrob_H2.3_Sc0000032
Qrob_T0708960.2	Qrob_H2.3_Sc0000032	Qrob_T0708970.2	Qrob_H2.3_Sc0000032
Qrob_T0708960.2	Qrob_H2.3_Sc0000032	Qrob_T0708990.2	Qrob_H2.3_Sc0000032
Qrob_T0708970.2	Qrob_H2.3_Sc0000032	Qrob_T0026590.2	Qrob_H2.3_Sc0000032
Qrob_T0708970.2	Qrob_H2.3_Sc0000032	Qrob_T0026600.2	Qrob_H2.3_Sc0000032
Qrob_T0708970.2	Qrob_H2.3_Sc0000032	Qrob_T0708980.2	Qrob_H2.3_Sc0000032
Qrob_T0708980.2	Qrob_H2.3_Sc0000032	Qrob_T0026610.2	Qrob_H2.3_Sc0000032
Qrob_T0708980.2	Qrob_H2.3_Sc0000032	Qrob_T0708960.2	Qrob_H2.3_Sc0000032
Qrob_T0708980.2	Qrob_H2.3_Sc0000032	Qrob_T0708990.2	Qrob_H2.3_Sc0000032
Qrob_T0708990.2	Qrob_H2.3_Sc0000032	Qrob_T0026600.2	Qrob_H2.3_Sc0000032
Qrob_T0708990.2	Qrob_H2.3_Sc0000032	Qrob_T0708970.2	Qrob_H2.3_Sc0000032
Qrob_T0708990.2	Qrob_H2.3_Sc0000032	Qrob_T0026610.2	Qrob_H2.3_Sc0000032
Qrob_T0025020.2	Qrob_H2.3_Sc0000033	Qrob_T0342190.2	Qrob_H2.3_Sc0000033
Qrob_T0025190.2	Qrob_H2.3_Sc0000033	Qrob_T0025150.2	Qrob_H2.3_Sc0000033
Qrob_T0025200.2	Qrob_H2.3_Sc0000033	Qrob_T0025150.2	Qrob_H2.3_Sc0000033
Qrob_T0025210.2	Qrob_H2.3_Sc0000033	Qrob_T0025160.2	Qrob_H2.3_Sc0000033
Qrob_T0025290.2	Qrob_H2.3_Sc0000033	Qrob_T0025320.2	Qrob_H2.3_Sc0000033
Qrob_T0025300.2	Qrob_H2.3_Sc0000033	Qrob_T0025330.2	Qrob_H2.3_Sc0000033
Qrob_T0025300.2	Qrob_H2.3_Sc0000033	Qrob_T0025340.2	Qrob_H2.3_Sc0000033
Qrob_T0025330.2	Qrob_H2.3_Sc0000033	Qrob_T0025340.2	Qrob_H2.3_Sc0000033
Qrob_T0025360.2	Qrob_H2.3_Sc0000033	Qrob_T0025320.2	Qrob_H2.3_Sc0000033
Qrob_T0025370.2	Qrob_H2.3_Sc0000033	Qrob_T0025390.2	Qrob_H2.3_Sc0000033
Qrob_T0025400.2	Qrob_H2.3_Sc0000033	Qrob_T0025440.2	Qrob_H2.3_Sc0000033
Qrob_T0025400.2	Qrob_H2.3_Sc0000033	Qrob_T0025430.2	Qrob_H2.3_Sc0000033
Qrob_T0025410.2	Qrob_H2.3_Sc0000033	Qrob_T0025440.2	Qrob_H2.3_Sc0000033
Qrob_T0025410.2	Qrob_H2.3_Sc0000033	Qrob_T0025430.2	Qrob_H2.3_Sc0000033
Qrob_T0025410.2	Qrob_H2.3_Sc0000033	Qrob_T0025450.2	Qrob_H2.3_Sc0000033
Qrob_T0025410.2	Qrob_H2.3_Sc0000033	Qrob_T0025360.2	Qrob_H2.3_Sc0000033
Qrob_T0025430.2	Qrob_H2.3_Sc0000033	Qrob_T0025440.2	Qrob_H2.3_Sc0000033
Qrob_T0025430.2	Qrob_H2.3_Sc0000033	Qrob_T0025460.2	Qrob_H2.3_Sc0000033
Qrob_T0025440.2	Qrob_H2.3_Sc0000033	Qrob_T0025460.2	Qrob_H2.3_Sc0000033
Qrob_T0025450.2	Qrob_H2.3_Sc0000033	Qrob_T0025460.2	Qrob_H2.3_Sc0000033
Qrob_T0025450.2	Qrob_H2.3_Sc0000033	Qrob_T0025440.2	Qrob_H2.3_Sc0000033
Qrob_T0025450.2	Qrob_H2.3_Sc0000033	Qrob_T0025430.2	Qrob_H2.3_Sc0000033
Qrob_T0025450.2	Qrob_H2.3_Sc0000033	Qrob_T0025480.2	Qrob_H2.3_Sc0000033
Qrob_T0025460.2	Qrob_H2.3_Sc0000033	Qrob_T0025480.2	Qrob_H2.3_Sc0000033
Qrob_T0025480.2	Qrob_H2.3_Sc0000033	Qrob_T0025440.2	Qrob_H2.3_Sc0000033
Qrob_T0025490.2	Qrob_H2.3_Sc0000033	Qrob_T0025470.2	Qrob_H2.3_Sc0000033
Qrob_T0147300.2	Qrob_H2.3_Sc0000033	Qrob_T0147330.2	Qrob_H2.3_Sc0000033
Qrob_T0147300.2	Qrob_H2.3_Sc0000033	Qrob_T0147340.2	Qrob_H2.3_Sc0000033
Qrob_T0147300.2	Qrob_H2.3_Sc0000033	Qrob_T0147320.2	Qrob_H2.3_Sc0000033
Qrob_T0147320.2	Qrob_H2.3_Sc0000033	Qrob_T0147290.2	Qrob_H2.3_Sc0000033
Qrob_T0147320.2	Qrob_H2.3_Sc0000033	Qrob_T0147380.2	Qrob_H2.3_Sc0000033
Qrob_T0147320.2	Qrob_H2.3_Sc0000033	Qrob_T0147330.2	Qrob_H2.3_Sc0000033
Qrob_T0147320.2	Qrob_H2.3_Sc0000033	Qrob_T0147350.2	Qrob_H2.3_Sc0000033
Qrob_T0147330.2	Qrob_H2.3_Sc0000033	Qrob_T0147340.2	Qrob_H2.3_Sc0000033
Qrob_T0147330.2	Qrob_H2.3_Sc0000033	Qrob_T0147290.2	Qrob_H2.3_Sc0000033
Qrob_T0147330.2	Qrob_H2.3_Sc0000033	Qrob_T0147350.2	Qrob_H2.3_Sc0000033
Qrob_T0147340.2	Qrob_H2.3_Sc0000033	Qrob_T0147320.2	Qrob_H2.3_Sc0000033
Qrob_T0147350.2	Qrob_H2.3_Sc0000033	Qrob_T0147420.2	Qrob_H2.3_Sc0000033
Qrob_T0147350.2	Qrob_H2.3_Sc0000033	Qrob_T0147340.2	Qrob_H2.3_Sc0000033
Qrob_T0147380.2	Qrob_H2.3_Sc0000033	Qrob_T0147340.2	Qrob_H2.3_Sc0000033
Qrob_T0147380.2	Qrob_H2.3_Sc0000033	Qrob_T0147350.2	Qrob_H2.3_Sc0000033
Qrob_T0147380.2	Qrob_H2.3_Sc0000033	Qrob_T0147330.2	Qrob_H2.3_Sc0000033
Qrob_T0147420.2	Qrob_H2.3_Sc0000033	Qrob_T0147380.2	Qrob_H2.3_Sc0000033
Qrob_T0147420.2	Qrob_H2.3_Sc0000033	Qrob_T0147340.2	Qrob_H2.3_Sc0000033
Qrob_T0147420.2	Qrob_H2.3_Sc0000033	Qrob_T0147330.2	Qrob_H2.3_Sc0000033
Qrob_T0342170.2	Qrob_H2.3_Sc0000033	Qrob_T0342200.2	Qrob_H2.3_Sc0000033
Qrob_T0342220.2	Qrob_H2.3_Sc0000033	Qrob_T0025020.2	Qrob_H2.3_Sc0000033
Qrob_T0342220.2	Qrob_H2.3_Sc0000033	Qrob_T0342190.2	Qrob_H2.3_Sc0000033
Qrob_T0135880.2	Qrob_H2.3_Sc0000034	Qrob_T0135870.2	Qrob_H2.3_Sc0000034
Qrob_T0136010.2	Qrob_H2.3_Sc0000034	Qrob_T0136030.2	Qrob_H2.3_Sc0000034
Qrob_T0136020.2	Qrob_H2.3_Sc0000034	Qrob_T0136050.2	Qrob_H2.3_Sc0000034
Qrob_T0136030.2	Qrob_H2.3_Sc0000034	Qrob_T0136050.2	Qrob_H2.3_Sc0000034
Qrob_T0136030.2	Qrob_H2.3_Sc0000034	Qrob_T0136020.2	Qrob_H2.3_Sc0000034
Qrob_T0136090.2	Qrob_H2.3_Sc0000034	Qrob_T0136160.2	Qrob_H2.3_Sc0000034
Qrob_T0136090.2	Qrob_H2.3_Sc0000034	Qrob_T0136150.2	Qrob_H2.3_Sc0000034
Qrob_T0136090.2	Qrob_H2.3_Sc0000034	Qrob_T0136130.2	Qrob_H2.3_Sc0000034
Qrob_T0136130.2	Qrob_H2.3_Sc0000034	Qrob_T0136190.2	Qrob_H2.3_Sc0000034
Qrob_T0136130.2	Qrob_H2.3_Sc0000034	Qrob_T0136150.2	Qrob_H2.3_Sc0000034
Qrob_T0136140.2	Qrob_H2.3_Sc0000034	Qrob_T0136090.2	Qrob_H2.3_Sc0000034
Qrob_T0136140.2	Qrob_H2.3_Sc0000034	Qrob_T0136150.2	Qrob_H2.3_Sc0000034
Qrob_T0136140.2	Qrob_H2.3_Sc0000034	Qrob_T0136190.2	Qrob_H2.3_Sc0000034
Qrob_T0136140.2	Qrob_H2.3_Sc0000034	Qrob_T0136200.2	Qrob_H2.3_Sc0000034
Qrob_T0136140.2	Qrob_H2.3_Sc0000034	Qrob_T0136130.2	Qrob_H2.3_Sc0000034
Qrob_T0136150.2	Qrob_H2.3_Sc0000034	Qrob_T0136190.2	Qrob_H2.3_Sc0000034
Qrob_T0136150.2	Qrob_H2.3_Sc0000034	Qrob_T0136160.2	Qrob_H2.3_Sc0000034
Qrob_T0136160.2	Qrob_H2.3_Sc0000034	Qrob_T0136190.2	Qrob_H2.3_Sc0000034
Qrob_T0136160.2	Qrob_H2.3_Sc0000034	Qrob_T0136140.2	Qrob_H2.3_Sc0000034
Qrob_T0136160.2	Qrob_H2.3_Sc0000034	Qrob_T0136130.2	Qrob_H2.3_Sc0000034
Qrob_T0136190.2	Qrob_H2.3_Sc0000034	Qrob_T0136200.2	Qrob_H2.3_Sc0000034
Qrob_T0136200.2	Qrob_H2.3_Sc0000034	Qrob_T0136160.2	Qrob_H2.3_Sc0000034
Qrob_T0136200.2	Qrob_H2.3_Sc0000034	Qrob_T0136150.2	Qrob_H2.3_Sc0000034
Qrob_T0136290.2	Qrob_H2.3_Sc0000034	Qrob_T0136270.2	Qrob_H2.3_Sc0000034
Qrob_T0136370.2	Qrob_H2.3_Sc0000034	Qrob_T0136350.2	Qrob_H2.3_Sc0000034
Qrob_T0136480.2	Qrob_H2.3_Sc0000034	Qrob_T0136520.2	Qrob_H2.3_Sc0000034
Qrob_T0136490.2	Qrob_H2.3_Sc0000034	Qrob_T0136530.2	Qrob_H2.3_Sc0000034
Qrob_T0136500.2	Qrob_H2.3_Sc0000034	Qrob_T0136480.2	Qrob_H2.3_Sc0000034
Qrob_T0136500.2	Qrob_H2.3_Sc0000034	Qrob_T0136540.2	Qrob_H2.3_Sc0000034
Qrob_T0136510.2	Qrob_H2.3_Sc0000034	Qrob_T0136540.2	Qrob_H2.3_Sc0000034
Qrob_T0136510.2	Qrob_H2.3_Sc0000034	Qrob_T0136490.2	Qrob_H2.3_Sc0000034
Qrob_T0136520.2	Qrob_H2.3_Sc0000034	Qrob_T0136550.2	Qrob_H2.3_Sc0000034
Qrob_T0136520.2	Qrob_H2.3_Sc0000034	Qrob_T0136500.2	Qrob_H2.3_Sc0000034
Qrob_T0136520.2	Qrob_H2.3_Sc0000034	Qrob_T0136540.2	Qrob_H2.3_Sc0000034
Qrob_T0136530.2	Qrob_H2.3_Sc0000034	Qrob_T0136510.2	Qrob_H2.3_Sc0000034
Qrob_T0136540.2	Qrob_H2.3_Sc0000034	Qrob_T0136560.2	Qrob_H2.3_Sc0000034
Qrob_T0136540.2	Qrob_H2.3_Sc0000034	Qrob_T0136530.2	Qrob_H2.3_Sc0000034
Qrob_T0136550.2	Qrob_H2.3_Sc0000034	Qrob_T0136540.2	Qrob_H2.3_Sc0000034
Qrob_T0136550.2	Qrob_H2.3_Sc0000034	Qrob_T0136580.2	Qrob_H2.3_Sc0000034
Qrob_T0136560.2	Qrob_H2.3_Sc0000034	Qrob_T0136530.2	Qrob_H2.3_Sc0000034
Qrob_T0136560.2	Qrob_H2.3_Sc0000034	Qrob_T0136590.2	Qrob_H2.3_Sc0000034
Qrob_T0136580.2	Qrob_H2.3_Sc0000034	Qrob_T0136540.2	Qrob_H2.3_Sc0000034
Qrob_T0136590.2	Qrob_H2.3_Sc0000034	Qrob_T0136540.2	Qrob_H2.3_Sc0000034
Qrob_T0175390.2	Qrob_H2.3_Sc0000034	Qrob_T0175360.2	Qrob_H2.3_Sc0000034
Qrob_T0175470.2	Qrob_H2.3_Sc0000034	Qrob_T0175490.2	Qrob_H2.3_Sc0000034
Qrob_T0175470.2	Qrob_H2.3_Sc0000034	Qrob_T0175460.2	Qrob_H2.3_Sc0000034
Qrob_T0175490.2	Qrob_H2.3_Sc0000034	Qrob_T0175460.2	Qrob_H2.3_Sc0000034
Qrob_T0175530.2	Qrob_H2.3_Sc0000034	Qrob_T0175540.2	Qrob_H2.3_Sc0000034
Qrob_T0175550.2	Qrob_H2.3_Sc0000034	Qrob_T0175560.2	Qrob_H2.3_Sc0000034
Qrob_T0175610.2	Qrob_H2.3_Sc0000034	Qrob_T0175660.2	Qrob_H2.3_Sc0000034
Qrob_T0175610.2	Qrob_H2.3_Sc0000034	Qrob_T0175630.2	Qrob_H2.3_Sc0000034
Qrob_T0175630.2	Qrob_H2.3_Sc0000034	Qrob_T0175660.2	Qrob_H2.3_Sc0000034
Qrob_T0175640.2	Qrob_H2.3_Sc0000034	Qrob_T0175660.2	Qrob_H2.3_Sc0000034
Qrob_T0175680.2	Qrob_H2.3_Sc0000034	Qrob_T0175670.2	Qrob_H2.3_Sc0000034
Qrob_T0175700.2	Qrob_H2.3_Sc0000034	Qrob_T0175730.2	Qrob_H2.3_Sc0000034
Qrob_T0175730.2	Qrob_H2.3_Sc0000034	Qrob_T0175710.2	Qrob_H2.3_Sc0000034
Qrob_T0176020.2	Qrob_H2.3_Sc0000034	Qrob_T0175990.2	Qrob_H2.3_Sc0000034
Qrob_T0126850.2	Qrob_H2.3_Sc0000035	Qrob_T0126910.2	Qrob_H2.3_Sc0000035
Qrob_T0126850.2	Qrob_H2.3_Sc0000035	Qrob_T0126870.2	Qrob_H2.3_Sc0000035
Qrob_T0126860.2	Qrob_H2.3_Sc0000035	Qrob_T0126910.2	Qrob_H2.3_Sc0000035
Qrob_T0126860.2	Qrob_H2.3_Sc0000035	Qrob_T0126920.2	Qrob_H2.3_Sc0000035
Qrob_T0126860.2	Qrob_H2.3_Sc0000035	Qrob_T0126870.2	Qrob_H2.3_Sc0000035
Qrob_T0126870.2	Qrob_H2.3_Sc0000035	Qrob_T0126920.2	Qrob_H2.3_Sc0000035
Qrob_T0126870.2	Qrob_H2.3_Sc0000035	Qrob_T0126910.2	Qrob_H2.3_Sc0000035
Qrob_T0126920.2	Qrob_H2.3_Sc0000035	Qrob_T0126910.2	Qrob_H2.3_Sc0000035
Qrob_T0127600.2	Qrob_H2.3_Sc0000035	Qrob_T0127640.2	Qrob_H2.3_Sc0000035
Qrob_T0127600.2	Qrob_H2.3_Sc0000035	Qrob_T0127630.2	Qrob_H2.3_Sc0000035
Qrob_T0127610.2	Qrob_H2.3_Sc0000035	Qrob_T0127630.2	Qrob_H2.3_Sc0000035
Qrob_T0127610.2	Qrob_H2.3_Sc0000035	Qrob_T0127600.2	Qrob_H2.3_Sc0000035
Qrob_T0127620.2	Qrob_H2.3_Sc0000035	Qrob_T0127600.2	Qrob_H2.3_Sc0000035
Qrob_T0127620.2	Qrob_H2.3_Sc0000035	Qrob_T0127630.2	Qrob_H2.3_Sc0000035
Qrob_T0127620.2	Qrob_H2.3_Sc0000035	Qrob_T0127640.2	Qrob_H2.3_Sc0000035
Qrob_T0127640.2	Qrob_H2.3_Sc0000035	Qrob_T0127610.2	Qrob_H2.3_Sc0000035
Qrob_T0127650.2	Qrob_H2.3_Sc0000035	Qrob_T0127670.2	Qrob_H2.3_Sc0000035
Qrob_T0244210.2	Qrob_H2.3_Sc0000035	Qrob_T0244240.2	Qrob_H2.3_Sc0000035
Qrob_T0244220.2	Qrob_H2.3_Sc0000035	Qrob_T0244260.2	Qrob_H2.3_Sc0000035
Qrob_T0244240.2	Qrob_H2.3_Sc0000035	Qrob_T0244260.2	Qrob_H2.3_Sc0000035
Qrob_T0244250.2	Qrob_H2.3_Sc0000035	Qrob_T0244230.2	Qrob_H2.3_Sc0000035
Qrob_T0244290.2	Qrob_H2.3_Sc0000035	Qrob_T0244300.2	Qrob_H2.3_Sc0000035
Qrob_T0244290.2	Qrob_H2.3_Sc0000035	Qrob_T0244310.2	Qrob_H2.3_Sc0000035
Qrob_T0244310.2	Qrob_H2.3_Sc0000035	Qrob_T0244300.2	Qrob_H2.3_Sc0000035
Qrob_T0280210.2	Qrob_H2.3_Sc0000035	Qrob_T0280290.2	Qrob_H2.3_Sc0000035
Qrob_T0280210.2	Qrob_H2.3_Sc0000035	Qrob_T0280230.2	Qrob_H2.3_Sc0000035
Qrob_T0280230.2	Qrob_H2.3_Sc0000035	Qrob_T0280290.2	Qrob_H2.3_Sc0000035
Qrob_T0280250.2	Qrob_H2.3_Sc0000035	Qrob_T0280230.2	Qrob_H2.3_Sc0000035
Qrob_T0280250.2	Qrob_H2.3_Sc0000035	Qrob_T0280210.2	Qrob_H2.3_Sc0000035
Qrob_T0322900.2	Qrob_H2.3_Sc0000035	Qrob_T0322910.2	Qrob_H2.3_Sc0000035
Qrob_T0028320.2	Qrob_H2.3_Sc0000036	Qrob_T0028300.2	Qrob_H2.3_Sc0000036
Qrob_T0028430.2	Qrob_H2.3_Sc0000036	Qrob_T0028380.2	Qrob_H2.3_Sc0000036
Qrob_T0101300.2	Qrob_H2.3_Sc0000036	Qrob_T0101310.2	Qrob_H2.3_Sc0000036
Qrob_T0101300.2	Qrob_H2.3_Sc0000036	Qrob_T0101350.2	Qrob_H2.3_Sc0000036
Qrob_T0101310.2	Qrob_H2.3_Sc0000036	Qrob_T0101370.2	Qrob_H2.3_Sc0000036
Qrob_T0101310.2	Qrob_H2.3_Sc0000036	Qrob_T0101350.2	Qrob_H2.3_Sc0000036
Qrob_T0101330.2	Qrob_H2.3_Sc0000036	Qrob_T0101310.2	Qrob_H2.3_Sc0000036
Qrob_T0101330.2	Qrob_H2.3_Sc0000036	Qrob_T0101370.2	Qrob_H2.3_Sc0000036
Qrob_T0101330.2	Qrob_H2.3_Sc0000036	Qrob_T0101350.2	Qrob_H2.3_Sc0000036
Qrob_T0101350.2	Qrob_H2.3_Sc0000036	Qrob_T0101370.2	Qrob_H2.3_Sc0000036
Qrob_T0101360.2	Qrob_H2.3_Sc0000036	Qrob_T0101300.2	Qrob_H2.3_Sc0000036
Qrob_T0101360.2	Qrob_H2.3_Sc0000036	Qrob_T0101350.2	Qrob_H2.3_Sc0000036
Qrob_T0101360.2	Qrob_H2.3_Sc0000036	Qrob_T0101310.2	Qrob_H2.3_Sc0000036
Qrob_T0101360.2	Qrob_H2.3_Sc0000036	Qrob_T0101370.2	Qrob_H2.3_Sc0000036
Qrob_T0101410.2	Qrob_H2.3_Sc0000036	Qrob_T0101370.2	Qrob_H2.3_Sc0000036
Qrob_T0101410.2	Qrob_H2.3_Sc0000036	Qrob_T0101480.2	Qrob_H2.3_Sc0000036
Qrob_T0101410.2	Qrob_H2.3_Sc0000036	Qrob_T0101440.2	Qrob_H2.3_Sc0000036
Qrob_T0101410.2	Qrob_H2.3_Sc0000036	Qrob_T0101360.2	Qrob_H2.3_Sc0000036
Qrob_T0101410.2	Qrob_H2.3_Sc0000036	Qrob_T0101350.2	Qrob_H2.3_Sc0000036
Qrob_T0101440.2	Qrob_H2.3_Sc0000036	Qrob_T0101510.2	Qrob_H2.3_Sc0000036
Qrob_T0101440.2	Qrob_H2.3_Sc0000036	Qrob_T0101360.2	Qrob_H2.3_Sc0000036
Qrob_T0101440.2	Qrob_H2.3_Sc0000036	Qrob_T0101370.2	Qrob_H2.3_Sc0000036
Qrob_T0101470.2	Qrob_H2.3_Sc0000036	Qrob_T0101430.2	Qrob_H2.3_Sc0000036
Qrob_T0101480.2	Qrob_H2.3_Sc0000036	Qrob_T0101510.2	Qrob_H2.3_Sc0000036
Qrob_T0101480.2	Qrob_H2.3_Sc0000036	Qrob_T0101440.2	Qrob_H2.3_Sc0000036
Qrob_T0537960.2	Qrob_H2.3_Sc0000036	Qrob_T0537970.2	Qrob_H2.3_Sc0000036
Qrob_T0538010.2	Qrob_H2.3_Sc0000036	Qrob_T0537990.2	Qrob_H2.3_Sc0000036
Qrob_T0099830.2	Qrob_H2.3_Sc0000037	Qrob_T0099850.2	Qrob_H2.3_Sc0000037
Qrob_T0251330.2	Qrob_H2.3_Sc0000037	Qrob_T0251430.2	Qrob_H2.3_Sc0000037
Qrob_T0251330.2	Qrob_H2.3_Sc0000037	Qrob_T0251290.2	Qrob_H2.3_Sc0000037
Qrob_T0251570.2	Qrob_H2.3_Sc0000037	Qrob_T0251580.2	Qrob_H2.3_Sc0000037
Qrob_T0251650.2	Qrob_H2.3_Sc0000037	Qrob_T0251640.2	Qrob_H2.3_Sc0000037
Qrob_T0251690.2	Qrob_H2.3_Sc0000037	Qrob_T0251680.2	Qrob_H2.3_Sc0000037
Qrob_T0251730.2	Qrob_H2.3_Sc0000037	Qrob_T0251690.2	Qrob_H2.3_Sc0000037
Qrob_T0251730.2	Qrob_H2.3_Sc0000037	Qrob_T0251680.2	Qrob_H2.3_Sc0000037
Qrob_T0251790.2	Qrob_H2.3_Sc0000037	Qrob_T0251730.2	Qrob_H2.3_Sc0000037
Qrob_T0251800.2	Qrob_H2.3_Sc0000037	Qrob_T0251790.2	Qrob_H2.3_Sc0000037
Qrob_T0251820.2	Qrob_H2.3_Sc0000037	Qrob_T0251800.2	Qrob_H2.3_Sc0000037
Qrob_T0251820.2	Qrob_H2.3_Sc0000037	Qrob_T0251790.2	Qrob_H2.3_Sc0000037
Qrob_T0434850.2	Qrob_H2.3_Sc0000037	Qrob_T0434940.2	Qrob_H2.3_Sc0000037
Qrob_T0434860.2	Qrob_H2.3_Sc0000037	Qrob_T0434850.2	Qrob_H2.3_Sc0000037
Qrob_T0434860.2	Qrob_H2.3_Sc0000037	Qrob_T0434940.2	Qrob_H2.3_Sc0000037
Qrob_T0434950.2	Qrob_H2.3_Sc0000037	Qrob_T0434960.2	Qrob_H2.3_Sc0000037
Qrob_T0434960.2	Qrob_H2.3_Sc0000037	Qrob_T0434970.2	Qrob_H2.3_Sc0000037
Qrob_T0434970.2	Qrob_H2.3_Sc0000037	Qrob_T0434950.2	Qrob_H2.3_Sc0000037
Qrob_T0183950.2	Qrob_H2.3_Sc0000038	Qrob_T0183960.2	Qrob_H2.3_Sc0000038
Qrob_T0183970.2	Qrob_H2.3_Sc0000038	Qrob_T0183960.2	Qrob_H2.3_Sc0000038
Qrob_T0183970.2	Qrob_H2.3_Sc0000038	Qrob_T0183950.2	Qrob_H2.3_Sc0000038
Qrob_T0396540.2	Qrob_H2.3_Sc0000038	Qrob_T0396550.2	Qrob_H2.3_Sc0000038
Qrob_T0396540.2	Qrob_H2.3_Sc0000038	Qrob_T0396560.2	Qrob_H2.3_Sc0000038
Qrob_T0396560.2	Qrob_H2.3_Sc0000038	Qrob_T0396550.2	Qrob_H2.3_Sc0000038
Qrob_T0559760.2	Qrob_H2.3_Sc0000038	Qrob_T0559780.2	Qrob_H2.3_Sc0000038
Qrob_T0559760.2	Qrob_H2.3_Sc0000038	Qrob_T0559750.2	Qrob_H2.3_Sc0000038
Qrob_T0559780.2	Qrob_H2.3_Sc0000038	Qrob_T0559750.2	Qrob_H2.3_Sc0000038
Qrob_T0559790.2	Qrob_H2.3_Sc0000038	Qrob_T0559810.2	Qrob_H2.3_Sc0000038
Qrob_T0559820.2	Qrob_H2.3_Sc0000038	Qrob_T0559760.2	Qrob_H2.3_Sc0000038
Qrob_T0559820.2	Qrob_H2.3_Sc0000038	Qrob_T0559780.2	Qrob_H2.3_Sc0000038
Qrob_T0660340.2	Qrob_H2.3_Sc0000038	Qrob_T0660360.2	Qrob_H2.3_Sc0000038
Qrob_T0112410.2	Qrob_H2.3_Sc0000039	Qrob_T0112470.2	Qrob_H2.3_Sc0000039
Qrob_T0112480.2	Qrob_H2.3_Sc0000039	Qrob_T0112440.2	Qrob_H2.3_Sc0000039
Qrob_T0112520.2	Qrob_H2.3_Sc0000039	Qrob_T0112510.2	Qrob_H2.3_Sc0000039
Qrob_T0112750.2	Qrob_H2.3_Sc0000039	Qrob_T0112810.2	Qrob_H2.3_Sc0000039
Qrob_T0112750.2	Qrob_H2.3_Sc0000039	Qrob_T0112820.2	Qrob_H2.3_Sc0000039
Qrob_T0112810.2	Qrob_H2.3_Sc0000039	Qrob_T0112820.2	Qrob_H2.3_Sc0000039
Qrob_T0112820.2	Qrob_H2.3_Sc0000039	Qrob_T0112800.2	Qrob_H2.3_Sc0000039
Qrob_T0112950.2	Qrob_H2.3_Sc0000039	Qrob_T0112970.2	Qrob_H2.3_Sc0000039
Qrob_T0290650.2	Qrob_H2.3_Sc0000039	Qrob_T0290690.2	Qrob_H2.3_Sc0000039
Qrob_T0290670.2	Qrob_H2.3_Sc0000039	Qrob_T0290660.2	Qrob_H2.3_Sc0000039
Qrob_T0290670.2	Qrob_H2.3_Sc0000039	Qrob_T0290760.2	Qrob_H2.3_Sc0000039
Qrob_T0290760.2	Qrob_H2.3_Sc0000039	Qrob_T0290830.2	Qrob_H2.3_Sc0000039
Qrob_T0290810.2	Qrob_H2.3_Sc0000039	Qrob_T0290760.2	Qrob_H2.3_Sc0000039
Qrob_T0290810.2	Qrob_H2.3_Sc0000039	Qrob_T0290830.2	Qrob_H2.3_Sc0000039
Qrob_T0290840.2	Qrob_H2.3_Sc0000039	Qrob_T0290820.2	Qrob_H2.3_Sc0000039
Qrob_T0290840.2	Qrob_H2.3_Sc0000039	Qrob_T0290880.2	Qrob_H2.3_Sc0000039
Qrob_T0290870.2	Qrob_H2.3_Sc0000039	Qrob_T0290950.2	Qrob_H2.3_Sc0000039
Qrob_T0290900.2	Qrob_H2.3_Sc0000039	Qrob_T0290850.2	Qrob_H2.3_Sc0000039
Qrob_T0290980.2	Qrob_H2.3_Sc0000039	Qrob_T0291000.2	Qrob_H2.3_Sc0000039
Qrob_T0291010.2	Qrob_H2.3_Sc0000039	Qrob_T0291040.2	Qrob_H2.3_Sc0000039
Qrob_T0291010.2	Qrob_H2.3_Sc0000039	Qrob_T0291020.2	Qrob_H2.3_Sc0000039
Qrob_T0291010.2	Qrob_H2.3_Sc0000039	Qrob_T0291050.2	Qrob_H2.3_Sc0000039
Qrob_T0291040.2	Qrob_H2.3_Sc0000039	Qrob_T0291020.2	Qrob_H2.3_Sc0000039
Qrob_T0291050.2	Qrob_H2.3_Sc0000039	Qrob_T0291040.2	Qrob_H2.3_Sc0000039
Qrob_T0291050.2	Qrob_H2.3_Sc0000039	Qrob_T0291020.2	Qrob_H2.3_Sc0000039
Qrob_T0424950.2	Qrob_H2.3_Sc0000039	Qrob_T0425060.2	Qrob_H2.3_Sc0000039
Qrob_T0425040.2	Qrob_H2.3_Sc0000039	Qrob_T0424950.2	Qrob_H2.3_Sc0000039
Qrob_T0425040.2	Qrob_H2.3_Sc0000039	Qrob_T0425060.2	Qrob_H2.3_Sc0000039
Qrob_T0425070.2	Qrob_H2.3_Sc0000039	Qrob_T0424960.2	Qrob_H2.3_Sc0000039
Qrob_T0020600.2	Qrob_H2.3_Sc0000040	Qrob_T0020610.2	Qrob_H2.3_Sc0000040
Qrob_T0020940.2	Qrob_H2.3_Sc0000040	Qrob_T0020970.2	Qrob_H2.3_Sc0000040
Qrob_T0020980.2	Qrob_H2.3_Sc0000040	Qrob_T0020950.2	Qrob_H2.3_Sc0000040
Qrob_T0021490.2	Qrob_H2.3_Sc0000040	Qrob_T0021450.2	Qrob_H2.3_Sc0000040
Qrob_T0021870.2	Qrob_H2.3_Sc0000040	Qrob_T0021750.2	Qrob_H2.3_Sc0000040
Qrob_T0271040.2	Qrob_H2.3_Sc0000040	Qrob_T0271050.2	Qrob_H2.3_Sc0000040
Qrob_T0271040.2	Qrob_H2.3_Sc0000040	Qrob_T0271060.2	Qrob_H2.3_Sc0000040
Qrob_T0271060.2	Qrob_H2.3_Sc0000040	Qrob_T0271050.2	Qrob_H2.3_Sc0000040
Qrob_T0693640.2	Qrob_H2.3_Sc0000040	Qrob_T0693650.2	Qrob_H2.3_Sc0000040
Qrob_T0006370.2	Qrob_H2.3_Sc0000041	Qrob_T0006400.2	Qrob_H2.3_Sc0000041
Qrob_T0006400.2	Qrob_H2.3_Sc0000041	Qrob_T0499330.2	Qrob_H2.3_Sc0000041
Qrob_T0039360.2	Qrob_H2.3_Sc0000041	Qrob_T0039380.2	Qrob_H2.3_Sc0000041
Qrob_T0039400.2	Qrob_H2.3_Sc0000041	Qrob_T0702890.2	Qrob_H2.3_Sc0000041
Qrob_T0039510.2	Qrob_H2.3_Sc0000041	Qrob_T0039560.2	Qrob_H2.3_Sc0000041
Qrob_T0039870.2	Qrob_H2.3_Sc0000041	Qrob_T0039860.2	Qrob_H2.3_Sc0000041
Qrob_T0076940.2	Qrob_H2.3_Sc0000041	Qrob_T0076970.2	Qrob_H2.3_Sc0000041
Qrob_T0076950.2	Qrob_H2.3_Sc0000041	Qrob_T0076940.2	Qrob_H2.3_Sc0000041
Qrob_T0076950.2	Qrob_H2.3_Sc0000041	Qrob_T0076970.2	Qrob_H2.3_Sc0000041
Qrob_T0077040.2	Qrob_H2.3_Sc0000041	Qrob_T0076950.2	Qrob_H2.3_Sc0000041
Qrob_T0077040.2	Qrob_H2.3_Sc0000041	Qrob_T0076940.2	Qrob_H2.3_Sc0000041
Qrob_T0077040.2	Qrob_H2.3_Sc0000041	Qrob_T0076970.2	Qrob_H2.3_Sc0000041
Qrob_T0077050.2	Qrob_H2.3_Sc0000041	Qrob_T0076970.2	Qrob_H2.3_Sc0000041
Qrob_T0077050.2	Qrob_H2.3_Sc0000041	Qrob_T0076950.2	Qrob_H2.3_Sc0000041
Qrob_T0499330.2	Qrob_H2.3_Sc0000041	Qrob_T0006370.2	Qrob_H2.3_Sc0000041
Qrob_T0499400.2	Qrob_H2.3_Sc0000041	Qrob_T0499370.2	Qrob_H2.3_Sc0000041
Qrob_T0499410.2	Qrob_H2.3_Sc0000041	Qrob_T0499420.2	Qrob_H2.3_Sc0000041
Qrob_T0499500.2	Qrob_H2.3_Sc0000041	Qrob_T0499470.2	Qrob_H2.3_Sc0000041
Qrob_T0599010.2	Qrob_H2.3_Sc0000041	Qrob_T0599020.2	Qrob_H2.3_Sc0000041
Qrob_T0599030.2	Qrob_H2.3_Sc0000041	Qrob_T0599040.2	Qrob_H2.3_Sc0000041
Qrob_T0599100.2	Qrob_H2.3_Sc0000041	Qrob_T0599090.2	Qrob_H2.3_Sc0000041
Qrob_T0689540.2	Qrob_H2.3_Sc0000041	Qrob_T0689550.2	Qrob_H2.3_Sc0000041
Qrob_T0689540.2	Qrob_H2.3_Sc0000041	Qrob_T0689530.2	Qrob_H2.3_Sc0000041
Qrob_T0689550.2	Qrob_H2.3_Sc0000041	Qrob_T0689530.2	Qrob_H2.3_Sc0000041
Qrob_T0689550.2	Qrob_H2.3_Sc0000041	Qrob_T0689560.2	Qrob_H2.3_Sc0000041
Qrob_T0689560.2	Qrob_H2.3_Sc0000041	Qrob_T0689540.2	Qrob_H2.3_Sc0000041
Qrob_T0689560.2	Qrob_H2.3_Sc0000041	Qrob_T0689530.2	Qrob_H2.3_Sc0000041
Qrob_T0153560.2	Qrob_H2.3_Sc0000042	Qrob_T0153630.2	Qrob_H2.3_Sc0000042
Qrob_T0153920.2	Qrob_H2.3_Sc0000042	Qrob_T0153940.2	Qrob_H2.3_Sc0000042
Qrob_T0153950.2	Qrob_H2.3_Sc0000042	Qrob_T0153930.2	Qrob_H2.3_Sc0000042
Qrob_T0153970.2	Qrob_H2.3_Sc0000042	Qrob_T0154000.2	Qrob_H2.3_Sc0000042
Qrob_T0153980.2	Qrob_H2.3_Sc0000042	Qrob_T0153970.2	Qrob_H2.3_Sc0000042
Qrob_T0153980.2	Qrob_H2.3_Sc0000042	Qrob_T0154010.2	Qrob_H2.3_Sc0000042
Qrob_T0153990.2	Qrob_H2.3_Sc0000042	Qrob_T0154020.2	Qrob_H2.3_Sc0000042
Qrob_T0153990.2	Qrob_H2.3_Sc0000042	Qrob_T0153980.2	Qrob_H2.3_Sc0000042
Qrob_T0153990.2	Qrob_H2.3_Sc0000042	Qrob_T0154000.2	Qrob_H2.3_Sc0000042
Qrob_T0153990.2	Qrob_H2.3_Sc0000042	Qrob_T0153970.2	Qrob_H2.3_Sc0000042
Qrob_T0154000.2	Qrob_H2.3_Sc0000042	Qrob_T0154040.2	Qrob_H2.3_Sc0000042
Qrob_T0154000.2	Qrob_H2.3_Sc0000042	Qrob_T0153980.2	Qrob_H2.3_Sc0000042
Qrob_T0154000.2	Qrob_H2.3_Sc0000042	Qrob_T0578330.2	Qrob_H2.3_Sc0000042
[truncated: 9,696 more rows]

## Sheet: 3. long distance duplicate gene
Duplicated_NotProximal
Qrob_T0745280.2
Qrob_T0457640.2
Qrob_T0106590.2
Qrob_T0173390.2
Qrob_T0105480.2
Qrob_T0304620.2
Qrob_T0307490.2
Qrob_T0032590.2
Qrob_T0364120.2
Qrob_T0134850.2
Qrob_T0739220.2
Qrob_T0467830.2
Qrob_T0749380.2
Qrob_T0477110.2
Qrob_T0043970.2
Qrob_T0655890.2
Qrob_T0555500.2
Qrob_T0761070.2
Qrob_T0532040.2
Qrob_T0244670.2
Qrob_T0449530.2
Qrob_T0041490.2
Qrob_T0407910.2
Qrob_T0104570.2
Qrob_T0118430.2
Qrob_T0365050.2
Qrob_T0120000.2
Qrob_T0688930.2
Qrob_T0292130.2
Qrob_T0622910.2
Qrob_T0593860.2
Qrob_T0301960.2
Qrob_T0455530.2
Qrob_T0668610.2
Qrob_T0422880.2
Qrob_T0274930.2
Qrob_T0376630.2
Qrob_T0459210.2
Qrob_T0035980.2
Qrob_T0423130.2
Qrob_T0497700.2
Qrob_T0568340.2
Qrob_T0270650.2
Qrob_T0194850.2
Qrob_T0304880.2
Qrob_T0057240.2
Qrob_T0416370.2
Qrob_T0300590.2
Qrob_T0465060.2
Qrob_T0251500.2
Qrob_T0433250.2
Qrob_T0441070.2
Qrob_T0385030.2
Qrob_T0445160.2
Qrob_T0371940.2
Qrob_T0406990.2
Qrob_T0497690.2
Qrob_T0522980.2
Qrob_T0279440.2
Qrob_T0474590.2
Qrob_T0461630.2
Qrob_T0411820.2
Qrob_T0056900.2
Qrob_T0426570.2
Qrob_T0670470.2
Qrob_T0047260.2
Qrob_T0040120.2
Qrob_T0539070.2
Qrob_T0130520.2
Qrob_T0084140.2
Qrob_T0376420.2
Qrob_T0473870.2
Qrob_T0250360.2
Qrob_T0530620.2
Qrob_T0362290.2
Qrob_T0316520.2
Qrob_T0155030.2
Qrob_T0009550.2
Qrob_T0102290.2
Qrob_T0738130.2
Qrob_T0759260.2
Qrob_T0004380.2
Qrob_T0739120.2
Qrob_T0544900.2
Qrob_T0446590.2
Qrob_T0163070.2
Qrob_T0186540.2
Qrob_T0298530.2
Qrob_T0111760.2
Qrob_T0095440.2
Qrob_T0677400.2
Qrob_T0615880.2
Qrob_T0247810.2
Qrob_T0246470.2
Qrob_T0165100.2
Qrob_T0413300.2
Qrob_T0103900.2
Qrob_T0701430.2
Qrob_T0102340.2
Qrob_T0267260.2
Qrob_T0645030.2
Qrob_T0328510.2
Qrob_T0390890.2
Qrob_T0476460.2
Qrob_T0555090.2
Qrob_T0064400.2
Qrob_T0145170.2
Qrob_T0642340.2
Qrob_T0647450.2
Qrob_T0725170.2
Qrob_T0264130.2
Qrob_T0369530.2
Qrob_T0533710.2
Qrob_T0515230.2
Qrob_T0437830.2
Qrob_T0694570.2
Qrob_T0480850.2
Qrob_T0202330.2
Qrob_T0045410.2
Qrob_T0076470.2
Qrob_T0605060.2
Qrob_T0280090.2
Qrob_T0470500.2
Qrob_T0121150.2
Qrob_T0496520.2
Qrob_T0036220.2
Qrob_T0531940.2
Qrob_T0164390.2
Qrob_T0403020.2
Qrob_T0622800.2
Qrob_T0353060.2
Qrob_T0174370.2
Qrob_T0114590.2
Qrob_T0570750.2
Qrob_T0273150.2
Qrob_T0394950.2
Qrob_T0472160.2
Qrob_T0107220.2
Qrob_T0315040.2
Qrob_T0591770.2
Qrob_T0568290.2
Qrob_T0282080.2
Qrob_T0240710.2
Qrob_T0376980.2
Qrob_T0263920.2
Qrob_T0518070.2
Qrob_T0471400.2
Qrob_T0435840.2
Qrob_T0352970.2
Qrob_T0632400.2
Qrob_T0647490.2
Qrob_T0693450.2
Qrob_T0305050.2
Qrob_T0096330.2
Qrob_T0713820.2
Qrob_T0665430.2
Qrob_T0240520.2
Qrob_T0103920.2
Qrob_T0516040.2
Qrob_T0141510.2
Qrob_T0495120.2
Qrob_T0647370.2
Qrob_T0535870.2
Qrob_T0307780.2
Qrob_T0352070.2
Qrob_T0427470.2
Qrob_T0060090.2
Qrob_T0425460.2
Qrob_T0097680.2
Qrob_T0654090.2
Qrob_T0737050.2
Qrob_T0688840.2
Qrob_T0189260.2
Qrob_T0313210.2
Qrob_T0334060.2
Qrob_T0701860.2
Qrob_T0437650.2
Qrob_T0035610.2
Qrob_T0554060.2
Qrob_T0108420.2
Qrob_T0291550.2
Qrob_T0376820.2
Qrob_T0010670.2
Qrob_T0271890.2
Qrob_T0571940.2
Qrob_T0430280.2
Qrob_T0135380.2
Qrob_T0095430.2
Qrob_T0082490.2
Qrob_T0239510.2
Qrob_T0064780.2
Qrob_T0535980.2
Qrob_T0530120.2
Qrob_T0452190.2
Qrob_T0400800.2
Qrob_T0476510.2
Qrob_T0201880.2
Qrob_T0298250.2
Qrob_T0409240.2
Qrob_T0596940.2
Qrob_T0676450.2
Qrob_T0412590.2
Qrob_T0642500.2
Qrob_T0580380.2
Qrob_T0337430.2
Qrob_T0002960.2
Qrob_T0401660.2
Qrob_T0348320.2
Qrob_T0640360.2
Qrob_T0207000.2
Qrob_T0514180.2
Qrob_T0455460.2
Qrob_T0361600.2
Qrob_T0651610.2
Qrob_T0458460.2
Qrob_T0417340.2
Qrob_T0530680.2
Qrob_T0208290.2
Qrob_T0392760.2
Qrob_T0236650.2
Qrob_T0448960.2
Qrob_T0104970.2
Qrob_T0241060.2
Qrob_T0261550.2
Qrob_T0338970.2
Qrob_T0433350.2
Qrob_T0407040.2
Qrob_T0200070.2
Qrob_T0737950.2
Qrob_T0187390.2
Qrob_T0240720.2
Qrob_T0222810.2
Qrob_T0573830.2
Qrob_T0034990.2
Qrob_T0438490.2
Qrob_T0159540.2
Qrob_T0286840.2
Qrob_T0746180.2
Qrob_T0221390.2
Qrob_T0723120.2
Qrob_T0250570.2
Qrob_T0514280.2
Qrob_T0438940.2
Qrob_T0521340.2
Qrob_T0665300.2
Qrob_T0653510.2
Qrob_T0761210.2
Qrob_T0563290.2
Qrob_T0613840.2
Qrob_T0743780.2
Qrob_T0589200.2
Qrob_T0098080.2
Qrob_T0422270.2
Qrob_T0683210.2
Qrob_T0010810.2
Qrob_T0366680.2
Qrob_T0303790.2
Qrob_T0042440.2
Qrob_T0037050.2
Qrob_T0674390.2
Qrob_T0084280.2
Qrob_T0226680.2
Qrob_T0094340.2
Qrob_T0633140.2
Qrob_T0507330.2
Qrob_T0201570.2
Qrob_T0121380.2
Qrob_T0555080.2
Qrob_T0322630.2
Qrob_T0407930.2
Qrob_T0526980.2
Qrob_T0409510.2
Qrob_T0629340.2
Qrob_T0032330.2
Qrob_T0413200.2
Qrob_T0120800.2
Qrob_T0096980.2
Qrob_T0665480.2
Qrob_T0101490.2
Qrob_T0287500.2
Qrob_T0084580.2
Qrob_T0438400.2
Qrob_T0521420.2
Qrob_T0704230.2
Qrob_T0365030.2
Qrob_T0307910.2
Qrob_T0466110.2
Qrob_T0384650.2
Qrob_T0522060.2
Qrob_T0643670.2
Qrob_T0609840.2
Qrob_T0535760.2
Qrob_T0315260.2
Qrob_T0070760.2
Qrob_T0323370.2
Qrob_T0121010.2
Qrob_T0730000.2
Qrob_T0713930.2
Qrob_T0707360.2
Qrob_T0551020.2
Qrob_T0721670.2
Qrob_T0441390.2
Qrob_T0663110.2
Qrob_T0204860.2
Qrob_T0484200.2
Qrob_T0726020.2
Qrob_T0530970.2
Qrob_T0380060.2
Qrob_T0517860.2
Qrob_T0251760.2
Qrob_T0104010.2
Qrob_T0132680.2
Qrob_T0263960.2
Qrob_T0250510.2
Qrob_T0728340.2
Qrob_T0158950.2
Qrob_T0643850.2
Qrob_T0572140.2
Qrob_T0163670.2
Qrob_T0049540.2
Qrob_T0205400.2
Qrob_T0264610.2
Qrob_T0564880.2
Qrob_T0593410.2
Qrob_T0239680.2
Qrob_T0300210.2
Qrob_T0104410.2
Qrob_T0701910.2
Qrob_T0102790.2
Qrob_T0432120.2
Qrob_T0121630.2
Qrob_T0499040.2
Qrob_T0616280.2
Qrob_T0409720.2
Qrob_T0436830.2
Qrob_T0698680.2
Qrob_T0367580.2
Qrob_T0237840.2
Qrob_T0412150.2
Qrob_T0480400.2
Qrob_T0249540.2
Qrob_T0631130.2
Qrob_T0361160.2
Qrob_T0739250.2
Qrob_T0460820.2
Qrob_T0601080.2
Qrob_T0623190.2
Qrob_T0240810.2
Qrob_T0101890.2
Qrob_T0308160.2
Qrob_T0448910.2
Qrob_T0541380.2
Qrob_T0632720.2
Qrob_T0619170.2
Qrob_T0185940.2
Qrob_T0481420.2
Qrob_T0455550.2
Qrob_T0628490.2
Qrob_T0068120.2
Qrob_T0237520.2
Qrob_T0439970.2
Qrob_T0768330.2
Qrob_T0286350.2
Qrob_T0590260.2
Qrob_T0589160.2
Qrob_T0420670.2
Qrob_T0594930.2
Qrob_T0183560.2
Qrob_T0092750.2
Qrob_T0071200.2
Qrob_T0085800.2
Qrob_T0089950.2
Qrob_T0154240.2
Qrob_T0622650.2
Qrob_T0126980.2
Qrob_T0415350.2
Qrob_T0179050.2
Qrob_T0374910.2
Qrob_T0207130.2
Qrob_T0415910.2
Qrob_T0222540.2
Qrob_T0149810.2
Qrob_T0361370.2
Qrob_T0404680.2
Qrob_T0286170.2
Qrob_T0229660.2
Qrob_T0367440.2
Qrob_T0498170.2
Qrob_T0609550.2
Qrob_T0531930.2
Qrob_T0629320.2
Qrob_T0257560.2
Qrob_T0216890.2
Qrob_T0670820.2
Qrob_T0307250.2
Qrob_T0548830.2
Qrob_T0586650.2
Qrob_T0271820.2
Qrob_T0156240.2
Qrob_T0482700.2
Qrob_T0588210.2
Qrob_T0612920.2
Qrob_T0337420.2
Qrob_T0484890.2
Qrob_T0590790.2
Qrob_T0139340.2
Qrob_T0171730.2
Qrob_T0683170.2
Qrob_T0038480.2
Qrob_T0556230.2
Qrob_T0310610.2
Qrob_T0226350.2
Qrob_T0567590.2
Qrob_T0399260.2
Qrob_T0318550.2
Qrob_T0609890.2
Qrob_T0649990.2
Qrob_T0076750.2
Qrob_T0155510.2
Qrob_T0736930.2
Qrob_T0495850.2
Qrob_T0013740.2
Qrob_T0546870.2
Qrob_T0313710.2
Qrob_T0304920.2
Qrob_T0297190.2
Qrob_T0339720.2
Qrob_T0649970.2
Qrob_T0444780.2
Qrob_T0357140.2
Qrob_T0315210.2
Qrob_T0637330.2
Qrob_T0759640.2
Qrob_T0056680.2
Qrob_T0082330.2
Qrob_T0135770.2
Qrob_T0442330.2
Qrob_T0016450.2
Qrob_T0046480.2
Qrob_T0446740.2
Qrob_T0278200.2
Qrob_T0686360.2
Qrob_T0718860.2
Qrob_T0086740.2
Qrob_T0119990.2
Qrob_T0541030.2
Qrob_T0656340.2
Qrob_T0100650.2
Qrob_T0186030.2
Qrob_T0612680.2
Qrob_T0132210.2
Qrob_T0257350.2
Qrob_T0251550.2
Qrob_T0610030.2
Qrob_T0759390.2
Qrob_T0187790.2
Qrob_T0178610.2
Qrob_T0374830.2
Qrob_T0619020.2
Qrob_T0516400.2
Qrob_T0287440.2
Qrob_T0514290.2
Qrob_T0260740.2
Qrob_T0577110.2
Qrob_T0155740.2
Qrob_T0685730.2
Qrob_T0006050.2
Qrob_T0473180.2
Qrob_T0608870.2
Qrob_T0186280.2
Qrob_T0286860.2
Qrob_T0676600.2
Qrob_T0240560.2
Qrob_T0307310.2
Qrob_T0048120.2
Qrob_T0176720.2
Qrob_T0103060.2
Qrob_T0186870.2
Qrob_T0139300.2
Qrob_T0288340.2
Qrob_T0276570.2
Qrob_T0052700.2
Qrob_T0243960.2
Qrob_T0128340.2
Qrob_T0088630.2
Qrob_T0079220.2
Qrob_T0018320.2
Qrob_T0163730.2
Qrob_T0758120.2
Qrob_T0496860.2
Qrob_T0528390.2
Qrob_T0270330.2
Qrob_T0622640.2
Qrob_T0125190.2
Qrob_T0132300.2
Qrob_T0002200.2
Qrob_T0149830.2
Qrob_T0250250.2
Qrob_T0437070.2
Qrob_T0432890.2
Qrob_T0657630.2
Qrob_T0687170.2
Qrob_T0456970.2
Qrob_T0104030.2
Qrob_T0603730.2
Qrob_T0234670.2
Qrob_T0303760.2
Qrob_T0102470.2
Qrob_T0200000.2
Qrob_T0310200.2
Qrob_T0291390.2
Qrob_T0116930.2
Qrob_T0036050.2
Qrob_T0659230.2
Qrob_T0713070.2
Qrob_T0246520.2
Qrob_T0401160.2
Qrob_T0473960.2
Qrob_T0714260.2
Qrob_T0115480.2
Qrob_T0467660.2
Qrob_T0031760.2
Qrob_T0039820.2
Qrob_T0607550.2
Qrob_T0153010.2
Qrob_T0550810.2
Qrob_T0085330.2
Qrob_T0126890.2
Qrob_T0254860.2
Qrob_T0409200.2
Qrob_T0502810.2
Qrob_T0262400.2
Qrob_T0181160.2
Qrob_T0534890.2
Qrob_T0612080.2
Qrob_T0721410.2
Qrob_T0288330.2
Qrob_T0399360.2
Qrob_T0319940.2
Qrob_T0005900.2
Qrob_T0084690.2
Qrob_T0149820.2
Qrob_T0336160.2
Qrob_T0321650.2
Qrob_T0098850.2
Qrob_T0059850.2
Qrob_T0275150.2
Qrob_T0612600.2
Qrob_T0232510.2
Qrob_T0523950.2
Qrob_T0011870.2
Qrob_T0144240.2
Qrob_T0070120.2
Qrob_T0235770.2
Qrob_T0389480.2
Qrob_T0627470.2
Qrob_T0233440.2
Qrob_T0208240.2
Qrob_T0723560.2
Qrob_T0605030.2
Qrob_T0592690.2
Qrob_T0141960.2
Qrob_T0700100.2
Qrob_T0189090.2
Qrob_T0510650.2
Qrob_T0704220.2
Qrob_T0531020.2
Qrob_T0459230.2
Qrob_T0650820.2
Qrob_T0351160.2
Qrob_T0049280.2
Qrob_T0457400.2
Qrob_T0001510.2
Qrob_T0412630.2
Qrob_T0449000.2
Qrob_T0422810.2
Qrob_T0010650.2
Qrob_T0275260.2
Qrob_T0669630.2
Qrob_T0369560.2
Qrob_T0693740.2
Qrob_T0642460.2
Qrob_T0396050.2
Qrob_T0682380.2
Qrob_T0598140.2
Qrob_T0568540.2
Qrob_T0291080.2
Qrob_T0085080.2
Qrob_T0177070.2
Qrob_T0466750.2
Qrob_T0632290.2
Qrob_T0697710.2
Qrob_T0619410.2
Qrob_T0418970.2
Qrob_T0564230.2
Qrob_T0509580.2
Qrob_T0378870.2
Qrob_T0172170.2
Qrob_T0351350.2
Qrob_T0030080.2
Qrob_T0135910.2
Qrob_T0144170.2
Qrob_T0058300.2
Qrob_T0499020.2
Qrob_T0552270.2
Qrob_T0277290.2
Qrob_T0345610.2
Qrob_T0383700.2
Qrob_T0021860.2
Qrob_T0236200.2
Qrob_T0560590.2
Qrob_T0124290.2
Qrob_T0381230.2
Qrob_T0103710.2
Qrob_T0391140.2
Qrob_T0575090.2
Qrob_T0151430.2
Qrob_T0544580.2
Qrob_T0719100.2
Qrob_T0722940.2
Qrob_T0671620.2
Qrob_T0499450.2
Qrob_T0011010.2
Qrob_T0598430.2
Qrob_T0365480.2
Qrob_T0363870.2
Qrob_T0464260.2
Qrob_T0133230.2
Qrob_T0270190.2
Qrob_T0125670.2
Qrob_T0365300.2
Qrob_T0343740.2
Qrob_T0050680.2
Qrob_T0335250.2
Qrob_T0189350.2
Qrob_T0126960.2
Qrob_T0593260.2
Qrob_T0232670.2
Qrob_T0604890.2
Qrob_T0280820.2
Qrob_T0634630.2
Qrob_T0040140.2
Qrob_T0446710.2
Qrob_T0764170.2
Qrob_T0343060.2
Qrob_T0415600.2
Qrob_T0020040.2
Qrob_T0715750.2
Qrob_T0502930.2
Qrob_T0026390.2
Qrob_T0427370.2
Qrob_T0706560.2
Qrob_T0091910.2
Qrob_T0161300.2
Qrob_T0053890.2
Qrob_T0031440.2
Qrob_T0228400.2
Qrob_T0448530.2
Qrob_T0706070.2
Qrob_T0636510.2
Qrob_T0103810.2
Qrob_T0211500.2
Qrob_T0473530.2
Qrob_T0458030.2
Qrob_T0048610.2
Qrob_T0054560.2
Qrob_T0219110.2
Qrob_T0244940.2
Qrob_T0329500.2
Qrob_T0493590.2
Qrob_T0467570.2
Qrob_T0187380.2
Qrob_T0542910.2
Qrob_T0105410.2
Qrob_T0126550.2
Qrob_T0049220.2
Qrob_T0431010.2
Qrob_T0354500.2
Qrob_T0217120.2
Qrob_T0434980.2
Qrob_T0514550.2
Qrob_T0655590.2
Qrob_T0094090.2
Qrob_T0484210.2
Qrob_T0202260.2
Qrob_T0064640.2
Qrob_T0580630.2
Qrob_T0254260.2
Qrob_T0433540.2
Qrob_T0196350.2
Qrob_T0278190.2
Qrob_T0507980.2
Qrob_T0208140.2
Qrob_T0741830.2
Qrob_T0482850.2
Qrob_T0250120.2
Qrob_T0016390.2
Qrob_T0199220.2
Qrob_T0609520.2
Qrob_T0375060.2
Qrob_T0254560.2
Qrob_T0400910.2
Qrob_T0131100.2
Qrob_T0415620.2
Qrob_T0380810.2
Qrob_T0223810.2
Qrob_T0546850.2
Qrob_T0077030.2
Qrob_T0058420.2
Qrob_T0152080.2
Qrob_T0406850.2
Qrob_T0536670.2
Qrob_T0518300.2
Qrob_T0377860.2
Qrob_T0409830.2
Qrob_T0326690.2
Qrob_T0182720.2
Qrob_T0144180.2
Qrob_T0367390.2
Qrob_T0731180.2
Qrob_T0441420.2
Qrob_T0155130.2
Qrob_T0223860.2
Qrob_T0114450.2
Qrob_T0032390.2
Qrob_T0357800.2
Qrob_T0324530.2
Qrob_T0580150.2
Qrob_T0076890.2
Qrob_T0070100.2
Qrob_T0178600.2
Qrob_T0161100.2
Qrob_T0004690.2
Qrob_T0324400.2
Qrob_T0647250.2
Qrob_T0665840.2
Qrob_T0111440.2
Qrob_T0146590.2
Qrob_T0361210.2
Qrob_T0380360.2
Qrob_T0770890.2
Qrob_T0190770.2
Qrob_T0328470.2
Qrob_T0474530.2
Qrob_T0666090.2
Qrob_T0571870.2
Qrob_T0417960.2
Qrob_T0398140.2
Qrob_T0141060.2
Qrob_T0331670.2
Qrob_T0149200.2
Qrob_T0306680.2
Qrob_T0315050.2
Qrob_T0337410.2
Qrob_T0700450.2
Qrob_T0114790.2
Qrob_T0692080.2
Qrob_T0220340.2
Qrob_T0203510.2
Qrob_T0153190.2
Qrob_T0286950.2
Qrob_T0628760.2
Qrob_T0384280.2
Qrob_T0675510.2
Qrob_T0350950.2
Qrob_T0263720.2
Qrob_T0126460.2
Qrob_T0375680.2
Qrob_T0555060.2
Qrob_T0224430.2
Qrob_T0638240.2
Qrob_T0291400.2
Qrob_T0117030.2
Qrob_T0561330.2
Qrob_T0239320.2
Qrob_T0220130.2
Qrob_T0326620.2
Qrob_T0594380.2
Qrob_T0464900.2
Qrob_T0658180.2
Qrob_T0657860.2
Qrob_T0679160.2
Qrob_T0264630.2
Qrob_T0519350.2
Qrob_T0372040.2
Qrob_T0662760.2
Qrob_T0090300.2
Qrob_T0686110.2
Qrob_T0723010.2
Qrob_T0538200.2
Qrob_T0221260.2
Qrob_T0283030.2
Qrob_T0221070.2
Qrob_T0384360.2
Qrob_T0442690.2
Qrob_T0441860.2
Qrob_T0523290.2
Qrob_T0587360.2
Qrob_T0723160.2
Qrob_T0662810.2
Qrob_T0409890.2
Qrob_T0404660.2
Qrob_T0180600.2
Qrob_T0714010.2
Qrob_T0019670.2
Qrob_T0049210.2
Qrob_T0691640.2
Qrob_T0728980.2
Qrob_T0622970.2
Qrob_T0289850.2
Qrob_T0653330.2
Qrob_T0257190.2
Qrob_T0556120.2
Qrob_T0468640.2
Qrob_T0246530.2
Qrob_T0222450.2
Qrob_T0334030.2
Qrob_T0123700.2
Qrob_T0240550.2
Qrob_T0456490.2
Qrob_T0199860.2
Qrob_T0271840.2
Qrob_T0015450.2
Qrob_T0035460.2
Qrob_T0531870.2
Qrob_T0170160.2
Qrob_T0550690.2
Qrob_T0139460.2
Qrob_T0679430.2
Qrob_T0429480.2
Qrob_T0190800.2
Qrob_T0204930.2
Qrob_T0739240.2
Qrob_T0120810.2
Qrob_T0655830.2
Qrob_T0457720.2
Qrob_T0052780.2
Qrob_T0701770.2
Qrob_T0188590.2
Qrob_T0252990.2
Qrob_T0541020.2
Qrob_T0008670.2
Qrob_T0507230.2
Qrob_T0441240.2
Qrob_T0409370.2
Qrob_T0430960.2
Qrob_T0348540.2
Qrob_T0471210.2
Qrob_T0389680.2
Qrob_T0642070.2
Qrob_T0019080.2
Qrob_T0590200.2
Qrob_T0426240.2
Qrob_T0361570.2
Qrob_T0104040.2
Qrob_T0367540.2
Qrob_T0486380.2
Qrob_T0744950.2
Qrob_T0240870.2
Qrob_T0111320.2
Qrob_T0010130.2
Qrob_T0203720.2
Qrob_T0607620.2
Qrob_T0074410.2
Qrob_T0356690.2
Qrob_T0494010.2
Qrob_T0389600.2
Qrob_T0211640.2
Qrob_T0004390.2
Qrob_T0294140.2
Qrob_T0604290.2
Qrob_T0588980.2
Qrob_T0304360.2
Qrob_T0406240.2
Qrob_T0172980.2
Qrob_T0460440.2
Qrob_T0403620.2
Qrob_T0555010.2
Qrob_T0006180.2
Qrob_T0076930.2
Qrob_T0052390.2
Qrob_T0299660.2
Qrob_T0568320.2
Qrob_T0097840.2
Qrob_T0511160.2
Qrob_T0365070.2
Qrob_T0194690.2
Qrob_T0350490.2
Qrob_T0575770.2
Qrob_T0379870.2
Qrob_T0202150.2
Qrob_T0076850.2
Qrob_T0771460.2
Qrob_T0388280.2
Qrob_T0666860.2
Qrob_T0155760.2
Qrob_T0560830.2
Qrob_T0364170.2
Qrob_T0219530.2
Qrob_T0126660.2
Qrob_T0529550.2
Qrob_T0362780.2
Qrob_T0109030.2
Qrob_T0124040.2
Qrob_T0576680.2
Qrob_T0696990.2
Qrob_T0368410.2
Qrob_T0536480.2
Qrob_T0432650.2
Qrob_T0032170.2
Qrob_T0135780.2
Qrob_T0438850.2
Qrob_T0674340.2
Qrob_T0710010.2
Qrob_T0201470.2
Qrob_T0315440.2
Qrob_T0155180.2
Qrob_T0110840.2
Qrob_T0650680.2
Qrob_T0715240.2
Qrob_T0030350.2
Qrob_T0480450.2
Qrob_T0367620.2
Qrob_T0489940.2
Qrob_T0204940.2
Qrob_T0677050.2
Qrob_T0492950.2
Qrob_T0657060.2
Qrob_T0280450.2
Qrob_T0602840.2
Qrob_T0182360.2
Qrob_T0142570.2
Qrob_T0387070.2
Qrob_T0160170.2
Qrob_T0503830.2
Qrob_T0655560.2
Qrob_T0623090.2
Qrob_T0251300.2
Qrob_T0730750.2
Qrob_T0224600.2
Qrob_T0218820.2
Qrob_T0338560.2
Qrob_T0034280.2
Qrob_T0287890.2
Qrob_T0393670.2
Qrob_T0365420.2
Qrob_T0255430.2
Qrob_T0126740.2
Qrob_T0124720.2
Qrob_T0090200.2
Qrob_T0573880.2
Qrob_T0100680.2
Qrob_T0107810.2
Qrob_T0182090.2
Qrob_T0695260.2
Qrob_T0457190.2
Qrob_T0699410.2
Qrob_T0612720.2
Qrob_T0682800.2
Qrob_T0674910.2
Qrob_T0455240.2
Qrob_T0139590.2
Qrob_T0386910.2
Qrob_T0204990.2
Qrob_T0580540.2
Qrob_T0270890.2
Qrob_T0522800.2
Qrob_T0376800.2
Qrob_T0235380.2
Qrob_T0523280.2
Qrob_T0761410.2
Qrob_T0098800.2
Qrob_T0047970.2
Qrob_T0269990.2
Qrob_T0194960.2
Qrob_T0183040.2
Qrob_T0358360.2
Qrob_T0288350.2
Qrob_T0080450.2
Qrob_T0397990.2
Qrob_T0459950.2
Qrob_T0361800.2
Qrob_T0464850.2
Qrob_T0079100.2
Qrob_T0127040.2
Qrob_T0536290.2
Qrob_T0579030.2
Qrob_T0085910.2
Qrob_T0052400.2
Qrob_T0120450.2
Qrob_T0701280.2
Qrob_T0466470.2
Qrob_T0711840.2
Qrob_T0406690.2
Qrob_T0116940.2
Qrob_T0302510.2
Qrob_T0441770.2
Qrob_T0625090.2
Qrob_T0264420.2
Qrob_T0457880.2
Qrob_T0689620.2
Qrob_T0001370.2
Qrob_T0346410.2
Qrob_T0060020.2
Qrob_T0369590.2
Qrob_T0578750.2
Qrob_T0021880.2
Qrob_T0234270.2
Qrob_T0059980.2
Qrob_T0326790.2
Qrob_T0310580.2
Qrob_T0350130.2
Qrob_T0060690.2
Qrob_T0156890.2
Qrob_T0579050.2
Qrob_T0476590.2
Qrob_T0656000.2
Qrob_T0120320.2
Qrob_T0656020.2
Qrob_T0026840.2
Qrob_T0330320.2
Qrob_T0558950.2
Qrob_T0046890.2
Qrob_T0269300.2
Qrob_T0126940.2
Qrob_T0731800.2
Qrob_T0617240.2
Qrob_T0698930.2
Qrob_T0473740.2
Qrob_T0256320.2
Qrob_T0468030.2
Qrob_T0686730.2
Qrob_T0618900.2
Qrob_T0044150.2
Qrob_T0657030.2
Qrob_T0022510.2
Qrob_T0378970.2
Qrob_T0305250.2
Qrob_T0387100.2
Qrob_T0686400.2
Qrob_T0612300.2
Qrob_T0394960.2
Qrob_T0701740.2
Qrob_T0275880.2
Qrob_T0039440.2
Qrob_T0260930.2
Qrob_T0381300.2
Qrob_T0226690.2
Qrob_T0336810.2
Qrob_T0683490.2
Qrob_T0498030.2
Qrob_T0582560.2
Qrob_T0543030.2
Qrob_T0132100.2
Qrob_T0230990.2
Qrob_T0564600.2
Qrob_T0735030.2
Qrob_T0657280.2
Qrob_T0752810.2
Qrob_T0604450.2
Qrob_T0248140.2
Qrob_T0747190.2
Qrob_T0115940.2
Qrob_T0040700.2
Qrob_T0564890.2
Qrob_T0689080.2
Qrob_T0548520.2
Qrob_T0555280.2
Qrob_T0374840.2
Qrob_T0369840.2
Qrob_T0328680.2
Qrob_T0746590.2
Qrob_T0740570.2
Qrob_T0371490.2
Qrob_T0653090.2
Qrob_T0701400.2
Qrob_T0132320.2
Qrob_T0221590.2
Qrob_T0068710.2
Qrob_T0501340.2
Qrob_T0021360.2
Qrob_T0176290.2
Qrob_T0400610.2
Qrob_T0453600.2
Qrob_T0728090.2
Qrob_T0666330.2
Qrob_T0384600.2
Qrob_T0062430.2
Qrob_T0726760.2
Qrob_T0368520.2
Qrob_T0461030.2
Qrob_T0092690.2
Qrob_T0483610.2
Qrob_T0715850.2
Qrob_T0094160.2
Qrob_T0483550.2
Qrob_T0641040.2
Qrob_T0178170.2
Qrob_T0159550.2
Qrob_T0364010.2
Qrob_T0345570.2
Qrob_T0747300.2
Qrob_T0186250.2
Qrob_T0141490.2
Qrob_T0302590.2
Qrob_T0222500.2
Qrob_T0665530.2
Qrob_T0239390.2
Qrob_T0496530.2
Qrob_T0563340.2
Qrob_T0130940.2
Qrob_T0008340.2
Qrob_T0091100.2
Qrob_T0125730.2
Qrob_T0492660.2
Qrob_T0693400.2
Qrob_T0114120.2
Qrob_T0692960.2
Qrob_T0060720.2
Qrob_T0726500.2
Qrob_T0454080.2
Qrob_T0002190.2
Qrob_T0115060.2
Qrob_T0201020.2
Qrob_T0310160.2
Qrob_T0038470.2
Qrob_T0124320.2
Qrob_T0431460.2
Qrob_T0285870.2
Qrob_T0008370.2
Qrob_T0474050.2
Qrob_T0504200.2
Qrob_T0501300.2
Qrob_T0642090.2
Qrob_T0080130.2
Qrob_T0216310.2
Qrob_T0239110.2
Qrob_T0088650.2
Qrob_T0689990.2
Qrob_T0747320.2
Qrob_T0099300.2
Qrob_T0613690.2
Qrob_T0659740.2
Qrob_T0046490.2
Qrob_T0364350.2
Qrob_T0474510.2
Qrob_T0571140.2
Qrob_T0172240.2
Qrob_T0448370.2
Qrob_T0263630.2
Qrob_T0238520.2
Qrob_T0379000.2
Qrob_T0461330.2
Qrob_T0575230.2
Qrob_T0094690.2
Qrob_T0743010.2
Qrob_T0257390.2
Qrob_T0395770.2
Qrob_T0417800.2
Qrob_T0759570.2
Qrob_T0071710.2
Qrob_T0151050.2
Qrob_T0142670.2
Qrob_T0550580.2
Qrob_T0435170.2
Qrob_T0695590.2
Qrob_T0571020.2
Qrob_T0644880.2
Qrob_T0403210.2
Qrob_T0322090.2
Qrob_T0252870.2
Qrob_T0553960.2
Qrob_T0701440.2
Qrob_T0650610.2
Qrob_T0133200.2
Qrob_T0691500.2
Qrob_T0053880.2
Qrob_T0126310.2
Qrob_T0290610.2
Qrob_T0204460.2
Qrob_T0466340.2
Qrob_T0701700.2
Qrob_T0064160.2
Qrob_T0578380.2
Qrob_T0381960.2
Qrob_T0365140.2
Qrob_T0195310.2
Qrob_T0532720.2
Qrob_T0768980.2
Qrob_T0519960.2
Qrob_T0689980.2
Qrob_T0301890.2
Qrob_T0306180.2
Qrob_T0027540.2
Qrob_T0251600.2
Qrob_T0040440.2
Qrob_T0144480.2
Qrob_T0025550.2
Qrob_T0563520.2
Qrob_T0521840.2
Qrob_T0533430.2
Qrob_T0365520.2
Qrob_T0016070.2
Qrob_T0265850.2
Qrob_T0041070.2
Qrob_T0528600.2
Qrob_T0237440.2
Qrob_T0389610.2
Qrob_T0321680.2
Qrob_T0174150.2
Qrob_T0590800.2
Qrob_T0347980.2
Qrob_T0048370.2
Qrob_T0573410.2
Qrob_T0216660.2
Qrob_T0595800.2
Qrob_T0247940.2
Qrob_T0665880.2
Qrob_T0124700.2
Qrob_T0371000.2
Qrob_T0277310.2
Qrob_T0441170.2
Qrob_T0443130.2
Qrob_T0003650.2
Qrob_T0722810.2
Qrob_T0221120.2
Qrob_T0699100.2
Qrob_T0618300.2
Qrob_T0347410.2
Qrob_T0042960.2
Qrob_T0300140.2
Qrob_T0647330.2
Qrob_T0263910.2
Qrob_T0630870.2
Qrob_T0352890.2
Qrob_T0440980.2
Qrob_T0199970.2
Qrob_T0610730.2
Qrob_T0446660.2
Qrob_T0112780.2
Qrob_T0383240.2
Qrob_T0148910.2
Qrob_T0105250.2
Qrob_T0201160.2
Qrob_T0705560.2
Qrob_T0700650.2
Qrob_T0062620.2
Qrob_T0217620.2
Qrob_T0151180.2
Qrob_T0094500.2
Qrob_T0675580.2
Qrob_T0595310.2
Qrob_T0416040.2
Qrob_T0417330.2
Qrob_T0461770.2
Qrob_T0022300.2
Qrob_T0599650.2
Qrob_T0402270.2
Qrob_T0355800.2
Qrob_T0648840.2
Qrob_T0367430.2
Qrob_T0112490.2
Qrob_T0351490.2
Qrob_T0514880.2
Qrob_T0030870.2
Qrob_T0069270.2
Qrob_T0404990.2
Qrob_T0319400.2
Qrob_T0636500.2
Qrob_T0221010.2
Qrob_T0076340.2
Qrob_T0492900.2
Qrob_T0461270.2
Qrob_T0722850.2
Qrob_T0224250.2
Qrob_T0358630.2
Qrob_T0090440.2
Qrob_T0373280.2
Qrob_T0123130.2
Qrob_T0634990.2
Qrob_T0024200.2
Qrob_T0206260.2
Qrob_T0670810.2
Qrob_T0458500.2
Qrob_T0178310.2
Qrob_T0439760.2
Qrob_T0668630.2
Qrob_T0705570.2
Qrob_T0310590.2
Qrob_T0639310.2
Qrob_T0551530.2
Qrob_T0569270.2
Qrob_T0760120.2
Qrob_T0137320.2
Qrob_T0305160.2
Qrob_T0143270.2
Qrob_T0359810.2
Qrob_T0247010.2
Qrob_T0271250.2
Qrob_T0270210.2
Qrob_T0128770.2
Qrob_T0714200.2
Qrob_T0317460.2
Qrob_T0090070.2
Qrob_T0746330.2
Qrob_T0180840.2
Qrob_T0334120.2
Qrob_T0169890.2
Qrob_T0468740.2
Qrob_T0319390.2
Qrob_T0071350.2
Qrob_T0628680.2
Qrob_T0573950.2
Qrob_T0238810.2
Qrob_T0411660.2
Qrob_T0480870.2
Qrob_T0741610.2
Qrob_T0577750.2
Qrob_T0211770.2
Qrob_T0281560.2
Qrob_T0579180.2
Qrob_T0183610.2
Qrob_T0409260.2
Qrob_T0335670.2
Qrob_T0369340.2
Qrob_T0064260.2
Qrob_T0746020.2
Qrob_T0459780.2
Qrob_T0192740.2
Qrob_T0036530.2
Qrob_T0765470.2
Qrob_T0597210.2
Qrob_T0659750.2
Qrob_T0519950.2
Qrob_T0457340.2
Qrob_T0324710.2
Qrob_T0255250.2
Qrob_T0064320.2
Qrob_T0594180.2
Qrob_T0221340.2
Qrob_T0279350.2
Qrob_T0333020.2
Qrob_T0107190.2
Qrob_T0462660.2
Qrob_T0486650.2
Qrob_T0707320.2
Qrob_T0388360.2
Qrob_T0433220.2
Qrob_T0217960.2
Qrob_T0511570.2
Qrob_T0151660.2
Qrob_T0085640.2
Qrob_T0710360.2
Qrob_T0214150.2
Qrob_T0070400.2
Qrob_T0098290.2
Qrob_T0647280.2
Qrob_T0275000.2
Qrob_T0759380.2
Qrob_T0738870.2
Qrob_T0270060.2
Qrob_T0479180.2
Qrob_T0455170.2
Qrob_T0310570.2
Qrob_T0356870.2
Qrob_T0251860.2
Qrob_T0702330.2
Qrob_T0693610.2
Qrob_T0266850.2
Qrob_T0533000.2
Qrob_T0430920.2
Qrob_T0324560.2
Qrob_T0407060.2
Qrob_T0623170.2
Qrob_T0280200.2
Qrob_T0491710.2
Qrob_T0112930.2
Qrob_T0142100.2
Qrob_T0702420.2
Qrob_T0051200.2
Qrob_T0491740.2
Qrob_T0114800.2
Qrob_T0462040.2
Qrob_T0386230.2
Qrob_T0726590.2
Qrob_T0153130.2
Qrob_T0057540.2
Qrob_T0352900.2
Qrob_T0522130.2
Qrob_T0717350.2
Qrob_T0667620.2
Qrob_T0373180.2
Qrob_T0023270.2
Qrob_T0416970.2
Qrob_T0763000.2
Qrob_T0018660.2
Qrob_T0187470.2
Qrob_T0387550.2
Qrob_T0580570.2
Qrob_T0085930.2
Qrob_T0141050.2
Qrob_T0000590.2
Qrob_T0671590.2
Qrob_T0151140.2
Qrob_T0728310.2
Qrob_T0045320.2
Qrob_T0512090.2
Qrob_T0604900.2
Qrob_T0184290.2
Qrob_T0296620.2
Qrob_T0511420.2
Qrob_T0252100.2
Qrob_T0742630.2
Qrob_T0318670.2
Qrob_T0667650.2
Qrob_T0727790.2
Qrob_T0261460.2
Qrob_T0080570.2
Qrob_T0313070.2
Qrob_T0095120.2
Qrob_T0183430.2
Qrob_T0026400.2
Qrob_T0413130.2
Qrob_T0005860.2
Qrob_T0229310.2
Qrob_T0590270.2
Qrob_T0586470.2
Qrob_T0715180.2
Qrob_T0182540.2
Qrob_T0410950.2
Qrob_T0120400.2
Qrob_T0362520.2
Qrob_T0546920.2
Qrob_T0558210.2
Qrob_T0069050.2
Qrob_T0325070.2
Qrob_T0449790.2
Qrob_T0413160.2
Qrob_T0015360.2
Qrob_T0316260.2
Qrob_T0014210.2
Qrob_T0374470.2
Qrob_T0634270.2
Qrob_T0457490.2
Qrob_T0369690.2
Qrob_T0591010.2
Qrob_T0404240.2
Qrob_T0286770.2
Qrob_T0110220.2
Qrob_T0199320.2
Qrob_T0239660.2
Qrob_T0195190.2
Qrob_T0499120.2
Qrob_T0244340.2
Qrob_T0300480.2
Qrob_T0027720.2
Qrob_T0092630.2
Qrob_T0204580.2
Qrob_T0401940.2
Qrob_T0030000.2
Qrob_T0481510.2
Qrob_T0178110.2
Qrob_T0158160.2
Qrob_T0653740.2
Qrob_T0739230.2
Qrob_T0571880.2
Qrob_T0543280.2
Qrob_T0568280.2
Qrob_T0758050.2
Qrob_T0422940.2
Qrob_T0569840.2
Qrob_T0528500.2
Qrob_T0269260.2
Qrob_T0723250.2
Qrob_T0278730.2
Qrob_T0212170.2
Qrob_T0466770.2
Qrob_T0044160.2
Qrob_T0609570.2
Qrob_T0665800.2
Qrob_T0004680.2
Qrob_T0546340.2
Qrob_T0145180.2
Qrob_T0199370.2
Qrob_T0701730.2
Qrob_T0338540.2
Qrob_T0459790.2
Qrob_T0650340.2
Qrob_T0252210.2
Qrob_T0094300.2
Qrob_T0627490.2
Qrob_T0046700.2
Qrob_T0611570.2
Qrob_T0075320.2
Qrob_T0290040.2
Qrob_T0222690.2
Qrob_T0409730.2
Qrob_T0214620.2
Qrob_T0096640.2
Qrob_T0577170.2
Qrob_T0368400.2
Qrob_T0489300.2
Qrob_T0367610.2
Qrob_T0090130.2
Qrob_T0315920.2
Qrob_T0714470.2
Qrob_T0507970.2
Qrob_T0180580.2
Qrob_T0173400.2
Qrob_T0313900.2
Qrob_T0189750.2
Qrob_T0399110.2
Qrob_T0147790.2
Qrob_T0067120.2
Qrob_T0052200.2
Qrob_T0698250.2
Qrob_T0396650.2
Qrob_T0027700.2
Qrob_T0592720.2
Qrob_T0065830.2
Qrob_T0300570.2
Qrob_T0549600.2
Qrob_T0532280.2
Qrob_T0250400.2
Qrob_T0152190.2
Qrob_T0677930.2
Qrob_T0727360.2
Qrob_T0287480.2
Qrob_T0739260.2
Qrob_T0542970.2
Qrob_T0440970.2
Qrob_T0310410.2
Qrob_T0584130.2
Qrob_T0134770.2
Qrob_T0132190.2
Qrob_T0521480.2
Qrob_T0301760.2
Qrob_T0166560.2
Qrob_T0363040.2
Qrob_T0137450.2
Qrob_T0689820.2
Qrob_T0224300.2
Qrob_T0427010.2
Qrob_T0057840.2
Qrob_T0183290.2
Qrob_T0477210.2
Qrob_T0616350.2
Qrob_T0520420.2
Qrob_T0146610.2
Qrob_T0251910.2
Qrob_T0398710.2
Qrob_T0303180.2
Qrob_T0146600.2
Qrob_T0456890.2
Qrob_T0178250.2
Qrob_T0546740.2
Qrob_T0516120.2
Qrob_T0566920.2
Qrob_T0342400.2
Qrob_T0563530.2
Qrob_T0594050.2
Qrob_T0479000.2
Qrob_T0010090.2
Qrob_T0090680.2
Qrob_T0679990.2
Qrob_T0332930.2
Qrob_T0433500.2
Qrob_T0573230.2
Qrob_T0349650.2
Qrob_T0284250.2
Qrob_T0636220.2
Qrob_T0206100.2
Qrob_T0674270.2
Qrob_T0762200.2
Qrob_T0689060.2
Qrob_T0568560.2
Qrob_T0040640.2
Qrob_T0261500.2
Qrob_T0052690.2
Qrob_T0112070.2
Qrob_T0342520.2
Qrob_T0290030.2
Qrob_T0457600.2
Qrob_T0213080.2
Qrob_T0185680.2
Qrob_T0437630.2
Qrob_T0236680.2
Qrob_T0397180.2
Qrob_T0401060.2
Qrob_T0010070.2
Qrob_T0198900.2
Qrob_T0474060.2
Qrob_T0343630.2
Qrob_T0653500.2
Qrob_T0729990.2
Qrob_T0436980.2
Qrob_T0739700.2
Qrob_T0700690.2
Qrob_T0665290.2
Qrob_T0338570.2
Qrob_T0371470.2
Qrob_T0535800.2
Qrob_T0339770.2
Qrob_T0657680.2
Qrob_T0577640.2
Qrob_T0699430.2
Qrob_T0309300.2
Qrob_T0225780.2
Qrob_T0285980.2
Qrob_T0712020.2
Qrob_T0657140.2
Qrob_T0374850.2
Qrob_T0312520.2
Qrob_T0582330.2
Qrob_T0463130.2
Qrob_T0586480.2
Qrob_T0539280.2
Qrob_T0344210.2
Qrob_T0331560.2
Qrob_T0345500.2
Qrob_T0084240.2
Qrob_T0363070.2
Qrob_T0759420.2
Qrob_T0092660.2
Qrob_T0544280.2
Qrob_T0218850.2
Qrob_T0283680.2
Qrob_T0560850.2
Qrob_T0352210.2
Qrob_T0118350.2
Qrob_T0111100.2
Qrob_T0651760.2
Qrob_T0104280.2
Qrob_T0008000.2
Qrob_T0629240.2
Qrob_T0656540.2
Qrob_T0687670.2
Qrob_T0009860.2
Qrob_T0714430.2
Qrob_T0716110.2
Qrob_T0606970.2
Qrob_T0048850.2
Qrob_T0001880.2
Qrob_T0247470.2
Qrob_T0104490.2
Qrob_T0601410.2
Qrob_T0220120.2
Qrob_T0522580.2
Qrob_T0036700.2
Qrob_T0010550.2
Qrob_T0181320.2
Qrob_T0723530.2
Qrob_T0323590.2
Qrob_T0629490.2
Qrob_T0065320.2
Qrob_T0712660.2
Qrob_T0558870.2
Qrob_T0699910.2
Qrob_T0503840.2
Qrob_T0519890.2
Qrob_T0244190.2
Qrob_T0188580.2
Qrob_T0580520.2
Qrob_T0037480.2
Qrob_T0744160.2
Qrob_T0052920.2
Qrob_T0187320.2
Qrob_T0042940.2
Qrob_T0584980.2
Qrob_T0162840.2
Qrob_T0461990.2
Qrob_T0501570.2
Qrob_T0361540.2
Qrob_T0636920.2
Qrob_T0636860.2
Qrob_T0352980.2
Qrob_T0294370.2
Qrob_T0752830.2
Qrob_T0248780.2
Qrob_T0475380.2
Qrob_T0505580.2
Qrob_T0390290.2
Qrob_T0037450.2
Qrob_T0231070.2
Qrob_T0328520.2
Qrob_T0690530.2
Qrob_T0384920.2
Qrob_T0422280.2
Qrob_T0245110.2
Qrob_T0011770.2
Qrob_T0400620.2
Qrob_T0457090.2
Qrob_T0619080.2
Qrob_T0363260.2
Qrob_T0408590.2
Qrob_T0593770.2
Qrob_T0272040.2
Qrob_T0537440.2
Qrob_T0458490.2
Qrob_T0730960.2
Qrob_T0138490.2
Qrob_T0221290.2
Qrob_T0135120.2
Qrob_T0594350.2
Qrob_T0531700.2
Qrob_T0552340.2
Qrob_T0446260.2
Qrob_T0477510.2
Qrob_T0427300.2
Qrob_T0170440.2
Qrob_T0204080.2
Qrob_T0491970.2
Qrob_T0238800.2
Qrob_T0434830.2
Qrob_T0098500.2
Qrob_T0267940.2
Qrob_T0173320.2
Qrob_T0464600.2
Qrob_T0280520.2
Qrob_T0465630.2
Qrob_T0306350.2
Qrob_T0475960.2
Qrob_T0011510.2
Qrob_T0014320.2
Qrob_T0542660.2
Qrob_T0722860.2
Qrob_T0364570.2
Qrob_T0379080.2
Qrob_T0177160.2
Qrob_T0443060.2
Qrob_T0607570.2
Qrob_T0241800.2
Qrob_T0102180.2
Qrob_T0274740.2
Qrob_T0534590.2
Qrob_T0700090.2
Qrob_T0226120.2
Qrob_T0248750.2
Qrob_T0102030.2
Qrob_T0137120.2
Qrob_T0650650.2
Qrob_T0363100.2
Qrob_T0728970.2
Qrob_T0503210.2
Qrob_T0570620.2
Qrob_T0154900.2
Qrob_T0085290.2
Qrob_T0496560.2
Qrob_T0340720.2
Qrob_T0397660.2
Qrob_T0019700.2
Qrob_T0030090.2
Qrob_T0319290.2
Qrob_T0714870.2
Qrob_T0475940.2
Qrob_T0727350.2
Qrob_T0256810.2
Qrob_T0358940.2
Qrob_T0505740.2
Qrob_T0371920.2
Qrob_T0045970.2
Qrob_T0573530.2
Qrob_T0264970.2
Qrob_T0303800.2
Qrob_T0031820.2
Qrob_T0519040.2
Qrob_T0522690.2
Qrob_T0596740.2
Qrob_T0367630.2
Qrob_T0013800.2
Qrob_T0488840.2
Qrob_T0350180.2
Qrob_T0145620.2
Qrob_T0283290.2
Qrob_T0018280.2
Qrob_T0287670.2
Qrob_T0251480.2
Qrob_T0283900.2
Qrob_T0165670.2
Qrob_T0355960.2
Qrob_T0661870.2
Qrob_T0615630.2
Qrob_T0049240.2
Qrob_T0471390.2
Qrob_T0307790.2
Qrob_T0566640.2
Qrob_T0181150.2
Qrob_T0189200.2
Qrob_T0123070.2
Qrob_T0352220.2
Qrob_T0039940.2
Qrob_T0307560.2
Qrob_T0525010.2
Qrob_T0641380.2
Qrob_T0327220.2
Qrob_T0200240.2
Qrob_T0205370.2
Qrob_T0076420.2
Qrob_T0453820.2
Qrob_T0505590.2
Qrob_T0766540.2
Qrob_T0012050.2
Qrob_T0221460.2
Qrob_T0402290.2
Qrob_T0680550.2
Qrob_T0539100.2
Qrob_T0589530.2
Qrob_T0410050.2
Qrob_T0494340.2
Qrob_T0689970.2
Qrob_T0703480.2
Qrob_T0136880.2
Qrob_T0573520.2
Qrob_T0396570.2
Qrob_T0199030.2
Qrob_T0022160.2
Qrob_T0454810.2
Qrob_T0597010.2
Qrob_T0486730.2
Qrob_T0446550.2
Qrob_T0216580.2
Qrob_T0640620.2
Qrob_T0683190.2
Qrob_T0445240.2
Qrob_T0337990.2
Qrob_T0053140.2
Qrob_T0115640.2
Qrob_T0327830.2
Qrob_T0082450.2
Qrob_T0178990.2
Qrob_T0600790.2
Qrob_T0610050.2
Qrob_T0489050.2
Qrob_T0403440.2
Qrob_T0655910.2
Qrob_T0203700.2
Qrob_T0369380.2
Qrob_T0662270.2
Qrob_T0402880.2
Qrob_T0183310.2
Qrob_T0364110.2
Qrob_T0315290.2
Qrob_T0492710.2
Qrob_T0084220.2
Qrob_T0667540.2
Qrob_T0096340.2
Qrob_T0046610.2
Qrob_T0144400.2
Qrob_T0180200.2
Qrob_T0665070.2
Qrob_T0717730.2
Qrob_T0226040.2
Qrob_T0199270.2
Qrob_T0336120.2
Qrob_T0594720.2
Qrob_T0087500.2
Qrob_T0669000.2
Qrob_T0399160.2
Qrob_T0503530.2
Qrob_T0652020.2
Qrob_T0632300.2
Qrob_T0743260.2
Qrob_T0033130.2
Qrob_T0457070.2
Qrob_T0016780.2
Qrob_T0002630.2
Qrob_T0585510.2
Qrob_T0734770.2
Qrob_T0766390.2
Qrob_T0383600.2
Qrob_T0186330.2
Qrob_T0516200.2
Qrob_T0576570.2
Qrob_T0367150.2
Qrob_T0466280.2
Qrob_T0516630.2
Qrob_T0499590.2
Qrob_T0426290.2
Qrob_T0662430.2
Qrob_T0470210.2
Qrob_T0670380.2
Qrob_T0358830.2
Qrob_T0028490.2
Qrob_T0680000.2
Qrob_T0233480.2
Qrob_T0283970.2
Qrob_T0103590.2
Qrob_T0390880.2
Qrob_T0093500.2
Qrob_T0025260.2
Qrob_T0532680.2
Qrob_T0731960.2
Qrob_T0492840.2
Qrob_T0181970.2
Qrob_T0104200.2
Qrob_T0141090.2
Qrob_T0006150.2
Qrob_T0137770.2
Qrob_T0173240.2
Qrob_T0075100.2
Qrob_T0327490.2
Qrob_T0346080.2
Qrob_T0013330.2
Qrob_T0062610.2
Qrob_T0448440.2
Qrob_T0758060.2
Qrob_T0009880.2
Qrob_T0023000.2
Qrob_T0090530.2
Qrob_T0291490.2
Qrob_T0025310.2
Qrob_T0492370.2
Qrob_T0085470.2
Qrob_T0671600.2
Qrob_T0516390.2
Qrob_T0392150.2
Qrob_T0126070.2
Qrob_T0634220.2
Qrob_T0748840.2
Qrob_T0541900.2
Qrob_T0039890.2
Qrob_T0365160.2
Qrob_T0281070.2
Qrob_T0740320.2
Qrob_T0189550.2
Qrob_T0499800.2
Qrob_T0178490.2
Qrob_T0413370.2
Qrob_T0740120.2
Qrob_T0421970.2
Qrob_T0564860.2
Qrob_T0053520.2
Qrob_T0631390.2
Qrob_T0573420.2
Qrob_T0008650.2
Qrob_T0130810.2
Qrob_T0218870.2
Qrob_T0608910.2
Qrob_T0048620.2
Qrob_T0106580.2
Qrob_T0735920.2
Qrob_T0200680.2
Qrob_T0009340.2
Qrob_T0045180.2
Qrob_T0186350.2
Qrob_T0218910.2
Qrob_T0178900.2
Qrob_T0549150.2
Qrob_T0764160.2
Qrob_T0042870.2
Qrob_T0716520.2
Qrob_T0540240.2
Qrob_T0022470.2
Qrob_T0325060.2
Qrob_T0290090.2
Qrob_T0446390.2
Qrob_T0291110.2
Qrob_T0760390.2
Qrob_T0757720.2
Qrob_T0285550.2
Qrob_T0520550.2
Qrob_T0020230.2
Qrob_T0536250.2
Qrob_T0301980.2
Qrob_T0532900.2
Qrob_T0040080.2
Qrob_T0169300.2
Qrob_T0058400.2
Qrob_T0193750.2
Qrob_T0460390.2
Qrob_T0721580.2
Qrob_T0036400.2
Qrob_T0609540.2
Qrob_T0365810.2
Qrob_T0170190.2
Qrob_T0213880.2
Qrob_T0324360.2
Qrob_T0153140.2
Qrob_T0332510.2
Qrob_T0114320.2
Qrob_T0387240.2
Qrob_T0140130.2
Qrob_T0206880.2
Qrob_T0448970.2
Qrob_T0741880.2
Qrob_T0371440.2
Qrob_T0549070.2
Qrob_T0037210.2
Qrob_T0406820.2
Qrob_T0276540.2
Qrob_T0004490.2
Qrob_T0568810.2
Qrob_T0732670.2
Qrob_T0639050.2
Qrob_T0631160.2
Qrob_T0391440.2
Qrob_T0004150.2
Qrob_T0722760.2
Qrob_T0208190.2
[truncated: 6,798 more rows]

## Sheet: 4. Singleton genes
Singletons
Qrob_T0000010.2
Qrob_T0000610.2
Qrob_T0000650.2
Qrob_T0000690.2
Qrob_T0000720.2
Qrob_T0000730.2
Qrob_T0000750.2
Qrob_T0000840.2
Qrob_T0000850.2
Qrob_T0000880.2
Qrob_T0000900.2
Qrob_T0000940.2
Qrob_T0000950.2
Qrob_T0000960.2
Qrob_T0000990.2
Qrob_T0001000.2
Qrob_T0001110.2
Qrob_T0001120.2
Qrob_T0001150.2
Qrob_T0001170.2
Qrob_T0001290.2
Qrob_T0001310.2
Qrob_T0001330.2
Qrob_T0001420.2
Qrob_T0001430.2
Qrob_T0001460.2
Qrob_T0001470.2
Qrob_T0001480.2
Qrob_T0001520.2
Qrob_T0001530.2
Qrob_T0001910.2
Qrob_T0001920.2
Qrob_T0001940.2
Qrob_T0001950.2
Qrob_T0002100.2
Qrob_T0002240.2
Qrob_T0002450.2
Qrob_T0002490.2
Qrob_T0002540.2
Qrob_T0002620.2
Qrob_T0002650.2
Qrob_T0002670.2
Qrob_T0002710.2
Qrob_T0002740.2
Qrob_T0002750.2
Qrob_T0002820.2
Qrob_T0002830.2
Qrob_T0002870.2
Qrob_T0003170.2
Qrob_T0003460.2
Qrob_T0003470.2
Qrob_T0003490.2
Qrob_T0003670.2
Qrob_T0003680.2
Qrob_T0004010.2
Qrob_T0004080.2
Qrob_T0004100.2
Qrob_T0004140.2
Qrob_T0004190.2
Qrob_T0004210.2
Qrob_T0004240.2
Qrob_T0004250.2
Qrob_T0004270.2
Qrob_T0004290.2
Qrob_T0004300.2
Qrob_T0004310.2
Qrob_T0004340.2
Qrob_T0004400.2
Qrob_T0004450.2
Qrob_T0004460.2
Qrob_T0004470.2
Qrob_T0004480.2
Qrob_T0004500.2
Qrob_T0004560.2
Qrob_T0004570.2
Qrob_T0004620.2
Qrob_T0004640.2
Qrob_T0004910.2
Qrob_T0004920.2
Qrob_T0004950.2
Qrob_T0005000.2
Qrob_T0005010.2
Qrob_T0005020.2
Qrob_T0005030.2
Qrob_T0005060.2
Qrob_T0005690.2
Qrob_T0005700.2
Qrob_T0005720.2
Qrob_T0005730.2
Qrob_T0005750.2
Qrob_T0005760.2
Qrob_T0005850.2
Qrob_T0005880.2
Qrob_T0005890.2
Qrob_T0005910.2
Qrob_T0005940.2
Qrob_T0006130.2
Qrob_T0006160.2
Qrob_T0006190.2
Qrob_T0006200.2
Qrob_T0006210.2
Qrob_T0006220.2
Qrob_T0006230.2
Qrob_T0006280.2
Qrob_T0006770.2
Qrob_T0007340.2
Qrob_T0007460.2
Qrob_T0007890.2
Qrob_T0007900.2
Qrob_T0007960.2
Qrob_T0007970.2
Qrob_T0007980.2
Qrob_T0008010.2
Qrob_T0008280.2
Qrob_T0008320.2
Qrob_T0008350.2
Qrob_T0008420.2
Qrob_T0008430.2
Qrob_T0008480.2
Qrob_T0008490.2
Qrob_T0008500.2
Qrob_T0008530.2
Qrob_T0008620.2
Qrob_T0008640.2
Qrob_T0008660.2
Qrob_T0008680.2
Qrob_T0008690.2
Qrob_T0008710.2
Qrob_T0009310.2
Qrob_T0009500.2
Qrob_T0009910.2
Qrob_T0009970.2
Qrob_T0009980.2
Qrob_T0009990.2
Qrob_T0010260.2
Qrob_T0010330.2
Qrob_T0010400.2
Qrob_T0010480.2
Qrob_T0010490.2
Qrob_T0010500.2
Qrob_T0010510.2
Qrob_T0010520.2
Qrob_T0010530.2
Qrob_T0010540.2
Qrob_T0010560.2
Qrob_T0010570.2
Qrob_T0010590.2
Qrob_T0010800.2
Qrob_T0010830.2
Qrob_T0010840.2
Qrob_T0011000.2
Qrob_T0011020.2
Qrob_T0011030.2
Qrob_T0011040.2
Qrob_T0011500.2
Qrob_T0011520.2
Qrob_T0011730.2
Qrob_T0011740.2
Qrob_T0011800.2
Qrob_T0012020.2
Qrob_T0012060.2
Qrob_T0012070.2
Qrob_T0013040.2
Qrob_T0013060.2
Qrob_T0013110.2
Qrob_T0013120.2
Qrob_T0013200.2
Qrob_T0013350.2
Qrob_T0013360.2
Qrob_T0013370.2
Qrob_T0013410.2
Qrob_T0013450.2
Qrob_T0013460.2
Qrob_T0013730.2
Qrob_T0013760.2
Qrob_T0013990.2
Qrob_T0014010.2
Qrob_T0014040.2
Qrob_T0014160.2
Qrob_T0014170.2
Qrob_T0014180.2
Qrob_T0014190.2
Qrob_T0014280.2
Qrob_T0014330.2
Qrob_T0015490.2
Qrob_T0015690.2
Qrob_T0015870.2
Qrob_T0015920.2
Qrob_T0015940.2
Qrob_T0015950.2
Qrob_T0015960.2
Qrob_T0015990.2
Qrob_T0016110.2
Qrob_T0016480.2
Qrob_T0016510.2
Qrob_T0016530.2
Qrob_T0016540.2
Qrob_T0016550.2
Qrob_T0016570.2
Qrob_T0016580.2
Qrob_T0016640.2
Qrob_T0016710.2
Qrob_T0016720.2
Qrob_T0016730.2
Qrob_T0016740.2
Qrob_T0016970.2
Qrob_T0017000.2
Qrob_T0017010.2
Qrob_T0017060.2
Qrob_T0017110.2
Qrob_T0017170.2
Qrob_T0017180.2
Qrob_T0017190.2
Qrob_T0017210.2
Qrob_T0017240.2
Qrob_T0017250.2
Qrob_T0017270.2
Qrob_T0017280.2
Qrob_T0017290.2
Qrob_T0017310.2
Qrob_T0017390.2
Qrob_T0018130.2
Qrob_T0018140.2
Qrob_T0018160.2
Qrob_T0018220.2
Qrob_T0018230.2
Qrob_T0018340.2
Qrob_T0018350.2
Qrob_T0018360.2
Qrob_T0018380.2
Qrob_T0018390.2
Qrob_T0018400.2
Qrob_T0018420.2
Qrob_T0018430.2
Qrob_T0018440.2
Qrob_T0018460.2
Qrob_T0018470.2
Qrob_T0018680.2
Qrob_T0018720.2
Qrob_T0018730.2
Qrob_T0018750.2
Qrob_T0018810.2
Qrob_T0018830.2
Qrob_T0018840.2
Qrob_T0018850.2
Qrob_T0018860.2
Qrob_T0018880.2
Qrob_T0018890.2
Qrob_T0018900.2
Qrob_T0018920.2
Qrob_T0018940.2
Qrob_T0018980.2
Qrob_T0019100.2
Qrob_T0019110.2
Qrob_T0019130.2
Qrob_T0019150.2
Qrob_T0019170.2
Qrob_T0019500.2
Qrob_T0019800.2
Qrob_T0019820.2
Qrob_T0019870.2
Qrob_T0019910.2
Qrob_T0019960.2
Qrob_T0020000.2
Qrob_T0020050.2
Qrob_T0020340.2
Qrob_T0020350.2
Qrob_T0020370.2
Qrob_T0020380.2
Qrob_T0020390.2
Qrob_T0020480.2
Qrob_T0020640.2
Qrob_T0020660.2
Qrob_T0020670.2
Qrob_T0020690.2
Qrob_T0020700.2
Qrob_T0020710.2
Qrob_T0020730.2
Qrob_T0020820.2
Qrob_T0020830.2
Qrob_T0020840.2
Qrob_T0021020.2
Qrob_T0021290.2
Qrob_T0021340.2
Qrob_T0021900.2
Qrob_T0021910.2
Qrob_T0021920.2
Qrob_T0022090.2
Qrob_T0022400.2
Qrob_T0022460.2
Qrob_T0023240.2
Qrob_T0023260.2
Qrob_T0024170.2
Qrob_T0024190.2
Qrob_T0024210.2
Qrob_T0024280.2
Qrob_T0025060.2
Qrob_T0025080.2
Qrob_T0025110.2
Qrob_T0025120.2
Qrob_T0025130.2
Qrob_T0025140.2
Qrob_T0025250.2
Qrob_T0025910.2
Qrob_T0025970.2
Qrob_T0026180.2
Qrob_T0026190.2
Qrob_T0026210.2
Qrob_T0026220.2
Qrob_T0026270.2
Qrob_T0026280.2
Qrob_T0026290.2
Qrob_T0026300.2
Qrob_T0026370.2
Qrob_T0026450.2
Qrob_T0026460.2
Qrob_T0026470.2
Qrob_T0026480.2
Qrob_T0026500.2
Qrob_T0026700.2
Qrob_T0026710.2
Qrob_T0026810.2
Qrob_T0026820.2
Qrob_T0026970.2
Qrob_T0027020.2
Qrob_T0027030.2
Qrob_T0027500.2
Qrob_T0027550.2
Qrob_T0027580.2
Qrob_T0027640.2
Qrob_T0027740.2
Qrob_T0027750.2
Qrob_T0027790.2
Qrob_T0027800.2
Qrob_T0027820.2
Qrob_T0027830.2
Qrob_T0027840.2
Qrob_T0027850.2
Qrob_T0027860.2
Qrob_T0028440.2
Qrob_T0028450.2
Qrob_T0028460.2
Qrob_T0028480.2
Qrob_T0028510.2
Qrob_T0028530.2
Qrob_T0028550.2
Qrob_T0028570.2
Qrob_T0028580.2
Qrob_T0029080.2
Qrob_T0029090.2
Qrob_T0029260.2
Qrob_T0029600.2
Qrob_T0029980.2
Qrob_T0029990.2
Qrob_T0030020.2
Qrob_T0030050.2
Qrob_T0030060.2
Qrob_T0030180.2
Qrob_T0030210.2
Qrob_T0030320.2
Qrob_T0030410.2
Qrob_T0030480.2
Qrob_T0030540.2
Qrob_T0030550.2
Qrob_T0030560.2
Qrob_T0030590.2
Qrob_T0030600.2
Qrob_T0030780.2
Qrob_T0030840.2
Qrob_T0031150.2
Qrob_T0031410.2
Qrob_T0031770.2
Qrob_T0031800.2
Qrob_T0031810.2
Qrob_T0031830.2
Qrob_T0031980.2
Qrob_T0032090.2
Qrob_T0032110.2
Qrob_T0032120.2
Qrob_T0032180.2
Qrob_T0032190.2
Qrob_T0032200.2
Qrob_T0032210.2
Qrob_T0032220.2
Qrob_T0032230.2
Qrob_T0032260.2
Qrob_T0032360.2
Qrob_T0032370.2
Qrob_T0032540.2
Qrob_T0032550.2
Qrob_T0032560.2
Qrob_T0032570.2
Qrob_T0032580.2
Qrob_T0032840.2
Qrob_T0032890.2
Qrob_T0032900.2
Qrob_T0032990.2
Qrob_T0033150.2
Qrob_T0033200.2
Qrob_T0033210.2
Qrob_T0033390.2
Qrob_T0033400.2
Qrob_T0033430.2
Qrob_T0033440.2
Qrob_T0033470.2
Qrob_T0033510.2
Qrob_T0033540.2
Qrob_T0033690.2
Qrob_T0033950.2
Qrob_T0033960.2
Qrob_T0033970.2
Qrob_T0033990.2
Qrob_T0034010.2
Qrob_T0034290.2
Qrob_T0034300.2
Qrob_T0034900.2
Qrob_T0034940.2
Qrob_T0035040.2
Qrob_T0035160.2
Qrob_T0035170.2
Qrob_T0035340.2
Qrob_T0035350.2
Qrob_T0035440.2
Qrob_T0035450.2
Qrob_T0035580.2
Qrob_T0035590.2
Qrob_T0035600.2
Qrob_T0035620.2
Qrob_T0035630.2
Qrob_T0035640.2
Qrob_T0035680.2
Qrob_T0035710.2
Qrob_T0035830.2
Qrob_T0035890.2
Qrob_T0035950.2
Qrob_T0035970.2
Qrob_T0036000.2
Qrob_T0036030.2
Qrob_T0036120.2
Qrob_T0036150.2
Qrob_T0036200.2
Qrob_T0036480.2
Qrob_T0036510.2
Qrob_T0036520.2
Qrob_T0036550.2
Qrob_T0036560.2
Qrob_T0036580.2
Qrob_T0036590.2
Qrob_T0036680.2
Qrob_T0037080.2
Qrob_T0037110.2
Qrob_T0037120.2
Qrob_T0037140.2
Qrob_T0037160.2
Qrob_T0037180.2
Qrob_T0037290.2
Qrob_T0037300.2
Qrob_T0037500.2
Qrob_T0037510.2
Qrob_T0037750.2
Qrob_T0037800.2
Qrob_T0037830.2
Qrob_T0037850.2
Qrob_T0038080.2
Qrob_T0038110.2
Qrob_T0038170.2
Qrob_T0038270.2
Qrob_T0038290.2
Qrob_T0038490.2
Qrob_T0038770.2
Qrob_T0038780.2
Qrob_T0038810.2
Qrob_T0039690.2
Qrob_T0039700.2
Qrob_T0039710.2
Qrob_T0039730.2
Qrob_T0039740.2
Qrob_T0039750.2
Qrob_T0039780.2
Qrob_T0039810.2
Qrob_T0039950.2
Qrob_T0039970.2
Qrob_T0040130.2
Qrob_T0040650.2
Qrob_T0040670.2
Qrob_T0040690.2
Qrob_T0040720.2
Qrob_T0040960.2
Qrob_T0041020.2
Qrob_T0041030.2
Qrob_T0041080.2
Qrob_T0041090.2
Qrob_T0041100.2
Qrob_T0041110.2
Qrob_T0041120.2
Qrob_T0041130.2
Qrob_T0041470.2
Qrob_T0041480.2
Qrob_T0041520.2
Qrob_T0041540.2
Qrob_T0041560.2
Qrob_T0041570.2
Qrob_T0041580.2
Qrob_T0041630.2
Qrob_T0041640.2
Qrob_T0041660.2
Qrob_T0041720.2
Qrob_T0041760.2
Qrob_T0041770.2
Qrob_T0041780.2
Qrob_T0041790.2
Qrob_T0041920.2
Qrob_T0041930.2
Qrob_T0042240.2
Qrob_T0042480.2
Qrob_T0042490.2
Qrob_T0042840.2
Qrob_T0042850.2
Qrob_T0043060.2
Qrob_T0043500.2
Qrob_T0043930.2
Qrob_T0043960.2
Qrob_T0044000.2
Qrob_T0044050.2
Qrob_T0044060.2
Qrob_T0044130.2
Qrob_T0044820.2
Qrob_T0044830.2
Qrob_T0044840.2
Qrob_T0044860.2
Qrob_T0044880.2
Qrob_T0044960.2
Qrob_T0044970.2
Qrob_T0044990.2
Qrob_T0045060.2
Qrob_T0045170.2
Qrob_T0045230.2
Qrob_T0045240.2
Qrob_T0045270.2
Qrob_T0045300.2
Qrob_T0045330.2
Qrob_T0045340.2
Qrob_T0045360.2
Qrob_T0045370.2
Qrob_T0045440.2
Qrob_T0045480.2
Qrob_T0045530.2
Qrob_T0045690.2
Qrob_T0046170.2
Qrob_T0046240.2
Qrob_T0046500.2
Qrob_T0047110.2
Qrob_T0047120.2
Qrob_T0047140.2
Qrob_T0047150.2
Qrob_T0047230.2
Qrob_T0047250.2
Qrob_T0047270.2
Qrob_T0047280.2
Qrob_T0047290.2
Qrob_T0047310.2
Qrob_T0048410.2
Qrob_T0048420.2
Qrob_T0048430.2
Qrob_T0048440.2
Qrob_T0048530.2
Qrob_T0048560.2
Qrob_T0048820.2
Qrob_T0048830.2
Qrob_T0048870.2
Qrob_T0048880.2
Qrob_T0048890.2
Qrob_T0048910.2
Qrob_T0048990.2
Qrob_T0049060.2
Qrob_T0049080.2
Qrob_T0049230.2
Qrob_T0049250.2
Qrob_T0049520.2
Qrob_T0049530.2
Qrob_T0049730.2
Qrob_T0049810.2
Qrob_T0049830.2
Qrob_T0049860.2
Qrob_T0049900.2
Qrob_T0050210.2
Qrob_T0050270.2
Qrob_T0050470.2
Qrob_T0050590.2
Qrob_T0050610.2
Qrob_T0050620.2
Qrob_T0050720.2
Qrob_T0050840.2
Qrob_T0050850.2
Qrob_T0050860.2
Qrob_T0050870.2
Qrob_T0050910.2
Qrob_T0050920.2
Qrob_T0050930.2
Qrob_T0050980.2
Qrob_T0051080.2
Qrob_T0052210.2
Qrob_T0052340.2
Qrob_T0052360.2
Qrob_T0052540.2
Qrob_T0052670.2
Qrob_T0052840.2
Qrob_T0052900.2
Qrob_T0052990.2
Qrob_T0053000.2
Qrob_T0053010.2
Qrob_T0053050.2
Qrob_T0053080.2
Qrob_T0053100.2
Qrob_T0053110.2
Qrob_T0053150.2
Qrob_T0053160.2
Qrob_T0053170.2
Qrob_T0053180.2
Qrob_T0053190.2
Qrob_T0053210.2
Qrob_T0053380.2
Qrob_T0053490.2
Qrob_T0053570.2
Qrob_T0053830.2
Qrob_T0053850.2
Qrob_T0053860.2
Qrob_T0053870.2
Qrob_T0053930.2
Qrob_T0053940.2
Qrob_T0053990.2
Qrob_T0054000.2
Qrob_T0054480.2
Qrob_T0054490.2
Qrob_T0054500.2
Qrob_T0054510.2
Qrob_T0054520.2
Qrob_T0054570.2
Qrob_T0055380.2
Qrob_T0055420.2
Qrob_T0055430.2
Qrob_T0055440.2
Qrob_T0055540.2
Qrob_T0055550.2
Qrob_T0055560.2
Qrob_T0055600.2
Qrob_T0055850.2
Qrob_T0055870.2
Qrob_T0055910.2
Qrob_T0055930.2
Qrob_T0055940.2
Qrob_T0055950.2
Qrob_T0056670.2
Qrob_T0057010.2
Qrob_T0057020.2
Qrob_T0057030.2
Qrob_T0057070.2
Qrob_T0057090.2
Qrob_T0057100.2
Qrob_T0057150.2
Qrob_T0057210.2
Qrob_T0057220.2
Qrob_T0057230.2
Qrob_T0057250.2
Qrob_T0057330.2
Qrob_T0057340.2
Qrob_T0057420.2
Qrob_T0057430.2
Qrob_T0057440.2
Qrob_T0057510.2
Qrob_T0057820.2
Qrob_T0057830.2
Qrob_T0058040.2
Qrob_T0058200.2
Qrob_T0058480.2
Qrob_T0059000.2
Qrob_T0059100.2
Qrob_T0059860.2
Qrob_T0059880.2
Qrob_T0059990.2
Qrob_T0060000.2
Qrob_T0060010.2
Qrob_T0060080.2
Qrob_T0060580.2
Qrob_T0060630.2
Qrob_T0060660.2
Qrob_T0061310.2
Qrob_T0061390.2
Qrob_T0061490.2
Qrob_T0061790.2
Qrob_T0061800.2
Qrob_T0062170.2
Qrob_T0062200.2
Qrob_T0062570.2
Qrob_T0062590.2
Qrob_T0062600.2
Qrob_T0062630.2
Qrob_T0062640.2
Qrob_T0062650.2
Qrob_T0062680.2
Qrob_T0062760.2
Qrob_T0062770.2
Qrob_T0062800.2
Qrob_T0062820.2
Qrob_T0062840.2
Qrob_T0062850.2
Qrob_T0062880.2
Qrob_T0063320.2
Qrob_T0063880.2
Qrob_T0063890.2
Qrob_T0063950.2
Qrob_T0063960.2
Qrob_T0063980.2
Qrob_T0063990.2
Qrob_T0064000.2
Qrob_T0064020.2
Qrob_T0064150.2
Qrob_T0064170.2
Qrob_T0064270.2
Qrob_T0064290.2
Qrob_T0064300.2
Qrob_T0064350.2
Qrob_T0064440.2
Qrob_T0064450.2
Qrob_T0064460.2
Qrob_T0064510.2
Qrob_T0064560.2
Qrob_T0064570.2
Qrob_T0064580.2
Qrob_T0064590.2
Qrob_T0064600.2
Qrob_T0064660.2
Qrob_T0064800.2
Qrob_T0064830.2
Qrob_T0064850.2
Qrob_T0064880.2
Qrob_T0064890.2
Qrob_T0064940.2
Qrob_T0065210.2
Qrob_T0065870.2
Qrob_T0065900.2
Qrob_T0065910.2
Qrob_T0066830.2
Qrob_T0066990.2
Qrob_T0067010.2
Qrob_T0067020.2
Qrob_T0067030.2
Qrob_T0067050.2
Qrob_T0067060.2
Qrob_T0067110.2
Qrob_T0067150.2
Qrob_T0067520.2
Qrob_T0067540.2
Qrob_T0067560.2
Qrob_T0067570.2
Qrob_T0067580.2
Qrob_T0067590.2
Qrob_T0067690.2
Qrob_T0067700.2
Qrob_T0067710.2
Qrob_T0067850.2
Qrob_T0068080.2
Qrob_T0068110.2
Qrob_T0068210.2
Qrob_T0068280.2
Qrob_T0068310.2
Qrob_T0068320.2
Qrob_T0068360.2
Qrob_T0068700.2
Qrob_T0068720.2
Qrob_T0068730.2
Qrob_T0068790.2
Qrob_T0068800.2
Qrob_T0069110.2
Qrob_T0069230.2
Qrob_T0069930.2
Qrob_T0070070.2
Qrob_T0070080.2
Qrob_T0070090.2
Qrob_T0070110.2
Qrob_T0070130.2
Qrob_T0070170.2
Qrob_T0070180.2
Qrob_T0070230.2
Qrob_T0070370.2
Qrob_T0070420.2
Qrob_T0070790.2
Qrob_T0070800.2
Qrob_T0070830.2
Qrob_T0070880.2
Qrob_T0070890.2
Qrob_T0070900.2
Qrob_T0070920.2
Qrob_T0070940.2
Qrob_T0070950.2
Qrob_T0070960.2
Qrob_T0070970.2
Qrob_T0070980.2
Qrob_T0070990.2
Qrob_T0071080.2
Qrob_T0071090.2
Qrob_T0071170.2
Qrob_T0071180.2
Qrob_T0071190.2
Qrob_T0071210.2
Qrob_T0071250.2
Qrob_T0071260.2
Qrob_T0071290.2
Qrob_T0071310.2
Qrob_T0071320.2
Qrob_T0071330.2
Qrob_T0071410.2
Qrob_T0071420.2
Qrob_T0071820.2
Qrob_T0071910.2
Qrob_T0072770.2
Qrob_T0072780.2
Qrob_T0072800.2
Qrob_T0072810.2
Qrob_T0072840.2
Qrob_T0072860.2
Qrob_T0072950.2
Qrob_T0073210.2
Qrob_T0073760.2
Qrob_T0073770.2
Qrob_T0074150.2
Qrob_T0074160.2
Qrob_T0074210.2
Qrob_T0074280.2
Qrob_T0074320.2
Qrob_T0074380.2
Qrob_T0074400.2
Qrob_T0074900.2
Qrob_T0074910.2
Qrob_T0074920.2
Qrob_T0074970.2
Qrob_T0074980.2
Qrob_T0075020.2
Qrob_T0075110.2
Qrob_T0075120.2
Qrob_T0075130.2
Qrob_T0075150.2
Qrob_T0075480.2
Qrob_T0075680.2
Qrob_T0075790.2
Qrob_T0075810.2
Qrob_T0075930.2
Qrob_T0075950.2
Qrob_T0075960.2
Qrob_T0076020.2
Qrob_T0076030.2
Qrob_T0076050.2
Qrob_T0076280.2
Qrob_T0076390.2
Qrob_T0076410.2
Qrob_T0076450.2
Qrob_T0076460.2
Qrob_T0077200.2
Qrob_T0077210.2
Qrob_T0077240.2
Qrob_T0077300.2
Qrob_T0077310.2
Qrob_T0077330.2
Qrob_T0077340.2
Qrob_T0077890.2
Qrob_T0077900.2
Qrob_T0077930.2
Qrob_T0077950.2
Qrob_T0077980.2
Qrob_T0078000.2
Qrob_T0078010.2
Qrob_T0078050.2
Qrob_T0078370.2
Qrob_T0078450.2
Qrob_T0078460.2
Qrob_T0078470.2
Qrob_T0078480.2
Qrob_T0078500.2
Qrob_T0078580.2
Qrob_T0078600.2
Qrob_T0078650.2
Qrob_T0078670.2
Qrob_T0078680.2
Qrob_T0078700.2
Qrob_T0078730.2
Qrob_T0078750.2
Qrob_T0078780.2
Qrob_T0078840.2
Qrob_T0078850.2
Qrob_T0078870.2
Qrob_T0078880.2
Qrob_T0079120.2
Qrob_T0079140.2
Qrob_T0079170.2
Qrob_T0079190.2
Qrob_T0079200.2
Qrob_T0079210.2
Qrob_T0079600.2
Qrob_T0079610.2
Qrob_T0079640.2
Qrob_T0080140.2
Qrob_T0080170.2
Qrob_T0080360.2
Qrob_T0080400.2
Qrob_T0080420.2
Qrob_T0080430.2
Qrob_T0080480.2
Qrob_T0080490.2
Qrob_T0080520.2
Qrob_T0081100.2
Qrob_T0081110.2
Qrob_T0081150.2
Qrob_T0081160.2
Qrob_T0081780.2
Qrob_T0081790.2
Qrob_T0081800.2
Qrob_T0081810.2
Qrob_T0081920.2
Qrob_T0081950.2
Qrob_T0081980.2
Qrob_T0082080.2
Qrob_T0082130.2
Qrob_T0082240.2
Qrob_T0082280.2
Qrob_T0082320.2
Qrob_T0082340.2
Qrob_T0082350.2
Qrob_T0082360.2
Qrob_T0082370.2
Qrob_T0082380.2
Qrob_T0082400.2
Qrob_T0082410.2
Qrob_T0082440.2
Qrob_T0082460.2
Qrob_T0082510.2
Qrob_T0082520.2
Qrob_T0082860.2
Qrob_T0082870.2
Qrob_T0082880.2
Qrob_T0083000.2
Qrob_T0083010.2
Qrob_T0083060.2
Qrob_T0083070.2
Qrob_T0083090.2
Qrob_T0083350.2
Qrob_T0083380.2
Qrob_T0083390.2
Qrob_T0083460.2
Qrob_T0083770.2
Qrob_T0084030.2
Qrob_T0084040.2
Qrob_T0084060.2
Qrob_T0084090.2
Qrob_T0084200.2
Qrob_T0084210.2
Qrob_T0084230.2
Qrob_T0084290.2
Qrob_T0084310.2
Qrob_T0084430.2
Qrob_T0084630.2
Qrob_T0085700.2
Qrob_T0085760.2
Qrob_T0085840.2
Qrob_T0085940.2
Qrob_T0086010.2
Qrob_T0086180.2
Qrob_T0086470.2
Qrob_T0086680.2
Qrob_T0086760.2
Qrob_T0086780.2
Qrob_T0086790.2
Qrob_T0086820.2
Qrob_T0086830.2
Qrob_T0086850.2
Qrob_T0086960.2
Qrob_T0086970.2
Qrob_T0086980.2
Qrob_T0086990.2
Qrob_T0087010.2
Qrob_T0087240.2
Qrob_T0087260.2
Qrob_T0087270.2
Qrob_T0087320.2
Qrob_T0087330.2
Qrob_T0087360.2
Qrob_T0087370.2
Qrob_T0087450.2
Qrob_T0087470.2
Qrob_T0087510.2
Qrob_T0087650.2
Qrob_T0087660.2
Qrob_T0087670.2
Qrob_T0087680.2
Qrob_T0087700.2
Qrob_T0087710.2
Qrob_T0087720.2
Qrob_T0087740.2
Qrob_T0087770.2
Qrob_T0087790.2
Qrob_T0087890.2
Qrob_T0087910.2
Qrob_T0088100.2
Qrob_T0088130.2
Qrob_T0088180.2
Qrob_T0088430.2
Qrob_T0088490.2
Qrob_T0088520.2
Qrob_T0088540.2
Qrob_T0088550.2
Qrob_T0088600.2
Qrob_T0088610.2
Qrob_T0088620.2
Qrob_T0088670.2
Qrob_T0088690.2
Qrob_T0089050.2
Qrob_T0089760.2
Qrob_T0089770.2
Qrob_T0089800.2
Qrob_T0089850.2
Qrob_T0089890.2
Qrob_T0089940.2
Qrob_T0089980.2
Qrob_T0089990.2
Qrob_T0090000.2
Qrob_T0090240.2
Qrob_T0090250.2
Qrob_T0090260.2
Qrob_T0090280.2
Qrob_T0090330.2
Qrob_T0090340.2
Qrob_T0090370.2
Qrob_T0090390.2
Qrob_T0090400.2
Qrob_T0090410.2
Qrob_T0090430.2
Qrob_T0090450.2
Qrob_T0090470.2
Qrob_T0090490.2
Qrob_T0090500.2
Qrob_T0090510.2
Qrob_T0090540.2
Qrob_T0090580.2
Qrob_T0090690.2
Qrob_T0090700.2
Qrob_T0090750.2
Qrob_T0090780.2
Qrob_T0090790.2
Qrob_T0090820.2
Qrob_T0090900.2
Qrob_T0090930.2
Qrob_T0090950.2
Qrob_T0091730.2
Qrob_T0091750.2
Qrob_T0091810.2
Qrob_T0091890.2
Qrob_T0092590.2
Qrob_T0092770.2
Qrob_T0092960.2
Qrob_T0092990.2
Qrob_T0093000.2
Qrob_T0093010.2
Qrob_T0093020.2
Qrob_T0093060.2
Qrob_T0093070.2
Qrob_T0093420.2
Qrob_T0093440.2
Qrob_T0093470.2
Qrob_T0093480.2
Qrob_T0093650.2
Qrob_T0093680.2
Qrob_T0093710.2
Qrob_T0094030.2
Qrob_T0094040.2
Qrob_T0094100.2
Qrob_T0094110.2
Qrob_T0094120.2
Qrob_T0094510.2
Qrob_T0094520.2
Qrob_T0094530.2
Qrob_T0094580.2
Qrob_T0094610.2
Qrob_T0094620.2
Qrob_T0094630.2
Qrob_T0094640.2
Qrob_T0094650.2
Qrob_T0094850.2
Qrob_T0095490.2
Qrob_T0095520.2
Qrob_T0095530.2
Qrob_T0095550.2
Qrob_T0095830.2
Qrob_T0095840.2
Qrob_T0095860.2
Qrob_T0095900.2
Qrob_T0096010.2
Qrob_T0096690.2
Qrob_T0096720.2
Qrob_T0096760.2
Qrob_T0096770.2
Qrob_T0096780.2
Qrob_T0096810.2
Qrob_T0096820.2
Qrob_T0096830.2
Qrob_T0096840.2
Qrob_T0096850.2
Qrob_T0096870.2
Qrob_T0096880.2
Qrob_T0096890.2
Qrob_T0096960.2
Qrob_T0097090.2
Qrob_T0097250.2
Qrob_T0097410.2
Qrob_T0097420.2
Qrob_T0097440.2
Qrob_T0097550.2
Qrob_T0097560.2
Qrob_T0097610.2
Qrob_T0097640.2
Qrob_T0097650.2
Qrob_T0097660.2
Qrob_T0097690.2
Qrob_T0097700.2
Qrob_T0098090.2
Qrob_T0098140.2
Qrob_T0098220.2
Qrob_T0098250.2
Qrob_T0098360.2
Qrob_T0098390.2
Qrob_T0098460.2
Qrob_T0098840.2
Qrob_T0099180.2
Qrob_T0099190.2
Qrob_T0099210.2
Qrob_T0099290.2
Qrob_T0099550.2
Qrob_T0099560.2
Qrob_T0099640.2
Qrob_T0099670.2
Qrob_T0099680.2
Qrob_T0099740.2
Qrob_T0099750.2
Qrob_T0099770.2
Qrob_T0099800.2
Qrob_T0099810.2
Qrob_T0099870.2
Qrob_T0099890.2
Qrob_T0100550.2
Qrob_T0100590.2
Qrob_T0100700.2
Qrob_T0100740.2
Qrob_T0100750.2
Qrob_T0100770.2
Qrob_T0101540.2
Qrob_T0101680.2
Qrob_T0101690.2
Qrob_T0101770.2
Qrob_T0101800.2
Qrob_T0101840.2
Qrob_T0101860.2
Qrob_T0101970.2
Qrob_T0101980.2
Qrob_T0102010.2
Qrob_T0102040.2
Qrob_T0102050.2
Qrob_T0102400.2
Qrob_T0102430.2
Qrob_T0102450.2
Qrob_T0102460.2
Qrob_T0102490.2
Qrob_T0102500.2
Qrob_T0102510.2
Qrob_T0102660.2
Qrob_T0102710.2
Qrob_T0102720.2
Qrob_T0102750.2
Qrob_T0102770.2
Qrob_T0102780.2
Qrob_T0102800.2
Qrob_T0102840.2
Qrob_T0102850.2
Qrob_T0102900.2
Qrob_T0103030.2
Qrob_T0103080.2
Qrob_T0103090.2
Qrob_T0103100.2
Qrob_T0103110.2
Qrob_T0103150.2
Qrob_T0103160.2
Qrob_T0103190.2
Qrob_T0103210.2
Qrob_T0103220.2
Qrob_T0103230.2
Qrob_T0103850.2
Qrob_T0104140.2
Qrob_T0104160.2
Qrob_T0104240.2
Qrob_T0104250.2
Qrob_T0104270.2
Qrob_T0104290.2
Qrob_T0104310.2
Qrob_T0104350.2
Qrob_T0104360.2
Qrob_T0104390.2
Qrob_T0104400.2
Qrob_T0104420.2
Qrob_T0104440.2
Qrob_T0104460.2
Qrob_T0104480.2
Qrob_T0104500.2
Qrob_T0104550.2
Qrob_T0104890.2
Qrob_T0104920.2
Qrob_T0104940.2
Qrob_T0105010.2
Qrob_T0105090.2
Qrob_T0105240.2
Qrob_T0105370.2
Qrob_T0106130.2
Qrob_T0106470.2
Qrob_T0106530.2
Qrob_T0106560.2
Qrob_T0106610.2
Qrob_T0106720.2
Qrob_T0106740.2
Qrob_T0106790.2
Qrob_T0106940.2
Qrob_T0106980.2
Qrob_T0107060.2
Qrob_T0107110.2
Qrob_T0107130.2
Qrob_T0107150.2
Qrob_T0107230.2
Qrob_T0107240.2
Qrob_T0107280.2
Qrob_T0107310.2
Qrob_T0107350.2
Qrob_T0107360.2
Qrob_T0107370.2
Qrob_T0107650.2
Qrob_T0107830.2
Qrob_T0107870.2
Qrob_T0107970.2
Qrob_T0107990.2
Qrob_T0108030.2
Qrob_T0108220.2
Qrob_T0108240.2
Qrob_T0108260.2
Qrob_T0108270.2
Qrob_T0108410.2
Qrob_T0108430.2
Qrob_T0108450.2
Qrob_T0108460.2
Qrob_T0109020.2
Qrob_T0109040.2
Qrob_T0109050.2
Qrob_T0109060.2
Qrob_T0109310.2
Qrob_T0109770.2
Qrob_T0109820.2
Qrob_T0109970.2
Qrob_T0110050.2
Qrob_T0110080.2
Qrob_T0110100.2
Qrob_T0110120.2
Qrob_T0110190.2
Qrob_T0110210.2
Qrob_T0110250.2
Qrob_T0110860.2
Qrob_T0111080.2
Qrob_T0111140.2
Qrob_T0111160.2
Qrob_T0111170.2
Qrob_T0111330.2
Qrob_T0111340.2
Qrob_T0111350.2
Qrob_T0111370.2
Qrob_T0111380.2
Qrob_T0111390.2
Qrob_T0111410.2
Qrob_T0111450.2
Qrob_T0111530.2
Qrob_T0111840.2
Qrob_T0111850.2
Qrob_T0111920.2
Qrob_T0111950.2
Qrob_T0111960.2
Qrob_T0112020.2
Qrob_T0112080.2
Qrob_T0112090.2
Qrob_T0112200.2
Qrob_T0112210.2
Qrob_T0112220.2
Qrob_T0112230.2
Qrob_T0112250.2
Qrob_T0112270.2
Qrob_T0112290.2
Qrob_T0112330.2
Qrob_T0112340.2
Qrob_T0112350.2
Qrob_T0112370.2
Qrob_T0112390.2
Qrob_T0112400.2
Qrob_T0112550.2
Qrob_T0112560.2
Qrob_T0112600.2
Qrob_T0112610.2
Qrob_T0112640.2
Qrob_T0112650.2
Qrob_T0112660.2
Qrob_T0112720.2
Qrob_T0112730.2
Qrob_T0112990.2
Qrob_T0113020.2
Qrob_T0113860.2
Qrob_T0113880.2
Qrob_T0113900.2
Qrob_T0113910.2
Qrob_T0113950.2
Qrob_T0114000.2
Qrob_T0114010.2
Qrob_T0114080.2
Qrob_T0114110.2
Qrob_T0114470.2
Qrob_T0114490.2
Qrob_T0114530.2
Qrob_T0114540.2
Qrob_T0114560.2
Qrob_T0114680.2
Qrob_T0114780.2
Qrob_T0115020.2
Qrob_T0115220.2
Qrob_T0115250.2
Qrob_T0115360.2
Qrob_T0115380.2
Qrob_T0115420.2
Qrob_T0115430.2
Qrob_T0115590.2
Qrob_T0116210.2
Qrob_T0116240.2
Qrob_T0116290.2
Qrob_T0116960.2
Qrob_T0118210.2
Qrob_T0118250.2
Qrob_T0118260.2
Qrob_T0118290.2
Qrob_T0118300.2
Qrob_T0118320.2
Qrob_T0118340.2
Qrob_T0118380.2
Qrob_T0118390.2
Qrob_T0118400.2
Qrob_T0118420.2
Qrob_T0118920.2
Qrob_T0119060.2
Qrob_T0119080.2
Qrob_T0119100.2
Qrob_T0119120.2
Qrob_T0119160.2
Qrob_T0119170.2
Qrob_T0119450.2
Qrob_T0119650.2
Qrob_T0119660.2
Qrob_T0119790.2
Qrob_T0119800.2
Qrob_T0119840.2
Qrob_T0119960.2
Qrob_T0120030.2
Qrob_T0120040.2
Qrob_T0120050.2
Qrob_T0120060.2
Qrob_T0120160.2
Qrob_T0120180.2
Qrob_T0120200.2
Qrob_T0120220.2
Qrob_T0120240.2
Qrob_T0120280.2
Qrob_T0120290.2
Qrob_T0120350.2
Qrob_T0120360.2
Qrob_T0120380.2
Qrob_T0120390.2
Qrob_T0120410.2
Qrob_T0120420.2
Qrob_T0120430.2
Qrob_T0120590.2
Qrob_T0120630.2
Qrob_T0120660.2
Qrob_T0120670.2
Qrob_T0120680.2
Qrob_T0120690.2
Qrob_T0121050.2
Qrob_T0121080.2
Qrob_T0121110.2
Qrob_T0121140.2
Qrob_T0121170.2
Qrob_T0121180.2
Qrob_T0121230.2
Qrob_T0121240.2
Qrob_T0121260.2
Qrob_T0121280.2
Qrob_T0121290.2
Qrob_T0121310.2
Qrob_T0121320.2
Qrob_T0121330.2
Qrob_T0121340.2
Qrob_T0121350.2
Qrob_T0121360.2
Qrob_T0121370.2
Qrob_T0121660.2
Qrob_T0121680.2
Qrob_T0121690.2
Qrob_T0121700.2
Qrob_T0121710.2
Qrob_T0121720.2
Qrob_T0121730.2
Qrob_T0121740.2
Qrob_T0121770.2
Qrob_T0121790.2
Qrob_T0121800.2
Qrob_T0121810.2
Qrob_T0121860.2
Qrob_T0122000.2
Qrob_T0122010.2
Qrob_T0122030.2
Qrob_T0122040.2
Qrob_T0122070.2
Qrob_T0122270.2
Qrob_T0122280.2
Qrob_T0122400.2
Qrob_T0122430.2
Qrob_T0122450.2
Qrob_T0122470.2
Qrob_T0122480.2
Qrob_T0122490.2
Qrob_T0122510.2
Qrob_T0122520.2
Qrob_T0122550.2
Qrob_T0122570.2
Qrob_T0122660.2
Qrob_T0122670.2
Qrob_T0122760.2
Qrob_T0122940.2
Qrob_T0122950.2
Qrob_T0122980.2
Qrob_T0123080.2
Qrob_T0123100.2
Qrob_T0123120.2
Qrob_T0123140.2
Qrob_T0123150.2
Qrob_T0123230.2
Qrob_T0123280.2
Qrob_T0123630.2
Qrob_T0123720.2
Qrob_T0123730.2
Qrob_T0123740.2
Qrob_T0123750.2
Qrob_T0124030.2
Qrob_T0124060.2
Qrob_T0124250.2
Qrob_T0124280.2
Qrob_T0124920.2
Qrob_T0124930.2
Qrob_T0125010.2
Qrob_T0125040.2
Qrob_T0125050.2
Qrob_T0125060.2
Qrob_T0125070.2
Qrob_T0125240.2
Qrob_T0125530.2
Qrob_T0125540.2
Qrob_T0125550.2
Qrob_T0125570.2
Qrob_T0125580.2
Qrob_T0125650.2
Qrob_T0125680.2
Qrob_T0125720.2
Qrob_T0125810.2
Qrob_T0126200.2
Qrob_T0126220.2
Qrob_T0126240.2
Qrob_T0126260.2
Qrob_T0126270.2
Qrob_T0126280.2
Qrob_T0126290.2
Qrob_T0126300.2
Qrob_T0126450.2
Qrob_T0126470.2
Qrob_T0126480.2
Qrob_T0126590.2
Qrob_T0126600.2
Qrob_T0126690.2
Qrob_T0126780.2
Qrob_T0126930.2
Qrob_T0127020.2
Qrob_T0127030.2
Qrob_T0127050.2
Qrob_T0127060.2
Qrob_T0127070.2
Qrob_T0127090.2
Qrob_T0127100.2
Qrob_T0127110.2
Qrob_T0127560.2
Qrob_T0127570.2
Qrob_T0127660.2
Qrob_T0127730.2
Qrob_T0127820.2
Qrob_T0127850.2
Qrob_T0127950.2
Qrob_T0128380.2
Qrob_T0128390.2
Qrob_T0128400.2
Qrob_T0128630.2
Qrob_T0128700.2
Qrob_T0128810.2
Qrob_T0128830.2
Qrob_T0128910.2
Qrob_T0128950.2
Qrob_T0129360.2
Qrob_T0129650.2
Qrob_T0129700.2
Qrob_T0129710.2
Qrob_T0129720.2
Qrob_T0129730.2
Qrob_T0129740.2
Qrob_T0130440.2
Qrob_T0130450.2
Qrob_T0130470.2
Qrob_T0130570.2
Qrob_T0130610.2
Qrob_T0130650.2
Qrob_T0130820.2
Qrob_T0130870.2
Qrob_T0130880.2
Qrob_T0130910.2
Qrob_T0130930.2
Qrob_T0130950.2
Qrob_T0130960.2
Qrob_T0130970.2
Qrob_T0131010.2
Qrob_T0131090.2
Qrob_T0131130.2
Qrob_T0131210.2
Qrob_T0131220.2
Qrob_T0131230.2
Qrob_T0131310.2
Qrob_T0131320.2
Qrob_T0131430.2
Qrob_T0131460.2
Qrob_T0131490.2
Qrob_T0131500.2
Qrob_T0131530.2
Qrob_T0131580.2
Qrob_T0131760.2
Qrob_T0131780.2
Qrob_T0132020.2
Qrob_T0132040.2
Qrob_T0132110.2
Qrob_T0132270.2
Qrob_T0132280.2
Qrob_T0132290.2
Qrob_T0132340.2
Qrob_T0132550.2
Qrob_T0132560.2
Qrob_T0132570.2
Qrob_T0132610.2
Qrob_T0132620.2
Qrob_T0132640.2
Qrob_T0132670.2
Qrob_T0132690.2
Qrob_T0132710.2
Qrob_T0132730.2
Qrob_T0132740.2
Qrob_T0133190.2
Qrob_T0133660.2
Qrob_T0133680.2
Qrob_T0133710.2
Qrob_T0133720.2
Qrob_T0133820.2
Qrob_T0133830.2
Qrob_T0134150.2
Qrob_T0134230.2
Qrob_T0134240.2
Qrob_T0134390.2
Qrob_T0134750.2
Qrob_T0134790.2
Qrob_T0134800.2
Qrob_T0134810.2
Qrob_T0134830.2
Qrob_T0134870.2
Qrob_T0135060.2
Qrob_T0135130.2
Qrob_T0135160.2
Qrob_T0135170.2
Qrob_T0135280.2
Qrob_T0135310.2
Qrob_T0135330.2
Qrob_T0135340.2
Qrob_T0135350.2
Qrob_T0135360.2
Qrob_T0135370.2
Qrob_T0135400.2
Qrob_T0135410.2
Qrob_T0135430.2
Qrob_T0135440.2
Qrob_T0135450.2
Qrob_T0135460.2
Qrob_T0135740.2
Qrob_T0135760.2
Qrob_T0135790.2
Qrob_T0135840.2
Qrob_T0135850.2
Qrob_T0135860.2
Qrob_T0136070.2
Qrob_T0136080.2
Qrob_T0136220.2
Qrob_T0136280.2
Qrob_T0136300.2
Qrob_T0136340.2
Qrob_T0136400.2
Qrob_T0136420.2
Qrob_T0136470.2
Qrob_T0136620.2
Qrob_T0136850.2
Qrob_T0136860.2
Qrob_T0136890.2
Qrob_T0137170.2
Qrob_T0137180.2
Qrob_T0137220.2
Qrob_T0137230.2
Qrob_T0137290.2
Qrob_T0137390.2
Qrob_T0137410.2
Qrob_T0137420.2
Qrob_T0137470.2
Qrob_T0137640.2
Qrob_T0137700.2
Qrob_T0137750.2
Qrob_T0137760.2
Qrob_T0138610.2
Qrob_T0138620.2
Qrob_T0138630.2
Qrob_T0138660.2
Qrob_T0138730.2
Qrob_T0138890.2
Qrob_T0138980.2
Qrob_T0138990.2
Qrob_T0139140.2
Qrob_T0139430.2
Qrob_T0139440.2
Qrob_T0139470.2
Qrob_T0139480.2
Qrob_T0139490.2
Qrob_T0139530.2
Qrob_T0139540.2
Qrob_T0139600.2
Qrob_T0139610.2
Qrob_T0139750.2
Qrob_T0139860.2
Qrob_T0139870.2
Qrob_T0139880.2
Qrob_T0139890.2
Qrob_T0139900.2
Qrob_T0139910.2
Qrob_T0139950.2
Qrob_T0139960.2
Qrob_T0139970.2
Qrob_T0139980.2
Qrob_T0140000.2
Qrob_T0140050.2
Qrob_T0140090.2
Qrob_T0140110.2
Qrob_T0140120.2
Qrob_T0140140.2
Qrob_T0140940.2
Qrob_T0140950.2
Qrob_T0140980.2
Qrob_T0141000.2
Qrob_T0141110.2
Qrob_T0141130.2
Qrob_T0141420.2
Qrob_T0141470.2
Qrob_T0141520.2
Qrob_T0141630.2
Qrob_T0141800.2
Qrob_T0141990.2
Qrob_T0142010.2
Qrob_T0142030.2
Qrob_T0142050.2
Qrob_T0142110.2
Qrob_T0142660.2
Qrob_T0142680.2
Qrob_T0142690.2
Qrob_T0142810.2
Qrob_T0142820.2
Qrob_T0142830.2
Qrob_T0143300.2
Qrob_T0143310.2
Qrob_T0144220.2
Qrob_T0144380.2
Qrob_T0144470.2
Qrob_T0144490.2
Qrob_T0144510.2
Qrob_T0144580.2
Qrob_T0144860.2
Qrob_T0145250.2
Qrob_T0145640.2
Qrob_T0146150.2
Qrob_T0146490.2
Qrob_T0146500.2
Qrob_T0146510.2
Qrob_T0146520.2
Qrob_T0146530.2
Qrob_T0146540.2
Qrob_T0146550.2
Qrob_T0146560.2
Qrob_T0146570.2
Qrob_T0147070.2
Qrob_T0147190.2
Qrob_T0147200.2
Qrob_T0147220.2
Qrob_T0147230.2
Qrob_T0147490.2
Qrob_T0147550.2
Qrob_T0147590.2
Qrob_T0147670.2
Qrob_T0147710.2
Qrob_T0147720.2
Qrob_T0147730.2
Qrob_T0147850.2
Qrob_T0148850.2
Qrob_T0148860.2
Qrob_T0149100.2
Qrob_T0149130.2
Qrob_T0149150.2
Qrob_T0149160.2
Qrob_T0149480.2
Qrob_T0149610.2
Qrob_T0149620.2
Qrob_T0149640.2
Qrob_T0149750.2
Qrob_T0149800.2
Qrob_T0150770.2
Qrob_T0150880.2
Qrob_T0151060.2
Qrob_T0151070.2
Qrob_T0151130.2
Qrob_T0151220.2
Qrob_T0151230.2
Qrob_T0151270.2
Qrob_T0151280.2
Qrob_T0151470.2
Qrob_T0151640.2
Qrob_T0151650.2
Qrob_T0151670.2
Qrob_T0152140.2
Qrob_T0152220.2
Qrob_T0152230.2
Qrob_T0152260.2
Qrob_T0152360.2
Qrob_T0152380.2
Qrob_T0152500.2
Qrob_T0152530.2
Qrob_T0152660.2
Qrob_T0152670.2
Qrob_T0152690.2
Qrob_T0152700.2
Qrob_T0152720.2
Qrob_T0152730.2
Qrob_T0152740.2
Qrob_T0152750.2
Qrob_T0152990.2
Qrob_T0153000.2
Qrob_T0153020.2
Qrob_T0153120.2
Qrob_T0153150.2
Qrob_T0153230.2
Qrob_T0153260.2
Qrob_T0153530.2
Qrob_T0153550.2
Qrob_T0153590.2
Qrob_T0153640.2
Qrob_T0153650.2
Qrob_T0153800.2
Qrob_T0153880.2
Qrob_T0153890.2
Qrob_T0153900.2
Qrob_T0153910.2
Qrob_T0154200.2
Qrob_T0154250.2
Qrob_T0154260.2
Qrob_T0154290.2
Qrob_T0154310.2
Qrob_T0155210.2
Qrob_T0155220.2
Qrob_T0155300.2
Qrob_T0155530.2
Qrob_T0155550.2
Qrob_T0155570.2
Qrob_T0155650.2
Qrob_T0155670.2
Qrob_T0155750.2
Qrob_T0155770.2
Qrob_T0155900.2
Qrob_T0155950.2
Qrob_T0156040.2
Qrob_T0156050.2
Qrob_T0156060.2
Qrob_T0156070.2
Qrob_T0156090.2
Qrob_T0156250.2
Qrob_T0156270.2
Qrob_T0156340.2
Qrob_T0156360.2
Qrob_T0156370.2
Qrob_T0156390.2
Qrob_T0156400.2
Qrob_T0156420.2
Qrob_T0156500.2
Qrob_T0156510.2
Qrob_T0156610.2
Qrob_T0156620.2
Qrob_T0157030.2
Qrob_T0157130.2
Qrob_T0157220.2
Qrob_T0157230.2
Qrob_T0157390.2
Qrob_T0157570.2
Qrob_T0157580.2
Qrob_T0157590.2
Qrob_T0157650.2
Qrob_T0158040.2
Qrob_T0158100.2
Qrob_T0158200.2
Qrob_T0158400.2
Qrob_T0158410.2
Qrob_T0158420.2
Qrob_T0159490.2
Qrob_T0159510.2
Qrob_T0159560.2
Qrob_T0159580.2
Qrob_T0159600.2
Qrob_T0159610.2
Qrob_T0159630.2
Qrob_T0159640.2
Qrob_T0159650.2
Qrob_T0159660.2
Qrob_T0159700.2
Qrob_T0159850.2
Qrob_T0159880.2
Qrob_T0160200.2
Qrob_T0160240.2
Qrob_T0160300.2
Qrob_T0160310.2
Qrob_T0160320.2
Qrob_T0160330.2
Qrob_T0160360.2
Qrob_T0160680.2
Qrob_T0160730.2
Qrob_T0160750.2
Qrob_T0160790.2
Qrob_T0160820.2
Qrob_T0160910.2
Qrob_T0161160.2
Qrob_T0161170.2
Qrob_T0161240.2
Qrob_T0161340.2
Qrob_T0161420.2
Qrob_T0161430.2
Qrob_T0161900.2
Qrob_T0161910.2
Qrob_T0161940.2
Qrob_T0161950.2
Qrob_T0161970.2
Qrob_T0162040.2
Qrob_T0162060.2
Qrob_T0162670.2
Qrob_T0162690.2
Qrob_T0162880.2
Qrob_T0162900.2
Qrob_T0162910.2
Qrob_T0162920.2
Qrob_T0162950.2
Qrob_T0163040.2
Qrob_T0163720.2
Qrob_T0163740.2
Qrob_T0163760.2
Qrob_T0163790.2
Qrob_T0163820.2
Qrob_T0163920.2
Qrob_T0163960.2
Qrob_T0163970.2
Qrob_T0164330.2
Qrob_T0164340.2
Qrob_T0164350.2
Qrob_T0164360.2
Qrob_T0164370.2
Qrob_T0164380.2
Qrob_T0164850.2
Qrob_T0164870.2
Qrob_T0164910.2
Qrob_T0165510.2
Qrob_T0165590.2
Qrob_T0165930.2
Qrob_T0166130.2
Qrob_T0166140.2
Qrob_T0166150.2
Qrob_T0166640.2
Qrob_T0166650.2
Qrob_T0166670.2
Qrob_T0166740.2
Qrob_T0166750.2
Qrob_T0166980.2
Qrob_T0166990.2
Qrob_T0167050.2
Qrob_T0167770.2
Qrob_T0167790.2
Qrob_T0167880.2
Qrob_T0167890.2
Qrob_T0167950.2
Qrob_T0167960.2
Qrob_T0167970.2
Qrob_T0167980.2
Qrob_T0167990.2
Qrob_T0168010.2
Qrob_T0168020.2
Qrob_T0168050.2
Qrob_T0168150.2
Qrob_T0168190.2
Qrob_T0168200.2
Qrob_T0168220.2
Qrob_T0168390.2
Qrob_T0168400.2
Qrob_T0168510.2
Qrob_T0169310.2
Qrob_T0169320.2
Qrob_T0169830.2
Qrob_T0169840.2
Qrob_T0169870.2
Qrob_T0169900.2
Qrob_T0170120.2
Qrob_T0170130.2
Qrob_T0170140.2
Qrob_T0170330.2
Qrob_T0170430.2
Qrob_T0170560.2
Qrob_T0170570.2
Qrob_T0170580.2
Qrob_T0170590.2
Qrob_T0170620.2
Qrob_T0171010.2
Qrob_T0171110.2
Qrob_T0171120.2
Qrob_T0171140.2
Qrob_T0171150.2
Qrob_T0171170.2
Qrob_T0171250.2
Qrob_T0171260.2
Qrob_T0171460.2
Qrob_T0171470.2
Qrob_T0171500.2
Qrob_T0171510.2
Qrob_T0171520.2
Qrob_T0171530.2
Qrob_T0171540.2
Qrob_T0171670.2
Qrob_T0171740.2
Qrob_T0172180.2
Qrob_T0172590.2
Qrob_T0172720.2
Qrob_T0172780.2
Qrob_T0172840.2
Qrob_T0172910.2
Qrob_T0173010.2
Qrob_T0173020.2
Qrob_T0173030.2
Qrob_T0173040.2
Qrob_T0173060.2
Qrob_T0173070.2
Qrob_T0173090.2
Qrob_T0173110.2
Qrob_T0173140.2
Qrob_T0173930.2
Qrob_T0173940.2
Qrob_T0173950.2
Qrob_T0173970.2
Qrob_T0173980.2
Qrob_T0173990.2
Qrob_T0174030.2
Qrob_T0174260.2
Qrob_T0174290.2
Qrob_T0174360.2
Qrob_T0174390.2
Qrob_T0174450.2
Qrob_T0174460.2
Qrob_T0174500.2
Qrob_T0174510.2
Qrob_T0175120.2
Qrob_T0175130.2
Qrob_T0175140.2
[truncated: 5,823 more rows]
