# Supplementary material for: Oak genome reveals facets of long lifespan
Source: Nat Plants. 2018 Jun 18;4(7):440–52. doi: 10.1038/s41477-018-0172-3 (PMC6086335; doi:10.1038/s41477-018-0172-3)
Supplement: Supplementary file 7 — Classification of NB-LRR-related genes. [file 41477_2018_172_MOESM7_ESM.xlsx]

## Sheet: NB-LRR related genes
Oak gene model ID	oak Protein ID	NB-LRR category	Full name with Annotation and orthoMCL orthogroup	pseudomolecule (1-12) or unassigned (UA)	Gene start #on haplome pseudo molecule (PM1N)	Gene end	OrthoMCL orthogroup ID	Expanded/contracted (oak vs. other species, 1% threshold)	Tandem duplication (TDG, LDG, SG)
Qrob_T0709710.2	Qrob_P0709710.2	CC	Qrob_P0709710.2_CC	Qrob_H2.3_Sc0000758	71405	70581	class28885:	NA	TDG
Qrob_T0103630.2	Qrob_P0103630.2	CC	Qrob_P0103630.2_CC	Qrob_H2.3_Sc0000110	770464	770937	class22068:	NA	TDG
Qrob_T0157360.2	Qrob_P0157360.2	CC	Qrob_P0157360.2_CC	Chr9	3715000	3715725	NA	NA	TDG
Qrob_T0302050.2	Qrob_P0302050.2	CC	Qrob_P0302050.2_CC	Chr7	737468	737851	class19447:	NA	TDG
Qrob_T0114600.2	Qrob_P0114600.2	CC	Qrob_P0114600.2_CC	Chr5	20209154	20207804	class22068:	NA	LDG
Qrob_T0276410.2	Qrob_P0276410.2	CC	Qrob_P0276410.2_CC	Chr9	4158160	4157376	NA	NA	LDG
Qrob_T0144120.2	Qrob_P0144120.2	CC	Qrob_P0144120.2_CC	Chr12	1205200	1204455	NA	NA	TDG
Qrob_T0180360.2	Qrob_P0180360.2	CC	Qrob_P0180360.2_CC	Chr3	22681543	22681963	class19447:	NA	TDG
Qrob_T0486580.2	Qrob_P0486580.2	CC	Qrob_P0486580.2_CC_c5011	Chr9	408692	407593	class5011:	expanded	TDG
Qrob_T0322290.2	Qrob_P0322290.2	CC	Qrob_P0322290.2_CC	Qrob_H2.3_Sc0000907	48583	49248	class22068:	NA	TDG
Qrob_T0346860.2	Qrob_P0346860.2	CC	Qrob_P0346860.2_CC_c1004	Chr6	4499615	4497211	class1004:	expanded	TDG
Qrob_T0108820.2	Qrob_P0108820.2	CC	Qrob_P0108820.2_CC	Chr4	16333872	16335047	NA	NA	TDG
Qrob_T0115060.2	Qrob_P0115060.2	CC	Qrob_P0115060.2_CC_c5011	Chr4	44241848	44240494	class5011:	expanded	LDG
Qrob_T0036640.2	Qrob_P0036640.2	CC-LRR	Qrob_P0036640.2_CC-LRR_c1004	Qrob_H2.3_Sc0000725	232085	235436	class1004:	expanded	LDG
Qrob_T0682450.2	Qrob_P0682450.2	CC-LRR	Qrob_P0682450.2_CC-LRR_c1004	Chr1	30006356	30009137	class1004:	expanded	TDG
Qrob_T0524190.2	Qrob_P0524190.2	CC-LRR	Qrob_P0524190.2_CC-LRR_c1004	Chr6	4587987	4585258	class1004:	expanded	TDG
Qrob_T0048160.2	Qrob_P0048160.2	CC-NB	Qrob_P0048160.2_CC-NB_c1031	Qrob_H2.3_Sc0000417	308229	306724	class1031:	expanded	TDG
Qrob_T0596350.2	Qrob_P0596350.2	CC-NB	Qrob_P0596350.2_CC-NB	Chr8	43173703	43172192	NA	NA	TDG
Qrob_T0625400.2	Qrob_P0625400.2	CC-NB	Qrob_P0625400.2_CC-NB_c1031	Chr8	3463509	3464897	class1031:	expanded	LDG
Qrob_T0175630.2	Qrob_P0175630.2	CC-NB	Qrob_P0175630.2_CC-NB	Chr9	40237935	40236862	class28759:	NA	TDG
Qrob_T0048140.2	Qrob_P0048140.2	CC-NB	Qrob_P0048140.2_CC-NB_c1031	Qrob_H2.3_Sc0000417	318527	316914	class1031:	expanded	TDG
Qrob_T0011310.2	Qrob_P0011310.2	CC-NB	Qrob_P0011310.2_CC-NB_c1269	Chr11	34845115	34848130	class1269:	expanded	TDG
Qrob_T0659850.2	Qrob_P0659850.2	CC-NB	Qrob_P0659850.2_CC-NB	Chr1	52606733	52607605	NA	NA	TDG
Qrob_T0087190.2	Qrob_P0087190.2	CC-NB	Qrob_P0087190.2_CC-NB_c1004	Chr4	8896000	8894740	class1004:	expanded	TDG
Qrob_T0048200.2	Qrob_P0048200.2	CC-NB	Qrob_P0048200.2_CC-NB_c1031	Qrob_H2.3_Sc0000417	294570	291666	class1031:	expanded	TDG
Qrob_T0103900.2	Qrob_P0103900.2	CC-NB	Qrob_P0103900.2_CC-NB_c1084	Qrob_H2.3_Sc0000110	1181233	1182993	class1084:	expanded	LDG
Qrob_T0103650.2	Qrob_P0103650.2	CC-NB	Qrob_P0103650.2_CC-NB_c1084	Qrob_H2.3_Sc0000110	781619	783762	class1084:	expanded	TDG
Qrob_T0048060.2	Qrob_P0048060.2	CC-NB	Qrob_P0048060.2_CC-NB_c1031	Qrob_H2.3_Sc0000417	455869	454363	class1031:	expanded	TDG
Qrob_T0575790.2	Qrob_P0575790.2	CC-NB	Qrob_P0575790.2_CC-NB_c1004	Chr10	40636821	40632769	class1004:	expanded	TDG
Qrob_T0157330.2	Qrob_P0157330.2	CC-NB	Qrob_P0157330.2_CC-NB_c1031	Chr9	3662055	3663448	class1031:	expanded	TDG
Qrob_T0133690.2	Qrob_P0133690.2	CC-NB	Qrob_P0133690.2_CC-NB	Chr10	21113126	21111930	class28746:	NA	LDG
Qrob_T0391100.2	Qrob_P0391100.2	CC-NB	Qrob_P0391100.2_CC-NB_c1004	Chr4	24691214	24687988	class1004:	expanded	TDG
Qrob_T0145430.2	Qrob_P0145430.2	CC-NB	Qrob_P0145430.2_CC-NB	Chr7	3401993	3402874	NA	NA	TDG
Qrob_T0302030.2	Qrob_P0302030.2	CC-NB	Qrob_P0302030.2_CC-NB_c1004	Chr7	766411	767460	class1004:	expanded	TDG
Qrob_T0742550.2	Qrob_P0742550.2	CC-NB	Qrob_P0742550.2_CC-NB_c1031	Chr2	100183560	100181747	class1031:	expanded	TDG
Qrob_T0175610.2	Qrob_P0175610.2	CC-NB	Qrob_P0175610.2_CC-NB	Chr9	40294100	40293047	class28759:	NA	TDG
Qrob_T0087210.2	Qrob_P0087210.2	CC-NB	Qrob_P0087210.2_CC-NB_c1004	Chr4	8966153	8962943	class1004:	expanded	TDG
Qrob_T0575800.2	Qrob_P0575800.2	CC-NB	Qrob_P0575800.2_CC-NB_c1004	Chr10	40622997	40621954	class1004:	expanded	TDG
Qrob_T0486620.2	Qrob_P0486620.2	CC-NB	Qrob_P0486620.2_CC-NB_c5011	Chr9	584290	582964	class5011:	expanded	TDG
Qrob_T0688210.2	Qrob_P0688210.2	CC-NB	Qrob_P0688210.2_CC-NB_c1004	Chr3	45376495	45378186	class1004:	expanded	TDG
Qrob_T0360180.2	Qrob_P0360180.2	CC-NB	Qrob_P0360180.2_CC-NB_c1084	Chr3	12418392	12415435	class1084:	expanded	LDG
Qrob_T0042310.2	Qrob_P0042310.2	CC-NB	Qrob_P0042310.2_CC-NB	Chr4	2706345	2705386	NA	NA	LDG
Qrob_T0573710.2	Qrob_P0573710.2	CC-NB	Qrob_P0573710.2_CC-NB_c1004	Chr10	50083115	50081541	class1004:	expanded	TDG
Qrob_T0667610.2	Qrob_P0667610.2	CC-NB	Qrob_P0667610.2_CC-NB	Qrob_H2.3_Sc0000742	203971	202913	NA	NA	LDG
Qrob_T0285110.2	Qrob_P0285110.2	CC-NB	Qrob_P0285110.2_CC-NB_c1004	Chr11	39451764	39450063	class1004:	expanded	TDG
Qrob_T0709600.2	Qrob_P0709600.2	CC-NB	Qrob_P0709600.2_CC-NB	Qrob_H2.3_Sc0000758	177770	176928	class28885:	NA	TDG
Qrob_T0103750.2	Qrob_P0103750.2	CC-NB	Qrob_P0103750.2_CC-NB_c1084	Qrob_H2.3_Sc0000110	888162	892898	class1084:	expanded	TDG
Qrob_T0514870.2	Qrob_P0514870.2	CC-NB	Qrob_P0514870.2_CC-NB_c1084	Qrob_H2.3_Sc0000668	303055	304970	class1084:	expanded	TDG
Qrob_T0087170.2	Qrob_P0087170.2	CC-NB	Qrob_P0087170.2_CC-NB_c1004	Chr4	8885301	8883789	class1004:	expanded	TDG
Qrob_T0341220.2	Qrob_P0341220.2	CC-NB	Qrob_P0341220.2_CC-NB_c1084	Qrob_H2.3_Sc0000221	870003	868525	class1084:	expanded	TDG
Qrob_T0285140.2	Qrob_P0285140.2	CC-NB	Qrob_P0285140.2_CC-NB_c1004	Chr11	39478240	39476981	class1004:	expanded	TDG
Qrob_T0139320.2	Qrob_P0139320.2	CC-NB	Qrob_P0139320.2_CC-NB_c1004	Chr2	30443608	30440849	class1004:	expanded	TDG
Qrob_T0563510.2	Qrob_P0563510.2	CC-NB	Qrob_P0563510.2_CC-NB_c1084	Chr5	15629603	15628365	class1084:	expanded	TDG
Qrob_T0341240.2	Qrob_P0341240.2	CC-NB	Qrob_P0341240.2_CC-NB_c1084	Qrob_H2.3_Sc0000221	849988	847096	class1084:	expanded	TDG
Qrob_T0032000.2	Qrob_P0032000.2	CC-NB	Qrob_P0032000.2_CC-NB_c1004	Chr4	31124156	31119977	class1004:	expanded	TDG
Qrob_T0175660.2	Qrob_P0175660.2	CC-NB	Qrob_P0175660.2_CC-NB	Chr9	40200300	40194169	class1057:	NA	TDG
Qrob_T0180580.2	Qrob_P0180580.2	CC-NB	Qrob_P0180580.2_CC-NB_c1004	Chr7	5165013	5166863	class1004:	expanded	LDG
Qrob_T0454540.2	Qrob_P0454540.2	CC-NB	Qrob_P0454540.2_CC-NB_c1084	Chr3	23996287	23992598	class1084:	expanded	TDG
Qrob_T0011280.2	Qrob_P0011280.2	CC-NB	Qrob_P0011280.2_CC-NB_c1269	Chr11	34828876	34831782	class1269:	expanded	TDG
Qrob_T0514740.2	Qrob_P0514740.2	CC-NB	Qrob_P0514740.2_CC-NB	Qrob_H2.3_Sc0000668	48942	50184	NA	NA	LDG
Qrob_T0050150.2	Qrob_P0050150.2	CC-NB-LRR	Qrob_P0050150.2_CC-NB-LRR_c1004	Chr10	33107817	33110232	class1004:	expanded	LDG
Qrob_T0252350.2	Qrob_P0252350.2	CC-NB-LRR	Qrob_P0252350.2_CC-NB-LRR_c1031	Chr1	17882336	17879521	class1031:	expanded	TDG
Qrob_T0739090.2	Qrob_P0739090.2	CC-NB-LRR	Qrob_P0739090.2_CC-NB-LRR_c1031	Qrob_H2.3_Sc0000885	54454	51561	class1031:	expanded	TDG
Qrob_T0252290.2	Qrob_P0252290.2	CC-NB-LRR	Qrob_P0252290.2_CC-NB-LRR_c1031	Chr1	17989696	17986868	class1031:	expanded	TDG
Qrob_T0225720.2	Qrob_P0225720.2	CC-NB-LRR	Qrob_P0225720.2_CC-NB-LRR_c1004	Chr5	63824484	63828614	class1004:	expanded	TDG
Qrob_T0048050.2	Qrob_P0048050.2	CC-NB-LRR	Qrob_P0048050.2_CC-NB-LRR_c1031	Qrob_H2.3_Sc0000417	465376	462519	class1031:	expanded	TDG
Qrob_T0622080.2	Qrob_P0622080.2	CC-NB-LRR	Qrob_P0622080.2_CC-NB-LRR_c1540	Chr5	2167594	2164000	class1540:	expanded	LDG
Qrob_T0549800.2	Qrob_P0549800.2	CC-NB-LRR	Qrob_P0549800.2_CC-NB-LRR_c1004	Chr1	45666073	45668380	class1004:	expanded	TDG
Qrob_T0252360.2	Qrob_P0252360.2	CC-NB-LRR	Qrob_P0252360.2_CC-NB-LRR_c1031	Chr1	17861428	17858600	class1031:	expanded	TDG
Qrob_T0095510.2	Qrob_P0095510.2	CC-NB-LRR	Qrob_P0095510.2_CC-NB-LRR_c1004	Chr7	20835145	20831015	class1004:	expanded	TDG
Qrob_T0486600.2	Qrob_P0486600.2	CC-NB-LRR	Qrob_P0486600.2_CC-NB-LRR_c5011	Chr9	569651	572121	class5011:	expanded	TDG
Qrob_T0137800.2	Qrob_P0137800.2	CC-NB-LRR	Qrob_P0137800.2_CC-NB-LRR_c1031	Chr8	2731841	2728994	class1031:	expanded	TDG
Qrob_T0095430.2	Qrob_P0095430.2	CC-NB-LRR	Qrob_P0095430.2_CC-NB-LRR_c1084	Chr8	39000983	38997938	class1084:	expanded	LDG
Qrob_T0313310.2	Qrob_P0313310.2	CC-NB-LRR	Qrob_P0313310.2_CC-NB-LRR_c1031	Chr7	24031173	24033262	class1031:	expanded	TDG
Qrob_T0341250.2	Qrob_P0341250.2	CC-NB-LRR	Qrob_P0341250.2_CC-NB-LRR_c1084	Qrob_H2.3_Sc0000221	822417	819490	class1084:	expanded	TDG
Qrob_T0312560.2	Qrob_P0312560.2	CC-NB-LRR	Qrob_P0312560.2_CC-NB-LRR_c1004	Chr2	30817256	30821054	class1004:	expanded	TDG
Qrob_T0308170.2	Qrob_P0308170.2	CC-NB-LRR	Qrob_P0308170.2_CC-NB-LRR_c1004	Chr4	41651762	41655944	class1004:	expanded	TDG
Qrob_T0501480.2	Qrob_P0501480.2	CC-NB-LRR	Qrob_P0501480.2_CC-NB-LRR_c1004	Chr9	39974124	39970939	class1004:	expanded	LDG
Qrob_T0247090.2	Qrob_P0247090.2	CC-NB-LRR	Qrob_P0247090.2_CC-NB-LRR_c1084	Chr6	10455912	10451872	class1084:	expanded	LDG
Qrob_T0225730.2	Qrob_P0225730.2	CC-NB-LRR	Qrob_P0225730.2_CC-NB-LRR_c1004	Chr5	63835768	63839838	class1004:	expanded	TDG
Qrob_T0373150.2	Qrob_P0373150.2	CC-NB-LRR	Qrob_P0373150.2_CC-NB-LRR_c1004	Chr11	21896620	21903119	class1004:	expanded	TDG
Qrob_T0234200.2	Qrob_P0234200.2	CC-NB-LRR	Qrob_P0234200.2_CC-NB-LRR_c1004	Qrob_H2.3_Sc0000522	250482	246649	class1004:	expanded	TDG
Qrob_T0048010.2	Qrob_P0048010.2	CC-NB-LRR	Qrob_P0048010.2_CC-NB-LRR_c1031	Qrob_H2.3_Sc0000417	512848	510031	class1031:	expanded	TDG
Qrob_T0137880.2	Qrob_P0137880.2	CC-NB-LRR	Qrob_P0137880.2_CC-NB-LRR_c1031	Chr8	2561010	2558886	class1031:	expanded	TDG
Qrob_T0115040.2	Qrob_P0115040.2	CC-NB-LRR	Qrob_P0115040.2_CC-NB-LRR_c5011	Chr4	44404092	44406584	class5011:	expanded	TDG
Qrob_T0739080.2	Qrob_P0739080.2	CC-NB-LRR	Qrob_P0739080.2_CC-NB-LRR_c1031	Qrob_H2.3_Sc0000885	44448	41607	class1031:	expanded	TDG
Qrob_T0137780.2	Qrob_P0137780.2	CC-NB-LRR	Qrob_P0137780.2_CC-NB-LRR_c1031	Chr8	2772783	2770108	class1031:	expanded	TDG
Qrob_T0549710.2	Qrob_P0549710.2	CC-NB-LRR	Qrob_P0549710.2_CC-NB-LRR_c1004	Chr1	45530755	45534454	class1004:	expanded	TDG
Qrob_T0373130.2	Qrob_P0373130.2	CC-NB-LRR	Qrob_P0373130.2_CC-NB-LRR_c1004	Chr11	21877410	21883974	class1004:	expanded	TDG
Qrob_T0272920.2	Qrob_P0272920.2	CC-NB-LRR	Qrob_P0272920.2_CC-NB-LRR_c1004	Chr2	6334203	6337553	class1004:	expanded	LDG
Qrob_T0151350.2	Qrob_P0151350.2	CC-NB-LRR	Qrob_P0151350.2_CC-NB-LRR_c1004	Chr10	6373275	6375386	class1004:	expanded	TDG
Qrob_T0409430.2	Qrob_P0409430.2	CC-NB-LRR	Qrob_P0409430.2_CC-NB-LRR_c1004	Chr11	10113019	10116042	class1004:	expanded	TDG
Qrob_T0139190.2	Qrob_P0139190.2	CC-NB-LRR	Qrob_P0139190.2_CC-NB-LRR_c1004	Chr2	30136426	30132803	class1004:	expanded	TDG
Qrob_T0549770.2	Qrob_P0549770.2	CC-NB-LRR	Qrob_P0549770.2_CC-NB-LRR_c1004	Chr1	45600268	45604260	class1004:	expanded	TDG
Qrob_T0048210.2	Qrob_P0048210.2	CC-NB-LRR	Qrob_P0048210.2_CC-NB-LRR_c1031	Qrob_H2.3_Sc0000417	287442	284614	class1031:	expanded	TDG
Qrob_T0137790.2	Qrob_P0137790.2	CC-NB-LRR	Qrob_P0137790.2_CC-NB-LRR_c1031	Chr8	2746528	2743690	class1031:	expanded	TDG
Qrob_T0048300.2	Qrob_P0048300.2	CC-NB-LRR	Qrob_P0048300.2_CC-NB-LRR_c1031	Qrob_H2.3_Sc0000417	199147	196319	class1031:	expanded	TDG
Qrob_T0137840.2	Qrob_P0137840.2	CC-NB-LRR	Qrob_P0137840.2_CC-NB-LRR_c1031	Chr8	2681220	2678537	class1031:	expanded	TDG
Qrob_T0137860.2	Qrob_P0137860.2	CC-NB-LRR	Qrob_P0137860.2_CC-NB-LRR_c1031	Chr8	2651548	2648734	class1031:	expanded	TDG
Qrob_T0155260.2	Qrob_P0155260.2	CC-NB-LRR	Qrob_P0155260.2_CC-NB-LRR_c1004	Qrob_H2.3_Sc0000165	863700	861637	class1004:	expanded	TDG
Qrob_T0048100.2	Qrob_P0048100.2	CC-NB-LRR	Qrob_P0048100.2_CC-NB-LRR_c1031	Qrob_H2.3_Sc0000417	428763	425952	class1031:	expanded	TDG
Qrob_T0709650.2	Qrob_P0709650.2	CC-NB-LRR	Qrob_P0709650.2_CC-NB-LRR_c1004	Qrob_H2.3_Sc0000758	132973	130706	class1004:	expanded	TDG
Qrob_T0038530.2	Qrob_P0038530.2	CC-NB-LRR	Qrob_P0038530.2_CC-NB-LRR_c1004	Chr4	4111689	4115896	class1004:	expanded	TDG
Qrob_T0492650.2	Qrob_P0492650.2	CC-NB-LRR	Qrob_P0492650.2_CC-NB-LRR_c1084	Chr12	2642476	2639505	class1084:	expanded	LDG
Qrob_T0709640.2	Qrob_P0709640.2	CC-NB-LRR	Qrob_P0709640.2_CC-NB-LRR_c1004	Qrob_H2.3_Sc0000758	154088	151066	class1004:	expanded	TDG
Qrob_T0603630.2	Qrob_P0603630.2	CC-NB-LRR	Qrob_P0603630.2_CC-NB-LRR_c1004	Chr6	55845778	55843274	class1004:	expanded	LDG
Qrob_T0137830.2	Qrob_P0137830.2	CC-NB-LRR	Qrob_P0137830.2_CC-NB-LRR_c1031	Chr8	2702846	2700030	class1031:	expanded	TDG
Qrob_T0341380.2	Qrob_P0341380.2	CC-NB-LRR	Qrob_P0341380.2_CC-NB-LRR_c1004	Qrob_H2.3_Sc0000622	241697	238611	class1004:	expanded	TDG
Qrob_T0486950.2	Qrob_P0486950.2	CC-NB-LRR	Qrob_P0486950.2_CC-NB-LRR_c1004	Chr4	6835483	6839238	class1004:	expanded	TDG
Qrob_T0180410.2	Qrob_P0180410.2	CC-NB-LRR	Qrob_P0180410.2_CC-NB-LRR_c1004	Chr3	22758526	22760749	class1004:	expanded	TDG
Qrob_T0011450.2	Qrob_P0011450.2	CC-NB-LRR	Qrob_P0011450.2_CC-NB-LRR_c1269	Chr11	35023765	35026639	class1269:	expanded	TDG
Qrob_T0180470.2	Qrob_P0180470.2	CC-NB-LRR	Qrob_P0180470.2_CC-NB-LRR_c1004	Chr3	22880003	22882640	class1004:	expanded	TDG
Qrob_T0341450.2	Qrob_P0341450.2	CC-NB-LRR	Qrob_P0341450.2_CC-NB-LRR_c1004	Qrob_H2.3_Sc0000622	138915	135244	class1004:	expanded	TDG
Qrob_T0486990.2	Qrob_P0486990.2	CC-NB-LRR	Qrob_P0486990.2_CC-NB-LRR_c1004	Chr4	6858939	6862697	class1004:	expanded	TDG
Qrob_T0047990.2	Qrob_P0047990.2	CC-NB-LRR	Qrob_P0047990.2_CC-NB-LRR_c1031	Qrob_H2.3_Sc0000417	528915	525820	class1031:	expanded	TDG
Qrob_T0245610.2	Qrob_P0245610.2	CC-NB-LRR	Qrob_P0245610.2_CC-NB-LRR_c1004	Chr11	26877327	26880679	class1004:	expanded	LDG
Qrob_T0038840.2	Qrob_P0038840.2	CC-NB-LRR	Qrob_P0038840.2_CC-NB-LRR_c1031	Chr4	4661378	4664227	class1031:	expanded	TDG
Qrob_T0499500.2	Qrob_P0499500.2	CC-NB-LRR	Qrob_P0499500.2_CC-NB-LRR_c1004	Chr1	2796342	2799948	class1004:	expanded	TDG
Qrob_T0139110.2	Qrob_P0139110.2	CC-NB-LRR	Qrob_P0139110.2_CC-NB-LRR_c1269	Chr2	29861033	29863840	class1269:	expanded	LDG
Qrob_T0218950.2	Qrob_P0218950.2	CC-NB-LRR	Qrob_P0218950.2_CC-NB-LRR_c1004	Chr7	16174414	16170867	class1004:	expanded	TDG
Qrob_T0046630.2	Qrob_P0046630.2	CC-NB-LRR	Qrob_P0046630.2_CC-NB-LRR_c1084	Qrob_H2.3_Sc0000693	164245	171241	class1084:	expanded	LDG
Qrob_T0038860.2	Qrob_P0038860.2	CC-NB-LRR	Qrob_P0038860.2_CC-NB-LRR_c1031	Chr4	4678087	4680936	class1031:	expanded	TDG
Qrob_T0341320.2	Qrob_P0341320.2	CC-NB-LRR	Qrob_P0341320.2_CC-NB-LRR_c1004	Qrob_H2.3_Sc0000622	354151	351727	class1004:	expanded	TDG
Qrob_T0234240.2	Qrob_P0234240.2	CC-NB-LRR	Qrob_P0234240.2_CC-NB-LRR_c1004	Qrob_H2.3_Sc0000522	283202	279444	class1004:	expanded	TDG
Qrob_T0302010.2	Qrob_P0302010.2	CC-NB-LRR	Qrob_P0302010.2_CC-NB-LRR_c1004	Chr7	781328	794721	class1004:	expanded	TDG
Qrob_T0648660.2	Qrob_P0648660.2	CC-NB-LRR	Qrob_P0648660.2_CC-NB-LRR_c1084	Chr3	23920034	23917053	class1084:	expanded	TDG
Qrob_T0157460.2	Qrob_P0157460.2	CC-NB-LRR	Qrob_P0157460.2_CC-NB-LRR_c1031	Chr9	10034874	10037606	class1031:	expanded	TDG
Qrob_T0139210.2	Qrob_P0139210.2	CC-NB-LRR	Qrob_P0139210.2_CC-NB-LRR_c1004	Chr2	30171853	30168399	class1004:	expanded	TDG
Qrob_T0260600.2	Qrob_P0260600.2	CC-NB-LRR	Qrob_P0260600.2_CC-NB-LRR_c1031	Chr5	54497526	54500815	class1031:	expanded	TDG
Qrob_T0486880.2	Qrob_P0486880.2	CC-NB-LRR	Qrob_P0486880.2_CC-NB-LRR_c1004	Chr4	6787140	6792099	class1004:	expanded	TDG
Qrob_T0718680.2	Qrob_P0718680.2	CC-NB-LRR	Qrob_P0718680.2_CC-NB-LRR_c5011	Qrob_H2.3_Sc0000711	225535	223574	class5011:	expanded	LDG
Qrob_T0412700.2	Qrob_P0412700.2	CC-NB-LRR	Qrob_P0412700.2_CC-NB-LRR_c1031	Qrob_H2.3_Sc0000496	17556	20217	class1031:	expanded	LDG
Qrob_T0143690.2	Qrob_P0143690.2	CC-NB-LRR	Qrob_P0143690.2_CC-NB-LRR_c1004	Chr10	16125218	16128661	class1004:	expanded	TDG
Qrob_T0157540.2	Qrob_P0157540.2	CC-NB-LRR	Qrob_P0157540.2_CC-NB-LRR_c1031	Chr9	10102104	10104785	class1031:	expanded	TDG
Qrob_T0078820.2	Qrob_P0078820.2	CC-NB-LRR	Qrob_P0078820.2_CC-NB-LRR_c1004	Chr2	65021149	65018391	class1004:	expanded	LDG
Qrob_T0572010.2	Qrob_P0572010.2	CC-NB-LRR	Qrob_P0572010.2_CC-NB-LRR_c1004	Qrob_H2.3_Sc0001024	64507	60916	class1004:	expanded	TDG
Qrob_T0573640.2	Qrob_P0573640.2	CC-NB-LRR	Qrob_P0573640.2_CC-NB-LRR_c1004	Chr10	49979350	49975493	class1004:	expanded	TDG
Qrob_T0480850.2	Qrob_P0480850.2	CC-NB-LRR	Qrob_P0480850.2_CC-NB-LRR_c1004	Chr1	52751751	52755298	class1004:	expanded	LDG
Qrob_T0234190.2	Qrob_P0234190.2	CC-NB-LRR	Qrob_P0234190.2_CC-NB-LRR_c1004	Qrob_H2.3_Sc0000522	187344	183679	class1004:	expanded	TDG
Qrob_T0576330.2	Qrob_P0576330.2	CC-NB-LRR	Qrob_P0576330.2_CC-NB-LRR_c1004	Chr11	18045391	18040392	class1004:	expanded	LDG
Qrob_T0584830.2	Qrob_P0584830.2	CC-NB-LRR	Qrob_P0584830.2_CC-NB-LRR_c1004	Chr10	13886778	13890328	class1004:	expanded	TDG
Qrob_T0011330.2	Qrob_P0011330.2	CC-NB-LRR	Qrob_P0011330.2_CC-NB-LRR_c1269	Chr11	34875833	34891508	class1269:	expanded	TDG
Qrob_T0170930.2	Qrob_P0170930.2	CC-NB-LRR	Qrob_P0170930.2_CC-NB-LRR_c1084	Chr11	30238445	30241507	class1084:	expanded	TDG
Qrob_T0659890.2	Qrob_P0659890.2	CC-NB-LRR	Qrob_P0659890.2_CC-NB-LRR_c1004	Chr1	52665765	52671933	class1004:	expanded	TDG
Qrob_T0048090.2	Qrob_P0048090.2	CC-NB-LRR	Qrob_P0048090.2_CC-NB-LRR_c1031	Qrob_H2.3_Sc0000417	435818	432769	class1031:	expanded	TDG
Qrob_T0470210.2	Qrob_P0470210.2	CC-NB-LRR	Qrob_P0470210.2_CC-NB-LRR_c1004	Chr2	10783334	10779051	class1004:	expanded	LDG
Qrob_T0104010.2	Qrob_P0104010.2	CC-NB-LRR	Qrob_P0104010.2_CC-NB-LRR_c1084	Qrob_H2.3_Sc0000110	1343561	1346966	class1084:	expanded	LDG
Qrob_T0071030.2	Qrob_P0071030.2	CC-NB-LRR	Qrob_P0071030.2_CC-NB-LRR_c1004	Chr2	104548499	104546028	class1004:	expanded	LDG
Qrob_T0047980.2	Qrob_P0047980.2	CC-NB-LRR	Qrob_P0047980.2_CC-NB-LRR_c1031	Qrob_H2.3_Sc0000417	533356	530486	class1031:	expanded	TDG
Qrob_T0409300.2	Qrob_P0409300.2	CC-NB-LRR	Qrob_P0409300.2_CC-NB-LRR_c1004	Chr11	10366890	10363100	class1004:	expanded	LDG
Qrob_T0409400.2	Qrob_P0409400.2	CC-NB-LRR	Qrob_P0409400.2_CC-NB-LRR_c1004	Chr11	10134358	10137705	class1004:	expanded	TDG
Qrob_T0333530.2	Qrob_P0333530.2	CC-NB-LRR	Qrob_P0333530.2_CC-NB-LRR_c1004	Qrob_H2.3_Sc0000132	617790	613515	class1004:	expanded	TDG
Qrob_T0702180.2	Qrob_P0702180.2	CC-NB-LRR	Qrob_P0702180.2_CC-NB-LRR_c1004	Chr9	5131134	5135144	class1004:	expanded	LDG
Qrob_T0126890.2	Qrob_P0126890.2	CC-NB-LRR	Qrob_P0126890.2_CC-NB-LRR_c1004	Chr1	31868911	31865003	class1004:	expanded	LDG
Qrob_T0313370.2	Qrob_P0313370.2	CC-NB-LRR	Qrob_P0313370.2_CC-NB-LRR_c1031	Chr7	23914343	23916419	class1031:	expanded	TDG
Qrob_T0145440.2	Qrob_P0145440.2	CC-NB-LRR	Qrob_P0145440.2_CC-NB-LRR_c1004	Chr7	3389817	3392476	class1004:	expanded	TDG
Qrob_T0742580.2	Qrob_P0742580.2	CC-NB-LRR	Qrob_P0742580.2_CC-NB-LRR_c1031	Chr2	100159456	100156769	class1031:	expanded	TDG
Qrob_T0682370.2	Qrob_P0682370.2	CC-NB-LRR	Qrob_P0682370.2_CC-NB-LRR_c1004	Chr1	29920513	29924121	class1004:	expanded	TDG
Qrob_T0719660.2	Qrob_P0719660.2	CC-NB-LRR	Qrob_P0719660.2_CC-NB-LRR_c1084	Qrob_H2.3_Sc0000846	52676	49923	class1084:	expanded	TDG
Qrob_T0497830.2	Qrob_P0497830.2	CC-NB-LRR	Qrob_P0497830.2_CC-NB-LRR_c1004	Chr4	675931	673973	class1004:	expanded	TDG
Qrob_T0047960.2	Qrob_P0047960.2	CC-NB-LRR	Qrob_P0047960.2_CC-NB-LRR_c1031	Qrob_H2.3_Sc0000417	564235	561122	class1031:	expanded	TDG
Qrob_T0038510.2	Qrob_P0038510.2	CC-NB-LRR	Qrob_P0038510.2_CC-NB-LRR_c1004	Chr4	4075272	4079480	class1004:	expanded	TDG
Qrob_T0145200.2	Qrob_P0145200.2	CC-NB-LRR	Qrob_P0145200.2_CC-NB-LRR_c1004	Chr7	3606221	3610895	class1004:	expanded	TDG
Qrob_T0739060.2	Qrob_P0739060.2	CC-NB-LRR	Qrob_P0739060.2_CC-NB-LRR_c1031	Qrob_H2.3_Sc0000885	19392	16490	class1031:	expanded	TDG
Qrob_T0022070.2	Qrob_P0022070.2	CC-NB-LRR	Qrob_P0022070.2_CC-NB-LRR_c1004	Chr2	12475924	12479496	class1004:	expanded	LDG
Qrob_T0341470.2	Qrob_P0341470.2	CC-NB-LRR	Qrob_P0341470.2_CC-NB-LRR_c1004	Qrob_H2.3_Sc0000622	84401	80946	class1004:	expanded	TDG
Qrob_T0182490.2	Qrob_P0182490.2	CC-NB-LRR	Qrob_P0182490.2_CC-NB-LRR_c1004	Qrob_H2.3_Sc0000103	1174415	1170716	class1004:	expanded	TDG
Qrob_T0069320.2	Qrob_P0069320.2	CC-NB-LRR	Qrob_P0069320.2_CC-NB-LRR_c1084	Chr5	8719965	8717339	class1084:	expanded	TDG
Qrob_T0682420.2	Qrob_P0682420.2	CC-NB-LRR	Qrob_P0682420.2_CC-NB-LRR_c1004	Chr1	29987078	29990728	class1004:	expanded	TDG
Qrob_T0038520.2	Qrob_P0038520.2	CC-NB-LRR	Qrob_P0038520.2_CC-NB-LRR_c1004	Chr4	4096057	4100427	class1004:	expanded	TDG
Qrob_T0157520.2	Qrob_P0157520.2	CC-NB-LRR	Qrob_P0157520.2_CC-NB-LRR_c1031	Chr9	10074863	10077563	class1031:	expanded	TDG
Qrob_T0143670.2	Qrob_P0143670.2	CC-NB-LRR	Qrob_P0143670.2_CC-NB-LRR_c1004	Chr10	16101848	16105622	class1004:	expanded	TDG
Qrob_T0139330.2	Qrob_P0139330.2	CC-NB-LRR	Qrob_P0139330.2_CC-NB-LRR_c1004	Chr2	30473924	30470634	class1004:	expanded	TDG
Qrob_T0156450.2	Qrob_P0156450.2	CC-NB-LRR	Qrob_P0156450.2_CC-NB-LRR_c1004	Qrob_H2.3_Sc0000026	1458003	1461440	class1004:	expanded	TDG
Qrob_T0157380.2	Qrob_P0157380.2	CC-NB-LRR	Qrob_P0157380.2_CC-NB-LRR_c1031	Chr9	9964250	9966931	class1031:	expanded	TDG
Qrob_T0522980.2	Qrob_P0522980.2	CC-NB-LRR	Qrob_P0522980.2_CC-NB-LRR_c1004	Qrob_H2.3_Sc0000064	896792	901171	class1004:	expanded	LDG
Qrob_T0234480.2	Qrob_P0234480.2	CC-NB-LRR	Qrob_P0234480.2_CC-NB-LRR_c1004	Qrob_H2.3_Sc0000103	1370185	1373874	class1004:	expanded	TDG
Qrob_T0285160.2	Qrob_P0285160.2	CC-NB-LRR	Qrob_P0285160.2_CC-NB-LRR_c1004	Chr11	39491859	39488462	class1004:	expanded	TDG
Qrob_T0155710.2	Qrob_P0155710.2	CC-NB-LRR	Qrob_P0155710.2_CC-NB-LRR_c1004	Chr5	44611697	44608130	class1004:	expanded	TDG
Qrob_T0537220.2	Qrob_P0537220.2	CC-NB-LRR	Qrob_P0537220.2_CC-NB-LRR_c1269	Chr11	34571358	34574213	class1269:	expanded	TDG
Qrob_T0549790.2	Qrob_P0549790.2	CC-NB-LRR	Qrob_P0549790.2_CC-NB-LRR_c1004	Chr1	45640390	45648267	class1004:	expanded	TDG
Qrob_T0539070.2	Qrob_P0539070.2	CC-NB-LRR	Qrob_P0539070.2_CC-NB-LRR_c1004	Chr2	13505588	13509212	class1004:	expanded	LDG
Qrob_T0069290.2	Qrob_P0069290.2	CC-NB-LRR	Qrob_P0069290.2_CC-NB-LRR_c1084	Chr5	8665314	8661593	class1084:	expanded	TDG
Qrob_T0497860.2	Qrob_P0497860.2	CC-NB-LRR	Qrob_P0497860.2_CC-NB-LRR_c1004	Chr4	624946	621075	class1004:	expanded	TDG
Qrob_T0283030.2	Qrob_P0283030.2	CC-NB-LRR	Qrob_P0283030.2_CC-NB-LRR_c1004	Chr10	37060123	37055024	class1004:	expanded	LDG
Qrob_T0157350.2	Qrob_P0157350.2	CC-NB-LRR	Qrob_P0157350.2_CC-NB-LRR_c1031	Chr9	3691576	3694269	class1031:	expanded	TDG
Qrob_T0182860.2	Qrob_P0182860.2	CC-NB-LRR	Qrob_P0182860.2_CC-NB-LRR_c1004	Qrob_H2.3_Sc0000103	586437	582064	class1004:	expanded	LDG
Qrob_T0182480.2	Qrob_P0182480.2	CC-NB-LRR	Qrob_P0182480.2_CC-NB-LRR_c1004	Qrob_H2.3_Sc0000103	1197103	1193378	class1004:	expanded	TDG
Qrob_T0182530.2	Qrob_P0182530.2	CC-NB-LRR	Qrob_P0182530.2_CC-NB-LRR_c1004	Qrob_H2.3_Sc0000103	1078303	1074512	class1004:	expanded	TDG
Qrob_T0719640.2	Qrob_P0719640.2	CC-NB-LRR	Qrob_P0719640.2_CC-NB-LRR_c1084	Qrob_H2.3_Sc0000846	95715	92734	class1084:	expanded	TDG
Qrob_T0139350.2	Qrob_P0139350.2	CC-NB-LRR	Qrob_P0139350.2_CC-NB-LRR_c1004	Chr2	30510459	30507183	class1004:	expanded	TDG
Qrob_T0087140.2	Qrob_P0087140.2	CC-NB-LRR	Qrob_P0087140.2_CC-NB-LRR_c1004	Chr4	8802860	8800011	class1004:	expanded	TDG
Qrob_T0087220.2	Qrob_P0087220.2	CC-NB-LRR	Qrob_P0087220.2_CC-NB-LRR_c1004	Chr4	8978397	8974984	class1004:	expanded	TDG
Qrob_T0341420.2	Qrob_P0341420.2	CC-NB-LRR	Qrob_P0341420.2_CC-NB-LRR_c1004	Qrob_H2.3_Sc0000622	177539	173835	class1004:	expanded	TDG
Qrob_T0158380.2	Qrob_P0158380.2	CC-NB-LRR	Qrob_P0158380.2_CC-NB-LRR_c1031	Chr11	44049283	44052797	class1031:	expanded	LDG
Qrob_T0648680.2	Qrob_P0648680.2	CC-NB-LRR	Qrob_P0648680.2_CC-NB-LRR_c1084	Chr3	23878750	23875491	class1084:	expanded	TDG
Qrob_T0715840.2	Qrob_P0715840.2	CC-NB-LRR	Qrob_P0715840.2_CC-NB-LRR_c1004	Chr10	50276064	50278552	class1004:	expanded	LDG
Qrob_T0182640.2	Qrob_P0182640.2	CC-NB-LRR	Qrob_P0182640.2_CC-NB-LRR_c1004	Qrob_H2.3_Sc0000103	986275	982481	class1004:	expanded	TDG
Qrob_T0021360.2	Qrob_P0021360.2	CC-NB-LRR	Qrob_P0021360.2_CC-NB-LRR_c1540	Chr2	17768537	17765223	class1540:	expanded	LDG
Qrob_T0187820.2	Qrob_P0187820.2	CC-NB-LRR	Qrob_P0187820.2_CC-NB-LRR_c1004	Chr4	26481441	26484175	class1004:	expanded	LDG
Qrob_T0571900.2	Qrob_P0571900.2	CC-NB-LRR	Qrob_P0571900.2_CC-NB-LRR_c1004	Chr2	111515070	111519218	class1004:	expanded	TDG
Qrob_T0017620.2	Qrob_P0017620.2	CC-NB-LRR	Qrob_P0017620.2_CC-NB-LRR_c1004	Chr1	30062943	30070036	class1004:	expanded	TDG
Qrob_T0293680.2	Qrob_P0293680.2	CC-NB-LRR	Qrob_P0293680.2_CC-NB-LRR_c1004	Chr11	9931746	9935186	class1004:	expanded	TDG
Qrob_T0156470.2	Qrob_P0156470.2	CC-NB-LRR	Qrob_P0156470.2_CC-NB-LRR_c1004	Qrob_H2.3_Sc0000026	1387861	1391298	class1004:	expanded	TDG
Qrob_T0492840.2	Qrob_P0492840.2	CC-NB-LRR	Qrob_P0492840.2_CC-NB-LRR_c1004	Chr12	2388122	2384687	class1004:	expanded	LDG
Qrob_T0401640.2	Qrob_P0401640.2	CC-NB-LRR	Qrob_P0401640.2_CC-NB-LRR_c1004	Chr7	30461214	30457971	class1004:	expanded	TDG
Qrob_T0155250.2	Qrob_P0155250.2	CC-NB-LRR	Qrob_P0155250.2_CC-NB-LRR_c1004	Qrob_H2.3_Sc0000165	801197	790636	class1004:	expanded	TDG
Qrob_T0577430.2	Qrob_P0577430.2	CC-NB-LRR	Qrob_P0577430.2_CC-NB-LRR_c1004	Chr10	43442942	43446718	class1004:	expanded	LDG
Qrob_T0137810.2	Qrob_P0137810.2	CC-NB-LRR	Qrob_P0137810.2_CC-NB-LRR_c1031	Chr8	2715757	2712922	class1031:	expanded	TDG
Qrob_T0499470.2	Qrob_P0499470.2	CC-NB-LRR	Qrob_P0499470.2_CC-NB-LRR_c1004	Chr1	2827294	2834486	class1004:	expanded	TDG
Qrob_T0392210.2	Qrob_P0392210.2	CC-NB-LRR	Qrob_P0392210.2_CC-NB-LRR_c1004	Chr1	4132341	4127183	class1004:	expanded	TDG
Qrob_T0654840.2	Qrob_P0654840.2	CC-NB-LRR	Qrob_P0654840.2_CC-NB-LRR_c1004	Chr4	6147401	6143118	class1004:	expanded	LDG
Qrob_T0401620.2	Qrob_P0401620.2	CC-NB-LRR	Qrob_P0401620.2_CC-NB-LRR_c1004	Chr7	30475340	30472084	class1004:	expanded	TDG
Qrob_T0379500.2	Qrob_P0379500.2	CC-NB-LRR	Qrob_P0379500.2_CC-NB-LRR_c1004	Chr5	29055499	29058951	class1004:	expanded	LDG
Qrob_T0218970.2	Qrob_P0218970.2	CC-NB-LRR	Qrob_P0218970.2_CC-NB-LRR_c1004	Chr7	16202229	16198552	class1004:	expanded	TDG
Qrob_T0392110.2	Qrob_P0392110.2	CC-NB-LRR	Qrob_P0392110.2_CC-NB-LRR_c1004	Chr1	4251062	4247295	class1004:	expanded	TDG
Qrob_T0139270.2	Qrob_P0139270.2	CC-NB-LRR	Qrob_P0139270.2_CC-NB-LRR_c1004	Chr2	30401207	30397400	class1004:	expanded	TDG
Qrob_T0011060.2	Qrob_P0011060.2	CC-NB-LRR	Qrob_P0011060.2_CC-NB-LRR_c1269	Chr11	34498632	34501521	class1269:	expanded	TDG
Qrob_T0042680.2	Qrob_P0042680.2	CC-NB-LRR	Qrob_P0042680.2_CC-NB-LRR_c1269	Chr4	2235298	2231997	class1269:	expanded	LDG
Qrob_T0606250.2	Qrob_P0606250.2	CC-NB-LRR	Qrob_P0606250.2_CC-NB-LRR	Chr2	103337983	103335128	class1057:	NA	SG
Qrob_T0743260.2	Qrob_P0743260.2	CC-NB-LRR	Qrob_P0743260.2_CC-NB-LRR_c1004	Chr4	27289656	27286293	class1004:	expanded	LDG
Qrob_T0454580.2	Qrob_P0454580.2	CC-NB-LRR	Qrob_P0454580.2_CC-NB-LRR_c1084	Chr3	23944315	23941200	class1084:	expanded	TDG
Qrob_T0062550.2	Qrob_P0062550.2	CC-NB-LRR	Qrob_P0062550.2_CC-NB-LRR_c1004	Chr5	59772366	59783559	class1004:	expanded	TDG
Qrob_T0470200.2	Qrob_P0470200.2	CC-NB-LRR	Qrob_P0470200.2_CC-NB-LRR_c1004	Chr2	10790173	10786550	class1004:	expanded	LDG
Qrob_T0032160.2	Qrob_P0032160.2	CC-NB-LRR	Qrob_P0032160.2_CC-NB-LRR_c1004	Chr4	30875359	30880083	class1004:	expanded	LDG
Qrob_T0137900.2	Qrob_P0137900.2	CC-NB-LRR	Qrob_P0137900.2_CC-NB-LRR_c1031	Chr8	2508309	2505496	class1031:	expanded	TDG
Qrob_T0088910.2	Qrob_P0088910.2	CC-NB-LRR	Qrob_P0088910.2_CC-NB-LRR_c1004	Chr2	30942694	30945885	class1004:	expanded	TDG
Qrob_T0643680.2	Qrob_P0643680.2	CC-NB-LRR	Qrob_P0643680.2_CC-NB-LRR_c1004	Chr7	48679443	48682865	class1004:	expanded	LDG
Qrob_T0746810.2	Qrob_P0746810.2	CC-NB-LRR	Qrob_P0746810.2_CC-NB-LRR_c1084	Qrob_H2.3_Sc0000923	112565	106880	class1084:	expanded	LDG
Qrob_T0596290.2	Qrob_P0596290.2	CC-NB-LRR	Qrob_P0596290.2_CC-NB-LRR_c1004	Chr8	43095338	43092724	class1004:	expanded	TDG
Qrob_T0391110.2	Qrob_P0391110.2	CC-NB-LRR	Qrob_P0391110.2_CC-NB-LRR_c1004	Chr4	24654405	24649458	class1004:	expanded	TDG
Qrob_T0568910.2	Qrob_P0568910.2	CC-NB-LRR	Qrob_P0568910.2_CC-NB-LRR_c1004	Qrob_H2.3_Sc0000164	192441	196166	class1004:	expanded	LDG
Qrob_T0151340.2	Qrob_P0151340.2	CC-NB-LRR	Qrob_P0151340.2_CC-NB-LRR_c1004	Chr10	6323109	6319282	class1004:	expanded	TDG
Qrob_T0549720.2	Qrob_P0549720.2	CC-NB-LRR	Qrob_P0549720.2_CC-NB-LRR_c1004	Chr1	45555018	45558359	class1004:	expanded	TDG
Qrob_T0180480.2	Qrob_P0180480.2	CC-NB-LRR	Qrob_P0180480.2_CC-NB-LRR_c1004	Chr3	22925259	22927967	class1004:	expanded	TDG
Qrob_T0537260.2	Qrob_P0537260.2	CC-NB-LRR	Qrob_P0537260.2_CC-NB-LRR_c1269	Chr11	34689383	34692269	class1269:	expanded	TDG
Qrob_T0322330.2	Qrob_P0322330.2	CC-NB-LRR	Qrob_P0322330.2_CC-NB-LRR_c1084	Qrob_H2.3_Sc0000907	122885	126317	class1084:	expanded	TDG
Qrob_T0181170.2	Qrob_P0181170.2	CC-NB-LRR	Qrob_P0181170.2_CC-NB-LRR_c1031	Chr4	40353111	40356229	class1031:	expanded	SG
Qrob_T0047900.2	Qrob_P0047900.2	CC-NB-LRR	Qrob_P0047900.2_CC-NB-LRR_c5011	Qrob_H2.3_Sc0000417	616314	613326	class5011:	expanded	TDG
Qrob_T0285070.2	Qrob_P0285070.2	CC-NB-LRR	Qrob_P0285070.2_CC-NB-LRR_c1004	Chr11	39414853	39411452	class1004:	expanded	TDG
Qrob_T0139170.2	Qrob_P0139170.2	CC-NB-LRR	Qrob_P0139170.2_CC-NB-LRR_c1004	Chr2	30069925	30064314	class1004:	expanded	TDG
Qrob_T0596280.2	Qrob_P0596280.2	CC-NB-LRR	Qrob_P0596280.2_CC-NB-LRR_c1004	Chr8	43082810	43080193	class1004:	expanded	TDG
Qrob_T0571950.2	Qrob_P0571950.2	CC-NB-LRR	Qrob_P0571950.2_CC-NB-LRR_c1004	Chr2	111545146	111553567	class1004:	expanded	TDG
Qrob_T0276250.2	Qrob_P0276250.2	CC-NB-LRR	Qrob_P0276250.2_CC-NB-LRR_c1004	Chr11	4007299	4003910	class1004:	expanded	TDG
Qrob_T0156490.2	Qrob_P0156490.2	CC-NB-LRR	Qrob_P0156490.2_CC-NB-LRR_c1004	Qrob_H2.3_Sc0000026	1362764	1366049	class1004:	expanded	TDG
Qrob_T0069310.2	Qrob_P0069310.2	CC-NB-LRR	Qrob_P0069310.2_CC-NB-LRR_c1084	Chr5	8701376	8698361	class1084:	expanded	TDG
Qrob_T0341210.2	Qrob_P0341210.2	CC-NB-LRR	Qrob_P0341210.2_CC-NB-LRR_c1084	Qrob_H2.3_Sc0000221	913868	909416	class1084:	expanded	TDG
Qrob_T0047890.2	Qrob_P0047890.2	CC-NB-LRR	Qrob_P0047890.2_CC-NB-LRR_c5011	Qrob_H2.3_Sc0000417	651723	649159	class5011:	expanded	TDG
Qrob_T0182590.2	Qrob_P0182590.2	CC-NB-LRR	Qrob_P0182590.2_CC-NB-LRR_c1004	Qrob_H2.3_Sc0000103	1033918	1030187	class1004:	expanded	TDG
Qrob_T0549690.2	Qrob_P0549690.2	CC-NB-LRR	Qrob_P0549690.2_CC-NB-LRR_c1004	Chr1	45480250	45484412	class1004:	expanded	TDG
Qrob_T0180850.2	Qrob_P0180850.2	CC-NB-LRR	Qrob_P0180850.2_CC-NB-LRR_c1004	Chr7	5407787	5405232	class1004:	expanded	LDG
Qrob_T0596260.2	Qrob_P0596260.2	CC-NB-LRR	Qrob_P0596260.2_CC-NB-LRR_c1004	Chr8	43050925	43048487	class1004:	expanded	TDG
Qrob_T0391940.2	Qrob_P0391940.2	CC-NB-LRR	Qrob_P0391940.2_CC-NB-LRR_c1004	Chr1	4411775	4407768	class1004:	expanded	TDG
Qrob_T0759640.2	Qrob_P0759640.2	CC-NB-LRR	Qrob_P0759640.2_CC-NB-LRR_c1004	Qrob_H2.3_Sc0001016	42257	46055	class1004:	expanded	LDG
Qrob_T0011300.2	Qrob_P0011300.2	CC-NB-LRR	Qrob_P0011300.2_CC-NB-LRR_c1269	Chr11	34839792	34842660	class1269:	expanded	TDG
Qrob_T0294130.2	Qrob_P0294130.2	CC-NB-LRR	Qrob_P0294130.2_CC-NB-LRR_c1004	Chr11	10838586	10830481	class1004:	expanded	LDG
Qrob_T0165870.2	Qrob_P0165870.2	CC-NB-LRR	Qrob_P0165870.2_CC-NB-LRR_c1084	Chr5	15587143	15583753	class1084:	expanded	TDG
Qrob_T0042350.2	Qrob_P0042350.2	CC-NB-LRR	Qrob_P0042350.2_CC-NB-LRR_c1004	Chr4	2658677	2655303	class1004:	expanded	TDG
Qrob_T0145420.2	Qrob_P0145420.2	CC-NB-LRR	Qrob_P0145420.2_CC-NB-LRR_c1004	Chr7	3417353	3419965	class1004:	expanded	TDG
Qrob_T0685920.2	Qrob_P0685920.2	CC-NB-LRR	Qrob_P0685920.2_CC-NB-LRR_c1004	Chr12	38100431	38103958	class1004:	expanded	LDG
Qrob_T0563500.2	Qrob_P0563500.2	CC-NB-LRR	Qrob_P0563500.2_CC-NB-LRR_c1084	Chr5	15626390	15623046	class1084:	expanded	TDG
Qrob_T0549820.2	Qrob_P0549820.2	CC-NB-LRR	Qrob_P0549820.2_CC-NB-LRR_c1004	Chr1	45678614	45681899	class1004:	expanded	TDG
Qrob_T0246930.2	Qrob_P0246930.2	CC-NB-LRR	Qrob_P0246930.2_CC-NB-LRR_c1084	Chr6	10019371	10022194	class1084:	expanded	LDG
Qrob_T0199260.2	Qrob_P0199260.2	CC-NB-LRR	Qrob_P0199260.2_CC-NB-LRR_c1004	Chr3	9179788	9175502	class1004:	expanded	TDG
Qrob_T0144110.2	Qrob_P0144110.2	CC-NB-LRR	Qrob_P0144110.2_CC-NB-LRR_c1004	Chr12	1218220	1214789	class1004:	expanded	TDG
Qrob_T0087230.2	Qrob_P0087230.2	CC-NB-LRR	Qrob_P0087230.2_CC-NB-LRR_c1004	Chr4	8989761	8983797	class1004:	expanded	TDG
Qrob_T0180450.2	Qrob_P0180450.2	CC-NB-LRR	Qrob_P0180450.2_CC-NB-LRR_c1004	Chr3	22829777	22832514	class1004:	expanded	TDG
Qrob_T0088890.2	Qrob_P0088890.2	CC-NB-LRR	Qrob_P0088890.2_CC-NB-LRR_c1004	Chr2	31000403	31003678	class1004:	expanded	TDG
Qrob_T0178650.2	Qrob_P0178650.2	CC-NB-LRR	Qrob_P0178650.2_CC-NB-LRR_c1084	Chr5	17202143	17205578	class1084:	expanded	LDG
Qrob_T0313280.2	Qrob_P0313280.2	CC-NB-LRR	Qrob_P0313280.2_CC-NB-LRR_c1031	Chr7	24127959	24130732	class1031:	expanded	TDG
Qrob_T0022080.2	Qrob_P0022080.2	CC-NB-LRR	Qrob_P0022080.2_CC-NB-LRR_c1004	Chr2	12473849	12470032	class1004:	expanded	TDG
Qrob_T0108840.2	Qrob_P0108840.2	CC-NB-LRR	Qrob_P0108840.2_CC-NB-LRR_c1031	Chr4	16366746	16370113	class1031:	expanded	TDG
Qrob_T0087200.2	Qrob_P0087200.2	CC-NB-LRR	Qrob_P0087200.2_CC-NB-LRR_c1004	Chr4	8924495	8921609	class1004:	expanded	TDG
Qrob_T0233420.2	Qrob_P0233420.2	CC-NB-LRR	Qrob_P0233420.2_CC-NB-LRR_c1031	Chr8	1100778	1094504	class1031:	expanded	TDG
Qrob_T0199250.2	Qrob_P0199250.2	CC-NB-LRR	Qrob_P0199250.2_CC-NB-LRR_c1004	Chr3	9158816	9154336	class1004:	expanded	TDG
Qrob_T0275970.2	Qrob_P0275970.2	CC-NB-LRR	Qrob_P0275970.2_CC-NB-LRR_c1004	Chr11	3250254	3246928	class1004:	expanded	LDG
Qrob_T0688180.2	Qrob_P0688180.2	CC-NB-LRR	Qrob_P0688180.2_CC-NB-LRR_c1004	Chr3	45342332	45348364	class1004:	expanded	TDG
Qrob_T0180490.2	Qrob_P0180490.2	CC-NB-LRR	Qrob_P0180490.2_CC-NB-LRR_c1004	Chr3	22949014	22951593	class1004:	expanded	TDG
Qrob_T0432650.2	Qrob_P0432650.2	CC-NB-LRR	Qrob_P0432650.2_CC-NB-LRR_c1004	Chr3	26037861	26041169	class1004:	expanded	LDG
Qrob_T0069340.2	Qrob_P0069340.2	CC-NB-LRR	Qrob_P0069340.2_CC-NB-LRR_c1084	Chr5	8734519	8730917	class1084:	expanded	TDG
Qrob_T0322260.2	Qrob_P0322260.2	CC-NB-LRR	Qrob_P0322260.2_CC-NB-LRR_c1084	Qrob_H2.3_Sc0000907	12386	16212	class1084:	expanded	TDG
Qrob_T0739100.2	Qrob_P0739100.2	CC-NB-LRR	Qrob_P0739100.2_CC-NB-LRR_c1031	Qrob_H2.3_Sc0000885	64660	61754	class1031:	expanded	TDG
Qrob_T0048040.2	Qrob_P0048040.2	CC-NB-LRR	Qrob_P0048040.2_CC-NB-LRR_c1031	Qrob_H2.3_Sc0000417	474667	471761	class1031:	expanded	TDG
Qrob_T0145350.2	Qrob_P0145350.2	CC-NB-LRR	Qrob_P0145350.2_CC-NB-LRR_c1004	Chr7	3459398	3462010	class1004:	expanded	TDG
Qrob_T0137870.2	Qrob_P0137870.2	CC-NB-LRR	Qrob_P0137870.2_CC-NB-LRR_c1031	Chr8	2597640	2594891	class1031:	expanded	TDG
Qrob_T0715920.2	Qrob_P0715920.2	CC-NB-LRR	Qrob_P0715920.2_CC-NB-LRR_c1004	Qrob_H2.3_Sc0000949	18311	12195	class1004:	expanded	TDG
Qrob_T0308130.2	Qrob_P0308130.2	CC-NB-LRR	Qrob_P0308130.2_CC-NB-LRR_c1004	Chr4	41489438	41493635	class1004:	expanded	TDG
Qrob_T0308100.2	Qrob_P0308100.2	CC-NB-LRR	Qrob_P0308100.2_CC-NB-LRR_c1004	Chr4	41388198	41393923	class1004:	expanded	TDG
Qrob_T0480670.2	Qrob_P0480670.2	CC-NB-LRR	Qrob_P0480670.2_CC-NB-LRR_c1004	Chr3	42283572	42288848	class1004:	expanded	LDG
Qrob_T0313320.2	Qrob_P0313320.2	CC-NB-LRR	Qrob_P0313320.2_CC-NB-LRR_c1031	Chr7	23992017	23994848	class1031:	expanded	TDG
Qrob_T0654810.2	Qrob_P0654810.2	CC-NB-LRR	Qrob_P0654810.2_CC-NB-LRR_c1004	Chr4	6071104	6066833	class1004:	expanded	TDG
Qrob_T0048130.2	Qrob_P0048130.2	CC-NB-LRR	Qrob_P0048130.2_CC-NB-LRR_c1031	Qrob_H2.3_Sc0000417	328581	325678	class1031:	expanded	TDG
Qrob_T0245600.2	Qrob_P0245600.2	CC-NB-LRR	Qrob_P0245600.2_CC-NB-LRR_c1004	Chr11	26834139	26837740	class1004:	expanded	LDG
Qrob_T0371490.2	Qrob_P0371490.2	CC-NB-LRR	Qrob_P0371490.2_CC-NB-LRR_c1004	Chr1	5554817	5558086	class1004:	expanded	LDG
Qrob_T0480090.2	Qrob_P0480090.2	CC-NB-LRR	Qrob_P0480090.2_CC-NB-LRR_c1031	Chr12	10298354	10301178	class1031:	expanded	TDG
Qrob_T0234130.2	Qrob_P0234130.2	CC-NB-LRR	Qrob_P0234130.2_CC-NB-LRR_c1004	Qrob_H2.3_Sc0000522	30067	25404	class1004:	expanded	TDG
Qrob_T0137920.2	Qrob_P0137920.2	CC-NB-LRR	Qrob_P0137920.2_CC-NB-LRR_c1031	Chr8	2420420	2416729	class1031:	expanded	TDG
Qrob_T0654790.2	Qrob_P0654790.2	CC-NB-LRR	Qrob_P0654790.2_CC-NB-LRR_c1004	Chr4	6049354	6045077	class1004:	expanded	TDG
Qrob_T0313290.2	Qrob_P0313290.2	CC-NB-LRR	Qrob_P0313290.2_CC-NB-LRR_c1031	Chr7	24089293	24092111	class1031:	expanded	TDG
Qrob_T0001040.2	Qrob_P0001040.2	CC-NB-LRR	Qrob_P0001040.2_CC-NB-LRR	Chr1	24486782	24490729	class1057:	NA	LDG
Qrob_T0296180.2	Qrob_P0296180.2	CC-NB-LRR	Qrob_P0296180.2_CC-NB-LRR	Chr6	37789838	37787221	class3391:	NA	SG
Qrob_T0480100.2	Qrob_P0480100.2	CC-NB-LRR	Qrob_P0480100.2_CC-NB-LRR_c1031	Chr12	10329013	10332522	class1031:	expanded	TDG
Qrob_T0048290.2	Qrob_P0048290.2	CC-NB-LRR-X	Qrob_P0048290.2_CC-NB-LRR-X_c1031	Qrob_H2.3_Sc0000417	209079	204497	class1031:	expanded	TDG
Qrob_T0767970.2	Qrob_P0767970.2	CC-NB-LRR-X	Qrob_P0767970.2_CC-NB-LRR-X_c1031	Qrob_H2.3_Sc0001133	25917	29315	class1031:	expanded	TDG
Qrob_T0047950.2	Qrob_P0047950.2	CC-NB-LRR-X	Qrob_P0047950.2_CC-NB-LRR-X_c1031	Qrob_H2.3_Sc0000417	579404	574645	class1031:	expanded	TDG
Qrob_T0103560.2	Qrob_P0103560.2	CC-NB-LRR-X	Qrob_P0103560.2_CC-NB-LRR-X_c1084	Qrob_H2.3_Sc0000110	698166	706468	class1084:	expanded	LDG
Qrob_T0409380.2	Qrob_P0409380.2	CC-NB-LRR-X	Qrob_P0409380.2_CC-NB-LRR-X_c1004	Chr11	10174035	10177504	class1004:	expanded	TDG
Qrob_T0157440.2	Qrob_P0157440.2	CC-NB-LRR-X	Qrob_P0157440.2_CC-NB-LRR-X_c1031	Chr9	10021150	10023834	class1031:	expanded	TDG
Qrob_T0414540.2	Qrob_P0414540.2	CC-NB-LRR-X	Qrob_P0414540.2_CC-NB-LRR-X_c1004	Chr9	33970567	33965540	class1004:	expanded	LDG
Qrob_T0497880.2	Qrob_P0497880.2	CC-NB-LRR-X	Qrob_P0497880.2_CC-NB-LRR-X_c1004	Chr4	609099	602858	class1004:	expanded	TDG
Qrob_T0391030.2	Qrob_P0391030.2	CC-NB-LRR-X	Qrob_P0391030.2_CC-NB-LRR-X_c1004	Chr4	24779990	24771870	class1004:	expanded	TDG
Qrob_T0250310.2	Qrob_P0250310.2	CC-NB-LRR-X	Qrob_P0250310.2_CC-NB-LRR-X_c1084	Chr8	4362226	4371169	class1084:	expanded	LDG
Qrob_T0103770.2	Qrob_P0103770.2	CC-NB-LRR-X	Qrob_P0103770.2_CC-NB-LRR-X_c1084	Qrob_H2.3_Sc0000110	911987	917404	class1084:	expanded	TDG
Qrob_T0213140.2	Qrob_P0213140.2	CC-NB-LRR-X	Qrob_P0213140.2_CC-NB-LRR-X_c1084	Chr5	69675389	69669729	class1084:	expanded	LDG
Qrob_T0233400.2	Qrob_P0233400.2	CC-NB-LRR-X	Qrob_P0233400.2_CC-NB-LRR-X_c1031	Chr8	1082561	1075759	class1031:	expanded	TDG
Qrob_T0233390.2	Qrob_P0233390.2	CC-NB-LRR-X	Qrob_P0233390.2_CC-NB-LRR-X_c1031	Chr8	1069517	1060868	class1031:	expanded	TDG
Qrob_T0062530.2	Qrob_P0062530.2	CC-NB-LRR-X-X	Qrob_P0062530.2_CC-NB-LRR-X-X_c1004	Chr5	59725900	59736345	class1004:	expanded	TDG
Qrob_T0139160.2	Qrob_P0139160.2	CC-NB-LRR-X-X	Qrob_P0139160.2_CC-NB-LRR-X-X_c1004	Chr2	30034379	30024486	class1004:	expanded	TDG
Qrob_T0584810.2	Qrob_P0584810.2	CC-NB-X	Qrob_P0584810.2_CC-NB-X_c1004	Chr10	13862181	13865723	class1004:	expanded	TDG
Qrob_T0537250.2	Qrob_P0537250.2	CC-NB-X	Qrob_P0537250.2_CC-NB-X_c1269	Chr11	34641966	34644970	class1269:	expanded	TDG
Qrob_T0514850.2	Qrob_P0514850.2	CC-NB-X	Qrob_P0514850.2_CC-NB-X_c1084	Qrob_H2.3_Sc0000668	276001	278712	class1084:	expanded	TDG
Qrob_T0728310.2	Qrob_P0728310.2	CC-X	Qrob_P0728310.2_CC-X_c1004	Chr11	32675347	32678631	class1004:	expanded	LDG
Qrob_T0586420.2	Qrob_P0586420.2	CC-x3-NB-LRR	Qrob_P0586420.2_CC-x3-NB-LRR_c1540	Chr10	46090278	46085466	class1540:	expanded	TDG
Qrob_T0432910.2	Qrob_P0432910.2	LRR	Qrob_P0432910.2_LRR_c1000	Chr2	10137935	10136294	class1000:	expanded	LDG
Qrob_T0051130.2	Qrob_P0051130.2	LRR	Qrob_P0051130.2_LRR_c1000	Chr9	1874267	1871654	class1000:	expanded	TDG
Qrob_T0212760.2	Qrob_P0212760.2	LRR	Qrob_P0212760.2_LRR_c1000	Chr9	10382782	10386261	class1000:	expanded	TDG
Qrob_T0047910.2	Qrob_P0047910.2	LRR	Qrob_P0047910.2_LRR_c1031	Qrob_H2.3_Sc0000417	608434	606550	class1031:	expanded	TDG
Qrob_T0048180.2	Qrob_P0048180.2	LRR	Qrob_P0048180.2_LRR_c1031	Qrob_H2.3_Sc0000417	306457	305886	class1031:	expanded	TDG
Qrob_T0767910.2	Qrob_P0767910.2	LRR	Qrob_P0767910.2_LRR_c1031	Qrob_H2.3_Sc0001133	816	1626	class1031:	expanded	TDG
Qrob_T0287490.2	Qrob_P0287490.2	LRR	Qrob_P0287490.2_LRR	Chr3	3388986	3391279	class19410:	expanded	TDG
Qrob_T0008750.2	Qrob_P0008750.2	LRR	Qrob_P0008750.2_LRR	Chr3	5554951	5556012	class28684:	NA	LDG
Qrob_T0486610.2	Qrob_P0486610.2	LRR	Qrob_P0486610.2_LRR_c5011	Chr9	579662	581543	class5011:	expanded	TDG
Qrob_T0733090.2	Qrob_P0733090.2	LRR	Qrob_P0733090.2_LRR	Chr12	37874783	37875378	NA	NA	LDG
Qrob_T0619980.2	Qrob_P0619980.2	LRR	Qrob_P0619980.2_LRR	Qrob_H2.3_Sc0000584	290515	291183	NA	NA	TDG
Qrob_T0319450.2	Qrob_P0319450.2	LRR	Qrob_P0319450.2_LRR_c4549	Chr1	35691710	35692146	class4549:	expanded	TDG
Qrob_T0507880.2	Qrob_P0507880.2	LRR	Qrob_P0507880.2_LRR_c1000	Qrob_H2.3_Sc0000030	330878	329448	class1000:	expanded	LDG
Qrob_T0480870.2	Qrob_P0480870.2	LRR	Qrob_P0480870.2_LRR	Chr1	52815423	52816461	class28684:	NA	LDG
Qrob_T0156980.2	Qrob_P0156980.2	LRR	Qrob_P0156980.2_LRR_c1000	Chr9	3234763	3238830	class1000:	expanded	TDG
Qrob_T0165820.2	Qrob_P0165820.2	LRR	Qrob_P0165820.2_LRR_c1004	Chr5	15531544	15529420	class1004:	expanded	LDG
Qrob_T0016200.2	Qrob_P0016200.2	LRR	Qrob_P0016200.2_LRR	Chr3	17829899	17829580	class18013:	expanded	TDG
Qrob_T0051440.2	Qrob_P0051440.2	LRR	Qrob_P0051440.2_LRR_c1000	Chr9	1537859	1531256	class1000:	expanded	TDG
Qrob_T0341670.2	Qrob_P0341670.2	LRR	Qrob_P0341670.2_LRR_c4549	Chr9	46497438	46496151	class4549:	expanded	TDG
Qrob_T0597030.2	Qrob_P0597030.2	LRR	Qrob_P0597030.2_LRR_c5011	Chr4	43834922	43833428	class5011:	expanded	LDG
Qrob_T0051680.2	Qrob_P0051680.2	LRR	Qrob_P0051680.2_LRR_c1000	Chr9	1149886	1147696	class1000:	expanded	TDG
Qrob_T0247790.2	Qrob_P0247790.2	LRR	Qrob_P0247790.2_LRR	Chr3	29330639	29329292	class18013:	expanded	LDG
Qrob_T0659860.2	Qrob_P0659860.2	LRR	Qrob_P0659860.2_LRR_c1004	Chr1	52613560	52616696	class1004:	expanded	TDG
Qrob_T0694970.2	Qrob_P0694970.2	LRR	Qrob_P0694970.2_LRR	Chr7	1460796	1461662	NA	NA	LDG
Qrob_T0480400.2	Qrob_P0480400.2	LRR	Qrob_P0480400.2_LRR_c1015	Qrob_H2.3_Sc0001306	3694	5447	class1015:	expanded	LDG
Qrob_T0051270.2	Qrob_P0051270.2	LRR	Qrob_P0051270.2_LRR_c1000	Chr9	1738439	1736259	class1000:	expanded	TDG
Qrob_T0077050.2	Qrob_P0077050.2	LRR	Qrob_P0077050.2_LRR_c2368	Chr1	1023180	1024784	class2368:	expanded	TDG
Qrob_T0087180.2	Qrob_P0087180.2	LRR	Qrob_P0087180.2_LRR_c1004	Chr4	8894602	8893265	class1004:	expanded	TDG
Qrob_T0435640.2	Qrob_P0435640.2	LRR	Qrob_P0435640.2_LRR	Chr4	43059397	43060341	class22038:	NA	LDG
Qrob_T0041860.2	Qrob_P0041860.2	LRR	Qrob_P0041860.2_LRR	Chr1	48230912	48231803	NA	NA	TDG
Qrob_T0608100.2	Qrob_P0608100.2	LRR	Qrob_P0608100.2_LRR	Chr1	35714545	35715812	NA	NA	TDG
Qrob_T0048070.2	Qrob_P0048070.2	LRR	Qrob_P0048070.2_LRR_c1031	Qrob_H2.3_Sc0000417	454320	453032	class1031:	expanded	TDG
Qrob_T0742560.2	Qrob_P0742560.2	LRR	Qrob_P0742560.2_LRR_c1031	Chr2	100181671	100180607	class1031:	expanded	TDG
Qrob_T0016250.2	Qrob_P0016250.2	LRR	Qrob_P0016250.2_LRR	Chr3	17740273	17741968	class18013:	expanded	TDG
Qrob_T0344220.2	Qrob_P0344220.2	LRR	Qrob_P0344220.2_LRR	Chr9	5430490	5428598	class28709:	NA	LDG
Qrob_T0056500.2	Qrob_P0056500.2	LRR	Qrob_P0056500.2_LRR	Chr3	31392929	31391871	class22038:	NA	LDG
Qrob_T0556240.2	Qrob_P0556240.2	LRR	Qrob_P0556240.2_LRR	Qrob_H2.3_Sc0000473	355738	354134	class2384:	expanded	TDG
Qrob_T0114610.2	Qrob_P0114610.2	LRR	Qrob_P0114610.2_LRR_c1084	Chr5	20202157	20200742	class1084:	expanded	LDG
Qrob_T0486910.2	Qrob_P0486910.2	LRR	Qrob_P0486910.2_LRR_c1004	Chr4	6805587	6808837	class1004:	expanded	TDG
Qrob_T0692090.2	Qrob_P0692090.2	LRR	Qrob_P0692090.2_LRR_c1000	Chr2	103026978	103025363	class1000:	expanded	LDG
Qrob_T0573700.2	Qrob_P0573700.2	LRR	Qrob_P0573700.2_LRR_c1004	Chr10	50081480	50079398	class1004:	expanded	TDG
Qrob_T0087160.2	Qrob_P0087160.2	LRR	Qrob_P0087160.2_LRR_c1004	Chr4	8875474	8874006	class1004:	expanded	TDG
Qrob_T0157340.2	Qrob_P0157340.2	LRR	Qrob_P0157340.2_LRR_c1031	Chr9	3663491	3666443	class1031:	expanded	TDG
Qrob_T0211900.2	Qrob_P0211900.2	LRR	Qrob_P0211900.2_LRR_c1015	Chr9	42997304	43002729	class1015:	expanded	TDG
Qrob_T0301940.2	Qrob_P0301940.2	LRR	Qrob_P0301940.2_LRR_c1004	Chr7	953676	954591	class1004:	expanded	TDG
Qrob_T0070430.2	Qrob_P0070430.2	LRR	Qrob_P0070430.2_LRR	Chr5	18647634	18648337	NA	NA	LDG
Qrob_T0002530.2	Qrob_P0002530.2	LRR	Qrob_P0002530.2_LRR_c1000	Chr8	45977749	45980138	class1000:	expanded	LDG
Qrob_T0002530.2	Qrob_P0002530.2	LRR	Qrob_P0002530.2_LRR_c1000	Chr8	45977749	45980138	class1000:	expanded	LDG
Qrob_T0285130.2	Qrob_P0285130.2	LRR	Qrob_P0285130.2_LRR_c1004	Chr11	39475562	39473448	class1004:	expanded	TDG
Qrob_T0091130.2	Qrob_P0091130.2	LRR	Qrob_P0091130.2_LRR_c1000	Chr7	42805900	42803592	class1000:	expanded	LDG
Qrob_T0266740.2	Qrob_P0266740.2	LRR	Qrob_P0266740.2_LRR_c1004	Chr4	21222025	21223083	class1004:	expanded	LDG
Qrob_T0136510.2	Qrob_P0136510.2	LRR	Qrob_P0136510.2_LRR_c1000	Chr9	38232454	38227537	class1000:	expanded	TDG
Qrob_T0567340.2	Qrob_P0567340.2	LRR	Qrob_P0567340.2_LRR_c1000	Chr3	52866829	52869275	class1000:	expanded	TDG
Qrob_T0380550.2	Qrob_P0380550.2	LRR	Qrob_P0380550.2_LRR_c14497	Qrob_H2.3_Sc0000313	390990	388567	class14497:	expanded	TDG
Qrob_T0346850.2	Qrob_P0346850.2	LRR	Qrob_P0346850.2_LRR_c1004	Chr6	4494030	4492216	class1004:	expanded	TDG
Qrob_T0042320.2	Qrob_P0042320.2	LRR	Qrob_P0042320.2_LRR_c1004	Chr4	2705278	2703299	class1004:	expanded	TDG
Qrob_T0392060.2	Qrob_P0392060.2	LRR	Qrob_P0392060.2_LRR_c1004	Chr1	4294053	4290779	class1004:	expanded	TDG
Qrob_T0302630.2	Qrob_P0302630.2	LRR	Qrob_P0302630.2_LRR_c4549	Chr12	6284738	6283484	class4549:	expanded	TDG
Qrob_T0190520.2	Qrob_P0190520.2	LRR	Qrob_P0190520.2_LRR_c1000	Chr10	15994590	15996143	class1000:	expanded	LDG
Qrob_T0288730.2	Qrob_P0288730.2	LRR	Qrob_P0288730.2_LRR	Chr8	6679047	6682124	class1010:	expanded	TDG
Qrob_T0567480.2	Qrob_P0567480.2	LRR	Qrob_P0567480.2_LRR	Chr12	9972499	9969386	class1000:	expanded	TDG
Qrob_T0208460.2	Qrob_P0208460.2	LRR	Qrob_P0208460.2_LRR_c1015	Chr3	13639380	13638505	class1015:	expanded	TDG
Qrob_T0341230.2	Qrob_P0341230.2	LRR	Qrob_P0341230.2_LRR_c1084	Qrob_H2.3_Sc0000221	868480	866975	class1084:	expanded	TDG
Qrob_T0143630.2	Qrob_P0143630.2	LRR	Qrob_P0143630.2_LRR_c1004	Chr10	16070821	16073247	class1004:	expanded	TDG
Qrob_T0208560.2	Qrob_P0208560.2	LRR	Qrob_P0208560.2_LRR_c1015	Chr3	13539236	13537122	class1015:	expanded	TDG
Qrob_T0208540.2	Qrob_P0208540.2	LRR	Qrob_P0208540.2_LRR_c1015	Chr3	13549120	13548137	class1015:	expanded	TDG
Qrob_T0417200.2	Qrob_P0417200.2	LRR	Qrob_P0417200.2_LRR	Chr6	30079161	30082956	class12226:	expanded	TDG
Qrob_T0669100.2	Qrob_P0669100.2	LRR	Qrob_P0669100.2_LRR_c1015	Qrob_H2.3_Sc0000718	186756	185473	class1015:	expanded	TDG
Qrob_T0356110.2	Qrob_P0356110.2	LRR	Qrob_P0356110.2_LRR_c1015	Qrob_H2.3_Sc0000861	27862	29994	class1015:	expanded	LDG
Qrob_T0669090.2	Qrob_P0669090.2	LRR	Qrob_P0669090.2_LRR_c1015	Qrob_H2.3_Sc0000718	188504	187842	class1015:	expanded	TDG
Qrob_T0208600.2	Qrob_P0208600.2	LRR	Qrob_P0208600.2_LRR_c1015	Chr3	13475101	13472792	class1015:	expanded	TDG
Qrob_T0554630.2	Qrob_P0554630.2	LRR	Qrob_P0554630.2_LRR	Chr3	20101809	20098200	class18013:	expanded	TDG
Qrob_T0614440.2	Qrob_P0614440.2	LRR	Qrob_P0614440.2_LRR	Chr7	23441878	23440514	NA	NA	TDG
Qrob_T0575810.2	Qrob_P0575810.2	LRR	Qrob_P0575810.2_LRR_c1004	Chr10	40611889	40608976	class1004:	expanded	TDG
Qrob_T0669080.2	Qrob_P0669080.2	LRR	Qrob_P0669080.2_LRR_c1015	Qrob_H2.3_Sc0000718	195092	190379	class1015:	expanded	TDG
Qrob_T0146140.2	Qrob_P0146140.2	LRR	Qrob_P0146140.2_LRR_c1000	Chr3	1880088	1883133	class1000:	expanded	LDG
Qrob_T0208420.2	Qrob_P0208420.2	LRR	Qrob_P0208420.2_LRR_c1015	Chr3	13718650	13716465	class1015:	expanded	TDG
Qrob_T0208520.2	Qrob_P0208520.2	LRR	Qrob_P0208520.2_LRR_c1015	Chr3	13571253	13559716	class1015:	expanded	TDG
Qrob_T0172250.2	Qrob_P0172250.2	LRR	Qrob_P0172250.2_LRR_c1140	Chr6	48540401	48537787	class1140:	expanded	TDG
Qrob_T0234260.2	Qrob_P0234260.2	LRR	Qrob_P0234260.2_LRR_c1004	Qrob_H2.3_Sc0000522	355866	352865	class1004:	expanded	TDG
Qrob_T0221340.2	Qrob_P0221340.2	LRR	Qrob_P0221340.2_LRR_c1000	Chr5	26257199	26258486	class1000:	expanded	LDG
Qrob_T0384600.2	Qrob_P0384600.2	LRR	Qrob_P0384600.2_LRR_c1000	Qrob_H2.3_Sc0000380	36405	38407	class1000:	expanded	LDG
Qrob_T0208470.2	Qrob_P0208470.2	LRR	Qrob_P0208470.2_LRR_c1015	Chr3	13636866	13633904	class1015:	expanded	TDG
Qrob_T0486570.2	Qrob_P0486570.2	LRR	Qrob_P0486570.2_LRR_c5011	Chr9	407371	406419	class5011:	expanded	TDG
Qrob_T0563520.2	Qrob_P0563520.2	LRR-X	Qrob_P0563520.2_LRR-X_c1004	Chr5	15689022	15683832	class1004:	expanded	LDG
Qrob_T0612160.2	Qrob_P0612160.2	NB	Qrob_P0612160.2_NB	Qrob_H2.3_Sc0000579	41178	38420	class19478:	expanded	LDG
Qrob_T0016540.2	Qrob_P0016540.2	NB	Qrob_P0016540.2_NB	Chr3	17351186	17349214	class1063:	contracted	SG
Qrob_T0493560.2	Qrob_P0493560.2	NB	Qrob_P0493560.2_NB	Qrob_H2.3_Sc0000422	285074	284104	class22152:	NA	LDG
Qrob_T0754300.2	Qrob_P0754300.2	NB	Qrob_P0754300.2_NB	Qrob_H2.3_Sc0000972	34809	35779	class22152:	NA	LDG
Qrob_T0307750.2	Qrob_P0307750.2	NB	Qrob_P0307750.2_NB	Chr1	49238513	49237809	NA	NA	LDG
Qrob_T0487450.2	Qrob_P0487450.2	NB	Qrob_P0487450.2_NB	Chr5	24305464	24304633	NA	NA	SG
Qrob_T0575960.2	Qrob_P0575960.2	NB	Qrob_P0575960.2_NB	Chr9	17353597	17352676	NA	NA	LDG
Qrob_T0444780.2	Qrob_P0444780.2	NB	Qrob_P0444780.2_NB	Chr12	7853356	7852531	NA	NA	LDG
Qrob_T0224660.2	Qrob_P0224660.2	NB	Qrob_P0224660.2_NB	Chr11	1000761	1002837	class28708:	NA	LDG
Qrob_T0051430.2	Qrob_P0051430.2	NB	Qrob_P0051430.2_NB_c4549	Chr9	1548547	1547526	class4549:	expanded	TDG
Qrob_T0627460.2	Qrob_P0627460.2	NB	Qrob_P0627460.2_NB	Chr9	40788033	40785333	NA	NA	LDG
Qrob_T0688580.2	Qrob_P0688580.2	NB	Qrob_P0688580.2_NB	Chr9	6980261	6979267	NA	NA	TDG
Qrob_T0103640.2	Qrob_P0103640.2	NB	Qrob_P0103640.2_NB_c1084	Qrob_H2.3_Sc0000110	773551	775494	class1084:	expanded	TDG
Qrob_T0174720.2	Qrob_P0174720.2	NB	Qrob_P0174720.2_NB	Chr9	8195611	8194683	class22058:	NA	TDG
Qrob_T0711380.2	Qrob_P0711380.2	NB	Qrob_P0711380.2_NB	Chr11	43970326	43969541	NA	NA	LDG
Qrob_T0302650.2	Qrob_P0302650.2	NB	Qrob_P0302650.2_NB	Chr12	6269228	6268572	class28798:	NA	TDG
Qrob_T0503620.2	Qrob_P0503620.2	NB	Qrob_P0503620.2_NB	Chr12	6232845	6232027	class28798:	NA	TDG
Qrob_T0727350.2	Qrob_P0727350.2	NB	Qrob_P0727350.2_NB_c4549	Chr4	5647670	5648806	class4549:	expanded	LDG
Qrob_T0432900.2	Qrob_P0432900.2	NB	Qrob_P0432900.2_NB	Chr2	10140125	10139053	NA	NA	LDG
Qrob_T0139380.2	Qrob_P0139380.2	NB	Qrob_P0139380.2_NB	Chr2	30571736	30570365	NA	NA	TDG
Qrob_T0212520.2	Qrob_P0212520.2	NB	Qrob_P0212520.2_NB	Chr9	11047796	11049931	class22028:	NA	TDG
Qrob_T0077040.2	Qrob_P0077040.2	NB	Qrob_P0077040.2_NB_c2368	Chr1	1019823	1021088	class2368:	expanded	TDG
Qrob_T0151500.2	Qrob_P0151500.2	NB	Qrob_P0151500.2_NB	Chr12	28802139	28803334	NA	NA	TDG
Qrob_T0746740.2	Qrob_P0746740.2	NB	Qrob_P0746740.2_NB_c1084	Qrob_H2.3_Sc0000923	7221	5383	class1084:	expanded	LDG
Qrob_T0345300.2	Qrob_P0345300.2	NB	Qrob_P0345300.2_NB	Chr5	40381954	40383024	NA	NA	LDG
Qrob_T0011260.2	Qrob_P0011260.2	NB	Qrob_P0011260.2_NB_c1269	Chr11	34793240	34794682	class1269:	expanded	TDG
Qrob_T0093310.2	Qrob_P0093310.2	NB	Qrob_P0093310.2_NB	Chr10	4208976	4207461	class22060:	NA	TDG
Qrob_T0091100.2	Qrob_P0091100.2	NB	Qrob_P0091100.2_NB	Chr7	42675023	42674054	class22058:	NA	LDG
Qrob_T0403170.2	Qrob_P0403170.2	NB	Qrob_P0403170.2_NB	Chr11	2530917	2531691	NA	NA	LDG
Qrob_T0103280.2	Qrob_P0103280.2	NB	Qrob_P0103280.2_NB_c14497	Qrob_H2.3_Sc0000110	72974	70395	class14497:	expanded	TDG
Qrob_T0054530.2	Qrob_P0054530.2	NB	Qrob_P0054530.2_NB	Chr3	14428866	14430412	NA	NA	LDG
Qrob_T0373560.2	Qrob_P0373560.2	NB	Qrob_P0373560.2_NB_c1000	Chr11	22371047	22372771	class1000:	expanded	TDG
Qrob_T0086820.2	Qrob_P0086820.2	NB	Qrob_P0086820.2_NB	Chr2	64476461	64475201	NA	NA	SG
Qrob_T0466640.2	Qrob_P0466640.2	NB	Qrob_P0466640.2_NB	Chr6	7845522	7849303	class15922:	expanded	LDG
Qrob_T0680520.2	Qrob_P0680520.2	NB	Qrob_P0680520.2_NB	Chr8	17420882	17422041	class3123:	expanded	LDG
Qrob_T0211890.2	Qrob_P0211890.2	NB	Qrob_P0211890.2_NB_c1015	Chr9	42995399	42996959	class1015:	expanded	TDG
Qrob_T0062520.2	Qrob_P0062520.2	NB	Qrob_P0062520.2_NB_c1004	Chr5	59720053	59721963	class1004:	expanded	TDG
Qrob_T0709610.2	Qrob_P0709610.2	NB	Qrob_P0709610.2_NB_c1004	Qrob_H2.3_Sc0000758	176885	175313	class1004:	expanded	TDG
Qrob_T0711100.2	Qrob_P0711100.2	NB	Qrob_P0711100.2_NB	Chr1	23588	25381	class22058:	NA	TDG
Qrob_T0314900.2	Qrob_P0314900.2	NB	Qrob_P0314900.2_NB_c1015	Chr1	12510718	12508501	class1015:	expanded	TDG
Qrob_T0578700.2	Qrob_P0578700.2	NB	Qrob_P0578700.2_NB_c1066	Chr5	343407	344789	class1066:	expanded	TDG
Qrob_T0344410.2	Qrob_P0344410.2	NB	Qrob_P0344410.2_NB_c1140	Chr2	108519311	108514118	class1140:	expanded	LDG
Qrob_T0322300.2	Qrob_P0322300.2	NB	Qrob_P0322300.2_NB_c1084	Qrob_H2.3_Sc0000907	49965	51882	class1084:	expanded	TDG
Qrob_T0276270.2	Qrob_P0276270.2	NB	Qrob_P0276270.2_NB	Chr11	4095057	4096203	NA	NA	TDG
Qrob_T0688200.2	Qrob_P0688200.2	NB	Qrob_P0688200.2_NB	Chr3	45362933	45364727	class22029:	NA	LDG
Qrob_T0234150.2	Qrob_P0234150.2	NB	Qrob_P0234150.2_NB_c1004	Qrob_H2.3_Sc0000522	83985	82181	class1004:	expanded	TDG
Qrob_T0011430.2	Qrob_P0011430.2	NB	Qrob_P0011430.2_NB_c1269	Chr11	35018460	35019386	class1269:	expanded	TDG
Qrob_T0341340.2	Qrob_P0341340.2	NB	Qrob_P0341340.2_NB	Qrob_H2.3_Sc0000622	321186	319894	NA	NA	TDG
Qrob_T0572040.2	Qrob_P0572040.2	NB	Qrob_P0572040.2_NB	Qrob_H2.3_Sc0001024	27890	27228	class28868:	NA	TDG
Qrob_T0080290.2	Qrob_P0080290.2	NB	Qrob_P0080290.2_NB	Chr11	5827209	5825633	class28718:	NA	TDG
Qrob_T0207370.2	Qrob_P0207370.2	NB	Qrob_P0207370.2_NB	Chr8	22049294	22050510	class37610:	NA	SG
Qrob_T0011380.2	Qrob_P0011380.2	NB	Qrob_P0011380.2_NB_c1269	Chr11	34937260	34939065	class1269:	expanded	TDG
Qrob_T0412160.2	Qrob_P0412160.2	NB	Qrob_P0412160.2_NB	Qrob_H2.3_Sc0000358	370905	372363	class7620:	NA	LDG
Qrob_T0190240.2	Qrob_P0190240.2	NB	Qrob_P0190240.2_NB_c1140	Chr10	15599556	15602000	class1140:	expanded	TDG
Qrob_T0278950.2	Qrob_P0278950.2	NB	Qrob_P0278950.2_NB_c1000	Chr3	15306730	15301504	class1000:	expanded	TDG
Qrob_T0278930.2	Qrob_P0278930.2	NB	Qrob_P0278930.2_NB_c1000	Chr3	15341083	15338576	class1000:	expanded	TDG
Qrob_T0556330.2	Qrob_P0556330.2	NB	Qrob_P0556330.2_NB_c2368	Qrob_H2.3_Sc0000473	433891	435610	class2368:	expanded	TDG
Qrob_T0185680.2	Qrob_P0185680.2	NB-LRR	Qrob_P0185680.2_NB-LRR_c1000	Chr10	9843180	9840378	class1000:	expanded	LDG
Qrob_T0190470.2	Qrob_P0190470.2	NB-LRR	Qrob_P0190470.2_NB-LRR_c1000	Chr10	15925918	15929056	class1000:	expanded	TDG
Qrob_T0240150.2	Qrob_P0240150.2	NB-LRR	Qrob_P0240150.2_NB-LRR_c1000	Qrob_H2.3_Sc0000415	494134	490829	class1000:	expanded	LDG
Qrob_T0614470.2	Qrob_P0614470.2	NB-LRR	Qrob_P0614470.2_NB-LRR_c1004	Chr7	23413608	23409823	class1004:	expanded	LDG
Qrob_T0046620.2	Qrob_P0046620.2	NB-LRR	Qrob_P0046620.2_NB-LRR	Qrob_H2.3_Sc0000693	132934	129883	class18021:	expanded	LDG
Qrob_T0562300.2	Qrob_P0562300.2	NB-LRR	Qrob_P0562300.2_NB-LRR	Chr2	55219622	55221840	class19478:	expanded	LDG
Qrob_T0104990.2	Qrob_P0104990.2	NB-LRR	Qrob_P0104990.2_NB-LRR	Chr11	16171876	16172880	NA	NA	LDG
Qrob_T0234250.2	Qrob_P0234250.2	NB-LRR	Qrob_P0234250.2_NB-LRR_c1004	Qrob_H2.3_Sc0000522	318672	314982	class1004:	expanded	TDG
Qrob_T0319440.2	Qrob_P0319440.2	NB-LRR	Qrob_P0319440.2_NB-LRR_c1000	Chr1	35689608	35691655	class1000:	expanded	TDG
Qrob_T0224640.2	Qrob_P0224640.2	NB-LRR	Qrob_P0224640.2_NB-LRR_c1000	Chr9	43408385	43403614	class1000:	expanded	LDG
Qrob_T0093180.2	Qrob_P0093180.2	NB-LRR	Qrob_P0093180.2_NB-LRR_c1000	Chr10	4379456	4376756	class1000:	expanded	TDG
Qrob_T0205860.2	Qrob_P0205860.2	NB-LRR	Qrob_P0205860.2_NB-LRR_c1004	Chr11	46950064	46948044	class1004:	expanded	LDG
Qrob_T0234220.2	Qrob_P0234220.2	NB-LRR	Qrob_P0234220.2_NB-LRR_c1004	Qrob_H2.3_Sc0000522	261716	259918	class1004:	expanded	TDG
Qrob_T0382770.2	Qrob_P0382770.2	NB-LRR	Qrob_P0382770.2_NB-LRR_c1000	Qrob_H2.3_Sc0000313	69203	67005	class1000:	expanded	TDG
Qrob_T0688150.2	Qrob_P0688150.2	NB-LRR	Qrob_P0688150.2_NB-LRR_c1004	Chr3	45287423	45289371	class1004:	expanded	LDG
Qrob_T0219900.2	Qrob_P0219900.2	NB-LRR	Qrob_P0219900.2_NB-LRR_c1015	Chr7	14885777	14890247	class1015:	expanded	TDG
Qrob_T0103890.2	Qrob_P0103890.2	NB-LRR	Qrob_P0103890.2_NB-LRR	Qrob_H2.3_Sc0000110	1165503	1161737	class18021:	expanded	LDG
Qrob_T0103590.2	Qrob_P0103590.2	NB-LRR	Qrob_P0103590.2_NB-LRR	Qrob_H2.3_Sc0000110	716046	714123	class18021:	expanded	LDG
Qrob_T0056520.2	Qrob_P0056520.2	NB-LRR	Qrob_P0056520.2_NB-LRR_c1000	Chr3	31427803	31424363	class1000:	expanded	TDG
Qrob_T0567470.2	Qrob_P0567470.2	NB-LRR	Qrob_P0567470.2_NB-LRR_c1000	Chr12	9977549	9973123	class1000:	expanded	TDG
Qrob_T0250610.2	Qrob_P0250610.2	NB-LRR	Qrob_P0250610.2_NB-LRR_c1031	Chr8	3814388	3812889	class1031:	expanded	LDG
Qrob_T0459860.2	Qrob_P0459860.2	NB-LRR	Qrob_P0459860.2_NB-LRR_c1031	Chr9	3571684	3569513	class1031:	expanded	TDG
Qrob_T0308320.2	Qrob_P0308320.2	NB-LRR	Qrob_P0308320.2_NB-LRR_c1004	Chr4	41810688	41813634	class1004:	expanded	TDG
Qrob_T0263710.2	Qrob_P0263710.2	NB-LRR	Qrob_P0263710.2_NB-LRR_c1000	Chr10	5740622	5736595	class1000:	expanded	LDG
Qrob_T0051160.2	Qrob_P0051160.2	NB-LRR	Qrob_P0051160.2_NB-LRR_c1000	Chr9	1851939	1848536	class1000:	expanded	TDG
Qrob_T0093240.2	Qrob_P0093240.2	NB-LRR	Qrob_P0093240.2_NB-LRR_c1000	Chr10	4267787	4265076	class1000:	expanded	TDG
Qrob_T0048280.2	Qrob_P0048280.2	NB-LRR	Qrob_P0048280.2_NB-LRR_c1031	Qrob_H2.3_Sc0000417	233604	231477	class1031:	expanded	TDG
Qrob_T0721250.2	Qrob_P0721250.2	NB-LRR	Qrob_P0721250.2_NB-LRR_c1000	Chr9	5576168	5579526	class1000:	expanded	TDG
Qrob_T0041870.2	Qrob_P0041870.2	NB-LRR	Qrob_P0041870.2_NB-LRR	Chr1	48233703	48235889	class28708:	NA	TDG
Qrob_T0051820.2	Qrob_P0051820.2	NB-LRR	Qrob_P0051820.2_NB-LRR_c1000	Chr9	998496	993242	class1000:	expanded	TDG
Qrob_T0344350.2	Qrob_P0344350.2	NB-LRR	Qrob_P0344350.2_NB-LRR_c1000	Chr11	37329	41493	class1000:	expanded	TDG
Qrob_T0051310.2	Qrob_P0051310.2	NB-LRR	Qrob_P0051310.2_NB-LRR_c1000	Chr9	1696673	1693358	class1000:	expanded	TDG
Qrob_T0156910.2	Qrob_P0156910.2	NB-LRR	Qrob_P0156910.2_NB-LRR_c1000	Chr9	3151103	3154462	class1000:	expanded	TDG
Qrob_T0692080.2	Qrob_P0692080.2	NB-LRR	Qrob_P0692080.2_NB-LRR	Chr2	103030262	103029134	NA	NA	LDG
Qrob_T0124770.2	Qrob_P0124770.2	NB-LRR	Qrob_P0124770.2_NB-LRR_c1140	Chr1	43136743	43139775	class1140:	expanded	TDG
Qrob_T0051710.2	Qrob_P0051710.2	NB-LRR	Qrob_P0051710.2_NB-LRR_c1000	Chr9	1091379	1087942	class1000:	expanded	TDG
Qrob_T0088070.2	Qrob_P0088070.2	NB-LRR	Qrob_P0088070.2_NB-LRR_c1000	Chr7	43594319	43599686	class1000:	expanded	TDG
Qrob_T0111570.2	Qrob_P0111570.2	NB-LRR	Qrob_P0111570.2_NB-LRR_c1000	Chr2	45545167	45548337	class1000:	expanded	LDG
Qrob_T0051610.2	Qrob_P0051610.2	NB-LRR	Qrob_P0051610.2_NB-LRR_c1000	Chr9	1261126	1257580	class1000:	expanded	TDG
Qrob_T0549030.2	Qrob_P0549030.2	NB-LRR	Qrob_P0549030.2_NB-LRR_c1000	Qrob_H2.3_Sc0000537	470764	473332	class1000:	expanded	TDG
Qrob_T0036630.2	Qrob_P0036630.2	NB-LRR	Qrob_P0036630.2_NB-LRR_c1004	Qrob_H2.3_Sc0000725	212612	216760	class1004:	expanded	LDG
Qrob_T0537210.2	Qrob_P0537210.2	NB-LRR	Qrob_P0537210.2_NB-LRR_c1269	Chr11	34532156	34533599	class1269:	expanded	TDG
Qrob_T0619960.2	Qrob_P0619960.2	NB-LRR	Qrob_P0619960.2_NB-LRR_c1540	Qrob_H2.3_Sc0000584	192264	188513	class1540:	expanded	TDG
Qrob_T0578730.2	Qrob_P0578730.2	NB-LRR	Qrob_P0578730.2_NB-LRR_c1066	Chr5	477012	479274	class1066:	expanded	TDG
Qrob_T0157710.2	Qrob_P0157710.2	NB-LRR	Qrob_P0157710.2_NB-LRR	Chr7	15203649	15204728	class22028:	NA	TDG
Qrob_T0721280.2	Qrob_P0721280.2	NB-LRR	Qrob_P0721280.2_NB-LRR_c1000	Chr9	5549865	5552980	class1000:	expanded	TDG
Qrob_T0145220.2	Qrob_P0145220.2	NB-LRR	Qrob_P0145220.2_NB-LRR_c1004	Chr7	3566589	3569396	class1004:	expanded	TDG
Qrob_T0285100.2	Qrob_P0285100.2	NB-LRR	Qrob_P0285100.2_NB-LRR_c1004	Chr11	39445420	39443860	class1004:	expanded	TDG
Qrob_T0157370.2	Qrob_P0157370.2	NB-LRR	Qrob_P0157370.2_NB-LRR_c1031	Chr9	3716177	3718099	class1031:	expanded	TDG
Qrob_T0095500.2	Qrob_P0095500.2	NB-LRR	Qrob_P0095500.2_NB-LRR_c1004	Chr7	20824370	20821314	class1004:	expanded	TDG
Qrob_T0526980.2	Qrob_P0526980.2	NB-LRR	Qrob_P0526980.2_NB-LRR_c1084	Qrob_H2.3_Sc0000359	783108	785884	class1084:	expanded	LDG
Qrob_T0390840.2	Qrob_P0390840.2	NB-LRR	Qrob_P0390840.2_NB-LRR_c1000	Chr4	25091728	25095115	class1000:	expanded	LDG
Qrob_T0048030.2	Qrob_P0048030.2	NB-LRR	Qrob_P0048030.2_NB-LRR_c1031	Qrob_H2.3_Sc0000417	494208	491966	class1031:	expanded	TDG
Qrob_T0093290.2	Qrob_P0093290.2	NB-LRR	Qrob_P0093290.2_NB-LRR_c1000	Chr10	4227108	4224060	class1000:	expanded	TDG
Qrob_T0093360.2	Qrob_P0093360.2	NB-LRR	Qrob_P0093360.2_NB-LRR_c1000	Chr10	4128206	4123526	class1000:	expanded	TDG
Qrob_T0093130.2	Qrob_P0093130.2	NB-LRR	Qrob_P0093130.2_NB-LRR_c1000	Chr10	4437622	4434504	class1000:	expanded	TDG
Qrob_T0486840.2	Qrob_P0486840.2	NB-LRR	Qrob_P0486840.2_NB-LRR_c1004	Chr4	6744063	6747239	class1004:	expanded	TDG
Qrob_T0627470.2	Qrob_P0627470.2	NB-LRR	Qrob_P0627470.2_NB-LRR_c1540	Chr9	40730727	40727021	class1540:	expanded	LDG
Qrob_T0157760.2	Qrob_P0157760.2	NB-LRR	Qrob_P0157760.2_NB-LRR_c1000	Chr7	15258152	15261904	class1000:	expanded	TDG
Qrob_T0720520.2	Qrob_P0720520.2	NB-LRR	Qrob_P0720520.2_NB-LRR_c1000	Chr12	7474352	7478635	class1000:	expanded	LDG
Qrob_T0063360.2	Qrob_P0063360.2	NB-LRR	Qrob_P0063360.2_NB-LRR_c1000	Chr5	17857103	17859292	class1000:	expanded	TDG
Qrob_T0207740.2	Qrob_P0207740.2	NB-LRR	Qrob_P0207740.2_NB-LRR_c1066	Chr8	22833574	22830568	class1066:	expanded	TDG
Qrob_T0622100.2	Qrob_P0622100.2	NB-LRR	Qrob_P0622100.2_NB-LRR_c1540	Chr5	3015158	3018901	class1540:	expanded	SG
Qrob_T0449620.2	Qrob_P0449620.2	NB-LRR	Qrob_P0449620.2_NB-LRR_c1015	Chr5	55907471	55902657	class1015:	expanded	LDG
Qrob_T0136560.2	Qrob_P0136560.2	NB-LRR	Qrob_P0136560.2_NB-LRR_c1000	Chr9	38162680	38159628	class1000:	expanded	TDG
Qrob_T0214840.2	Qrob_P0214840.2	NB-LRR	Qrob_P0214840.2_NB-LRR_c1066	Chr12	35567240	35569524	class1066:	expanded	LDG
Qrob_T0721240.2	Qrob_P0721240.2	NB-LRR	Qrob_P0721240.2_NB-LRR_c1000	Chr9	5631383	5639669	class1000:	expanded	TDG
Qrob_T0195530.2	Qrob_P0195530.2	NB-LRR	Qrob_P0195530.2_NB-LRR_c1066	Chr2	89991066	89988782	class1066:	expanded	LDG
Qrob_T0359860.2	Qrob_P0359860.2	NB-LRR	Qrob_P0359860.2_NB-LRR_c1000	Chr6	28334091	28335666	class1000:	expanded	LDG
Qrob_T0276290.2	Qrob_P0276290.2	NB-LRR	Qrob_P0276290.2_NB-LRR_c1004	Chr11	4105527	4107049	class1004:	expanded	TDG
Qrob_T0614430.2	Qrob_P0614430.2	NB-LRR	Qrob_P0614430.2_NB-LRR_c1000	Chr7	23465881	23462780	class1000:	expanded	TDG
Qrob_T0174660.2	Qrob_P0174660.2	NB-LRR	Qrob_P0174660.2_NB-LRR_c1000	Chr9	8133151	8129147	class1000:	expanded	TDG
Qrob_T0145380.2	Qrob_P0145380.2	NB-LRR	Qrob_P0145380.2_NB-LRR_c1004	Chr7	3443417	3445378	class1004:	expanded	TDG
Qrob_T0217140.2	Qrob_P0217140.2	NB-LRR	Qrob_P0217140.2_NB-LRR_c1000	Chr6	12408161	12403767	class1000:	expanded	TDG
Qrob_T0157010.2	Qrob_P0157010.2	NB-LRR	Qrob_P0157010.2_NB-LRR_c1000	Chr9	3300411	3303802	class1000:	expanded	TDG
Qrob_T0212610.2	Qrob_P0212610.2	NB-LRR	Qrob_P0212610.2_NB-LRR_c1000	Chr9	10815002	10819575	class1000:	expanded	TDG
Qrob_T0172440.2	Qrob_P0172440.2	NB-LRR	Qrob_P0172440.2_NB-LRR_c1140	Chr6	48792430	48794908	class1140:	expanded	TDG
Qrob_T0206140.2	Qrob_P0206140.2	NB-LRR	Qrob_P0206140.2_NB-LRR_c1000	Chr11	47236750	47239833	class1000:	expanded	LDG
Qrob_T0347620.2	Qrob_P0347620.2	NB-LRR	Qrob_P0347620.2_NB-LRR_c1540	Chr7	35991665	35995123	class1540:	expanded	LDG
Qrob_T0173240.2	Qrob_P0173240.2	NB-LRR	Qrob_P0173240.2_NB-LRR_c1066	Chr2	110288211	110289731	class1066:	expanded	LDG
Qrob_T0234520.2	Qrob_P0234520.2	NB-LRR	Qrob_P0234520.2_NB-LRR_c1004	Qrob_H2.3_Sc0000103	1399842	1402837	class1004:	expanded	TDG
Qrob_T0047970.2	Qrob_P0047970.2	NB-LRR	Qrob_P0047970.2_NB-LRR_c5011	Qrob_H2.3_Sc0000417	559486	557989	class5011:	expanded	LDG
Qrob_T0721220.2	Qrob_P0721220.2	NB-LRR	Qrob_P0721220.2_NB-LRR_c1000	Chr9	5657153	5660738	class1000:	expanded	TDG
Qrob_T0099020.2	Qrob_P0099020.2	NB-LRR	Qrob_P0099020.2_NB-LRR_c1000	Chr9	48810045	48813230	class1000:	expanded	TDG
Qrob_T0051480.2	Qrob_P0051480.2	NB-LRR	Qrob_P0051480.2_NB-LRR_c1000	Chr9	1481474	1478070	class1000:	expanded	TDG
Qrob_T0498580.2	Qrob_P0498580.2	NB-LRR	Qrob_P0498580.2_NB-LRR_c1000	Chr2	20009585	20007278	class1000:	expanded	TDG
Qrob_T0489790.2	Qrob_P0489790.2	NB-LRR	Qrob_P0489790.2_NB-LRR_c1015	Chr7	15784761	15780066	class1015:	expanded	TDG
Qrob_T0539240.2	Qrob_P0539240.2	NB-LRR	Qrob_P0539240.2_NB-LRR_c1140	Chr1	16364057	16361047	class1140:	expanded	TDG
Qrob_T0219910.2	Qrob_P0219910.2	NB-LRR	Qrob_P0219910.2_NB-LRR_c1015	Chr7	14847391	14852491	class1015:	expanded	TDG
Qrob_T0578710.2	Qrob_P0578710.2	NB-LRR	Qrob_P0578710.2_NB-LRR_c1066	Chr5	404018	406226	class1066:	expanded	TDG
Qrob_T0571890.2	Qrob_P0571890.2	NB-LRR	Qrob_P0571890.2_NB-LRR_c1004	Chr2	111508266	111510195	class1004:	expanded	TDG
Qrob_T0548940.2	Qrob_P0548940.2	NB-LRR	Qrob_P0548940.2_NB-LRR_c1000	Qrob_H2.3_Sc0000537	256168	259157	class1000:	expanded	TDG
Qrob_T0136530.2	Qrob_P0136530.2	NB-LRR	Qrob_P0136530.2_NB-LRR_c1000	Chr9	38206671	38201301	class1000:	expanded	TDG
Qrob_T0548960.2	Qrob_P0548960.2	NB-LRR	Qrob_P0548960.2_NB-LRR_c1000	Qrob_H2.3_Sc0000537	313954	317327	class1000:	expanded	TDG
Qrob_T0249640.2	Qrob_P0249640.2	NB-LRR	Qrob_P0249640.2_NB-LRR_c1000	Chr8	6418704	6415137	class1000:	expanded	TDG
Qrob_T0489780.2	Qrob_P0489780.2	NB-LRR	Qrob_P0489780.2_NB-LRR_c1015	Chr7	15808321	15802762	class1015:	expanded	TDG
Qrob_T0115030.2	Qrob_P0115030.2	NB-LRR	Qrob_P0115030.2_NB-LRR_c5011	Chr4	44414649	44412402	class5011:	expanded	TDG
Qrob_T0249530.2	Qrob_P0249530.2	NB-LRR	Qrob_P0249530.2_NB-LRR_c1000	Chr8	6293497	6289812	class1000:	expanded	TDG
Qrob_T0254420.2	Qrob_P0254420.2	NB-LRR	Qrob_P0254420.2_NB-LRR_c1000	Chr10	26254632	26258577	class1000:	expanded	TDG
Qrob_T0467950.2	Qrob_P0467950.2	NB-LRR	Qrob_P0467950.2_NB-LRR	Qrob_H2.3_Sc0000753	112612	109209	class19478:	expanded	LDG
Qrob_T0731110.2	Qrob_P0731110.2	NB-LRR	Qrob_P0731110.2_NB-LRR_c1000	Chr10	9656477	9652261	class1000:	expanded	LDG
Qrob_T0063320.2	Qrob_P0063320.2	NB-LRR	Qrob_P0063320.2_NB-LRR	Chr5	17995802	17992134	class1152:	NA	SG
Qrob_T0180420.2	Qrob_P0180420.2	NB-LRR	Qrob_P0180420.2_NB-LRR_c1004	Chr3	22761310	22764905	class1004:	expanded	TDG
Qrob_T0092710.2	Qrob_P0092710.2	NB-LRR	Qrob_P0092710.2_NB-LRR_c1540	Chr1	41524940	41527765	class1540:	expanded	LDG
Qrob_T0098880.2	Qrob_P0098880.2	NB-LRR	Qrob_P0098880.2_NB-LRR_c1000	Chr9	49009356	49010966	class1000:	expanded	TDG
Qrob_T0662910.2	Qrob_P0662910.2	NB-LRR	Qrob_P0662910.2_NB-LRR_c1000	Chr12	33437928	33444257	class1000:	expanded	TDG
Qrob_T0596270.2	Qrob_P0596270.2	NB-LRR	Qrob_P0596270.2_NB-LRR_c1004	Chr8	43062824	43060845	class1004:	expanded	TDG
Qrob_T0322490.2	Qrob_P0322490.2	NB-LRR	Qrob_P0322490.2_NB-LRR_c1004	Chr9	29447790	29437528	class1004:	expanded	LDG
Qrob_T0031010.2	Qrob_P0031010.2	NB-LRR	Qrob_P0031010.2_NB-LRR_c1000	Chr3	50091550	50093470	class1000:	expanded	TDG
Qrob_T0031400.2	Qrob_P0031400.2	NB-LRR	Qrob_P0031400.2_NB-LRR_c1000	Qrob_H2.3_Sc0000602	226693	230174	class1000:	expanded	TDG
Qrob_T0249590.2	Qrob_P0249590.2	NB-LRR	Qrob_P0249590.2_NB-LRR_c1000	Chr8	6376871	6372988	class1000:	expanded	TDG
Qrob_T0417040.2	Qrob_P0417040.2	NB-LRR	Qrob_P0417040.2_NB-LRR_c1000	Chr6	29915152	29918619	class1000:	expanded	TDG
Qrob_T0007860.2	Qrob_P0007860.2	NB-LRR	Qrob_P0007860.2_NB-LRR_c1000	Chr2	84978823	84982114	class1000:	expanded	TDG
Qrob_T0238710.2	Qrob_P0238710.2	NB-LRR	Qrob_P0238710.2_NB-LRR_c1000	Chr6	54992751	54996459	class1000:	expanded	LDG
Qrob_T0382730.2	Qrob_P0382730.2	NB-LRR	Qrob_P0382730.2_NB-LRR_c1000	Qrob_H2.3_Sc0000313	117545	114206	class1000:	expanded	TDG
Qrob_T0190510.2	Qrob_P0190510.2	NB-LRR	Qrob_P0190510.2_NB-LRR_c1000	Chr10	15992938	15994540	class1000:	expanded	TDG
Qrob_T0482930.2	Qrob_P0482930.2	NB-LRR	Qrob_P0482930.2_NB-LRR_c1000	Chr2	25139371	25134178	class1000:	expanded	LDG
Qrob_T0640520.2	Qrob_P0640520.2	NB-LRR	Qrob_P0640520.2_NB-LRR_c1000	Chr2	70206775	70205792	class1000:	expanded	TDG
Qrob_T0669060.2	Qrob_P0669060.2	NB-LRR	Qrob_P0669060.2_NB-LRR_c1015	Qrob_H2.3_Sc0000718	211351	208319	class1015:	expanded	TDG
Qrob_T0743490.2	Qrob_P0743490.2	NB-LRR	Qrob_P0743490.2_NB-LRR	Chr8	47354853	47353898	class22060:	NA	LDG
Qrob_T0218030.2	Qrob_P0218030.2	NB-LRR	Qrob_P0218030.2_NB-LRR_c1004	Chr6	3006580	3004583	class1004:	expanded	LDG
Qrob_T0030940.2	Qrob_P0030940.2	NB-LRR	Qrob_P0030940.2_NB-LRR_c1000	Chr3	50146869	50150077	class1000:	expanded	TDG
Qrob_T0208590.2	Qrob_P0208590.2	NB-LRR	Qrob_P0208590.2_NB-LRR_c1015	Chr3	13485651	13477964	class1015:	expanded	TDG
Qrob_T0335200.2	Qrob_P0335200.2	NB-LRR	Qrob_P0335200.2_NB-LRR_c1000	Chr9	36039907	36036582	class1000:	expanded	TDG
Qrob_T0207780.2	Qrob_P0207780.2	NB-LRR	Qrob_P0207780.2_NB-LRR_c1066	Chr8	22961924	22963943	class1066:	expanded	TDG
Qrob_T0190440.2	Qrob_P0190440.2	NB-LRR	Qrob_P0190440.2_NB-LRR_c1000	Chr10	15900438	15903882	class1000:	expanded	TDG
Qrob_T0450610.2	Qrob_P0450610.2	NB-LRR	Qrob_P0450610.2_NB-LRR	Qrob_H2.3_Sc0000579	156869	159428	class19478:	expanded	LDG
Qrob_T0482860.2	Qrob_P0482860.2	NB-LRR	Qrob_P0482860.2_NB-LRR_c1000	Chr2	25273015	25267244	class1000:	expanded	TDG
Qrob_T0699920.2	Qrob_P0699920.2	NB-LRR	Qrob_P0699920.2_NB-LRR_c1140	Qrob_H2.3_Sc0000741	187816	190240	class1140:	expanded	LDG
Qrob_T0314870.2	Qrob_P0314870.2	NB-LRR	Qrob_P0314870.2_NB-LRR_c1015	Chr1	12561669	12556954	class1015:	expanded	TDG
Qrob_T0208380.2	Qrob_P0208380.2	NB-LRR	Qrob_P0208380.2_NB-LRR_c1015	Chr3	13774440	13769042	class1015:	expanded	TDG
Qrob_T0207790.2	Qrob_P0207790.2	NB-LRR	Qrob_P0207790.2_NB-LRR_c1066	Chr8	22982263	22984256	class1066:	expanded	TDG
Qrob_T0208500.2	Qrob_P0208500.2	NB-LRR	Qrob_P0208500.2_NB-LRR_c1015	Chr3	13581406	13575791	class1015:	expanded	TDG
Qrob_T0254330.2	Qrob_P0254330.2	NB-LRR	Qrob_P0254330.2_NB-LRR_c1000	Chr10	26168462	26172221	class1000:	expanded	TDG
Qrob_T0087030.2	Qrob_P0087030.2	NB-LRR	Qrob_P0087030.2_NB-LRR_c1004	Chr4	8308501	8305389	class1004:	expanded	TDG
Qrob_T0211850.2	Qrob_P0211850.2	NB-LRR	Qrob_P0211850.2_NB-LRR_c1015	Chr9	42940797	42945435	class1015:	expanded	TDG
Qrob_T0208400.2	Qrob_P0208400.2	NB-LRR	Qrob_P0208400.2_NB-LRR_c1015	Chr3	13732103	13726462	class1015:	expanded	TDG
Qrob_T0032060.2	Qrob_P0032060.2	NB-LRR	Qrob_P0032060.2_NB-LRR_c1004	Chr4	31021808	31018526	class1004:	expanded	TDG
Qrob_T0417130.2	Qrob_P0417130.2	NB-LRR	Qrob_P0417130.2_NB-LRR_c1000	Chr6	30004495	30007554	class1000:	expanded	TDG
Qrob_T0076940.2	Qrob_P0076940.2	NB-LRR	Qrob_P0076940.2_NB-LRR_c2368	Chr1	895581	898805	class2368:	expanded	TDG
Qrob_T0533730.2	Qrob_P0533730.2	NB-LRR	Qrob_P0533730.2_NB-LRR_c1540	Qrob_H2.3_Sc0000482	227040	230298	class1540:	expanded	LDG
Qrob_T0422210.2	Qrob_P0422210.2	NB-LRR	Qrob_P0422210.2_NB-LRR_c1000	Chr9	8266234	8262817	class1000:	expanded	TDG
Qrob_T0099080.2	Qrob_P0099080.2	NB-LRR	Qrob_P0099080.2_NB-LRR_c1000	Chr9	48720390	48723759	class1000:	expanded	TDG
Qrob_T0711190.2	Qrob_P0711190.2	NB-LRR	Qrob_P0711190.2_NB-LRR_c1000	Chr1	193919	197317	class1000:	expanded	TDG
Qrob_T0347600.2	Qrob_P0347600.2	NB-LRR	Qrob_P0347600.2_NB-LRR_c1000	Chr7	36042120	36037441	class1000:	expanded	TDG
Qrob_T0136490.2	Qrob_P0136490.2	NB-LRR	Qrob_P0136490.2_NB-LRR_c1000	Chr9	38244532	38240934	class1000:	expanded	TDG
Qrob_T0007770.2	Qrob_P0007770.2	NB-LRR	Qrob_P0007770.2_NB-LRR_c1000	Chr2	85102445	85105534	class1000:	expanded	TDG
Qrob_T0207820.2	Qrob_P0207820.2	NB-LRR	Qrob_P0207820.2_NB-LRR_c1066	Chr8	23068086	23070102	class1066:	expanded	TDG
Qrob_T0175710.2	Qrob_P0175710.2	NB-LRR	Qrob_P0175710.2_NB-LRR_c1000	Chr9	40126291	40122982	class1000:	expanded	TDG
Qrob_T0174680.2	Qrob_P0174680.2	NB-LRR	Qrob_P0174680.2_NB-LRR_c1000	Chr9	8158898	8155723	class1000:	expanded	TDG
Qrob_T0108830.2	Qrob_P0108830.2	NB-LRR	Qrob_P0108830.2_NB-LRR	Chr4	16335051	16337118	NA	NA	TDG
Qrob_T0076950.2	Qrob_P0076950.2	NB-LRR	Qrob_P0076950.2_NB-LRR_c2368	Chr1	935824	939050	class2368:	expanded	TDG
Qrob_T0662940.2	Qrob_P0662940.2	NB-LRR	Qrob_P0662940.2_NB-LRR_c1000	Chr12	33482246	33485551	class1000:	expanded	TDG
Qrob_T0234180.2	Qrob_P0234180.2	NB-LRR	Qrob_P0234180.2_NB-LRR_c1004	Qrob_H2.3_Sc0000522	165763	162806	class1004:	expanded	TDG
Qrob_T0341870.2	Qrob_P0341870.2	NB-LRR	Qrob_P0341870.2_NB-LRR_c1000	Chr12	9465344	9461481	class1000:	expanded	TDG
Qrob_T0190490.2	Qrob_P0190490.2	NB-LRR	Qrob_P0190490.2_NB-LRR_c1000	Chr10	15957694	15961170	class1000:	expanded	TDG
Qrob_T0046140.2	Qrob_P0046140.2	NB-LRR	Qrob_P0046140.2_NB-LRR_c1000	Chr7	49460598	49458178	class1000:	expanded	TDG
Qrob_T0335270.2	Qrob_P0335270.2	NB-LRR	Qrob_P0335270.2_NB-LRR_c1000	Chr9	35944028	35940774	class1000:	expanded	TDG
Qrob_T0051730.2	Qrob_P0051730.2	NB-LRR	Qrob_P0051730.2_NB-LRR_c1000	Chr9	1057521	1053405	class1000:	expanded	TDG
Qrob_T0335180.2	Qrob_P0335180.2	NB-LRR	Qrob_P0335180.2_NB-LRR_c1000	Chr9	36069641	36066185	class1000:	expanded	TDG
Qrob_T0503600.2	Qrob_P0503600.2	NB-LRR	Qrob_P0503600.2_NB-LRR_c1000	Chr12	6249478	6246177	class1000:	expanded	TDG
Qrob_T0098920.2	Qrob_P0098920.2	NB-LRR	Qrob_P0098920.2_NB-LRR_c1000	Chr9	48932079	48935062	class1000:	expanded	TDG
Qrob_T0032020.2	Qrob_P0032020.2	NB-LRR	Qrob_P0032020.2_NB-LRR_c1004	Chr4	31084808	31081278	class1004:	expanded	TDG
Qrob_T0021340.2	Qrob_P0021340.2	NB-LRR	Qrob_P0021340.2_NB-LRR	Chr2	17802765	17800222	NA	NA	SG
Qrob_T0001980.2	Qrob_P0001980.2	NB-LRR	Qrob_P0001980.2_NB-LRR_c1000	Chr1	26205306	26207638	class1000:	expanded	LDG
Qrob_T0586440.2	Qrob_P0586440.2	NB-LRR	Qrob_P0586440.2_NB-LRR_c1540	Chr10	46028031	46024326	class1540:	expanded	TDG
Qrob_T0051380.2	Qrob_P0051380.2	NB-LRR	Qrob_P0051380.2_NB-LRR_c1000	Chr9	1605175	1601026	class1000:	expanded	TDG
Qrob_T0373650.2	Qrob_P0373650.2	NB-LRR	Qrob_P0373650.2_NB-LRR_c1000	Chr11	22439943	22442772	class1000:	expanded	TDG
Qrob_T0497840.2	Qrob_P0497840.2	NB-LRR	Qrob_P0497840.2_NB-LRR_c1004	Chr4	672873	670135	class1004:	expanded	TDG
Qrob_T0146460.2	Qrob_P0146460.2	NB-LRR	Qrob_P0146460.2_NB-LRR_c1000	Chr3	2402472	2405585	class1000:	expanded	TDG
Qrob_T0335310.2	Qrob_P0335310.2	NB-LRR	Qrob_P0335310.2_NB-LRR_c1000	Chr9	35866400	35863062	class1000:	expanded	TDG
Qrob_T0556340.2	Qrob_P0556340.2	NB-LRR	Qrob_P0556340.2_NB-LRR_c2368	Qrob_H2.3_Sc0000473	464932	467781	class2368:	expanded	TDG
Qrob_T0040440.2	Qrob_P0040440.2	NB-LRR	Qrob_P0040440.2_NB-LRR_c1000	Chr10	47133854	47137804	class1000:	expanded	LDG
Qrob_T0335350.2	Qrob_P0335350.2	NB-LRR	Qrob_P0335350.2_NB-LRR_c1000	Chr9	35777052	35773608	class1000:	expanded	TDG
Qrob_T0201900.2	Qrob_P0201900.2	NB-LRR	Qrob_P0201900.2_NB-LRR_c1066	Chr8	195608	197744	class1066:	expanded	LDG
Qrob_T0007810.2	Qrob_P0007810.2	NB-LRR	Qrob_P0007810.2_NB-LRR_c1000	Chr2	85036879	85039933	class1000:	expanded	TDG
Qrob_T0290820.2	Qrob_P0290820.2	NB-LRR	Qrob_P0290820.2_NB-LRR_c1066	Chr12	4352777	4349495	class1066:	expanded	TDG
Qrob_T0717120.2	Qrob_P0717120.2	NB-LRR	Qrob_P0717120.2_NB-LRR_c1015	Chr5	54169419	54164908	class1015:	expanded	LDG
Qrob_T0190210.2	Qrob_P0190210.2	NB-LRR	Qrob_P0190210.2_NB-LRR_c1140	Chr10	15586723	15589326	class1140:	expanded	TDG
Qrob_T0136590.2	Qrob_P0136590.2	NB-LRR	Qrob_P0136590.2_NB-LRR_c1000	Chr9	38135365	38130065	class1000:	expanded	TDG
Qrob_T0098970.2	Qrob_P0098970.2	NB-LRR	Qrob_P0098970.2_NB-LRR_c1000	Chr9	48861469	48864838	class1000:	expanded	TDG
Qrob_T0549010.2	Qrob_P0549010.2	NB-LRR	Qrob_P0549010.2_NB-LRR_c1000	Qrob_H2.3_Sc0000537	426607	429834	class1000:	expanded	TDG
Qrob_T0208450.2	Qrob_P0208450.2	NB-LRR	Qrob_P0208450.2_NB-LRR_c1015	Chr3	13654728	13648466	class1015:	expanded	TDG
Qrob_T0046090.2	Qrob_P0046090.2	NB-LRR	Qrob_P0046090.2_NB-LRR_c1000	Chr7	49521800	49515331	class1000:	expanded	TDG
Qrob_T0696080.2	Qrob_P0696080.2	NB-LRR	Qrob_P0696080.2_NB-LRR_c1000	Chr1	9686191	9679513	class1000:	expanded	TDG
Qrob_T0212580.2	Qrob_P0212580.2	NB-LRR	Qrob_P0212580.2_NB-LRR_c1000	Chr9	10974520	10978894	class1000:	expanded	TDG
Qrob_T0114800.2	Qrob_P0114800.2	NB-LRR	Qrob_P0114800.2_NB-LRR_c1000	Chr5	19965784	19968287	class1000:	expanded	LDG
Qrob_T0662860.2	Qrob_P0662860.2	NB-LRR	Qrob_P0662860.2_NB-LRR_c1000	Chr12	33370024	33377421	class1000:	expanded	TDG
Qrob_T0724940.2	Qrob_P0724940.2	NB-LRR	Qrob_P0724940.2_NB-LRR_c1066	Chr5	42234347	42237330	class1066:	expanded	LDG
Qrob_T0221330.2	Qrob_P0221330.2	NB-LRR	Qrob_P0221330.2_NB-LRR_c1000	Chr5	26253096	26255079	class1000:	expanded	TDG
Qrob_T0187690.2	Qrob_P0187690.2	NB-LRR	Qrob_P0187690.2_NB-LRR_c1000	Chr4	25952755	25955666	class1000:	expanded	LDG
Qrob_T0076970.2	Qrob_P0076970.2	NB-LRR	Qrob_P0076970.2_NB-LRR_c2368	Chr1	950165	953290	class2368:	expanded	TDG
Qrob_T0046110.2	Qrob_P0046110.2	NB-LRR	Qrob_P0046110.2_NB-LRR_c1000	Chr7	49489779	49484040	class1000:	expanded	TDG
Qrob_T0335390.2	Qrob_P0335390.2	NB-LRR	Qrob_P0335390.2_NB-LRR_c1000	Chr9	35681425	35678410	class1000:	expanded	TDG
Qrob_T0098950.2	Qrob_P0098950.2	NB-LRR	Qrob_P0098950.2_NB-LRR_c1000	Chr9	48892067	48895479	class1000:	expanded	TDG
Qrob_T0290840.2	Qrob_P0290840.2	NB-LRR	Qrob_P0290840.2_NB-LRR_c1066	Chr12	4373682	4371362	class1066:	expanded	TDG
Qrob_T0335240.2	Qrob_P0335240.2	NB-LRR	Qrob_P0335240.2_NB-LRR_c1000	Chr9	35981986	35978535	class1000:	expanded	TDG
Qrob_T0187910.2	Qrob_P0187910.2	NB-LRR	Qrob_P0187910.2_NB-LRR_c1000	Chr4	26610956	26607608	class1000:	expanded	TDG
Qrob_T0063340.2	Qrob_P0063340.2	NB-LRR	Qrob_P0063340.2_NB-LRR_c1000	Chr5	17949631	17952748	class1000:	expanded	TDG
Qrob_T0694720.2	Qrob_P0694720.2	NB-LRR	Qrob_P0694720.2_NB-LRR	Chr6	4425302	4427188	class3123:	expanded	TDG
Qrob_T0244940.2	Qrob_P0244940.2	NB-LRR	Qrob_P0244940.2_NB-LRR_c1004	Chr2	97065867	97062151	class1004:	expanded	LDG
Qrob_T0669120.2	Qrob_P0669120.2	NB-LRR	Qrob_P0669120.2_NB-LRR_c1015	Qrob_H2.3_Sc0000718	167582	156353	class1015:	expanded	TDG
Qrob_T0381250.2	Qrob_P0381250.2	NB-LRR	Qrob_P0381250.2_NB-LRR	Chr10	8334614	8337264	class1540:	expanded	LDG
Qrob_T0046040.2	Qrob_P0046040.2	NB-LRR	Qrob_P0046040.2_NB-LRR_c1000	Chr7	49589262	49582440	class1000:	expanded	TDG
Qrob_T0341740.2	Qrob_P0341740.2	NB-LRR	Qrob_P0341740.2_NB-LRR_c1000	Chr9	46402270	46397185	class1000:	expanded	TDG
Qrob_T0498660.2	Qrob_P0498660.2	NB-LRR	Qrob_P0498660.2_NB-LRR_c1000	Chr2	19898881	19891287	class1000:	expanded	TDG
Qrob_T0276040.2	Qrob_P0276040.2	NB-LRR	Qrob_P0276040.2_NB-LRR_c1004	Chr11	3333586	3330814	class1004:	expanded	LDG
Qrob_T0190180.2	Qrob_P0190180.2	NB-LRR	Qrob_P0190180.2_NB-LRR_c1140	Chr10	15563658	15567977	class1140:	expanded	TDG
Qrob_T0578770.2	Qrob_P0578770.2	NB-LRR	Qrob_P0578770.2_NB-LRR_c1000	Chr5	579889	582023	class1000:	expanded	LDG
Qrob_T0056550.2	Qrob_P0056550.2	NB-LRR	Qrob_P0056550.2_NB-LRR_c1000	Chr3	31486536	31483269	class1000:	expanded	TDG
Qrob_T0335330.2	Qrob_P0335330.2	NB-LRR	Qrob_P0335330.2_NB-LRR_c1000	Chr9	35806101	35802718	class1000:	expanded	TDG
Qrob_T0314920.2	Qrob_P0314920.2	NB-LRR	Qrob_P0314920.2_NB-LRR_c1015	Chr1	12488112	12483563	class1015:	expanded	TDG
Qrob_T0290880.2	Qrob_P0290880.2	NB-LRR	Qrob_P0290880.2_NB-LRR_c1066	Chr12	4449446	4447253	class1066:	expanded	TDG
Qrob_T0040450.2	Qrob_P0040450.2	NB-LRR	Qrob_P0040450.2_NB-LRR_c1000	Chr10	47156533	47159364	class1000:	expanded	LDG
Qrob_T0417180.2	Qrob_P0417180.2	NB-LRR	Qrob_P0417180.2_NB-LRR_c1000	Chr6	30066638	30073639	class1000:	expanded	TDG
Qrob_T0276480.2	Qrob_P0276480.2	NB-LRR	Qrob_P0276480.2_NB-LRR_c1000	Chr9	4078650	4074948	class1000:	expanded	LDG
Qrob_T0498250.2	Qrob_P0498250.2	NB-LRR	Qrob_P0498250.2_NB-LRR_c1004	Chr4	5347217	5352135	class1004:	expanded	LDG
Qrob_T0046070.2	Qrob_P0046070.2	NB-LRR	Qrob_P0046070.2_NB-LRR_c1000	Chr7	49555022	49549695	class1000:	expanded	TDG
Qrob_T0208330.2	Qrob_P0208330.2	NB-LRR	Qrob_P0208330.2_NB-LRR_c1015	Chr3	13865783	13854005	class1015:	expanded	TDG
Qrob_T0077030.2	Qrob_P0077030.2	NB-LRR	Qrob_P0077030.2_NB-LRR_c1000	Chr1	989835	995133	class1000:	expanded	LDG
Qrob_T0556120.2	Qrob_P0556120.2	NB-LRR	Qrob_P0556120.2_NB-LRR_c2368	Qrob_H2.3_Sc0000473	232610	235638	class2368:	expanded	LDG
Qrob_T0335450.2	Qrob_P0335450.2	NB-LRR	Qrob_P0335450.2_NB-LRR_c1000	Chr9	35441596	35438137	class1000:	expanded	TDG
Qrob_T0711130.2	Qrob_P0711130.2	NB-LRR	Qrob_P0711130.2_NB-LRR_c1000	Chr1	55578	60586	class1000:	expanded	TDG
Qrob_T0187870.2	Qrob_P0187870.2	NB-LRR	Qrob_P0187870.2_NB-LRR_c1000	Chr4	26568888	26565396	class1000:	expanded	TDG
Qrob_T0220960.2	Qrob_P0220960.2	NB-LRR	Qrob_P0220960.2_NB-LRR	Chr5	18034117	18030788	class1152:	NA	SG
Qrob_T0556320.2	Qrob_P0556320.2	NB-LRR	Qrob_P0556320.2_NB-LRR_c2368	Qrob_H2.3_Sc0000473	423970	427078	class2368:	expanded	TDG
Qrob_T0476730.2	Qrob_P0476730.2	NB-LRR	Qrob_P0476730.2_NB-LRR_c1015	Chr6	18987669	18978361	class1015:	expanded	LDG
Qrob_T0556200.2	Qrob_P0556200.2	NB-LRR	Qrob_P0556200.2_NB-LRR_c2368	Qrob_H2.3_Sc0000473	304678	307662	class2368:	expanded	LDG
Qrob_T0377860.2	Qrob_P0377860.2	NB-LRR	Qrob_P0377860.2_NB-LRR_c1000	Chr9	41846750	41852112	class1000:	expanded	LDG
Qrob_T0087130.2	Qrob_P0087130.2	NB-LRR-CC-NB-LRR	Qrob_P0087130.2_NB-LRR-CC-NB-LRR_c1004	Chr4	8759858	8750459	class1004:	expanded	TDG
Qrob_T0093330.2	Qrob_P0093330.2	NB-LRR-X	Qrob_P0093330.2_NB-LRR-X_c1000	Chr10	4183048	4179055	class1000:	expanded	TDG
Qrob_T0093220.2	Qrob_P0093220.2	NB-LRR-X	Qrob_P0093220.2_NB-LRR-X_c1000	Chr10	4345224	4340723	class1000:	expanded	TDG
Qrob_T0317380.2	Qrob_P0317380.2	NB-LRR-X	Qrob_P0317380.2_NB-LRR-X_c1000	Chr12	23904474	23906450	class1000:	expanded	TDG
Qrob_T0390960.2	Qrob_P0390960.2	NB-LRR-X	Qrob_P0390960.2_NB-LRR-X_c1004	Chr4	24838166	24830250	class1004:	expanded	TDG
Qrob_T0093100.2	Qrob_P0093100.2	NB-LRR-X	Qrob_P0093100.2_NB-LRR-X_c1000	Chr10	4507383	4502844	class1000:	expanded	TDG
Qrob_T0662880.2	Qrob_P0662880.2	NB-LRR-X	Qrob_P0662880.2_NB-LRR-X_c1000	Chr12	33388375	33395101	class1000:	expanded	TDG
Qrob_T0007830.2	Qrob_P0007830.2	NB-LRR-X	Qrob_P0007830.2_NB-LRR-X_c1000	Chr2	85015532	85022958	class1000:	expanded	TDG
Qrob_T0524130.2	Qrob_P0524130.2	NB-LRR-X	Qrob_P0524130.2_NB-LRR-X	Chr6	4471359	4474300	class3123:	expanded	TDG
Qrob_T0207690.2	Qrob_P0207690.2	NB-LRR-X	Qrob_P0207690.2_NB-LRR-X_c1066	Chr8	22754678	22752637	class1066:	expanded	TDG
Qrob_T0247770.2	Qrob_P0247770.2	NB-LRR-X	Qrob_P0247770.2_NB-LRR-X_c1000	Chr3	29381815	29377579	class1000:	expanded	TDG
Qrob_T0313210.2	Qrob_P0313210.2	NB-LRR-X	Qrob_P0313210.2_NB-LRR-X	Chr7	24249795	24252755	class3123:	expanded	LDG
Qrob_T0709720.2	Qrob_P0709720.2	NB-X	Qrob_P0709720.2_NB-X_c1004	Qrob_H2.3_Sc0000758	65552	62856	class1004:	expanded	TDG
Qrob_T0499330.2	Qrob_P0499330.2	NB-X	Qrob_P0499330.2_NB-X	Chr1	3009525	3013398	class15922:	expanded	TDG
Qrob_T0717820.2	Qrob_P0717820.2	NB-X	Qrob_P0717820.2_NB-X	Chr3	29436126	29432508	class22060:	NA	TDG
Qrob_T0540230.2	Qrob_P0540230.2	NB-X	Qrob_P0540230.2_NB-X	Chr5	29844100	29849408	class15133:	NA	SG
Qrob_T0190130.2	Qrob_P0190130.2	RPW8	Qrob_P0190130.2_RPW8_c1140	Chr10	15538333	15544944	class1140:	expanded	TDG
Qrob_T0124750.2	Qrob_P0124750.2	RPW8-NB-LRR	Qrob_P0124750.2_RPW8-NB-LRR_c1140	Chr1	43127224	43131237	class1140:	expanded	TDG
Qrob_T0539260.2	Qrob_P0539260.2	RPW8-NB-LRR	Qrob_P0539260.2_RPW8-NB-LRR_c1140	Chr1	16373604	16369601	class1140:	expanded	TDG
Qrob_T0172530.2	Qrob_P0172530.2	RPW8-NB-LRR	Qrob_P0172530.2_RPW8-NB-LRR_c1140	Chr6	48857376	48853327	class1140:	expanded	TDG
Qrob_T0519180.2	Qrob_P0519180.2	RPW8-NB-LRR	Qrob_P0519180.2_RPW8-NB-LRR_c1140	Chr1	44368652	44363855	class1140:	expanded	TDG
Qrob_T0172500.2	Qrob_P0172500.2	RPW8-NB-LRR	Qrob_P0172500.2_RPW8-NB-LRR_c1140	Chr6	48848183	48843386	class1140:	expanded	TDG
Qrob_T0124680.2	Qrob_P0124680.2	RPW8-NB-LRR	Qrob_P0124680.2_RPW8-NB-LRR_c1140	Chr1	16498425	16494132	class1140:	expanded	TDG
Qrob_T0172540.2	Qrob_P0172540.2	RPW8-NB-LRR	Qrob_P0172540.2_RPW8-NB-LRR_c1140	Chr6	48863401	48858911	class1140:	expanded	TDG
Qrob_T0539290.2	Qrob_P0539290.2	RPW8-NB-LRR	Qrob_P0539290.2_RPW8-NB-LRR_c1140	Chr1	16439015	16434471	class1140:	expanded	TDG
Qrob_T0124710.2	Qrob_P0124710.2	RPW8-NB-LRR	Qrob_P0124710.2_RPW8-NB-LRR_c1140	Chr1	43045424	43049808	class1140:	expanded	TDG
Qrob_T0613830.2	Qrob_P0613830.2	RPW8-NB-LRR	Qrob_P0613830.2_RPW8-NB-LRR_c1140	Chr6	26418998	26422600	class1140:	expanded	LDG
Qrob_T0172200.2	Qrob_P0172200.2	RPW8-NB-LRR	Qrob_P0172200.2_RPW8-NB-LRR_c1140	Chr6	48463338	48459731	class1140:	expanded	TDG
Qrob_T0718360.2	Qrob_P0718360.2	RPW8-NB-LRR	Qrob_P0718360.2_RPW8-NB-LRR_c1140	Chr2	90523419	90518767	class1140:	expanded	LDG
Qrob_T0519170.2	Qrob_P0519170.2	RPW8-NB-LRR-X	Qrob_P0519170.2_RPW8-NB-LRR-X_c1140	Chr1	44421895	44417342	class1140:	expanded	TDG
Qrob_T0730350.2	Qrob_P0730350.2	RPW8-NB-LRR-X	Qrob_P0730350.2_RPW8-NB-LRR-X_c1140	Qrob_H2.3_Sc0000496	410257	404688	class1140:	expanded	TDG
Qrob_T0192710.2	Qrob_P0192710.2	RPW8-NB-LRR-X	Qrob_P0192710.2_RPW8-NB-LRR-X_c1140	Chr6	48186817	48174413	class1140:	expanded	TDG
Qrob_T0093350.2	Qrob_P0093350.2	TIR	Qrob_P0093350.2_TIR_c1187	Chr10	4132471	4131932	class1187:	expanded	TDG
Qrob_T0093350.2	Qrob_P0093350.2	TIR	Qrob_P0093350.2_TIR	Chr10	4132471	4131932	class1187:	expanded	TDG
Qrob_T0093320.2	Qrob_P0093320.2	TIR	Qrob_P0093320.2_TIR_c1187	Chr10	4187672	4186926	class1187:	expanded	TDG
Qrob_T0104980.2	Qrob_P0104980.2	TIR	Qrob_P0104980.2_TIR	Chr11	16157088	16157699	class22070:	NA	LDG
Qrob_T0340960.2	Qrob_P0340960.2	TIR	Qrob_P0340960.2_TIR	Chr11	38029869	38030551	class7097:	NA	SG
Qrob_T0068130.2	Qrob_P0068130.2	TIR	Qrob_P0068130.2_TIR	Chr2	100629205	100630522	NA	NA	TDG
Qrob_T0247970.2	Qrob_P0247970.2	TIR	Qrob_P0247970.2_TIR_c1187	Chr3	30828042	30827471	class1187:	expanded	LDG
Qrob_T0247970.2	Qrob_P0247970.2	TIR	Qrob_P0247970.2_TIR	Chr3	30828042	30827471	class1187:	expanded	LDG
Qrob_T0224630.2	Qrob_P0224630.2	TIR	Qrob_P0224630.2_TIR_c1187	Chr9	43413702	43413208	class1187:	expanded	LDG
Qrob_T0224630.2	Qrob_P0224630.2	TIR	Qrob_P0224630.2_TIR	Chr9	43413702	43413208	class1187:	expanded	LDG
Qrob_T0093230.2	Qrob_P0093230.2	TIR	Qrob_P0093230.2_TIR_c1187	Chr10	4272537	4271944	class1187:	expanded	TDG
Qrob_T0382800.2	Qrob_P0382800.2	TIR	Qrob_P0382800.2_TIR_c1187	Qrob_H2.3_Sc0000313	25173	24694	class1187:	expanded	TDG
Qrob_T0190460.2	Qrob_P0190460.2	TIR	Qrob_P0190460.2_TIR_c1697	Chr10	15923019	15923516	class1697:	expanded	TDG
Qrob_T0136550.2	Qrob_P0136550.2	TIR	Qrob_P0136550.2_TIR_c2399	Chr9	38166255	38165758	class2399:	expanded	TDG
Qrob_T0488840.2	Qrob_P0488840.2	TIR	Qrob_P0488840.2_TIR_c7397	Qrob_H2.3_Sc0000182	85346	85756	class7397:	expanded	LDG
Qrob_T0608070.2	Qrob_P0608070.2	TIR	Qrob_P0608070.2_TIR_c1697	Chr1	35699043	35699558	class1697:	expanded	TDG
Qrob_T0432890.2	Qrob_P0432890.2	TIR	Qrob_P0432890.2_TIR_c2399	Chr2	10142227	10141725	class2399:	expanded	LDG
Qrob_T0105060.2	Qrob_P0105060.2	TIR	Qrob_P0105060.2_TIR	Chr11	16231625	16232173	class22070:	NA	LDG
Qrob_T0091110.2	Qrob_P0091110.2	TIR	Qrob_P0091110.2_TIR_c15991	Chr7	42680534	42680010	class15991:	expanded	LDG
Qrob_T0344360.2	Qrob_P0344360.2	TIR	Qrob_P0344360.2_TIR_c15991	Chr11	31725	32291	class15991:	expanded	TDG
Qrob_T0156900.2	Qrob_P0156900.2	TIR	Qrob_P0156900.2_TIR_c2399	Chr9	3147595	3148107	class2399:	expanded	TDG
Qrob_T0662870.2	Qrob_P0662870.2	TIR	Qrob_P0662870.2_TIR_c1187	Chr12	33384080	33384703	class1187:	expanded	TDG
Qrob_T0662900.2	Qrob_P0662900.2	TIR	Qrob_P0662900.2_TIR_c1187	Chr12	33419677	33420591	class1187:	expanded	TDG
Qrob_T0088060.2	Qrob_P0088060.2	TIR	Qrob_P0088060.2_TIR_c2399	Chr7	43586384	43586941	class2399:	expanded	TDG
Qrob_T0503610.2	Qrob_P0503610.2	TIR	Qrob_P0503610.2_TIR_c2399	Chr12	6235494	6234916	class2399:	expanded	TDG
Qrob_T0347590.2	Qrob_P0347590.2	TIR	Qrob_P0347590.2_TIR_c2399	Chr7	36045823	36045344	class2399:	expanded	TDG
Qrob_T0051300.2	Qrob_P0051300.2	TIR	Qrob_P0051300.2_TIR_c2399	Chr9	1704867	1704409	class2399:	expanded	TDG
Qrob_T0302640.2	Qrob_P0302640.2	TIR	Qrob_P0302640.2_TIR_c2399	Chr12	6272758	6272252	class2399:	expanded	TDG
Qrob_T0093170.2	Qrob_P0093170.2	TIR	Qrob_P0093170.2_TIR_c1187	Chr10	4383618	4383023	class1187:	expanded	TDG
Qrob_T0174730.2	Qrob_P0174730.2	TIR	Qrob_P0174730.2_TIR_c1697	Chr9	8222065	8221553	class1697:	expanded	TDG
Qrob_T0051470.2	Qrob_P0051470.2	TIR	Qrob_P0051470.2_TIR_c2399	Chr9	1484922	1484392	class2399:	expanded	TDG
Qrob_T0157700.2	Qrob_P0157700.2	TIR	Qrob_P0157700.2_TIR_c1697	Chr7	15197932	15198465	class1697:	expanded	TDG
Qrob_T0063370.2	Qrob_P0063370.2	TIR	Qrob_P0063370.2_TIR_c2399	Chr5	17841322	17841845	class2399:	expanded	TDG
Qrob_T0263700.2	Qrob_P0263700.2	TIR	Qrob_P0263700.2_TIR_c1187	Chr10	5749412	5748611	class1187:	expanded	LDG
Qrob_T0731100.2	Qrob_P0731100.2	TIR	Qrob_P0731100.2_TIR_c1697	Chr10	9660070	9659180	class1697:	expanded	LDG
Qrob_T0051600.2	Qrob_P0051600.2	TIR	Qrob_P0051600.2_TIR_c2399	Chr9	1268552	1267879	class2399:	expanded	TDG
Qrob_T0498570.2	Qrob_P0498570.2	TIR	Qrob_P0498570.2_TIR_c1187	Chr2	20013641	20013083	class1187:	expanded	TDG
Qrob_T0030400.2	Qrob_P0030400.2	TIR	Qrob_P0030400.2_TIR_c7397	Chr3	50988368	50988811	class7397:	expanded	TDG
Qrob_T0093120.2	Qrob_P0093120.2	TIR	Qrob_P0093120.2_TIR_c1187	Chr10	4450007	4449483	class1187:	expanded	TDG
Qrob_T0093120.2	Qrob_P0093120.2	TIR	Qrob_P0093120.2_TIR	Chr10	4450007	4449483	class1187:	expanded	TDG
Qrob_T0251680.2	Qrob_P0251680.2	TIR	Qrob_P0251680.2_TIR_c7397	Chr11	50862670	50862230	class7397:	expanded	TDG
Qrob_T0251730.2	Qrob_P0251730.2	TIR	Qrob_P0251730.2_TIR_c7397	Chr11	50785816	50785412	class7397:	expanded	TDG
Qrob_T0111580.2	Qrob_P0111580.2	TIR	Qrob_P0111580.2_TIR_c2399	Chr2	45539765	45540698	class2399:	expanded	LDG
Qrob_T0136520.2	Qrob_P0136520.2	TIR	Qrob_P0136520.2_TIR_c2399	Chr9	38214962	38214465	class2399:	expanded	TDG
Qrob_T0056560.2	Qrob_P0056560.2	TIR	Qrob_P0056560.2_TIR_c1697	Chr3	31491395	31490669	class1697:	expanded	TDG
Qrob_T0240140.2	Qrob_P0240140.2	TIR	Qrob_P0240140.2_TIR_c1187	Qrob_H2.3_Sc0000415	502724	502110	class1187:	expanded	LDG
Qrob_T0240140.2	Qrob_P0240140.2	TIR	Qrob_P0240140.2_TIR	Qrob_H2.3_Sc0000415	502724	502110	class1187:	expanded	LDG
Qrob_T0037270.2	Qrob_P0037270.2	TIR	Qrob_P0037270.2_TIR_c1697	Qrob_H2.3_Sc0000024	1319821	1320590	class1697:	expanded	LDG
Qrob_T0056530.2	Qrob_P0056530.2	TIR	Qrob_P0056530.2_TIR_c1697	Chr3	31434976	31434488	class1697:	expanded	TDG
Qrob_T0575070.2	Qrob_P0575070.2	TIR	Qrob_P0575070.2_TIR_c7397	Chr9	42873662	42874117	class7397:	expanded	LDG
Qrob_T0482920.2	Qrob_P0482920.2	TIR	Qrob_P0482920.2_TIR_c2399	Chr2	25142652	25141986	class2399:	expanded	TDG
Qrob_T0720510.2	Qrob_P0720510.2	TIR	Qrob_P0720510.2_TIR_c1187	Chr12	7471356	7471898	class1187:	expanded	LDG
Qrob_T0093280.2	Qrob_P0093280.2	TIR	Qrob_P0093280.2_TIR_c1187	Chr10	4230956	4230373	class1187:	expanded	TDG
Qrob_T0147790.2	Qrob_P0147790.2	TIR	Qrob_P0147790.2_TIR_c1187	Chr4	12398343	12398771	class1187:	expanded	LDG
Qrob_T0335260.2	Qrob_P0335260.2	TIR	Qrob_P0335260.2_TIR_c1187	Chr9	35949188	35948573	class1187:	expanded	TDG
Qrob_T0174670.2	Qrob_P0174670.2	TIR	Qrob_P0174670.2_TIR_c1697	Chr9	8137250	8136741	class1697:	expanded	TDG
Qrob_T0549000.2	Qrob_P0549000.2	TIR	Qrob_P0549000.2_TIR_c1187	Qrob_H2.3_Sc0000537	422103	422952	class1187:	expanded	TDG
Qrob_T0463570.2	Qrob_P0463570.2	TIR	Qrob_P0463570.2_TIR	Chr5	67803582	67805512	NA	NA	LDG
Qrob_T0662850.2	Qrob_P0662850.2	TIR	Qrob_P0662850.2_TIR_c1187	Chr12	33353605	33354180	class1187:	expanded	TDG
Qrob_T0217130.2	Qrob_P0217130.2	TIR	Qrob_P0217130.2_TIR_c1187	Chr6	12409450	12408944	class1187:	expanded	TDG
Qrob_T0157740.2	Qrob_P0157740.2	TIR	Qrob_P0157740.2_TIR_c1697	Chr7	15239858	15240358	class1697:	expanded	TDG
Qrob_T0051370.2	Qrob_P0051370.2	TIR	Qrob_P0051370.2_TIR_c2399	Chr9	1609778	1609204	class2399:	expanded	TDG
Qrob_T0711180.2	Qrob_P0711180.2	TIR	Qrob_P0711180.2_TIR_c15991	Chr1	183471	183920	class15991:	expanded	TDG
Qrob_T0015700.2	Qrob_P0015700.2	TIR	Qrob_P0015700.2_TIR_c1187	Chr3	18564470	18565230	class1187:	expanded	TDG
Qrob_T0341860.2	Qrob_P0341860.2	TIR	Qrob_P0341860.2_TIR_c2399	Chr12	9470403	9469891	class2399:	expanded	TDG
Qrob_T0190480.2	Qrob_P0190480.2	TIR	Qrob_P0190480.2_TIR_c1697	Chr10	15953814	15954453	class1697:	expanded	TDG
Qrob_T0190500.2	Qrob_P0190500.2	TIR	Qrob_P0190500.2_TIR_c15991	Chr10	15987572	15988128	class15991:	expanded	TDG
Qrob_T0098930.2	Qrob_P0098930.2	TIR	Qrob_P0098930.2_TIR_c2399	Chr9	48926180	48926701	class2399:	expanded	TDG
Qrob_T0093210.2	Qrob_P0093210.2	TIR	Qrob_P0093210.2_TIR_c1187	Chr10	4352531	4351992	class1187:	expanded	TDG
Qrob_T0422200.2	Qrob_P0422200.2	TIR	Qrob_P0422200.2_TIR_c1697	Chr9	8270468	8269837	class1697:	expanded	TDG
Qrob_T0251820.2	Qrob_P0251820.2	TIR	Qrob_P0251820.2_TIR_c7397	Chr11	50642364	50641909	class7397:	expanded	TDG
Qrob_T0007870.2	Qrob_P0007870.2	TIR	Qrob_P0007870.2_TIR_c15991	Chr2	84974404	84974931	class15991:	expanded	TDG
Qrob_T0174690.2	Qrob_P0174690.2	TIR	Qrob_P0174690.2_TIR_c1697	Chr9	8164556	8164044	class1697:	expanded	TDG
Qrob_T0335380.2	Qrob_P0335380.2	TIR	Qrob_P0335380.2_TIR_c1187	Chr9	35686063	35685364	class1187:	expanded	TDG
Qrob_T0417120.2	Qrob_P0417120.2	TIR	Qrob_P0417120.2_TIR_c2399	Chr6	29997917	29998426	class2399:	expanded	TDG
Qrob_T0249540.2	Qrob_P0249540.2	TIR	Qrob_P0249540.2_TIR_c1187	Chr8	6317318	6316770	class1187:	expanded	LDG
Qrob_T0175700.2	Qrob_P0175700.2	TIR	Qrob_P0175700.2_TIR_c2399	Chr9	40127828	40127304	class2399:	expanded	TDG
Qrob_T0416940.2	Qrob_P0416940.2	TIR	Qrob_P0416940.2_TIR_c1187	Chr6	29841849	29842376	class1187:	expanded	TDG
Qrob_T0276780.2	Qrob_P0276780.2	TIR	Qrob_P0276780.2_TIR_c2399	Chr6	27848330	27847691	class2399:	expanded	TDG
Qrob_T0098890.2	Qrob_P0098890.2	TIR	Qrob_P0098890.2_TIR_c2399	Chr9	49004221	49004745	class2399:	expanded	TDG
Qrob_T0335340.2	Qrob_P0335340.2	TIR	Qrob_P0335340.2_TIR_c1187	Chr9	35781708	35781033	class1187:	expanded	TDG
Qrob_T0190430.2	Qrob_P0190430.2	TIR	Qrob_P0190430.2_TIR_c15991	Chr10	15898059	15898586	class15991:	expanded	TDG
Qrob_T0416990.2	Qrob_P0416990.2	TIR	Qrob_P0416990.2_TIR_c2399	Chr6	29869496	29869996	class2399:	expanded	TDG
Qrob_T0136500.2	Qrob_P0136500.2	TIR	Qrob_P0136500.2_TIR_c2399	Chr9	38235589	38235071	class2399:	expanded	TDG
Qrob_T0251690.2	Qrob_P0251690.2	TIR	Qrob_P0251690.2_TIR_c7397	Chr11	50861182	50860206	class7397:	expanded	TDG
Qrob_T0335170.2	Qrob_P0335170.2	TIR	Qrob_P0335170.2_TIR_c1187	Chr9	36074131	36073279	class1187:	expanded	TDG
Qrob_T0031360.2	Qrob_P0031360.2	TIR	Qrob_P0031360.2_TIR_c1187	Qrob_H2.3_Sc0000602	148160	148690	class1187:	expanded	TDG
Qrob_T0031360.2	Qrob_P0031360.2	TIR	Qrob_P0031360.2_TIR	Qrob_H2.3_Sc0000602	148160	148690	class1187:	expanded	TDG
Qrob_T0187890.2	Qrob_P0187890.2	TIR	Qrob_P0187890.2_TIR	Chr4	26578650	26577689	class22090:	NA	TDG
Qrob_T0335230.2	Qrob_P0335230.2	TIR	Qrob_P0335230.2_TIR_c1187	Chr9	35986623	35985936	class1187:	expanded	TDG
Qrob_T0711150.2	Qrob_P0711150.2	TIR	Qrob_P0711150.2_TIR_c4549	Chr1	86798	88341	class4549:	expanded	LDG
Qrob_T0157750.2	Qrob_P0157750.2	TIR	Qrob_P0157750.2_TIR_c1697	Chr7	15253945	15254448	class1697:	expanded	TDG
Qrob_T0548950.2	Qrob_P0548950.2	TIR	Qrob_P0548950.2_TIR_c1187	Qrob_H2.3_Sc0000537	300139	300531	class1187:	expanded	TDG
Qrob_T0662930.2	Qrob_P0662930.2	TIR	Qrob_P0662930.2_TIR_c1187	Chr12	33474419	33475174	class1187:	expanded	TDG
Qrob_T0099030.2	Qrob_P0099030.2	TIR	Qrob_P0099030.2_TIR_c2399	Chr9	48799839	48800360	class2399:	expanded	TDG
Qrob_T0503590.2	Qrob_P0503590.2	TIR	Qrob_P0503590.2_TIR_c2399	Chr12	6252726	6252235	class2399:	expanded	TDG
Qrob_T0683590.2	Qrob_P0683590.2	TIR	Qrob_P0683590.2_TIR_c1187	Chr3	10481869	10481369	class1187:	expanded	TDG
Qrob_T0007780.2	Qrob_P0007780.2	TIR	Qrob_P0007780.2_TIR_c2399	Chr2	85086189	85086707	class2399:	expanded	TDG
Qrob_T0030390.2	Qrob_P0030390.2	TIR	Qrob_P0030390.2_TIR_c7397	Chr3	50996046	50996501	class7397:	expanded	TDG
Qrob_T0498650.2	Qrob_P0498650.2	TIR	Qrob_P0498650.2_TIR_c1187	Chr2	19906891	19906349	class1187:	expanded	TDG
Qrob_T0136580.2	Qrob_P0136580.2	TIR	Qrob_P0136580.2_TIR_c2399	Chr9	38141874	38141362	class2399:	expanded	TDG
Qrob_T0093090.2	Qrob_P0093090.2	TIR	Qrob_P0093090.2_TIR_c1187	Chr10	4513790	4513224	class1187:	expanded	TDG
Qrob_T0093090.2	Qrob_P0093090.2	TIR	Qrob_P0093090.2_TIR	Chr10	4513790	4513224	class1187:	expanded	TDG
Qrob_T0046030.2	Qrob_P0046030.2	TIR	Qrob_P0046030.2_TIR_c1697	Chr7	49600853	49598727	class1697:	expanded	TDG
Qrob_T0251800.2	Qrob_P0251800.2	TIR	Qrob_P0251800.2_TIR_c7397	Chr11	50664276	50663872	class7397:	expanded	TDG
Qrob_T0058350.2	Qrob_P0058350.2	TIR	Qrob_P0058350.2_TIR_c7397	Chr5	66958909	66958313	class7397:	expanded	TDG
Qrob_T0335300.2	Qrob_P0335300.2	TIR	Qrob_P0335300.2_TIR_c1187	Chr9	35870706	35870079	class1187:	expanded	TDG
Qrob_T0276470.2	Qrob_P0276470.2	TIR	Qrob_P0276470.2_TIR_c1697	Chr9	4083085	4082563	class1697:	expanded	LDG
Qrob_T0548930.2	Qrob_P0548930.2	TIR	Qrob_P0548930.2_TIR_c1187	Qrob_H2.3_Sc0000537	251172	251808	class1187:	expanded	TDG
Qrob_T0251790.2	Qrob_P0251790.2	TIR	Qrob_P0251790.2_TIR_c7397	Chr11	50665527	50665048	class7397:	expanded	TDG
Qrob_T0007820.2	Qrob_P0007820.2	TIR	Qrob_P0007820.2_TIR_c15991	Chr2	85033904	85034467	class15991:	expanded	TDG
Qrob_T0287470.2	Qrob_P0287470.2	TIR	Qrob_P0287470.2_TIR_c1000	Chr3	3349210	3353688	class1000:	expanded	TDG
Qrob_T0254310.2	Qrob_P0254310.2	TIR	Qrob_P0254310.2_TIR_c1187	Chr10	26154484	26155230	class1187:	expanded	TDG
Qrob_T0206130.2	Qrob_P0206130.2	TIR	Qrob_P0206130.2_TIR_c1697	Chr11	47217892	47218398	class1697:	expanded	LDG
Qrob_T0030360.2	Qrob_P0030360.2	TIR	Qrob_P0030360.2_TIR_c7397	Chr3	51027959	51028510	class7397:	expanded	TDG
Qrob_T0099090.2	Qrob_P0099090.2	TIR	Qrob_P0099090.2_TIR_c2399	Chr9	48715376	48715897	class2399:	expanded	TDG
Qrob_T0063350.2	Qrob_P0063350.2	TIR	Qrob_P0063350.2_TIR_c2399	Chr5	17935734	17936258	class2399:	expanded	TDG
Qrob_T0335190.2	Qrob_P0335190.2	TIR	Qrob_P0335190.2_TIR_c1187	Chr9	36044836	36043975	class1187:	expanded	TDG
Qrob_T0221320.2	Qrob_P0221320.2	TIR	Qrob_P0221320.2_TIR_c2399	Chr5	26251140	26251536	class2399:	expanded	TDG
Qrob_T0196020.2	Qrob_P0196020.2	TIR	Qrob_P0196020.2_TIR	Chr2	89054182	89054709	NA	NA	LDG
Qrob_T0187680.2	Qrob_P0187680.2	TIR	Qrob_P0187680.2_TIR	Chr4	25946333	25946878	class22090:	NA	LDG
Qrob_T0136480.2	Qrob_P0136480.2	TIR	Qrob_P0136480.2_TIR_c2399	Chr9	38247518	38247006	class2399:	expanded	TDG
Qrob_T0640510.2	Qrob_P0640510.2	TIR	Qrob_P0640510.2_TIR_c1187	Chr2	70211687	70211154	class1187:	expanded	TDG
Qrob_T0046130.2	Qrob_P0046130.2	TIR	Qrob_P0046130.2_TIR_c1697	Chr7	49468877	49468118	class1697:	expanded	TDG
Qrob_T0051530.2	Qrob_P0051530.2	TIR	Qrob_P0051530.2_TIR_c2399	Chr9	1420124	1419585	class2399:	expanded	TDG
Qrob_T0030370.2	Qrob_P0030370.2	TIR	Qrob_P0030370.2_TIR_c7397	Chr3	51025846	51026445	class7397:	expanded	TDG
Qrob_T0344320.2	Qrob_P0344320.2	TIR	Qrob_P0344320.2_TIR_c2399	Chr11	90750	90172	class2399:	expanded	TDG
Qrob_T0223980.2	Qrob_P0223980.2	TIR	Qrob_P0223980.2_TIR_c7397	Qrob_H2.3_Sc0000024	738998	739516	class7397:	expanded	LDG
Qrob_T0335440.2	Qrob_P0335440.2	TIR	Qrob_P0335440.2_TIR_c1187	Chr9	35447659	35446478	class1187:	expanded	TDG
Qrob_T0223890.2	Qrob_P0223890.2	TIR	Qrob_P0223890.2_TIR_c7397	Qrob_H2.3_Sc0000024	804119	804790	class7397:	expanded	TDG
Qrob_T0098980.2	Qrob_P0098980.2	TIR	Qrob_P0098980.2_TIR_c2399	Chr9	48855692	48856915	class2399:	expanded	TDG
Qrob_T0146130.2	Qrob_P0146130.2	TIR	Qrob_P0146130.2_TIR_c2399	Chr3	1868874	1870278	class2399:	expanded	LDG
Qrob_T0341730.2	Qrob_P0341730.2	TIR	Qrob_P0341730.2_TIR_c2399	Chr9	46404842	46404315	class2399:	expanded	TDG
Qrob_T0040430.2	Qrob_P0040430.2	TIR	Qrob_P0040430.2_TIR_c1697	Chr10	47130820	47131520	class1697:	expanded	LDG
Qrob_T0363620.2	Qrob_P0363620.2	TIR	Qrob_P0363620.2_TIR_c15991	Chr2	91188300	91188803	class15991:	expanded	LDG
Qrob_T0046080.2	Qrob_P0046080.2	TIR	Qrob_P0046080.2_TIR_c1697	Chr7	49526292	49525569	class1697:	expanded	TDG
Qrob_T0046100.2	Qrob_P0046100.2	TIR	Qrob_P0046100.2_TIR_c1697	Chr7	49497891	49497352	class1697:	expanded	TDG
Qrob_T0278920.2	Qrob_P0278920.2	TIR	Qrob_P0278920.2_TIR_c1187	Chr3	15346980	15346201	class1187:	expanded	TDG
Qrob_T0046060.2	Qrob_P0046060.2	TIR	Qrob_P0046060.2_TIR_c1697	Chr7	49565248	49564029	class1697:	expanded	TDG
Qrob_T0187920.2	Qrob_P0187920.2	TIR	Qrob_P0187920.2_TIR	Chr4	26621230	26620262	class22090:	NA	TDG
Qrob_T0417030.2	Qrob_P0417030.2	TIR	Qrob_P0417030.2_TIR_c2399	Chr6	29908252	29909211	class2399:	expanded	TDG
Qrob_T0711120.2	Qrob_P0711120.2	TIR	Qrob_P0711120.2_TIR_c1697	Chr1	51524	52071	class1697:	expanded	TDG
Qrob_T0058340.2	Qrob_P0058340.2	TIR	Qrob_P0058340.2_TIR_c7397	Chr5	66923343	66924266	class7397:	expanded	TDG
Qrob_T0278940.2	Qrob_P0278940.2	TIR	Qrob_P0278940.2_TIR_c1187	Chr3	15315631	15314831	class1187:	expanded	TDG
Qrob_T0223870.2	Qrob_P0223870.2	TIR	Qrob_P0223870.2_TIR_c7397	Qrob_H2.3_Sc0000024	868054	867459	class7397:	expanded	TDG
Qrob_T0223840.2	Qrob_P0223840.2	TIR	Qrob_P0223840.2_TIR_c7397	Qrob_H2.3_Sc0000024	941381	940950	class7397:	expanded	TDG
Qrob_T0057880.2	Qrob_P0057880.2	TIR	Qrob_P0057880.2_TIR_c7397	Chr5	66090268	66090864	class7397:	expanded	LDG
Qrob_T0247760.2	Qrob_P0247760.2	TIR	Qrob_P0247760.2_TIR_c1187	Chr3	29386119	29385555	class1187:	expanded	LDG
Qrob_T0291010.2	Qrob_P0291010.2	TIR	Qrob_P0291010.2_TIR_c7397	Chr12	4567475	4566892	class7397:	expanded	TDG
Qrob_T0007840.2	Qrob_P0007840.2	TIR	Qrob_P0007840.2_TIR_c2399	Chr2	85007485	85008000	class2399:	expanded	TDG
Qrob_T0377870.2	Qrob_P0377870.2	TIR	Qrob_P0377870.2_TIR_c1697	Chr9	41842054	41842775	class1697:	expanded	LDG
Qrob_T0555570.2	Qrob_P0555570.2	TIR-LRR	Qrob_P0555570.2_TIR-LRR	Chr10	15212725	15216517	class19410:	expanded	LDG
Qrob_T0132080.2	Qrob_P0132080.2	TIR-LRR	Qrob_P0132080.2_TIR-LRR	Chr8	11077709	11082647	NA	NA	LDG
Qrob_T0043300.2	Qrob_P0043300.2	TIR-LRR-X	Qrob_P0043300.2_TIR-LRR-X_c1000	Chr4	1177444	1184329	class1000:	expanded	TDG
Qrob_T0382790.2	Qrob_P0382790.2	TIR-NB	Qrob_P0382790.2_TIR-NB_c1000	Qrob_H2.3_Sc0000313	33494	32157	class1000:	expanded	TDG
Qrob_T0287480.2	Qrob_P0287480.2	TIR-NB	Qrob_P0287480.2_TIR-NB_c1000	Chr3	3381291	3383956	class1000:	expanded	LDG
Qrob_T0051520.2	Qrob_P0051520.2	TIR-NB	Qrob_P0051520.2_TIR-NB_c2399	Chr9	1440978	1439635	class2399:	expanded	TDG
Qrob_T0380400.2	Qrob_P0380400.2	TIR-NB	Qrob_P0380400.2_TIR-NB_c1000	Qrob_H2.3_Sc0000313	516978	513134	class1000:	expanded	TDG
Qrob_T0031020.2	Qrob_P0031020.2	TIR-NB	Qrob_P0031020.2_TIR-NB_c1000	Chr3	50082781	50085048	class1000:	expanded	TDG
Qrob_T0016280.2	Qrob_P0016280.2	TIR-NB	Qrob_P0016280.2_TIR-NB_c1000	Chr3	17711840	17714564	class1000:	expanded	TDG
Qrob_T0133750.2	Qrob_P0133750.2	TIR-NB	Qrob_P0133750.2_TIR-NB_c1000	Chr10	21247630	21248956	class1000:	expanded	TDG
Qrob_T0217090.2	Qrob_P0217090.2	TIR-NB	Qrob_P0217090.2_TIR-NB_c1000	Chr6	12465375	12460981	class1000:	expanded	TDG
Qrob_T0212550.2	Qrob_P0212550.2	TIR-NB	Qrob_P0212550.2_TIR-NB	Chr9	11010655	11014688	class22028:	NA	TDG
Qrob_T0567330.2	Qrob_P0567330.2	TIR-NB	Qrob_P0567330.2_TIR-NB_c1000	Chr3	52859764	52863074	class1000:	expanded	TDG
Qrob_T0440460.2	Qrob_P0440460.2	TIR-NB	Qrob_P0440460.2_TIR-NB_c1000	Chr11	2003977	2008257	class1000:	expanded	TDG
Qrob_T0550830.2	Qrob_P0550830.2	TIR-NB	Qrob_P0550830.2_TIR-NB_c1000	Qrob_H2.3_Sc0000298	35936	30543	class1000:	expanded	LDG
Qrob_T0543170.2	Qrob_P0543170.2	TIR-NB	Qrob_P0543170.2_TIR-NB	Chr10	22266596	22267993	NA	NA	LDG
Qrob_T0380370.2	Qrob_P0380370.2	TIR-NB	Qrob_P0380370.2_TIR-NB	Qrob_H2.3_Sc0000313	640059	642810	NA	NA	LDG
Qrob_T0628670.2	Qrob_P0628670.2	TIR-NB	Qrob_P0628670.2_TIR-NB	Chr3	24688099	24685598	NA	NA	LDG
Qrob_T0415190.2	Qrob_P0415190.2	TIR-NB	Qrob_P0415190.2_TIR-NB_c1000	Chr8	56502139	56504729	class1000:	expanded	LDG
Qrob_T0168510.2	Qrob_P0168510.2	TIR-NB	Qrob_P0168510.2_TIR-NB	Chr7	14275418	14273770	NA	NA	SG
Qrob_T0043320.2	Qrob_P0043320.2	TIR-NB	Qrob_P0043320.2_TIR-NB_c1000	Chr4	1145853	1152402	class1000:	expanded	TDG
Qrob_T0216990.2	Qrob_P0216990.2	TIR-NB	Qrob_P0216990.2_TIR-NB_c1000	Chr6	12543252	12538719	class1000:	expanded	TDG
Qrob_T0440440.2	Qrob_P0440440.2	TIR-NB	Qrob_P0440440.2_TIR-NB_c1000	Chr11	2033242	2038058	class1000:	expanded	TDG
Qrob_T0335220.2	Qrob_P0335220.2	TIR-NB	Qrob_P0335220.2_TIR-NB_c1000	Chr9	36012480	36004459	class1000:	expanded	TDG
Qrob_T0518310.2	Qrob_P0518310.2	TIR-NB	Qrob_P0518310.2_TIR-NB	Chr12	10206643	10205100	NA	NA	TDG
Qrob_T0031330.2	Qrob_P0031330.2	TIR-NB-LRR	Qrob_P0031330.2_TIR-NB-LRR_c1000	Qrob_H2.3_Sc0000602	56199	59746	class1000:	expanded	TDG
Qrob_T0353030.2	Qrob_P0353030.2	TIR-NB-LRR	Qrob_P0353030.2_TIR-NB-LRR_c1000	Qrob_H2.3_Sc0000743	35262	39603	class1000:	expanded	LDG
Qrob_T0340040.2	Qrob_P0340040.2	TIR-NB-LRR	Qrob_P0340040.2_TIR-NB-LRR_c1000	Chr2	112547384	112552124	class1000:	expanded	LDG
Qrob_T0536440.2	Qrob_P0536440.2	TIR-NB-LRR	Qrob_P0536440.2_TIR-NB-LRR_c1000	Chr3	40644296	40640114	class1000:	expanded	TDG
Qrob_T0536460.2	Qrob_P0536460.2	TIR-NB-LRR	Qrob_P0536460.2_TIR-NB-LRR_c1000	Chr3	40613700	40608158	class1000:	expanded	TDG
Qrob_T0051420.2	Qrob_P0051420.2	TIR-NB-LRR	Qrob_P0051420.2_TIR-NB-LRR_c1000	Chr9	1555264	1549307	class1000:	expanded	TDG
Qrob_T0156970.2	Qrob_P0156970.2	TIR-NB-LRR	Qrob_P0156970.2_TIR-NB-LRR_c1000	Chr9	3219354	3225210	class1000:	expanded	TDG
Qrob_T0655830.2	Qrob_P0655830.2	TIR-NB-LRR	Qrob_P0655830.2_TIR-NB-LRR_c1000	Chr12	37167350	37164404	class1000:	expanded	LDG
Qrob_T0048920.2	Qrob_P0048920.2	TIR-NB-LRR	Qrob_P0048920.2_TIR-NB-LRR_c1000	Chr11	17251584	17256888	class1000:	expanded	LDG
Qrob_T0344210.2	Qrob_P0344210.2	TIR-NB-LRR	Qrob_P0344210.2_TIR-NB-LRR	Chr9	5436006	5432432	class37047:	NA	LDG
Qrob_T0344240.2	Qrob_P0344240.2	TIR-NB-LRR	Qrob_P0344240.2_TIR-NB-LRR_c1000	Chr9	5409884	5404969	class1000:	expanded	LDG
Qrob_T0051720.2	Qrob_P0051720.2	TIR-NB-LRR	Qrob_P0051720.2_TIR-NB-LRR_c1000	Chr9	1080304	1074885	class1000:	expanded	TDG
Qrob_T0092630.2	Qrob_P0092630.2	TIR-NB-LRR	Qrob_P0092630.2_TIR-NB-LRR_c1000	Chr1	41770107	41762094	class1000:	expanded	LDG
Qrob_T0556810.2	Qrob_P0556810.2	TIR-NB-LRR	Qrob_P0556810.2_TIR-NB-LRR_c1000	Chr7	32010920	32005972	class1000:	expanded	LDG
Qrob_T0146480.2	Qrob_P0146480.2	TIR-NB-LRR	Qrob_P0146480.2_TIR-NB-LRR_c1000	Chr3	2421331	2415999	class1000:	expanded	TDG
Qrob_T0534870.2	Qrob_P0534870.2	TIR-NB-LRR	Qrob_P0534870.2_TIR-NB-LRR_c1000	Chr7	5039648	5036580	class1000:	expanded	TDG
Qrob_T0711090.2	Qrob_P0711090.2	TIR-NB-LRR	Qrob_P0711090.2_TIR-NB-LRR_c1000	Chr1	10619	16866	class1000:	expanded	TDG
Qrob_T0037450.2	Qrob_P0037450.2	TIR-NB-LRR	Qrob_P0037450.2_TIR-NB-LRR_c1000	Qrob_H2.3_Sc0000024	1655387	1649088	class1000:	expanded	LDG
Qrob_T0250290.2	Qrob_P0250290.2	TIR-NB-LRR	Qrob_P0250290.2_TIR-NB-LRR	Chr8	4403653	4399945	class18021:	expanded	LDG
Qrob_T0671620.2	Qrob_P0671620.2	TIR-NB-LRR	Qrob_P0671620.2_TIR-NB-LRR_c1000	Chr11	11025762	11029783	class1000:	expanded	LDG
Qrob_T0373700.2	Qrob_P0373700.2	TIR-NB-LRR	Qrob_P0373700.2_TIR-NB-LRR_c1000	Chr11	22531939	22535796	class1000:	expanded	TDG
Qrob_T0051240.2	Qrob_P0051240.2	TIR-NB-LRR	Qrob_P0051240.2_TIR-NB-LRR_c1000	Chr9	1754606	1750029	class1000:	expanded	TDG
Qrob_T0523180.2	Qrob_P0523180.2	TIR-NB-LRR	Qrob_P0523180.2_TIR-NB-LRR_c1000	Qrob_H2.3_Sc0000408	252604	256771	class1000:	expanded	TDG
Qrob_T0031050.2	Qrob_P0031050.2	TIR-NB-LRR	Qrob_P0031050.2_TIR-NB-LRR_c1000	Chr3	50039466	50048354	class1000:	expanded	TDG
Qrob_T0254480.2	Qrob_P0254480.2	TIR-NB-LRR	Qrob_P0254480.2_TIR-NB-LRR_c1000	Chr10	26325813	26330139	class1000:	expanded	TDG
Qrob_T0254350.2	Qrob_P0254350.2	TIR-NB-LRR	Qrob_P0254350.2_TIR-NB-LRR_c1000	Chr10	26194910	26200043	class1000:	expanded	TDG
Qrob_T0257320.2	Qrob_P0257320.2	TIR-NB-LRR	Qrob_P0257320.2_TIR-NB-LRR_c1000	Chr1	6993471	6999146	class1000:	expanded	LDG
Qrob_T0212590.2	Qrob_P0212590.2	TIR-NB-LRR	Qrob_P0212590.2_TIR-NB-LRR_c1000	Chr9	10940949	10947216	class1000:	expanded	TDG
Qrob_T0131710.2	Qrob_P0131710.2	TIR-NB-LRR	Qrob_P0131710.2_TIR-NB-LRR_c1000	Chr8	11772782	11768414	class1000:	expanded	LDG
Qrob_T0696070.2	Qrob_P0696070.2	TIR-NB-LRR	Qrob_P0696070.2_TIR-NB-LRR_c1000	Chr1	9671661	9669081	class1000:	expanded	TDG
Qrob_T0051410.2	Qrob_P0051410.2	TIR-NB-LRR	Qrob_P0051410.2_TIR-NB-LRR_c1000	Chr9	1567360	1563622	class1000:	expanded	TDG
Qrob_T0254390.2	Qrob_P0254390.2	TIR-NB-LRR	Qrob_P0254390.2_TIR-NB-LRR_c1000	Chr10	26224562	26229579	class1000:	expanded	TDG
Qrob_T0088090.2	Qrob_P0088090.2	TIR-NB-LRR	Qrob_P0088090.2_TIR-NB-LRR_c1000	Chr7	43622935	43629544	class1000:	expanded	TDG
Qrob_T0051580.2	Qrob_P0051580.2	TIR-NB-LRR	Qrob_P0051580.2_TIR-NB-LRR_c1000	Chr9	1328104	1324583	class1000:	expanded	TDG
Qrob_T0013430.2	Qrob_P0013430.2	TIR-NB-LRR	Qrob_P0013430.2_TIR-NB-LRR_c1000	Chr5	22298412	22304124	class1000:	expanded	LDG
Qrob_T0523190.2	Qrob_P0523190.2	TIR-NB-LRR	Qrob_P0523190.2_TIR-NB-LRR_c1000	Qrob_H2.3_Sc0000408	287570	291950	class1000:	expanded	TDG
Qrob_T0217110.2	Qrob_P0217110.2	TIR-NB-LRR	Qrob_P0217110.2_TIR-NB-LRR_c1000	Chr6	12438885	12434301	class1000:	expanded	TDG
Qrob_T0212750.2	Qrob_P0212750.2	TIR-NB-LRR	Qrob_P0212750.2_TIR-NB-LRR_c1000	Chr9	10413586	10418500	class1000:	expanded	TDG
Qrob_T0498500.2	Qrob_P0498500.2	TIR-NB-LRR	Qrob_P0498500.2_TIR-NB-LRR_c1000	Chr2	20105369	20099299	class1000:	expanded	TDG
Qrob_T0290060.2	Qrob_P0290060.2	TIR-NB-LRR	Qrob_P0290060.2_TIR-NB-LRR_c1000	Chr11	19343214	19347370	class1000:	expanded	LDG
Qrob_T0054820.2	Qrob_P0054820.2	TIR-NB-LRR	Qrob_P0054820.2_TIR-NB-LRR_c1000	Chr3	15013075	15017395	class1000:	expanded	TDG
Qrob_T0030910.2	Qrob_P0030910.2	TIR-NB-LRR	Qrob_P0030910.2_TIR-NB-LRR_c1000	Chr3	50170425	50175096	class1000:	expanded	TDG
Qrob_T0327510.2	Qrob_P0327510.2	TIR-NB-LRR	Qrob_P0327510.2_TIR-NB-LRR_c1000	Chr7	47852940	47861676	class1000:	expanded	LDG
Qrob_T0031350.2	Qrob_P0031350.2	TIR-NB-LRR	Qrob_P0031350.2_TIR-NB-LRR_c1000	Qrob_H2.3_Sc0000602	82796	89466	class1000:	expanded	TDG
Qrob_T0382760.2	Qrob_P0382760.2	TIR-NB-LRR	Qrob_P0382760.2_TIR-NB-LRR_c1000	Qrob_H2.3_Sc0000313	101150	95979	class1000:	expanded	TDG
Qrob_T0461250.2	Qrob_P0461250.2	TIR-NB-LRR	Qrob_P0461250.2_TIR-NB-LRR_c1000	Chr3	40426029	40420032	class1000:	expanded	LDG
Qrob_T0206270.2	Qrob_P0206270.2	TIR-NB-LRR	Qrob_P0206270.2_TIR-NB-LRR_c1000	Chr11	47418055	47423454	class1000:	expanded	LDG
Qrob_T0380530.2	Qrob_P0380530.2	TIR-NB-LRR	Qrob_P0380530.2_TIR-NB-LRR_c1000	Qrob_H2.3_Sc0000313	405299	400046	class1000:	expanded	TDG
Qrob_T0534840.2	Qrob_P0534840.2	TIR-NB-LRR	Qrob_P0534840.2_TIR-NB-LRR_c1000	Chr7	5016674	5011436	class1000:	expanded	TDG
Qrob_T0711980.2	Qrob_P0711980.2	TIR-NB-LRR	Qrob_P0711980.2_TIR-NB-LRR_c1000	Chr10	23418489	23413545	class1000:	expanded	TDG
Qrob_T0396770.2	Qrob_P0396770.2	TIR-NB-LRR	Qrob_P0396770.2_TIR-NB-LRR_c1000	Chr9	13458118	13451261	class1000:	expanded	TDG
Qrob_T0523150.2	Qrob_P0523150.2	TIR-NB-LRR	Qrob_P0523150.2_TIR-NB-LRR_c1000	Qrob_H2.3_Sc0000408	192002	197414	class1000:	expanded	TDG
Qrob_T0156950.2	Qrob_P0156950.2	TIR-NB-LRR	Qrob_P0156950.2_TIR-NB-LRR_c1000	Chr9	3205243	3209543	class1000:	expanded	TDG
Qrob_T0291050.2	Qrob_P0291050.2	TIR-NB-LRR	Qrob_P0291050.2_TIR-NB-LRR_c1000	Chr12	4623793	4619772	class1000:	expanded	TDG
Qrob_T0157680.2	Qrob_P0157680.2	TIR-NB-LRR	Qrob_P0157680.2_TIR-NB-LRR_c1000	Chr7	15148947	15157493	class1000:	expanded	TDG
Qrob_T0051120.2	Qrob_P0051120.2	TIR-NB-LRR	Qrob_P0051120.2_TIR-NB-LRR_c1000	Chr9	1889598	1883734	class1000:	expanded	TDG
Qrob_T0190190.2	Qrob_P0190190.2	TIR-NB-LRR	Qrob_P0190190.2_TIR-NB-LRR_c1000	Chr10	15577284	15580593	class1000:	expanded	LDG
Qrob_T0380230.2	Qrob_P0380230.2	TIR-NB-LRR	Qrob_P0380230.2_TIR-NB-LRR_c1000	Chr7	4845600	4840103	class1000:	expanded	TDG
Qrob_T0051670.2	Qrob_P0051670.2	TIR-NB-LRR	Qrob_P0051670.2_TIR-NB-LRR_c1000	Chr9	1165335	1159475	class1000:	expanded	TDG
Qrob_T0318580.2	Qrob_P0318580.2	TIR-NB-LRR	Qrob_P0318580.2_TIR-NB-LRR_c1000	Chr5	4404271	4396831	class1000:	expanded	TDG
Qrob_T0574900.2	Qrob_P0574900.2	TIR-NB-LRR	Qrob_P0574900.2_TIR-NB-LRR_c1000	Chr9	42717965	42713707	class1000:	expanded	LDG
Qrob_T0051650.2	Qrob_P0051650.2	TIR-NB-LRR	Qrob_P0051650.2_TIR-NB-LRR_c1000	Chr9	1183640	1180451	class1000:	expanded	TDG
Qrob_T0156930.2	Qrob_P0156930.2	TIR-NB-LRR	Qrob_P0156930.2_TIR-NB-LRR_c1000	Chr9	3187657	3192010	class1000:	expanded	TDG
Qrob_T0683520.2	Qrob_P0683520.2	TIR-NB-LRR	Qrob_P0683520.2_TIR-NB-LRR_c1000	Chr3	10560434	10555168	class1000:	expanded	TDG
Qrob_T0276790.2	Qrob_P0276790.2	TIR-NB-LRR	Qrob_P0276790.2_TIR-NB-LRR_c1000	Chr6	27809901	27803952	class1000:	expanded	TDG
Qrob_T0051500.2	Qrob_P0051500.2	TIR-NB-LRR	Qrob_P0051500.2_TIR-NB-LRR_c1000	Chr9	1467434	1459618	class1000:	expanded	TDG
Qrob_T0188570.2	Qrob_P0188570.2	TIR-NB-LRR	Qrob_P0188570.2_TIR-NB-LRR_c1000	Qrob_H2.3_Sc0000064	410115	401602	class1000:	expanded	TDG
Qrob_T0523260.2	Qrob_P0523260.2	TIR-NB-LRR	Qrob_P0523260.2_TIR-NB-LRR_c1000	Qrob_H2.3_Sc0000408	331065	336656	class1000:	expanded	TDG
Qrob_T0308140.2	Qrob_P0308140.2	TIR-NB-LRR	Qrob_P0308140.2_TIR-NB-LRR_c1000	Chr4	41528887	41523365	class1000:	expanded	LDG
Qrob_T0188550.2	Qrob_P0188550.2	TIR-NB-LRR	Qrob_P0188550.2_TIR-NB-LRR_c1000	Qrob_H2.3_Sc0000064	441840	436668	class1000:	expanded	TDG
Qrob_T0054800.2	Qrob_P0054800.2	TIR-NB-LRR	Qrob_P0054800.2_TIR-NB-LRR_c1000	Chr3	14993232	14997797	class1000:	expanded	TDG
Qrob_T0380580.2	Qrob_P0380580.2	TIR-NB-LRR	Qrob_P0380580.2_TIR-NB-LRR_c1000	Qrob_H2.3_Sc0000313	350141	344961	class1000:	expanded	TDG
Qrob_T0380610.2	Qrob_P0380610.2	TIR-NB-LRR	Qrob_P0380610.2_TIR-NB-LRR_c1000	Qrob_H2.3_Sc0000313	324374	320045	class1000:	expanded	TDG
Qrob_T0380650.2	Qrob_P0380650.2	TIR-NB-LRR	Qrob_P0380650.2_TIR-NB-LRR_c1000	Qrob_H2.3_Sc0000313	262735	257370	class1000:	expanded	TDG
Qrob_T0051320.2	Qrob_P0051320.2	TIR-NB-LRR	Qrob_P0051320.2_TIR-NB-LRR_c1000	Chr9	1685111	1678459	class1000:	expanded	TDG
Qrob_T0396740.2	Qrob_P0396740.2	TIR-NB-LRR	Qrob_P0396740.2_TIR-NB-LRR_c1000	Chr9	13489493	13485739	class1000:	expanded	TDG
Qrob_T0212660.2	Qrob_P0212660.2	TIR-NB-LRR	Qrob_P0212660.2_TIR-NB-LRR_c1000	Chr9	10515749	10521418	class1000:	expanded	TDG
Qrob_T0063390.2	Qrob_P0063390.2	TIR-NB-LRR	Qrob_P0063390.2_TIR-NB-LRR_c1000	Chr5	17800883	17796466	class1000:	expanded	TDG
Qrob_T0254460.2	Qrob_P0254460.2	TIR-NB-LRR	Qrob_P0254460.2_TIR-NB-LRR_c1000	Chr10	26279488	26287935	class1000:	expanded	TDG
Qrob_T0568400.2	Qrob_P0568400.2	TIR-NB-LRR	Qrob_P0568400.2_TIR-NB-LRR_c1000	Chr3	56376836	56384296	class1000:	expanded	TDG
Qrob_T0051620.2	Qrob_P0051620.2	TIR-NB-LRR	Qrob_P0051620.2_TIR-NB-LRR_c1000	Chr9	1245973	1242443	class1000:	expanded	TDG
Qrob_T0051540.2	Qrob_P0051540.2	TIR-NB-LRR	Qrob_P0051540.2_TIR-NB-LRR_c1000	Chr9	1417529	1413014	class1000:	expanded	TDG
Qrob_T0088080.2	Qrob_P0088080.2	TIR-NB-LRR	Qrob_P0088080.2_TIR-NB-LRR_c1000	Chr7	43605311	43612587	class1000:	expanded	TDG
Qrob_T0380710.2	Qrob_P0380710.2	TIR-NB-LRR	Qrob_P0380710.2_TIR-NB-LRR_c1000	Qrob_H2.3_Sc0000313	168404	163148	class1000:	expanded	TDG
Qrob_T0318590.2	Qrob_P0318590.2	TIR-NB-LRR	Qrob_P0318590.2_TIR-NB-LRR_c1000	Chr5	4388198	4384368	class1000:	expanded	TDG
Qrob_T0554640.2	Qrob_P0554640.2	TIR-NB-LRR	Qrob_P0554640.2_TIR-NB-LRR_c1000	Chr3	20108351	20105595	class1000:	expanded	TDG
Qrob_T0051640.2	Qrob_P0051640.2	TIR-NB-LRR	Qrob_P0051640.2_TIR-NB-LRR_c1000	Chr9	1219020	1214591	class1000:	expanded	TDG
Qrob_T0341840.2	Qrob_P0341840.2	TIR-NB-LRR	Qrob_P0341840.2_TIR-NB-LRR_c1000	Chr12	9507660	9502921	class1000:	expanded	TDG
Qrob_T0054840.2	Qrob_P0054840.2	TIR-NB-LRR	Qrob_P0054840.2_TIR-NB-LRR_c1000	Chr3	15049999	15054248	class1000:	expanded	TDG
Qrob_T0260250.2	Qrob_P0260250.2	TIR-NB-LRR	Qrob_P0260250.2_TIR-NB-LRR_c1000	Chr5	53575742	53581122	class1000:	expanded	LDG
Qrob_T0133770.2	Qrob_P0133770.2	TIR-NB-LRR	Qrob_P0133770.2_TIR-NB-LRR_c1000	Chr10	21283555	21287697	class1000:	expanded	TDG
Qrob_T0380500.2	Qrob_P0380500.2	TIR-NB-LRR	Qrob_P0380500.2_TIR-NB-LRR_c1000	Qrob_H2.3_Sc0000313	439935	434926	class1000:	expanded	TDG
Qrob_T0482900.2	Qrob_P0482900.2	TIR-NB-LRR	Qrob_P0482900.2_TIR-NB-LRR_c1000	Chr2	25208433	25193616	class1000:	expanded	TDG
Qrob_T0568610.2	Qrob_P0568610.2	TIR-NB-LRR	Qrob_P0568610.2_TIR-NB-LRR_c1000	Chr6	4896772	4891871	class1000:	expanded	LDG
Qrob_T0157020.2	Qrob_P0157020.2	TIR-NB-LRR	Qrob_P0157020.2_TIR-NB-LRR_c1000	Chr9	3320882	3325136	class1000:	expanded	TDG
Qrob_T0190410.2	Qrob_P0190410.2	TIR-NB-LRR	Qrob_P0190410.2_TIR-NB-LRR_c1000	Chr10	15804621	15811388	class1000:	expanded	TDG
Qrob_T0136540.2	Qrob_P0136540.2	TIR-NB-LRR	Qrob_P0136540.2_TIR-NB-LRR_c1000	Chr9	38188629	38180627	class1000:	expanded	TDG
Qrob_T0030970.2	Qrob_P0030970.2	TIR-NB-LRR	Qrob_P0030970.2_TIR-NB-LRR_c1000	Chr3	50116233	50120716	class1000:	expanded	TDG
Qrob_T0417060.2	Qrob_P0417060.2	TIR-NB-LRR	Qrob_P0417060.2_TIR-NB-LRR_c1000	Chr6	29942195	29945091	class1000:	expanded	TDG
Qrob_T0104910.2	Qrob_P0104910.2	TIR-NB-LRR	Qrob_P0104910.2_TIR-NB-LRR_c1000	Chr11	15979259	15974986	class1000:	expanded	LDG
Qrob_T0534830.2	Qrob_P0534830.2	TIR-NB-LRR	Qrob_P0534830.2_TIR-NB-LRR_c1000	Chr7	4975250	4969722	class1000:	expanded	TDG
Qrob_T0146420.2	Qrob_P0146420.2	TIR-NB-LRR	Qrob_P0146420.2_TIR-NB-LRR_c1000	Chr3	2372871	2381376	class1000:	expanded	TDG
Qrob_T0051220.2	Qrob_P0051220.2	TIR-NB-LRR	Qrob_P0051220.2_TIR-NB-LRR_c1000	Chr9	1778945	1774541	class1000:	expanded	TDG
Qrob_T0523300.2	Qrob_P0523300.2	TIR-NB-LRR	Qrob_P0523300.2_TIR-NB-LRR_c1000	Qrob_H2.3_Sc0000408	358845	363114	class1000:	expanded	TDG
Qrob_T0133800.2	Qrob_P0133800.2	TIR-NB-LRR	Qrob_P0133800.2_TIR-NB-LRR_c1000	Chr10	21339766	21344049	class1000:	expanded	TDG
Qrob_T0567390.2	Qrob_P0567390.2	TIR-NB-LRR	Qrob_P0567390.2_TIR-NB-LRR_c1000	Chr3	52936438	52943539	class1000:	expanded	TDG
Qrob_T0711170.2	Qrob_P0711170.2	TIR-NB-LRR	Qrob_P0711170.2_TIR-NB-LRR_c1000	Chr1	128378	134247	class1000:	expanded	TDG
Qrob_T0170420.2	Qrob_P0170420.2	TIR-NB-LRR	Qrob_P0170420.2_TIR-NB-LRR_c1000	Chr3	49585920	49591748	class1000:	expanded	TDG
Qrob_T0156990.2	Qrob_P0156990.2	TIR-NB-LRR	Qrob_P0156990.2_TIR-NB-LRR_c1000	Chr9	3261580	3267386	class1000:	expanded	TDG
Qrob_T0146430.2	Qrob_P0146430.2	TIR-NB-LRR	Qrob_P0146430.2_TIR-NB-LRR_c1000	Chr3	2387203	2392556	class1000:	expanded	TDG
Qrob_T0051180.2	Qrob_P0051180.2	TIR-NB-LRR	Qrob_P0051180.2_TIR-NB-LRR_c1000	Chr9	1819385	1815094	class1000:	expanded	TDG
Qrob_T0170390.2	Qrob_P0170390.2	TIR-NB-LRR	Qrob_P0170390.2_TIR-NB-LRR_c1000	Chr3	49542890	49546634	class1000:	expanded	TDG
Qrob_T0133810.2	Qrob_P0133810.2	TIR-NB-LRR	Qrob_P0133810.2_TIR-NB-LRR_c1000	Chr10	21360856	21364993	class1000:	expanded	TDG
Qrob_T0180980.2	Qrob_P0180980.2	TIR-NB-LRR	Qrob_P0180980.2_TIR-NB-LRR_c1000	Chr7	5703571	5696473	class1000:	expanded	LDG
Qrob_T0170410.2	Qrob_P0170410.2	TIR-NB-LRR	Qrob_P0170410.2_TIR-NB-LRR_c1000	Chr3	49567258	49572452	class1000:	expanded	TDG
Qrob_T0341700.2	Qrob_P0341700.2	TIR-NB-LRR	Qrob_P0341700.2_TIR-NB-LRR_c1000	Chr9	46474500	46466209	class1000:	expanded	TDG
Qrob_T0452570.2	Qrob_P0452570.2	TIR-NB-LRR	Qrob_P0452570.2_TIR-NB-LRR_c1000	Chr3	54002279	54007583	class1000:	expanded	LDG
Qrob_T0567400.2	Qrob_P0567400.2	TIR-NB-LRR	Qrob_P0567400.2_TIR-NB-LRR_c1000	Chr3	52944166	52951944	class1000:	expanded	TDG
Qrob_T0711960.2	Qrob_P0711960.2	TIR-NB-LRR	Qrob_P0711960.2_TIR-NB-LRR_c1000	Chr10	23430387	23424718	class1000:	expanded	TDG
Qrob_T0568290.2	Qrob_P0568290.2	TIR-NB-LRR	Qrob_P0568290.2_TIR-NB-LRR_c1000	Chr3	56242465	56250971	class1000:	expanded	LDG
Qrob_T0634660.2	Qrob_P0634660.2	TIR-NB-LRR	Qrob_P0634660.2_TIR-NB-LRR_c1000	Chr7	377957	382476	class1000:	expanded	LDG
Qrob_T0498640.2	Qrob_P0498640.2	TIR-NB-LRR	Qrob_P0498640.2_TIR-NB-LRR_c1000	Chr2	19934574	19928348	class1000:	expanded	TDG
Qrob_T0416950.2	Qrob_P0416950.2	TIR-NB-LRR	Qrob_P0416950.2_TIR-NB-LRR_c1000	Chr6	29845148	29850302	class1000:	expanded	TDG
Qrob_T0291040.2	Qrob_P0291040.2	TIR-NB-LRR	Qrob_P0291040.2_TIR-NB-LRR_c1000	Chr12	4610834	4606016	class1000:	expanded	TDG
Qrob_T0699910.2	Qrob_P0699910.2	TIR-NB-LRR	Qrob_P0699910.2_TIR-NB-LRR_c1000	Qrob_H2.3_Sc0000741	136865	149447	class1000:	expanded	LDG
Qrob_T0380680.2	Qrob_P0380680.2	TIR-NB-LRR	Qrob_P0380680.2_TIR-NB-LRR_c1000	Qrob_H2.3_Sc0000313	210177	204533	class1000:	expanded	TDG
Qrob_T0347580.2	Qrob_P0347580.2	TIR-NB-LRR	Qrob_P0347580.2_TIR-NB-LRR_c1000	Chr7	36077372	36071629	class1000:	expanded	TDG
Qrob_T0063930.2	Qrob_P0063930.2	TIR-NB-LRR	Qrob_P0063930.2_TIR-NB-LRR_c1000	Chr5	16787009	16782943	class1000:	expanded	TDG
Qrob_T0063920.2	Qrob_P0063920.2	TIR-NB-LRR	Qrob_P0063920.2_TIR-NB-LRR_c1000	Chr5	16805875	16801793	class1000:	expanded	TDG
Qrob_T0291020.2	Qrob_P0291020.2	TIR-NB-LRR	Qrob_P0291020.2_TIR-NB-LRR_c1000	Chr12	4582930	4577531	class1000:	expanded	TDG
Qrob_T0043190.2	Qrob_P0043190.2	TIR-NB-LRR	Qrob_P0043190.2_TIR-NB-LRR_c1000	Chr4	1336750	1341099	class1000:	expanded	TDG
Qrob_T0741070.2	Qrob_P0741070.2	TIR-NB-LRR	Qrob_P0741070.2_TIR-NB-LRR_c1000	Chr10	31410892	31417825	class1000:	expanded	LDG
Qrob_T0217190.2	Qrob_P0217190.2	TIR-NB-LRR	Qrob_P0217190.2_TIR-NB-LRR_c1000	Chr6	12346634	12341535	class1000:	expanded	TDG
Qrob_T0417220.2	Qrob_P0417220.2	TIR-NB-LRR	Qrob_P0417220.2_TIR-NB-LRR_c1000	Chr6	30093247	30098349	class1000:	expanded	TDG
Qrob_T0640560.2	Qrob_P0640560.2	TIR-NB-LRR	Qrob_P0640560.2_TIR-NB-LRR_c1000	Chr2	70174785	70168553	class1000:	expanded	TDG
Qrob_T0294300.2	Qrob_P0294300.2	TIR-NB-LRR	Qrob_P0294300.2_TIR-NB-LRR_c1000	Chr3	43307249	43313761	class1000:	expanded	TDG
Qrob_T0051840.2	Qrob_P0051840.2	TIR-NB-LRR	Qrob_P0051840.2_TIR-NB-LRR_c1000	Chr9	965705	961219	class1000:	expanded	TDG
Qrob_T0201790.2	Qrob_P0201790.2	TIR-NB-LRR	Qrob_P0201790.2_TIR-NB-LRR_c1000	Chr8	59032	65007	class1000:	expanded	LDG
Qrob_T0498620.2	Qrob_P0498620.2	TIR-NB-LRR	Qrob_P0498620.2_TIR-NB-LRR_c1000	Chr2	19966724	19960386	class1000:	expanded	TDG
Qrob_T0068140.2	Qrob_P0068140.2	TIR-NB-LRR	Qrob_P0068140.2_TIR-NB-LRR_c1000	Chr2	100653366	100657853	class1000:	expanded	TDG
Qrob_T0051100.2	Qrob_P0051100.2	TIR-NB-LRR	Qrob_P0051100.2_TIR-NB-LRR_c1000	Chr9	1907825	1903473	class1000:	expanded	TDG
Qrob_T0063400.2	Qrob_P0063400.2	TIR-NB-LRR	Qrob_P0063400.2_TIR-NB-LRR_c1000	Chr5	17787623	17780126	class1000:	expanded	TDG
Qrob_T0638690.2	Qrob_P0638690.2	TIR-NB-LRR	Qrob_P0638690.2_TIR-NB-LRR_c1000	Chr11	48523026	48518989	class1000:	expanded	LDG
Qrob_T0498670.2	Qrob_P0498670.2	TIR-NB-LRR	Qrob_P0498670.2_TIR-NB-LRR_c1000	Chr2	19886272	19879988	class1000:	expanded	TDG
Qrob_T0373710.2	Qrob_P0373710.2	TIR-NB-LRR	Qrob_P0373710.2_TIR-NB-LRR_c1000	Chr11	22547245	22551583	class1000:	expanded	TDG
Qrob_T0373670.2	Qrob_P0373670.2	TIR-NB-LRR	Qrob_P0373670.2_TIR-NB-LRR_c1000	Chr11	22501122	22505323	class1000:	expanded	TDG
Qrob_T0276760.2	Qrob_P0276760.2	TIR-NB-LRR	Qrob_P0276760.2_TIR-NB-LRR_c1000	Chr6	27878946	27873928	class1000:	expanded	TDG
Qrob_T0331560.2	Qrob_P0331560.2	TIR-NB-LRR	Qrob_P0331560.2_TIR-NB-LRR_c1000	Qrob_H2.3_Sc0000486	359511	354680	class1000:	expanded	LDG
Qrob_T0688560.2	Qrob_P0688560.2	TIR-NB-LRR	Qrob_P0688560.2_TIR-NB-LRR_c1000	Chr9	7031292	7025548	class1000:	expanded	TDG
Qrob_T0222430.2	Qrob_P0222430.2	TIR-NB-LRR	Qrob_P0222430.2_TIR-NB-LRR_c1000	Chr7	25605692	25610041	class1000:	expanded	LDG
Qrob_T0063940.2	Qrob_P0063940.2	TIR-NB-LRR	Qrob_P0063940.2_TIR-NB-LRR_c1000	Chr5	16770178	16765925	class1000:	expanded	TDG
Qrob_T0043270.2	Qrob_P0043270.2	TIR-NB-LRR	Qrob_P0043270.2_TIR-NB-LRR_c1000	Chr4	1256189	1265836	class1000:	expanded	TDG
Qrob_T0075820.2	Qrob_P0075820.2	TIR-NB-LRR	Qrob_P0075820.2_TIR-NB-LRR_c1000	Chr11	21096519	21101186	class1000:	expanded	LDG
Qrob_T0051090.2	Qrob_P0051090.2	TIR-NB-LRR	Qrob_P0051090.2_TIR-NB-LRR_c1000	Chr9	1930246	1925894	class1000:	expanded	TDG
Qrob_T0341710.2	Qrob_P0341710.2	TIR-NB-LRR	Qrob_P0341710.2_TIR-NB-LRR_c1000	Chr9	46449021	46444212	class1000:	expanded	TDG
Qrob_T0341760.2	Qrob_P0341760.2	TIR-NB-LRR	Qrob_P0341760.2_TIR-NB-LRR_c1000	Chr9	46358251	46351879	class1000:	expanded	TDG
Qrob_T0341660.2	Qrob_P0341660.2	TIR-NB-LRR	Qrob_P0341660.2_TIR-NB-LRR_c1000	Chr9	46521883	46516302	class1000:	expanded	TDG
Qrob_T0341810.2	Qrob_P0341810.2	TIR-NB-LRR	Qrob_P0341810.2_TIR-NB-LRR_c1000	Chr12	9545798	9541505	class1000:	expanded	TDG
Qrob_T0556830.2	Qrob_P0556830.2	TIR-NB-LRR	Qrob_P0556830.2_TIR-NB-LRR_c1000	Chr7	32054593	32045580	class1000:	expanded	LDG
Qrob_T0221260.2	Qrob_P0221260.2	TIR-NB-LRR	Qrob_P0221260.2_TIR-NB-LRR_c1000	Chr5	26081010	26085228	class1000:	expanded	LDG
Qrob_T0676030.2	Qrob_P0676030.2	TIR-NB-LRR	Qrob_P0676030.2_TIR-NB-LRR_c1000	Chr7	21214543	21218783	class1000:	expanded	TDG
Qrob_T0417090.2	Qrob_P0417090.2	TIR-NB-LRR	Qrob_P0417090.2_TIR-NB-LRR_c1000	Chr6	29967216	29972691	class1000:	expanded	TDG
Qrob_T0373600.2	Qrob_P0373600.2	TIR-NB-LRR	Qrob_P0373600.2_TIR-NB-LRR_c1000	Chr11	22412352	22416695	class1000:	expanded	TDG
Qrob_T0676070.2	Qrob_P0676070.2	TIR-NB-LRR	Qrob_P0676070.2_TIR-NB-LRR_c1000	Chr7	21303564	21307993	class1000:	expanded	TDG
Qrob_T0373660.2	Qrob_P0373660.2	TIR-NB-LRR	Qrob_P0373660.2_TIR-NB-LRR_c1000	Chr11	22460798	22464407	class1000:	expanded	TDG
Qrob_T0380470.2	Qrob_P0380470.2	TIR-NB-LRR	Qrob_P0380470.2_TIR-NB-LRR_c1000	Qrob_H2.3_Sc0000313	469999	464803	class1000:	expanded	TDG
Qrob_T0431010.2	Qrob_P0431010.2	TIR-NB-LRR	Qrob_P0431010.2_TIR-NB-LRR_c1000	Qrob_H2.3_Sc0000745	90341	99153	class1000:	expanded	LDG
Qrob_T0601410.2	Qrob_P0601410.2	TIR-NB-LRR	Qrob_P0601410.2_TIR-NB-LRR_c1000	Chr4	38081930	38075182	class1000:	expanded	LDG
Qrob_T0175730.2	Qrob_P0175730.2	TIR-NB-LRR	Qrob_P0175730.2_TIR-NB-LRR_c1000	Chr9	40110038	40105564	class1000:	expanded	TDG
Qrob_T0417170.2	Qrob_P0417170.2	TIR-NB-LRR	Qrob_P0417170.2_TIR-NB-LRR_c1000	Chr6	30047967	30054674	class1000:	expanded	TDG
Qrob_T0344330.2	Qrob_P0344330.2	TIR-NB-LRR	Qrob_P0344330.2_TIR-NB-LRR_c1000	Chr11	74398	61654	class1000:	expanded	TDG
Qrob_T0317400.2	Qrob_P0317400.2	TIR-NB-LRR	Qrob_P0317400.2_TIR-NB-LRR_c1000	Chr12	23878171	23883186	class1000:	expanded	TDG
Qrob_T0507750.2	Qrob_P0507750.2	TIR-NB-LRR	Qrob_P0507750.2_TIR-NB-LRR_c1000	Qrob_H2.3_Sc0000030	487827	492131	class1000:	expanded	LDG
Qrob_T0493770.2	Qrob_P0493770.2	TIR-NB-LRR	Qrob_P0493770.2_TIR-NB-LRR_c1000	Chr3	53503958	53497698	class1000:	expanded	LDG
Qrob_T0614400.2	Qrob_P0614400.2	TIR-NB-LRR	Qrob_P0614400.2_TIR-NB-LRR_c1000	Chr7	23505339	23500461	class1000:	expanded	TDG
Qrob_T0247940.2	Qrob_P0247940.2	TIR-NB-LRR-X	Qrob_P0247940.2_TIR-NB-LRR-X_c1000	Chr3	30859252	30852729	class1000:	expanded	LDG
Qrob_T0015810.2	Qrob_P0015810.2	TIR-NB-LRR-X	Qrob_P0015810.2_TIR-NB-LRR-X_c1000	Chr3	18398314	18390436	class1000:	expanded	LDG
Qrob_T0554600.2	Qrob_P0554600.2	TIR-NB-LRR-X	Qrob_P0554600.2_TIR-NB-LRR-X_c1000	Chr3	20045235	20039607	class1000:	expanded	TDG
Qrob_T0327830.2	Qrob_P0327830.2	TIR-NB-LRR-X	Qrob_P0327830.2_TIR-NB-LRR-X_c1000	Chr7	48356887	48362852	class1000:	expanded	LDG
Qrob_T0217010.2	Qrob_P0217010.2	TIR-NB-LRR-X	Qrob_P0217010.2_TIR-NB-LRR-X_c1000	Chr6	12527232	12515191	class1000:	expanded	TDG
Qrob_T0016140.2	Qrob_P0016140.2	TIR-NB-LRR-X	Qrob_P0016140.2_TIR-NB-LRR-X_c1000	Chr3	17872116	17866990	class1000:	expanded	TDG
Qrob_T0016290.2	Qrob_P0016290.2	TIR-NB-LRR-X	Qrob_P0016290.2_TIR-NB-LRR-X_c1000	Chr3	17691961	17697517	class1000:	expanded	TDG
Qrob_T0683560.2	Qrob_P0683560.2	TIR-NB-LRR-X	Qrob_P0683560.2_TIR-NB-LRR-X_c1000	Chr3	10533230	10521447	class1000:	expanded	TDG
Qrob_T0015710.2	Qrob_P0015710.2	TIR-NB-LRR-X	Qrob_P0015710.2_TIR-NB-LRR-X_c1000	Chr3	18540334	18546156	class1000:	expanded	TDG
Qrob_T0221380.2	Qrob_P0221380.2	TIR-NB-LRR-X	Qrob_P0221380.2_TIR-NB-LRR-X_c1000	Chr5	26344957	26355797	class1000:	expanded	TDG
Qrob_T0601440.2	Qrob_P0601440.2	TIR-NB-LRR-X	Qrob_P0601440.2_TIR-NB-LRR-X_c1000	Chr4	38031461	38021070	class1000:	expanded	TDG
Qrob_T0016160.2	Qrob_P0016160.2	TIR-NB-X	Qrob_P0016160.2_TIR-NB-X_c1000	Chr3	17852751	17847897	class1000:	expanded	TDG
Qrob_T0043290.2	Qrob_P0043290.2	TIR-NB-X	Qrob_P0043290.2_TIR-NB-X_c1000	Chr4	1213422	1219878	class1000:	expanded	TDG
Qrob_T0294320.2	Qrob_P0294320.2	TIR-NB-X	Qrob_P0294320.2_TIR-NB-X_c1000	Chr3	43334782	43344406	class1000:	expanded	TDG
