# Supplementary material for: Oak genome reveals facets of long lifespan
Source: Nat Plants. 2018 Jun 18;4(7):440–52. doi: 10.1038/s41477-018-0172-3 (PMC6086335; doi:10.1038/s41477-018-0172-3)
Supplement: Supplementary file 8 — Classification of RLK-related genes. [file 41477_2018_172_MOESM8_ESM.xlsx]

## Sheet: 1.raw_data
tree position	accession	RLK subfamily	Ref At/Os for LRR-RLK subfamily	nb of LRRs	known LRR-RLK genes (in Arabidopsis)
1	Qrob_P0380890-2	UNC-GROUP-B
2	AT1G01450-1_GROUP-B	UNC-GROUP-B
3	LOC_Os01g43350-1_GROUP-B	UNC-GROUP-B
4	LOC_Os05g50830-1_GROUP-B	UNC-GROUP-B
5	AT5G41730-1_GROUP-B	UNC-GROUP-B
6	Qrob_P0123080-2	UNC-GROUP-B
7	AT1G64300-1_GROUP-B	UNC-GROUP-B
8	Qrob_P0125040-2	UNC-GROUP-1
9	LOC_Os01g36080-4_0	UNC-GROUP-1
10	LOC_Os01g36080-1_0	UNC-GROUP-1
11	LOC_Os01g36080-3_0	UNC-GROUP-1
12	LOC_Os01g36080-2_0	UNC-GROUP-1
13	Qrob_P0125050-2	UNC-GROUP-1
14	AT2G40860-1_0	UNC-GROUP-1
15	LOC_Os09g27150-1_0	UNC-GROUP-2
16	Qrob_P0472210-2	UNC-GROUP-2
17	Qrob_P0290930-2	UNC-GROUP-3
18	Qrob_P0539060-2	UNC-GROUP-3
19	LOC_Os02g04430-1_LRR-V	UNC	SG_V	5
20	AT1G34420-1_LRR-XI	UNC	SG_XI	20
21	AT2G40580-1_GROUP-C	UNC-GROUP-C
22	AT2G40500-1_GROUP-C	UNC-GROUP-C
23	AT2G40560-1_GROUP-C	UNC-GROUP-C
24	Qrob_P0216900-2	UNC
25	LOC_Os03g57780-1_LRR-VI-1	LRR-VI		No_LRR
26	LOC_Os02g55340-1_0	LRR-VI		No_LRR
27	LOC_Os07g07230-1_LRR-VI-1	LRR-VI		No_LRR
28	Qrob_P0349690-2	LRR-VI		No_LRR
29	AT3G03770-1_LRR-VI-1	LRR-VI	SG_VI	9	ortholog to Solanum chacoense Ovule Receptor Kinase 17 (ScORK17)
30	Qrob_P0120230-2	LRR-VI		No_LRR
31	AT5G14210-1_LRR-VI-1	LRR-VI	SG_VI	10
32	Qrob_P0093380-2	LRR-VI		9
33	Qrob_P0093400-2	LRR-VI		9
34	LOC_Os11g20360-2_LRR-VI-1	LRR-VI	SG_VI	9
35	AT5G63410-1_LRR-VI-1	LRR-VI	SG_VI	5
36	AT5G46330-1_LRR-XII	LRR-XIIa	SG_XIIa	28	FLS2 (FLAGELLIN-SENSITIVE 2)	Leucine-rich receptor-like protein kinase family protein
37	LOC_Os04g52780-1_LRR-XII	LRR-XIIa	SG_XIIa	25	OsFLS2
38	Qrob_P0554500-2	LRR-XIIa		16
39	Qrob_P0056710-2	LRR-XIIa		17
40	Qrob_P0286650-2	LRR-XIIa		No_LRR
41	Qrob_P0056660-2	LRR-XIIa		No_LRR
42	Qrob_P0484660-2	LRR-XIIa		No_LRR
43	Qrob_P0286640-2	LRR-XIIa		22
44	Qrob_P0464050-2	LRR-XIIa		No_LRR
45	Qrob_P0461820-2	LRR-XIIa		27
46	Qrob_P0001380-2	LRR-XIIa		27
47	Qrob_P0278610-2	LRR-XIIa		No_LRR
48	Qrob_P0461790-2	LRR-XIIa		No_LRR
49	Qrob_P0278670-2	LRR-XIIa		27
50	Qrob_P0505620-2	LRR-XIIa		No_LRR
51	Qrob_P0428720-2	LRR-XIIa		15
52	Qrob_P0278600-2	LRR-XIIa		27
53	Qrob_P0461780-2	LRR-XIIa		22
54	Qrob_P0688760-2	LRR-XIIa		27
55	Qrob_P0428750-2	LRR-XIIa		26
56	Qrob_P0069080-2	LRR-XIIa		27
57	Qrob_P0611540-2	LRR-XIIa		25
58	Qrob_P0485840-2	LRR-XIIa		27
59	Qrob_P0485920-2	LRR-XIIa		No_LRR
60	Qrob_P0611480-2	LRR-XIIa		26
61	Qrob_P0485880-2	LRR-XIIa		26
62	Qrob_P0611350-2	LRR-XIIa		26
63	Qrob_P0611410-2	LRR-XIIa		25
64	Qrob_P0703950-2	LRR-XIIa		24
65	Qrob_P0461400-2	LRR-XIIa		27
66	Qrob_P0461450-2	LRR-XIIa		27
67	Qrob_P0001370-2	LRR-XIIa		No_LRR
68	LOC_Os01g49920-1_LRR-XII	LRR-XIIa	SG_XIIa	12
69	LOC_Os01g49910-1_LRR-XII	LRR-XIIa	SG_XIIa	2
70	LOC_Os04g13640-1_LRR-XII	LRR-XIIa		No_LRR
71	LOC_Os04g14560-1_LRR-XII	LRR-XIIa		No_LRR
72	LOC_Os01g12790-1_LRR-XII	LRR-XIIa	SG_XIIa	25
73	LOC_Os06g16070-1_LRR-XII	LRR-XIIa	SG_XIIa	26
74	LOC_Os10g13970-1_LRR-XII	LRR-XIIa	SG_XIIa	24
75	LOC_Os11g47180-1_LRR-XII	LRR-XIIa	SG_XIIa	26
76	LOC_Os11g46970-1_LRR-XII	LRR-XIIa	SG_XIIa	26
77	LOC_Os11g46980-1_LRR-XII	LRR-XIIa	SG_XIIa	26
78	LOC_Os11g47000-1_LRR-XII	LRR-XIIa	SG_XIIa	25	Xa26
79	LOC_Os11g47210-1_LRR-XII	LRR-XIIa	SG_XIIa	16
80	LOC_Os11g47170-1_LRR-XII	LRR-XIIa		No_LRR
81	LOC_Os11g10310-1_LRR-XII	LRR-XIIa	SG_XIIa	24
82	LOC_Os07g03990-1_LRR-XII	LRR-XIIa	SG_XIIa	25
83	LOC_Os11g47290-1_LRR-XII	LRR-XIIa	SG_XIIa	21
84	LOC_Os11g47310-1_LRR-XII	LRR-XIIa	SG_XIIa	7
85	LOC_Os11g47300-1_LRR-XII	LRR-XIIa	SG_XIIa	25
86	LOC_Os11g47030-1_LRR-XII	LRR-XIIa	SG_XIIa	24
87	LOC_Os11g47240-1_LRR-XII	LRR-XIIa	SG_XIIa	23
88	LOC_Os11g47240-2_LRR-XII	LRR-XIIa	SG_XIIa	23
89	LOC_Os02g30540-1_LRR-XII	LRR-XIIa	SG_XIIa	19
90	LOC_Os09g25540-1_LRR-XII	LRR-XIIa	SG_XIIa	21
91	AT2G24130-1_LRR-XII	LRR-XIIa	SG_XIIa	20
92	Qrob_P0161220-2	LRR-XIIa		20
93	LOC_Os06g08690-1_LRR-XII	LRR-XIIa	SG_XIIa	22
94	LOC_Os06g08710-1_LRR-XII	LRR-XIIa	SG_XIIa	19
95	LOC_Os12g42520-1_LRR-XII	LRR-XIIa	SG_XIIa	23
96	LOC_Os02g11930-1_LRR-XII	LRR-XIIa	SG_XIIa	27
97	LOC_Os02g01800-1_LRR-XII	LRR-XIIa	SG_XIIa	27
98	LOC_Os02g11980-1_LRR-XII	LRR-XIIa	SG_XIIa	26
99	LOC_Os02g12030-1_LRR-XII	LRR-XIIa	SG_XIIa	26
100	LOC_Os02g12010-1_LRR-XII	LRR-XIIa	SG_XIIa	26
101	LOC_Os06g38670-1_LRR-XII	LRR-XIIa	SG_XIIa	26
102	LOC_Os06g38590-1_LRR-XII	LRR-XIIa	SG_XIIa	25
103	LOC_Os06g38650-1_LRR-XII	LRR-XIIa	SG_XIIa	25
104	LOC_Os06g38730-1_LRR-XII	LRR-XIIa	SG_XIIa	20
105	LOC_Os06g38760-1_LRR-XII	LRR-XIIa	SG_XIIa	26
106	LOC_Os06g38780-1_LRR-XII	LRR-XIIa	SG_XIIa	20
107	LOC_Os06g38930-1_LRR-XII	LRR-XIIa	SG_XIIa	26
108	LOC_Os04g15560-1_LRR-XII	LRR-XIIa	SG_XIIa	3
109	LOC_Os04g15660-1_LRR-XII	LRR-XIIa	SG_XIIa	19
110	LOC_Os04g15630-1_LRR-XII	LRR-XIIa	SG_XIIa	18
111	LOC_Os04g15650-1_LRR-XII	LRR-XIIa	SG_XIIa	12
112	LOC_Os02g13780-1_LRR-XII	LRR-XIIa		No_LRR
113	LOC_Os06g38340-1_LRR-XII	LRR-XIIa	SG_XIIa	27
114	LOC_Os08g24310-1_LRR-XII	LRR-XIIa	SG_XIIa	26
115	LOC_Os11g40810-1_LRR-XII	LRR-XIIa	SG_XIIa	13
116	LOC_Os11g40970-1_LRR-XII	LRR-XIIa	SG_XIIa	25
117	LOC_Os11g40890-1_LRR-XII	LRR-XIIa	SG_XIIa	14
118	LOC_Os11g41100-1_LRR-XII	LRR-XIIa	SG_XIIa	26
119	LOC_Os08g14940-1_LRR-XII	LRR-XIIa	SG_XIIa	18
120	LOC_Os08g14950-1_LRR-XII	LRR-XIIa	SG_XIIa	20
121	LOC_Os08g14990-1_LRR-XII	LRR-XIIa	SG_XIIa	20
122	LOC_Os10g19160-1_LRR-XII	LRR-XIIa	SG_XIIa	22
123	LOC_Os10g18990-1_LRR-XII	LRR-XIIa	SG_XIIa	12
124	LOC_Os04g34300-1_SD-2b	LRR-XIIa		No_LRR
125	Qrob_P0463950-2	LRR-XIIa		No_LRR
126	Qrob_P0464040-2	LRR-XIIa		18
127	Qrob_P0463970-2	LRR-XIIa		22
128	Qrob_P0720300-2	LRR-XIIa		22
129	Qrob_P0464020-2	LRR-XIIa		9
130	Qrob_P0217600-2	LRR-XIIa		20
131	Qrob_P0464010-2	LRR-XIIa		19
132	Qrob_P0464000-2	LRR-XIIa		No_LRR
133	Qrob_P0394940-2	LRR-XIIa		No_LRR
134	Qrob_P0463930-2	LRR-XIIa		19
135	Qrob_P0287800-2	LRR-XIIa		16
136	Qrob_P0195280-2	LRR-XIIa		17
137	Qrob_P0654160-2	LRR-XIIa		5
138	Qrob_P0195300-2	LRR-XIIa		14
139	Qrob_P0287820-2	LRR-XIIa		16
140	Qrob_P0487490-2	LRR-XIIa		20
141	Qrob_P0213060-2	LRR-XIIa		22
142	Qrob_P0213110-2	LRR-XIIa		21
143	Qrob_P0213090-2	LRR-XIIa		20
144	Qrob_P0213100-2	LRR-XIIa		19
145	Qrob_P0021940-2	LRR-XIIa		No_LRR
146	Qrob_P0242130-2	LRR-XIIa		3
147	Qrob_P0294200-2	LRR-XIIa		18
148	Qrob_P0242150-2	LRR-XIIa		18
149	Qrob_P0242160-2	LRR-XIIa		28
150	Qrob_P0242210-2	LRR-XIIa		15
151	Qrob_P0242220-2	LRR-XIIa		21
152	Qrob_P0242230-2	LRR-XIIa		20
153	Qrob_P0021980-2	LRR-XIIa		20
154	Qrob_P0086940-2	LRR-XIIa		16
155	Qrob_P0086950-2	LRR-XIIa		21
156	Qrob_P0037240-2	LRR-XIIa		21
157	Qrob_P0642340-2	LRR-XIIa		20
158	Qrob_P0022270-2	LRR-XIIa		21
159	Qrob_P0022280-2	LRR-XIIa		19
160	Qrob_P0182950-2	LRR-XIIa		21
161	Qrob_P0022240-2	LRR-XIIa		21
162	Qrob_P0182910-2	LRR-XIIa		20
163	Qrob_P0182960-2	LRR-XIIa		No_LRR
164	Qrob_P0183000-2	LRR-XIIa		8
165	Qrob_P0182980-2	LRR-XIIa		12
166	Qrob_P0540520-2	LRR-XIIa		10
167	Qrob_P0023660-2	LRR-XIIa		15
168	Qrob_P0236340-2	LRR-XIIa		6
169	Qrob_P0236270-2	LRR-XIIa		No_LRR
170	Qrob_P0236310-2	LRR-XIIa		9
171	Qrob_P0236210-2	LRR-XIIa		16
172	Qrob_P0236240-2	LRR-XIIa		22
173	Qrob_P0086070-2	LRR-XIIa		No_LRR
174	Qrob_P0086050-2	LRR-XIIa		21
175	Qrob_P0086120-2	LRR-XIIa		21
176	Qrob_P0236260-2	LRR-XIIa		20
177	Qrob_P0590310-2	LRR-XIIa		19
178	Qrob_P0029170-2	LRR-XIIa		22
179	Qrob_P0201270-2	LRR-XIIa		21
180	Qrob_P0433950-2	LRR-XIIa		22
181	Qrob_P0236290-2	LRR-XIIa		22
182	Qrob_P0236570-2	LRR-XIIa		21
183	Qrob_P0235940-2	LRR-XIIa		22
184	Qrob_P0114590-2	LRR-XIIa		17
185	Qrob_P0235900-2	LRR-XIIa		21
186	Qrob_P0236560-2	LRR-XIIa		21
187	Qrob_P0236330-2	LRR-XIIa		No_LRR
188	Qrob_P0702420-2	LRR-XIIa		No_LRR
189	Qrob_P0590290-2	LRR-XIIa		22
190	Qrob_P0114960-2	LRR-XIIa		22
191	Qrob_P0079720-2	LRR-XIIa		No_LRR
192	Qrob_P0114980-2	LRR-XIIa		No_LRR
193	Qrob_P0114930-2	LRR-XIIa		20
194	Qrob_P0114890-2	LRR-XIIa		6
195	Qrob_P0405970-2	LRR-XIIa		8
196	Qrob_P0114940-2	LRR-XIIa		7
197	Qrob_P0278590-2	LRR-XIIa		25
198	Qrob_P0461850-2	LRR-XIIa		9
199	Qrob_P0114880-2	LRR-XIIa		No_LRR
200	Qrob_P0114910-2	LRR-XIIa		8
201	Qrob_P0079700-2	LRR-XIIa		20
202	Qrob_P0114920-2	LRR-XIIa		21
203	Qrob_P0357790-2	LRR-XIIa		No_LRR
204	Qrob_P0215960-2	LRR-XIIa		18
205	Qrob_P0215940-2	LRR-XIIa		23
206	Qrob_P0357760-2	LRR-XIIa		21
207	Qrob_P0357850-2	LRR-XIIa		22
208	Qrob_P0357730-2	LRR-XIIa		20
209	AT3G47090-1_LRR-XII	LRR-XIIa	SG_XIIa	22
210	AT3G47570-1_LRR-XII	LRR-XIIa	SG_XIIa	22
211	AT3G47110-1_LRR-XII	LRR-XIIa	SG_XIIa	21
212	AT5G20480-1_LRR-XII	LRR-XIIa	SG_XIIa	20	EFR (EF-TU RECEPTOR)	EF-TU receptor
213	AT5G39390-1_LRR-XII	LRR-XIIa	SG_XIIa	2
214	LOC_Os11g36150-1_LRR-XII	LRR-XIIa	SG_XIIa	22
215	LOC_Os11g36190-1_LRR-XII	LRR-XIIa	SG_XIIa	17
216	LOC_Os02g42370-1_LRR-XII	LRR-XIIa	SG_XIIa	23
217	LOC_Os11g36090-1_LRR-XII	LRR-XIIa	SG_XIIa	24
218	LOC_Os11g36140-1_LRR-XII	LRR-XIIa	SG_XIIa	22
219	LOC_Os11g35500-1_LRR-XII	LRR-XIIa	SG_XIIa	22
220	LOC_Os11g36160-1_LRR-XII	LRR-XIIa	SG_XIIa	25
221	LOC_Os11g36180-1_LRR-XII	LRR-XIIa	SG_XIIa	23	Xa21
222	LOC_Os06g38490-1_LRR-XII	LRR-XIIa	SG_XIIa	19
223	LOC_Os02g12440-1_LRR-XII	LRR-XIIa	SG_XIIa	12	OsGIRL1 (gamma-ray induced LRR-RLK 1)
224	LOC_Os12g31470-1_LRR-XII	LRR-XIIa	SG_XIIa	18
225	LOC_Os02g12450-1_LRR-XII	LRR-XIIa	SG_XIIa	23
226	LOC_Os02g12400-1_LRR-XII	LRR-XIIa	SG_XIIa	24
227	LOC_Os02g12420-1_LRR-XII	LRR-XIIa	SG_XIIa	20
228	Qrob_P0016370-2	LRR-XIIa		7
229	Qrob_P0016240-2	LRR-XIIa		20
230	Qrob_P0016350-2	LRR-XIIa		9
231	Qrob_P0016270-2	LRR-XIIa		No_LRR
232	Qrob_P0016230-2	LRR-XIIa		4
233	Qrob_P0016450-2	LRR-XIIa		22
234	Qrob_P0160150-2	LRR-XIIa		20
235	Qrob_P0160160-2	LRR-XIIa		19
236	LOC_Os04g03210-1_LRR-XII	LRR-XIIa	SG_XIIa	20
237	LOC_Os06g23190-1_LRR-XII	LRR-XIIa	SG_XIIa	20
238	LOC_Os11g07180-1_LRR-XII	LRR-XIIa	SG_XIIa	21
239	LOC_Os11g07170-1_LRR-XII	LRR-XIIa	SG_XIIa	21
240	LOC_Os11g07060-1_LRR-XII	LRR-XIIa	SG_XIIa	22
241	LOC_Os11g07100-1_LRR-XII	LRR-XIIa	SG_XIIa	22
242	LOC_Os11g07240-1_LRR-XII	LRR-XIIa	SG_XIIa	18	candidate gene for Hw1 (Hybrid weakness i1)
243	LOC_Os11g07230-1_LRR-XII	LRR-XIIa		No_LRR
244	LOC_Os11g07160-1_LRR-XII	LRR-XIIa	SG_XIIa	22
245	LOC_Os11g07130-1_LRR-XII	LRR-XIIa		No_LRR
246	LOC_Os11g07120-1_LRR-XII	LRR-XIIa	SG_XIIa	18
247	LOC_Os11g07140-1_LRR-XII	LRR-XIIa	SG_XIIa	10
248	LOC_Os11g07200-1_LRR-XII	LRR-XIIa	SG_XIIa	22
249	LOC_Os11g07250-1_LRR-XII	LRR-XIIa	SG_XIIa	18
250	LOC_Os07g14820-1_LRR-XII	LRR-XIIa		No_LRR
251	LOC_Os11g07225-1_LRR-XII	LRR-XIIa	SG_XIIa	22
252	LOC_Os11g07260-1_LRR-XII	LRR-XIIa	SG_XIIa	23
253	LOC_Os11g07270-1_LRR-XII	LRR-XIIa	SG_XIIa	21
254	AT5G51800-1_0	LRR-XIIa		No_LRR
255	LOC_Os07g03000-1_LRR-XII	LRR-XIIa	SG_XIIa	22
256	LOC_Os02g40240-1_LRR-XII	LRR-XIIa	SG_XIIa	21	Leaf Panicle 2 (LP2)
257	LOC_Os02g40180-1_LRR-XII	LRR-XIIa	SG_XIIa	21
258	LOC_Os02g40200-1_LRR-XII	LRR-XIIa	SG_XIIa	21
259	LOC_Os01g05870-1_LRR-XII	LRR-XIIa	SG_XIIa	21
260	LOC_Os01g05960-1_LRR-XII	LRR-XIIa	SG_XIIa	23
261	LOC_Os01g05940-1_LRR-XII	LRR-XIIa		No_LRR
262	LOC_Os01g05640-1_LRR-XII	LRR-XIIa	SG_XIIa	23
263	LOC_Os01g05980-1_LRR-XII	LRR-XIIa	SG_XIIa	24
264	LOC_Os01g33950-1_LRR-XII	LRR-XIIa	SG_XIIa	22
265	LOC_Os06g45630-1_LRR-XII	LRR-XIIa	SG_XIIa	20
266	LOC_Os11g29790-1_LRR-XII	LRR-XIIa	SG_XIIa	21
267	LOC_Os10g22860-1_LRR-XII	LRR-XIIa	SG_XIIa	24
268	LOC_Os10g22890-1_LRR-XII	LRR-XIIa	SG_XIIa	22
269	LOC_Os02g12340-1_LRR-XII	LRR-XIIa		No_LRR
270	Qrob_P0467640-2	LRR-XIIa		No_LRR
271	Qrob_P0079680-2	LRR-XIIa		3
272	Qrob_P0166870-2	LRR-XIIa
273	AT2G46850-1_0	LRR-XIIa
274	LOC_Os10g10870-1_RLCK-XI	RLCK-XI
275	LOC_Os03g14710-1_RLCK-XI	RLCK-XI
276	AT2G45590-1_RLCK-XI	RLCK-XI
277	Qrob_P0444000-2	RLCK-XI
278	AT4G25390-1_RLCK-XI	RLCK-XI
279	AT5G51770-1_RLCK-XI	RLCK-XI
280	AT1G80870-1_RLCK-V	RLCK-V
281	LOC_Os08g17320-1_RLCK-V	RLCK-V
282	Qrob_P0542540-2	RLCK_XVI
283	AT5G60090-1_RLCK_XVI	RLCK_XVI
284	AT5G60080-1_RLCK_XVI	RLCK_XVI
285	Qrob_P0001110-2	UNC
286	LOC_Os03g02190-1_RLCK-XIII	RLCK-XIII
287	LOC_Os10g37190-1_RLCK-XIII	RLCK-XIII
288	LOC_Os02g01730-1_RLCK-XIII	RLCK-XIII
289	AT1G33260-1_RLCK-XIII	RLCK-XIII
290	AT4G10390-1_RLCK-XIII	RLCK-XIII
291	LOC_Os02g43290-1_RLCK-XIII	RLCK-XIII
292	LOC_Os04g45730-1_RLCK-XIII	RLCK-XIII
293	LOC_Os09g17010-1_0	UNC
294	Qrob_P0542140-2	UNC		22
295	AT2G25790-1_LRR-IV	UNC	SG_IV	21	SKM1 (STERILITY-REGULATING KINASE MEMBER1)
296	AT5G65500-1_RLCK-IXa	UNC-GROUP-4
297	Qrob_P0595620-2	UNC-GROUP-4
298	Qrob_P0257290-2	UNC-GROUP-4
299	Qrob_P0679160-2	UNC-GROUP-4
300	Qrob_P0595610-2	UNC-GROUP-4
301	LOC_Os01g18150-1_TTK	UNC-GROUP-4
302	Qrob_P0426470-2	RLCK-IXb
303	LOC_Os11g18670-1_WAK	RLCK-IXb
304	LOC_Os10g01060-1_RLCK-IXb	RLCK-IXb
305	AT1G17540-1_RLCK-IXb	RLCK-IXb
306	AT1G72760-1_RLCK-IXb	RLCK-IXb
307	LOC_Os02g05820-1_RLCK-IXb	RLCK-IXb
308	LOC_Os02g12660-1_RLCK-IXb	RLCK-IXb
309	LOC_Os01g39970-1_RLCK-IXb	RLCK-IXb
310	AT2G07020-1_RLCK-IXb	RLCK-IXb
311	AT5G35380-1_RLCK-IXb	RLCK-IXb
312	Qrob_P0115480-2	RLCK-IXb
313	AT2G24370-1_RLCK-IXb	RLCK-IXb
314	AT4G31230-1_RLCK-IXb	RLCK-IXb
315	LOC_Os02g54590-1_RLCK-IXb	RLCK-IXb
316	LOC_Os06g09230-2_RLCK-IXb	RLCK-IXb
317	AT3G20200-1_RLCK-IXb	RLCK-IXb
318	AT1G16760-1_RLCK-IXb	RLCK-IXb
319	AT1G78940-1_RLCK-IXb	RLCK-IXb
320	Qrob_P0503160-2	RLCK-IXb
321	Qrob_P0503150-2	RLCK-IXb
322	AT5G12000-1_RLCK-IXb	RLCK-IXb
323	AT5G26150-1_RLCK-IXb	RLCK-IXb
324	AT2G19410-1_RLCK-IXb	RLCK-IXb
325	AT5G57035-1_RLCK-IXb	RLCK-IXb
326	LOC_Os02g12670-1_RLCK-IXb	RLCK-IXb
327	LOC_Os06g37620-1_RLCK-IXb	RLCK-IXb
328	LOC_Os06g04880-1_RLCK-IXb	RLCK-IXb
329	LOC_Os03g01160-2_RLCK-IXb	RLCK-IXb
330	LOC_Os10g41220-1_RLCK-IXb	RLCK-IXb
331	Qrob_P0717400-2	RLCK-IXb
332	AT5G61550-1_RLCK-IXb	RLCK-IXb
333	AT4G25160-1_RLCK-IXb	RLCK-IXb
334	AT5G51270-1_RLCK-IXb	RLCK-IXb
335	AT5G61560-1_RLCK-IXb	RLCK-IXb
336	LOC_Os02g57700-1_RLCK-IXb	RLCK-IXb
337	LOC_Os03g31000-1_RLCK-IXb	RLCK-IXb
338	LOC_Os03g31044-2_RLCK-IXb	RLCK-IXb
339	LOC_Os03g31070-1_RLCK-IXb	RLCK-IXb
340	LOC_Os02g44610-1_RLCK-IXb	RLCK-IXb
341	LOC_Os09g39650-1_RLCK-IXb	RLCK-IXb
342	AT2G45910-1_RLCK-IXb	RLCK-IXb
343	Qrob_P0488590-2	RLCK-IXb
344	AT3G49060-1_RLCK-IXb	RLCK-IXb
345	Qrob_P0153010-2	RLCK-IXb
346	LOC_Os09g39640-1_RLCK-IXb	RLCK-IXb
347	Qrob_P0488570-2	RLCK-IXb
348	Qrob_P0488600-2	RLCK-IXb
349	Qrob_P0034100-2	RLCK-IXb
350	Qrob_P0034060-2	RLCK-IXb
351	Qrob_P0034090-2	RLCK-IXb
352	Qrob_P0034120-2	RLCK-IXb
353	Qrob_P0034110-2	RLCK-IXb
354	LOC_Os09g39620-1_RLCK-IXb	RLCK-IXb
355	LOC_Os11g40370-1_RLCK-IXb	RLCK-IXb
356	LOC_Os11g40430-1_RLCK-IXb	RLCK-IXb
357	LOC_Os11g40380-1_RLCK-IXb	RLCK-IXb
358	LOC_Os10g40060-1_RLCK-IXb	RLCK-IXb
359	LOC_Os06g06760-1_RLCK-IXb	RLCK-IXb
360	LOC_Os10g40100-1_RLCK-IXb	RLCK-IXb
361	LOC_Os07g12480-1_RLCK-IXb	RLCK-IXb
362	LOC_Os04g39180-1_RLCK-IXb	RLCK-IXb
363	Qrob_P0352890-2	RLCK-IXb
364	Qrob_P0433530-2	RLCK-IXb
365	Qrob_P0071010-2	RLCK-IXb
366	LOC_Os11g26140-1_RLCK-IXb	RLCK-IXb
367	Qrob_P0155080-2	RLCK-IXb
368	Qrob_P0095170-2	RLCK-IXb
369	Qrob_P0348640-2	UNC
370	LOC_Os07g38640-1_LRR-III	UNC	SG_III	3
371	Qrob_P0061620-2	UNC
372	AT5G46080-1_RLCK-XIV	UNC
373	LOC_Os06g04370-1_LRR-IV	LRR-IV	SG_IV	7
374	AT5G51560-1_LRR-IV	LRR-IV	SG_IV	7
375	AT4G22730-1_LRR-IV	LRR-IV	SG_IV	6
376	AT2G45340-1_LRR-IV	LRR-IV	SG_IV	7
377	Qrob_P0497670-2	LRR-IV		6
378	LOC_Os01g39600-1_LRR-IV	LRR-IV	SG_IV	6
379	LOC_Os08g02440-1_LRR-IV	LRR-IV	SG_IV	6
380	Qrob_P0157220-2	C-LEC
381	AT1G52310-1_C-LEC	C-LEC
382	LOC_Os01g01410-1_C-LEC	C-LEC
383	AT3G45920-1_LRR-I	UNC
384	Qrob_P0673700-2	UNC		3
385	LOC_Os07g40630-1_LRR-Xb	LRR-Xb	SG_Xb	20
386	AT1G74360-1_LRR-Xb	LRR-Xb	SG_Xb	22
387	Qrob_P0628490-2	LRR-Xb		21
388	LOC_Os11g06780-1_LRR-Xb	LRR-Xb		No_LRR
389	AT5G42440-1_LRR-Xb	LRR-Xb		No_LRR
390	Qrob_P0076540-2	LRR-Xb		No_LRR
391	Qrob_P0699400-2	LRR-Xb		No_LRR
392	Qrob_P0478790-2	LRR-Xb		No_LRR
393	Qrob_P0478800-2	LRR-Xb		No_LRR
394	Qrob_P0478810-2	LRR-Xb		No_LRR
395	Qrob_P0076040-2	LRR-Xb		No_LRR
396	LOC_Os08g17410-1_LRR-VII	LRR-VIIb	SG_VIIb	14
397	Qrob_P0070960-2	LRR-VIIb		15
398	AT2G24230-1_LRR-VII	LRR-VIIb	SG_VIIb	14
399	AT5G45800-1_LRR-VII	LRR-VIIb	SG_VIIb	7	MEE62 (maternal effect embryo arrest 62)	Leucine-rich repeat protein kinase family protein
400	LOC_Os02g14480-1_LRR-VII	LRR-VIIb	SG_VIIb	5
401	LOC_Os06g35200-1_LRR-VII	LRR-VIIb	SG_VIIb	7
402	LOC_Os02g02490-1_LRR-Xb	LRR-Xb	SG_Xb	18
403	LOC_Os02g41890-1_LRR-Xb	LRR-Xb	SG_Xb	20
404	LOC_Os04g57630-1_LRR-Xb	LRR-Xb	SG_Xb	19
405	AT2G02220-1_LRR-Xb	LRR-Xb	SG_Xb	19	PSKR1 (PHYTOSULFOKINE RECEPTOR 1)	phytosulfokin receptor 1
406	Qrob_P0500160-2	LRR-Xb		19
407	LOC_Os02g05940-1_LRR-Xb	LRR-Xb	SG_Xb	22
408	LOC_Os02g05980-1_LRR-Xb	LRR-Xb	SG_Xb	21	LRK1
409	LOC_Os02g05950-1_LRR-Xb	LRR-Xb	SG_Xb	21
410	LOC_Os02g05910-1_LRR-Xb	LRR-Xb	SG_Xb	19
411	LOC_Os02g05920-1_LRR-Xb	LRR-Xb	SG_Xb	19
412	LOC_Os02g05930-1_LRR-Xb	LRR-Xb	SG_Xb	20
413	LOC_Os02g05970-1_LRR-Xb	LRR-Xb	SG_Xb	22
414	LOC_Os06g47650-1_LRR-Xb	LRR-Xb	SG_Xb	20
415	LOC_Os02g05960-1_LRR-Xb	LRR-Xb	SG_Xb	20
416	LOC_Os06g47720-1_LRR-Xb	LRR-Xb	SG_Xb	21
417	LOC_Os06g47750-1_LRR-Xb	LRR-Xb	SG_Xb	20
418	LOC_Os06g47700-1_LRR-Xb	LRR-Xb	SG_Xb	20
419	LOC_Os06g47740-1_LRR-Xb	LRR-Xb	SG_Xb	21
420	Qrob_P0541070-2	LRR-Xb		20
421	AT1G72300-1_LRR-Xb	LRR-Xb	SG_Xb	19	PSY1 Receptor
422	Qrob_P0029040-2	LRR-Xb		19
423	AT5G53890-1_LRR-Xb	LRR-Xb	SG_Xb	20	PSKR2 (PHYTOSULFOKINE RECEPTOR 2)	phytosylfokine-alpha receptor 2
424	LOC_Os07g01710-1_LRR-Xb	LRR-Xb	SG_Xb	21
425	LOC_Os10g02500-1_LRR-Xb	LRR-Xb	SG_Xb	23	OsBRL2
426	AT2G01950-1_LRR-Xb	LRR-Xb	SG_Xb	23	BRL2 (BRI1-LIKE 2)-VH1 (VASCULAR HIGHWAY 1)	BRI1-like 2
427	Qrob_P0517080-2	LRR-Xb		22
428	AT3G13380-1_LRR-Xb	LRR-Xb	SG_Xb	24	BRL3 (BRI1-LIKE 3)	BRI1-like 3
429	AT1G55610-1_LRR-Xb	LRR-Xb	SG_Xb	24	BRL1 (BRI1-LIKE 1)	BRI1 like
430	Qrob_P0233240-2	LRR-Xb		25
431	LOC_Os09g12240-1_LRR-Xb	LRR-Xb	SG_Xb	25	OsBRL1
432	LOC_Os08g25380-1_LRR-Xb	LRR-Xb	SG_Xb	26	OsBRL3
433	AT4G39400-1_LRR-Xb	LRR-Xb	SG_Xb	24	BRI1 (BRASSINOSTEROID INSENSITIVE 1)	Leucine-rich receptor-like protein kinase family protein
434	LOC_Os01g52050-1_LRR-Xb	LRR-Xb	SG_Xb	20	OsBRI1
435	LOC_Os01g68870-1_LRR-Xb	LRR-Xb	SG_Xb	30	MSP1 (MULTIPLE SPOROCYTE)
436	LOC_Os02g10100-1_LRR-Xb	LRR-Xb	SG_Xb	31	MSL1 (MSP1-like 1)
437	AT5G07280-1_LRR-Xb	LRR-Xb	SG_Xb	28	EMS1 (EXCESS MICROSPOROCYTES1) - EXS (EXTRA SPOROGENOUS CELLS)	Leucine-rich repeat transmembrane protein kinase
438	Qrob_P0612590-2	LRR-Xb		30
439	LOC_Os04g41030-1_LRR-Xa	LRR-Xa	SG_Xa	5	OsMSrlk3
440	AT3G28450-1_LRR-Xa	LRR-Xa	SG_Xa	5	AtMSrlk1(Medicago Smrlk1-like protein), AtBIR2
441	Qrob_P0589530-2	LRR-Xa		3
442	Qrob_P0567250-2	LRR-Xa		2
443	AT1G27190-1_LRR-Xa	LRR-Xa	SG_Xa	5	At MSrlk2, AtBIR3
444	AT1G69990-1_LRR-Xa	LRR-Xa	SG_Xa	5	At MSrlk3, AtBIR4
445	LOC_Os05g34270-1_LRR-Xa	LRR-Xa	SG_Xa	5	OsMSrlk1
446	LOC_Os11g14420-1_LRR-Xa	LRR-Xa	SG_Xa	5	OsMSrlk2
447	Qrob_P0575060-2	LRR-Xa		4
448	AT5G48380-1_LRR-Xa	LRR-Xa	SG_Xa	4	BIR1 (BAK1-interacting like kinase 1)	BAK1-interacting receptor-like kinase 1
449	Qrob_P0582380-2	LRR-Xa		No_LRR
450	Qrob_P0582370-2	LRR-Xa		No_LRR
451	Qrob_P0582420-2	LRR-Xa		No_LRR
452	Qrob_P0555500-2	LRR-Xa		5
453	Qrob_P0025400-2	LRR-Xa		No_LRR
454	Qrob_P0450060-2	LRR-Xa		No_LRR
455	Qrob_P0025290-2	LRR-Xa		No_LRR
456	LOC_Os10g06770-1_IRE	LRR-Xa		No_LRR
457	Qrob_P0582400-2	LRR-Xa		No_LRR
458	Qrob_P0025460-2	LRR-Xa		No_LRR
459	Qrob_P0025480-2	LRR-Xa		No_LRR
460	Qrob_P0025320-2	LRR-Xa		No_LRR
461	Qrob_P0450040-2	LRR-Xa		No_LRR
462	Qrob_P0025430-2	LRR-Xa		No_LRR
463	Qrob_P0334050-2	LRR-Xa		3
464	Qrob_P0334030-2	LRR-Xa		7
465	Qrob_P0582410-2	LRR-Xa		4
466	AT4G36180-1_LRR-III	LRR-III	SG_III	27
467	Qrob_P0183020-2	LRR-III		26
468	LOC_Os04g48760-1_LRR-III	LRR-III	SG_III	22	XIAO (means small in chinese)
469	AT1G75640-1_LRR-III	LRR-III	SG_III	26
470	Qrob_P0454170-2	LRR-III		25
471	Qrob_P0522770-2	LRR-XV		No_LRR
472	LOC_Os07g41140-1_LRR-XV	LRR-XV	SG_XV	16	OsJRPK22/OsRPK1 (SAME NAME AS SGVIII-1)
473	AT1G69270-1_LRR-XV	LRR-XV	SG_XV	3	TOAD1-RPK1 (RECEPTOR-LIKE PROTEIN KINASE 1)	receptor-like protein kinase 1
474	Qrob_P0003680-2	LRR-XV		18
475	AT3G02130-1_LRR-XV	LRR-XV	SG_XV	18	TOAD2-RPK2	receptor-like protein kinase 2
476	LOC_Os03g54900-1_LRR-XV	LRR-XV	SG_XV	18	OsJRPK21
477	Qrob_P0746150-2	LRR-VIIa		16
478	AT1G12460-1_LRR-VII	LRR-VIIa	SG_VIIa	17
479	AT1G62950-1_LRR-VII	LRR-VIIa	SG_VIIa	17
480	LOC_Os03g03570-2_LRR-VII	LRR-VIIa	SG_VIIa	17
481	LOC_Os10g38800-1_LRR-VII	LRR-VIIa	SG_VIIa	12
482	LOC_Os03g21730-1_LRR-VII	LRR-VIIa	SG_VIIa	19
483	LOC_Os01g60670-1_LRR-VII	LRR-VIIa	SG_VIIa	18
484	LOC_Os05g40050-1_LRR-VII	LRR-VIIa	SG_VIIa	16
485	AT5G01890-1_LRR-VII	LRR-VIIa	SG_VIIa	18	PXC2 (PXY/TDR-correlated 2)
486	Qrob_P0448760-2	LRR-VIIa		18
487	Qrob_P0457270-2	LRR-VIIa		No_LRR
488	LOC_Os01g72700-1_LRR-VII	LRR-VIIa	SG_VIIa	21
489	AT3G28040-1_LRR-VII	LRR-VIIa	SG_VIIa	21
490	Qrob_P0027800-2	LRR-VIIa		21
491	LOC_Os08g39590-1_LRR-III	LRR-III	SG_III	5
492	Qrob_P0659740-2	LRR-III		7
493	LOC_Os12g13300-1_LRR-III	LRR-III	SG_III	7
494	LOC_Os11g19490-1_LRR-III	LRR-III		No_LRR
495	AT1G67510-1_LRR-III	LRR-III	SG_III	7
496	Qrob_P0303680-2	LRR-III		5
497	AT2G42290-1_LRR-III	LRR-III	SG_III	5
498	AT3G57830-1_LRR-III	LRR-III	SG_III	6
499	AT1G66830-1_LRR-III	LRR-III	SG_III	8
500	Qrob_P0111380-2	LRR-III		7
501	LOC_Os01g33090-1_LRR-III	LRR-III	SG_III	6
502	AT2G01210-1_LRR-III	LRR-III	SG_III	5
503	AT1G25320-1_LRR-III	LRR-III	SG_III	6
504	LOC_Os06g43170-1_LRR-III	LRR-III	SG_III	7
505	LOC_Os09g02250-1_LRR-III	LRR-III	SG_III	6
506	LOC_Os09g02250-2_LRR-III	LRR-III	SG_III	6
507	AT4G34220-1_LRR-III	LRR-III	SG_III	7	RECEPTOR DEAD KINASE 1 (AtRDK1)
508	AT2G15300-1_LRR-III	LRR-III	SG_III	7
509	Qrob_P0203720-2	LRR-III		8
510	AT5G67280-1_LRR-III	LRR-III	SG_III	7	RLK	receptor-like kinase
511	Qrob_P0261150-2	LRR-III		7
512	AT2G23300-1_LRR-III	LRR-III	SG_III	7
513	AT4G37250-1_LRR-III	LRR-III	SG_III	7
514	Qrob_P0296500-2	LRR-III		No_LRR
515	Qrob_P0296540-2	LRR-III		No_LRR
516	Qrob_P0397270-2	LRR-III		No_LRR
517	Qrob_P0397310-2	LRR-III		No_LRR
518	Qrob_P0082180-2	LRR-III		No_LRR
519	LOC_Os09g20970-1_LRR-III	LRR-III	SG_III	5
520	AT2G27060-1_LRR-III	LRR-III	SG_III	18
521	Qrob_P0536650-2	LRR-III		5
522	Qrob_P0738070-2	LRR-III		No_LRR
523	Qrob_P0048830-2	LRR-III		No_LRR
524	AT1G72460-1_LRR-III	LRR-III	SG_III	5	AtPRK8
525	LOC_Os11g40550-2_LRR-III	LRR-III	SG_III	5
526	LOC_Os11g40550-1_LRR-III	LRR-III	SG_III	5
527	LOC_Os06g09860-1_LRR-III	LRR-III	SG_III	6
528	Qrob_P0612080-2	LRR-III		5
529	Qrob_P0585510-2	LRR-III		6
530	AT3G42880-1_LRR-III	LRR-III	SG_III	5	AtPRK3
531	AT5G20690-1_LRR-III	LRR-III	SG_III	5	AtPRK6
532	LOC_Os10g35040-1_LRR-III	LRR-III	SG_III	5
533	LOC_Os08g40990-1_LRR-III	LRR-III	SG_III	5
534	LOC_Os02g07810-1_LRR-III	LRR-III	SG_III	6
535	LOC_Os06g45240-1_LRR-III	LRR-III	SG_III	5
536	AT4G31250-1_LRR-III	LRR-III	SG_III	6	PRK7
537	Qrob_P0026440-2	LRR-III		No_LRR
538	Qrob_P0115390-2	LRR-III		5
539	AT2G07040-1_LRR-III	LRR-III	SG_III	5	AtPRK2	Leucine-rich repeat protein kinase family protein
540	AT5G35390-1_LRR-III	LRR-III	SG_III	6	AtPRK1
541	AT1G50610-1_LRR-III	LRR-III	SG_III	5	PRK5 (POLLEN‐SPECIFIC RECEPTOR‐LIKE KINASE 5)
542	AT3G20190-1_LRR-III	LRR-III		No_LRR
543	Qrob_P0397340-2	LRR-III		No_LRR
544	AT1G68400-1_LRR-III	LRR-III	SG_III	6
545	Qrob_P0261460-2	LRR-III		No_LRR
546	Qrob_P0059970-2	LRR-III		6
547	Qrob_P0059980-2	LRR-III		No_LRR
548	AT5G43020-1_LRR-III	LRR-III	SG_III	5
549	AT3G50230-1_LRR-III	LRR-III	SG_III	6
550	AT5G67200-1_LRR-III	LRR-III	SG_III	5
551	Qrob_P0261450-2	LRR-III		5
552	LOC_Os04g55620-1_LRR-III	LRR-III	SG_III	6
553	Qrob_P0102690-2	LRR-III		6
554	LOC_Os02g58390-1_LRR-III	LRR-III	SG_III	6
555	Qrob_P0102700-2	LRR-III		No_LRR
556	AT1G10850-1_LRR-III	LRR-III	SG_III	6
557	AT1G60630-1_LRR-III	LRR-III	SG_III	6
558	LOC_Os01g04230-1_LRR-III	LRR-III	SG_III	5
559	LOC_Os12g05120-1_LRR-III	LRR-III	SG_III	6
560	AT2G36570-1_LRR-III	LRR-III	SG_III	6	PXC1 (PXY/TDR-correlated 1)
561	Qrob_P0088410-2	LRR-III		No_LRR
562	Qrob_P0282280-2	LRR-III		5
563	LOC_Os05g51070-1_LRR-III	LRR-III	SG_III	5
564	LOC_Os01g42294-1_LRR-III	LRR-III	SG_III	5
565	Qrob_P0126960-2	LRR-III		No_LRR
566	LOC_Os03g21510-1_LRR-III	LRR-III	SG_III	5
567	LOC_Os07g48310-1_LRR-III	LRR-III	SG_III	6
568	Qrob_P0768990-2	LRR-III		No_LRR
569	AT5G05160-1_LRR-III	LRR-III	SG_III	5	RUL1 (REDUCED IN LATERAL GROWTH1)
570	LOC_Os01g60330-1_LRR-III	LRR-III	SG_III	6
571	LOC_Os05g40200-1_LRR-III	LRR-III	SG_III	6
572	Qrob_P0725230-2	LRR-III		No_LRR
573	AT3G08680-1_LRR-III	LRR-III	SG_III	6
574	LOC_Os01g12390-1_LRR-III	LRR-III	SG_III	6
575	Qrob_P0610910-2	LRR-III		5
576	AT5G53320-1_LRR-III	LRR-III	SG_III	5
577	AT1G64210-1_LRR-III	LRR-III	SG_III	5
578	AT5G41680-1_LRR-III	LRR-III		No_LRR
579	AT4G23740-1_LRR-III	LRR-III	SG_III	5
580	Qrob_P0699440-2	LRR-III		5
581	AT5G24100-1_LRR-III	LRR-III	SG_III	6
582	LOC_Os03g50450-1_LRR-III	LRR-III	SG_III	6
583	LOC_Os03g12250-1_LRR-III	LRR-III	SG_III	6
584	LOC_Os04g38910-1_LRR-III	LRR-III	SG_III	5
585	LOC_Os08g33090-1_LRR-III	LRR-III		No_LRR
586	LOC_Os09g23570-1_LRR-III	LRR-III	SG_III	6
587	AT3G02880-1_LRR-III	LRR-III	SG_III	6
588	AT5G16590-1_LRR-III	LRR-III	SG_III	6	LRR1	Leucine-rich repeat protein kinase family protein
589	Qrob_P0254860-2	LRR-III		6
590	AT1G48480-1_LRR-III	LRR-III	SG_III	6	RKL1	receptor-like kinase 1
591	AT3G17840-1_LRR-III	LRR-III	SG_III	6	RLK92	receptor-like kinase 902
592	Qrob_P0761460-2	LRR-III		No_LRR
593	LOC_Os01g51400-1_LRR-III	LRR-III	SG_III	5
594	AT5G07620-1_LRR-III	LRR-III		No_LRR
595	AT5G61570-1_LRR-III	LRR-III		No_LRR
596	LOC_Os02g43870-1_LRR-III	LRR-III		No_LRR
597	LOC_Os04g46320-1_LRR-III	LRR-III		No_LRR
598	LOC_Os07g43350-1_LRR-III	LRR-III	SG_III	18
599	AT5G10020-1_LRR-III	LRR-III	SG_III	19
600	Qrob_P0200560-2	LRR-III		No_LRR
601	LOC_Os03g20450-1_LRR-III	LRR-III	SG_III	19
602	LOC_Os07g05190-1_LRR-III	LRR-III	SG_III	21
603	AT4G20940-1_LRR-III	LRR-III	SG_III	21
604	Qrob_P0410430-2	LRR-III		21
605	LOC_Os11g01620-1_LRR-III	LRR-III	SG_III	9
606	LOC_Os12g01700-1_LRR-III	LRR-III	SG_III	9
607	LOC_Os03g18630-1_LRR-III	LRR-III	SG_III	11
608	AT3G56100-1_LRR-III	LRR-III	SG_III	8	MRLK (MERISTEMATIC RECEPTOR-LIKE KINASE)-IMK3	meristematic receptor-like kinase
609	AT3G51740-1_LRR-III	LRR-III	SG_III	12	IMK2 (inflorescence meristem receptor-like kinase 2)	inflorescence meristem receptor-like kinase 2
610	Qrob_P0223800-2	LRR-III		12
611	AT3G24660-1_LRR-III	LRR-III	SG_III	7	TMKL1 (transmembrane kinase-like 1)	transmembrane kinase-like 1
612	Qrob_P0031700-2	LRR-III		No_LRR
613	AT1G78530-1_LRR-XIIIa	LRR-XIIIa		No_LRR
614	LOC_Os01g14510-1_LRR-XIIIa	LRR-XIIIa		No_LRR
615	AT1G31420-1_LRR-XIIIa	LRR-XIIIa	SG_XIIIa	5	FEI1 (named for the Chinese word for fat)	Leucine-rich repeat protein kinase family protein
616	LOC_Os03g16010-1_LRR-XIIIa	LRR-XIIIa	SG_XIIIa	4
617	AT2G35620-1_LRR-XIIIa	LRR-XIIIa	SG_XIIIa	4	FEI2	Leucine-rich repeat protein kinase family protein
618	Qrob_P0283900-2	LRR-XIIIa		No_LRR
619	Qrob_P0301520-2	LRR-XIIIa		No_LRR
620	AT5G62710-1_LRR-XIIIa	LRR-XIIIa	SG_XIIIa	5	AIK3	(ten Hove thesis)
621	LOC_Os12g44090-1_LRR-XIIIa	LRR-XIIIa	SG_XIIIa	5
622	AT5G58150-1_LRR-VII	LRR	SG_VIIb	13
623	Qrob_P0199440-2	LRR		No_LRR
624	Qrob_P0126020-2	LRR		No_LRR
625	LOC_Os07g10630-1_LRR-XI	LRR-XI	SG_XI	16
626	AT2G41820-1_LRR-XI	LRR-XI	SG_XI	18	PXC3 (PXY/TDR-correlated 3)
627	Qrob_P0426050-2	LRR-XI		18
628	Qrob_P0516300-2	LRR	SG_III	21
629	AT5G51350-1_LRR-XIV	LRR	SG_III	20	MOL1 (MORE LATERAL GROWTH1)
630	LOC_Os03g56250-1_LRR-XIV	LRR-XIV	SG_XIV	4
631	LOC_Os07g04220-1_LRR-XIV	LRR-XIV	SG_XIV	3
632	AT4G39270-1_LRR-XIV	LRR-XIV	SG_XIV	10
633	AT2G16250-1_LRR-XIV	LRR-XIV	SG_XIV	10
634	Qrob_P0662430-2	LRR-XIV		9
635	Qrob_P0058910-2	LRR		No_LRR
636	Qrob_P0467730-2	LRR		No_LRR
637	Qrob_P0467790-2	LRR		No_LRR
638	LOC_Os06g18000-1_LRR_XVI	LRR-XI	SG_XI	No_LRR
639	AT2G31880-1_LRR_XVI	LRR-XI	SG_XI	No_LRR	SOBIR1 (SUPPRESSOR OF BIR1 1), EVR (EVERSHED)	Leucine-rich repeat protein kinase family protein
640	Qrob_P0151050-2	LRR-XI		6
641	Qrob_P0381260-2	LRR-XI		6
642	LOC_Os04g39650-1_LRR-III	LRR-III	SG_III	14
643	Qrob_P0532470-2	LRR-III		No_LRR
644	Qrob_P0406260-2	LRR-III		18
645	AT5G06940-1_LRR-III	LRR-III	SG_III	18
646	Qrob_P0177170-2	LRR-XIIb		No_LRR
647	Qrob_P0177190-2	LRR-XIIb		24
648	Qrob_P0598680-2	LRR-XIIb		No_LRR
649	Qrob_P0568540-2	LRR-XIIb		25
650	Qrob_P0346230-2	LRR-XIIb		No_LRR
651	Qrob_P0116930-2	LRR-XIIb		25
652	Qrob_P0123600-2	LRR-XIIb		No_LRR
653	Qrob_P0027540-2	LRR-XIIb		No_LRR
654	Qrob_P0027560-2	LRR-XIIb		23
655	Qrob_P0021750-2	LRR-XIIb		25
656	Qrob_P0123650-2	LRR-XIIb		25
657	Qrob_P0021870-2	LRR-XIIb		23
658	Qrob_P0123540-2	LRR-XIIb		5
659	Qrob_P0346270-2	LRR-XIIb		25
660	LOC_Os01g10900-1_LRR-VI-2	LRR-XIIb	SG_VI	4
661	Qrob_P0596690-2	LRR-XIIb		19
662	Qrob_P0596660-2	LRR-XIIb		20
663	Qrob_P0596650-2	LRR-XIIb		19
664	Qrob_P0734030-2	LRR-XIIb		20
665	Qrob_P0155040-2	LRR-XIIb		No_LRR
666	Qrob_P0734050-2	LRR-XIIb		No_LRR
667	Qrob_P0734040-2	LRR-XIIb		14
668	Qrob_P0181280-2	LRR-XIIb		No_LRR
669	Qrob_P0754540-2	LRR-XIIb		17
670	Qrob_P0365300-2	LRR-XIIb		11
671	Qrob_P0112010-2	LRR-XIIb		5
672	Qrob_P0112000-2	LRR-XIIb		No_LRR
673	Qrob_P0366990-2	LRR-XIIb		12
674	Qrob_P0090190-2	LRR-XIIb		23
675	LOC_Os10g33040-1_LRR-XII	LRR-XIIb	SG_XIIb	30
676	LOC_Os10g32990-1_LRR-XII	LRR-XIIb	SG_XIIb	24
677	Qrob_P0135980-2	LRR-XIIb		27
678	LOC_Os01g33110-1_LRR-XII	LRR-XIIb	SG_XIIb	7
679	LOC_Os10g02990-1_LRR-XII	LRR-XIIb	SG_XIIb	11
680	LOC_Os01g19160-1_LRR-XII	LRR-XIIb		No_LRR
681	LOC_Os02g34750-1_LRR-XII	LRR-XIIb	SG_XIIb	6
682	LOC_Os02g34790-1_LRR-XII	LRR-XIIb	SG_XIIb	17	XIK1 (Xoo-induced kinase 1)
683	Qrob_P0375950-2	LRR-XIIb		20
684	Qrob_P0375860-2	LRR-XIIb		20
685	Qrob_P0375740-2	LRR-XIIb		No_LRR
686	Qrob_P0375910-2	LRR-XIIb		18
687	Qrob_P0375730-2	LRR-XIIb		20
688	Qrob_P0375800-2	LRR-XIIb		20
689	Qrob_P0375960-2	LRR-XIIb		20
690	Qrob_P0375810-2	LRR-XIIb		19
691	Qrob_P0375750-2	LRR-XIIb		19
692	Qrob_P0375830-2	LRR-XIIb		19
693	Qrob_P0375890-2	LRR-XIIb		20
694	Qrob_P0375720-2	LRR-XIIb		No_LRR
695	Qrob_P0375790-2	LRR-XIIb		1
696	Qrob_P0655330-2	LRR-XIIb		19
697	Qrob_P0224300-2	LRR-XIIb		19
698	Qrob_P0655340-2	LRR-XIIb		24
699	Qrob_P0655380-2	LRR-XIIb		25
700	Qrob_P0588200-2	LRR-XIIb		27
701	Qrob_P0655360-2	LRR-XIIb		2
702	Qrob_P0702110-2	LRR-XIIb		25
703	Qrob_P0593840-2	LRR-XIIb		19
704	Qrob_P0054600-2	LRR-XIIb		25
705	Qrob_P0054750-2	LRR-XIIb		34
706	Qrob_P0054700-2	LRR-XIIb		31
707	Qrob_P0241690-2	LRR-XIIb		No_LRR
708	Qrob_P0054660-2	LRR-XIIb		30
709	Qrob_P0054640-2	LRR-XIIb		33
710	Qrob_P0693690-2	LRR-XIIb		23
711	Qrob_P0645030-2	LRR-XIIb		19
712	AT1G35710-1_LRR-XII	LRR-XIIb	SG_XIIb	27
713	AT4G08850-1_LRR-XII	LRR-XIIb	SG_XIIb	24	MIK2, LRR-KISS
714	Qrob_P0275280-2	LRR-XIIb		22
715	Qrob_P0275320-2	LRR-XIIb		No_LRR
716	Qrob_P0361540-2	LRR-XIIb		11
717	Qrob_P0027520-2	LRR-XIIb		23
718	AT2G46340-1_LRR-XII	LRR-XIIb		No_LRR	SPA1	SPA (suppressor of phyA-105) protein family
719	Qrob_P0123500-2	LRR-XIIb		No_LRR
720	Qrob_P0027530-2	LRR-XIIb		No_LRR
721	Qrob_P0127850-2	LRR-XIIb		12
722	LOC_Os06g03970-1_LRR-XIIIb	LRR-XIIIb	SG_XIIIb	19	OsSIK1 (O. sativa stress-induced protein kinase gene 1)
723	AT5G62230-1_LRR-XIIIb	LRR-XIIIb	SG_XIIIb	20	ERL1 (ERECTA-LIKE 1)	ERECTA-like 1
724	AT5G07180-1_LRR-XIIIb	LRR-XIIIb	SG_XIIIb	20	ERL2 (ERECTA-LIKE 2)	ERECTA-like 2
725	LOC_Os06g10230-1_LRR-XIIIb	LRR-XIIIb	SG_XIIIb	20
726	AT2G26330-1_LRR-XIIIb	LRR-XIIIb	SG_XIIIb	20	ER (ERECTA), QRP1	Leucine-rich receptor-like protein kinase family protein
727	Qrob_P0304870-2	LRR-XIIIb		19
728	LOC_Os02g53720-1_LRR-XIIIb	LRR-XIIIb		No_LRR
729	LOC_Os07g31500-1_LRR-XI	LRR-XI	SG_XI	32
730	AT4G20140-1_LRR-XI	LRR-XI	SG_XI	31	GSO1 (GASSHO1)	Leucine-rich repeat transmembrane protein kinase
731	AT5G44700-1_LRR-XI	LRR-XI	SG_XI	31	GSO2- EDA23 embryo sac development arrest 23	Leucine-rich repeat transmembrane protein kinase
732	LOC_Os12g43660-1_LRR-XI	LRR-XI	SG_XI	18
733	AT5G49660-1_LRR-XI	LRR-XI	SG_XI	19	XIP1 (XYLEM INTERMIXED WITH PHLOEM 1) - CEPR1 (C-TERMINALLY ENCODED PEPTIDE (CEP) RECEPTOR)
734	Qrob_P0684680-2	LRR-XI		16
735	AT1G72180-1_LRR-XI	LRR-XI	SG_XI	21	CEPR2 (C-TERMINALLY ENCODED PEPTIDE (CEP) RECEPTOR)
736	Qrob_P0422720-2	LRR-XI		19
737	LOC_Os01g65650-1_LRR-XI	LRR-XI	SG_XI	20
738	LOC_Os11g12530-1_LRR-XI	LRR-XI	SG_XI	20
739	LOC_Os12g43640-1_LRR-XI	LRR-XI	SG_XI	20
740	Qrob_P0277900-2	LRR-XI		19
741	Qrob_P0290040-2	LRR-XI		18
742	AT3G19700-1_LRR-XI	LRR-XI	SG_XI	19	IKU2 (HAIKU2)	Leucine-rich repeat protein kinase family protein
743	AT1G09970-1_LRR-XI	LRR-XI	SG_XI	21	LRRXI-23 RLK7	Leucine-rich receptor-like protein kinase family protein
744	Qrob_P0684670-2	LRR-XI		17
745	Qrob_P0743170-2	LRR-XI		19
746	Qrob_P0743180-2	LRR-XI		20
747	AT5G25930-1_LRR-XI	LRR-XI	SG_XI	22
748	Qrob_P0343940-2	LRR-XI		21
749	Qrob_P0343970-2	LRR-XI		21
750	LOC_Os05g44770-1_LRR-XI	LRR-XI	SG_XI	21
751	LOC_Os01g53920-1_LRR-XI	LRR-XI	SG_XI	22
752	LOC_Os01g53920-2_LRR-XI	LRR-XI	SG_XI	22
753	LOC_Os06g36320-1_LRR-XI	LRR-XI	SG_XI	14
754	LOC_Os02g12910-1_LRR-XI	LRR-XI	SG_XI	21
755	LOC_Os06g36270-1_LRR-XI	LRR-XI	SG_XI	22
756	LOC_Os02g13430-1_LRR-XI	LRR-XI	SG_XI	21
757	LOC_Os02g13510-1_LRR-XI	LRR-XI	SG_XI	21
758	AT5G65710-1_LRR-XI	LRR-XI	SG_XI	21	HSL2 (HAESA-Like 2)	HAESA-like 2
759	AT4G28490-1_LRR-XI	LRR-XI	SG_XI	21	HAE (HAESA)	Leucine-rich receptor-like protein kinase family protein
760	LOC_Os01g13800-1_LRR-XI	LRR-XI	SG_XI	22
761	Qrob_P0462570-2	LRR-XI		18
762	Qrob_P0462650-2	LRR-XI		21
763	AT1G28440-1_LRR-XI	LRR-XI	SG_XI	22	HSL1 (HAESA-Like 1)	HAESA-like 1
764	LOC_Os08g28870-1_LRR-XI	LRR-XI	SG_XI	20
765	LOC_Os09g15700-1_LRR-XI	LRR-XI	SG_XI	20
766	LOC_Os02g02140-1_LRR-XI	LRR-XI	SG_XI	21
767	LOC_Os03g05140-1_LRR-XI	LRR-XI	SG_XI	22
768	AT1G08590-1_LRR-XI	LRR-XI	SG_XI	22	PXL1
769	AT4G28650-1_LRR-XI	LRR-XI	SG_XI	23	PXL2 / MIK1
770	LOC_Os08g05290-1_LRR-XI	LRR-XI	SG_XI	21
771	AT5G61480-1_LRR-XI	LRR-XI	SG_XI	21	PXY -TDR (putative TDIF receptor)	Leucine-rich repeat protein kinase family protein
772	Qrob_P0146530-2	LRR-XI		21
773	LOC_Os03g12730-1_LRR-XI	LRR-XI	SG_XI	21	OsBRR1 (blast resistance-related gene)
774	AT3G49670-1_LRR-XI	LRR-XI	SG_XI	21	BAM2 (BARELY ANY MERISTEM 2)	Leucine-rich receptor-like protein kinase family protein
775	AT5G65700-1_LRR-XI	LRR-XI	SG_XI	20	BAM1 (BARELY ANY MERISTEM 1)	Leucine-rich receptor-like protein kinase family protein
776	AT4G20270-1_LRR-XI	LRR-XI	SG_XI	21	BAM3 (BARELY ANY MERISTEM 3)	Leucine-rich receptor-like protein kinase family protein
777	Qrob_P0347730-2	LRR-XI		21
778	LOC_Os03g56270-1_LRR-XI	LRR-XI	SG_XI	22
779	LOC_Os07g04190-1_LRR-XI	LRR-XI	SG_XI	22
780	AT1G75820-1_LRR-XI	LRR-XI	SG_XI	21	CLV1 (CLAVATA 1)	Leucine-rich receptor-like protein kinase family protein
781	LOC_Os06g50340-1_LRR-XI	LRR-XI	SG_XI	20	FON1 (FLORAL ORGAN NUMBER1)
782	LOC_Os11g12620-1_LRR-XI	LRR-XI	SG_XI	21
783	LOC_Os05g51740-1_LRR-XI	LRR-XI	SG_XI	21
784	Qrob_P0617940-2	LRR-XI		No_LRR
785	Qrob_P0227990-2	LRR-XI		21
786	Qrob_P0126180-2	LRR-XI		15
787	LOC_Os01g07560-1_LRR-XI	LRR-XI	SG_XI	24
788	LOC_Os05g07740-1_LRR-XI	LRR-XI	SG_XI	22
789	LOC_Os09g30190-1_LRR-XI	LRR-XI	SG_XI	24
790	LOC_Os08g38560-1_LRR-XI	LRR-XI	SG_XI	24
791	AT5G56040-1_LRR-XI	LRR-XI	SG_XI	24
792	AT4G26540-1_LRR-XI	LRR-XI	SG_XI	24
793	AT1G34110-1_LRR-XI	LRR-XI	SG_XI	24
794	Qrob_P0528770-2	LRR-XI		23
795	LOC_Os06g38990-1_LRR-XI	LRR-XI	SG_XI	25
796	Qrob_P0664170-2	LRR-XI		No_LRR
797	AT3G24240-1_LRR-XI	LRR-XI	SG_XI	24	RCH2
798	LOC_Os04g04330-1_LRR-XI	LRR-XI	SG_XI	23
799	Qrob_P0532300-2	LRR-XI		17
800	AT5G48940-1_LRR-XI	LRR-XI	SG_XI	22	RCH1
801	LOC_Os07g05740-1_LRR-XI	LRR-XI	SG_XI	24
802	LOC_Os04g42700-1_LRR-XI	LRR-XI	SG_XI	25
803	AT2G33170-1_LRR-XI	LRR-XI	SG_XI	24
804	AT5G63930-1_LRR-XI	LRR-XI	SG_XI	25
805	Qrob_P0004680-2	LRR-XI		26
806	AT1G17230-1_LRR-XI	LRR-XI	SG_XI	25
807	Qrob_P0021880-2	LRR-XI		25
808	Qrob_P0404260-2	LRR-XI		27
809	LOC_Os10g06740-1_LRR-XI	LRR-XI	SG_XI	28
810	LOC_Os10g06760-1_LRR-XI	LRR-XI	SG_XI	28
811	AT1G17750-1_LRR-XI	LRR-XI	SG_XI	25	PEPR2 (PEP1 receptor 2)	PEP1 receptor 2
812	AT1G73080-1_LRR-XI	LRR-XI	SG_XI	27	PEPR1 (PEP1 receptor 1)	PEP1 receptor 1
813	Qrob_P0254640-2	LRR-XI		26
814	Qrob_P0343110-2	LRR-XI		26
815	LOC_Os08g34640-1_LRR-XI	LRR-XI	SG_XI	26
816	LOC_Os08g34650-1_LRR-XI	LRR-XI	SG_XI	22
817	AT2G30940-1_0	RLCK-V
818	LOC_Os01g41730-1_RLCK-V	RLCK-V
819	LOC_Os11g01740-1_RLCK-V	RLCK-V
820	LOC_Os12g01740-1_RLCK-V	RLCK-V
821	AT5G18500-1_RLCK-V	RLCK-V
822	LOC_Os01g21960-1_RLCK-V	RLCK-V
823	Qrob_P0247010-2	RLCK-V
824	AT1G56720-1_RLCK-V	RLCK-V
825	AT1G09440-1_RLCK-V	RLCK-V
826	AT3G17420-1_RLCK-V	RLCK-V			GPK1 (GLYOXYSOMAL PROTEIN KINASE 1)	glyoxysomal protein kinase 1
827	Qrob_P0216440-2	RLCK-V
828	Qrob_P0317470-2	RLCK-V
829	AT2G42960-1_RLCK-V	RLCK-V
830	AT3G59110-1_RLCK-V	RLCK-V
831	LOC_Os10g35450-1_RLCK-V	RLCK-V
832	LOC_Os01g47470-1_RLCK-V	RLCK-V
833	LOC_Os01g44110-1_RLCK-V	RLCK-V
834	LOC_Os03g03410-1_RLCK-V	RLCK-V
835	LOC_Os10g38920-1_RLCK-V	RLCK-V
836	LOC_Os05g36050-1_RLCK-V	RLCK-V
837	Qrob_P0162930-2	RLCK-V
838	AT4G02630-1_RLCK-V	RLCK-V
839	Qrob_P0272820-2	RLCK-V
840	LOC_Os02g34430-1_RLCK-V	RLCK-V
841	LOC_Os04g35080-1_RLCK-V	RLCK-V
842	AT4G34500-1_RLCK-V	RLCK-V
843	LOC_Os03g12680-1_RLCK-V	RLCK-V
844	AT1G01540-1_RLCK-V	RLCK-V
845	AT4G01330-1_RLCK-V	RLCK-V
846	Qrob_P0079230-2	RLCK-V
847	Qrob_P0043080-2	SD-2b
848	Qrob_P0043430-2	SD-2b
849	Qrob_P0043480-2	SD-2b
850	LOC_Os04g39930-1_SD-2b	SD-2b
851	LOC_Os04g39910-1_SD-2b	SD-2b
852	LOC_Os04g12600-1_SD-2b	SD-2b
853	LOC_Os04g12540-1_SD-2b	SD-2b
854	LOC_Os04g12560-1_SD-2b	SD-2b
855	LOC_Os04g12580-1_SD-2b	SD-2b
856	AT5G60900-1_SD-2b	SD-2b			RLK1	receptor-like protein kinase 1
857	Qrob_P0397640-2	SD-2b
858	Qrob_P0754550-2	SD-2b
859	Qrob_P0595660-2	SD-2b
860	Qrob_P0595650-2	SD-2b
861	Qrob_P0595550-2	SD-2b
862	AT5G53450-1_GROUP-G-H	SD-2b			ORG1 (OBP3-RESPONSIVE GENE 1)	OBP3-responsive gene 1
863	LOC_Os01g46720-1_0	SD-2b
864	AT4G20790-1_LRR-VI-1	SD-2b	SG_VI	3
865	Qrob_P0397630-2	SD-2b
866	Qrob_P0374040-2	SD-2b
867	Qrob_P0374490-2	SD-2b
868	Qrob_P0001700-2	SD-2b
869	Qrob_P0635200-2	SD-2b
870	Qrob_P0129640-2	SD-2b
871	Qrob_P0138490-2	SD-2b
872	Qrob_P0430150-2	SD-2b
873	LOC_Os06g41500-1_SD-2b	SD-2b
874	LOC_Os06g41510-1_SD-2b	SD-2b
875	LOC_Os06g41560-1_SD-2b	SD-2b
876	LOC_Os03g61310-1_SD-2b	SD-2b
877	LOC_Os08g13420-1_SD-2b	SD-2b
878	LOC_Os08g13870-1_SD-2b	SD-2b
879	Qrob_P0227880-2	SD-2b
880	LOC_Os01g04550-1_LRK10L-2	LRK10L-2
881	LOC_Os01g04490-1_LRK10L-2	LRK10L-2
882	LOC_Os01g04570-1_LRK10L-2	LRK10L-2
883	LOC_Os01g04580-1_LRK10L-2	LRK10L-2
884	LOC_Os01g04460-1_LRK10L-2	LRK10L-2
885	LOC_Os01g04480-1_LRK10L-2	LRK10L-2
886	LOC_Os01g04520-1_LRK10L-2	LRK10L-2
887	LOC_Os04g09770-1_LRK10L-2	LRK10L-2
888	LOC_Os01g49580-1_LRK10L-2	LRK10L-2
889	LOC_Os01g49614-1_LRK10L-2	LRK10L-2
890	LOC_Os08g24630-1_LRK10L-2	LRK10L-2
891	LOC_Os08g24770-1_LRK10L-2	LRK10L-2
892	Qrob_P0128290-2	LRK10L-2
893	Qrob_P0210860-2	LRK10L-2
894	Qrob_P0316260-2	LRK10L-2
895	Qrob_P0695810-2	LRK10L-2
896	Qrob_P0473180-2	LRK10L-2
897	Qrob_P0670380-2	LRK10L-2
898	Qrob_P0008150-2	LRK10L-2
899	Qrob_P0111300-2	LRK10L-2
900	Qrob_P0697620-2	LRK10L-2
901	Qrob_P0111440-2	LRK10L-2
902	Qrob_P0390530-2	LRK10L-2
903	Qrob_P0225740-2	LRK10L-2
904	Qrob_P0225760-2	LRK10L-2
905	Qrob_P0105310-2	LRK10L-2
906	Qrob_P0061350-2	LRK10L-2
907	AT4G18250-1_LRK10L-2	LRK10L-2
908	AT5G38280-1_LRK10L-2	LRK10L-2			PR5K (PR5-LIKE RECEPTOR KINASE)	PR5-like receptor kinase
909	AT1G70250-1_LRK10L-2	LRK10L-2
910	AT1G66910-1_LRK10L-2	LRK10L-2
911	AT1G66920-1_LRK10L-2	LRK10L-2
912	AT1G66980-1_LRK10L-2	LRK10L-2			SNC4 (suppressor of npr1-1 constitutive 4 )	suppressor of npr1-1 constitutive 4
913	AT1G66930-1_LRK10L-2	LRK10L-2
914	AT1G67000-1_LRK10L-2	LRK10L-2
915	AT5G38240-1_LRK10L-2	LRK10L-2
916	AT5G38250-1_LRK10L-2	LRK10L-2
917	AT5G38260-1_LRK10L-2	LRK10L-2
918	AT5G39030-1_LRK10L-2	LRK10L-2
919	AT5G39020-1_LRK10L-2	LRK10L-2
920	LOC_Os01g02300-1_LRK10L-2	LRK10L-2
921	LOC_Os01g02320-1_LRK10L-2	LRK10L-2
922	LOC_Os01g02350-1_LRK10L-2	LRK10L-2
923	LOC_Os01g02550-1_LRK10L-2	LRK10L-2
924	LOC_Os01g02390-1_LRK10L-2	LRK10L-2
925	LOC_Os01g02390-2_LRK10L-2	LRK10L-2
926	LOC_Os01g02580-1_LRK10L-2	LRK10L-2
927	LOC_Os01g02700-1_LRK10L-2	LRK10L-2
928	LOC_Os01g02760-1_LRK10L-2	LRK10L-2
929	LOC_Os01g02800-1_LRK10L-2	LRK10L-2
930	LOC_Os01g02830-1_LRK10L-2	LRK10L-2
931	LOC_Os01g02430-1_LRK10L-2	LRK10L-2
932	LOC_Os01g02570-1_LRK10L-2	LRK10L-2
933	LOC_Os01g02610-1_LRK10L-2	LRK10L-2
934	LOC_Os01g02780-1_LRK10L-2	LRK10L-2
935	LOC_Os01g02410-1_LRK10L-2	LRK10L-2
936	LOC_Os01g02680-1_LRK10L-2	LRK10L-2
937	LOC_Os01g02730-1_LRK10L-2	LRK10L-2
938	Qrob_P0306630-2	LRK10L-2
939	Qrob_P0466040-2	LRK10L-2
940	Qrob_P0466010-2	LRK10L-2
941	Qrob_P0465990-2	LRK10L-2
942	Qrob_P0154940-2	LRK10L-2
943	Qrob_P0155230-2	LRK10L-2
944	Qrob_P0468780-2	LRK10L-2
945	Qrob_P0720090-2	LRK10L-2
946	Qrob_P0465970-2	LRK10L-2
947	Qrob_P0680560-2	LRK10L-2
948	Qrob_P0466000-2	LRK10L-2
949	Qrob_P0720120-2	LRK10L-2
950	Qrob_P0274280-2	LRK10L-2
951	LOC_Os01g02290-1_LRK10L-2	LRK10L-2
952	LOC_Os01g02790-1_LRK10L-2	LRK10L-2
953	LOC_Os01g02690-1_LRK10L-2	LRK10L-2
954	LOC_Os01g02420-1_LRK10L-2	LRK10L-2
955	LOC_Os01g02460-1_LRK10L-2	LRK10L-2
956	LOC_Os01g02360-1_LRK10L-2	LRK10L-2
957	LOC_Os01g02770-1_LRK10L-2	LRK10L-2
958	LOC_Os01g02750-1_LRK10L-2	LRK10L-2
959	LOC_Os01g02810-1_LRK10L-2	LRK10L-2
960	LOC_Os01g02840-1_LRK10L-2	LRK10L-2
961	LOC_Os01g02440-1_LRK10L-2	LRK10L-2
962	LOC_Os01g02560-1_LRK10L-2	LRK10L-2
963	LOC_Os01g02400-1_LRK10L-2	LRK10L-2
964	LOC_Os01g02600-1_LRK10L-2	LRK10L-2
965	LOC_Os04g56110-1_0	LRK10L-2
966	LOC_Os04g56130-1_0	LRK10L-2
967	LOC_Os04g56120-1_0	LRK10L-2
968	LOC_Os11g25510-1_0	LRK10L-2
969	LOC_Os06g13320-1_0	LRK10L-2
970	LOC_Os07g04820-1_0	LRK10L-2
971	LOC_Os07g04810-1_0	LRK10L-2
972	LOC_Os11g18980-1_0	LRK10L-2
973	LOC_Os10g01100-1_SD-2b	SD-2b
974	LOC_Os01g66250-1_SD-2b	SD-2b
975	LOC_Os12g07800-1_SD-2b	SD-2b
976	LOC_Os01g48040-1_SD-2b	SD-2b
977	LOC_Os01g47840-1_SD-2b	SD-2b
978	LOC_Os01g47810-1_SD-2b	SD-2b
979	LOC_Os01g47820-1_SD-2b	SD-2b
980	LOC_Os01g47900-1_SD-2b	SD-2b
981	LOC_Os01g48000-1_SD-2b	SD-2b
982	LOC_Os01g48020-1_SD-2b	SD-2b
983	LOC_Os06g40030-1_SD-2b	SD-2b
984	LOC_Os06g37670-1_SD-2b	SD-2b
985	LOC_Os06g38100-1_SD-2b	SD-2b
986	LOC_Os06g37690-1_SD-2b	SD-2b
987	LOC_Os06g37750-1_SD-2b	SD-2b
988	LOC_Os03g30890-1_SD-2b	SD-2b
989	LOC_Os11g03820-1_SD-2b	SD-2b
990	LOC_Os12g03640-1_SD-2b	SD-2b
991	LOC_Os12g34320-1_SD-2b	SD-2b
992	LOC_Os06g06940-1_SD-2b	SD-2b
993	LOC_Os06g06960-1_SD-2b	SD-2b
994	LOC_Os06g06920-1_SD-2b	SD-2b
995	LOC_Os06g06930-1_SD-2b	SD-2b
996	LOC_Os04g56080-1_SD-2b	SD-2b
997	LOC_Os04g56090-1_SD-2b	SD-2b
998	LOC_Os11g03880-1_SD-2b	SD-2b
999	LOC_Os12g03690-1_SD-2b	SD-2b
1000	LOC_Os12g03680-1_SD-2b	SD-2b
1001	LOC_Os12g03670-1_SD-2b	SD-2b
1002	LOC_Os11g03840-1_SD-2b	SD-2b
1003	LOC_Os12g03650-1_SD-2b	SD-2b
1004	AT4G32300-1_SD-2b	SD-2b			SD2-5 ( S-domain-2 5 )	S-domain-2 5
1005	LOC_Os06g29810-1_SD-2b	SD-2b
1006	AT5G35370-1_SD-2b	SD-2b
1007	LOC_Os09g28180-1_SD-2b	SD-2b
1008	LOC_Os02g52850-1_SD-2b	SD-2b
1009	LOC_Os12g44320-1_SD-2b	SD-2b
1010	AT5G24080-1_SD-2b	SD-2b
1011	Qrob_P0731390-2	SD-2b
1012	Qrob_P0731400-2	SD-2b
1013	AT1G34300-1_SD-2b	SD-2b
1014	LOC_Os03g62180-1_SD-2b	SD-2b
1015	AT4G00340-1_SD-2b	SD-2b			RLK4	receptor-like protein kinase 4
1016	AT2G19130-1_SD-2b	SD-2b
1017	LOC_Os04g42740-1_SD-2b	SD-2b
1018	LOC_Os04g07200-1_SD-2b	SD-2b
1019	LOC_Os05g07470-1_SD-2b	SD-2b
1020	LOC_Os07g08860-1_SD-2b	SD-2b
1021	LOC_Os04g14840-1_SD-2b	SD-2b
1022	LOC_Os05g07300-1_SD-2b	SD-2b
1023	LOC_Os05g07420-1_SD-2b	SD-2b
1024	LOC_Os05g07450-1_SD-2b	SD-2b
1025	LOC_Os04g01310-1_SD-2b	SD-2b
1026	LOC_Os04g01320-1_SD-2b	SD-2b
1027	LOC_Os11g10260-1_SD-2b	SD-2b
1028	LOC_Os11g10280-1_SD-2b	SD-2b
1029	LOC_Os04g28780-1_SD-2b	SD-2b
1030	LOC_Os04g34250-1_SD-2b	SD-2b
1031	LOC_Os04g34320-1_SD-2b	SD-2b
1032	LOC_Os04g34290-1_SD-2b	SD-2b
1033	LOC_Os05g07080-1_SD-2b	SD-2b
1034	Qrob_P0095320-2	SD-2b
1035	LOC_Os04g34390-1_SD-2b	SD-2b
1036	LOC_Os04g34270-1_SD-2b	SD-2b
1037	LOC_Os04g34330-1_SD-2b	SD-2b
1038	LOC_Os10g20120-1_SD-2b	SD-2b
1039	LOC_Os10g20160-1_SD-2b	SD-2b
1040	LOC_Os04g34360-1_SD-2b	SD-2b
1041	LOC_Os04g34420-1_SD-2b	SD-2b
1042	LOC_Os04g34410-1_SD-2b	SD-2b
1043	LOC_Os04g34370-1_SD-2b	SD-2b
1044	LOC_Os01g06240-1_SD-2b	SD-2b
1045	LOC_Os03g12150-1_SD-2b	SD-2b
1046	LOC_Os07g36760-1_SD-2b	SD-2b
1047	LOC_Os01g12290-1_SD-2b	SD-2b
1048	LOC_Os01g12400-2_SD-2b	SD-2b
1049	LOC_Os01g12410-1_SD-2b	SD-2b
1050	LOC_Os01g12420-1_SD-2b	SD-2b
1051	LOC_Os01g12430-1_SD-2b	SD-2b
1052	LOC_Os05g34390-1_SD-2b	SD-2b
1053	LOC_Os01g66680-1_SD-2b	SD-2b
1054	LOC_Os01g66630-1_SD-2b	SD-2b
1055	LOC_Os01g66640-1_SD-2b	SD-2b
1056	LOC_Os01g45520-1_SD-2b	SD-2b
1057	LOC_Os01g65010-1_SD-2b	SD-2b
1058	LOC_Os01g65060-1_SD-2b	SD-2b
1059	LOC_Os01g40499-1_SD-2b	SD-2b
1060	LOC_Os01g66610-1_SD-2b	SD-2b
1061	LOC_Os07g36780-1_SD-2b	SD-2b
1062	LOC_Os02g13965-1_0	SD-2b
1063	LOC_Os06g35870-1_0	SD-2b
1064	LOC_Os01g02310-1_0	SD-2b
1065	LOC_Os01g10710-1_0	SD-2b
1066	LOC_Os01g10700-1_0	SD-2b
1067	LOC_Os04g23620-1_0	SD-2b
1068	LOC_Os04g23760-1_0	SD-2b
1069	LOC_Os04g23600-1_0	SD-2b
1070	LOC_Os04g23700-1_0	SD-2b
1071	LOC_Os04g23720-1_0	SD-2b
1072	LOC_Os06g35850-1_0	SD-2b
1073	Qrob_P0002190-2	SD-2b
1074	LOC_Os06g05070-1_SD-2b	SD-2b
1075	LOC_Os01g46030-1_SD-2b	SD-2b
1076	AT5G20050-1_SD-2b	SD-2b
1077	Qrob_P0505570-2	SD-2b
1078	Qrob_P0504190-2	UNC
1079	AT1G56140-1_LRR-VIII-2	LRR-VIII-2	SG_VIII-2	9
1080	AT1G56120-1_LRR-VIII-2	LRR-VIII-2	SG_VIII-2	9
1081	AT1G56130-1_LRR-VIII-2	LRR-VIII-2	SG_VIII-2	9
1082	Qrob_P0210410-2	LRR-VIII-2		No_LRR
1083	Qrob_P0185890-2	LRR-VIII-2		No_LRR
1084	Qrob_P0196570-2	LRR-VIII-2		No_LRR
1085	Qrob_P0115700-2	LRR-VIII-2		No_LRR
1086	Qrob_P0116040-2	LRR-VIII-2		No_LRR
1087	Qrob_P0196630-2	LRR-VIII-2		No_LRR
1088	Qrob_P0380300-2	LRR-VIII-2		7
1089	Qrob_P0115780-2	LRR-VIII-2		8
1090	Qrob_P0375580-2	LRR-VIII-2		No_LRR
1091	Qrob_P0375600-2	LRR-VIII-2		No_LRR
1092	Qrob_P0196690-2	LRR-VIII-2		9
1093	Qrob_P0211720-2	LRR-VIII-2		No_LRR
1094	Qrob_P0211670-2	LRR-VIII-2		7
1095	Qrob_P0116050-2	LRR-VIII-2		No_LRR
1096	Qrob_P0049440-2	LRR-VIII-2		8
1097	Qrob_P0115810-2	LRR-VIII-2		No_LRR
1098	Qrob_P0375570-2	LRR-VIII-2		No_LRR
1099	Qrob_P0380280-2	LRR-VIII-2		No_LRR
1100	Qrob_P0049470-2	LRR-VIII-2		No_LRR
1101	Qrob_P0588900-2	LRR-VIII-2		No_LRR
1102	Qrob_P0746050-2	LRR-VIII-2		No_LRR
1103	Qrob_P0210430-2	LRR-VIII-2		No_LRR
1104	Qrob_P0262770-2	LRR-VIII-2		No_LRR
1105	Qrob_P0600190-2	LRR-VIII-2		No_LRR
1106	Qrob_P0600200-2	LRR-VIII-2		No_LRR
1107	Qrob_P0262780-2	LRR-VIII-2		No_LRR
1108	Qrob_P0600250-2	LRR-VIII-2		8
1109	Qrob_P0600280-2	LRR-VIII-2		6
1110	LOC_Os08g10150-1_LRR-VIII-2	LRR-VIII-2	SG_VIII-2	3
1111	LOC_Os08g10300-1_LRR-VIII-2	LRR-VIII-2	SG_VIII-2	11
1112	LOC_Os08g10290-1_LRR-VIII-2	LRR-VIII-2	SG_VIII-2	11
1113	LOC_Os05g16930-1_LRR-VIII-2	LRR-VIII-2	SG_VIII-2	7
1114	LOC_Os05g17050-1_LRR-VIII-2	LRR-VIII-2	SG_VIII-2	8
1115	LOC_Os05g17604-1_LRR-VIII-2	LRR-VIII-2	SG_VIII-2	11
1116	LOC_Os05g17604-2_LRR-VIII-2	LRR-VIII-2	SG_VIII-2	11
1117	LOC_Os05g17604-3_LRR-VIII-2	LRR-VIII-2	SG_VIII-2	11
1118	LOC_Os05g17810-1_LRR-VIII-2	LRR-VIII-2	SG_VIII-2	6
1119	LOC_Os04g22470-1_LRR-VIII-2	LRR-VIII-2	SG_VIII-2	8
1120	LOC_Os08g10320-1_LRR-VIII-2	LRR-VIII-2	SG_VIII-2	10
1121	LOC_Os08g10310-1_LRR-VIII-2	LRR-VIII-2	SG_VIII-2	10
1122	LOC_Os08g10310-2_LRR-VIII-2	LRR-VIII-2	SG_VIII-2	10
1123	LOC_Os05g16740-1_LRR-VIII-2	LRR-VIII-2	SG_VIII-2	9
1124	LOC_Os05g16430-1_LRR-VIII-2	LRR-VIII-2	SG_VIII-2	6
1125	LOC_Os05g16824-1_LRR-VIII-2	LRR-VIII-2	SG_VIII-2	11
1126	LOC_Os08g10330-1_LRR-VIII-2	LRR-VIII-2	SG_VIII-2	11
1127	LOC_Os04g52590-1_LRR-VIII-2	LRR-VIII-2	SG_VIII-2	9
1128	LOC_Os04g52600-1_LRR-VIII-2	LRR-VIII-2	SG_VIII-2	10
1129	LOC_Os04g52606-1_LRR-VIII-2	LRR-VIII-2		No_LRR
1130	LOC_Os04g52630-1_LRR-VIII-2	LRR-VIII-2		No_LRR
1131	LOC_Os04g52640-1_LRR-VIII-2	LRR-VIII-2	SG_VIII-2	10
1132	LOC_Os04g52614-1_LRR-VIII-2	LRR-VIII-2	SG_VIII-2	8
1133	AT1G29720-1_LRR-VIII-2	LRR-VIII-2	SG_VIII-2	11
1134	AT1G29730-1_LRR-VIII-2	LRR-VIII-2		No_LRR
1135	AT1G29740-1_LRR-VIII-2	LRR-VIII-2	SG_VIII-2	8
1136	Qrob_P0458390-2	LRR-VIII-2		8
1137	AT1G07650-1_LRR-VIII-2	LRR-VIII-2	SG_VIII-2	10
1138	LOC_Os09g17630-1_LRR-VIII-2	LRR-VIII-2	SG_VIII-2	10
1139	AT1G53420-1_LRR-VIII-2	LRR-VIII-2		No_LRR
1140	Qrob_P0578520-2	LRR-VIII-2		No_LRR
1141	Qrob_P0253850-2	LRR-VIII-2		8
1142	Qrob_P0253840-2	LRR-VIII-2		No_LRR
1143	Qrob_P0253640-2	LRR-VIII-2		No_LRR
1144	Qrob_P0253780-2	LRR-VIII-2		No_LRR
1145	Qrob_P0253790-2	LRR-VIII-2		No_LRR
1146	Qrob_P0578550-2	LRR-VIII-2		No_LRR
1147	Qrob_P0253830-2	LRR-VIII-2		No_LRR
1148	Qrob_P0448590-2	LRR-VIII-2		No_LRR
1149	Qrob_P0253820-2	LRR-VIII-2		No_LRR
1150	Qrob_P0253670-2	LRR-VIII-2		No_LRR
1151	Qrob_P0253600-2	LRR-VIII-2		No_LRR
1152	Qrob_P0253750-2	LRR-VIII-2		No_LRR
1153	Qrob_P0673960-2	LRR-VIII-2		No_LRR
1154	Qrob_P0691500-2	LRR-VIII-2		6
1155	Qrob_P0673950-2	LRR-VIII-2		No_LRR
1156	AT1G29750-1_LRR-VIII-2	LRR-VIII-2	SG_VIII-2	9	RKF1 (RECEPTOR-LIKE KINASE IN FLOWERS 1)	receptor-like kinase in flowers 1
1157	Qrob_P0691490-2	LRR-VIII-2		No_LRR
1158	AT1G53430-1_LRR-VIII-2	LRR-VIII-2	SG_VIII-2	8
1159	AT1G53440-1_LRR-VIII-2	LRR-VIII-2	SG_VIII-2	10
1160	Qrob_P0494750-2	LRR-VIII-2		No_LRR
1161	Qrob_P0439670-2	LRR-VIII-2		8
1162	Qrob_P0439640-2	LRR-VIII-2		10
1163	Qrob_P0439660-2	LRR-VIII-2		10
1164	Qrob_P0439690-2	LRR-VIII-2		11
1165	AT1G16670-1_LRR-VIII-2	LRR-VIII-2		No_LRR
1166	Qrob_P0294280-2	LRR-VIII-2		No_LRR
1167	LOC_Os12g41710-1_LRR-VIII-2	LRR-VIII-2		No_LRR
1168	LOC_Os02g06930-2_LRR-VIII-2	LRR-VIII-2		No_LRR
1169	LOC_Os02g06930-1_LRR-VIII-2	LRR-VIII-2		No_LRR
1170	LOC_Os02g06930-3_LRR-VIII-2	LRR-VIII-2		No_LRR
1171	LOC_Os06g46330-1_LRR-VIII-2	LRR-VIII-2		No_LRR
1172	LOC_Os08g10070-1_LRR-VIII-2	LRR-VIII-2		No_LRR
1173	LOC_Os04g52840-1_LRR-VIII-2	LRR-VIII-2		No_LRR
1174	LOC_Os04g52840-2_LRR-VIII-2	LRR-VIII-2		No_LRR
1175	LOC_Os02g42620-1_LRR-VIII-2	LRR-VIII-2		No_LRR
1176	LOC_Os04g58250-1_LRR-VIII-2	LRR-VIII-2		No_LRR
1177	Qrob_P0340720-2	LRR-VIII-2		No_LRR
1178	LOC_Os03g15770-1_LRR-VIII-2	LRR-VIII-2		No_LRR
1179	AT3G09010-1_LRR-VIII-2	LRR-VIII-2		No_LRR
1180	Qrob_P0464090-2	LRR-VIII-2		No_LRR
1181	Qrob_P0530110-2	LRR-VIII-2		No_LRR
1182	Qrob_P0439140-2	LRR-VIII-2		No_LRR
1183	LOC_Os04g56360-1_CRK	CRK
1184	LOC_Os10g34220-1_CRK	CRK
1185	LOC_Os11g28104-1_CRK	CRK
1186	Qrob_P0370840-2	CRK
1187	Qrob_P0370900-2	CRK
1188	Qrob_P0370810-2	CRK
1189	Qrob_P0370820-2	CRK
1190	Qrob_P0370880-2	CRK
1191	AT4G28670-1_CRK	CRK
1192	Qrob_P0162060-2	CRK
1193	AT1G70520-1_CRK	CRK			CRK2 ( cysteine-rich RLK (RECEPTOR-like protein kinase) 2 )	cysteine-rich RLK (RECEPTOR-like protein kinase) 2
1194	Qrob_P0640280-2	CRK
1195	Qrob_P0640240-2	CRK
1196	Qrob_P0640260-2	CRK
1197	AT5G40380-1_CRK	CRK			CRK42	cysteine-rich RLK (RECEPTOR-like protein kinase) 42
1198	AT1G19090-1_CRK	CRK			RKF2, CRK1	receptor-like serine/threonine kinase 2
1199	Qrob_P0046900-2	CRK
1200	Qrob_P0255210-2	CRK
1201	Qrob_P0161150-2	CRK
1202	Qrob_P0161120-2	CRK
1203	Qrob_P0161080-2	CRK
1204	Qrob_P0161320-2	CRK
1205	Qrob_P0161140-2	CRK
1206	AT1G70530-1_CRK	CRK			CRK3	cysteine-rich RLK (RECEPTOR-like protein kinase) 3
1207	Qrob_P0640220-2	CRK
1208	Qrob_P0640230-2	CRK
1209	Qrob_P0640210-2	CRK
1210	Qrob_P0640180-2	CRK
1211	LOC_Os01g36790-1_CRK	CRK
1212	LOC_Os05g03920-1_CRK	CRK
1213	LOC_Os07g35310-1_0	CRK
1214	LOC_Os07g35310-2_0	CRK
1215	LOC_Os07g35370-1_0	CRK
1216	LOC_Os07g35390-1_0	CRK
1217	LOC_Os07g43570-1_0	CRK
1218	LOC_Os07g35740-1_0	CRK
1219	LOC_Os07g35810-1_0	CRK
1220	LOC_Os07g35770-1_0	CRK
1221	LOC_Os07g36980-1_0	CRK
1222	LOC_Os07g35790-1_0	CRK
1223	LOC_Os07g35750-1_0	CRK
1224	LOC_Os07g35750-2_0	CRK
1225	LOC_Os07g43560-1_0	CRK
1226	LOC_Os07g35290-1_0	CRK
1227	LOC_Os07g35300-1_0	CRK
1228	LOC_Os07g35260-1_0	CRK
1229	LOC_Os07g35260-2_0	CRK
1230	LOC_Os07g35580-1_0	CRK
1231	LOC_Os11g34624-1_0	CRK
1232	LOC_Os11g34610-1_0	CRK
1233	LOC_Os07g35660-1_0	CRK
1234	LOC_Os07g35680-1_0	CRK
1235	LOC_Os07g35730-1_0	CRK
1236	LOC_Os07g35700-1_0	CRK
1237	LOC_Os07g35700-2_0	CRK
1238	LOC_Os07g35650-1_0	CRK
1239	LOC_Os07g35690-1_0	CRK
1240	LOC_Os02g27310-1_0	CRK
1241	LOC_Os04g12080-1_0	CRK
1242	LOC_Os04g12180-1_0	CRK
1243	LOC_Os10g18260-1_0	CRK
1244	LOC_Os10g17950-1_0	CRK
1245	LOC_Os10g17960-1_0	CRK
1246	Qrob_P0396010-2	CRK
1247	LOC_Os05g41370-1_0	CRK
1248	Qrob_P0118650-2	CRK
1249	Qrob_P0606860-2	CRK
1250	Qrob_P0262930-2	CRK
1251	Qrob_P0118880-2	CRK
1252	Qrob_P0061020-2	CRK
1253	Qrob_P0447660-2	CRK
1254	AT1G70740-1_CRK	CRK
1255	LOC_Os09g24330-1_CRK	CRK
1256	Qrob_P0706310-2	SD1
1257	Qrob_P0488650-2	SD1
1258	Qrob_P0583140-2	SD1
1259	Qrob_P0242830-2	SD1
1260	Qrob_P0242860-2	SD1
1261	Qrob_P0242920-2	SD1
1262	Qrob_P0344980-2	SD1
1263	Qrob_P0345000-2	SD1
1264	Qrob_P0488660-2	SD1
1265	Qrob_P0532610-2	SD1
1266	Qrob_P0765400-2	SD1
1267	Qrob_P0765450-2	SD1
1268	Qrob_P0740120-2	SD1
1269	Qrob_P0617950-2	SD1
1270	Qrob_P0759420-2	SD1
1271	Qrob_P0287090-2	SD1
1272	Qrob_P0287070-2	SD1
1273	Qrob_P0706330-2	SD1
1274	Qrob_P0706250-2	SD1
1275	Qrob_P0488620-2	SD1
1276	Qrob_P0706290-2	SD1
1277	Qrob_P0504270-2	SD1
1278	Qrob_P0735030-2	SD1
1279	Qrob_P0441280-2	SD1
1280	Qrob_P0345030-2	SD1
1281	Qrob_P0345040-2	SD1
1282	AT4G27300-1_SD1	SD1
1283	Qrob_P0345140-2	SD1
1284	Qrob_P0345160-2	SD1
1285	Qrob_P0287060-2	SD1
1286	Qrob_P0345170-2	SD1
1287	Qrob_P0242890-2	SD1
1288	Qrob_P0242840-2	SD1
1289	Qrob_P0242970-2	SD1
1290	Qrob_P0242940-2	SD1
1291	Qrob_P0242960-2	SD1
1292	Qrob_P0243010-2	SD1
1293	Qrob_P0242980-2	SD1
1294	Qrob_P0243000-2	SD1
1295	Qrob_P0242950-2	SD1
1296	Qrob_P0345080-2	SD1
1297	Qrob_P0345120-2	SD1
1298	Qrob_P0345090-2	SD1
1299	Qrob_P0531830-2	SD1
1300	Qrob_P0345050-2	SD1
1301	Qrob_P0622480-2	SD1
1302	AT4G21380-1_SD1	SD1			ARK3, RK3	receptor kinase 3
1303	AT1G65790-1_SD1	SD1			ARK1, RK1	receptor kinase 1
1304	AT1G65800-1_SD1	SD1			ARK2, RK2	receptor kinase 2
1305	Qrob_P0427570-2	SD1
1306	AT1G11340-1_SD1	SD1
1307	AT1G11410-1_SD1	SD1
1308	Qrob_P0427910-2	SD1
1309	Qrob_P0198930-2	SD1
1310	Qrob_P0459460-2	SD1
1311	Qrob_P0432350-2	SD1
1312	Qrob_P0336330-2	SD1
1313	Qrob_P0062190-2	SD1
1314	Qrob_P0432370-2	SD1
1315	Qrob_P0198920-2	SD1
1316	Qrob_P0459470-2	SD1
1317	Qrob_P0336340-2	SD1
1318	Qrob_P0432410-2	SD1
1319	Qrob_P0062380-2	SD1
1320	Qrob_P0062260-2	SD1
1321	Qrob_P0062310-2	SD1
1322	Qrob_P0401660-2	SD1
1323	Qrob_P0432450-2	SD1
1324	Qrob_P0432380-2	SD1
1325	AT4G21390-1_SD1	SD1			B120	S-locus lectin protein kinase family protein
1326	AT4G11900-1_SD1	SD1
1327	Qrob_P0606840-2	SD1
1328	Qrob_P0118980-2	SD1
1329	Qrob_P0118950-2	SD1
1330	Qrob_P0119000-2	SD1
1331	Qrob_P0118910-2	SD1
1332	Qrob_P0531650-2	SD1
1333	Qrob_P0118930-2	SD1
1334	Qrob_P0119010-2	SD1
1335	Qrob_P0119040-2	SD1
1336	Qrob_P0118970-2	SD1
1337	LOC_Os07g36570-1_SD1	SD1
1338	LOC_Os07g36590-1_SD1	SD1
1339	AT1G61500-1_SD1	SD1
1340	AT1G61480-1_SD1	SD1
1341	AT1G61460-1_SD1	SD1
1342	AT1G61420-1_SD1	SD1
1343	AT1G61360-1_SD1	SD1
1344	AT1G61440-1_SD1	SD1
1345	AT1G61400-1_SD1	SD1
1346	AT1G61430-1_SD1	SD1
1347	AT1G61550-1_SD1	SD1
1348	AT1G61490-1_SD1	SD1
1349	AT1G61380-1_SD1	SD1			SD1-29	S-domain-1 29
1350	AT1G11280-1_SD1	SD1
1351	AT1G61390-1_SD1	SD1
1352	AT1G61370-1_SD1	SD1
1353	Qrob_P0412260-2	SD1
1354	Qrob_P0412390-2	SD1
1355	Qrob_P0394960-2	SD1
1356	Qrob_P0721330-2	SD1
1357	Qrob_P0721310-2	SD1
1358	Qrob_P0380880-2	SD1
1359	Qrob_P0461350-2	SD1
1360	Qrob_P0721380-2	SD1
1361	Qrob_P0412360-2	SD1
1362	Qrob_P0412380-2	SD1
1363	Qrob_P0733660-2	SD1
1364	Qrob_P0412370-2	SD1
1365	Qrob_P0412330-2	SD1
1366	Qrob_P0733700-2	SD1
1367	Qrob_P0305860-2	SD1
1368	Qrob_P0394950-2	SD1
1369	Qrob_P0412310-2	SD1
1370	Qrob_P0412280-2	SD1
1371	Qrob_P0412240-2	SD1
1372	Qrob_P0412400-2	SD1
1373	Qrob_P0641670-2	SD1
1374	Qrob_P0641650-2	SD1
1375	Qrob_P0641620-2	SD1
1376	Qrob_P0641690-2	SD1
1377	AT1G11330-1_SD1	SD1
1378	AT1G11350-1_SD1	SD1			CBRLK1, SD1-13, RKS2	S-domain-1 13
1379	AT1G11300-1A_SD1	SD1
1380	AT1G11300-1B_SD1	SD1
1381	Qrob_P0452550-2	SD1
1382	Qrob_P0424200-2	SD1
1383	Qrob_P0424000-2	SD1
1384	Qrob_P0424030-2	SD1
1385	Qrob_P0423970-2	SD1
1386	Qrob_P0423930-2	SD1
1387	Qrob_P0424170-2	SD1
1388	Qrob_P0424120-2	SD1
1389	Qrob_P0423940-2	SD1
1390	Qrob_P0692320-2	SD1
1391	Qrob_P0587350-2	SD1
1392	Qrob_P0587340-2	SD1
1393	Qrob_P0072710-2	SD1
1394	Qrob_P0072730-2	SD1
1395	Qrob_P0072610-2	SD1
1396	Qrob_P0519690-2	SD1
1397	Qrob_P0287190-2	SD1
1398	Qrob_P0345230-2	SD1
1399	Qrob_P0072590-2	SD1
1400	Qrob_P0038910-2	SD1
1401	Qrob_P0430330-2	SD1
1402	Qrob_P0198160-2	SD1
1403	Qrob_P0287160-2	SD1
1404	Qrob_P0345320-2	SD1
1405	Qrob_P0189720-2	SD1
1406	LOC_Os01g57480-1_SD1	SD1
1407	LOC_Os01g57490-1_SD1	SD1
1408	LOC_Os07g47230-1_SD1	SD1
1409	LOC_Os07g30410-1_SD1	SD1
1410	LOC_Os07g35004-1_SD1	SD1
1411	LOC_Os07g34980-1_SD1	SD1
1412	LOC_Os07g12850-1_SD1	SD1
1413	LOC_Os01g26390-1_SD1	SD1
1414	LOC_Os10g04720-1_SD1	SD1
1415	LOC_Os10g04730-1_SD1	SD1
1416	LOC_Os11g38850-1_SD1	SD1
1417	LOC_Os01g36500-1_SD1	SD1
1418	LOC_Os11g45540-1_SD1	SD1
1419	LOC_Os07g35140-1_SD1	SD1
1420	LOC_Os07g35140-2_SD1	SD1
1421	Qrob_P0513260-2	SD1
1422	Qrob_P0513290-2	SD1
1423	Qrob_P0101370-2	SD1
1424	Qrob_P0101300-2	SD1
1425	Qrob_P0101480-2	SD1
1426	Qrob_P0541980-2	SD1
1427	Qrob_P0101440-2	SD1
1428	Qrob_P0094390-2	SD1
1429	Qrob_P0101510-2	SD1
1430	Qrob_P0405830-2	SD1
1431	Qrob_P0101360-2	SD1
1432	Qrob_P0101410-2	SD1
1433	Qrob_P0101310-2	SD1
1434	Qrob_P0591170-2	SD1
1435	Qrob_P0591140-2	SD1
1436	Qrob_P0591200-2	SD1
1437	Qrob_P0591120-2	SD1
1438	Qrob_P0591180-2	SD1
1439	Qrob_P0405810-2	SD1
1440	Qrob_P0002900-2	SD1
1441	Qrob_P0405850-2	SD1
1442	Qrob_P0219500-2	SD1
1443	AT1G67520-1_SD1	SD1
1444	AT3G16030-1_SD1	SD1			CES101	lectin protein kinase family protein
1445	Qrob_P0447610-2	SD1
1446	Qrob_P0447600-2	SD1
1447	Qrob_P0447630-2	SD1
1448	Qrob_P0039400-2	SD1
1449	Qrob_P0447550-2	SD1
1450	Qrob_P0447650-2	SD1
1451	Qrob_P0447570-2	SD1
1452	Qrob_P0478160-2	SD1
1453	Qrob_P0751050-2	SD1
1454	Qrob_P0751070-2	SD1
1455	Qrob_P0702890-2	SD1
1456	Qrob_P0491780-2	SD1
1457	Qrob_P0095340-2	SD1
1458	Qrob_P0095370-2	SD1
1459	Qrob_P0751040-2	SD1
1460	Qrob_P0074250-2	SD1
1461	Qrob_P0144400-2	SD1
1462	Qrob_P0489740-2	SD1
1463	Qrob_P0296890-2	SD1
1464	Qrob_P0613580-2	SD1
1465	Qrob_P0613590-2	SD1
1466	Qrob_P0074260-2	SD1
1467	Qrob_P0074230-2	SD1
1468	Qrob_P0537670-2	SD1
1469	Qrob_P0613600-2	SD1
1470	AT4G03230-1_SD1	SD1
1471	Qrob_P0622490-2	SD1
1472	Qrob_P0555990-2	SD1
1473	AT1G61610-1_SD1	CRK/SD1
1474	LOC_Os09g37834-1_CRK	CRK/SD1
1475	LOC_Os09g37800-1_CRK	CRK/SD1
1476	LOC_Os09g37880-1_CRK	CRK/SD1
1477	LOC_Os09g37890-1_CRK	CRK/SD1
1478	LOC_Os08g08140-1_CRK	CRK/SD1
1479	LOC_Os04g54110-1_CRK	CRK/SD1
1480	LOC_Os04g54080-1_CRK	CRK/SD1
1481	LOC_Os04g54010-1_CRK	CRK/SD1
1482	LOC_Os04g54120-1_CRK	CRK/SD1
1483	LOC_Os04g53998-1_CRK	CRK/SD1
1484	LOC_Os04g53994-1_CRK	CRK/SD1
1485	LOC_Os04g15580-1_CRK	CRK/SD1
1486	LOC_Os04g54020-1_CRK	CRK/SD1
1487	LOC_Os04g54070-1_CRK	CRK/SD1
1488	LOC_Os04g54002-1_CRK	CRK/SD1
1489	LOC_Os09g37780-1_CRK	CRK/SD1
1490	LOC_Os04g54190-1_SD1	CRK/SD1
1491	LOC_Os04g54190-2_SD1	CRK/SD1
1492	Qrob_P0427930-2	SD1
1493	Qrob_P0440240-2	SD1
1494	Qrob_P0427740-2	SD1
1495	Qrob_P0622140-2	SD1
1496	Qrob_P0622170-2	SD1
1497	Qrob_P0622150-2	SD1
1498	Qrob_P0622180-2	SD1
1499	Qrob_P0427640-2	SD1
1500	Qrob_P0427690-2	SD1
1501	Qrob_P0694530-2	SD1
1502	Qrob_P0556010-2	SD1
1503	Qrob_P0427550-2	SD1
1504	Qrob_P0622590-2	SD1
1505	Qrob_P0427490-2	SD1
1506	Qrob_P0427540-2	SD1
1507	Qrob_P0427530-2	SD1
1508	Qrob_P0427580-2	SD1
1509	Qrob_P0427600-2	SD1
1510	Qrob_P0427670-2	SD1
1511	Qrob_P0287040-2	SD1
1512	Qrob_P0345190-2	SD1
1513	Qrob_P0287250-2	SD1
1514	Qrob_P0345200-2	SD1
1515	Qrob_P0072640-2	SD1
1516	Qrob_P0345240-2	SD1
1517	Qrob_P0072490-2	SD1
1518	Qrob_P0287200-2	SD1
1519	Qrob_P0072690-2	SD1
1520	Qrob_P0072600-2	SD1
1521	Qrob_P0521790-2	SD1
1522	Qrob_P0521820-2	SD1
1523	AT4G27290-1_SD1	SD1
1524	Qrob_P0427870-2	SD1
1525	Qrob_P0427750-2	SD1
1526	Qrob_P0427820-2	SD1
1527	Qrob_P0427800-2	SD1
1528	Qrob_P0427890-2	SD1
1529	LOC_Os01g57560-1_SD1	SD1
1530	LOC_Os05g42210-1_SD1	SD1
1531	LOC_Os07g36544-1_SD1	SD1
1532	LOC_Os07g36544-2_SD1	SD1
1533	LOC_Os01g57510-1_SD1	SD1
1534	LOC_Os03g35600-1_SD1	SD1
1535	Qrob_P0597780-2	SD1
1536	Qrob_P0582440-2	SD1
1537	Qrob_P0597680-2	SD1
1538	Qrob_P0597640-2	SD1
1539	Qrob_P0597720-2	SD1
1540	Qrob_P0597820-2	SD1
1541	Qrob_P0597800-2	SD1
1542	Qrob_P0597710-2	SD1
1543	Qrob_P0427780-2	SD1
1544	Qrob_P0427760-2	SD1
1545	Qrob_P0427810-2	SD1
1546	LOC_Os02g48080-1_0	SD1
1547	LOC_Os06g30130-1_0	SD1
1548	Qrob_P0597650-2	SD1
1549	Qrob_P0597700-2	SD1
1550	Qrob_P0597790-2	SD1
1551	Qrob_P0597730-2	SD1
1552	Qrob_P0181580-2	SD1
1553	Qrob_P0597610-2	SD1
1554	Qrob_P0523950-2	SD1
1555	Qrob_P0759430-2	SD1
1556	Qrob_P0118640-2	CRK
1557	Qrob_P0436310-2	CRK
1558	Qrob_P0401120-2	CRK
1559	Qrob_P0401140-2	CRK
1560	Qrob_P0401290-2	CRK
1561	Qrob_P0181600-2	CRK
1562	AT4G23200-1_CRK	CRK			CRK12	cysteine-rich RLK (RECEPTOR-like protein kinase) 12
1563	AT4G23220-1_CRK	CRK			CRK14	cysteine-rich RLK (RECEPTOR-like protein kinase) 14
1564	AT4G23210-1_CRK	CRK			CRK13	cysteine-rich RLK (RECEPTOR-like protein kinase) 13
1565	AT4G11490-1_CRK	CRK			CRK33	cysteine-rich RLK (RECEPTOR-like protein kinase) 33
1566	AT4G11530-1_CRK	CRK			CRK34	cysteine-rich RLK (RECEPTOR-like protein kinase) 34
1567	AT4G23190-1_CRK	CRK			CRK11, AT-RLK3	cysteine-rich RLK (RECEPTOR-like protein kinase) 11
1568	AT4G23300-1_CRK	CRK			CRK22	cysteine-rich RLK (RECEPTOR-like protein kinase) 22
1569	AT4G23230-1_CRK	CRK			CRK15	cysteine-rich RLK (RECEPTOR-like protein kinase) 15
1570	AT4G23140-1_CRK	CRK			CRK6	cysteine-rich RLK (RECEPTOR-like protein kinase) 6
1571	AT4G23160-1_CRK	CRK			CRK8	cysteine-rich RLK (RECEPTOR-like protein kinase) 8
1572	AT4G23150-1_CRK	CRK			CRK7	cysteine-rich RLK (RECEPTOR-like protein kinase) 7
1573	AT4G23180-1_CRK	CRK			CRK10, RLK4	cysteine-rich RLK (RECEPTOR-like protein kinase) 10
1574	AT4G23130-1_CRK	CRK			CRK5, RLK6	cysteine-rich RLK (RECEPTOR-like protein kinase) 5
1575	AT4G23280-1_CRK	CRK			CRK20	cysteine-rich RLK (RECEPTOR-like protein kinase) 20
1576	AT4G23310-1_CRK	CRK			CRK23	cysteine-rich RLK (RECEPTOR-like protein kinase) 23
1577	AT4G23270-1_CRK	CRK			CRK19	cysteine-rich RLK (RECEPTOR-like protein kinase) 19
1578	AT3G45860-1_CRK	CRK			CRK4	cysteine-rich RLK (RECEPTOR-like protein kinase) 4
1579	AT4G23250-1_CRK	CRK			EMB1290, DUF26-21, RKC1, CRK17	kinases;protein kinases
1580	AT4G23260-1_CRK	CRK			CRK18	cysteine-rich RLK (RECEPTOR-like protein kinase) 18
1581	AT4G11460-1_CRK	CRK			CRK30	cysteine-rich RLK (RECEPTOR-like protein kinase) 30
1582	AT4G11470-1_CRK	CRK			CRK31	cysteine-rich RLK (RECEPTOR-like protein kinase) 31
1583	AT4G11480-1_CRK	CRK			CRK32	cysteine-rich RLK (RECEPTOR-like protein kinase) 32
1584	AT4G23290-1_CRK	CRK			CRK21	cysteine-rich RLK (RECEPTOR-like protein kinase) 21
1585	AT4G23240-1_CRK	CRK			CRK16	cysteine-rich RLK (RECEPTOR-like protein kinase) 16
1586	AT4G23320-1_CRK	CRK			CRK24	cysteine-rich RLK (RECEPTOR-like protein kinase) 24
1587	AT4G05200-1_CRK	CRK			CRK25	cysteine-rich RLK (RECEPTOR-like protein kinase) 25
1588	Qrob_P0118630-2	CRK
1589	Qrob_P0118660-2	CRK
1590	Qrob_P0060940-2	CRK
1591	Qrob_P0060730-2	CRK
1592	Qrob_P0060840-2	CRK
1593	Qrob_P0060780-2	CRK
1594	Qrob_P0060800-2	CRK
1595	Qrob_P0060960-2	CRK
1596	Qrob_P0061030-2	CRK
1597	Qrob_P0060750-2	CRK
1598	Qrob_P0060900-2	CRK
1599	Qrob_P0060920-2	CRK
1600	Qrob_P0061000-2	CRK
1601	Qrob_P0339310-2	CRK
1602	Qrob_P0046660-2	CRK
1603	Qrob_P0250320-2	CRK
1604	Qrob_P0310030-2	CRK
1605	Qrob_P0310050-2	CRK
1606	Qrob_P0181480-2	CRK
1607	Qrob_P0181500-2	CRK
1608	Qrob_P0181530-2	CRK
1609	Qrob_P0118780-2	CRK
1610	Qrob_P0118860-2	CRK
1611	Qrob_P0060820-2	CRK
1612	Qrob_P0531710-2	CRK
1613	Qrob_P0722050-2	CRK
1614	AT4G04500-1_CRK	CRK			CRK37	cysteine-rich RLK (RECEPTOR-like protein kinase) 37
1615	AT4G04540-1_CRK	CRK			CRK39	cysteine-rich RLK (RECEPTOR-like protein kinase) 39
1616	AT4G04570-1_CRK	CRK			CRK40	cysteine-rich RLK (RECEPTOR-like protein kinase) 40
1617	AT4G04490-1_CRK	CRK			CRK36	cysteine-rich RLK (RECEPTOR-like protein kinase) 36
1618	AT4G04510-1_CRK	CRK			CRK38	cysteine-rich RLK (RECEPTOR-like protein kinase) 38
1619	AT4G21400-1_CRK	CRK			CRK28	cysteine-rich RLK (RECEPTOR-like protein kinase) 28
1620	AT4G21410-1_CRK	CRK			CRK29	cysteine-rich RLK (RECEPTOR-like protein kinase) 29
1621	AT4G00960-1_CRK	CRK
1622	AT4G00970-1_CRK	CRK			CRK41	cysteine-rich RLK (RECEPTOR-like protein kinase) 41
1623	AT4G38830-1_CRK	CRK			CRK26	cysteine-rich RLK (RECEPTOR-like protein kinase) 26
1624	AT4G21230-1_CRK	CRK			CRK27	cysteine-rich RLK (RECEPTOR-like protein kinase) 27
1625	LOC_Os07g35280-1_0	CRK/SD1
1626	LOC_Os07g35330-1_0	CRK/SD1
1627	LOC_Os07g35380-1_0	CRK/SD1
1628	LOC_Os07g35410-1_0	CRK/SD1
1629	LOC_Os07g35340-1_0	CRK/SD1
1630	LOC_Os07g35340-3_0	CRK/SD1
1631	LOC_Os07g35340-2_0	CRK/SD1
1632	LOC_Os07g35540-1_0	CRK/SD1
1633	LOC_Os12g30180-1_0	CRK/SD1
1634	LOC_Os10g12620-1_0	CRK/SD1
1635	Qrob_P0542930-2	CRK/SD1
1636	LOC_Os11g11890-1_0	CRK/SD1
1637	LOC_Os11g11780-1_0	CRK/SD1
1638	LOC_Os11g39450-1_0	CRK/SD1
1639	LOC_Os11g17380-1_0	CRK/SD1
1640	LOC_Os10g28640-1_0	CRK/SD1
1641	LOC_Os11g39530-1_0	CRK/SD1
1642	LOC_Os11g39490-1_0	CRK/SD1
1643	LOC_Os04g30030-1_0	CRK/SD1
1644	LOC_Os11g39420-1_0	CRK/SD1
1645	LOC_Os04g30040-2_0	CRK/SD1
1646	LOC_Os11g17440-1_0	CRK/SD1
1647	LOC_Os11g10640-1_0	CRK/SD1
1648	LOC_Os11g10710-1_0	CRK/SD1
1649	LOC_Os06g47470-1_0	CRK/SD1
1650	LOC_Os06g47530-1_0	CRK/SD1
1651	LOC_Os06g34960-1_SD1	CRK/SD1
1652	LOC_Os11g44660-1_0	CRK/SD1
1653	LOC_Os11g44690-1_0	CRK/SD1
1654	LOC_Os08g25430-1_0	CRK/SD1
1655	LOC_Os08g25430-2_0	CRK/SD1
1656	LOC_Os12g14610-1_0	CRK/SD1
1657	LOC_Os12g14480-1_0	CRK/SD1
1658	LOC_Os12g14699-1_0	CRK/SD1
1659	LOC_Os02g12130-1_0	CRK/SD1
1660	LOC_Os11g44860-1_0	CRK/SD1
1661	LOC_Os01g38900-1_0	CRK/SD1
1662	LOC_Os01g23970-1_0	CRK/SD1
1663	LOC_Os01g38840-1_0	CRK/SD1
1664	LOC_Os11g44750-1_0	CRK/SD1
1665	AT4G11890-1_0	CRK/SD1
1666	AT4G16970-1_0	CRK/SD1
1667	LOC_Os10g41390-1_0	CRK/SD1
1668	Qrob_P0390890-2	CRK/SD1
1669	Qrob_P0705460-2	CRK/SD1
1670	AT1G71410-1_SCY1	UNC
1671	AT1G22870-1_SCY1	UNC
1672	LOC_Os01g42950-1_0	UNC
1673	LOC_Os04g54130-1_LRR-III	UNC-GROUP-5		No_LRR
1674	LOC_Os03g31260-1_LRR-III	UNC-GROUP-5		No_LRR
1675	LOC_Os04g54140-1_LRR-III	UNC-GROUP-5		No_LRR
1676	LOC_Os04g54180-1_LRR-III	UNC-GROUP-5		No_LRR
1677	LOC_Os12g08180-1_LRR-XI	LRR	SG_XI	18
1678	LOC_Os02g13460-1_0	LRR		No_LRR
1679	LOC_Os02g13410-1_0	LRR	SG_XI	2
1680	Qrob_P0004920-2	PERK
1681	Qrob_P0122470-2	PERK
1682	LOC_Os01g65940-1_PERK	PERK
1683	Qrob_P0318340-2	PERK
1684	AT5G56790-1_PERK	PERK
1685	Qrob_P0280780-2	PERK
1686	Qrob_P0281130-2	PERK
1687	LOC_Os01g41870-1_PERK	PERK
1688	LOC_Os05g51190-2_PERK	PERK
1689	Qrob_P0483550-2	PERK
1690	AT1G55200-1_PERK	PERK
1691	AT3G13690-1_PERK	PERK
1692	LOC_Os11g44240-1_CR4L	UNC
1693	AT3G09240-1_RLCK-XII	RLCK-XII
1694	AT5G01060-1_RLCK-XII	RLCK-XII
1695	AT4G00710-1_RLCK-XII	RLCK-XII			BSK3	BR-signaling kinase 3
1696	LOC_Os04g58750-1_RLCK-XII	RLCK-XII
1697	AT3G54030-1_RLCK-XII	RLCK-XII
1698	Qrob_P0032330-2	RLCK-XII
1699	Qrob_P0662780-2	RLCK-XII
1700	AT1G63500-1_RLCK-XII	RLCK-XII
1701	AT5G41260-1_RLCK-XII	RLCK-XII
1702	LOC_Os03g61010-1_RLCK-XII	RLCK-XII
1703	Qrob_P0319290-2	RLCK-XII
1704	AT5G59010-1_RLCK-XII	RLCK-XII
1705	LOC_Os10g42110-1_RLCK-XII	RLCK-XII
1706	AT5G46570-1_RLCK-XII	RLCK-XII			BSK2	BR-signaling kinase 2
1707	Qrob_P0137360-2	RLCK-XII
1708	Qrob_P0410540-2	RLCK-XII
1709	AT2G17090-1_RLCK-XII	RLCK-XII			SSP	Protein kinase protein with tetratricopeptide repeat domain
1710	AT2G17170-1_RLCK-XII	RLCK-XII
1711	AT1G50990-1_RLCK-XII	RLCK-XII
1712	LOC_Os03g04050-1_RLCK-XII	RLCK-XII
1713	LOC_Os10g39670-1_RLCK-XII	RLCK-XII
1714	AT4G35230-1_RLCK-XII	RLCK-XII			BSK1	BR-signaling kinase 1
1715	Qrob_P0598430-2	RLCK-XII
1716	Qrob_P0597940-2	UNC-GROUP-6
1717	Qrob_P0597980-2	UNC-GROUP-6
1718	Qrob_P0363330-2	UNC-GROUP-6
1719	Qrob_P0363500-2	UNC-GROUP-6
1720	Qrob_P0676460-2	UNC-GROUP-6
1721	LOC_Os01g70260-1_LRR_XVI	UNC-GROUP-6
1722	AT5G13290-1_LRR_XVI	UNC-GROUP-6			SOL2, CRN	Protein kinase superfamily protein
1723	AT3G11870-1_IRE	UNC-GROUP-6
1724	Qrob_P0363380-2	UNC-GROUP-6
1725	Qrob_P0363460-2	UNC-GROUP-6
1726	Qrob_P0468810-2	UNC-GROUP-6
1727	AT2G20050-1_0	UNC-GROUP-6
1728	LOC_Os02g17970-1_0	UNC-GROUP-6
1729	Qrob_P0009990-2	UNC-GROUP-6
1730	Qrob_P0274310-2	UNC-GROUP-6
1731	Qrob_P0641450-2	UNC-GROUP-6
1732	Qrob_P0641480-2	UNC-GROUP-6
1733	Qrob_P0363270-2	UNC-GROUP-6
1734	Qrob_P0363560-2	UNC-GROUP-6
1735	Qrob_P0363290-2	UNC-GROUP-6
1736	LOC_Os04g47570-1_EIFK	UNC-GROUP-6
1737	Qrob_P0418330-2	UNC-GROUP-6
1738	Qrob_P0728140-2	L-LEC
1739	LOC_Os06g22290-1_L-LEC	L-LEC
1740	LOC_Os02g48200-1_L-LEC	L-LEC
1741	LOC_Os02g48210-1_L-LEC	L-LEC
1742	Qrob_P0728120-2	L-LEC
1743	LOC_Os08g40280-1_L-LEC	L-LEC
1744	LOC_Os04g01890-1_L-LEC	L-LEC
1745	LOC_Os08g40270-1_L-LEC	L-LEC
1746	LOC_Os02g06160-1_L-LEC	L-LEC
1747	LOC_Os04g01860-1_L-LEC	L-LEC
1748	LOC_Os04g01874-1_L-LEC	L-LEC
1749	LOC_Os04g49460-1_L-LEC	L-LEC
1750	AT5G06740-1_L-LEC	L-LEC
1751	Qrob_P0595340-2	L-LEC
1752	Qrob_P0595350-2	L-LEC
1753	Qrob_P0595320-2	L-LEC
1754	Qrob_P0289810-2	L-LEC
1755	Qrob_P0289720-2	L-LEC
1756	Qrob_P0289780-2	L-LEC
1757	Qrob_P0649670-2	L-LEC
1758	LOC_Os05g03450-1_L-LEC	L-LEC
1759	AT3G53380-1_L-LEC	L-LEC
1760	AT5G03140-1_L-LEC	L-LEC
1761	LOC_Os06g17490-1_L-LEC	L-LEC
1762	LOC_Os09g07730-1_L-LEC	L-LEC
1763	Qrob_P0386230-2	L-LEC
1764	AT5G55830-1_L-LEC	L-LEC
1765	AT2G32800-1A_L-LEC	L-LEC			AP4.3A	protein kinase family protein
1766	LOC_Os02g26160-1_L-LEC	L-LEC
1767	AT5G42120-1_L-LEC	L-LEC
1768	Qrob_P0338810-2	L-LEC
1769	AT2G29220-1_L-LEC	L-LEC
1770	AT2G29250-1_L-LEC	L-LEC
1771	AT4G28350-1_L-LEC	L-LEC
1772	AT4G04960-1_L-LEC	L-LEC
1773	Qrob_P0069150-2	L-LEC
1774	Qrob_P0667700-2	L-LEC
1775	Qrob_P0240600-2	L-LEC
1776	Qrob_P0667690-2	L-LEC
1777	Qrob_P0240590-2	L-LEC
1778	Qrob_P0667680-2	L-LEC
1779	Qrob_P0447170-2	L-LEC
1780	Qrob_P0240580-2	L-LEC
1781	Qrob_P0667670-2	L-LEC
1782	Qrob_P0336880-2	L-LEC
1783	Qrob_P0240610-2	L-LEC
1784	Qrob_P0495250-2	L-LEC
1785	AT4G02410-1_L-LEC	L-LEC
1786	AT4G02420-1_L-LEC	L-LEC
1787	AT2G37710-1_L-LEC	L-LEC			RLK	receptor lectin kinase
1788	AT3G53810-1_L-LEC	L-LEC
1789	LOC_Os05g13770-1_L-LEC	L-LEC
1790	LOC_Os07g04130-1_L-LEC	L-LEC
1791	LOC_Os09g14660-1_L-LEC	L-LEC
1792	AT1G70130-1_L-LEC	L-LEC
1793	AT1G70110-1_L-LEC	L-LEC
1794	AT4G29050-1_L-LEC	L-LEC
1795	AT3G59750-1_L-LEC	L-LEC
1796	AT3G59740-1_L-LEC	L-LEC
1797	AT3G59700-1_L-LEC	L-LEC			ATHLECRK, LECRK1, HLECRK	lectin-receptor kinase
1798	AT3G59730-1_L-LEC	L-LEC
1799	AT2G43690-1_L-LEC	L-LEC
1800	AT2G43700-1_L-LEC	L-LEC
1801	LOC_Os07g03820-1_L-LEC	L-LEC
1802	LOC_Os07g03970-1_L-LEC	L-LEC
1803	LOC_Os07g03920-1_L-LEC	L-LEC
1804	LOC_Os07g04000-1_L-LEC	L-LEC
1805	LOC_Os02g19550-1_L-LEC	L-LEC
1806	LOC_Os03g15250-1_L-LEC	L-LEC
1807	LOC_Os03g56160-1_L-LEC	L-LEC
1808	LOC_Os07g38800-1_L-LEC	L-LEC
1809	LOC_Os04g44910-1_L-LEC	L-LEC
1810	LOC_Os07g38820-1_L-LEC	L-LEC
1811	LOC_Os07g38810-1_L-LEC	L-LEC
1812	LOC_Os07g04010-1_L-LEC	L-LEC
1813	LOC_Os07g03810-1_L-LEC	L-LEC
1814	LOC_Os02g19530-1_L-LEC	L-LEC
1815	LOC_Os07g03880-1_L-LEC	L-LEC
1816	LOC_Os07g03780-1_L-LEC	L-LEC
1817	LOC_Os07g15930-1_L-LEC	L-LEC
1818	LOC_Os07g03830-1_L-LEC	L-LEC
1819	LOC_Os07g03950-1_L-LEC	L-LEC
1820	LOC_Os07g03900-1_L-LEC	L-LEC
1821	LOC_Os07g03870-1_L-LEC	L-LEC
1822	LOC_Os09g09500-1_L-LEC	L-LEC
1823	LOC_Os07g18230-1_L-LEC	L-LEC
1824	LOC_Os07g03860-1_L-LEC	L-LEC
1825	LOC_Os07g03790-1_L-LEC	L-LEC
1826	LOC_Os07g03890-1_L-LEC	L-LEC
1827	LOC_Os07g18240-1_L-LEC	L-LEC
1828	LOC_Os09g09510-1_L-LEC	L-LEC
1829	LOC_Os07g03840-1_L-LEC	L-LEC
1830	LOC_Os07g03930-1_L-LEC	L-LEC
1831	LOC_Os06g14260-1_L-LEC	L-LEC
1832	LOC_Os10g30530-1_L-LEC	L-LEC
1833	LOC_Os07g04040-1_L-LEC	L-LEC
1834	LOC_Os03g56180-1_L-LEC	L-LEC
1835	Qrob_P0729690-2	L-LEC
1836	Qrob_P0559760-2	L-LEC
1837	Qrob_P0559750-2	L-LEC
1838	Qrob_P0729700-2	L-LEC
1839	Qrob_P0559780-2	L-LEC
1840	Qrob_P0583970-2	L-LEC
1841	Qrob_P0731230-2	L-LEC
1842	Qrob_P0731260-2	L-LEC
1843	Qrob_P0729730-2	L-LEC
1844	Qrob_P0729720-2	L-LEC
1845	Qrob_P0319420-2	L-LEC
1846	Qrob_P0729740-2	L-LEC
1847	Qrob_P0583980-2	L-LEC
1848	Qrob_P0584010-2	L-LEC
1849	Qrob_P0584020-2	L-LEC
1850	Qrob_P0584040-2	L-LEC
1851	Qrob_P0729710-2	L-LEC
1852	LOC_Os04g44900-1_L-LEC	L-LEC
1853	LOC_Os02g42780-1_L-LEC	L-LEC
1854	LOC_Os10g30540-1_L-LEC	L-LEC
1855	AT5G59260-1_L-LEC	L-LEC
1856	AT5G59270-1_L-LEC	L-LEC
1857	AT3G46760-1_L-LEC	L-LEC
1858	AT5G60270-1_L-LEC	L-LEC
1859	AT3G45430-1_L-LEC	L-LEC
1860	AT5G60310-1_L-LEC	L-LEC
1861	AT5G60300-1_L-LEC	L-LEC
1862	AT5G60280-1_L-LEC	L-LEC
1863	AT3G45410-1_L-LEC	L-LEC
1864	AT3G45420-1_L-LEC	L-LEC
1865	AT5G60320-1_L-LEC	L-LEC
1866	AT3G45330-1_L-LEC	L-LEC
1867	AT3G45390-1_L-LEC	L-LEC
1868	AT3G45440-1_L-LEC	L-LEC
1869	Qrob_P0491020-2	L-LEC
1870	LOC_Os03g60810-1_L-LEC	L-LEC
1871	LOC_Os12g38610-1_L-LEC	L-LEC
1872	Qrob_P0240570-2	L-LEC
1873	Qrob_P0667660-2	L-LEC
1874	AT3G55550-1_L-LEC	L-LEC
1875	AT1G15530-1_L-LEC	L-LEC
1876	Qrob_P0451570-2	L-LEC
1877	Qrob_P0048610-2	L-LEC
1878	Qrob_P0201360-2	L-LEC
1879	LOC_Os06g10790-1_L-LEC	L-LEC
1880	LOC_Os10g38960-1_L-LEC	L-LEC
1881	Qrob_P0576390-2	L-LEC
1882	Qrob_P0576380-2	L-LEC
1883	Qrob_P0383180-2	L-LEC
1884	AT3G08870-1_L-LEC	L-LEC
1885	AT5G01540-1_L-LEC	L-LEC			LECRKA4.1	lectin receptor kinase a4.1
1886	AT5G01550-1_L-LEC	L-LEC			LECRKA4.2	lectin receptor kinase a4.1
1887	AT5G01560-1_L-LEC	L-LEC			LECRKA4.3	lectin receptor kinase a4.3
1888	Qrob_P0458020-2	L-LEC
1889	AT2G32800-1B_L-LEC	L-LEC			AP4.3A	protein kinase family protein
1890	Qrob_P0501810-2	L-LEC
1891	AT5G10530-1_L-LEC	L-LEC
1892	Qrob_P0189320-2	L-LEC
1893	AT5G65600-1_L-LEC	L-LEC
1894	Qrob_P0189310-2	L-LEC
1895	Qrob_P0096870-2	L-LEC
1896	Qrob_P0342790-2	L-LEC
1897	Qrob_P0342820-2	L-LEC
1898	Qrob_P0342750-2	L-LEC
1899	Qrob_P0467810-2	L-LEC
1900	Qrob_P0467750-2	L-LEC
1901	Qrob_P0467660-2	L-LEC
1902	Qrob_P0467700-2	L-LEC
1903	Qrob_P0467740-2	L-LEC
1904	Qrob_P0157130-2	L-LEC
1905	Qrob_P0467770-2	L-LEC
1906	Qrob_P0467800-2	L-LEC
1907	Qrob_P0342810-2	L-LEC
1908	Qrob_P0342720-2	L-LEC
1909	Qrob_P0342740-2	L-LEC
1910	Qrob_P0342700-2	L-LEC
1911	Qrob_P0274580-2	L-LEC
1912	Qrob_P0058870-2	L-LEC
1913	Qrob_P0271890-2	L-LEC
1914	Qrob_P0058890-2	L-LEC
1915	Qrob_P0463450-2	L-LEC
1916	Qrob_P0463530-2	L-LEC
1917	Qrob_P0463510-2	L-LEC
1918	Qrob_P0463520-2	L-LEC
1919	Qrob_P0463650-2	L-LEC
1920	Qrob_P0463500-2	L-LEC
1921	Qrob_P0058970-2	L-LEC
1922	Qrob_P0274950-2	L-LEC
1923	Qrob_P0057720-2	L-LEC
1924	Qrob_P0057780-2	L-LEC
1925	Qrob_P0057810-2	L-LEC
1926	Qrob_P0058470-2	L-LEC
1927	Qrob_P0756940-2	L-LEC
1928	Qrob_P0274570-2	L-LEC
1929	Qrob_P0058900-2	L-LEC
1930	Qrob_P0057770-2	L-LEC
1931	Qrob_P0274960-2	L-LEC
1932	Qrob_P0399420-2	L-LEC
1933	Qrob_P0399390-2	L-LEC
1934	Qrob_P0460980-2	L-LEC
1935	Qrob_P0399370-2	L-LEC
1936	Qrob_P0342690-2	L-LEC
1937	Qrob_P0461010-2	L-LEC
1938	Qrob_P0075420-2	L-LEC
1939	LOC_Os12g41270-1_L-LEC	L-LEC
1940	LOC_Os12g41540-1_L-LEC	L-LEC
1941	LOC_Os12g41490-1_L-LEC	L-LEC
1942	LOC_Os12g41530-1_L-LEC	L-LEC
1943	LOC_Os12g41510-1_L-LEC	L-LEC
1944	LOC_Os07g38250-1_L-LEC	L-LEC
1945	LOC_Os04g22120-1_L-LEC	L-LEC
1946	LOC_Os08g02990-1_L-LEC	L-LEC
1947	LOC_Os08g03160-1_L-LEC	L-LEC
1948	LOC_Os08g03100-1_L-LEC	L-LEC
1949	LOC_Os08g03150-1_L-LEC	L-LEC
1950	LOC_Os08g03020-1_L-LEC	L-LEC
1951	LOC_Os08g03170-1_L-LEC	L-LEC
1952	LOC_Os08g03090-1_L-LEC	L-LEC
1953	LOC_Os08g03002-1_L-LEC	L-LEC
1954	LOC_Os08g02996-1_L-LEC	L-LEC
1955	LOC_Os08g03070-1_L-LEC	L-LEC
1956	LOC_Os08g03240-1_L-LEC	L-LEC
1957	LOC_Os08g03040-1_L-LEC	L-LEC
1958	LOC_Os08g03200-1_L-LEC	L-LEC
1959	LOC_Os08g03030-1_L-LEC	L-LEC
1960	LOC_Os12g26940-1_L-LEC	L-LEC
1961	LOC_Os09g16540-1_L-LEC	L-LEC
1962	LOC_Os09g16950-1_L-LEC	L-LEC
1963	LOC_Os09g17110-1_L-LEC	L-LEC
1964	LOC_Os01g57100-1_L-LEC	L-LEC
1965	LOC_Os09g16590-1_L-LEC	L-LEC
1966	LOC_Os05g14220-1_L-LEC	L-LEC
1967	AT1G51620-1_LRR-I	L-LEC
1968	LOC_Os05g39900-1_AMPK	L-LEC
1969	LOC_Os04g04670-1_L-LEC	L-LEC
1970	LOC_Os04g03370-1_L-LEC	L-LEC
1971	LOC_Os04g04800-1_L-LEC	L-LEC
1972	LOC_Os02g57440-1_0	L-LEC
1973	LOC_Os04g04914-1_L-LEC	L-LEC
1974	LOC_Os04g05330-1_L-LEC	L-LEC
1975	LOC_Os04g05470-1_L-LEC	L-LEC
1976	LOC_Os04g03579-1_L-LEC	L-LEC
1977	LOC_Os04g06000-1_L-LEC	L-LEC
1978	LOC_Os04g05580-1_L-LEC	L-LEC
1979	LOC_Os04g06244-1_L-LEC	L-LEC
1980	LOC_Os04g03530-1_L-LEC	L-LEC
1981	LOC_Os04g05560-1_L-LEC	L-LEC
1982	LOC_Os04g06210-1_L-LEC	L-LEC
1983	LOC_Os10g10540-1_L-LEC	L-LEC
1984	LOC_Os07g20610-1_0	LRR-VI		No_LRR
1985	AT4G18640-1_LRR-VI-2	LRR-VI	SG_VI	4	MDIS2, MRH1 (morphogenesis of root hair 1)	Leucine-rich repeat protein kinase family protein
1986	Qrob_P0107890-2	LRR-VI		4
1987	LOC_Os11g44390-1_CR4L	LRR-VI		No_LRR
1988	LOC_Os01g48390-1_LRR-VI-2	LRR-VI	SG_VI	4
1989	Qrob_P0236990-2	LRR-VI		5
1990	AT3G56050-1_LRR-VI-2	LRR-VI		No_LRR
1991	AT2G40270-1_LRR-VI-2	LRR-VI		No_LRR
1992	LOC_Os05g28520-1_LRR-VI-2	LRR-VI		No_LRR
1993	LOC_Os05g48660-1_LRR-VI-2	LRR-VI		No_LRR
1994	LOC_Os03g18370-1_LRR-VI-2	LRR-VI		No_LRR
1995	LOC_Os07g49240-1_LRR-VI-2	LRR-VI		No_LRR
1996	AT5G07150-1_LRR-VI-2	LRR-VI	SG_VI	3
1997	AT5G58540-1_LRR-VI-2	LRR-VI		No_LRR
1998	LOC_Os12g01510-1_LRR-VI-2	LRR-VI		No_LRR
1999	LOC_Os05g39410-1_LRR-VI-2	LRR-VI	SG_VI	4
[truncated: 1,018 more rows]

## Sheet: 2.classification_RLK
accession	RLK subfamily	Ref At/Os for LRR-RLK subfamily	nb of LRRs		accession	RLK subfamily	Ref At/Os for LRR-RLK subfamily	nb of LRRs		accession	RLK subfamily	Ref At/Os for LRR-RLK subfamily	nb of LRRs
AT1G16670-1_LRR-VIII-2	LRR-VIII-2		No_LRR		LOC_Os01g05940-1_LRR-XII	LRR-XIIa		No_LRR		Qrob_P0001370-2	LRR-XIIa		No_LRR				all genes			only genes with identified LRR : without "No_LRR" genes
AT1G29730-1_LRR-VIII-2	LRR-VIII-2		No_LRR		LOC_Os01g14510-1_LRR-XIIIa	LRR-XIIIa		No_LRR		Qrob_P0016270-2	LRR-XIIa		No_LRR				Arabido	Rice	oak	Arabido	Rice	oak
AT1G51870-1_LRR-I	LRR-I		No_LRR		LOC_Os01g19160-1_LRR-XII	LRR-XIIb		No_LRR		Qrob_P0021940-2	LRR-XIIa		No_LRR			C-LEC	1	1	1	1	1	1
AT1G53420-1_LRR-VIII-2	LRR-VIII-2		No_LRR		LOC_Os01g59560-1_LRR-I	LRR-I		No_LRR		Qrob_P0025290-2	LRR-Xa		No_LRR			CR4L	8	19	9	8	19	9
AT1G78530-1_LRR-XIIIa	LRR-XIIIa		No_LRR		LOC_Os01g59580-1_LRR-I	LRR-I		No_LRR		Qrob_P0025320-2	LRR-Xa		No_LRR			CRK	43	40	59	43	40	59
AT2G31880-1_LRR_XVI	LRR-XI	SG_XI	No_LRR		LOC_Os02g05730-1_LRR-I	LRR-I		No_LRR		Qrob_P0025400-2	LRR-Xa		No_LRR			CRK/SD1	3	58	3	3	58	3
AT2G40270-1_LRR-VI-2	LRR-VI		No_LRR		LOC_Os02g06930-1_LRR-VIII-2	LRR-VIII-2		No_LRR		Qrob_P0025430-2	LRR-Xa		No_LRR			CrRLK1L-1	15	17	48	15	17	48
AT2G46340-1_LRR-XII	LRR-XIIb		No_LRR		LOC_Os02g06930-2_LRR-VIII-2	LRR-VIII-2		No_LRR		Qrob_P0025460-2	LRR-Xa		No_LRR			Extensin	3	5	6	3	5	6
AT3G09010-1_LRR-VIII-2	LRR-VIII-2		No_LRR		LOC_Os02g06930-3_LRR-VIII-2	LRR-VIII-2		No_LRR		Qrob_P0025480-2	LRR-Xa		No_LRR			L-LEC	47	103	98	47	103	98
AT3G20190-1_LRR-III	LRR-III		No_LRR		LOC_Os02g12340-1_LRR-XII	LRR-XIIa		No_LRR		Qrob_P0026440-2	LRR-III		No_LRR			LRK10L-2	13	52	28	13	52	28			For comparison with Fischer et al 2016
AT3G46410-1_LRR-I	LRR-I		No_LRR		LOC_Os02g13460-1_0	LRR		No_LRR		Qrob_P0027530-2	LRR-XIIb		No_LRR		LRR-UNC	LRR	2	3	6	2	2	1			only genes with identified LRR : without "No_LRR" genes
AT3G56050-1_LRR-VI-2	LRR-VI		No_LRR		LOC_Os02g13780-1_LRR-XII	LRR-XIIa		No_LRR		Qrob_P0027540-2	LRR-XIIb		No_LRR			LRR-I	46	40	37	42	27	15				Arabido	Rice	oak
AT5G07620-1_LRR-III	LRR-III		No_LRR		LOC_Os02g42620-1_LRR-VIII-2	LRR-VIII-2		No_LRR		Qrob_P0031700-2	LRR-III		No_LRR			LRR-II	14	15	7	14	13	7			LRR-I	42	27	15	LRR-I
AT5G15730-1_LRR-I	LRR-I		No_LRR		LOC_Os02g43870-1_LRR-III	LRR-III		No_LRR		Qrob_P0048830-2	LRR-III		No_LRR			LRR-III	48	42	41	44	38	21			LRR-II	14	13	7	LRR-II
AT5G41680-1_LRR-III	LRR-III		No_LRR		LOC_Os02g53720-1_LRR-XIIIb	LRR-XIIIb		No_LRR		Qrob_P0049470-2	LRR-VIII-2		No_LRR			LRR-IV	3	3	1	3	3	1			LRR-III	44	38	21	LRR-III
AT5G42440-1_LRR-Xb	LRR-Xb		No_LRR		LOC_Os02g55340-1_0	LRR-VI		No_LRR		Qrob_P0056660-2	LRR-XIIa		No_LRR			LRR-IX	4	3	7	4	3	5			LRR-IV	3	3	1	LRR-IV
AT5G51800-1_0	LRR-XIIa		No_LRR		LOC_Os03g15770-1_LRR-VIII-2	LRR-VIII-2		No_LRR		Qrob_P0058910-2	LRR		No_LRR			LRR-V	7	12	3	7	11	1			LRR-IX	4	3	5	LRR-IX
AT5G54590-1_LRR-I	LRR-I		No_LRR		LOC_Os03g18370-1_LRR-VI-2	LRR-VI		No_LRR		Qrob_P0059980-2	LRR-III		No_LRR			LRR-VI	12	14	9	9	4	4			LRR-V	7	11	1	LRR-V
AT5G58540-1_LRR-VI-2	LRR-VI		No_LRR		LOC_Os03g31260-1_LRR-III	UNC-GROUP-5		No_LRR		Qrob_P0076040-2	LRR-Xb		No_LRR			LRR-VIIa	4	6	4	4	6	3			LRR-VI	9	4	4	LRR-VI
AT5G61570-1_LRR-III	LRR-III		No_LRR		LOC_Os03g57780-1_LRR-VI-1	LRR-VI		No_LRR		Qrob_P0076540-2	LRR-Xb		No_LRR			LRR-VIIb	2	3	1	2	3	1			LRR-VIIa	4	6	3	LRR-VIIa
AT4G20140-1_LRR-XI	LRR-XI	SG_XI	31		LOC_Os04g13640-1_LRR-XII	LRR-XIIa		No_LRR		Qrob_P0079720-2	LRR-XIIa		No_LRR			LRR-VIII-1	8	12	13	8	11	9			LRR-VIIb	2	3	1	LRR-VIIb
AT5G44700-1_LRR-XI	LRR-XI	SG_XI	31		LOC_Os04g14560-1_LRR-XII	LRR-XIIa		No_LRR		Qrob_P0082050-2	LRR-VI		No_LRR			LRR-VIII-2	13	35	56	9	22	14			LRR-VIII-1	8	11	9	LRR-VIII-1
AT5G07280-1_LRR-Xb	LRR-Xb	SG_Xb	28		LOC_Os04g34300-1_SD-2b	LRR-XIIa		No_LRR		Qrob_P0082180-2	LRR-III		No_LRR			LRR-Xa	4	4	19	4	3	7			LRR-VIII-2	9	22	14	LRR-VIII-2
AT5G46330-1_LRR-XII	LRR-XIIa	SG_XIIa	28		LOC_Os04g41310-2_RLCK-VIII	LRR-V		No_LRR		Qrob_P0086070-2	LRR-XIIa		No_LRR			LRR-Xb	10	25	13	9	24	7			LRR-Xa	4	3	7	LRR-Xa
AT1G35710-1_LRR-XII	LRR-XIIb	SG_XIIb	27		LOC_Os04g46320-1_LRR-III	LRR-III		No_LRR		Qrob_P0088410-2	LRR-III		No_LRR			LRR-XI	29	39	27	28	38	25			LRR-Xb	9	24	7	LRR-Xb
AT1G73080-1_LRR-XI	LRR-XI	SG_XI	27		LOC_Os04g52606-1_LRR-VIII-2	LRR-VIII-2		No_LRR		Qrob_P0102700-2	LRR-III		No_LRR			LRR-XIIa	9	103	126	8	93	102			LRR-XI	28	38	25	LRR-XI
AT4G36180-1_LRR-III	LRR-III	SG_III	27		LOC_Os04g52630-1_LRR-VIII-2	LRR-VIII-2		No_LRR		Qrob_P0109290-2	LRR-I		No_LRR			LRR-XIIb	3	8	65	2	7	50			LRR-XIIa	8	93	102	LRR-XIIa
AT1G75640-1_LRR-III	LRR-III	SG_III	26		LOC_Os04g52840-1_LRR-VIII-2	LRR-VIII-2		No_LRR		Qrob_P0110270-2	LRR-VIII-1		No_LRR			LRR-XIIIa	4	3	2	3	2	0			LRR-XIIb	2	7	50	LRR-XIIb
AT1G17230-1_LRR-XI	LRR-XI	SG_XI	25		LOC_Os04g52840-2_LRR-VIII-2	LRR-VIII-2		No_LRR		Qrob_P0112000-2	LRR-XIIb		No_LRR			LRR-XIIIb	3	3	1	3	2	1			LRR-XIIIa	3	2	0	LRR-XIIIa
AT1G17750-1_LRR-XI	LRR-XI	SG_XI	25		LOC_Os04g54130-1_LRR-III	UNC-GROUP-5		No_LRR		Qrob_P0114880-2	LRR-XIIa		No_LRR			LRR-XIV	2	2	1	2	2	1			LRR-XIIIb	3	2	1	LRR-XIIIb
AT5G63930-1_LRR-XI	LRR-XI	SG_XI	25		LOC_Os04g54140-1_LRR-III	UNC-GROUP-5		No_LRR		Qrob_P0114980-2	LRR-XIIa		No_LRR			LRR-XV	2	2	2	2	2	1			LRR-XIV	2	2	1	LRR-XIV
AT1G34110-1_LRR-XI	LRR-XI	SG_XI	24		LOC_Os04g54180-1_LRR-III	UNC-GROUP-5		No_LRR		Qrob_P0115450-2	LRR-VIII-1		No_LRR			LysM-I	2	5	5	2	5	5			LRR-XV	2	2	1	LRR-XV
AT1G55610-1_LRR-Xb	LRR-Xb	SG_Xb	24		LOC_Os04g58250-1_LRR-VIII-2	LRR-VIII-2		No_LRR		Qrob_P0115700-2	LRR-VIII-2		No_LRR			LysM-II	4	6	9	4	6	9
AT2G33170-1_LRR-XI	LRR-XI	SG_XI	24		LOC_Os05g24010-1_LRR-VIII-1	LRR-VIII-1		No_LRR		Qrob_P0115810-2	LRR-VIII-2		No_LRR			PERK	17	21	14	17	21	14
AT3G13380-1_LRR-Xb	LRR-Xb	SG_Xb	24		LOC_Os05g28520-1_LRR-VI-2	LRR-VI		No_LRR		Qrob_P0116040-2	LRR-VIII-2		No_LRR			RKF3	2	3	2	2	3	2
AT3G24240-1_LRR-XI	LRR-XI	SG_XI	24		LOC_Os05g48660-1_LRR-VI-2	LRR-VI		No_LRR		Qrob_P0116050-2	LRR-VIII-2		No_LRR			RLCK_XVI	2	0	1	2	0	1
AT4G08850-1_LRR-XII	LRR-XIIb	SG_XIIb	24		LOC_Os06g17285-1_LRR-I	LRR-I		No_LRR		Qrob_P0120230-2	LRR-VI		No_LRR			RLCK-II	3	1	0	3	1	0
AT4G26540-1_LRR-XI	LRR-XI	SG_XI	24		LOC_Os06g18000-1_LRR_XVI	LRR-XI	SG_XI	No_LRR		Qrob_P0123070-2	LRR-I		No_LRR			RLCK-IV	3	6	1	3	6	1
AT4G39400-1_LRR-Xb	LRR-Xb	SG_Xb	24		LOC_Os06g46330-1_LRR-VIII-2	LRR-VIII-2		No_LRR		Qrob_P0123500-2	LRR-XIIb		No_LRR			RLCK-IXa	2	4	2	2	4	2
AT5G56040-1_LRR-XI	LRR-XI	SG_XI	24		LOC_Os07g07230-1_LRR-VI-1	LRR-VI		No_LRR		Qrob_P0123600-2	LRR-XIIb		No_LRR			RLCK-IXb	19	29	19	19	29	19
AT2G01950-1_LRR-Xb	LRR-Xb	SG_Xb	23		LOC_Os07g14820-1_LRR-XII	LRR-XIIa		No_LRR		Qrob_P0126020-2	LRR		No_LRR			RLCK-V	12	14	6	12	14	6
AT4G28650-1_LRR-XI	LRR-XI	SG_XI	23		LOC_Os07g20610-1_0	LRR-VI		No_LRR		Qrob_P0126850-2	LRR-VIII-1		No_LRR			RLCK-VI	13	12	9	13	12	9
AT1G08590-1_LRR-XI	LRR-XI	SG_XI	22		LOC_Os07g49240-1_LRR-VI-2	LRR-VI		No_LRR		Qrob_P0126960-2	LRR-III		No_LRR			RLCK-VIIa	45	59	38	45	59	38
AT1G28440-1_LRR-XI	LRR-XI	SG_XI	22		LOC_Os08g04420-1_LRR-I	LRR-I		No_LRR		Qrob_P0155040-2	LRR-XIIb		No_LRR			RLCK-VIIb/Extensin	3	3	0	3	3	0
AT1G74360-1_LRR-Xb	LRR-Xb	SG_Xb	22		LOC_Os08g10070-1_LRR-VIII-2	LRR-VIII-2		No_LRR		Qrob_P0159870-2	LRR-VI		No_LRR			RLCK-VIII	11	13	5	11	13	5
AT3G47090-1_LRR-XII	LRR-XIIa	SG_XIIa	22		LOC_Os08g33090-1_LRR-III	LRR-III		No_LRR		Qrob_P0177170-2	LRR-XIIb		No_LRR			RLCK-X	4	3	1	4	3	1
AT3G47570-1_LRR-XII	LRR-XIIa	SG_XIIa	22		LOC_Os09g09220-1_LRR-I	LRR-I		No_LRR		Qrob_P0181280-2	LRR-XIIb		No_LRR			RLCK-XI	3	2	1	3	2	1
AT5G25930-1_LRR-XI	LRR-XI	SG_XI	22		LOC_Os09g17890-1_LRR-I	LRR-I		No_LRR		Qrob_P0182960-2	LRR-XIIa		No_LRR			RLCK-XII	12	5	6	12	5	6
AT5G48940-1_LRR-XI	LRR-XI	SG_XI	22		LOC_Os09g17970-1_LRR-I	LRR-I		No_LRR		Qrob_P0185890-2	LRR-VIII-2		No_LRR			RLCK-XII_XIII	10	2	33	10	2	33
AT1G09970-1_LRR-XI	LRR-XI	SG_XI	21		LOC_Os09g18010-1_LRR-I	LRR-I		No_LRR		Qrob_P0196570-2	LRR-VIII-2		No_LRR			RLCK-XIII	2	5	0	2	5	0
AT1G72180-1_LRR-XI	LRR-XI	SG_XI	21		LOC_Os09g18530-1_LRR-I	LRR-I		No_LRR		Qrob_P0196630-2	LRR-VIII-2		No_LRR			RLCK-XV	2	4	1	2	4	1
AT1G75820-1_LRR-XI	LRR-XI	SG_XI	21		LOC_Os09g19160-1_LRR-I	LRR-I		No_LRR		Qrob_P0199440-2	LRR		No_LRR			RLK subfamily	0	0	0	0	0	0
AT2G25790-1_LRR-IV	UNC	SG_IV	21		LOC_Os09g19380-1_LRR-I	LRR-I		No_LRR		Qrob_P0200560-2	LRR-III		No_LRR			SD1	30	25	226	30	25	226
AT3G28040-1_LRR-VII	LRR-VIIa	SG_VIIa	21		LOC_Os09g19510-1_LRR-I	LRR-I		No_LRR		Qrob_P0210410-2	LRR-VIII-2		No_LRR			SD-2b	10	106	22	10	106	22
AT3G47110-1_LRR-XII	LRR-XIIa	SG_XIIa	21		LOC_Os10g06770-1_IRE	LRR-Xa		No_LRR		Qrob_P0210430-2	LRR-VIII-2		No_LRR			UNC	6	5	8	6	5	8
AT3G49670-1_LRR-XI	LRR-XI	SG_XI	21		LOC_Os11g06780-1_LRR-Xb	LRR-Xb		No_LRR		Qrob_P0211720-2	LRR-VIII-2		No_LRR			UNC-GROUP-1	1	4	2	1	4	2
AT4G20270-1_LRR-XI	LRR-XI	SG_XI	21		LOC_Os11g07130-1_LRR-XII	LRR-XIIa		No_LRR		Qrob_P0236270-2	LRR-XIIa		No_LRR			UNC-GROUP-2	0	1	1	0	1	1
AT4G20940-1_LRR-III	LRR-III	SG_III	21		LOC_Os11g07230-1_LRR-XII	LRR-XIIa		No_LRR		Qrob_P0236330-2	LRR-XIIa		No_LRR			UNC-GROUP-3	0	0	2	0	0	2
AT4G28490-1_LRR-XI	LRR-XI	SG_XI	21		LOC_Os11g19490-1_LRR-III	LRR-III		No_LRR		Qrob_P0241690-2	LRR-XIIb		No_LRR			UNC-GROUP-4	1	1	4	1	1	4
AT5G61480-1_LRR-XI	LRR-XI	SG_XI	21		LOC_Os11g39370-1_LRR-II	LRR-II		No_LRR		Qrob_P0253600-2	LRR-VIII-2		No_LRR			UNC-GROUP-5	0	4	0	0	0	0
AT5G65710-1_LRR-XI	LRR-XI	SG_XI	21		LOC_Os11g39370-2_LRR-II	LRR-II		No_LRR		Qrob_P0253640-2	LRR-VIII-2		No_LRR			UNC-GROUP-6	3	3	16	3	3	16
AT1G34420-1_LRR-XI	UNC	SG_XI	20		LOC_Os11g44390-1_CR4L	LRR-VI		No_LRR		Qrob_P0253670-2	LRR-VIII-2		No_LRR			UNC-GROUP-7	0	0	11	0	0	11
AT2G24130-1_LRR-XII	LRR-XIIa	SG_XIIa	20		LOC_Os11g47170-1_LRR-XII	LRR-XIIa		No_LRR		Qrob_P0253750-2	LRR-VIII-2		No_LRR			UNC-GROUP-8	3	3	3	3	3	3
AT2G26330-1_LRR-XIIIb	LRR-XIIIb	SG_XIIIb	20		LOC_Os12g01510-1_LRR-VI-2	LRR-VI		No_LRR		Qrob_P0253780-2	LRR-VIII-2		No_LRR			UNC-GROUP-B	3	2	2	3	2	2
AT5G07180-1_LRR-XIIIb	LRR-XIIIb	SG_XIIIb	20		LOC_Os12g41710-1_LRR-VIII-2	LRR-VIII-2		No_LRR		Qrob_P0253790-2	LRR-VIII-2		No_LRR			UNC-GROUP-C	3	0	0	3	0	0
AT5G20480-1_LRR-XII	LRR-XIIa	SG_XIIa	20		LOC_Os07g31500-1_LRR-XI	LRR-XI	SG_XI	32		Qrob_P0253820-2	LRR-VIII-2		No_LRR			WAK	30	124	104	30	124	104
AT5G51350-1_LRR-XIV	LRR	SG_III	20		LOC_Os02g10100-1_LRR-Xb	LRR-Xb	SG_Xb	31		Qrob_P0253830-2	LRR-VIII-2		No_LRR			Total RLK	623	1147	1247	603	1082	1082
AT5G53890-1_LRR-Xb	LRR-Xb	SG_Xb	20		LOC_Os01g68870-1_LRR-Xb	LRR-Xb	SG_Xb	30		Qrob_P0253840-2	LRR-VIII-2		No_LRR			Total LRR*	227	374	435	207	314	275
AT5G62230-1_LRR-XIIIb	LRR-XIIIb	SG_XIIIb	20		LOC_Os10g33040-1_LRR-XII	LRR-XIIb	SG_XIIb	30		Qrob_P0257570-2	LRR-I		No_LRR				Arabido	Rice	Oak	Arabido	Rice	Oak
AT5G65700-1_LRR-XI	LRR-XI	SG_XI	20		LOC_Os10g06740-1_LRR-XI	LRR-XI	SG_XI	28		Qrob_P0261460-2	LRR-III		No_LRR
AT1G72300-1_LRR-Xb	LRR-Xb	SG_Xb	19		LOC_Os10g06760-1_LRR-XI	LRR-XI	SG_XI	28		Qrob_P0262770-2	LRR-VIII-2		No_LRR
AT2G02220-1_LRR-Xb	LRR-Xb	SG_Xb	19		LOC_Os02g01800-1_LRR-XII	LRR-XIIa	SG_XIIa	27		Qrob_P0262780-2	LRR-VIII-2		No_LRR
AT3G19700-1_LRR-XI	LRR-XI	SG_XI	19		LOC_Os02g11930-1_LRR-XII	LRR-XIIa	SG_XIIa	27		Qrob_P0275320-2	LRR-XIIb		No_LRR			total nb of genes	27382	55731	25808
AT5G10020-1_LRR-III	LRR-III	SG_III	19		LOC_Os06g38340-1_LRR-XII	LRR-XIIa	SG_XIIa	27		Qrob_P0278610-2	LRR-XIIa		No_LRR			percentage RLK	2.27522	2.0581	4.83184
AT5G49660-1_LRR-XI	LRR-XI	SG_XI	19		LOC_Os02g11980-1_LRR-XII	LRR-XIIa	SG_XIIa	26		Qrob_P0283900-2	LRR-XIIIa		No_LRR			percentage LRR	0.829012	0.671081	1.68552
AT2G27060-1_LRR-III	LRR-III	SG_III	18		LOC_Os02g12010-1_LRR-XII	LRR-XIIa	SG_XIIa	26		Qrob_P0286650-2	LRR-XIIa		No_LRR			percentage SD1	0.109561	0.0448583	0.875697
AT2G41820-1_LRR-XI	LRR-XI	SG_XI	18		LOC_Os02g12030-1_LRR-XII	LRR-XIIa	SG_XIIa	26		Qrob_P0294280-2	LRR-VIII-2		No_LRR
AT3G02130-1_LRR-XV	LRR-XV	SG_XV	18		LOC_Os06g16070-1_LRR-XII	LRR-XIIa	SG_XIIa	26		Qrob_P0296500-2	LRR-III		No_LRR
AT5G01890-1_LRR-VII	LRR-VIIa	SG_VIIa	18		LOC_Os06g38670-1_LRR-XII	LRR-XIIa	SG_XIIa	26		Qrob_P0296540-2	LRR-III		No_LRR
AT5G06940-1_LRR-III	LRR-III	SG_III	18		LOC_Os06g38760-1_LRR-XII	LRR-XIIa	SG_XIIa	26		Qrob_P0301520-2	LRR-XIIIa		No_LRR			*without 'LRR-UNCLASSIFIED'
AT1G12460-1_LRR-VII	LRR-VIIa	SG_VIIa	17		LOC_Os06g38930-1_LRR-XII	LRR-XIIa	SG_XIIa	26		Qrob_P0331750-2	LRR-VIII-1		No_LRR
AT1G62950-1_LRR-VII	LRR-VIIa	SG_VIIa	17		LOC_Os08g24310-1_LRR-XII	LRR-XIIa	SG_XIIa	26		Qrob_P0340720-2	LRR-VIII-2		No_LRR
AT2G24230-1_LRR-VII	LRR-VIIb	SG_VIIb	14		LOC_Os08g25380-1_LRR-Xb	LRR-Xb	SG_Xb	26		Qrob_P0346230-2	LRR-XIIb		No_LRR
AT3G23750-1_LRR-IX	LRR-IX	SG_IX	13		LOC_Os08g34640-1_LRR-XI	LRR-XI	SG_XI	26		Qrob_P0349690-2	LRR-VI		No_LRR
AT5G58150-1_LRR-VII	LRR	SG_VIIb	13		LOC_Os11g41100-1_LRR-XII	LRR-XIIa	SG_XIIa	26		Qrob_P0357790-2	LRR-XIIa		No_LRR
AT1G24650-1_LRR-IX	LRR-IX	SG_IX	12		LOC_Os11g46970-1_LRR-XII	LRR-XIIa	SG_XIIa	26		Qrob_P0375570-2	LRR-VIII-2		No_LRR
AT1G66150-1_LRR-IX	LRR-IX	SG_IX	12		LOC_Os11g46980-1_LRR-XII	LRR-XIIa	SG_XIIa	26		Qrob_P0375580-2	LRR-VIII-2		No_LRR
AT2G01820-1_LRR-IX	LRR-IX	SG_IX	12		LOC_Os11g47180-1_LRR-XII	LRR-XIIa	SG_XIIa	26		Qrob_P0375600-2	LRR-VIII-2		No_LRR
AT3G51740-1_LRR-III	LRR-III	SG_III	12		LOC_Os01g12790-1_LRR-XII	LRR-XIIa	SG_XIIa	25		Qrob_P0375720-2	LRR-XIIb		No_LRR
AT5G49760-1_LRR-VIII-1	LRR-VIII-1	SG_VIII-1	12		LOC_Os04g42700-1_LRR-XI	LRR-XI	SG_XI	25		Qrob_P0375740-2	LRR-XIIb		No_LRR
AT5G49770-1_LRR-VIII-1	LRR-VIII-1	SG_VIII-1	12		LOC_Os04g52780-1_LRR-XII	LRR-XIIa	SG_XIIa	25		Qrob_P0380280-2	LRR-VIII-2		No_LRR
AT1G06840-1_LRR-VIII-1	LRR-VIII-1	SG_VIII-1	11		LOC_Os06g38590-1_LRR-XII	LRR-XIIa	SG_XIIa	25		Qrob_P0386880-2	LRR-I		No_LRR
AT1G29720-1_LRR-VIII-2	LRR-VIII-2	SG_VIII-2	11		LOC_Os06g38650-1_LRR-XII	LRR-XIIa	SG_XIIa	25		Qrob_P0394940-2	LRR-XIIa		No_LRR
AT1G79620-1_LRR-VIII-1	LRR-VIII-1	SG_VIII-1	11		LOC_Os06g38990-1_LRR-XI	LRR-XI	SG_XI	25		Qrob_P0397270-2	LRR-III		No_LRR
AT5G01950-1_LRR-VIII-1	LRR-VIII-1	SG_VIII-1	11		LOC_Os07g03990-1_LRR-XII	LRR-XIIa	SG_XIIa	25		Qrob_P0397310-2	LRR-III		No_LRR
AT1G07650-1_LRR-VIII-2	LRR-VIII-2	SG_VIII-2	10		LOC_Os09g12240-1_LRR-Xb	LRR-Xb	SG_Xb	25		Qrob_P0397340-2	LRR-III		No_LRR
AT1G53440-1_LRR-VIII-2	LRR-VIII-2	SG_VIII-2	10		LOC_Os11g36160-1_LRR-XII	LRR-XIIa	SG_XIIa	25		Qrob_P0439140-2	LRR-VIII-2		No_LRR
AT2G16250-1_LRR-XIV	LRR-XIV	SG_XIV	10		LOC_Os11g40970-1_LRR-XII	LRR-XIIa	SG_XIIa	25		Qrob_P0444060-2	LRR-VI		No_LRR
AT4G39270-1_LRR-XIV	LRR-XIV	SG_XIV	10		LOC_Os11g47000-1_LRR-XII	LRR-XIIa	SG_XIIa	25		Qrob_P0448590-2	LRR-VIII-2		No_LRR
AT5G14210-1_LRR-VI-1	LRR-VI	SG_VI	10		LOC_Os11g47300-1_LRR-XII	LRR-XIIa	SG_XIIa	25		Qrob_P0450040-2	LRR-Xa		No_LRR
AT1G29750-1_LRR-VIII-2	LRR-VIII-2	SG_VIII-2	9		LOC_Os01g05980-1_LRR-XII	LRR-XIIa	SG_XIIa	24		Qrob_P0450060-2	LRR-Xa		No_LRR
AT1G56120-1_LRR-VIII-2	LRR-VIII-2	SG_VIII-2	9		LOC_Os01g07560-1_LRR-XI	LRR-XI	SG_XI	24		Qrob_P0457050-2	LRR-V		No_LRR
AT1G56130-1_LRR-VIII-2	LRR-VIII-2	SG_VIII-2	9		LOC_Os02g12400-1_LRR-XII	LRR-XIIa	SG_XIIa	24		Qrob_P0457270-2	LRR-VIIa		No_LRR
AT1G56140-1_LRR-VIII-2	LRR-VIII-2	SG_VIII-2	9		LOC_Os07g05740-1_LRR-XI	LRR-XI	SG_XI	24		Qrob_P0461790-2	LRR-XIIa		No_LRR
AT2G02780-1_LRR-VI-1	LRR-VI	SG_VI	9		LOC_Os08g38560-1_LRR-XI	LRR-XI	SG_XI	24		Qrob_P0463950-2	LRR-XIIa		No_LRR
AT3G03770-1_LRR-VI-1	LRR-VI	SG_VI	9		LOC_Os09g30190-1_LRR-XI	LRR-XI	SG_XI	24		Qrob_P0464000-2	LRR-XIIa		No_LRR
AT3G53590-1_LRR-VIII-1	LRR-VIII-1	SG_VIII-1	9		LOC_Os10g13970-1_LRR-XII	LRR-XIIa	SG_XIIa	24		Qrob_P0464050-2	LRR-XIIa		No_LRR
AT5G37450-1_LRR-VIII-1	LRR-VIII-1	SG_VIII-1	9		LOC_Os10g22860-1_LRR-XII	LRR-XIIa	SG_XIIa	24		Qrob_P0464090-2	LRR-VIII-2		No_LRR
AT5G49780-1_LRR-VIII-1	LRR-VIII-1	SG_VIII-1	9		LOC_Os10g32990-1_LRR-XII	LRR-XIIb	SG_XIIb	24		Qrob_P0467640-2	LRR-XIIa		No_LRR
AT1G14390-1_LRR-VI-1	LRR-VI	SG_VI	8		LOC_Os11g10310-1_LRR-XII	LRR-XIIa	SG_XIIa	24		Qrob_P0467730-2	LRR		No_LRR
AT1G29740-1_LRR-VIII-2	LRR-VIII-2	SG_VIII-2	8		LOC_Os11g36090-1_LRR-XII	LRR-XIIa	SG_XIIa	24		Qrob_P0467790-2	LRR		No_LRR
AT1G53430-1_LRR-VIII-2	LRR-VIII-2	SG_VIII-2	8		LOC_Os11g47030-1_LRR-XII	LRR-XIIa	SG_XIIa	24		Qrob_P0477140-2	LRR-V		No_LRR
AT1G66830-1_LRR-III	LRR-III	SG_III	8		LOC_Os01g05640-1_LRR-XII	LRR-XIIa	SG_XIIa	23		Qrob_P0478790-2	LRR-Xb		No_LRR
AT3G56100-1_LRR-III	LRR-III	SG_III	8		LOC_Os01g05960-1_LRR-XII	LRR-XIIa	SG_XIIa	23		Qrob_P0478800-2	LRR-Xb		No_LRR
AT1G67510-1_LRR-III	LRR-III	SG_III	7		LOC_Os02g12450-1_LRR-XII	LRR-XIIa	SG_XIIa	23		Qrob_P0478810-2	LRR-Xb		No_LRR
AT2G15300-1_LRR-III	LRR-III	SG_III	7		LOC_Os02g42370-1_LRR-XII	LRR-XIIa	SG_XIIa	23		Qrob_P0484660-2	LRR-XIIa		No_LRR
AT2G23300-1_LRR-III	LRR-III	SG_III	7		LOC_Os04g04330-1_LRR-XI	LRR-XI	SG_XI	23		Qrob_P0485920-2	LRR-XIIa		No_LRR
AT2G45340-1_LRR-IV	LRR-IV	SG_IV	7		LOC_Os10g02500-1_LRR-Xb	LRR-Xb	SG_Xb	23		Qrob_P0491600-2	LRR-I		No_LRR
AT3G24660-1_LRR-III	LRR-III	SG_III	7		LOC_Os11g07260-1_LRR-XII	LRR-XIIa	SG_XIIa	23		Qrob_P0491690-2	LRR-I		No_LRR
AT4G22130-1_LRR-V	LRR-V	SG_V	7		LOC_Os11g36180-1_LRR-XII	LRR-XIIa	SG_XIIa	23		Qrob_P0491840-2	LRR-I		No_LRR
AT4G34220-1_LRR-III	LRR-III	SG_III	7		LOC_Os11g47240-1_LRR-XII	LRR-XIIa	SG_XIIa	23		Qrob_P0494750-2	LRR-VIII-2		No_LRR
AT4G37250-1_LRR-III	LRR-III	SG_III	7		LOC_Os11g47240-2_LRR-XII	LRR-XIIa	SG_XIIa	23		Qrob_P0505620-2	LRR-XIIa		No_LRR
AT5G06820-1_LRR-V	LRR-V	SG_V	7		LOC_Os12g42520-1_LRR-XII	LRR-XIIa	SG_XIIa	23		Qrob_P0522770-2	LRR-XV		No_LRR
AT5G45800-1_LRR-VII	LRR-VIIb	SG_VIIb	7		LOC_Os01g13800-1_LRR-XI	LRR-XI	SG_XI	22		Qrob_P0530110-2	LRR-VIII-2		No_LRR
AT5G51560-1_LRR-IV	LRR-IV	SG_IV	7		LOC_Os01g33950-1_LRR-XII	LRR-XIIa	SG_XIIa	22		Qrob_P0532470-2	LRR-III		No_LRR
AT5G67280-1_LRR-III	LRR-III	SG_III	7		LOC_Os01g53920-1_LRR-XI	LRR-XI	SG_XI	22		Qrob_P0534140-2	LRR-I		No_LRR
AT1G10850-1_LRR-III	LRR-III	SG_III	6		LOC_Os01g53920-2_LRR-XI	LRR-XI	SG_XI	22		Qrob_P0534160-2	LRR-I		No_LRR
AT1G11130-1_LRR-V	LRR-V	SG_V	6		LOC_Os02g05940-1_LRR-Xb	LRR-Xb	SG_Xb	22		Qrob_P0578520-2	LRR-VIII-2		No_LRR
AT1G25320-1_LRR-III	LRR-III	SG_III	6		LOC_Os02g05970-1_LRR-Xb	LRR-Xb	SG_Xb	22		Qrob_P0578550-2	LRR-VIII-2		No_LRR
AT1G48480-1_LRR-III	LRR-III	SG_III	6		LOC_Os03g05140-1_LRR-XI	LRR-XI	SG_XI	22		Qrob_P0582370-2	LRR-Xa		No_LRR
AT1G60630-1_LRR-III	LRR-III	SG_III	6		LOC_Os03g56270-1_LRR-XI	LRR-XI	SG_XI	22		Qrob_P0582380-2	LRR-Xa		No_LRR
AT1G63430-1_LRR-VI-1	LRR-VI	SG_VI	6		LOC_Os04g48760-1_LRR-III	LRR-III	SG_III	22		Qrob_P0582400-2	LRR-Xa		No_LRR
AT1G68400-1_LRR-III	LRR-III	SG_III	6		LOC_Os05g07740-1_LRR-XI	LRR-XI	SG_XI	22		Qrob_P0582420-2	LRR-Xa		No_LRR
AT1G78980-1_LRR-V	LRR-V	SG_V	6		LOC_Os06g08690-1_LRR-XII	LRR-XIIa	SG_XIIa	22		Qrob_P0587670-2	LRR-I		No_LRR
AT2G20850-1_LRR-V	LRR-V	SG_V	6		LOC_Os06g36270-1_LRR-XI	LRR-XI	SG_XI	22		Qrob_P0588900-2	LRR-VIII-2		No_LRR
AT2G36570-1_LRR-III	LRR-III	SG_III	6		LOC_Os07g03000-1_LRR-XII	LRR-XIIa	SG_XIIa	22		Qrob_P0598680-2	LRR-XIIb		No_LRR
AT3G02880-1_LRR-III	LRR-III	SG_III	6		LOC_Os07g04190-1_LRR-XI	LRR-XI	SG_XI	22		Qrob_P0600190-2	LRR-VIII-2		No_LRR
AT3G08680-1_LRR-III	LRR-III	SG_III	6		LOC_Os08g34650-1_LRR-XI	LRR-XI	SG_XI	22		Qrob_P0600200-2	LRR-VIII-2		No_LRR
AT3G14350-1_LRR-V	LRR-V	SG_V	6		LOC_Os10g19160-1_LRR-XII	LRR-XIIa	SG_XIIa	22		Qrob_P0605030-2	LRR-IX		No_LRR
AT3G17840-1_LRR-III	LRR-III	SG_III	6		LOC_Os10g22890-1_LRR-XII	LRR-XIIa	SG_XIIa	22		Qrob_P0617940-2	LRR-XI		No_LRR
AT3G50230-1_LRR-III	LRR-III	SG_III	6		LOC_Os11g07060-1_LRR-XII	LRR-XIIa	SG_XIIa	22		Qrob_P0624990-2	LRR-I		No_LRR
AT3G57830-1_LRR-III	LRR-III	SG_III	6		LOC_Os11g07100-1_LRR-XII	LRR-XIIa	SG_XIIa	22		Qrob_P0625010-2	LRR-I		No_LRR
AT4G03390-1_LRR-V	LRR-V	SG_V	6		LOC_Os11g07160-1_LRR-XII	LRR-XIIa	SG_XIIa	22		Qrob_P0625130-2	LRR-I		No_LRR
AT4G22730-1_LRR-IV	LRR-IV	SG_IV	6		LOC_Os11g07200-1_LRR-XII	LRR-XIIa	SG_XIIa	22		Qrob_P0625150-2	LRR-I		No_LRR
AT4G31250-1_LRR-III	LRR-III	SG_III	6		LOC_Os11g07225-1_LRR-XII	LRR-XIIa	SG_XIIa	22		Qrob_P0625160-2	LRR-I		No_LRR
AT5G16590-1_LRR-III	LRR-III	SG_III	6		LOC_Os11g35500-1_LRR-XII	LRR-XIIa	SG_XIIa	22		Qrob_P0625190-2	LRR-I		No_LRR
AT5G24100-1_LRR-III	LRR-III	SG_III	6		LOC_Os11g36140-1_LRR-XII	LRR-XIIa	SG_XIIa	22		Qrob_P0651970-2	LRR-I		No_LRR
AT5G35390-1_LRR-III	LRR-III	SG_III	6		LOC_Os11g36150-1_LRR-XII	LRR-XIIa	SG_XIIa	22		Qrob_P0663490-2	LRR-I		No_LRR
AT1G27190-1_LRR-Xa	LRR-Xa	SG_Xa	5		LOC_Os01g05870-1_LRR-XII	LRR-XIIa	SG_XIIa	21		Qrob_P0663500-2	LRR-I		No_LRR
AT1G31420-1_LRR-XIIIa	LRR-XIIIa	SG_XIIIa	5		LOC_Os01g72700-1_LRR-VII	LRR-VIIa	SG_VIIa	21		Qrob_P0664170-2	LRR-XI		No_LRR
AT1G34210-1_LRR-II	LRR-II	SG_II	5		LOC_Os02g02140-1_LRR-XI	LRR-XI	SG_XI	21		Qrob_P0665190-2	LRR-I		No_LRR
AT1G50610-1_LRR-III	LRR-III	SG_III	5		LOC_Os02g05950-1_LRR-Xb	LRR-Xb	SG_Xb	21		Qrob_P0665230-2	LRR-I		No_LRR
AT1G60800-1_LRR-II	LRR-II	SG_II	5		LOC_Os02g05980-1_LRR-Xb	LRR-Xb	SG_Xb	21		Qrob_P0673950-2	LRR-VIII-2		No_LRR
AT1G64210-1_LRR-III	LRR-III	SG_III	5		LOC_Os02g12910-1_LRR-XI	LRR-XI	SG_XI	21		Qrob_P0673960-2	LRR-VIII-2		No_LRR
AT1G69990-1_LRR-Xa	LRR-Xa	SG_Xa	5		LOC_Os02g13430-1_LRR-XI	LRR-XI	SG_XI	21		Qrob_P0691490-2	LRR-VIII-2		No_LRR
AT1G71830-1_LRR-II	LRR-II	SG_II	5		LOC_Os02g13510-1_LRR-XI	LRR-XI	SG_XI	21		Qrob_P0699400-2	LRR-Xb		No_LRR
AT1G72460-1_LRR-III	LRR-III	SG_III	5		LOC_Os02g40180-1_LRR-XII	LRR-XIIa	SG_XIIa	21		Qrob_P0701790-2	LRR-IX		No_LRR
AT2G01210-1_LRR-III	LRR-III	SG_III	5		LOC_Os02g40200-1_LRR-XII	LRR-XIIa	SG_XIIa	21		Qrob_P0702420-2	LRR-XIIa		No_LRR
AT2G07040-1_LRR-III	LRR-III	SG_III	5		LOC_Os02g40240-1_LRR-XII	LRR-XIIa	SG_XIIa	21		Qrob_P0707210-2	LRR-I		No_LRR
AT2G13790-1_LRR-II	LRR-II	SG_II	5		LOC_Os03g12730-1_LRR-XI	LRR-XI	SG_XI	21		Qrob_P0725230-2	LRR-III		No_LRR
AT2G13800-1_LRR-II	LRR-II	SG_II	5		LOC_Os05g44770-1_LRR-XI	LRR-XI	SG_XI	21		Qrob_P0734050-2	LRR-XIIb		No_LRR
AT2G42290-1_LRR-III	LRR-III	SG_III	5		LOC_Os05g51740-1_LRR-XI	LRR-XI	SG_XI	21		Qrob_P0738070-2	LRR-III		No_LRR
AT3G28450-1_LRR-Xa	LRR-Xa	SG_Xa	5		LOC_Os06g47720-1_LRR-Xb	LRR-Xb	SG_Xb	21		Qrob_P0746050-2	LRR-VIII-2		No_LRR
AT3G42880-1_LRR-III	LRR-III	SG_III	5		LOC_Os06g47740-1_LRR-Xb	LRR-Xb	SG_Xb	21		Qrob_P0761460-2	LRR-III		No_LRR
AT4G23740-1_LRR-III	LRR-III	SG_III	5		LOC_Os07g01710-1_LRR-Xb	LRR-Xb	SG_Xb	21		Qrob_P0768990-2	LRR-III		No_LRR
AT4G33430-1_LRR-II	LRR-II	SG_II	5		LOC_Os07g05190-1_LRR-III	LRR-III	SG_III	21		Qrob_P0054750-2	LRR-XIIb		34
AT5G05160-1_LRR-III	LRR-III	SG_III	5		LOC_Os08g05290-1_LRR-XI	LRR-XI	SG_XI	21		Qrob_P0054640-2	LRR-XIIb		33
AT5G10290-1_LRR-II	LRR-II	SG_II	5		LOC_Os09g25540-1_LRR-XII	LRR-XIIa	SG_XIIa	21		Qrob_P0054700-2	LRR-XIIb		31
AT5G20690-1_LRR-III	LRR-III	SG_III	5		LOC_Os11g07170-1_LRR-XII	LRR-XIIa	SG_XIIa	21		Qrob_P0054660-2	LRR-XIIb		30
AT5G43020-1_LRR-III	LRR-III	SG_III	5		LOC_Os11g07180-1_LRR-XII	LRR-XIIa	SG_XIIa	21		Qrob_P0612590-2	LRR-Xb		30
AT5G48740-1_LRR-I	LRR-I	SG_I	5		LOC_Os11g07270-1_LRR-XII	LRR-XIIa	SG_XIIa	21		Qrob_P0242160-2	LRR-XIIa		28
AT5G53320-1_LRR-III	LRR-III	SG_III	5		LOC_Os11g12620-1_LRR-XI	LRR-XI	SG_XI	21		Qrob_P0001380-2	LRR-XIIa		27
AT5G62710-1_LRR-XIIIa	LRR-XIIIa	SG_XIIIa	5		LOC_Os11g29790-1_LRR-XII	LRR-XIIa	SG_XIIa	21		Qrob_P0069080-2	LRR-XIIa		27
AT5G63410-1_LRR-VI-1	LRR-VI	SG_VI	5		LOC_Os11g47290-1_LRR-XII	LRR-XIIa	SG_XIIa	21		Qrob_P0135980-2	LRR-XIIb		27
AT5G65240-1_LRR-II	LRR-II	SG_II	5		LOC_Os01g52050-1_LRR-Xb	LRR-Xb	SG_Xb	20		Qrob_P0278600-2	LRR-XIIa		27
AT5G67200-1_LRR-III	LRR-III	SG_III	5		LOC_Os01g65650-1_LRR-XI	LRR-XI	SG_XI	20		Qrob_P0278670-2	LRR-XIIa		27
AT2G14440-1_LRR-I	LRR-I	SG_I	4		LOC_Os02g05930-1_LRR-Xb	LRR-Xb	SG_Xb	20		Qrob_P0404260-2	LRR-XI		27
AT2G23950-1_LRR-II	LRR-II	SG_II	4		LOC_Os02g05960-1_LRR-Xb	LRR-Xb	SG_Xb	20		Qrob_P0461400-2	LRR-XIIa		27
AT2G28960-1_LRR-I	LRR-I	SG_I	4		LOC_Os02g12420-1_LRR-XII	LRR-XIIa	SG_XIIa	20		Qrob_P0461450-2	LRR-XIIa		27
AT2G29000-1_LRR-I	LRR-I	SG_I	4		LOC_Os02g41890-1_LRR-Xb	LRR-Xb	SG_Xb	20		Qrob_P0461820-2	LRR-XIIa		27
AT2G35620-1_LRR-XIIIa	LRR-XIIIa	SG_XIIIa	4		LOC_Os04g03210-1_LRR-XII	LRR-XIIa	SG_XIIa	20		Qrob_P0485840-2	LRR-XIIa		27
AT2G37050-1_LRR-I	LRR-I	SG_I	4		LOC_Os06g10230-1_LRR-XIIIb	LRR-XIIIb	SG_XIIIb	20		Qrob_P0588200-2	LRR-XIIb		27
AT3G25560-1_LRR-II	LRR-II	SG_II	4		LOC_Os06g23190-1_LRR-XII	LRR-XIIa	SG_XIIa	20		Qrob_P0688760-2	LRR-XIIa		27
AT4G18640-1_LRR-VI-2	LRR-VI	SG_VI	4		LOC_Os06g38730-1_LRR-XII	LRR-XIIa	SG_XIIa	20		Qrob_P0004680-2	LRR-XI		26
AT4G29990-1_LRR-I	LRR-I	SG_I	4		LOC_Os06g38780-1_LRR-XII	LRR-XIIa	SG_XIIa	20		Qrob_P0183020-2	LRR-III		26
AT4G30520-1_LRR-II	LRR-II	SG_II	4		LOC_Os06g45630-1_LRR-XII	LRR-XIIa	SG_XIIa	20		Qrob_P0254640-2	LRR-XI		26
AT5G16000-1_LRR-II	LRR-II	SG_II	4		LOC_Os06g47650-1_LRR-Xb	LRR-Xb	SG_Xb	20		Qrob_P0343110-2	LRR-XI		26
AT5G45780-1_LRR-II	LRR-II	SG_II	4		LOC_Os06g47700-1_LRR-Xb	LRR-Xb	SG_Xb	20		Qrob_P0428750-2	LRR-XIIa		26
AT5G45840-1_LRR-VI-2	LRR-VI	SG_VI	4		LOC_Os06g47750-1_LRR-Xb	LRR-Xb	SG_Xb	20		Qrob_P0485880-2	LRR-XIIa		26
AT5G48380-1_LRR-Xa	LRR-Xa	SG_Xa	4		LOC_Os06g50340-1_LRR-XI	LRR-XI	SG_XI	20		Qrob_P0611350-2	LRR-XIIa		26
AT5G63710-1_LRR-II	LRR-II	SG_II	4		LOC_Os07g40630-1_LRR-Xb	LRR-Xb	SG_Xb	20		Qrob_P0611480-2	LRR-XIIa		26
AT1G05700-1_LRR-I	LRR-I	SG_I	3		LOC_Os08g14950-1_LRR-XII	LRR-XIIa	SG_XIIa	20		Qrob_P0021750-2	LRR-XIIb		25
AT1G07550-1_LRR-I	LRR-I	SG_I	3		LOC_Os08g14990-1_LRR-XII	LRR-XIIa	SG_XIIa	20		Qrob_P0021880-2	LRR-XI		25
AT1G07560-1_LRR-I	LRR-I	SG_I	3		LOC_Os08g28870-1_LRR-XI	LRR-XI	SG_XI	20		Qrob_P0054600-2	LRR-XIIb		25
AT1G49100-1_LRR-I	LRR-I	SG_I	3		LOC_Os09g15700-1_LRR-XI	LRR-XI	SG_XI	20		Qrob_P0116930-2	LRR-XIIb		25
AT1G51790-1_LRR-I	LRR-I	SG_I	3		LOC_Os11g12530-1_LRR-XI	LRR-XI	SG_XI	20		Qrob_P0123650-2	LRR-XIIb		25
AT1G51800-1_LRR-I	LRR-I	SG_I	3		LOC_Os12g43640-1_LRR-XI	LRR-XI	SG_XI	20		Qrob_P0233240-2	LRR-Xb		25
AT1G51810-1_LRR-I	LRR-I	SG_I	3		LOC_Os02g05910-1_LRR-Xb	LRR-Xb	SG_Xb	19		Qrob_P0278590-2	LRR-XIIa		25
AT1G51820-1_LRR-I	LRR-I	SG_I	3		LOC_Os02g05920-1_LRR-Xb	LRR-Xb	SG_Xb	19		Qrob_P0346270-2	LRR-XIIb		25
AT1G51830-1_LRR-I	LRR-I	SG_I	3		LOC_Os02g30540-1_LRR-XII	LRR-XIIa	SG_XIIa	19		Qrob_P0454170-2	LRR-III		25
AT1G51850-1_LRR-I	LRR-I	SG_I	3		LOC_Os03g20450-1_LRR-III	LRR-III	SG_III	19		Qrob_P0568540-2	LRR-XIIb		25
AT1G51860-1_LRR-I	LRR-I	SG_I	3		LOC_Os03g21730-1_LRR-VII	LRR-VIIa	SG_VIIa	19		Qrob_P0611410-2	LRR-XIIa		25
AT1G51880-1_LRR-I	LRR-I	SG_I	3		LOC_Os04g15660-1_LRR-XII	LRR-XIIa	SG_XIIa	19		Qrob_P0611540-2	LRR-XIIa		25
AT1G51890-1_LRR-I	LRR-I	SG_I	3		LOC_Os04g57630-1_LRR-Xb	LRR-Xb	SG_Xb	19		Qrob_P0655380-2	LRR-XIIb		25
AT1G67720-1_LRR-I	LRR-I	SG_I	3		LOC_Os06g03970-1_LRR-XIIIb	LRR-XIIIb	SG_XIIIb	19		Qrob_P0702110-2	LRR-XIIb		25
AT1G69270-1_LRR-XV	LRR-XV	SG_XV	3		LOC_Os06g08710-1_LRR-XII	LRR-XIIa	SG_XIIa	19		Qrob_P0177190-2	LRR-XIIb		24
AT2G04300-1_LRR-I	LRR-I	SG_I	3		LOC_Os06g38490-1_LRR-XII	LRR-XIIa	SG_XIIa	19		Qrob_P0655340-2	LRR-XIIb		24
AT2G14510-1_LRR-I	LRR-I	SG_I	3		LOC_Os01g60670-1_LRR-VII	LRR-VIIa	SG_VIIa	18		Qrob_P0703950-2	LRR-XIIa		24
AT2G19190-1_LRR-I	LRR-I	SG_I	3		LOC_Os02g02490-1_LRR-Xb	LRR-Xb	SG_Xb	18		Qrob_P0021870-2	LRR-XIIb		23
AT2G19210-1_LRR-I	LRR-I	SG_I	3		LOC_Os03g54900-1_LRR-XV	LRR-XV	SG_XV	18		Qrob_P0027520-2	LRR-XIIb		23
AT2G19230-1_LRR-I	LRR-I	SG_I	3		LOC_Os04g15630-1_LRR-XII	LRR-XIIa	SG_XIIa	18		Qrob_P0027560-2	LRR-XIIb		23
AT2G28970-1_LRR-I	LRR-I	SG_I	3		LOC_Os07g43350-1_LRR-III	LRR-III	SG_III	18		Qrob_P0090190-2	LRR-XIIb		23
AT2G28990-1_LRR-I	LRR-I	SG_I	3		LOC_Os08g14940-1_LRR-XII	LRR-XIIa	SG_XIIa	18		Qrob_P0215940-2	LRR-XIIa		23
AT3G21340-1_LRR-I	LRR-I	SG_I	3		LOC_Os11g07120-1_LRR-XII	LRR-XIIa	SG_XIIa	18		Qrob_P0528770-2	LRR-XI		23
AT3G46330-1_LRR-I	LRR-I	SG_I	3		LOC_Os11g07240-1_LRR-XII	LRR-XIIa	SG_XIIa	18		Qrob_P0693690-2	LRR-XIIb		23
AT3G46340-1_LRR-I	LRR-I	SG_I	3		LOC_Os11g07250-1_LRR-XII	LRR-XIIa	SG_XIIa	18		Qrob_P0016450-2	LRR-XIIa		22
AT3G46350-1_LRR-I	LRR-I	SG_I	3		LOC_Os12g08180-1_LRR-XI	LRR	SG_XI	18		Qrob_P0029170-2	LRR-XIIa		22
AT3G46370-1_LRR-I	LRR-I	SG_I	3		LOC_Os12g31470-1_LRR-XII	LRR-XIIa	SG_XIIa	18		Qrob_P0114960-2	LRR-XIIa		22
AT3G46400-1_LRR-I	LRR-I	SG_I	3		LOC_Os12g43660-1_LRR-XI	LRR-XI	SG_XI	18		Qrob_P0213060-2	LRR-XIIa		22
AT3G46420-1_LRR-I	LRR-I	SG_I	3		LOC_Os02g34790-1_LRR-XII	LRR-XIIb	SG_XIIb	17		Qrob_P0235940-2	LRR-XIIa		22
AT4G20450-1_LRR-I	LRR-I	SG_I	3		LOC_Os03g03570-2_LRR-VII	LRR-VIIa	SG_VIIa	17		Qrob_P0236240-2	LRR-XIIa		22
AT4G20790-1_LRR-VI-1	SD-2b	SG_VI	3		LOC_Os11g36190-1_LRR-XII	LRR-XIIa	SG_XIIa	17		Qrob_P0236290-2	LRR-XIIa		22
AT4G29450-1_LRR-I	LRR-I	SG_I	3		LOC_Os05g40050-1_LRR-VII	LRR-VIIa	SG_VIIa	16		Qrob_P0275280-2	LRR-XIIb		22
AT5G07150-1_LRR-VI-2	LRR-VI	SG_VI	3		LOC_Os07g10630-1_LRR-XI	LRR-XI	SG_XI	16		Qrob_P0286640-2	LRR-XIIa		22
AT5G16900-1_LRR-I	LRR-I	SG_I	3		LOC_Os07g41140-1_LRR-XV	LRR-XV	SG_XV	16		Qrob_P0357850-2	LRR-XIIa		22
AT5G59650-1_LRR-I	LRR-I	SG_I	3		LOC_Os11g47210-1_LRR-XII	LRR-XIIa	SG_XIIa	16		Qrob_P0433950-2	LRR-XIIa		22
AT5G59660-1_LRR-I	LRR-I	SG_I	3		LOC_Os04g39650-1_LRR-III	LRR-III	SG_III	14		Qrob_P0461780-2	LRR-XIIa		22
AT5G59680-1_LRR-I	LRR-I	SG_I	3		LOC_Os06g36320-1_LRR-XI	LRR-XI	SG_XI	14		Qrob_P0463970-2	LRR-XIIa		22
AT1G51910-1_LRR-I	LRR-I	SG_I	2		LOC_Os08g17410-1_LRR-VII	LRR-VIIb	SG_VIIb	14		Qrob_P0517080-2	LRR-Xb		22
AT4G29180-1_LRR-I	LRR-I	SG_I	2		LOC_Os11g40890-1_LRR-XII	LRR-XIIa	SG_XIIa	14		Qrob_P0542140-2	UNC		22
AT5G39390-1_LRR-XII	LRR-XIIa	SG_XIIa	2		LOC_Os05g40770-1_LRR-VIII-1	LRR-VIII-1	SG_VIII-1	13		Qrob_P0590290-2	LRR-XIIa		22
AT1G01450-1_GROUP-B	UNC-GROUP-B				LOC_Os11g40810-1_LRR-XII	LRR-XIIa	SG_XIIa	13		Qrob_P0720300-2	LRR-XIIa		22
AT1G01540-1_RLCK-V	RLCK-V				LOC_Os12g10740-1_LRR-VIII-1	LRR-VIII-1	SG_VIII-1	13		Qrob_P0022240-2	LRR-XIIa		21
AT1G06700-1_RLCK-VIII	RLCK-VIII				LOC_Os01g49920-1_LRR-XII	LRR-XIIa	SG_XIIa	12		Qrob_P0022270-2	LRR-XIIa		21
AT1G07570-1_RLCK-VIIa	RLCK-VIIa				LOC_Os01g60060-1_LRR-VIII-1	LRR-VIII-1	SG_VIII-1	12		Qrob_P0027800-2	LRR-VIIa		21
AT1G07870-1_RLCK-VIIa	RLCK-VIIa				LOC_Os02g12440-1_LRR-XII	LRR-XIIa	SG_XIIa	12		Qrob_P0037240-2	LRR-XIIa		21
AT1G09440-1_RLCK-V	RLCK-V				LOC_Os04g15650-1_LRR-XII	LRR-XIIa	SG_XIIa	12		Qrob_P0086050-2	LRR-XIIa		21
AT1G10620-1_PERK	PERK				LOC_Os04g58910-1_LRR-IX	LRR-IX	SG_IX	12		Qrob_P0086120-2	LRR-XIIa		21
AT1G11050-1_RKF3	RKF3				LOC_Os10g18990-1_LRR-XII	LRR-XIIa	SG_XIIa	12		Qrob_P0086950-2	LRR-XIIa		21
AT1G11280-1_SD1	SD1				LOC_Os10g38800-1_LRR-VII	LRR-VIIa	SG_VIIa	12		Qrob_P0114920-2	LRR-XIIa		21
AT1G11300-1A_SD1	SD1				LOC_Os11g14050-1_LRR-VIII-1	LRR-VIII-1	SG_VIII-1	12		Qrob_P0146530-2	LRR-XI		21
AT1G11300-1B_SD1	SD1				LOC_Os11g26130-1_LRR-IX	LRR-IX	SG_IX	12		Qrob_P0182950-2	LRR-XIIa		21
AT1G11330-1_SD1	SD1				LOC_Os03g18630-1_LRR-III	LRR-III	SG_III	11		Qrob_P0201270-2	LRR-XIIa		21
AT1G11340-1_SD1	SD1				LOC_Os03g21230-1_LRR-VIII-1	LRR-VIII-1	SG_VIII-1	11		Qrob_P0213110-2	LRR-XIIa		21
AT1G11350-1_SD1	SD1				LOC_Os05g16824-1_LRR-VIII-2	LRR-VIII-2	SG_VIII-2	11		Qrob_P0227990-2	LRR-XI		21
AT1G11410-1_SD1	SD1				LOC_Os05g17604-1_LRR-VIII-2	LRR-VIII-2	SG_VIII-2	11		Qrob_P0235900-2	LRR-XIIa		21
AT1G14370-1_RLCK-VIIa	RLCK-VIIa				LOC_Os05g17604-2_LRR-VIII-2	LRR-VIII-2	SG_VIII-2	11		Qrob_P0236560-2	LRR-XIIa		21
AT1G15530-1_L-LEC	L-LEC				LOC_Os05g17604-3_LRR-VIII-2	LRR-VIII-2	SG_VIII-2	11		Qrob_P0236570-2	LRR-XIIa		21
AT1G16110-1_WAK	WAK				LOC_Os05g40270-1_LRR-VIII-1	LRR-VIII-1	SG_VIII-1	11		Qrob_P0242220-2	LRR-XIIa		21
AT1G16120-1_WAK	WAK				LOC_Os05g40270-12_LRR-VIII-1	LRR-VIII-1	SG_VIII-1	11		Qrob_P0343940-2	LRR-XI		21
AT1G16130-1_WAK	WAK				LOC_Os05g40270-2_LRR-VIII-1	LRR-VIII-1	SG_VIII-1	11		Qrob_P0343970-2	LRR-XI		21
AT1G16150-1_WAK	WAK				LOC_Os05g40270-8_LRR-VIII-1	LRR-VIII-1	SG_VIII-1	11		Qrob_P0347730-2	LRR-XI		21
AT1G16160-1_WAK	WAK				LOC_Os08g10290-1_LRR-VIII-2	LRR-VIII-2	SG_VIII-2	11		Qrob_P0357760-2	LRR-XIIa		21
AT1G16260-1_WAK	WAK				LOC_Os08g10300-1_LRR-VIII-2	LRR-VIII-2	SG_VIII-2	11		Qrob_P0410430-2	LRR-III		21
AT1G16760-1_RLCK-IXb	RLCK-IXb				LOC_Os08g10330-1_LRR-VIII-2	LRR-VIII-2	SG_VIII-2	11		Qrob_P0462650-2	LRR-XI		21
AT1G17540-1_RLCK-IXb	RLCK-IXb				LOC_Os10g02990-1_LRR-XII	LRR-XIIb	SG_XIIb	11		Qrob_P0516300-2	LRR	SG_III	21
AT1G17910-1_WAK	WAK				LOC_Os01g72990-1_LRR-VIII-1	LRR-VIII-1	SG_VIII-1	10		Qrob_P0628490-2	LRR-Xb		21
AT1G18390-1_WAK_LRK10L-1	WAK				LOC_Os03g50810-1_LRR-IX	LRR-IX	SG_IX	10		Qrob_P0016240-2	LRR-XIIa		20
AT1G19090-1_CRK	CRK				LOC_Os04g52600-1_LRR-VIII-2	LRR-VIII-2	SG_VIII-2	10		Qrob_P0021980-2	LRR-XIIa		20
AT1G19390-1_WAK	WAK				LOC_Os04g52640-1_LRR-VIII-2	LRR-VIII-2	SG_VIII-2	10		Qrob_P0079700-2	LRR-XIIa		20
AT1G20650-1_RLCK-VIIa	RLCK-VIIa				LOC_Os08g10310-1_LRR-VIII-2	LRR-VIII-2	SG_VIII-2	10		Qrob_P0114930-2	LRR-XIIa		20
AT1G21210-1_WAK	WAK				LOC_Os08g10310-2_LRR-VIII-2	LRR-VIII-2	SG_VIII-2	10		Qrob_P0160150-2	LRR-XIIa		20
AT1G21230-1_WAK	WAK				LOC_Os08g10320-1_LRR-VIII-2	LRR-VIII-2	SG_VIII-2	10		Qrob_P0161220-2	LRR-XIIa		20
AT1G21240-1_WAK	WAK				LOC_Os09g17630-1_LRR-VIII-2	LRR-VIII-2	SG_VIII-2	10		Qrob_P0182910-2	LRR-XIIa		20
AT1G21250-1_WAK	WAK				LOC_Os11g07140-1_LRR-XII	LRR-XIIa	SG_XIIa	10		Qrob_P0213090-2	LRR-XIIa		20
AT1G21270-1_WAK	WAK				LOC_Os04g52590-1_LRR-VIII-2	LRR-VIII-2	SG_VIII-2	9		Qrob_P0217600-2	LRR-XIIa		20
AT1G21590-1_RLCK-VI	RLCK-VI				LOC_Os05g16740-1_LRR-VIII-2	LRR-VIII-2	SG_VIII-2	9		Qrob_P0236260-2	LRR-XIIa		20
AT1G22870-1_SCY1	UNC				LOC_Os11g01620-1_LRR-III	LRR-III	SG_III	9		Qrob_P0242230-2	LRR-XIIa		20
AT1G23540-1_PERK	PERK				LOC_Os11g20360-2_LRR-VI-1	LRR-VI	SG_VI	9		Qrob_P0357730-2	LRR-XIIa		20
AT1G24030-1_RLCK-VIIb	RLCK-VIIb/Extensin				LOC_Os12g01700-1_LRR-III	LRR-III	SG_III	9		Qrob_P0375730-2	LRR-XIIb		20
AT1G25390-1_WAK_LRK10L-1	WAK				LOC_Os01g60280-1_LRR-VIII-1	LRR-VIII-1	SG_VIII-1	8		Qrob_P0375800-2	LRR-XIIb		20
AT1G26150-1_PERK	PERK				LOC_Os04g22470-1_LRR-VIII-2	LRR-VIII-2	SG_VIII-2	8		Qrob_P0375860-2	LRR-XIIb		20
AT1G26970-1_RLCK-VIIa	RLCK-VIIa				LOC_Os04g52614-1_LRR-VIII-2	LRR-VIII-2	SG_VIII-2	8		Qrob_P0375890-2	LRR-XIIb		20
AT1G28390-1_CR4L	CR4L				LOC_Os05g17050-1_LRR-VIII-2	LRR-VIII-2	SG_VIII-2	8		Qrob_P0375950-2	LRR-XIIb		20
AT1G30570-1_CrRLK1L-1	CrRLK1L-1				LOC_Os01g33110-1_LRR-XII	LRR-XIIb	SG_XIIb	7		Qrob_P0375960-2	LRR-XIIb		20
AT1G33260-1_RLCK-XIII	RLCK-XIII				LOC_Os03g27990-1_LRR-V	LRR-V	SG_V	7		Qrob_P0487490-2	LRR-XIIa		20
AT1G34300-1_SD-2b	SD-2b				LOC_Os05g16930-1_LRR-VIII-2	LRR-VIII-2	SG_VIII-2	7		Qrob_P0541070-2	LRR-Xb		20
AT1G48210-1_RLCK-VIII	RLCK-VIII				LOC_Os06g04370-1_LRR-IV	LRR-IV	SG_IV	7		Qrob_P0596660-2	LRR-XIIb		20
AT1G48220-1_RLCK-VIII	RLCK-VIII				LOC_Os06g35200-1_LRR-VII	LRR-VIIb	SG_VIIb	7		Qrob_P0642340-2	LRR-XIIa		20
AT1G49270-1_PERK	PERK				LOC_Os06g43170-1_LRR-III	LRR-III	SG_III	7		Qrob_P0734030-2	LRR-XIIb		20
AT1G49730-1_URK-1	UNC-GROUP-8				LOC_Os07g37810-1_LRR-V	LRR-V	SG_V	7		Qrob_P0743180-2	LRR-XI		20
AT1G50990-1_RLCK-XII	RLCK-XII				LOC_Os11g47310-1_LRR-XII	LRR-XIIa	SG_XIIa	7		Qrob_P0022280-2	LRR-XIIa		19
AT1G51620-1_LRR-I	L-LEC				LOC_Os12g13300-1_LRR-III	LRR-III	SG_III	7		Qrob_P0029040-2	LRR-Xb		19
AT1G51940-1_LysM-I	LysM-I				LOC_Os01g12390-1_LRR-III	LRR-III	SG_III	6		Qrob_P0160160-2	LRR-XIIa		19
AT1G52290-1_PERK	PERK				LOC_Os01g33090-1_LRR-III	LRR-III	SG_III	6		Qrob_P0213100-2	LRR-XIIa		19
AT1G52310-1_C-LEC	C-LEC				LOC_Os01g39600-1_LRR-IV	LRR-IV	SG_IV	6		Qrob_P0224300-2	LRR-XIIb		19
AT1G52540-1_RLCK-XV	RLCK-XV				LOC_Os01g60330-1_LRR-III	LRR-III	SG_III	6		Qrob_P0277900-2	LRR-XI		19
AT1G54820-1_Extensin	RLCK-VIIb/Extensin				LOC_Os02g07810-1_LRR-III	LRR-III	SG_III	6		Qrob_P0304870-2	LRR-XIIIb		19
AT1G55200-1_PERK	PERK				LOC_Os02g07960-2_LRR-V	LRR-V	SG_V	6		Qrob_P0375750-2	LRR-XIIb		19
AT1G56720-1_RLCK-V	RLCK-V				LOC_Os02g09740-1_LRR-V	LRR-V	SG_V	6		Qrob_P0375810-2	LRR-XIIb		19
AT1G61360-1_SD1	SD1				LOC_Os02g34750-1_LRR-XII	LRR-XIIb	SG_XIIb	6		Qrob_P0375830-2	LRR-XIIb		19
AT1G61370-1_SD1	SD1				LOC_Os02g58390-1_LRR-III	LRR-III	SG_III	6		Qrob_P0422720-2	LRR-XI		19
AT1G61380-1_SD1	SD1				LOC_Os03g08550-1_LRR-V	LRR-V	SG_V	6		Qrob_P0463930-2	LRR-XIIa		19
AT1G61390-1_SD1	SD1				LOC_Os03g12250-1_LRR-III	LRR-III	SG_III	6		Qrob_P0464010-2	LRR-XIIa		19
AT1G61400-1_SD1	SD1				LOC_Os03g50450-1_LRR-III	LRR-III	SG_III	6		Qrob_P0500160-2	LRR-Xb		19
AT1G61420-1_SD1	SD1				LOC_Os04g55620-1_LRR-III	LRR-III	SG_III	6		Qrob_P0590310-2	LRR-XIIa		19
AT1G61430-1_SD1	SD1				LOC_Os05g16430-1_LRR-VIII-2	LRR-VIII-2	SG_VIII-2	6		Qrob_P0593840-2	LRR-XIIb		19
AT1G61440-1_SD1	SD1				LOC_Os05g17810-1_LRR-VIII-2	LRR-VIII-2	SG_VIII-2	6		Qrob_P0596650-2	LRR-XIIb		19
AT1G61460-1_SD1	SD1				LOC_Os05g40200-1_LRR-III	LRR-III	SG_III	6		Qrob_P0596690-2	LRR-XIIb		19
AT1G61480-1_SD1	SD1				LOC_Os06g09860-1_LRR-III	LRR-III	SG_III	6		Qrob_P0645030-2	LRR-XIIb		19
AT1G61490-1_SD1	SD1				LOC_Os06g45020-1_LRR-V	LRR-V	SG_V	6		Qrob_P0655330-2	LRR-XIIb		19
AT1G61500-1_SD1	SD1				LOC_Os07g48310-1_LRR-III	LRR-III	SG_III	6		Qrob_P0743170-2	LRR-XI		19
AT1G61550-1_SD1	SD1				LOC_Os08g02440-1_LRR-IV	LRR-IV	SG_IV	6		Qrob_P0003680-2	LRR-XV		18
AT1G61590-1_RLCK-VIIa	RLCK-VIIa				LOC_Os08g45060-1_LRR-III	RLCK-XII_XIII	SG_III	6		Qrob_P0215960-2	LRR-XIIa		18
AT1G61610-1_SD1	CRK/SD1				LOC_Os09g02250-1_LRR-III	LRR-III	SG_III	6		Qrob_P0242150-2	LRR-XIIa		18
AT1G61860-1_RLCK-VIIa	RLCK-VIIa				LOC_Os09g02250-2_LRR-III	LRR-III	SG_III	6		Qrob_P0290040-2	LRR-XI		18
AT1G63500-1_RLCK-XII	RLCK-XII				LOC_Os09g23570-1_LRR-III	LRR-III	SG_III	6		Qrob_P0294200-2	LRR-XIIa		18
AT1G64300-1_GROUP-B	UNC-GROUP-B				LOC_Os10g25090-1_LRR-V	LRR-V	SG_V	6		Qrob_P0375910-2	LRR-XIIb		18
AT1G65790-1_SD1	SD1				LOC_Os12g05120-1_LRR-III	LRR-III	SG_III	6		Qrob_P0406260-2	LRR-III		18
AT1G65800-1_SD1	SD1				LOC_Os01g04230-1_LRR-III	LRR-III	SG_III	5		Qrob_P0426050-2	LRR-XI		18
AT1G66460-1_RLCK-VI	RLCK-VI				LOC_Os01g42294-1_LRR-III	LRR-III	SG_III	5		Qrob_P0448760-2	LRR-VIIa		18
AT1G66880-1_WAK_LRK10L-1	WAK				LOC_Os01g51400-1_LRR-III	LRR-III	SG_III	5		Qrob_P0462570-2	LRR-XI		18
AT1G66910-1_LRK10L-2	LRK10L-2				LOC_Os02g04430-1_LRR-V	UNC	SG_V	5		Qrob_P0464040-2	LRR-XIIa		18
AT1G66920-1_LRK10L-2	LRK10L-2				LOC_Os02g10110-1_LRR-V	LRR-V	SG_V	5		Qrob_P0056710-2	LRR-XIIa		17
AT1G66930-1_LRK10L-2	LRK10L-2				LOC_Os02g14120-1_LRR-II	LRR-II	SG_II	5		Qrob_P0114590-2	LRR-XIIa		17
AT1G66980-1_LRK10L-2	LRK10L-2				LOC_Os02g14480-1_LRR-VII	LRR-VIIb	SG_VIIb	5		Qrob_P0195280-2	LRR-XIIa		17
AT1G67000-1_LRK10L-2	LRK10L-2				LOC_Os03g21510-1_LRR-III	LRR-III	SG_III	5		Qrob_P0532300-2	LRR-XI		17
AT1G67470-1_RLCK-XII_XIII	RLCK-XII_XIII				LOC_Os04g38480-1_LRR-II	LRR-II	SG_II	5		Qrob_P0684670-2	LRR-XI		17
AT1G67520-1_SD1	SD1				LOC_Os04g38480-2_LRR-II	LRR-II	SG_II	5		Qrob_P0754540-2	LRR-XIIb		17
AT1G68690-1_PERK	PERK				LOC_Os04g38910-1_LRR-III	LRR-III	SG_III	5		Qrob_P0086940-2	LRR-XIIa		16
AT1G69730-1_WAK	WAK				LOC_Os04g41030-1_LRR-Xa	LRR-Xa	SG_Xa	5		Qrob_P0236210-2	LRR-XIIa		16
AT1G69790-1_RLCK-VIIa	RLCK-VIIa				LOC_Os04g58700-1_LRR-VI-1	LRR-VI	SG_VI	5		Qrob_P0287800-2	LRR-XIIa		16
AT1G69910-1_WAK_LRK10L-1	WAK				LOC_Os05g34270-1_LRR-Xa	LRR-Xa	SG_Xa	5		Qrob_P0287820-2	LRR-XIIa		16
AT1G70110-1_L-LEC	L-LEC				LOC_Os05g51070-1_LRR-III	LRR-III	SG_III	5		Qrob_P0554500-2	LRR-XIIa		16
AT1G70130-1_L-LEC	L-LEC				LOC_Os06g12120-1_LRR-II	LRR-II	SG_II	5		Qrob_P0684680-2	LRR-XI		16
AT1G70250-1_LRK10L-2	LRK10L-2				LOC_Os06g45240-1_LRR-III	LRR-III	SG_III	5		Qrob_P0746150-2	LRR-VIIa		16
AT1G70460-1_PERK	PERK				LOC_Os07g42626-1_LRR-V	LRR-V	SG_V	5		Qrob_P0023660-2	LRR-XIIa		15
AT1G70520-1_CRK	CRK				LOC_Os08g07760-1_LRR-II	LRR-II	SG_II	5		Qrob_P0070960-2	LRR-VIIb		15
AT1G70530-1_CRK	CRK				LOC_Os08g39590-1_LRR-III	LRR-III	SG_III	5		Qrob_P0126180-2	LRR-XI		15
AT1G70740-1_CRK	CRK				LOC_Os08g40990-1_LRR-III	LRR-III	SG_III	5		Qrob_P0242210-2	LRR-XIIa		15
AT1G71410-1_SCY1	UNC				LOC_Os09g20970-1_LRR-III	LRR-III	SG_III	5		Qrob_P0428720-2	LRR-XIIa		15
AT1G72540-1_RLCK-VIIa	RLCK-VIIa				LOC_Os09g38700-1_LRR-V	LRR-V	SG_V	5		Qrob_P0195300-2	LRR-XIIa		14
AT1G72760-1_RLCK-IXb	RLCK-IXb				LOC_Os10g35040-1_LRR-III	LRR-III	SG_III	5		Qrob_P0734040-2	LRR-XIIb		14
AT1G74490-1_RLCK-VIIa	RLCK-VIIa				LOC_Os11g14420-1_LRR-Xa	LRR-Xa	SG_Xa	5		Qrob_P0273250-2	LRR-VIII-1		13
AT1G76360-1_RLCK-VIIa	RLCK-VIIa				LOC_Os11g40550-1_LRR-III	LRR-III	SG_III	5		Qrob_P0115410-2	LRR-VIII-1		12
AT1G76370-1_RLCK-VIIa	RLCK-VIIa				LOC_Os11g40550-2_LRR-III	LRR-III	SG_III	5		Qrob_P0127850-2	LRR-XIIb		12
AT1G77280-1_RLCK-VI	RLCK-VI				LOC_Os12g44090-1_LRR-XIIIa	LRR-XIIIa	SG_XIIIa	5		Qrob_P0182980-2	LRR-XIIa		12
AT1G78940-1_RLCK-IXb	RLCK-IXb				LOC_Os01g07630-1_LRR-II	LRR-II	SG_II	4		Qrob_P0223800-2	LRR-III		12
AT1G79670-1_WAK	WAK				LOC_Os01g10900-1_LRR-VI-2	LRR-XIIb	SG_VI	4		Qrob_P0366990-2	LRR-XIIb		12
AT1G79680-1_WAK	WAK				LOC_Os01g48390-1_LRR-VI-2	LRR-VI	SG_VI	4		Qrob_P0082490-2	LRR-IX		11
AT1G80640-1_RLCK-X	RLCK-X				LOC_Os01g59550-1_LRR-I	LRR-I	SG_I	4		Qrob_P0247540-2	LRR-IX		11
AT1G80870-1_RLCK-V	RLCK-V				LOC_Os01g59570-1_LRR-I	LRR-I	SG_I	4		Qrob_P0289000-2	LRR-IX		11
AT2G02800-1_RLCK-VIIa	RLCK-VIIa				LOC_Os02g18320-1_LRR-II	LRR-II	SG_II	4		Qrob_P0361540-2	LRR-XIIb		11
AT2G05940-1_RLCK-VIIa	RLCK-VIIa				LOC_Os03g16010-1_LRR-XIIIa	LRR-XIIIa	SG_XIIIa	4		Qrob_P0365300-2	LRR-XIIb		11
AT2G07020-1_RLCK-IXb	RLCK-IXb				LOC_Os03g49620-2_LRR-II	LRR-II	SG_II	4		Qrob_P0439690-2	LRR-VIII-2		11
AT2G07180-1_RLCK-VIIa	RLCK-VIIa				LOC_Os03g56250-1_LRR-XIV	LRR-XIV	SG_XIV	4		Qrob_P0439640-2	LRR-VIII-2		10
AT2G11520-1_RLCK-IV	RLCK-IV				LOC_Os05g07850-1_LRR-II	LRR-II	SG_II	4		Qrob_P0439660-2	LRR-VIII-2		10
AT2G16750-1_RLCK-VI	RLCK-VI				LOC_Os05g39410-1_LRR-VI-2	LRR-VI	SG_VI	4		Qrob_P0540520-2	LRR-XIIa		10
AT2G17090-1_RLCK-XII	RLCK-XII				LOC_Os06g16330-1_LRR-II	LRR-II	SG_II	4		Qrob_P0016350-2	LRR-XIIa		9
AT2G17170-1_RLCK-XII	RLCK-XII				LOC_Os06g42800-1_LRR-V	LRR-V	SG_V	4		Qrob_P0093380-2	LRR-VI		9
AT2G17220-1_RLCK-VIIa	RLCK-VIIa				LOC_Os08g07890-1_LRR-II	LRR-II	SG_II	4		Qrob_P0093400-2	LRR-VI		9
AT2G18470-1_PERK	PERK				LOC_Os08g34380-1_LRR-II	LRR-II	SG_II	4		Qrob_P0115400-2	LRR-VIII-1		9
AT2G18890-1_RLCK-VI	RLCK-VI				LOC_Os08g34380-2_LRR-II	LRR-II	SG_II	4		Qrob_P0126870-2	LRR-VIII-1		9
AT2G19130-1_SD-2b	SD-2b				LOC_Os11g01200-1_LRR-I	LRR-I	SG_I	4		Qrob_P0126910-2	LRR-VIII-1		9
AT2G19410-1_RLCK-IXb	RLCK-IXb				LOC_Os12g01200-1_LRR-I	LRR-I	SG_I	4		Qrob_P0126920-2	LRR-VIII-1		9
AT2G20050-1_0	UNC-GROUP-6				LOC_Os12g01200-4_LRR-I	LRR-I	SG_I	4		Qrob_P0131410-2	LRR-IX		9
AT2G20300-1_Extensin	Extensin				LOC_Os01g03370-1_LRR-I	LRR-I	SG_I	3		Qrob_P0196690-2	LRR-VIII-2		9
AT2G21480-1_CrRLK1L-1	CrRLK1L-1				LOC_Os01g74550-1_LRR-I	LRR-I	SG_I	3		Qrob_P0236310-2	LRR-XIIa		9
AT2G23200-1_CrRLK1L-1	CrRLK1L-1				LOC_Os04g15560-1_LRR-XII	LRR-XIIa	SG_XIIa	3		Qrob_P0461850-2	LRR-XIIa		9
AT2G23450-1_WAK_LRK10L-1	WAK				LOC_Os05g44930-1_LRR-I	LRR-I	SG_I	3		Qrob_P0464020-2	LRR-XIIa		9
AT2G23770-1_LysM-II	LysM-II				LOC_Os05g44970-1_LRR-I	LRR-I	SG_I	3		Qrob_P0662430-2	LRR-XIV		9
AT2G24370-1_RLCK-IXb	RLCK-IXb				LOC_Os05g44990-1_LRR-I	LRR-I	SG_I	3		Qrob_P0724620-2	LRR-VIII-1		9
AT2G25220-1_RLCK-X	RLCK-X				LOC_Os05g45010-1_LRR-I	CR4L	SG_I	3		Qrob_P0049440-2	LRR-VIII-2		8
AT2G26290-1_RLCK-VIIa	RLCK-VIIa				LOC_Os07g04220-1_LRR-XIV	LRR-XIV	SG_XIV	3		Qrob_P0114910-2	LRR-XIIa		8
AT2G28250-1_RLCK-VI	RLCK-VI				LOC_Os07g38070-1_LRR-I	LRR-I	SG_I	3		Qrob_P0115780-2	LRR-VIII-2		8
AT2G28590-1_RLCK-VIIa	RLCK-VIIa				LOC_Os07g38640-1_LRR-III	UNC	SG_III	3		Qrob_P0183000-2	LRR-XIIa		8
AT2G28930-1_RLCK-VIIa	RLCK-VIIa				LOC_Os08g10150-1_LRR-VIII-2	LRR-VIII-2	SG_VIII-2	3		Qrob_P0203720-2	LRR-III		8
AT2G28940-1_RLCK-VIIa	RLCK-VIIa				LOC_Os09g18594-1_LRR-I	LRR-I	SG_I	3		Qrob_P0253850-2	LRR-VIII-2		8
AT2G29220-1_L-LEC	L-LEC				LOC_Os12g37980-1_LRR-I	LRR-I	SG_I	3		Qrob_P0405970-2	LRR-XIIa		8
AT2G29250-1_L-LEC	L-LEC				LOC_Os01g49910-1_LRR-XII	LRR-XIIa	SG_XIIa	2		Qrob_P0439670-2	LRR-VIII-2		8
AT2G30730-1_RLCK-VIII	RLCK-VIII				LOC_Os02g13410-1_0	LRR	SG_XI	2		Qrob_P0458390-2	LRR-VIII-2		8
AT2G30740-1_RLCK-VIII	RLCK-VIII				LOC_Os05g15720-1_LRR-I	LRR-I	SG_I	2		Qrob_P0517560-2	LRR-VIII-1		8
AT2G30940-1_0	RLCK-V				LOC_Os05g44940-1_LRR-I	LRR-I	SG_I	2		Qrob_P0600250-2	LRR-VIII-2		8
AT2G32800-1A_L-LEC	L-LEC				LOC_Os05g44960-1_LRR-I	LRR-I	SG_I	2		Qrob_P0016370-2	LRR-XIIa		7
AT2G32800-1B_L-LEC	L-LEC				LOC_Os08g40650-1_LRR-I	LRR-I	SG_I	2		Qrob_P0111380-2	LRR-III		7
AT2G33580-1_LysM-II	LysM-II				LOC_Os09g17910-1_LRR-I	LRR-I	SG_I	2		Qrob_P0114940-2	LRR-XIIa		7
AT2G37710-1_L-LEC	L-LEC				LOC_Os09g18020-1_LRR-I	LRR-I	SG_I	2		Qrob_P0211670-2	LRR-VIII-2		7
AT2G39110-1_RLCK-VIIa	RLCK-VIIa				LOC_Os09g18159-1_LRR-I	LRR-I	SG_I	2		Qrob_P0261150-2	LRR-III		7
AT2G39180-1_CR4L	CR4L				LOC_Os09g18230-1_LRR-I	LRR-I	SG_I	2		Qrob_P0334030-2	LRR-Xa		7
AT2G39360-1_CrRLK1L-1	CrRLK1L-1				LOC_Os09g18260-1_LRR-I	LRR-I	SG_I	2		Qrob_P0380300-2	LRR-VIII-2		7
AT2G39660-1_RLCK-VIIa	RLCK-VIIa				LOC_Os09g18360-1_LRR-I	LRR-I	SG_I	2		Qrob_P0659740-2	LRR-III		7
AT2G40500-1_GROUP-C	UNC-GROUP-C				LOC_Os09g19140-1_LRR-I	LRR-I	SG_I	2		Qrob_P0059970-2	LRR-III		6
AT2G40560-1_GROUP-C	UNC-GROUP-C				LOC_Os09g19229-1_LRR-I	LRR-I	SG_I	2		Qrob_P0102690-2	LRR-III		6
AT2G40580-1_GROUP-C	UNC-GROUP-C				LOC_Os09g19350-1_LRR-I	LRR-I	SG_I	2		Qrob_P0114890-2	LRR-XIIa		6
AT2G40860-1_0	UNC-GROUP-1				LOC_Os09g19390-1_LRR-I	LRR-I	SG_I	2		Qrob_P0151050-2	LRR-XI		6
AT2G41970-1_RLCK-VIII	RLCK-VIII				LOC_Os01g01410-1_C-LEC	C-LEC				Qrob_P0155060-2	L-LEC		6
AT2G42960-1_RLCK-V	RLCK-V				LOC_Os01g02040-1_PERK	PERK				Qrob_P0236340-2	LRR-XIIa		6
AT2G43230-1_RLCK-VIII	RLCK-VIII				LOC_Os01g02040-2_PERK	PERK				Qrob_P0254860-2	LRR-III		6
AT2G43690-1_L-LEC	L-LEC				LOC_Os01g02290-1_LRK10L-2	LRK10L-2				Qrob_P0332850-2	LRR-V		6
AT2G43700-1_L-LEC	L-LEC				LOC_Os01g02300-1_LRK10L-2	LRK10L-2				Qrob_P0381260-2	LRR-XI		6
AT2G45590-1_RLCK-XI	RLCK-XI				LOC_Os01g02310-1_0	SD-2b				Qrob_P0497670-2	LRR-IV		6
AT2G45910-1_RLCK-IXb	RLCK-IXb				LOC_Os01g02320-1_LRK10L-2	LRK10L-2				Qrob_P0585510-2	LRR-III		6
AT2G46850-1_0	LRR-XIIa				LOC_Os01g02350-1_LRK10L-2	LRK10L-2				Qrob_P0600280-2	LRR-VIII-2		6
AT2G47060-1_RLCK-VIII	RLCK-VIII				LOC_Os01g02360-1_LRK10L-2	LRK10L-2				Qrob_P0691500-2	LRR-VIII-2		6
AT2G48010-1_RKF3	RKF3				LOC_Os01g02390-1_LRK10L-2	LRK10L-2				Qrob_P0112010-2	LRR-XIIb		5
AT3G01300-1_RLCK-VIIa	RLCK-VIIa				LOC_Os01g02390-2_LRK10L-2	LRK10L-2				Qrob_P0115390-2	LRR-III		5
AT3G01840-1_LysM-II	LysM-II				LOC_Os01g02400-1_LRK10L-2	LRK10L-2				Qrob_P0123540-2	LRR-XIIb		5
AT3G02810-1_RLCK-VIIa	RLCK-VIIa				LOC_Os01g02410-1_LRK10L-2	LRK10L-2				Qrob_P0236990-2	LRR-VI		5
AT3G04690-1_CrRLK1L-1	CrRLK1L-1				LOC_Os01g02420-1_LRK10L-2	LRK10L-2				Qrob_P0261450-2	LRR-III		5
AT3G05140-1_RLCK-VI	RLCK-VI				LOC_Os01g02430-1_LRK10L-2	LRK10L-2				Qrob_P0282280-2	LRR-III		5
AT3G07070-1_RLCK-VIIa	RLCK-VIIa				LOC_Os01g02440-1_LRK10L-2	LRK10L-2				Qrob_P0303680-2	LRR-III		5
AT3G08760-1_RLCK-II	RLCK-II				LOC_Os01g02460-1_LRK10L-2	LRK10L-2				Qrob_P0536650-2	LRR-III		5
AT3G08870-1_L-LEC	L-LEC				LOC_Os01g02550-1_LRK10L-2	LRK10L-2				Qrob_P0555500-2	LRR-Xa		5
AT3G09240-1_RLCK-XII	RLCK-XII				LOC_Os01g02560-1_LRK10L-2	LRK10L-2				Qrob_P0610910-2	LRR-III		5
AT3G09780-1_CR4L	CR4L				LOC_Os01g02570-1_LRK10L-2	LRK10L-2				Qrob_P0612080-2	LRR-III		5
AT3G09830-1_RLCK-VIIa	RLCK-VIIa				LOC_Os01g02580-1_LRK10L-2	LRK10L-2				Qrob_P0654160-2	LRR-XIIa		5
AT3G11870-1_IRE	UNC-GROUP-6				LOC_Os01g02600-1_LRK10L-2	LRK10L-2				Qrob_P0699440-2	LRR-III		5
AT3G13690-1_PERK	PERK				LOC_Os01g02610-1_LRK10L-2	LRK10L-2				Qrob_P0016230-2	LRR-XIIa		4
AT3G15890-1_RLCK-XV	RLCK-XV				LOC_Os01g02680-1_LRK10L-2	LRK10L-2				Qrob_P0094690-2	LRR-I		4
AT3G16030-1_SD1	SD1				LOC_Os01g02690-1_LRK10L-2	LRK10L-2				Qrob_P0107890-2	LRR-VI		4
AT3G17410-1_RLCK-VIII	RLCK-VIII				LOC_Os01g02700-1_LRK10L-2	LRK10L-2				Qrob_P0232820-2	LRR-II		4
AT3G17420-1_RLCK-V	RLCK-V				LOC_Os01g02730-1_LRK10L-2	LRK10L-2				Qrob_P0288980-2	LRR-IX		4
AT3G18810-1_PERK	PERK				LOC_Os01g02750-1_LRK10L-2	LRK10L-2				Qrob_P0517590-2	LRR-VIII-1		4
AT3G19300-1_URK-1	UNC-GROUP-8				LOC_Os01g02760-1_LRK10L-2	LRK10L-2				Qrob_P0575060-2	LRR-Xa		4
AT3G20200-1_RLCK-IXb	RLCK-IXb				LOC_Os01g02770-1_LRK10L-2	LRK10L-2				Qrob_P0577170-2	LRR-II		4
AT3G20530-1_RLCK-VIIa	RLCK-VIIa				LOC_Os01g02780-1_LRK10L-2	LRK10L-2				Qrob_P0582410-2	LRR-Xa		4
AT3G21450-1_RLCK-IXa	RLCK-IXa				LOC_Os01g02790-1_LRK10L-2	LRK10L-2				Qrob_P0670510-2	LRR-II		4
AT3G21630-1_LysM-I	LysM-I				LOC_Os01g02800-1_LRK10L-2	LRK10L-2				Qrob_P0016210-2	RLCK-XII_XIII		3
AT3G24540-1_PERK	PERK				LOC_Os01g02810-1_LRK10L-2	LRK10L-2				Qrob_P0079680-2	LRR-XIIa		3
AT3G24550-1_PERK	PERK				LOC_Os01g02830-1_LRK10L-2	LRK10L-2				Qrob_P0242130-2	LRR-XIIa		3
AT3G24790-1_RLCK-VIIa	RLCK-VIIa				LOC_Os01g02840-1_LRK10L-2	LRK10L-2				Qrob_P0334050-2	LRR-Xa		3
AT3G25490-1_WAK	WAK				LOC_Os01g04409-1_WAK_LRK10L-1	WAK				Qrob_P0390560-2	LRR-I		3
AT3G26700-1_RLCK-IXa	RLCK-IXa				LOC_Os01g04450-1_WAK_LRK10L-1	WAK				Qrob_P0521840-2	LRR-I		3
AT3G26940-1_RLCK-VIIa	RLCK-VIIa				LOC_Os01g04460-1_LRK10L-2	LRK10L-2				Qrob_P0534190-2	LRR-I		3
AT3G28690-1_RLCK-VIIa	RLCK-VIIa				LOC_Os01g04480-1_LRK10L-2	LRK10L-2				Qrob_P0589530-2	LRR-Xa		3
AT3G45330-1_L-LEC	L-LEC				LOC_Os01g04490-1_LRK10L-2	LRK10L-2				Qrob_P0625070-2	LRR-I		3
AT3G45390-1_L-LEC	L-LEC				LOC_Os01g04520-1_LRK10L-2	LRK10L-2				Qrob_P0665180-2	LRR-I		3
AT3G45410-1_L-LEC	L-LEC				LOC_Os01g04550-1_LRK10L-2	LRK10L-2				Qrob_P0673700-2	UNC		3
AT3G45420-1_L-LEC	L-LEC				LOC_Os01g04570-1_LRK10L-2	LRK10L-2				Qrob_P0673730-2	LRR-I		3
AT3G45430-1_L-LEC	L-LEC				LOC_Os01g04580-1_LRK10L-2	LRK10L-2				Qrob_P0673750-2	LRR-I		3
AT3G45440-1_L-LEC	L-LEC				LOC_Os01g06240-1_SD-2b	SD-2b				Qrob_P0747610-2	LRR-II		3
AT3G45860-1_CRK	CRK				LOC_Os01g06280-1_CrRLK1L-1	CrRLK1L-1				Qrob_P0747630-2	LRR-II		3
AT3G45920-1_LRR-I	UNC				LOC_Os01g09860-1_Extensin	Extensin				Qrob_P0109300-2	LRR-I		2
AT3G46290-1_CrRLK1L-1	CrRLK1L-1				LOC_Os01g10700-1_0	SD-2b				Qrob_P0182360-2	LRR-II		2
AT3G46760-1_L-LEC	L-LEC				LOC_Os01g10710-1_0	SD-2b				Qrob_P0491640-2	LRR-I		2
AT3G49060-1_RLCK-IXb	RLCK-IXb				LOC_Os01g12290-1_SD-2b	SD-2b				Qrob_P0567250-2	LRR-Xa		2
AT3G51550-1_CrRLK1L-1	CrRLK1L-1				LOC_Os01g12400-2_SD-2b	SD-2b				Qrob_P0655360-2	LRR-XIIb		2
AT3G51990-1_CR4L	CR4L				LOC_Os01g12410-1_SD-2b	SD-2b				Qrob_P0663470-2	LRR-I		2
AT3G52530-1_RLCK-XII_XIII	RLCK-XII_XIII				LOC_Os01g12420-1_SD-2b	SD-2b				Qrob_P0663520-2	LRR-I		2
AT3G53380-1_L-LEC	L-LEC				LOC_Os01g12430-1_SD-2b	SD-2b				Qrob_P0717940-2	LRR-I		2
AT3G53810-1_L-LEC	L-LEC				LOC_Os01g12720-1_PERK	PERK				Qrob_P0747650-2	LRR-II		2
AT3G53840-1_WAK_LRK10L-1	WAK				LOC_Os01g14926-1_CrRLK1L-1	CrRLK1L-1				Qrob_P0375790-2	LRR-XIIb		1
AT3G54030-1_RLCK-XII	RLCK-XII				LOC_Os01g14932-1_Extensin	Extensin				Qrob_P0001030-2	UNC-GROUP-7
AT3G55450-1_RLCK-VIIa	RLCK-VIIa				LOC_Os01g15470-1_RLCK-VIIa	RLCK-VIIa				Qrob_P0001110-2	UNC
AT3G55550-1_L-LEC	L-LEC				LOC_Os01g16230-1_CR4L	CR4L				Qrob_P0001700-2	SD-2b
AT3G55950-1_CR4L	CR4L				LOC_Os01g18150-1_TTK	UNC-GROUP-4				Qrob_P0002190-2	SD-2b
AT3G57120-1_LysM-II	LysM-II				LOC_Os01g20880-1_0	WAK				Qrob_P0002900-2	SD1
AT3G57700-1_RLCK-XII_XIII	RLCK-XII_XIII				LOC_Os01g20900-1_RLCK-VIII	RLCK-VIII				Qrob_P0004460-2	LysM-II
AT3G57710-1_RLCK-XII_XIII	RLCK-XII_XIII				LOC_Os01g20900-2_RLCK-VIII	RLCK-VIII				Qrob_P0004920-2	PERK
AT3G57720-1_RLCK-XII_XIII	RLCK-XII_XIII				LOC_Os01g20900-3_RLCK-VIII	RLCK-VIII				Qrob_P0008070-2	WAK
AT3G57730-1_RLCK-XII_XIII	RLCK-XII_XIII				LOC_Os01g20900-4_RLCK-VIII	RLCK-VIII				Qrob_P0008090-2	WAK
AT3G57740-1_RLCK-XII_XIII	RLCK-XII_XIII				LOC_Os01g20900-6_RLCK-VIII	WAK				Qrob_P0008130-2	WAK
AT3G57750-1_RLCK-XII_XIII	RLCK-XII_XIII				LOC_Os01g21960-1_RLCK-V	RLCK-V				Qrob_P0008150-2	LRK10L-2
AT3G57760-1_RLCK-XII_XIII	RLCK-XII_XIII				LOC_Os01g21970-1_RLCK-VIII	RLCK-VIII				Qrob_P0008650-2	PERK
AT3G57770-1_RLCK-XII_XIII	RLCK-XII_XIII				LOC_Os01g23970-1_0	CRK/SD1				Qrob_P0009990-2	UNC-GROUP-6
AT3G58690-1_Extensin	RLCK-VIIb/Extensin				LOC_Os01g26174-1_WAK	WAK				Qrob_P0010650-2	CrRLK1L-1
AT3G59110-1_RLCK-V	RLCK-V				LOC_Os01g26210-1_WAK	WAK				Qrob_P0019830-2	CrRLK1L-1
AT3G59350-1_RLCK-VIII	RLCK-VIII				LOC_Os01g26280-1_WAK	WAK				Qrob_P0031690-2	WAK
AT3G59420-1_CR4L	CR4L				LOC_Os01g26300-1_WAK	WAK				Qrob_P0031730-2	WAK
AT3G59700-1_L-LEC	L-LEC				LOC_Os01g26390-1_SD1	SD1				Qrob_P0032330-2	RLCK-XII
AT3G59730-1_L-LEC	L-LEC				LOC_Os01g28730-1_RKF3	RKF3				Qrob_P0034060-2	RLCK-IXb
AT3G59740-1_L-LEC	L-LEC				LOC_Os01g36080-1_0	UNC-GROUP-1				Qrob_P0034090-2	RLCK-IXb
AT3G59750-1_L-LEC	L-LEC				LOC_Os01g36080-2_0	UNC-GROUP-1				Qrob_P0034100-2	RLCK-IXb
AT3G62220-1_RLCK-VIII	RLCK-VIII				LOC_Os01g36080-3_0	UNC-GROUP-1				Qrob_P0034110-2	RLCK-IXb
AT4G00330-1_RLCK-IV	RLCK-IV				LOC_Os01g36080-4_0	UNC-GROUP-1				Qrob_P0034120-2	RLCK-IXb
AT4G00340-1_SD-2b	SD-2b				LOC_Os01g36500-1_SD1	SD1				Qrob_P0035590-2	LysM-II
AT4G00710-1_RLCK-XII	RLCK-XII				LOC_Os01g36550-1_LysM-I	LysM-I				Qrob_P0038910-2	SD1
AT4G00960-1_CRK	CRK				LOC_Os01g36790-1_CRK	CRK				Qrob_P0039400-2	SD1
AT4G00970-1_CRK	CRK				LOC_Os01g38840-1_0	CRK/SD1				Qrob_P0040080-2	WAK
AT4G01330-1_RLCK-V	RLCK-V				LOC_Os01g38900-1_0	CRK/SD1				Qrob_P0042950-2	RLCK-VI
AT4G02010-1_Extensin	Extensin				LOC_Os01g39970-1_RLCK-IXb	RLCK-IXb				Qrob_P0043080-2	SD-2b
AT4G02410-1_L-LEC	L-LEC				LOC_Os01g40499-1_SD-2b	SD-2b				Qrob_P0043430-2	SD-2b
AT4G02420-1_L-LEC	L-LEC				LOC_Os01g40590-1_RLCK-VIIa	RLCK-VIIa				Qrob_P0043480-2	SD-2b
AT4G02630-1_RLCK-V	RLCK-V				LOC_Os01g41730-1_RLCK-V	RLCK-V				Qrob_P0043500-2	LysM-II
AT4G03230-1_SD1	SD1				LOC_Os01g41870-1_PERK	PERK				Qrob_P0046660-2	CRK
AT4G04490-1_CRK	CRK				LOC_Os01g42950-1_0	UNC				Qrob_P0046900-2	CRK
AT4G04500-1_CRK	CRK				LOC_Os01g43350-1_GROUP-B	UNC-GROUP-B				Qrob_P0048610-2	L-LEC
AT4G04510-1_CRK	CRK				LOC_Os01g44110-1_RLCK-V	RLCK-V				Qrob_P0057720-2	L-LEC
AT4G04540-1_CRK	CRK				LOC_Os01g45520-1_SD-2b	SD-2b				Qrob_P0057770-2	L-LEC
AT4G04570-1_CRK	CRK				LOC_Os01g46030-1_SD-2b	SD-2b				Qrob_P0057780-2	L-LEC
AT4G04960-1_L-LEC	L-LEC				LOC_Os01g46720-1_0	SD-2b				Qrob_P0057810-2	L-LEC
AT4G05200-1_CRK	CRK				LOC_Os01g47470-1_RLCK-V	RLCK-V				Qrob_P0058470-2	L-LEC
AT4G10390-1_RLCK-XIII	RLCK-XIII				LOC_Os01g47810-1_SD-2b	SD-2b				Qrob_P0058870-2	L-LEC
AT4G11460-1_CRK	CRK				LOC_Os01g47820-1_SD-2b	SD-2b				Qrob_P0058890-2	L-LEC
AT4G11470-1_CRK	CRK				LOC_Os01g47840-1_SD-2b	SD-2b				Qrob_P0058900-2	L-LEC
AT4G11480-1_CRK	CRK				LOC_Os01g47900-1_SD-2b	SD-2b				Qrob_P0058970-2	L-LEC
AT4G11490-1_CRK	CRK				LOC_Os01g48000-1_SD-2b	SD-2b				Qrob_P0060730-2	CRK
AT4G11530-1_CRK	CRK				LOC_Os01g48020-1_SD-2b	SD-2b				Qrob_P0060750-2	CRK
AT4G11890-1_0	CRK/SD1				LOC_Os01g48040-1_SD-2b	SD-2b				Qrob_P0060780-2	CRK
AT4G11900-1_SD1	SD1				LOC_Os01g49529-1_WAK_LRK10L-1	WAK				Qrob_P0060800-2	CRK
AT4G13190-1_RLCK-VIIa	RLCK-VIIa				LOC_Os01g49580-1_LRK10L-2	LRK10L-2				Qrob_P0060820-2	CRK
AT4G16970-1_0	CRK/SD1				LOC_Os01g49614-1_LRK10L-2	LRK10L-2				Qrob_P0060840-2	CRK
AT4G17660-1_RLCK-VIIa	RLCK-VIIa				LOC_Os01g51290-1_Extensin	Extensin				Qrob_P0060900-2	CRK
AT4G18250-1_LRK10L-2	LRK10L-2				LOC_Os01g53640-1_PERK	PERK				Qrob_P0060920-2	CRK
AT4G21230-1_CRK	CRK				LOC_Os01g53840-1_LysM-I	LysM-I				Qrob_P0060940-2	CRK
AT4G21380-1_SD1	SD1				LOC_Os01g54700-1_PERK	PERK				Qrob_P0060960-2	CRK
AT4G21390-1_SD1	SD1				LOC_Os01g56330-1_CrRLK1L-1	CrRLK1L-1				Qrob_P0061000-2	CRK
AT4G21400-1_CRK	CRK				LOC_Os01g57100-1_L-LEC	L-LEC				Qrob_P0061020-2	CRK
AT4G21410-1_CRK	CRK				LOC_Os01g57480-1_SD1	SD1				Qrob_P0061030-2	CRK
AT4G23130-1_CRK	CRK				LOC_Os01g57490-1_SD1	SD1				Qrob_P0061350-2	LRK10L-2
AT4G23140-1_CRK	CRK				LOC_Os01g57510-1_SD1	SD1				Qrob_P0061620-2	UNC
AT4G23150-1_CRK	CRK				LOC_Os01g57560-1_SD1	SD1				Qrob_P0061630-2	UNC-GROUP-7
AT4G23160-1_CRK	CRK				LOC_Os01g57940-1_RLCK-VIIa	RLCK-VIIa				Qrob_P0061650-2	UNC-GROUP-7
AT4G23180-1_CRK	CRK				LOC_Os01g60700-1_RLCK-II	RLCK-II				Qrob_P0061670-2	UNC-GROUP-7
AT4G23190-1_CRK	CRK				LOC_Os01g63280-1_RLCK-IV	RLCK-IV				Qrob_P0061680-2	UNC-GROUP-7
AT4G23200-1_CRK	CRK				LOC_Os01g65010-1_SD-2b	SD-2b				Qrob_P0061710-2	UNC-GROUP-7
AT4G23210-1_CRK	CRK				LOC_Os01g65060-1_SD-2b	SD-2b				Qrob_P0061720-2	UNC-GROUP-7
AT4G23220-1_CRK	CRK				LOC_Os01g65940-1_PERK	PERK				Qrob_P0061740-2	UNC-GROUP-7
AT4G23230-1_CRK	CRK				LOC_Os01g66020-1_RKF3	RKF3				Qrob_P0061760-2	UNC-GROUP-7
AT4G23240-1_CRK	CRK				LOC_Os01g66250-1_SD-2b	SD-2b				Qrob_P0061770-2	UNC-GROUP-7
AT4G23250-1_CRK	CRK				LOC_Os01g66610-1_SD-2b	SD-2b				Qrob_P0062190-2	SD1
AT4G23260-1_CRK	CRK				LOC_Os01g66630-1_SD-2b	SD-2b				Qrob_P0062260-2	SD1
AT4G23270-1_CRK	CRK				LOC_Os01g66640-1_SD-2b	SD-2b				Qrob_P0062310-2	SD1
AT4G23280-1_CRK	CRK				LOC_Os01g66680-1_SD-2b	SD-2b				Qrob_P0062380-2	SD1
AT4G23290-1_CRK	CRK				LOC_Os01g67340-1_RLCK-VIII	RLCK-VIII				Qrob_P0069150-2	L-LEC
AT4G23300-1_CRK	CRK				LOC_Os01g70260-1_LRR_XVI	UNC-GROUP-6				Qrob_P0071010-2	RLCK-IXb
AT4G23310-1_CRK	CRK				LOC_Os01g70410-1_RLCK-IXa	RLCK-IXa				Qrob_P0072490-2	SD1
AT4G23320-1_CRK	CRK				LOC_Os01g70970-1_RLCK-IXa	RLCK-IXa				Qrob_P0072590-2	SD1
AT4G25160-1_RLCK-IXb	RLCK-IXb				LOC_Os01g71000-1_RLCK-VIIa	RLCK-VIIa				Qrob_P0072600-2	SD1
AT4G25390-1_RLCK-XI	RLCK-XI				LOC_Os01g74200-1_RLCK-VIIa	RLCK-VIIa				Qrob_P0072610-2	SD1
AT4G27290-1_SD1	SD1				LOC_Os02g01730-1_RLCK-XIII	RLCK-XIII				Qrob_P0072640-2	SD1
AT4G27300-1_SD1	SD1				LOC_Os02g02040-1_RLCK-VI	RLCK-VI				Qrob_P0072690-2	SD1
AT4G28350-1_L-LEC	L-LEC				LOC_Os02g02120-1_WAK	WAK				Qrob_P0072710-2	SD1
AT4G28670-1_CRK	CRK				LOC_Os02g02600-1_RLCK-VIIa	RLCK-VIIa				Qrob_P0072730-2	SD1
AT4G29050-1_L-LEC	L-LEC				LOC_Os02g05820-1_RLCK-IXb	RLCK-IXb				Qrob_P0074230-2	SD1
AT4G31110-1_WAK	WAK				LOC_Os02g06160-1_L-LEC	L-LEC				Qrob_P0074250-2	SD1
AT4G31230-1_RLCK-IXb	RLCK-IXb				LOC_Os02g08530-1_RLCK-X	RLCK-X				Qrob_P0074260-2	SD1
AT4G32000-1_RLCK-X	RLCK-X				LOC_Os02g09359-1_RLCK-XV	RLCK-XV				Qrob_P0075420-2	L-LEC
AT4G32300-1_SD-2b	SD-2b				LOC_Os02g09960-1_LysM-II	LysM-II				Qrob_P0079230-2	RLCK-V
AT4G32710-1_PERK	PERK				LOC_Os02g12130-1_0	CRK/SD1				Qrob_P0085800-2	Extensin
AT4G34440-1_PERK	PERK				LOC_Os02g12660-1_RLCK-IXb	RLCK-IXb				Qrob_P0087750-2	WAK
AT4G34500-1_RLCK-V	RLCK-V				LOC_Os02g12670-1_RLCK-IXb	RLCK-IXb				Qrob_P0089720-2	WAK
AT4G35030-1_RLCK-VI	RLCK-VI				LOC_Os02g13965-1_0	SD-2b				Qrob_P0089730-2	WAK
AT4G35230-1_RLCK-XII	RLCK-XII				LOC_Os02g17970-1_0	UNC-GROUP-6				Qrob_P0092620-2	RLCK-VIIa
AT4G35600-1_RLCK-VIIa	RLCK-VIIa				LOC_Os02g19530-1_L-LEC	L-LEC				Qrob_P0092670-2	RLCK-VIIa
AT4G38830-1_CRK	CRK				LOC_Os02g19550-1_L-LEC	L-LEC				Qrob_P0094390-2	SD1
AT4G39110-1_CrRLK1L-1	CrRLK1L-1				LOC_Os02g26160-1_L-LEC	L-LEC				Qrob_P0094440-2	WAK
AT5G01020-1_RLCK-VIIa	RLCK-VIIa				LOC_Os02g27310-1_0	CRK				Qrob_P0094490-2	WAK
AT5G01060-1_RLCK-XII	RLCK-XII				LOC_Os02g30900-1_RLCK-VIIa	RLCK-VIIa				Qrob_P0095170-2	RLCK-IXb
AT5G01540-1_L-LEC	L-LEC				LOC_Os02g34430-1_RLCK-V	RLCK-V				Qrob_P0095180-2	CrRLK1L-1
AT5G01550-1_L-LEC	L-LEC				LOC_Os02g35760-1_RLCK-VIII	RLCK-VIII				Qrob_P0095320-2	SD-2b
AT5G01560-1_L-LEC	L-LEC				LOC_Os02g41480-1_WAK	WAK				Qrob_P0095340-2	SD1
AT5G02070-1_WAK_LRK10L-1	WAK				LOC_Os02g41500-1_WAK	WAK				Qrob_P0095370-2	SD1
AT5G02290-1_RLCK-VIIa	RLCK-VIIa				LOC_Os02g42110-1_WAK	WAK				Qrob_P0096870-2	L-LEC
AT5G02800-1_RLCK-VIIa	RLCK-VIIa				LOC_Os02g42150-1_WAK	WAK				Qrob_P0100490-2	RLCK-VIIa
AT5G03140-1_L-LEC	L-LEC				LOC_Os02g42160-1_WAK	WAK				Qrob_P0101300-2	SD1
AT5G03320-1_RLCK-VIIa	RLCK-VIIa				LOC_Os02g42190-1_WAK	WAK				Qrob_P0101310-2	SD1
AT5G06740-1_L-LEC	L-LEC				LOC_Os02g42780-1_L-LEC	L-LEC				Qrob_P0101360-2	SD1
AT5G10520-1_RLCK-VI	RLCK-VI				LOC_Os02g43290-1_RLCK-XIII	RLCK-XIII				Qrob_P0101370-2	SD1
AT5G10530-1_L-LEC	L-LEC				LOC_Os02g43430-1_RLCK-VIIa	RLCK-VIIa				Qrob_P0101410-2	SD1
AT5G11020-1_RLCK-X	RLCK-X				LOC_Os02g44610-1_RLCK-IXb	RLCK-IXb				Qrob_P0101440-2	SD1
AT5G11400-1_RLCK-II	RLCK-II				LOC_Os02g44920-1_RLCK-VIIa	RLCK-VIIa				Qrob_P0101480-2	SD1
AT5G11410-1_RLCK-II	RLCK-II				LOC_Os02g45750-1_LysM-II	LysM-II				Qrob_P0101510-2	SD1
AT5G12000-1_RLCK-IXb	RLCK-IXb				LOC_Os02g48080-1_0	SD1				Qrob_P0104150-2	RLCK-VIIa
AT5G13160-1_RLCK-VIIa	RLCK-VIIa				LOC_Os02g48200-1_L-LEC	L-LEC				Qrob_P0105310-2	LRK10L-2
AT5G13290-1_LRR_XVI	UNC-GROUP-6				LOC_Os02g48210-1_L-LEC	L-LEC				Qrob_P0105350-2	WAK
AT5G15080-1_RLCK-VIIa	RLCK-VIIa				LOC_Os02g52850-1_SD-2b	SD-2b				Qrob_P0105360-2	WAK
AT5G16500-1_RLCK-VIIa	RLCK-VIIa				LOC_Os02g53750-1_RLCK-VIIa	RLCK-VIIa				Qrob_P0105480-2	UNC-GROUP-8
AT5G18500-1_RLCK-V	RLCK-V				LOC_Os02g53750-2_RLCK-VIIa	RLCK-VIIa				Qrob_P0111300-2	LRK10L-2
AT5G18610-1_RLCK-VIIa	RLCK-VIIa				LOC_Os02g54590-1_RLCK-IXb	RLCK-IXb				Qrob_P0111440-2	LRK10L-2
AT5G18910-1_RLCK-VI	RLCK-VI				LOC_Os02g56370-1_WAK	WAK				Qrob_P0112070-2	RLCK-VIIa
AT5G20050-1_SD-2b	SD-2b				LOC_Os02g56380-1_WAK	WAK				Qrob_P0115480-2	RLCK-IXb
AT5G22050-1_0	UNC-GROUP-8				LOC_Os02g56400-1_WAK	WAK				Qrob_P0118630-2	CRK
AT5G23170-1_CR4L	CR4L				LOC_Os02g56630-1_WAK	WAK				Qrob_P0118640-2	CRK
AT5G24010-1_CrRLK1L-1	CrRLK1L-1				LOC_Os02g57080-1_Extensin	Extensin				Qrob_P0118650-2	CRK
AT5G24080-1_SD-2b	SD-2b				LOC_Os02g57420-1_RLCK-VIIa	RLCK-VIIa				Qrob_P0118660-2	CRK
AT5G26150-1_RLCK-IXb	RLCK-IXb				LOC_Os02g57440-1_0	L-LEC				Qrob_P0118780-2	CRK
AT5G28680-1_CrRLK1L-1	CrRLK1L-1				LOC_Os02g57560-1_RLCK-IV	RLCK-IV				Qrob_P0118860-2	CRK
AT5G35370-1_SD-2b	SD-2b				LOC_Os02g57700-1_RLCK-IXb	RLCK-IXb				Qrob_P0118880-2	CRK
AT5G35380-1_RLCK-IXb	RLCK-IXb				LOC_Os02g58610-1_RLCK-VIIa	RLCK-VIIa				Qrob_P0118910-2	SD1
AT5G35580-1_RLCK-VIIa	RLCK-VIIa				LOC_Os03g01160-2_RLCK-IXb	RLCK-IXb				Qrob_P0118930-2	SD1
AT5G35960-1_RLCK-VI	RLCK-VI				LOC_Os03g02190-1_RLCK-XIII	RLCK-XIII				Qrob_P0118950-2	SD1
AT5G38210-1_WAK_LRK10L-1	WAK				LOC_Os03g03280-1_CrRLK1L-1	CrRLK1L-1				Qrob_P0118970-2	SD1
AT5G38240-1_LRK10L-2	LRK10L-2				LOC_Os03g03410-1_RLCK-V	RLCK-V				Qrob_P0118980-2	SD1
AT5G38250-1_LRK10L-2	LRK10L-2				LOC_Os03g03880-1_RLCK-VIIa	RLCK-VIIa				Qrob_P0119000-2	SD1
AT5G38260-1_LRK10L-2	LRK10L-2				LOC_Os03g03890-1_RLCK-VIIa	RLCK-VIIa				Qrob_P0119010-2	SD1
AT5G38280-1_LRK10L-2	LRK10L-2				LOC_Os03g04050-1_RLCK-XII	RLCK-XII				Qrob_P0119040-2	SD1
AT5G38560-1_PERK	PERK				LOC_Os03g05470-1_RLCK-IV	RLCK-IV				Qrob_P0122470-2	PERK
AT5G38990-1_CrRLK1L-1	CrRLK1L-1				LOC_Os03g06330-1_RLCK-VIIa	RLCK-VIIa				Qrob_P0123080-2	UNC-GROUP-B
AT5G39000-1_CrRLK1L-1	CrRLK1L-1				LOC_Os03g07430-1_RLCK-VIIa	RLCK-VIIa				Qrob_P0125040-2	UNC-GROUP-1
AT5G39020-1_LRK10L-2	LRK10L-2				LOC_Os03g07430-3_RLCK-VIIa	RLCK-VIIa				Qrob_P0125050-2	UNC-GROUP-1
AT5G39030-1_LRK10L-2	LRK10L-2				LOC_Os03g07430-4_RLCK-VIIa	RLCK-VIIa				Qrob_P0125560-2	CrRLK1L-1
AT5G40380-1_CRK	CRK				LOC_Os03g07430-5_RLCK-VIIa	RLCK-VIIa				Qrob_P0126390-2	CrRLK1L-1
AT5G41260-1_RLCK-XII	RLCK-XII				LOC_Os03g08170-1_RLCK-VIIa	RLCK-VIIa				Qrob_P0126400-2	CrRLK1L-1
AT5G41730-1_GROUP-B	UNC-GROUP-B				LOC_Os03g12150-1_SD-2b	SD-2b				Qrob_P0128290-2	LRK10L-2
AT5G42120-1_L-LEC	L-LEC				LOC_Os03g12470-1_WAK_LRK10L-1	WAK				Qrob_P0128300-2	WAK
AT5G46080-1_RLCK-XIV	UNC				LOC_Os03g12520-1_RLCK-VIII	RLCK-VIII				Qrob_P0129640-2	SD-2b
AT5G46570-1_RLCK-XII	RLCK-XII				LOC_Os03g12570-1_PERK	PERK				Qrob_P0137360-2	RLCK-XII
AT5G47070-1_RLCK-VIIa	RLCK-VIIa				LOC_Os03g12680-1_RLCK-V	RLCK-V				Qrob_P0138490-2	SD-2b
AT5G47850-1_CR4L	CR4L				LOC_Os03g13080-1_LysM-II	LysM-II				Qrob_P0141830-2	RLCK-VIIa
AT5G51270-1_RLCK-IXb	RLCK-IXb				LOC_Os03g13820-1_RLCK-VI	RLCK-VI				Qrob_P0144220-2	RLCK-VI
AT5G51770-1_RLCK-XI	RLCK-XI				LOC_Os03g14710-1_RLCK-XI	RLCK-XI				Qrob_P0144400-2	SD1
AT5G53450-1_GROUP-G-H	SD-2b				LOC_Os03g15250-1_L-LEC	L-LEC				Qrob_P0146630-2	WAK
AT5G54380-1_CrRLK1L-1	CrRLK1L-1				LOC_Os03g16260-1_PERK	PERK				Qrob_P0147090-2	RLCK-XII_XIII
AT5G55830-1_L-LEC	L-LEC				LOC_Os03g16740-1_RLCK-VIIa	RLCK-VIIa				Qrob_P0147110-2	RLCK-XII_XIII
AT5G56460-1_RLCK-VIIa	RLCK-VIIa				LOC_Os03g17300-1_CrRLK1L-1	CrRLK1L-1				Qrob_P0153010-2	RLCK-IXb
AT5G56790-1_PERK	PERK				LOC_Os03g17550-1_RLCK-VIIa	RLCK-VIIa				Qrob_P0154940-2	LRK10L-2
AT5G56890-1_Extensin	Extensin				LOC_Os03g21540-1_CrRLK1L-1	CrRLK1L-1				Qrob_P0154990-2	RLCK-VIIa
AT5G57035-1_RLCK-IXb	RLCK-IXb				LOC_Os03g24930-1_RLCK-VIIa	RLCK-VIIa				Qrob_P0155020-2	CR4L
AT5G58940-1_RLCK-IV	RLCK-IV				LOC_Os03g24930-2_RLCK-VIIa	RLCK-VIIa				Qrob_P0155080-2	RLCK-IXb
AT5G59010-1_RLCK-XII	RLCK-XII				LOC_Os03g29410-1_RLCK-VIIa	RLCK-VIIa				Qrob_P0155090-2	WAK
AT5G59260-1_L-LEC	L-LEC				LOC_Os03g30890-1_SD-2b	SD-2b				Qrob_P0155100-2	RLCK-VIIa
AT5G59270-1_L-LEC	L-LEC				LOC_Os03g31000-1_RLCK-IXb	RLCK-IXb				Qrob_P0155180-2	CR4L
AT5G59700-1_CrRLK1L-1	CrRLK1L-1				LOC_Os03g31044-2_RLCK-IXb	RLCK-IXb				Qrob_P0155230-2	LRK10L-2
AT5G60080-1_RLCK_XVI	RLCK_XVI				LOC_Os03g31070-1_RLCK-IXb	RLCK-IXb				Qrob_P0155340-2	CrRLK1L-1
AT5G60090-1_RLCK_XVI	RLCK_XVI				LOC_Os03g35600-1_SD1	SD1				Qrob_P0156240-2	WAK
AT5G60270-1_L-LEC	L-LEC				LOC_Os03g37120-1_PERK	PERK				Qrob_P0157130-2	L-LEC
AT5G60280-1_L-LEC	L-LEC				LOC_Os03g38710-1_PERK	PERK				Qrob_P0157220-2	C-LEC
AT5G60300-1_L-LEC	L-LEC				LOC_Os03g43670-1_CR4L	CR4L				Qrob_P0158850-2	WAK
AT5G60310-1_L-LEC	L-LEC				LOC_Os03g44050-1_WAK	WAK				Qrob_P0158870-2	WAK
AT5G60320-1_L-LEC	L-LEC				LOC_Os03g44140-1_WAK	WAK				Qrob_P0158900-2	WAK
AT5G60900-1_SD-2b	SD-2b				LOC_Os03g51040-1_RLCK-VIII	RLCK-VIII				Qrob_P0158940-2	WAK
AT5G61350-1_CrRLK1L-1	CrRLK1L-1				LOC_Os03g55210-1_CrRLK1L-1	CrRLK1L-1				Qrob_P0159540-2	RLCK-VIIa
AT5G61550-1_RLCK-IXb	RLCK-IXb				LOC_Os03g56160-1_L-LEC	L-LEC				Qrob_P0159550-2	RLCK-VIIa
AT5G61560-1_RLCK-IXb	RLCK-IXb				LOC_Os03g56180-1_L-LEC	L-LEC				Qrob_P0161080-2	CRK
AT5G63940-1_RLCK-VI	RLCK-VI				LOC_Os03g56470-1_PERK	PERK				Qrob_P0161120-2	CRK
AT5G65500-1_RLCK-IXa	UNC-GROUP-4				LOC_Os03g58750-1_WAK_LRK10L-1	WAK				Qrob_P0161140-2	CRK
AT5G65530-1_RLCK-VI	RLCK-VI				LOC_Os03g60710-1_RLCK-VIIa	RLCK-VIIa				Qrob_P0161150-2	CRK
AT5G65600-1_L-LEC	L-LEC				LOC_Os03g60810-1_L-LEC	L-LEC				Qrob_P0161320-2	CRK
AT5G66790-1_WAK_LRK10L-1	WAK				LOC_Os03g61010-1_RLCK-XII	RLCK-XII				Qrob_P0162060-2	CRK
ChrSy-fgenesh-mRNA-14	WAK				LOC_Os03g61060-1_RLCK-IV	RLCK-IV				Qrob_P0162930-2	RLCK-V
ChrUn-fgenesh-mRNA-57	WAK				LOC_Os03g61310-1_SD-2b	SD-2b				Qrob_P0166870-2	LRR-XIIa
ChrUn-fgenesh-mRNA-59	WAK				LOC_Os03g62180-1_SD-2b	SD-2b				Qrob_P0173050-2	WAK
					LOC_Os03g62314-1_RLCK-VI	RLCK-VI				Qrob_P0178540-2	LysM-I
					LOC_Os03g62340-1_RLCK-VI	RLCK-VI				Qrob_P0181140-2	WAK
					LOC_Os03g62430-1_WAK	WAK				Qrob_P0181480-2	CRK
					LOC_Os03g62700-1_RLCK-VIII	RLCK-VIII				Qrob_P0181500-2	CRK
					LOC_Os04g01310-1_SD-2b	SD-2b				Qrob_P0181530-2	CRK
					LOC_Os04g01320-1_SD-2b	SD-2b				Qrob_P0181580-2	SD1
					LOC_Os04g01860-1_L-LEC	L-LEC				Qrob_P0181600-2	CRK
					LOC_Os04g01874-1_L-LEC	L-LEC				Qrob_P0185750-2	WAK
					LOC_Os04g01890-1_L-LEC	L-LEC				Qrob_P0185760-2	WAK
					LOC_Os04g03370-1_L-LEC	L-LEC				Qrob_P0185830-2	WAK
					LOC_Os04g03530-1_L-LEC	L-LEC				Qrob_P0185850-2	WAK
					LOC_Os04g03579-1_L-LEC	L-LEC				Qrob_P0185860-2	WAK
					LOC_Os04g03830-1_WAK	WAK				Qrob_P0185880-2	WAK
					LOC_Os04g04670-1_L-LEC	L-LEC				Qrob_P0186810-2	WAK
					LOC_Os04g04800-1_L-LEC	L-LEC				Qrob_P0186840-2	WAK
					LOC_Os04g04914-1_L-LEC	L-LEC				Qrob_P0187440-2	RLCK-VIIa
					LOC_Os04g05330-1_L-LEC	L-LEC				Qrob_P0189240-2	RLCK-VI
					LOC_Os04g05470-1_L-LEC	L-LEC				Qrob_P0189310-2	L-LEC
					LOC_Os04g05560-1_L-LEC	L-LEC				Qrob_P0189320-2	L-LEC
					LOC_Os04g05580-1_L-LEC	L-LEC				Qrob_P0189720-2	SD1
					LOC_Os04g06000-1_L-LEC	L-LEC				Qrob_P0198160-2	SD1
					LOC_Os04g06210-1_L-LEC	L-LEC				Qrob_P0198920-2	SD1
					LOC_Os04g06244-1_L-LEC	L-LEC				Qrob_P0198930-2	SD1
					LOC_Os04g07200-1_SD-2b	SD-2b				Qrob_P0199300-2	CrRLK1L-1
					LOC_Os04g09770-1_LRK10L-2	LRK10L-2				Qrob_P0199860-2	CrRLK1L-1
					LOC_Os04g12080-1_0	CRK				Qrob_P0199920-2	CrRLK1L-1
					LOC_Os04g12180-1_0	CRK				Qrob_P0201360-2	L-LEC
					LOC_Os04g12540-1_SD-2b	SD-2b				Qrob_P0205260-2	WAK
					LOC_Os04g12560-1_SD-2b	SD-2b				Qrob_P0205290-2	WAK
					LOC_Os04g12580-1_SD-2b	SD-2b				Qrob_P0205340-2	WAK
					LOC_Os04g12600-1_SD-2b	SD-2b				Qrob_P0205360-2	WAK
					LOC_Os04g14840-1_SD-2b	SD-2b				Qrob_P0205430-2	WAK
					LOC_Os04g15580-1_CRK	CRK/SD1				Qrob_P0205460-2	WAK
					LOC_Os04g20680-1_WAK	WAK				Qrob_P0207440-2	CrRLK1L-1
					LOC_Os04g21790-1_WAK	WAK				Qrob_P0210810-2	WAK
					LOC_Os04g21820-1_WAK	WAK				Qrob_P0210860-2	LRK10L-2
					LOC_Os04g22120-1_L-LEC	L-LEC				Qrob_P0211000-2	WAK
					LOC_Os04g23600-1_0	SD-2b				Qrob_P0211570-2	CrRLK1L-1
					LOC_Os04g23620-1_0	SD-2b				Qrob_P0216440-2	RLCK-V
					LOC_Os04g23700-1_0	SD-2b				Qrob_P0216900-2	UNC
					LOC_Os04g23720-1_0	SD-2b				Qrob_P0219500-2	SD1
					LOC_Os04g23760-1_0	SD-2b				Qrob_P0219640-2	PERK
					LOC_Os04g24220-1_WAK	WAK				Qrob_P0224130-2	WAK
					LOC_Os04g24290-1_WAK	WAK				Qrob_P0225740-2	LRK10L-2
					LOC_Os04g24300-1_WAK	WAK				Qrob_P0225760-2	LRK10L-2
					LOC_Os04g24510-1_WAK	WAK				Qrob_P0227880-2	SD-2b
					LOC_Os04g28780-1_SD-2b	SD-2b				Qrob_P0234640-2	WAK
					LOC_Os04g29580-1_WAK	WAK				Qrob_P0234650-2	WAK
					LOC_Os04g29680-1_WAK	WAK				Qrob_P0235470-2	LysM-II
					LOC_Os04g29740-1_WAK	WAK				Qrob_P0235790-2	CR4L
					LOC_Os04g29770-1_WAK	WAK				Qrob_P0237620-2	WAK
					LOC_Os04g29930-1_WAK	WAK				Qrob_P0240570-2	L-LEC
					LOC_Os04g29960-1_WAK	WAK				Qrob_P0240580-2	L-LEC
					LOC_Os04g29990-1_WAK	WAK				Qrob_P0240590-2	L-LEC
					LOC_Os04g30010-1_WAK	WAK				Qrob_P0240600-2	L-LEC
					LOC_Os04g30030-1_0	CRK/SD1				Qrob_P0240610-2	L-LEC
					LOC_Os04g30040-2_0	CRK/SD1				Qrob_P0240840-2	RLCK-VIIa
					LOC_Os04g30060-1_WAK	WAK				Qrob_P0240850-2	RLCK-VIIa
					LOC_Os04g30160-1_WAK	WAK				Qrob_P0241520-2	CrRLK1L-1
					LOC_Os04g30240-1_WAK	WAK				Qrob_P0241530-2	CrRLK1L-1
					LOC_Os04g30260-1_WAK	WAK				Qrob_P0241550-2	UNC-GROUP-7
					LOC_Os04g30270-1_WAK	WAK				Qrob_P0241590-2	CrRLK1L-1
					LOC_Os04g30330-1_WAK	WAK				Qrob_P0241600-2	CrRLK1L-1
					LOC_Os04g30370-1_WAK	WAK				Qrob_P0241610-2	CrRLK1L-1
					LOC_Os04g32310-1_RLCK-VIIa	RLCK-VIIa				Qrob_P0241620-2	CrRLK1L-1
					LOC_Os04g34250-1_SD-2b	SD-2b				Qrob_P0241710-2	UNC
					LOC_Os04g34270-1_SD-2b	SD-2b				Qrob_P0241720-2	CrRLK1L-1
					LOC_Os04g34290-1_SD-2b	SD-2b				Qrob_P0242830-2	SD1
					LOC_Os04g34320-1_SD-2b	SD-2b				Qrob_P0242840-2	SD1
					LOC_Os04g34330-1_SD-2b	SD-2b				Qrob_P0242860-2	SD1
					LOC_Os04g34360-1_SD-2b	SD-2b				Qrob_P0242890-2	SD1
					LOC_Os04g34370-1_SD-2b	SD-2b				Qrob_P0242920-2	SD1
					LOC_Os04g34390-1_SD-2b	SD-2b				Qrob_P0242940-2	SD1
					LOC_Os04g34410-1_SD-2b	SD-2b				Qrob_P0242950-2	SD1
					LOC_Os04g34420-1_SD-2b	SD-2b				Qrob_P0242960-2	SD1
					LOC_Os04g35080-1_RLCK-V	RLCK-V				Qrob_P0242970-2	SD1
					LOC_Os04g35114-1_URK-1	UNC-GROUP-8				Qrob_P0242980-2	SD1
					LOC_Os04g35890-1_CR4L	CR4L				Qrob_P0243000-2	SD1
					LOC_Os04g39180-1_RLCK-IXb	RLCK-IXb				Qrob_P0243010-2	SD1
					LOC_Os04g39910-1_SD-2b	SD-2b				Qrob_P0247010-2	RLCK-V
					LOC_Os04g39930-1_SD-2b	SD-2b				Qrob_P0248900-2	CrRLK1L-1
					LOC_Os04g41310-1_RLCK-VIII	RLCK-VIII				Qrob_P0250320-2	CRK
					LOC_Os04g42480-1_RLCK-IV	RLCK-IV				Qrob_P0251670-2	RLCK-VIIa
					LOC_Os04g42740-1_SD-2b	SD-2b				Qrob_P0251780-2	RLCK-VIIa
					LOC_Os04g43020-1_Extensin	Extensin				Qrob_P0255210-2	CRK
					LOC_Os04g43730-1_WAK	WAK				Qrob_P0257290-2	UNC-GROUP-4
					LOC_Os04g44900-1_L-LEC	L-LEC				Qrob_P0262930-2	CRK
					LOC_Os04g44910-1_L-LEC	L-LEC				Qrob_P0262960-2	WAK
					LOC_Os04g45730-1_RLCK-XIII	RLCK-XIII				Qrob_P0263000-2	WAK
					LOC_Os04g45920-1_RLCK-VIIa	RLCK-VIIa				Qrob_P0265000-2	PERK
					LOC_Os04g47570-1_EIFK	UNC-GROUP-6				Qrob_P0265810-2	LRR-I
					LOC_Os04g47620-1_RLCK-VIIa	RLCK-VIIa				Qrob_P0265840-2	LRR-I
					LOC_Os04g49460-1_L-LEC	L-LEC				Qrob_P0268980-2	RLCK-VIIa
					LOC_Os04g51030-1_WAK	WAK				Qrob_P0271890-2	L-LEC
					LOC_Os04g51040-1_WAK	WAK				Qrob_P0272820-2	RLCK-V
					LOC_Os04g51050-1_WAK	WAK				Qrob_P0274280-2	LRK10L-2
					LOC_Os04g52860-1_CrRLK1L-1	CrRLK1L-1				Qrob_P0274310-2	UNC-GROUP-6
					LOC_Os04g53994-1_CRK	CRK/SD1				Qrob_P0274570-2	L-LEC
					LOC_Os04g53998-1_CRK	CRK/SD1				Qrob_P0274580-2	L-LEC
					LOC_Os04g54002-1_CRK	CRK/SD1				Qrob_P0274590-2	WAK
					LOC_Os04g54010-1_CRK	CRK/SD1				Qrob_P0274610-2	WAK
					LOC_Os04g54020-1_CRK	CRK/SD1				Qrob_P0274770-2	WAK
					LOC_Os04g54070-1_CRK	CRK/SD1				Qrob_P0274790-2	WAK
					LOC_Os04g54080-1_CRK	CRK/SD1				Qrob_P0274950-2	L-LEC
					LOC_Os04g54110-1_CRK	CRK/SD1				Qrob_P0274960-2	L-LEC
					LOC_Os04g54120-1_CRK	CRK/SD1				Qrob_P0276730-2	WAK
					LOC_Os04g54190-1_SD1	CRK/SD1				Qrob_P0276750-2	WAK
					LOC_Os04g54190-2_SD1	CRK/SD1				Qrob_P0278010-2	WAK
					LOC_Os04g55760-1_WAK	WAK				Qrob_P0280780-2	PERK
					LOC_Os04g56060-1_RLCK-VI	RLCK-VI				Qrob_P0281130-2	PERK
					LOC_Os04g56080-1_SD-2b	SD-2b				Qrob_P0283960-2	RLCK-VIIa
					LOC_Os04g56090-1_SD-2b	SD-2b				Qrob_P0287040-2	SD1
					LOC_Os04g56110-1_0	LRK10L-2				Qrob_P0287060-2	SD1
					LOC_Os04g56120-1_0	LRK10L-2				Qrob_P0287070-2	SD1
					LOC_Os04g56130-1_0	LRK10L-2				Qrob_P0287090-2	SD1
					LOC_Os04g56360-1_CRK	CRK				Qrob_P0287160-2	SD1
					LOC_Os04g58750-1_RLCK-XII	RLCK-XII				Qrob_P0287190-2	SD1
					LOC_Os04g59320-1_URK-1	UNC-GROUP-8				Qrob_P0287200-2	SD1
					LOC_Os05g01040-1_PERK	PERK				Qrob_P0287250-2	SD1
					LOC_Os05g02020-1_RLCK-VIIa	RLCK-VIIa				Qrob_P0289720-2	L-LEC
					LOC_Os05g03450-1_L-LEC	L-LEC				Qrob_P0289780-2	L-LEC
					LOC_Os05g03460-1_RLCK-VIIa	RLCK-VIIa				Qrob_P0289810-2	L-LEC
					LOC_Os05g03620-1_CR4L	CR4L				Qrob_P0290930-2	UNC-GROUP-3
					LOC_Os05g03920-1_CRK	CRK				Qrob_P0296890-2	SD1
					LOC_Os05g04460-1_WAK	WAK				Qrob_P0303670-2	RLCK-XII_XIII
					LOC_Os05g04520-1_RLCK-VIII	RLCK-VIII				Qrob_P0305850-2	CrRLK1L-1
					LOC_Os05g06990-1_CrRLK1L-1	CrRLK1L-1				Qrob_P0305860-2	SD1
					LOC_Os05g07080-1_SD-2b	SD-2b				Qrob_P0305870-2	CrRLK1L-1
					LOC_Os05g07300-1_SD-2b	SD-2b				Qrob_P0305880-2	CrRLK1L-1
					LOC_Os05g07420-1_SD-2b	SD-2b				Qrob_P0306630-2	LRK10L-2
					LOC_Os05g07450-1_SD-2b	SD-2b				Qrob_P0308160-2	WAK
					LOC_Os05g07470-1_SD-2b	SD-2b				Qrob_P0310030-2	CRK
					LOC_Os05g11750-1_Extensin	RLCK-VIIb/Extensin				Qrob_P0310050-2	CRK
					LOC_Os05g12680-1_PERK	PERK				Qrob_P0311940-2	CR4L
					LOC_Os05g13770-1_L-LEC	L-LEC				Qrob_P0316260-2	LRK10L-2
					LOC_Os05g14220-1_L-LEC	L-LEC				Qrob_P0316390-2	WAK
					LOC_Os05g20150-1_CrRLK1L-1	CrRLK1L-1				Qrob_P0316870-2	WAK
					LOC_Os05g25350-1_CrRLK1L-1	CrRLK1L-1				Qrob_P0317470-2	RLCK-V
					LOC_Os05g25370-1_CrRLK1L-1	CrRLK1L-1				Qrob_P0317630-2	CrRLK1L-1
					LOC_Os05g25390-1_WAK_LRK10L-1	WAK				Qrob_P0317650-2	CrRLK1L-1
					LOC_Os05g25450-1_CrRLK1L-1	CrRLK1L-1				Qrob_P0318340-2	PERK
					LOC_Os05g25540-1_RLCK-X	RLCK-X				Qrob_P0318360-2	WAK
					LOC_Os05g30820-1_RLCK-IXa	RLCK-IXa				Qrob_P0319290-2	RLCK-XII
					LOC_Os05g30820-2_RLCK-IXa	RLCK-IXa				Qrob_P0319420-2	L-LEC
					LOC_Os05g30870-1_RLCK-VIIa	RLCK-VIIa				Qrob_P0324770-2	CrRLK1L-1
					LOC_Os05g30870-3_RLCK-VIIa	RLCK-VIIa				Qrob_P0324790-2	CrRLK1L-1
					LOC_Os05g32170-1_CR4L	CR4L				Qrob_P0324830-2	CrRLK1L-1
					LOC_Os05g33080-1_Extensin	RLCK-VIIb/Extensin				Qrob_P0327900-2	WAK
					LOC_Os05g34390-1_SD-2b	SD-2b				Qrob_P0327940-2	WAK
					LOC_Os05g34950-1_RKF3	RKF3				Qrob_P0328030-2	WAK
					LOC_Os05g36050-1_RLCK-V	RLCK-V				Qrob_P0328800-2	RLCK-VIIa
					LOC_Os05g38770-1_RLCK-VIIa	RLCK-VIIa				Qrob_P0336330-2	SD1
					LOC_Os05g39900-1_AMPK	L-LEC				Qrob_P0336340-2	SD1
					LOC_Os05g41370-1_0	CRK				Qrob_P0336880-2	L-LEC
					LOC_Os05g41950-1_RLCK-VIIa	RLCK-VIIa				Qrob_P0337000-2	RLCK-VIII
					LOC_Os05g42210-1_SD1	SD1				Qrob_P0338810-2	L-LEC
					LOC_Os05g44030-1_PERK	PERK				Qrob_P0339310-2	CRK
					LOC_Os05g47770-1_WAK_LRK10L-1	WAK				Qrob_P0340080-2	CR4L
					LOC_Os05g50830-1_GROUP-B	UNC-GROUP-B				Qrob_P0342690-2	L-LEC
					LOC_Os05g51190-2_PERK	PERK				Qrob_P0342700-2	L-LEC
					LOC_Os05g51400-1_RLCK-VIIa	RLCK-VIIa				Qrob_P0342720-2	L-LEC
					LOC_Os06g03610-1_CrRLK1L-1	CrRLK1L-1				Qrob_P0342740-2	L-LEC
					LOC_Os06g04880-1_RLCK-IXb	RLCK-IXb				Qrob_P0342750-2	L-LEC
					LOC_Os06g05050-1_WAK	WAK				Qrob_P0342790-2	L-LEC
					LOC_Os06g05070-1_SD-2b	SD-2b				Qrob_P0342810-2	L-LEC
					LOC_Os06g05830-1_CR4L	CR4L				Qrob_P0342820-2	L-LEC
					LOC_Os06g06760-1_RLCK-IXb	RLCK-IXb				Qrob_P0344980-2	SD1
					LOC_Os06g06920-1_SD-2b	SD-2b				Qrob_P0345000-2	SD1
					LOC_Os06g06930-1_SD-2b	SD-2b				Qrob_P0345030-2	SD1
					LOC_Os06g06940-1_SD-2b	SD-2b				Qrob_P0345040-2	SD1
					LOC_Os06g06960-1_SD-2b	SD-2b				Qrob_P0345050-2	SD1
					LOC_Os06g07070-1_RLCK-XV	RLCK-XV				Qrob_P0345080-2	SD1
					LOC_Os06g07230-1_RLCK-VIIa	RLCK-VIIa				Qrob_P0345090-2	SD1
					LOC_Os06g07330-1_WAK	WAK				Qrob_P0345120-2	SD1
					LOC_Os06g09230-2_RLCK-IXb	RLCK-IXb				Qrob_P0345140-2	SD1
					LOC_Os06g10160-1_RLCK-VIIa	RLCK-VIIa				Qrob_P0345160-2	SD1
					LOC_Os06g10790-1_L-LEC	L-LEC				Qrob_P0345170-2	SD1
					LOC_Os06g13320-1_0	LRK10L-2				Qrob_P0345190-2	SD1
					LOC_Os06g14260-1_L-LEC	L-LEC				Qrob_P0345200-2	SD1
					LOC_Os06g17490-1_L-LEC	L-LEC				Qrob_P0345230-2	SD1
					LOC_Os06g22290-1_L-LEC	L-LEC				Qrob_P0345240-2	SD1
					LOC_Os06g22810-1_CrRLK1L-1	CrRLK1L-1				Qrob_P0345320-2	SD1
					LOC_Os06g29080-1_PERK	PERK				Qrob_P0348640-2	UNC
					LOC_Os06g29340-1_PERK	PERK				Qrob_P0348880-2	RLCK-VIII
					LOC_Os06g29810-1_SD-2b	SD-2b				Qrob_P0352890-2	RLCK-IXb
					LOC_Os06g30130-1_0	SD1				Qrob_P0355010-2	RKF3
					LOC_Os06g34960-1_SD1	CRK/SD1				Qrob_P0361840-2	WAK
					LOC_Os06g35850-1_0	SD-2b				Qrob_P0363270-2	UNC-GROUP-6
					LOC_Os06g35870-1_0	SD-2b				Qrob_P0363290-2	UNC-GROUP-6
					LOC_Os06g37620-1_RLCK-IXb	RLCK-IXb				Qrob_P0363330-2	UNC-GROUP-6
					LOC_Os06g37670-1_SD-2b	SD-2b				Qrob_P0363380-2	UNC-GROUP-6
					LOC_Os06g37690-1_SD-2b	SD-2b				Qrob_P0363460-2	UNC-GROUP-6
					LOC_Os06g37750-1_SD-2b	SD-2b				Qrob_P0363500-2	UNC-GROUP-6
					LOC_Os06g38100-1_SD-2b	SD-2b				Qrob_P0363560-2	UNC-GROUP-6
					LOC_Os06g40030-1_SD-2b	SD-2b				Qrob_P0364190-2	Extensin
					LOC_Os06g41500-1_SD-2b	SD-2b				Qrob_P0364350-2	PERK
					LOC_Os06g41510-1_SD-2b	SD-2b				Qrob_P0365530-2	RLCK-VIIa
					LOC_Os06g41560-1_SD-2b	SD-2b				Qrob_P0370810-2	CRK
					LOC_Os06g41960-1_LysM-II	LysM-II				Qrob_P0370820-2	CRK
					LOC_Os06g41980-1_LysM-II	LysM-II				Qrob_P0370840-2	CRK
					LOC_Os06g44430-1_RLCK-XV	RLCK-XV				Qrob_P0370880-2	CRK
					LOC_Os06g45280-1_RLCK-VIIa	RLCK-VIIa				Qrob_P0370900-2	CRK
					LOC_Os06g45350-1_RLCK-VI	RLCK-VI				Qrob_P0374040-2	SD-2b
					LOC_Os06g47470-1_0	CRK/SD1				Qrob_P0374490-2	SD-2b
					LOC_Os06g47530-1_0	CRK/SD1				Qrob_P0377610-2	RLCK-VI
					LOC_Os06g47820-1_RLCK-VI	RLCK-VI				Qrob_P0378140-2	Extensin
					LOC_Os06g48980-1_RLCK-VIIa	RLCK-VIIa				Qrob_P0378170-2	Extensin
					LOC_Os06g49170-1_WAK	WAK				Qrob_P0378510-2	RLCK-XII_XIII
					LOC_Os06g49260-1_WAK	WAK				Qrob_P0378520-2	RLCK-XII_XIII
					LOC_Os06g50100-1_RLCK-VIIa	RLCK-VIIa				Qrob_P0378540-2	RLCK-XII_XIII
					LOC_Os06g51170-1_RLCK-VIIa	RLCK-VIIa				Qrob_P0378560-2	RLCK-XII_XIII
					LOC_Os07g03780-1_L-LEC	L-LEC				Qrob_P0378580-2	RLCK-XII_XIII
					LOC_Os07g03790-1_L-LEC	L-LEC				Qrob_P0378630-2	RLCK-XII_XIII
					LOC_Os07g03810-1_L-LEC	L-LEC				Qrob_P0378650-2	RLCK-XII_XIII
					LOC_Os07g03820-1_L-LEC	L-LEC				Qrob_P0378670-2	RLCK-XII_XIII
					LOC_Os07g03830-1_L-LEC	L-LEC				Qrob_P0378680-2	RLCK-XII_XIII
					LOC_Os07g03840-1_L-LEC	L-LEC				Qrob_P0378720-2	RLCK-XII_XIII
					LOC_Os07g03860-1_L-LEC	L-LEC				Qrob_P0378760-2	RLCK-XII_XIII
					LOC_Os07g03870-1_L-LEC	L-LEC				Qrob_P0378830-2	RLCK-XII_XIII
					LOC_Os07g03880-1_L-LEC	L-LEC				Qrob_P0378850-2	RLCK-XII_XIII
					LOC_Os07g03890-1_L-LEC	L-LEC				Qrob_P0380880-2	SD1
					LOC_Os07g03900-1_L-LEC	L-LEC				Qrob_P0380890-2	UNC-GROUP-B
					LOC_Os07g03920-1_L-LEC	L-LEC				Qrob_P0382650-2	WAK
					LOC_Os07g03930-1_L-LEC	L-LEC				Qrob_P0383180-2	L-LEC
					LOC_Os07g03950-1_L-LEC	L-LEC				Qrob_P0386140-2	RLCK-XII_XIII
					LOC_Os07g03970-1_L-LEC	L-LEC				Qrob_P0386180-2	RLCK-XII_XIII
					LOC_Os07g04000-1_L-LEC	L-LEC				Qrob_P0386190-2	RLCK-XII_XIII
					LOC_Os07g04010-1_L-LEC	L-LEC				Qrob_P0386230-2	L-LEC
					LOC_Os07g04040-1_L-LEC	L-LEC				Qrob_P0387040-2	RLCK-VIII
					LOC_Os07g04130-1_L-LEC	L-LEC				Qrob_P0389540-2	WAK
					LOC_Os07g04520-1_PERK	PERK				Qrob_P0389640-2	WAK
					LOC_Os07g04810-1_0	LRK10L-2				Qrob_P0389660-2	WAK
					LOC_Os07g04820-1_0	LRK10L-2				Qrob_P0389900-2	WAK
					LOC_Os07g05370-1_CrRLK1L-1	CrRLK1L-1				Qrob_P0390530-2	LRK10L-2
					LOC_Os07g06570-1_0	UNC-GROUP-8				Qrob_P0390890-2	CRK/SD1
					LOC_Os07g07390-1_WAK	WAK				Qrob_P0394950-2	SD1
					LOC_Os07g08860-1_SD-2b	SD-2b				Qrob_P0394960-2	SD1
					LOC_Os07g12480-1_RLCK-IXb	RLCK-IXb				Qrob_P0396010-2	CRK
					LOC_Os07g12850-1_SD1	SD1				Qrob_P0397630-2	SD-2b
					LOC_Os07g14490-1_0	WAK				Qrob_P0397640-2	SD-2b
					LOC_Os07g15930-1_L-LEC	L-LEC				Qrob_P0397970-2	CrRLK1L-1
					LOC_Os07g18230-1_L-LEC	L-LEC				Qrob_P0399370-2	L-LEC
					LOC_Os07g18240-1_L-LEC	L-LEC				Qrob_P0399390-2	L-LEC
					LOC_Os07g30410-1_SD1	SD1				Qrob_P0399420-2	L-LEC
					LOC_Os07g31130-1_0	WAK				Qrob_P0401120-2	CRK
					LOC_Os07g31190-1_0	WAK				Qrob_P0401140-2	CRK
					LOC_Os07g31210-1_0	WAK				Qrob_P0401290-2	CRK
					LOC_Os07g31250-1_0	WAK				Qrob_P0401660-2	SD1
					LOC_Os07g31290-1_RLCK-VIIa	RLCK-VIIa				Qrob_P0405810-2	SD1
					LOC_Os07g34980-1_SD1	SD1				Qrob_P0405830-2	SD1
					LOC_Os07g35004-1_SD1	SD1				Qrob_P0405850-2	SD1
					LOC_Os07g35140-1_SD1	SD1				Qrob_P0406100-2	WAK
					LOC_Os07g35140-2_SD1	SD1				Qrob_P0410540-2	RLCK-XII
					LOC_Os07g35260-1_0	CRK				Qrob_P0412240-2	SD1
					LOC_Os07g35260-2_0	CRK				Qrob_P0412260-2	SD1
					LOC_Os07g35280-1_0	CRK/SD1				Qrob_P0412280-2	SD1
					LOC_Os07g35290-1_0	CRK				Qrob_P0412310-2	SD1
					LOC_Os07g35300-1_0	CRK				Qrob_P0412330-2	SD1
					LOC_Os07g35310-1_0	CRK				Qrob_P0412360-2	SD1
					LOC_Os07g35310-2_0	CRK				Qrob_P0412370-2	SD1
					LOC_Os07g35330-1_0	CRK/SD1				Qrob_P0412380-2	SD1
					LOC_Os07g35340-1_0	CRK/SD1				Qrob_P0412390-2	SD1
					LOC_Os07g35340-2_0	CRK/SD1				Qrob_P0412400-2	SD1
					LOC_Os07g35340-3_0	CRK/SD1				Qrob_P0412880-2	RLCK-VIIa
					LOC_Os07g35370-1_0	CRK				Qrob_P0413290-2	RLCK-VIII
					LOC_Os07g35380-1_0	CRK/SD1				Qrob_P0418330-2	UNC-GROUP-6
					LOC_Os07g35390-1_0	CRK				Qrob_P0418510-2	CR4L
					LOC_Os07g35410-1_0	CRK/SD1				Qrob_P0422710-2	CR4L
					LOC_Os07g35540-1_0	CRK/SD1				Qrob_P0423930-2	SD1
					LOC_Os07g35580-1_0	CRK				Qrob_P0423940-2	SD1
					LOC_Os07g35650-1_0	CRK				Qrob_P0423970-2	SD1
					LOC_Os07g35660-1_0	CRK				Qrob_P0424000-2	SD1
					LOC_Os07g35680-1_0	CRK				Qrob_P0424030-2	SD1
					LOC_Os07g35690-1_0	CRK				Qrob_P0424120-2	SD1
					LOC_Os07g35700-1_0	CRK				Qrob_P0424170-2	SD1
					LOC_Os07g35700-2_0	CRK				Qrob_P0424200-2	SD1
					LOC_Os07g35730-1_0	CRK				Qrob_P0424400-2	WAK
					LOC_Os07g35740-1_0	CRK				Qrob_P0424720-2	RLCK-VI
					LOC_Os07g35750-1_0	CRK				Qrob_P0424730-2	RKF3
					LOC_Os07g35750-2_0	CRK				Qrob_P0426470-2	RLCK-IXb
					LOC_Os07g35770-1_0	CRK				Qrob_P0427490-2	SD1
					LOC_Os07g35790-1_0	CRK				Qrob_P0427530-2	SD1
					LOC_Os07g35810-1_0	CRK				Qrob_P0427540-2	SD1
					LOC_Os07g36544-1_SD1	SD1				Qrob_P0427550-2	SD1
					LOC_Os07g36544-2_SD1	SD1				Qrob_P0427570-2	SD1
					LOC_Os07g36570-1_SD1	SD1				Qrob_P0427580-2	SD1
					LOC_Os07g36590-1_SD1	SD1				Qrob_P0427600-2	SD1
					LOC_Os07g36760-1_SD-2b	SD-2b				Qrob_P0427640-2	SD1
					LOC_Os07g36780-1_SD-2b	SD-2b				Qrob_P0427670-2	SD1
					LOC_Os07g36980-1_0	CRK				Qrob_P0427690-2	SD1
					LOC_Os07g38250-1_L-LEC	L-LEC				Qrob_P0427740-2	SD1
					LOC_Os07g38800-1_L-LEC	L-LEC				Qrob_P0427750-2	SD1
					LOC_Os07g38810-1_L-LEC	L-LEC				Qrob_P0427760-2	SD1
					LOC_Os07g38820-1_L-LEC	L-LEC				Qrob_P0427780-2	SD1
					LOC_Os07g42200-1_RLCK-VIIa	RLCK-VIIa				Qrob_P0427800-2	SD1
					LOC_Os07g43560-1_0	CRK				Qrob_P0427810-2	SD1
					LOC_Os07g43570-1_0	CRK				Qrob_P0427820-2	SD1
					LOC_Os07g47230-1_SD1	SD1				Qrob_P0427870-2	SD1
					LOC_Os07g47270-1_RLCK-VIIa	RLCK-VIIa				Qrob_P0427890-2	SD1
					LOC_Os07g48730-1_RLCK-VIIa	RLCK-VIIa				Qrob_P0427910-2	SD1
					LOC_Os07g49470-1_RLCK-VIIa	RLCK-VIIa				Qrob_P0427930-2	SD1
					LOC_Os08g01830-1_CR4L	CR4L				Qrob_P0428680-2	RLCK-X
					LOC_Os08g02990-1_L-LEC	L-LEC				Qrob_P0430150-2	SD-2b
					LOC_Os08g02996-1_L-LEC	L-LEC				Qrob_P0430330-2	SD1
					LOC_Os08g03002-1_L-LEC	L-LEC				Qrob_P0430380-2	UNC-GROUP-8
					LOC_Os08g03020-1_L-LEC	L-LEC				Qrob_P0432350-2	SD1
					LOC_Os08g03030-1_L-LEC	L-LEC				Qrob_P0432370-2	SD1
					LOC_Os08g03040-1_L-LEC	L-LEC				Qrob_P0432380-2	SD1
					LOC_Os08g03070-1_L-LEC	L-LEC				Qrob_P0432410-2	SD1
					LOC_Os08g03090-1_L-LEC	L-LEC				Qrob_P0432450-2	SD1
					LOC_Os08g03100-1_L-LEC	L-LEC				Qrob_P0433530-2	RLCK-IXb
					LOC_Os08g03150-1_L-LEC	L-LEC				Qrob_P0434260-2	LysM-II
					LOC_Os08g03160-1_L-LEC	L-LEC				Qrob_P0436310-2	CRK
					LOC_Os08g03170-1_L-LEC	L-LEC				Qrob_P0440240-2	SD1
					LOC_Os08g03200-1_L-LEC	L-LEC				Qrob_P0441280-2	SD1
					LOC_Os08g03240-1_L-LEC	L-LEC				Qrob_P0444000-2	RLCK-XI
					LOC_Os08g08140-1_CRK	CRK/SD1				Qrob_P0444050-2	RLCK-XV
					LOC_Os08g13420-1_SD-2b	SD-2b				Qrob_P0447170-2	L-LEC
					LOC_Os08g13870-1_SD-2b	SD-2b				Qrob_P0447550-2	SD1
					LOC_Os08g15060-1_RLCK-VI	RLCK-VI				Qrob_P0447570-2	SD1
					LOC_Os08g17320-1_RLCK-V	RLCK-V				Qrob_P0447600-2	SD1
					LOC_Os08g18920-1_RLCK-X	RLCK-X				Qrob_P0447610-2	SD1
					LOC_Os08g24630-1_LRK10L-2	LRK10L-2				Qrob_P0447630-2	SD1
					LOC_Os08g24770-1_LRK10L-2	LRK10L-2				Qrob_P0447650-2	SD1
					LOC_Os08g25430-1_0	CRK/SD1				Qrob_P0447660-2	CRK
					LOC_Os08g25430-2_0	CRK/SD1				Qrob_P0447750-2	RLCK-XII_XIII
					LOC_Os08g27780-1_WAK	WAK				Qrob_P0447770-2	RLCK-XII_XIII
					LOC_Os08g28710-1_CR4L	CR4L				Qrob_P0447820-2	RLCK-XII_XIII
					LOC_Os08g29040-1_WAK	WAK				Qrob_P0447870-2	RLCK-XII_XIII
					LOC_Os08g35600-1_RLCK-VIIa	RLCK-VIIa				Qrob_P0447890-2	RLCK-XII_XIII
					LOC_Os08g39170-1_WAK	WAK				Qrob_P0447910-2	RLCK-XII_XIII
					LOC_Os08g39174-1_WAK	WAK				Qrob_P0447920-2	RLCK-XII_XIII
					LOC_Os08g39180-1_WAK	WAK				Qrob_P0448530-2	RLCK-VIIa
					LOC_Os08g39210-1_WAK	WAK				Qrob_P0451570-2	L-LEC
					LOC_Os08g39220-1_WAK	WAK				Qrob_P0452550-2	SD1
					LOC_Os08g39240-1_WAK	WAK				Qrob_P0458020-2	L-LEC
					LOC_Os08g40270-1_L-LEC	L-LEC				Qrob_P0459460-2	SD1
					LOC_Os08g40280-1_L-LEC	L-LEC				Qrob_P0459470-2	SD1
					LOC_Os08g42580-1_LysM-I	LysM-I				Qrob_P0460640-2	CrRLK1L-1
					LOC_Os09g03620-1_RLCK-IV	RLCK-IV				Qrob_P0460650-2	CrRLK1L-1
					LOC_Os09g07730-1_L-LEC	L-LEC				Qrob_P0460980-2	L-LEC
					LOC_Os09g09500-1_L-LEC	L-LEC				Qrob_P0461010-2	L-LEC
					LOC_Os09g09510-1_L-LEC	L-LEC				Qrob_P0461350-2	SD1
					LOC_Os09g14580-1_PERK	PERK				Qrob_P0462110-2	RLCK-VI
					LOC_Os09g14660-1_L-LEC	L-LEC				Qrob_P0463070-2	WAK
					LOC_Os09g16540-1_L-LEC	L-LEC				Qrob_P0463450-2	L-LEC
					LOC_Os09g16590-1_L-LEC	L-LEC				Qrob_P0463500-2	L-LEC
					LOC_Os09g16950-1_L-LEC	L-LEC				Qrob_P0463510-2	L-LEC
					LOC_Os09g16980-1_WAK	WAK				Qrob_P0463520-2	L-LEC
					LOC_Os09g17010-1_0	UNC				Qrob_P0463530-2	L-LEC
					LOC_Os09g17110-1_L-LEC	L-LEC				Qrob_P0463650-2	L-LEC
					LOC_Os09g19700-1_RLCK-VIIa	RLCK-VIIa				Qrob_P0465970-2	LRK10L-2
					LOC_Os09g20740-1_WAK	WAK				Qrob_P0465990-2	LRK10L-2
					LOC_Os09g20880-1_RLCK-VIIb	RLCK-VIIb/Extensin				Qrob_P0466000-2	LRK10L-2
					LOC_Os09g24330-1_CRK	CRK				Qrob_P0466010-2	LRK10L-2
					LOC_Os09g27010-1_RLCK-VIIa	RLCK-VIIa				Qrob_P0466040-2	LRK10L-2
					LOC_Os09g27150-1_0	UNC-GROUP-2				Qrob_P0467660-2	L-LEC
					LOC_Os09g28180-1_SD-2b	SD-2b				Qrob_P0467700-2	L-LEC
					LOC_Os09g29510-1_WAK	WAK				Qrob_P0467740-2	L-LEC
					LOC_Os09g29520-1_WAK	WAK				Qrob_P0467750-2	L-LEC
					LOC_Os09g29540-1_WAK	WAK				Qrob_P0467770-2	L-LEC
					LOC_Os09g29560-1_WAK	WAK				Qrob_P0467800-2	L-LEC
					LOC_Os09g29584-1_WAK	WAK				Qrob_P0467810-2	L-LEC
					LOC_Os09g30454-1_WAK	WAK				Qrob_P0468780-2	LRK10L-2
					LOC_Os09g33630-1_LysM-I	LysM-I				Qrob_P0468810-2	UNC-GROUP-6
					LOC_Os09g33630-3_LysM-I	LysM-I				Qrob_P0468830-2	WAK
					LOC_Os09g33860-1_RLCK-VIII	RLCK-VIII				Qrob_P0468860-2	WAK
					LOC_Os09g36180-1_RLCK-XV	RLCK-XV				Qrob_P0468870-2	WAK
					LOC_Os09g36320-1_RLCK-VIIa	RLCK-VIIa				Qrob_P0468890-2	WAK
					LOC_Os09g37780-1_CRK	CRK/SD1				Qrob_P0468910-2	WAK
					LOC_Os09g37800-1_CRK	CRK/SD1				Qrob_P0468960-2	WAK
					LOC_Os09g37834-1_CRK	CRK/SD1				Qrob_P0468970-2	WAK
					LOC_Os09g37880-1_CRK	CRK/SD1				Qrob_P0469000-2	WAK
					LOC_Os09g37890-1_CRK	CRK/SD1				Qrob_P0469030-2	WAK
					LOC_Os09g38800-1_WAK	WAK				Qrob_P0472210-2	UNC-GROUP-2
					LOC_Os09g38830-1_WAK	WAK				Qrob_P0473180-2	LRK10L-2
					LOC_Os09g38834-1_WAK	WAK				Qrob_P0474120-2	CrRLK1L-1
					LOC_Os09g38840-1_WAK	WAK				Qrob_P0474530-2	WAK
					LOC_Os09g38850-1_WAK	WAK				Qrob_P0474820-2	LysM-I
					LOC_Os09g38910-1_WAK	WAK				Qrob_P0474830-2	LysM-I
					LOC_Os09g39620-1_RLCK-IXb	RLCK-IXb				Qrob_P0474840-2	LysM-I
					LOC_Os09g39640-1_RLCK-IXb	RLCK-IXb				Qrob_P0474860-2	LysM-I
					LOC_Os09g39650-1_RLCK-IXb	RLCK-IXb				Qrob_P0478160-2	SD1
					LOC_Os09g39930-1_RLCK-VIIa	RLCK-VIIa				Qrob_P0478950-2	WAK
					LOC_Os10g01060-1_RLCK-IXb	RLCK-IXb				Qrob_P0478990-2	WAK
					LOC_Os10g01100-1_SD-2b	SD-2b				Qrob_P0479040-2	WAK
					LOC_Os10g01390-1_0	WAK				Qrob_P0479070-2	WAK
					LOC_Os10g01560-1_PERK	PERK				Qrob_P0481020-2	WAK
					LOC_Os10g02250-1_0	WAK				Qrob_P0481030-2	WAK
					LOC_Os10g02284-1_0	WAK				Qrob_P0481040-2	WAK
					LOC_Os10g02360-1_0	WAK				Qrob_P0481050-2	WAK
					LOC_Os10g02720-1_0	WAK				Qrob_P0483550-2	PERK
					LOC_Os10g04720-1_SD1	SD1				Qrob_P0484960-2	CrRLK1L-1
					LOC_Os10g04730-1_SD1	SD1				Qrob_P0485060-2	CrRLK1L-1
					LOC_Os10g05160-1_0	WAK				Qrob_P0488570-2	RLCK-IXb
					LOC_Os10g06030-1_0	WAK				Qrob_P0488590-2	RLCK-IXb
					LOC_Os10g06090-1_0	WAK				Qrob_P0488600-2	RLCK-IXb
					LOC_Os10g06140-1_0	WAK				Qrob_P0488620-2	SD1
					LOC_Os10g07548-1_0	WAK				Qrob_P0488650-2	SD1
					LOC_Os10g07556-1_0	WAK				Qrob_P0488660-2	SD1
					LOC_Os10g09550-1_0	WAK				Qrob_P0489740-2	SD1
					LOC_Os10g09620-1_0	WAK				Qrob_P0491020-2	L-LEC
					LOC_Os10g09700-1_0	WAK				Qrob_P0491780-2	SD1
					LOC_Os10g10030-1_WAK	WAK				Qrob_P0495250-2	L-LEC
					LOC_Os10g10130-1_WAK	WAK				Qrob_P0499810-2	WAK
					LOC_Os10g10540-1_L-LEC	L-LEC				Qrob_P0501810-2	L-LEC
					LOC_Os10g10870-1_RLCK-XI	RLCK-XI				Qrob_P0503150-2	RLCK-IXb
					LOC_Os10g12620-1_0	CRK/SD1				Qrob_P0503160-2	RLCK-IXb
					LOC_Os10g17910-1_0	WAK				Qrob_P0504160-2	RLCK-IV
					LOC_Os10g17950-1_0	CRK				Qrob_P0504190-2	UNC
					LOC_Os10g17960-1_0	CRK				Qrob_P0504270-2	SD1
					LOC_Os10g18260-1_0	CRK				Qrob_P0505570-2	SD-2b
					LOC_Os10g20120-1_SD-2b	SD-2b				Qrob_P0511400-2	WAK
					LOC_Os10g20160-1_SD-2b	SD-2b				Qrob_P0511820-2	WAK
					LOC_Os10g25550-1_RLCK-VIIa	RLCK-VIIa				Qrob_P0512860-2	RLCK-VIIa
					LOC_Os10g26520-1_RLCK-VIIa	RLCK-VIIa				Qrob_P0513260-2	SD1
					LOC_Os10g28640-1_0	CRK/SD1				Qrob_P0513290-2	SD1
					LOC_Os10g29620-1_RLCK-VIIa	RLCK-VIIa				Qrob_P0513760-2	RLCK-IXa
					LOC_Os10g30530-1_L-LEC	L-LEC				Qrob_P0516520-2	RLCK-VI
					LOC_Os10g30540-1_L-LEC	L-LEC				Qrob_P0518320-2	RLCK-VIIa
					LOC_Os10g30600-1_RLCK-VIIa	RLCK-VIIa				Qrob_P0519690-2	SD1
					LOC_Os10g34220-1_CRK	CRK				Qrob_P0520560-2	PERK
					LOC_Os10g35450-1_RLCK-V	RLCK-V				Qrob_P0521000-2	WAK
					LOC_Os10g37190-1_RLCK-XIII	RLCK-XIII				Qrob_P0521790-2	SD1
					LOC_Os10g38920-1_RLCK-V	RLCK-V				Qrob_P0521820-2	SD1
					LOC_Os10g38960-1_L-LEC	L-LEC				Qrob_P0522700-2	RLCK-IXa
					LOC_Os10g39010-1_CrRLK1L-1	CrRLK1L-1				Qrob_P0523950-2	SD1
					LOC_Os10g39670-1_RLCK-XII	RLCK-XII				Qrob_P0530100-2	CR4L
					LOC_Os10g40060-1_RLCK-IXb	RLCK-IXb				Qrob_P0530630-2	UNC-GROUP-8
					LOC_Os10g40100-1_RLCK-IXb	RLCK-IXb				Qrob_P0531650-2	SD1
					LOC_Os10g41220-1_RLCK-IXb	RLCK-IXb				Qrob_P0531710-2	CRK
					LOC_Os10g41390-1_0	CRK/SD1				Qrob_P0531830-2	SD1
					LOC_Os10g42110-1_RLCK-XII	RLCK-XII				Qrob_P0532610-2	SD1
					LOC_Os11g01740-1_RLCK-V	RLCK-V				Qrob_P0535870-2	Extensin
					LOC_Os11g02830-1_RLCK-VIIa	RLCK-VIIa				Qrob_P0537670-2	SD1
					LOC_Os11g03820-1_SD-2b	SD-2b				Qrob_P0539060-2	UNC-GROUP-3
					LOC_Os11g03840-1_SD-2b	SD-2b				Qrob_P0539170-2	CrRLK1L-1
					LOC_Os11g03880-1_SD-2b	SD-2b				Qrob_P0539500-2	RLCK-VIIa
					LOC_Os11g08950-1_RLCK-VI	RLCK-VI				Qrob_P0541980-2	SD1
					LOC_Os11g10260-1_SD-2b	SD-2b				Qrob_P0542440-2	RLCK-VIIa
					LOC_Os11g10280-1_SD-2b	SD-2b				Qrob_P0542450-2	RLCK-VIIa
					LOC_Os11g10640-1_0	CRK/SD1				Qrob_P0542490-2	RLCK-VIIa
					LOC_Os11g10710-1_0	CRK/SD1				Qrob_P0542500-2	RLCK-VIIa
					LOC_Os11g11490-1_CR4L	CR4L				Qrob_P0542510-2	RLCK-VIIa
					LOC_Os11g11780-1_0	CRK/SD1				Qrob_P0542520-2	RLCK-VIIa
					LOC_Os11g11890-1_0	CRK/SD1				Qrob_P0542530-2	RLCK-VIIa
					LOC_Os11g17380-1_0	CRK/SD1				Qrob_P0542540-2	RLCK_XVI
					LOC_Os11g17440-1_0	CRK/SD1				Qrob_P0542930-2	CRK/SD1
					LOC_Os11g18670-1_WAK	RLCK-IXb				Qrob_P0543960-2	WAK
					LOC_Os11g18980-1_0	LRK10L-2				Qrob_P0544790-2	WAK
					LOC_Os11g25510-1_0	LRK10L-2				Qrob_P0552170-2	PERK
					LOC_Os11g26140-1_RLCK-IXb	RLCK-IXb				Qrob_P0555630-2	CrRLK1L-1
					LOC_Os11g28104-1_CRK	CRK				Qrob_P0555990-2	SD1
					LOC_Os11g34610-1_0	CRK				Qrob_P0556010-2	SD1
					LOC_Os11g34624-1_0	CRK				Qrob_P0559750-2	L-LEC
					LOC_Os11g35120-1_0	WAK				Qrob_P0559760-2	L-LEC
					LOC_Os11g35220-1_0	WAK				Qrob_P0559780-2	L-LEC
					LOC_Os11g35240-1_0	CR4L				Qrob_P0567490-2	RLCK-VIIa
					LOC_Os11g35260-1_0	WAK				Qrob_P0576010-2	WAK
					LOC_Os11g35290-1_0	WAK				Qrob_P0576380-2	L-LEC
					LOC_Os11g35330-1_LysM-II	LysM-II				Qrob_P0576390-2	L-LEC
					LOC_Os11g35860-1_WAK	WAK				Qrob_P0577470-2	RLCK-VIII
					LOC_Os11g38850-1_SD1	SD1				Qrob_P0582440-2	SD1
					LOC_Os11g39420-1_0	CRK/SD1				Qrob_P0583140-2	SD1
					LOC_Os11g39450-1_0	CRK/SD1				Qrob_P0583970-2	L-LEC
					LOC_Os11g39490-1_0	CRK/SD1				Qrob_P0583980-2	L-LEC
					LOC_Os11g39530-1_0	CRK/SD1				Qrob_P0584010-2	L-LEC
					LOC_Os11g40370-1_RLCK-IXb	RLCK-IXb				Qrob_P0584020-2	L-LEC
					LOC_Os11g40380-1_RLCK-IXb	RLCK-IXb				Qrob_P0584040-2	L-LEC
					LOC_Os11g40430-1_RLCK-IXb	RLCK-IXb				Qrob_P0584980-2	CrRLK1L-1
					LOC_Os11g42440-1_RLCK-VI	RLCK-VI				Qrob_P0587200-2	WAK
					LOC_Os11g44240-1_CR4L	UNC				Qrob_P0587340-2	SD1
					LOC_Os11g44250-1_CR4L	CR4L				Qrob_P0587350-2	SD1
					LOC_Os11g44260-1_CR4L	CR4L				Qrob_P0589780-2	PERK
					LOC_Os11g44430-1_CR4L	CR4L				Qrob_P0590240-2	WAK
					LOC_Os11g44440-1_CR4L	CR4L				Qrob_P0590360-2	CrRLK1L-1
					LOC_Os11g44500-1_CR4L	CR4L				Qrob_P0590370-2	CrRLK1L-1
					LOC_Os11g44550-1_CR4L	CR4L				Qrob_P0590380-2	CrRLK1L-1
					LOC_Os11g44560-1_CR4L	CR4L				Qrob_P0591120-2	SD1
					LOC_Os11g44660-1_0	CRK/SD1				Qrob_P0591140-2	SD1
					LOC_Os11g44690-1_0	CRK/SD1				Qrob_P0591170-2	SD1
					LOC_Os11g44750-1_0	CRK/SD1				Qrob_P0591180-2	SD1
					LOC_Os11g44860-1_0	CRK/SD1				Qrob_P0591200-2	SD1
					LOC_Os11g45540-1_SD1	SD1				Qrob_P0595320-2	L-LEC
					LOC_Os11g46810-1_WAKL-OS	WAK				Qrob_P0595340-2	L-LEC
					LOC_Os11g46860-1_WAKL-OS	WAK				Qrob_P0595350-2	L-LEC
					LOC_Os11g46870-1_WAKL-OS	WAK				Qrob_P0595550-2	SD-2b
					LOC_Os11g46880-1_WAKL-OS	WAK				Qrob_P0595610-2	UNC-GROUP-4
					LOC_Os11g46900-1_WAKL-OS	WAK				Qrob_P0595620-2	UNC-GROUP-4
					LOC_Os11g46950-1_WAKL-OS	WAK				Qrob_P0595650-2	SD-2b
					LOC_Os11g47110-1_WAKL-OS	WAK				Qrob_P0595660-2	SD-2b
					LOC_Os11g47140-1_WAKL-OS	WAK				Qrob_P0597610-2	SD1
					LOC_Os11g47150-1_WAKL-OS	RLCK-XII_XIII				Qrob_P0597640-2	SD1
					LOC_Os12g01740-1_RLCK-V	RLCK-V				Qrob_P0597650-2	SD1
					LOC_Os12g02810-1_RLCK-VIIa	RLCK-VIIa				Qrob_P0597680-2	SD1
					LOC_Os12g03640-1_SD-2b	SD-2b				Qrob_P0597700-2	SD1
					LOC_Os12g03650-1_SD-2b	SD-2b				Qrob_P0597710-2	SD1
					LOC_Os12g03670-1_SD-2b	SD-2b				Qrob_P0597720-2	SD1
					LOC_Os12g03680-1_SD-2b	SD-2b				Qrob_P0597730-2	SD1
					LOC_Os12g03690-1_SD-2b	SD-2b				Qrob_P0597780-2	SD1
					LOC_Os12g07800-1_SD-2b	SD-2b				Qrob_P0597790-2	SD1
					LOC_Os12g07990-1_RLCK-VI	RLCK-VI				Qrob_P0597800-2	SD1
					LOC_Os12g08050-1_RLCK-VI	RLCK-VI				Qrob_P0597820-2	SD1
					LOC_Os12g14480-1_0	CRK/SD1				Qrob_P0597940-2	UNC-GROUP-6
					LOC_Os12g14610-1_0	CRK/SD1				Qrob_P0597980-2	UNC-GROUP-6
					LOC_Os12g14699-1_0	CRK/SD1				Qrob_P0598430-2	RLCK-XII
					LOC_Os12g16520-1_WAK	WAK				Qrob_P0600350-2	RLCK-VI
					LOC_Os12g26940-1_L-LEC	L-LEC				Qrob_P0602850-2	Extensin
					LOC_Os12g29434-1_WAK	WAK				Qrob_P0604200-2	WAK
					LOC_Os12g30180-1_0	CRK/SD1				Qrob_P0604230-2	WAK
					LOC_Os12g31560-1_CR4L	CR4L				Qrob_P0604250-2	WAK
					LOC_Os12g31610-1_L-LEC	L-LEC				Qrob_P0606840-2	SD1
					LOC_Os12g34320-1_SD-2b	SD-2b				Qrob_P0606860-2	CRK
					LOC_Os12g38610-1_L-LEC	L-LEC				Qrob_P0608880-2	CrRLK1L-1
					LOC_Os12g40419-1_WAK_LRK10L-1	WAK				Qrob_P0609420-2	CrRLK1L-1
					LOC_Os12g41270-1_L-LEC	L-LEC				Qrob_P0609470-2	CrRLK1L-1
					LOC_Os12g41490-1_L-LEC	L-LEC				Qrob_P0613580-2	SD1
					LOC_Os12g41510-1_L-LEC	L-LEC				Qrob_P0613590-2	SD1
					LOC_Os12g41530-1_L-LEC	L-LEC				Qrob_P0613600-2	SD1
					LOC_Os12g41540-1_L-LEC	L-LEC				Qrob_P0613840-2	RLCK-XII_XIII
					LOC_Os12g42040-1_WAK	WAK				Qrob_P0617950-2	SD1
					LOC_Os12g42060-1_WAK	WAK				Qrob_P0620840-2	PERK
					LOC_Os12g42070-1_WAK	WAK				Qrob_P0622140-2	SD1
					LOC_Os12g44320-1_SD-2b	SD-2b				Qrob_P0622150-2	SD1
										Qrob_P0622170-2	SD1
										Qrob_P0622180-2	SD1
										Qrob_P0622480-2	SD1
										Qrob_P0622490-2	SD1
										Qrob_P0622590-2	SD1
										Qrob_P0631320-2	CrRLK1L-1
										Qrob_P0632410-2	RLCK-XII_XIII
										Qrob_P0635200-2	SD-2b
										Qrob_P0640180-2	CRK
										Qrob_P0640210-2	CRK
										Qrob_P0640220-2	CRK
										Qrob_P0640230-2	CRK
										Qrob_P0640240-2	CRK
										Qrob_P0640260-2	CRK
										Qrob_P0640280-2	CRK
										Qrob_P0641450-2	UNC-GROUP-6
										Qrob_P0641480-2	UNC-GROUP-6
										Qrob_P0641620-2	SD1
										Qrob_P0641650-2	SD1
										Qrob_P0641670-2	SD1
										Qrob_P0641690-2	SD1
										Qrob_P0646380-2	WAK
										Qrob_P0646400-2	WAK
										Qrob_P0646420-2	WAK
										Qrob_P0649670-2	L-LEC
										Qrob_P0662780-2	RLCK-XII
										Qrob_P0667660-2	L-LEC
										Qrob_P0667670-2	L-LEC
										Qrob_P0667680-2	L-LEC
										Qrob_P0667690-2	L-LEC
										Qrob_P0667700-2	L-LEC
										Qrob_P0670380-2	LRK10L-2
										Qrob_P0670830-2	RLCK-VIIa
										Qrob_P0672440-2	CrRLK1L-1
										Qrob_P0674120-2	RLCK-VIIa
										Qrob_P0676060-2	RLCK-XII_XIII
										Qrob_P0676100-2	RLCK-XII_XIII
										Qrob_P0676110-2	RLCK-XII_XIII
										Qrob_P0676460-2	UNC-GROUP-6
										Qrob_P0679160-2	UNC-GROUP-4
										Qrob_P0680560-2	LRK10L-2
										Qrob_P0680990-2	LysM-II
										Qrob_P0681010-2	LysM-II
										Qrob_P0692320-2	SD1
										Qrob_P0693600-2	CrRLK1L-1
										Qrob_P0694530-2	SD1
										Qrob_P0694950-2	CrRLK1L-1
										Qrob_P0695750-2	WAK
										Qrob_P0695810-2	LRK10L-2
										Qrob_P0697620-2	LRK10L-2
										Qrob_P0702890-2	SD1
										Qrob_P0704290-2	LysM-II
										Qrob_P0704300-2	LysM-II
										Qrob_P0705460-2	CRK/SD1
										Qrob_P0706250-2	SD1
										Qrob_P0706290-2	SD1
										Qrob_P0706310-2	SD1
										Qrob_P0706330-2	SD1
										Qrob_P0706870-2	RLCK-VIIa
										Qrob_P0707110-2	CrRLK1L-1
										Qrob_P0707910-2	RLCK-VIIa
										Qrob_P0717400-2	RLCK-IXb
										Qrob_P0720090-2	LRK10L-2
										Qrob_P0720120-2	LRK10L-2
										Qrob_P0720450-2	RLCK-VIIa
										Qrob_P0721310-2	SD1
										Qrob_P0721330-2	SD1
										Qrob_P0721380-2	SD1
										Qrob_P0722050-2	CRK
										Qrob_P0724210-2	CR4L
										Qrob_P0728120-2	L-LEC
										Qrob_P0728140-2	L-LEC
										Qrob_P0729690-2	L-LEC
										Qrob_P0729700-2	L-LEC
										Qrob_P0729710-2	L-LEC
										Qrob_P0729720-2	L-LEC
										Qrob_P0729730-2	L-LEC
										Qrob_P0729740-2	L-LEC
										Qrob_P0731230-2	L-LEC
										Qrob_P0731260-2	L-LEC
										Qrob_P0731390-2	SD-2b
										Qrob_P0731400-2	SD-2b
										Qrob_P0733660-2	SD1
										Qrob_P0733700-2	SD1
										Qrob_P0735030-2	SD1
										Qrob_P0740120-2	SD1
										Qrob_P0740760-2	RLCK-VIIa
										Qrob_P0740910-2	RLCK-XII_XIII
										Qrob_P0751040-2	SD1
										Qrob_P0751050-2	SD1
										Qrob_P0751070-2	SD1
										Qrob_P0753250-2	WAK
										Qrob_P0753640-2	RLCK-VI
										Qrob_P0754550-2	SD-2b
										Qrob_P0756940-2	L-LEC
										Qrob_P0759420-2	SD1
										Qrob_P0759430-2	SD1
										Qrob_P0765400-2	SD1
										Qrob_P0765450-2	SD1
										Qrob_P0770100-2	WAK

## Sheet: 3.compar_species_Fischer
Number of genes
	SGI	SGII	SGIII	SGIV	SGV	SGVI	SGVIIa	SGVIIb	SGVIII-1	SGVIII-2	SGIX	SGXa	SGXb	SGXI	SGXIIa	SGXIIb	SGXIIIa	SGXIIIb	SGXIV	SGXV
PHODC	1	8	29	2	5	4	6	0	4	2	7	2	9	40	19	11	1	0	4	4
MUSAC	15	15	66	3	10	14	5	3	12	3	12	3	18	54	16	17	4	1	3	6
BRADI	18	11	37	3	11	7	4	3	8	4	3	3	18	37	44	3	2	2	3	4
ORYSI	30	11	36	3	12	7	6	3	8	21	3	3	26	37	79	9	2	3	3	4
ORYSJ	27	11	38	3	12	7	6	3	8	20	3	3	24	39	93	6	2	2	3	2
SETIT	15	12	37	3	16	7	5	3	10	18	3	4	21	44	76	8	4	3	5	7
MAIZE	7	13	50	5	11	10	7	3	9	3	5	4	16	42	36	5	4	3	4	4
SORBI	11	12	36	3	12	5	5	3	6	3	3	3	16	41	51	3	2	3	3	4
SOLTU	4	12	45	4	8	10	5	2	6	3	8	8	10	43	66	11	1	2	3	3
SOLLC	5	12	45	3	9	11	5	2	8	10	7	5	10	42	43	6	2	2	2	3
VITVI	14	10	31	3	6	8	4	2	2	20	4	4	8	28	16	25	2	2	2	2
THECC	12	10	39	3	6	7	4	2	7	17	5	4	8	31	52	19	2	2	2	6
GOSRA	7	16	68	7	10	18	6	5	7	26	10	6	12	53	68	35	3	3	5	7
CARPA	9	5	33	3	4	7	4	2	3	2	5	2	7	23	7	5	0	2	1	3
BRARA	29	9	36	3	9	9	3	1	3	14	7	4	11	25	13	1	2	2	2	2
ARALY	4	14	46	6	9	11	5	2	8	10	5	5	9	30	17	4	3	3	2	2
ARATH	44	14	47	4	9	11	5	3	8	11	4	4	9	29	8	2	3	3	2	2
EUTPR	24	14	48	4	9	12	5	3	4	8	4	4	9	28	8	1	3	3	2	1
THEHA	44	13	50	4	10	15	4	3	8	13	5	4	9	29	13	1	8	3	2	2
CUCSA	19	11	37	4	8	11	5	1	3	6	4	1	7	31	16	5	4	2	3	2
CUCME	7	9	36	4	4	10	5	2	2	0	4	2	7	30	13	3	3	2	3	3
PRUPE	20	9	40	4	6	10	4	2	9	20	6	3	7	35	48	29	2	1	2	3
MALDO	17	13	82	7	8	17	7	3	7	18	11	8	19	66	99	41	3	3	5	7
LOTJA	2	6	28	2	3	3	2	2	3	2	5	1	6	25	9	7	3	2	1	2
MEDTR	10	8	33	3	4	9	3	3	6	6	5	3	1	24	34	26	1	1	1	2
GLYMA	30	22	99	10	18	30	10	8	17	20	16	9	19	73	27	44	5	8	4	8
CAJCA	11	8	39	6	7	15	5	4	7	11	9	5	11	37	19	16	3	4	1	4
POPTR	17	17	64	8	9	13	8	4	16	36	12	17	16	49	49	49	3	3	4	6
RICCO	14	6	38	5	6	7	4	2	4	9	4	3	7	31	27	5	2	2	2	4
JATCU	5	6	37	4	3	7	4	2	6	7	7	8	6	36	40	18	2	2	2	6
MANES	10	12	50	5	9	12	6	3	7	12	7	8	11	45	20	8	3	3	3	4
oak	15	7	21	1	1	4	3	1	9	14	5	7	7	25	102	50	0	1	1	1
TOTAL	482	349	1400	131	263	324	157	84	216	355	193	143	367	1177	1126	423	84	77	84	119
Nb "ancestral" in angiosperms	6	12	39	2	7	9	4	3	7	8	3	2	9	33	15	5	1	2	2	9
	SGI	SGII	SGIII	SGIV	SGV	SGVI	SGVIIa	SGVIIb	SGVIII-1	SGVIII-2	SGIX	SGXa	SGXb	SGXI	SGXIIa	SGXIIb	SGXIIIa	SGXIIIb	SGXIV	SGXV
global expansion rates
	SGI	SGII	SGIII	SGIV	SGV	SGVI	SGVIIa	SGVIIb	SGVIII-1	SGVIII-2	SGIX	SGXa	SGXb	SGXI	SGXIIa	SGXIIb	SGXIIIa	SGXIIIb	SGXIV	SGXV
PHODC	0.166667	0.666667	0.74359	1	0.714286	0.444444	1.5	0	0.571429	0.25	2.33333	1	1	1.21212	1.26667	2.2	1	0	2	0.444444
MUSAC	2.5	1.25	1.69231	1.5	1.42857	1.55556	1.25	1	1.71429	0.375	4	1.5	2	1.63636	1.06667	3.4	4	0.5	1.5	0.666667
BRADI	3	0.916667	0.948718	1.5	1.57143	0.777778	1	1	1.14286	0.5	1	1.5	2	1.12121	2.93333	0.6	2	1	1.5	0.444444
ORYSI	5	0.916667	0.923077	1.5	1.71429	0.777778	1.5	1	1.14286	2.625	1	1.5	2.88889	1.12121	5.26667	1.8	2	1.5	1.5	0.444444
ORYSJ	4.5	0.916667	0.974359	1.5	1.71429	0.777778	1.5	1	1.14286	2.5	1	1.5	2.66667	1.18182	6.2	1.2	2	1	1.5	0.222222
SETIT	2.5	1	0.948718	1.5	2.28571	0.777778	1.25	1	1.42857	2.25	1	2	2.33333	1.33333	5.06667	1.6	4	1.5	2.5	0.777778
MAIZE	1.16667	1.08333	1.28205	2.5	1.57143	1.11111	1.75	1	1.28571	0.375	1.66667	2	1.77778	1.27273	2.4	1	4	1.5	2	0.444444
SORBI	1.83333	1	0.923077	1.5	1.71429	0.555556	1.25	1	0.857143	0.375	1	1.5	1.77778	1.24242	3.4	0.6	2	1.5	1.5	0.444444
SOLTU	0.666667	1	1.15385	2	1.14286	1.11111	1.25	0.666667	0.857143	0.375	2.66667	4	1.11111	1.30303	4.4	2.2	1	1	1.5	0.333333
SOLLC	0.833333	1	1.15385	1.5	1.28571	1.22222	1.25	0.666667	1.14286	1.25	2.33333	2.5	1.11111	1.27273	2.86667	1.2	2	1	1	0.333333
VITVI	2.33333	0.833333	0.794872	1.5	0.857143	0.888889	1	0.666667	0.285714	2.5	1.33333	2	0.888889	0.848485	1.06667	5	2	1	1	0.222222
THECC	2	0.833333	1	1.5	0.857143	0.777778	1	0.666667	1	2.125	1.66667	2	0.888889	0.939394	3.46667	3.8	2	1	1	0.666667
GOSRA	1.16667	1.33333	1.74359	3.5	1.42857	2	1.5	1.66667	1	3.25	3.33333	3	1.33333	1.60606	4.53333	7	3	1.5	2.5	0.777778
CARPA	1.5	0.416667	0.846154	1.5	0.571429	0.777778	1	0.666667	0.428571	0.25	1.66667	1	0.777778	0.69697	0.466667	1	0	1	0.5	0.333333
BRARA	4.83333	0.75	0.923077	1.5	1.28571	1	0.75	0.333333	0.428571	1.75	2.33333	2	1.22222	0.757576	0.866667	0.2	2	1	1	0.222222
ARALY	0.666667	1.16667	1.17949	3	1.28571	1.22222	1.25	0.666667	1.14286	1.25	1.66667	2.5	1	0.909091	1.13333	0.8	3	1.5	1	0.222222
ARATH	7.33333	1.16667	1.20513	2	1.28571	1.22222	1.25	1	1.14286	1.375	1.33333	2	1	0.878788	0.533333	0.4	3	1.5	1	0.222222
EUTPR	4	1.16667	1.23077	2	1.28571	1.33333	1.25	1	0.571429	1	1.33333	2	1	0.848485	0.533333	0.2	3	1.5	1	0.111111
THEHA	7.33333	1.08333	1.28205	2	1.42857	1.66667	1	1	1.14286	1.625	1.66667	2	1	0.878788	0.866667	0.2	8	1.5	1	0.222222
CUCSA	3.16667	0.916667	0.948718	2	1.14286	1.22222	1.25	0.333333	0.428571	0.75	1.33333	0.5	0.777778	0.939394	1.06667	1	4	1	1.5	0.222222
CUCME	1.16667	0.75	0.923077	2	0.571429	1.11111	1.25	0.666667	0.285714	0	1.33333	1	0.777778	0.909091	0.866667	0.6	3	1	1.5	0.333333
PRUPE	3.33333	0.75	1.02564	2	0.857143	1.11111	1	0.666667	1.28571	2.5	2	1.5	0.777778	1.06061	3.2	5.8	2	0.5	1	0.333333
MALDO	2.83333	1.08333	2.10256	3.5	1.14286	1.88889	1.75	1	1	2.25	3.66667	4	2.11111	2	6.6	8.2	3	1.5	2.5	0.777778
LOTJA	0.333333	0.5	0.717949	1	0.428571	0.333333	0.5	0.666667	0.428571	0.25	1.66667	0.5	0.666667	0.757576	0.6	1.4	3	1	0.5	0.222222
MEDTR	1.66667	0.666667	0.846154	1.5	0.571429	1	0.75	1	0.857143	0.75	1.66667	1.5	0.111111	0.727273	2.26667	5.2	1	0.5	0.5	0.222222
GLYMA	5	1.83333	2.53846	5	2.57143	3.33333	2.5	2.66667	2.42857	2.5	5.33333	4.5	2.11111	2.21212	1.8	8.8	5	4	2	0.888889
CAJCA	1.83333	0.666667	1	3	1	1.66667	1.25	1.33333	1	1.375	3	2.5	1.22222	1.12121	1.26667	3.2	3	2	0.5	0.444444
POPTR	2.83333	1.41667	1.64103	4	1.28571	1.44444	2	1.33333	2.28571	4.5	4	8.5	1.77778	1.48485	3.26667	9.8	3	1.5	2	0.666667
RICCO	2.33333	0.5	0.974359	2.5	0.857143	0.777778	1	0.666667	0.571429	1.125	1.33333	1.5	0.777778	0.939394	1.8	1	2	1	1	0.444444
JATCU	0.833333	0.5	0.948718	2	0.428571	0.777778	1	0.666667	0.857143	0.875	2.33333	4	0.666667	1.09091	2.66667	3.6	2	1	1	0.666667
MANES	1.66667	1	1.28205	2.5	1.28571	1.33333	1.5	1	1	1.5	2.33333	4	1.22222	1.36364	1.33333	1.6	3	1.5	1.5	0.444444
Oak	2.5	0.583333	0.538462	0.5	0.142857	0.444444	0.75	0.333333	1.28571	1.75	1.66667	3.5	0.777778	0.757576	6.8	10	0	0.5	0.5	0.111111

## Sheet: 4.data_Qrob_tandem_expansion
oak accession	RLK subfamily	Ref At/Os for LRR-RLK subfamily	nb of LRRs	OrthoMCL orthogroup ID	in TDG or not	outlier class (tree vs. herbaceous)	expansion class (tree vs. herbaceous)
Qrob_P0001030.2	UNC-GROUP-7			class1911	not_TDG	no_class	no_class
Qrob_P0001110.2	UNC			no_class	not_TDG	no_class	no_class
Qrob_P0001370.2	LRR-XIIa		No_LRR	no_class	not_TDG	no_class	no_class
Qrob_P0001380.2	LRR-XIIa		27	class1006	TDG	class1006	class1006
Qrob_P0001700.2	SD-2b			class1037	TDG	class1037	class1037
Qrob_P0002190.2	SD-2b			no_class	not_TDG	no_class	no_class
Qrob_P0002900.2	SD1			class1002	not_TDG	class1002	class1002
Qrob_P0003680.2	LRR-XV		18	no_class	not_TDG	no_class	no_class
Qrob_P0004460.2	LysM-II			no_class	not_TDG	no_class	no_class
Qrob_P0004680.2	LRR-XI		26	no_class	not_TDG	class1003	class1003
Qrob_P0004920.2	PERK			no_class	not_TDG	no_class	no_class
Qrob_P0008070.2	WAK			class1061	TDG	no_class	no_class
Qrob_P0008090.2	WAK			class1061	TDG	no_class	no_class
Qrob_P0008130.2	WAK			class1061	TDG	no_class	no_class
Qrob_P0008150.2	LRK10L-2			class1061	TDG	no_class	no_class
Qrob_P0008650.2	PERK			no_class	not_TDG	no_class	no_class
Qrob_P0009990.2	UNC-GROUP-6			no_class	not_TDG	no_class	no_class
Qrob_P0010650.2	CrRLK1L-1			class1014	not_TDG	no_class	class1014
Qrob_P0016210.2	RLCK-XII_XIII		3	no_class	not_TDG	no_class	no_class
Qrob_P0016230.2	LRR-XIIa		4	class1006	TDG	class1006	class1006
Qrob_P0016240.2	LRR-XIIa		20	class1006	TDG	class1006	class1006
Qrob_P0016270.2	LRR-XIIa		No_LRR	class1006	TDG	class1006	class1006
Qrob_P0016350.2	LRR-XIIa		9	class1006	TDG	class1006	class1006
Qrob_P0016370.2	LRR-XIIa		7	class1006	TDG	class1006	class1006
Qrob_P0016450.2	LRR-XIIa		22	class1006	not_TDG	class1006	class1006
Qrob_P0019830.2	CrRLK1L-1			class1014	TDG	no_class	class1014
Qrob_P0021750.2	LRR-XIIb		25	no_class	TDG	class1003	class1003
Qrob_P0021870.2	LRR-XIIb		23	no_class	TDG	class1003	class1003
Qrob_P0021880.2	LRR-XI		25	no_class	not_TDG	class1003	class1003
Qrob_P0021940.2	LRR-XIIa		No_LRR	no_class	TDG	no_class	no_class
Qrob_P0021980.2	LRR-XIIa		20	class1006	TDG	class1006	class1006
Qrob_P0022240.2	LRR-XIIa		21	class1006	TDG	class1006	class1006
Qrob_P0022270.2	LRR-XIIa		21	class1006	TDG	class1006	class1006
Qrob_P0022280.2	LRR-XIIa		19	class1006	TDG	class1006	class1006
Qrob_P0023660.2	LRR-XIIa		15	class1006	not_TDG	class1006	class1006
Qrob_P0025290.2	LRR-Xa		No_LRR	class14840	TDG	no_class	no_class
Qrob_P0025320.2	LRR-Xa		No_LRR	class14840	TDG	no_class	no_class
Qrob_P0025400.2	LRR-Xa		No_LRR	class14840	TDG	no_class	no_class
Qrob_P0025430.2	LRR-Xa		No_LRR	class14840	TDG	no_class	no_class
Qrob_P0025460.2	LRR-Xa		No_LRR	class14840	TDG	no_class	no_class
Qrob_P0025480.2	LRR-Xa		No_LRR	class14840	TDG	no_class	no_class
Qrob_P0026440.2	LRR-III		No_LRR	no_class	not_TDG	no_class	no_class
Qrob_P0027520.2	LRR-XIIb		23	no_class	TDG	class1003	class1003
Qrob_P0027530.2	LRR-XIIb		No_LRR	no_class	not_TDG	no_class	no_class
Qrob_P0027540.2	LRR-XIIb		No_LRR	no_class	not_TDG	no_class	no_class
Qrob_P0027560.2	LRR-XIIb		23	no_class	TDG	class1003	class1003
Qrob_P0027800.2	LRR-VIIa		21	no_class	not_TDG	no_class	no_class
Qrob_P0029040.2	LRR-Xb		19	no_class	not_TDG	no_class	class1070
Qrob_P0029170.2	LRR-XIIa		22	class1006	not_TDG	class1006	class1006
Qrob_P0031690.2	WAK			class1017	TDG	class1017	class1017
Qrob_P0031700.2	LRR-III		No_LRR	no_class	TDG	no_class	no_class
Qrob_P0031730.2	WAK			class1017	TDG	class1017	class1017
Qrob_P0032330.2	RLCK-XII			no_class	not_TDG	no_class	no_class
Qrob_P0034060.2	RLCK-IXb			no_class	TDG	no_class	no_class
Qrob_P0034090.2	RLCK-IXb			no_class	TDG	no_class	no_class
Qrob_P0034100.2	RLCK-IXb			no_class	TDG	no_class	no_class
Qrob_P0034110.2	RLCK-IXb			no_class	TDG	no_class	no_class
Qrob_P0034120.2	RLCK-IXb			no_class	TDG	no_class	no_class
Qrob_P0035590.2	LysM-II			no_class	not_TDG	no_class	no_class
Qrob_P0037240.2	LRR-XIIa		21	class1006	not_TDG	class1006	class1006
Qrob_P0038910.2	SD1			class1002	not_TDG	class1002	class1002
Qrob_P0039400.2	SD1			no_class	TDG	no_class	no_class
Qrob_P0040080.2	WAK			no_class	not_TDG	no_class	no_class
Qrob_P0042950.2	RLCK-VI			no_class	not_TDG	no_class	no_class
Qrob_P0043080.2	SD-2b			class13649	TDG	no_class	no_class
Qrob_P0043430.2	SD-2b			class13649	TDG	no_class	no_class
Qrob_P0043480.2	SD-2b			no_class	not_TDG	no_class	no_class
Qrob_P0043500.2	LysM-II			no_class	not_TDG	no_class	no_class
Qrob_P0046660.2	CRK			class1011	TDG	no_class	class1011
Qrob_P0046900.2	CRK			no_class	not_TDG	no_class	no_class
Qrob_P0048610.2	L-LEC			class1029	not_TDG	no_class	no_class
Qrob_P0048830.2	LRR-III		No_LRR	no_class	not_TDG	no_class	no_class
Qrob_P0049440.2	LRR-VIII-2		8	class1016	TDG	class1016	class1016
Qrob_P0049470.2	LRR-VIII-2		No_LRR	class1016	TDG	class1016	class1016
Qrob_P0054600.2	LRR-XIIb		25	no_class	TDG	class1003	class1003
Qrob_P0054640.2	LRR-XIIb		33	no_class	TDG	class1003	class1003
Qrob_P0054660.2	LRR-XIIb		30	no_class	TDG	class1003	class1003
Qrob_P0054700.2	LRR-XIIb		31	no_class	TDG	class1003	class1003
Qrob_P0054750.2	LRR-XIIb		34	no_class	TDG	class1003	class1003
Qrob_P0056660.2	LRR-XIIa		No_LRR	class1006	TDG	class1006	class1006
Qrob_P0056710.2	LRR-XIIa		17	class1006	TDG	class1006	class1006
Qrob_P0057720.2	L-LEC			no_class	TDG	no_class	no_class
Qrob_P0057770.2	L-LEC			class1044	TDG	no_class	class1044
Qrob_P0057780.2	L-LEC			no_class	TDG	no_class	no_class
Qrob_P0057810.2	L-LEC			class1044	TDG	no_class	class1044
Qrob_P0058470.2	L-LEC			class1044	TDG	no_class	class1044
Qrob_P0058870.2	L-LEC			no_class	TDG	no_class	no_class
Qrob_P0058890.2	L-LEC			class1044	TDG	no_class	class1044
Qrob_P0058900.2	L-LEC			class1044	TDG	no_class	class1044
Qrob_P0058910.2	LRR		No_LRR	no_class	TDG	no_class	no_class
Qrob_P0058970.2	L-LEC			class1044	TDG	no_class	class1044
Qrob_P0059970.2	LRR-III		6	no_class	not_TDG	no_class	no_class
Qrob_P0059980.2	LRR-III		No_LRR	no_class	not_TDG	no_class	no_class
Qrob_P0060730.2	CRK			class1011	TDG	no_class	class1011
Qrob_P0060750.2	CRK			no_class	TDG	no_class	no_class
Qrob_P0060780.2	CRK			class1011	TDG	no_class	class1011
Qrob_P0060800.2	CRK			class1011	TDG	no_class	class1011
Qrob_P0060820.2	CRK			no_class	TDG	no_class	no_class
Qrob_P0060840.2	CRK			class1011	TDG	no_class	class1011
Qrob_P0060900.2	CRK			class1011	TDG	no_class	class1011
Qrob_P0060920.2	CRK			class1011	TDG	no_class	class1011
Qrob_P0060940.2	CRK			no_class	TDG	no_class	no_class
Qrob_P0060960.2	CRK			class1011	TDG	no_class	class1011
Qrob_P0061000.2	CRK			class1011	TDG	no_class	class1011
Qrob_P0061020.2	CRK			no_class	TDG	no_class	no_class
Qrob_P0061030.2	CRK			class1011	TDG	no_class	class1011
Qrob_P0061350.2	LRK10L-2			no_class	TDG	no_class	no_class
Qrob_P0061620.2	UNC			no_class	TDG	no_class	no_class
Qrob_P0061630.2	UNC-GROUP-7			class1911	TDG	no_class	no_class
Qrob_P0061650.2	UNC-GROUP-7			class1911	TDG	no_class	no_class
Qrob_P0061670.2	UNC-GROUP-7			class1911	TDG	no_class	no_class
Qrob_P0061680.2	UNC-GROUP-7			class1911	TDG	no_class	no_class
Qrob_P0061710.2	UNC-GROUP-7			class1911	TDG	no_class	no_class
Qrob_P0061720.2	UNC-GROUP-7			class1911	TDG	no_class	no_class
Qrob_P0061740.2	UNC-GROUP-7			class1911	TDG	no_class	no_class
Qrob_P0061760.2	UNC-GROUP-7			class1911	TDG	no_class	no_class
Qrob_P0061770.2	UNC-GROUP-7			class1911	TDG	no_class	no_class
Qrob_P0062190.2	SD1			class1002	TDG	class1002	class1002
Qrob_P0062260.2	SD1			class1002	TDG	class1002	class1002
Qrob_P0062310.2	SD1			class1002	TDG	class1002	class1002
Qrob_P0062380.2	SD1			class1002	TDG	class1002	class1002
Qrob_P0069080.2	LRR-XIIa		27	class1006	not_TDG	class1006	class1006
Qrob_P0069150.2	L-LEC			class1029	not_TDG	no_class	no_class
Qrob_P0070960.2	LRR-VIIb		15	no_class	not_TDG	no_class	no_class
Qrob_P0071010.2	RLCK-IXb			no_class	TDG	no_class	no_class
Qrob_P0072490.2	SD1			class1002	TDG	class1002	class1002
Qrob_P0072590.2	SD1			class1002	TDG	class1002	class1002
Qrob_P0072600.2	SD1			class1002	TDG	class1002	class1002
Qrob_P0072610.2	SD1			class1002	TDG	class1002	class1002
Qrob_P0072640.2	SD1			class1002	TDG	class1002	class1002
Qrob_P0072690.2	SD1			class1002	TDG	class1002	class1002
Qrob_P0072710.2	SD1			class1002	TDG	class1002	class1002
Qrob_P0072730.2	SD1			class1002	TDG	class1002	class1002
Qrob_P0074230.2	SD1			class1002	TDG	class1002	class1002
Qrob_P0074250.2	SD1			class1002	TDG	class1002	class1002
Qrob_P0074260.2	SD1			class1002	TDG	class1002	class1002
Qrob_P0075420.2	L-LEC			class1044	not_TDG	no_class	class1044
Qrob_P0076040.2	LRR-Xb		No_LRR	no_class	not_TDG	no_class	no_class
Qrob_P0076540.2	LRR-Xb		No_LRR	no_class	not_TDG	no_class	no_class
Qrob_P0079230.2	RLCK-V			no_class	not_TDG	no_class	no_class
Qrob_P0079680.2	LRR-XIIa		3	no_class	TDG	no_class	no_class
Qrob_P0079700.2	LRR-XIIa		20	class1006	TDG	class1006	class1006
Qrob_P0079720.2	LRR-XIIa		No_LRR	class1006	TDG	class1006	class1006
Qrob_P0082050.2	LRR-VI		No_LRR	no_class	not_TDG	no_class	no_class
Qrob_P0082180.2	LRR-III		No_LRR	class1037	TDG	class1037	class1037
Qrob_P0082490.2	LRR-IX		11	no_class	not_TDG	no_class	no_class
Qrob_P0085800.2	Extensin			no_class	not_TDG	no_class	no_class
Qrob_P0086050.2	LRR-XIIa		21	class1006	TDG	class1006	class1006
Qrob_P0086070.2	LRR-XIIa		No_LRR	no_class	TDG	no_class	no_class
Qrob_P0086120.2	LRR-XIIa		21	class1006	TDG	class1006	class1006
Qrob_P0086940.2	LRR-XIIa		16	class1006	TDG	class1006	class1006
Qrob_P0086950.2	LRR-XIIa		21	class1006	TDG	class1006	class1006
Qrob_P0087750.2	WAK			class1017	not_TDG	class1017	class1017
Qrob_P0088410.2	LRR-III		No_LRR	no_class	not_TDG	no_class	no_class
Qrob_P0089720.2	WAK			no_class	TDG	no_class	no_class
Qrob_P0089730.2	WAK			no_class	TDG	no_class	no_class
Qrob_P0090190.2	LRR-XIIb		23	no_class	not_TDG	class1003	class1003
Qrob_P0092620.2	RLCK-VIIa			no_class	TDG	no_class	no_class
Qrob_P0092670.2	RLCK-VIIa			no_class	TDG	no_class	no_class
Qrob_P0093380.2	LRR-VI		9	no_class	TDG	no_class	no_class
Qrob_P0093400.2	LRR-VI		9	no_class	TDG	no_class	no_class
Qrob_P0094390.2	SD1			no_class	not_TDG	no_class	no_class
Qrob_P0094440.2	WAK			class1017	TDG	class1017	class1017
Qrob_P0094490.2	WAK			class1017	TDG	class1017	class1017
Qrob_P0094690.2	LRR-I		4	no_class	not_TDG	no_class	no_class
Qrob_P0095170.2	RLCK-IXb			no_class	TDG	no_class	no_class
Qrob_P0095180.2	CrRLK1L-1			class1014	TDG	no_class	class1014
Qrob_P0095320.2	SD-2b			no_class	TDG	no_class	no_class
Qrob_P0095340.2	SD1			class1002	TDG	class1002	class1002
Qrob_P0095370.2	SD1			class1002	TDG	class1002	class1002
Qrob_P0096870.2	L-LEC			no_class	not_TDG	no_class	no_class
Qrob_P0100490.2	RLCK-VIIa			no_class	not_TDG	no_class	no_class
Qrob_P0101300.2	SD1			no_class	TDG	no_class	no_class
Qrob_P0101310.2	SD1			class1002	TDG	class1002	class1002
Qrob_P0101360.2	SD1			no_class	TDG	no_class	no_class
Qrob_P0101370.2	SD1			class1002	TDG	class1002	class1002
Qrob_P0101410.2	SD1			no_class	TDG	no_class	no_class
Qrob_P0101440.2	SD1			class1002	TDG	class1002	class1002
Qrob_P0101480.2	SD1			no_class	TDG	no_class	no_class
Qrob_P0101510.2	SD1			no_class	TDG	no_class	no_class
Qrob_P0102690.2	LRR-III		6	no_class	not_TDG	no_class	no_class
Qrob_P0102700.2	LRR-III		No_LRR	no_class	not_TDG	no_class	no_class
Qrob_P0104150.2	RLCK-VIIa			no_class	not_TDG	no_class	no_class
Qrob_P0105310.2	LRK10L-2			no_class	not_TDG	no_class	no_class
Qrob_P0105350.2	WAK			class1061	TDG	no_class	no_class
Qrob_P0105360.2	WAK			class1061	TDG	no_class	no_class
Qrob_P0105480.2	UNC-GROUP-8			no_class	not_TDG	no_class	no_class
Qrob_P0107890.2	LRR-VI		4	no_class	not_TDG	no_class	no_class
Qrob_P0109290.2	LRR-I		No_LRR	class1052	TDG	no_class	no_class
Qrob_P0109300.2	LRR-I		2	class1052	TDG	no_class	no_class
Qrob_P0110270.2	LRR-VIII-1		No_LRR	no_class	not_TDG	no_class	no_class
Qrob_P0111300.2	LRK10L-2			class1061	not_TDG	no_class	no_class
Qrob_P0111380.2	LRR-III		7	no_class	not_TDG	no_class	no_class
Qrob_P0111440.2	LRK10L-2			no_class	not_TDG	no_class	no_class
Qrob_P0112000.2	LRR-XIIb		No_LRR	no_class	TDG	no_class	no_class
Qrob_P0112010.2	LRR-XIIb		5	no_class	TDG	class1003	class1003
Qrob_P0112070.2	RLCK-VIIa			no_class	not_TDG	no_class	no_class
Qrob_P0114590.2	LRR-XIIa		17	class1006	not_TDG	class1006	class1006
Qrob_P0114880.2	LRR-XIIa		No_LRR	class1006	TDG	class1006	class1006
Qrob_P0114890.2	LRR-XIIa		6	class1006	TDG	class1006	class1006
Qrob_P0114910.2	LRR-XIIa		8	class1006	TDG	class1006	class1006
Qrob_P0114920.2	LRR-XIIa		21	class1006	TDG	class1006	class1006
Qrob_P0114930.2	LRR-XIIa		20	class1006	TDG	class1006	class1006
Qrob_P0114940.2	LRR-XIIa		7	class1006	TDG	class1006	class1006
Qrob_P0114960.2	LRR-XIIa		22	class1006	TDG	class1006	class1006
Qrob_P0114980.2	LRR-XIIa		No_LRR	class1006	TDG	class1006	class1006
Qrob_P0115390.2	LRR-III		5	no_class	not_TDG	no_class	no_class
Qrob_P0115400.2	LRR-VIII-1		9	no_class	TDG	no_class	no_class
Qrob_P0115410.2	LRR-VIII-1		12	no_class	TDG	no_class	no_class
Qrob_P0115450.2	LRR-VIII-1		No_LRR	no_class	TDG	no_class	no_class
Qrob_P0115480.2	RLCK-IXb			no_class	not_TDG	no_class	no_class
Qrob_P0115700.2	LRR-VIII-2		No_LRR	class1016	not_TDG	class1016	class1016
Qrob_P0115780.2	LRR-VIII-2		8	class1016	TDG	class1016	class1016
Qrob_P0115810.2	LRR-VIII-2		No_LRR	no_class	TDG	no_class	no_class
Qrob_P0116040.2	LRR-VIII-2		No_LRR	class1016	TDG	class1016	class1016
Qrob_P0116050.2	LRR-VIII-2		No_LRR	class1016	TDG	class1016	class1016
Qrob_P0116930.2	LRR-XIIb		25	no_class	not_TDG	class1003	class1003
Qrob_P0118630.2	CRK			class1011	TDG	no_class	class1011
Qrob_P0118640.2	CRK			class1011	TDG	no_class	class1011
Qrob_P0118650.2	CRK			no_class	TDG	no_class	no_class
Qrob_P0118660.2	CRK			class1011	TDG	no_class	class1011
Qrob_P0118780.2	CRK			class1011	TDG	no_class	class1011
Qrob_P0118860.2	CRK			class1011	TDG	no_class	class1011
Qrob_P0118880.2	CRK			no_class	TDG	no_class	no_class
Qrob_P0118910.2	SD1			no_class	TDG	no_class	no_class
Qrob_P0118930.2	SD1			class1011	TDG	no_class	class1011
Qrob_P0118950.2	SD1			class1011	TDG	no_class	class1011
Qrob_P0118970.2	SD1			class1011	TDG	no_class	class1011
Qrob_P0118980.2	SD1			class1011	TDG	no_class	class1011
Qrob_P0119000.2	SD1			class1011	TDG	no_class	class1011
Qrob_P0119010.2	SD1			class1011	TDG	no_class	class1011
Qrob_P0119040.2	SD1			class1011	TDG	no_class	class1011
Qrob_P0120230.2	LRR-VI		No_LRR	no_class	not_TDG	no_class	no_class
Qrob_P0122470.2	PERK			no_class	not_TDG	no_class	no_class
Qrob_P0123070.2	LRR-I		No_LRR	no_class	not_TDG	no_class	no_class
Qrob_P0123080.2	UNC-GROUP-B			no_class	not_TDG	no_class	no_class
Qrob_P0123500.2	LRR-XIIb		No_LRR	no_class	not_TDG	class1003	class1003
Qrob_P0123540.2	LRR-XIIb		5	no_class	not_TDG	class1003	class1003
Qrob_P0123600.2	LRR-XIIb		No_LRR	no_class	TDG	no_class	no_class
Qrob_P0123650.2	LRR-XIIb		25	no_class	TDG	class1003	class1003
Qrob_P0125040.2	UNC-GROUP-1			no_class	not_TDG	no_class	no_class
Qrob_P0125050.2	UNC-GROUP-1			no_class	not_TDG	no_class	no_class
Qrob_P0125560.2	CrRLK1L-1			class1014	not_TDG	no_class	class1014
Qrob_P0126020.2	LRR		No_LRR	no_class	not_TDG	no_class	no_class
Qrob_P0126180.2	LRR-XI		15	no_class	TDG	class1003	class1003
Qrob_P0126390.2	CrRLK1L-1			class1014	TDG	no_class	class1014
Qrob_P0126400.2	CrRLK1L-1			class1014	TDG	no_class	class1014
Qrob_P0126850.2	LRR-VIII-1		No_LRR	no_class	TDG	no_class	no_class
Qrob_P0126870.2	LRR-VIII-1		9	no_class	TDG	no_class	no_class
Qrob_P0126910.2	LRR-VIII-1		9	no_class	TDG	no_class	no_class
Qrob_P0126920.2	LRR-VIII-1		9	no_class	TDG	no_class	no_class
Qrob_P0126960.2	LRR-III		No_LRR	no_class	not_TDG	no_class	no_class
Qrob_P0127850.2	LRR-XIIb		12	no_class	not_TDG	no_class	no_class
Qrob_P0128290.2	LRK10L-2			no_class	not_TDG	no_class	no_class
Qrob_P0128300.2	WAK			class1061	not_TDG	no_class	no_class
Qrob_P0129640.2	SD-2b			class1037	not_TDG	class1037	class1037
Qrob_P0131410.2	LRR-IX		9	no_class	not_TDG	no_class	no_class
Qrob_P0135980.2	LRR-XIIb		27	no_class	not_TDG	class1003	class1003
Qrob_P0137360.2	RLCK-XII			no_class	not_TDG	no_class	no_class
Qrob_P0138490.2	SD-2b			class1037	not_TDG	class1037	class1037
Qrob_P0141830.2	RLCK-VIIa			no_class	not_TDG	no_class	no_class
Qrob_P0144220.2	RLCK-VI			no_class	not_TDG	no_class	no_class
Qrob_P0144400.2	SD1			class1002	not_TDG	class1002	class1002
Qrob_P0146530.2	LRR-XI		21	no_class	not_TDG	class1003	class1003
Qrob_P0146630.2	WAK			class1017	not_TDG	class1017	class1017
Qrob_P0147090.2	RLCK-XII_XIII			class1205	TDG	no_class	class1205
Qrob_P0147110.2	RLCK-XII_XIII			class1205	TDG	no_class	class1205
Qrob_P0151050.2	LRR-XI		6	no_class	not_TDG	no_class	no_class
Qrob_P0153010.2	RLCK-IXb			no_class	not_TDG	no_class	no_class
Qrob_P0154940.2	LRK10L-2			no_class	not_TDG	no_class	no_class
Qrob_P0154990.2	RLCK-VIIa			no_class	not_TDG	no_class	no_class
Qrob_P0155020.2	CR4L			no_class	TDG	no_class	no_class
Qrob_P0155040.2	LRR-XIIb		No_LRR	no_class	not_TDG	class1003	class1003
Qrob_P0155060.2	L-LEC		6	no_class	not_TDG	no_class	no_class
Qrob_P0155080.2	RLCK-IXb			no_class	TDG	no_class	no_class
Qrob_P0155090.2	WAK			no_class	TDG	no_class	no_class
Qrob_P0155100.2	RLCK-VIIa			no_class	TDG	no_class	no_class
Qrob_P0155180.2	CR4L			no_class	not_TDG	no_class	no_class
Qrob_P0155230.2	LRK10L-2			no_class	not_TDG	no_class	no_class
Qrob_P0155340.2	CrRLK1L-1			class1014	not_TDG	no_class	class1014
Qrob_P0156240.2	WAK			class1017	not_TDG	class1017	class1017
Qrob_P0157130.2	L-LEC			no_class	not_TDG	no_class	no_class
Qrob_P0157220.2	C-LEC			no_class	not_TDG	no_class	no_class
Qrob_P0158850.2	WAK			no_class	TDG	no_class	no_class
Qrob_P0158870.2	WAK			class1017	TDG	class1017	class1017
Qrob_P0158900.2	WAK			class1017	TDG	class1017	class1017
Qrob_P0158940.2	WAK			class1017	TDG	class1017	class1017
Qrob_P0159540.2	RLCK-VIIa			no_class	not_TDG	no_class	no_class
Qrob_P0159550.2	RLCK-VIIa			no_class	not_TDG	no_class	no_class
Qrob_P0159870.2	LRR-VI		No_LRR	class1014	not_TDG	no_class	class1014
Qrob_P0160150.2	LRR-XIIa		20	class1006	TDG	class1006	class1006
Qrob_P0160160.2	LRR-XIIa		19	class1006	TDG	class1006	class1006
Qrob_P0161080.2	CRK			no_class	TDG	no_class	no_class
Qrob_P0161120.2	CRK			no_class	TDG	no_class	no_class
Qrob_P0161140.2	CRK			no_class	TDG	no_class	no_class
Qrob_P0161150.2	CRK			no_class	TDG	no_class	no_class
Qrob_P0161220.2	LRR-XIIa		20	class1006	not_TDG	class1006	class1006
Qrob_P0161320.2	CRK			no_class	not_TDG	no_class	no_class
Qrob_P0162060.2	CRK			no_class	not_TDG	no_class	no_class
Qrob_P0162930.2	RLCK-V			no_class	not_TDG	no_class	no_class
Qrob_P0166870.2	LRR-XIIa			class3699	not_TDG	no_class	no_class
Qrob_P0173050.2	WAK			no_class	not_TDG	no_class	no_class
Qrob_P0177170.2	LRR-XIIb		No_LRR	no_class	TDG	no_class	no_class
Qrob_P0177190.2	LRR-XIIb		24	no_class	TDG	class1003	class1003
Qrob_P0178540.2	LysM-I			no_class	not_TDG	no_class	no_class
Qrob_P0181140.2	WAK			class1017	not_TDG	class1017	class1017
Qrob_P0181280.2	LRR-XIIb		No_LRR	no_class	TDG	no_class	no_class
Qrob_P0181480.2	CRK			class1011	TDG	no_class	class1011
Qrob_P0181500.2	CRK			class1011	TDG	no_class	class1011
Qrob_P0181530.2	CRK			class1011	TDG	no_class	class1011
Qrob_P0181580.2	SD1			class1011	TDG	no_class	class1011
Qrob_P0181600.2	CRK			no_class	TDG	no_class	no_class
Qrob_P0182360.2	LRR-II		2	no_class	not_TDG	no_class	no_class
Qrob_P0182910.2	LRR-XIIa		20	class1006	TDG	class1006	class1006
Qrob_P0182950.2	LRR-XIIa		21	class1006	TDG	class1006	class1006
Qrob_P0182960.2	LRR-XIIa		No_LRR	class1006	TDG	class1006	class1006
Qrob_P0182980.2	LRR-XIIa		12	class1006	TDG	class1006	class1006
Qrob_P0183000.2	LRR-XIIa		8	no_class	TDG	no_class	no_class
Qrob_P0183020.2	LRR-III		26	no_class	not_TDG	no_class	no_class
Qrob_P0185750.2	WAK			class1017	TDG	class1017	class1017
Qrob_P0185760.2	WAK			class1017	TDG	class1017	class1017
Qrob_P0185830.2	WAK			class1017	TDG	class1017	class1017
Qrob_P0185850.2	WAK			class1017	TDG	class1017	class1017
Qrob_P0185860.2	WAK			class1017	TDG	class1017	class1017
Qrob_P0185880.2	WAK			class1017	TDG	class1017	class1017
Qrob_P0185890.2	LRR-VIII-2		No_LRR	class1016	TDG	class1016	class1016
Qrob_P0186810.2	WAK			class1017	TDG	class1017	class1017
Qrob_P0186840.2	WAK			no_class	TDG	no_class	no_class
Qrob_P0187440.2	RLCK-VIIa			no_class	not_TDG	no_class	no_class
Qrob_P0189240.2	RLCK-VI			no_class	not_TDG	no_class	no_class
Qrob_P0189310.2	L-LEC			no_class	TDG	no_class	no_class
Qrob_P0189320.2	L-LEC			class1044	TDG	no_class	class1044
Qrob_P0189720.2	SD1			class1002	not_TDG	class1002	class1002
Qrob_P0195280.2	LRR-XIIa		17	class1006	TDG	class1006	class1006
Qrob_P0195300.2	LRR-XIIa		14	class1006	TDG	class1006	class1006
Qrob_P0196570.2	LRR-VIII-2		No_LRR	class1016	TDG	class1016	class1016
Qrob_P0196630.2	LRR-VIII-2		No_LRR	class1016	TDG	class1016	class1016
Qrob_P0196690.2	LRR-VIII-2		9	class1016	TDG	class1016	class1016
Qrob_P0198160.2	SD1			class1002	not_TDG	class1002	class1002
Qrob_P0198920.2	SD1			no_class	TDG	no_class	no_class
Qrob_P0198930.2	SD1			class1002	TDG	class1002	class1002
Qrob_P0199300.2	CrRLK1L-1			class1014	not_TDG	no_class	class1014
Qrob_P0199440.2	LRR		No_LRR	no_class	not_TDG	no_class	no_class
Qrob_P0199860.2	CrRLK1L-1			class1014	not_TDG	no_class	class1014
Qrob_P0199920.2	CrRLK1L-1			class1014	not_TDG	no_class	class1014
Qrob_P0200560.2	LRR-III		No_LRR	class7396	not_TDG	no_class	no_class
Qrob_P0201270.2	LRR-XIIa		21	class1006	not_TDG	class1006	class1006
Qrob_P0201360.2	L-LEC			class1029	not_TDG	no_class	no_class
Qrob_P0203720.2	LRR-III		8	no_class	not_TDG	no_class	no_class
Qrob_P0205260.2	WAK			class1017	TDG	class1017	class1017
Qrob_P0205290.2	WAK			no_class	TDG	no_class	no_class
Qrob_P0205340.2	WAK			no_class	TDG	no_class	no_class
Qrob_P0205360.2	WAK			class1017	TDG	class1017	class1017
Qrob_P0205430.2	WAK			class1017	TDG	class1017	class1017
Qrob_P0205460.2	WAK			no_class	TDG	no_class	no_class
Qrob_P0207440.2	CrRLK1L-1			class1014	not_TDG	no_class	class1014
Qrob_P0210410.2	LRR-VIII-2		No_LRR	class1016	TDG	class1016	class1016
Qrob_P0210430.2	LRR-VIII-2		No_LRR	no_class	TDG	no_class	no_class
Qrob_P0210810.2	WAK			class1061	not_TDG	no_class	no_class
Qrob_P0210860.2	LRK10L-2			no_class	not_TDG	no_class	no_class
Qrob_P0211000.2	WAK			class1061	not_TDG	no_class	no_class
Qrob_P0211570.2	CrRLK1L-1			class1014	not_TDG	no_class	class1014
Qrob_P0211670.2	LRR-VIII-2		7	class1016	not_TDG	class1016	class1016
Qrob_P0211720.2	LRR-VIII-2		No_LRR	class1016	not_TDG	class1016	class1016
Qrob_P0213060.2	LRR-XIIa		22	class1006	TDG	class1006	class1006
Qrob_P0213090.2	LRR-XIIa		20	class1006	TDG	class1006	class1006
Qrob_P0213100.2	LRR-XIIa		19	class1006	TDG	class1006	class1006
Qrob_P0213110.2	LRR-XIIa		21	class1006	TDG	class1006	class1006
Qrob_P0215940.2	LRR-XIIa		23	class1006	TDG	class1006	class1006
Qrob_P0215960.2	LRR-XIIa		18	class1006	TDG	class1006	class1006
Qrob_P0216440.2	RLCK-V			no_class	not_TDG	no_class	no_class
Qrob_P0216900.2	UNC			no_class	not_TDG	no_class	no_class
Qrob_P0217600.2	LRR-XIIa		20	class1006	not_TDG	class1006	class1006
Qrob_P0219500.2	SD1			no_class	not_TDG	no_class	no_class
Qrob_P0219640.2	PERK			no_class	not_TDG	no_class	no_class
Qrob_P0223800.2	LRR-III		12	no_class	not_TDG	no_class	no_class
Qrob_P0224130.2	WAK			class1017	not_TDG	class1017	class1017
Qrob_P0224300.2	LRR-XIIb		19	no_class	not_TDG	class1003	class1003
Qrob_P0225740.2	LRK10L-2			no_class	TDG	no_class	no_class
Qrob_P0225760.2	LRK10L-2			no_class	TDG	no_class	no_class
Qrob_P0227880.2	SD-2b			no_class	TDG	no_class	no_class
Qrob_P0227990.2	LRR-XI		21	no_class	not_TDG	class1003	class1003
Qrob_P0232820.2	LRR-II		4	no_class	not_TDG	no_class	no_class
Qrob_P0233240.2	LRR-Xb		25	no_class	not_TDG	class1003	class1003
Qrob_P0234640.2	WAK			no_class	TDG	no_class	no_class
Qrob_P0234650.2	WAK			no_class	TDG	no_class	no_class
Qrob_P0235470.2	LysM-II			no_class	not_TDG	no_class	no_class
Qrob_P0235790.2	CR4L			no_class	not_TDG	no_class	no_class
Qrob_P0235900.2	LRR-XIIa		21	class1006	TDG	class1006	class1006
Qrob_P0235940.2	LRR-XIIa		22	class1006	TDG	class1006	class1006
Qrob_P0236210.2	LRR-XIIa		16	class1006	TDG	class1006	class1006
Qrob_P0236240.2	LRR-XIIa		22	class1006	TDG	class1006	class1006
Qrob_P0236260.2	LRR-XIIa		20	class1006	TDG	class1006	class1006
Qrob_P0236270.2	LRR-XIIa		No_LRR	class1006	TDG	class1006	class1006
Qrob_P0236290.2	LRR-XIIa		22	class1006	TDG	class1006	class1006
Qrob_P0236310.2	LRR-XIIa		9	class1006	TDG	class1006	class1006
Qrob_P0236330.2	LRR-XIIa		No_LRR	no_class	TDG	no_class	no_class
Qrob_P0236340.2	LRR-XIIa		6	class1006	TDG	class1006	class1006
Qrob_P0236560.2	LRR-XIIa		21	class1006	TDG	class1006	class1006
Qrob_P0236570.2	LRR-XIIa		21	class1006	TDG	class1006	class1006
Qrob_P0236990.2	LRR-VI		5	no_class	not_TDG	no_class	no_class
Qrob_P0237620.2	WAK			class1017	not_TDG	class1017	class1017
Qrob_P0240570.2	L-LEC			class1029	TDG	no_class	no_class
Qrob_P0240580.2	L-LEC			class1029	TDG	no_class	no_class
Qrob_P0240590.2	L-LEC			class1029	TDG	no_class	no_class
Qrob_P0240600.2	L-LEC			class1029	TDG	no_class	no_class
Qrob_P0240610.2	L-LEC			class1029	TDG	no_class	no_class
Qrob_P0240840.2	RLCK-VIIa			no_class	not_TDG	no_class	no_class
Qrob_P0240850.2	RLCK-VIIa			no_class	not_TDG	no_class	no_class
Qrob_P0241520.2	CrRLK1L-1			class1014	TDG	no_class	class1014
Qrob_P0241530.2	CrRLK1L-1			class1014	TDG	no_class	class1014
Qrob_P0241550.2	UNC-GROUP-7			no_class	TDG	no_class	no_class
Qrob_P0241590.2	CrRLK1L-1			class1014	TDG	no_class	class1014
Qrob_P0241600.2	CrRLK1L-1			class1014	TDG	no_class	class1014
Qrob_P0241610.2	CrRLK1L-1			class1014	TDG	no_class	class1014
Qrob_P0241620.2	CrRLK1L-1			class1014	TDG	no_class	class1014
Qrob_P0241690.2	LRR-XIIb		No_LRR	class1014	TDG	no_class	class1014
Qrob_P0241710.2	UNC			no_class	TDG	no_class	no_class
Qrob_P0241720.2	CrRLK1L-1			class1014	TDG	no_class	class1014
Qrob_P0242130.2	LRR-XIIa		3	class1006	TDG	class1006	class1006
Qrob_P0242150.2	LRR-XIIa		18	class1006	TDG	class1006	class1006
Qrob_P0242160.2	LRR-XIIa		28	class1006	TDG	class1006	class1006
Qrob_P0242210.2	LRR-XIIa		15	class1006	TDG	class1006	class1006
Qrob_P0242220.2	LRR-XIIa		21	class1006	TDG	class1006	class1006
Qrob_P0242230.2	LRR-XIIa		20	class1006	TDG	class1006	class1006
Qrob_P0242830.2	SD1			class1002	TDG	class1002	class1002
Qrob_P0242840.2	SD1			class1002	TDG	class1002	class1002
Qrob_P0242860.2	SD1			class1002	TDG	class1002	class1002
Qrob_P0242890.2	SD1			class1002	TDG	class1002	class1002
Qrob_P0242920.2	SD1			class1002	TDG	class1002	class1002
Qrob_P0242940.2	SD1			class1002	TDG	class1002	class1002
Qrob_P0242950.2	SD1			class1002	TDG	class1002	class1002
Qrob_P0242960.2	SD1			class1002	TDG	class1002	class1002
Qrob_P0242970.2	SD1			class1002	TDG	class1002	class1002
Qrob_P0242980.2	SD1			class1002	TDG	class1002	class1002
Qrob_P0243000.2	SD1			class1002	TDG	class1002	class1002
Qrob_P0243010.2	SD1			class1002	TDG	class1002	class1002
Qrob_P0247010.2	RLCK-V			no_class	not_TDG	no_class	no_class
Qrob_P0247540.2	LRR-IX		11	no_class	not_TDG	no_class	no_class
Qrob_P0248900.2	CrRLK1L-1			class1014	not_TDG	no_class	class1014
Qrob_P0250320.2	CRK			no_class	not_TDG	no_class	no_class
Qrob_P0251670.2	RLCK-VIIa			no_class	not_TDG	no_class	no_class
Qrob_P0251780.2	RLCK-VIIa			no_class	not_TDG	no_class	no_class
Qrob_P0253600.2	LRR-VIII-2		No_LRR	class1016	TDG	class1016	class1016
Qrob_P0253640.2	LRR-VIII-2		No_LRR	class1016	TDG	class1016	class1016
Qrob_P0253670.2	LRR-VIII-2		No_LRR	class1016	TDG	class1016	class1016
Qrob_P0253750.2	LRR-VIII-2		No_LRR	class1016	TDG	class1016	class1016
Qrob_P0253780.2	LRR-VIII-2		No_LRR	class1016	TDG	class1016	class1016
Qrob_P0253790.2	LRR-VIII-2		No_LRR	class1016	TDG	class1016	class1016
Qrob_P0253820.2	LRR-VIII-2		No_LRR	class1016	TDG	class1016	class1016
Qrob_P0253830.2	LRR-VIII-2		No_LRR	class14245	TDG	no_class	no_class
Qrob_P0253840.2	LRR-VIII-2		No_LRR	class1016	TDG	class1016	class1016
Qrob_P0253850.2	LRR-VIII-2		8	class1016	TDG	class1016	class1016
Qrob_P0254640.2	LRR-XI		26	no_class	not_TDG	class1003	class1003
Qrob_P0254860.2	LRR-III		6	no_class	not_TDG	no_class	no_class
Qrob_P0255210.2	CRK			no_class	not_TDG	no_class	no_class
Qrob_P0257290.2	UNC-GROUP-4			class15595	not_TDG	no_class	no_class
Qrob_P0257570.2	LRR-I		No_LRR	no_class	not_TDG	no_class	no_class
Qrob_P0261150.2	LRR-III		7	no_class	not_TDG	no_class	no_class
Qrob_P0261450.2	LRR-III		5	no_class	not_TDG	no_class	no_class
Qrob_P0261460.2	LRR-III		No_LRR	no_class	not_TDG	no_class	no_class
Qrob_P0262770.2	LRR-VIII-2		No_LRR	class1016	not_TDG	class1016	class1016
Qrob_P0262780.2	LRR-VIII-2		No_LRR	no_class	not_TDG	no_class	no_class
Qrob_P0262930.2	CRK			no_class	not_TDG	no_class	no_class
Qrob_P0262960.2	WAK			class1017	TDG	class1017	class1017
Qrob_P0263000.2	WAK			no_class	TDG	no_class	no_class
Qrob_P0265000.2	PERK			no_class	not_TDG	no_class	no_class
Qrob_P0265810.2	LRR-I			no_class	TDG	no_class	no_class
Qrob_P0265840.2	LRR-I			no_class	TDG	no_class	no_class
Qrob_P0268980.2	RLCK-VIIa			no_class	not_TDG	no_class	no_class
Qrob_P0271890.2	L-LEC			no_class	not_TDG	no_class	no_class
Qrob_P0272820.2	RLCK-V			no_class	not_TDG	no_class	no_class
Qrob_P0273250.2	LRR-VIII-1		13	no_class	not_TDG	no_class	no_class
Qrob_P0274280.2	LRK10L-2			no_class	TDG	no_class	class1145
Qrob_P0274310.2	UNC-GROUP-6			class3699	not_TDG	no_class	no_class
Qrob_P0274570.2	L-LEC			no_class	TDG	no_class	no_class
Qrob_P0274580.2	L-LEC			class1044	TDG	no_class	class1044
Qrob_P0274590.2	WAK			class1017	TDG	class1017	class1017
Qrob_P0274610.2	WAK			no_class	TDG	no_class	no_class
Qrob_P0274770.2	WAK			class1017	TDG	class1017	class1017
Qrob_P0274790.2	WAK			class1017	TDG	class1017	class1017
Qrob_P0274950.2	L-LEC			class1044	TDG	no_class	class1044
Qrob_P0274960.2	L-LEC			class1044	TDG	no_class	class1044
Qrob_P0275280.2	LRR-XIIb		22	no_class	TDG	class1003	class1003
Qrob_P0275320.2	LRR-XIIb		No_LRR	no_class	TDG	no_class	no_class
Qrob_P0276730.2	WAK			class1017	TDG	class1017	class1017
Qrob_P0276750.2	WAK			class1017	TDG	class1017	class1017
Qrob_P0277900.2	LRR-XI		19	no_class	not_TDG	class1003	class1003
Qrob_P0278010.2	WAK			class1017	not_TDG	class1017	class1017
Qrob_P0278590.2	LRR-XIIa		25	class1006	TDG	class1006	class1006
Qrob_P0278600.2	LRR-XIIa		27	class1006	TDG	class1006	class1006
Qrob_P0278610.2	LRR-XIIa		No_LRR	no_class	TDG	no_class	no_class
Qrob_P0278670.2	LRR-XIIa		27	class1006	TDG	class1006	class1006
Qrob_P0280780.2	PERK			no_class	not_TDG	no_class	no_class
Qrob_P0281130.2	PERK			no_class	not_TDG	no_class	no_class
Qrob_P0282280.2	LRR-III		5	no_class	not_TDG	no_class	no_class
Qrob_P0283900.2	LRR-XIIIa		No_LRR	no_class	not_TDG	no_class	no_class
Qrob_P0283960.2	RLCK-VIIa			no_class	not_TDG	no_class	no_class
Qrob_P0286640.2	LRR-XIIa		22	class1006	TDG	class1006	class1006
Qrob_P0286650.2	LRR-XIIa		No_LRR	class1006	TDG	class1006	class1006
Qrob_P0287040.2	SD1			class1002	TDG	class1002	class1002
Qrob_P0287060.2	SD1			class1002	TDG	class1002	class1002
Qrob_P0287070.2	SD1			class1002	TDG	class1002	class1002
Qrob_P0287090.2	SD1			class1002	TDG	class1002	class1002
Qrob_P0287160.2	SD1			class1002	TDG	class1002	class1002
Qrob_P0287190.2	SD1			no_class	TDG	no_class	no_class
Qrob_P0287200.2	SD1			class1002	TDG	class1002	class1002
Qrob_P0287250.2	SD1			class1002	TDG	class1002	class1002
Qrob_P0287800.2	LRR-XIIa		16	class1006	TDG	class1006	class1006
Qrob_P0287820.2	LRR-XIIa		16	class1006	TDG	class1006	class1006
Qrob_P0288980.2	LRR-IX		4	no_class	TDG	no_class	no_class
Qrob_P0289000.2	LRR-IX		11	no_class	TDG	no_class	no_class
Qrob_P0289720.2	L-LEC			class3117	TDG	no_class	no_class
Qrob_P0289780.2	L-LEC			class3117	TDG	no_class	no_class
Qrob_P0289810.2	L-LEC			class3117	TDG	no_class	no_class
Qrob_P0290040.2	LRR-XI		18	no_class	not_TDG	class1003	class1003
Qrob_P0290930.2	UNC-GROUP-3			class17129	not_TDG	no_class	no_class
Qrob_P0294200.2	LRR-XIIa		18	class1006	not_TDG	class1006	class1006
Qrob_P0294280.2	LRR-VIII-2		No_LRR	no_class	not_TDG	no_class	no_class
Qrob_P0296500.2	LRR-III		No_LRR	class1037	TDG	class1037	class1037
Qrob_P0296540.2	LRR-III		No_LRR	class1037	TDG	class1037	class1037
Qrob_P0296890.2	SD1			class1002	not_TDG	class1002	class1002
Qrob_P0301520.2	LRR-XIIIa		No_LRR	no_class	not_TDG	no_class	no_class
Qrob_P0303670.2	RLCK-XII_XIII			no_class	not_TDG	no_class	no_class
Qrob_P0303680.2	LRR-III		5	no_class	not_TDG	no_class	no_class
Qrob_P0304870.2	LRR-XIIIb		19	no_class	not_TDG	no_class	no_class
Qrob_P0305850.2	CrRLK1L-1			class1014	TDG	no_class	class1014
Qrob_P0305860.2	SD1			class1014	TDG	no_class	class1014
Qrob_P0305870.2	CrRLK1L-1			class1014	TDG	no_class	class1014
Qrob_P0305880.2	CrRLK1L-1			class1014	TDG	no_class	class1014
Qrob_P0306630.2	LRK10L-2			no_class	not_TDG	class1054	class1054
Qrob_P0308160.2	WAK			class1017	not_TDG	class1017	class1017
Qrob_P0310030.2	CRK			no_class	TDG	no_class	no_class
Qrob_P0310050.2	CRK			class1011	TDG	no_class	class1011
Qrob_P0311940.2	CR4L			no_class	not_TDG	no_class	no_class
Qrob_P0316260.2	LRK10L-2			no_class	not_TDG	no_class	no_class
Qrob_P0316390.2	WAK			class1061	not_TDG	no_class	no_class
Qrob_P0316870.2	WAK			no_class	not_TDG	no_class	no_class
Qrob_P0317470.2	RLCK-V			no_class	not_TDG	no_class	no_class
Qrob_P0317630.2	CrRLK1L-1			class1014	TDG	no_class	class1014
Qrob_P0317650.2	CrRLK1L-1			class1014	TDG	no_class	class1014
Qrob_P0318340.2	PERK			no_class	not_TDG	no_class	no_class
Qrob_P0318360.2	WAK			no_class	not_TDG	no_class	no_class
Qrob_P0319290.2	RLCK-XII			no_class	not_TDG	no_class	no_class
Qrob_P0319420.2	L-LEC			class1029	not_TDG	no_class	no_class
Qrob_P0324770.2	CrRLK1L-1			class1014	TDG	no_class	class1014
Qrob_P0324790.2	CrRLK1L-1			class1014	TDG	no_class	class1014
Qrob_P0324830.2	CrRLK1L-1			no_class	TDG	no_class	no_class
Qrob_P0327900.2	WAK			class1017	TDG	class1017	class1017
Qrob_P0327940.2	WAK			class1017	TDG	class1017	class1017
Qrob_P0328030.2	WAK			class1017	not_TDG	class1017	class1017
Qrob_P0328800.2	RLCK-VIIa			no_class	not_TDG	no_class	no_class
Qrob_P0331750.2	LRR-VIII-1		No_LRR	no_class	not_TDG	no_class	no_class
Qrob_P0332850.2	LRR-V		6	no_class	not_TDG	no_class	no_class
Qrob_P0334030.2	LRR-Xa		7	no_class	not_TDG	no_class	no_class
Qrob_P0334050.2	LRR-Xa		3	no_class	not_TDG	no_class	no_class
Qrob_P0336330.2	SD1			class1002	TDG	class1002	class1002
Qrob_P0336340.2	SD1			class1002	TDG	class1002	class1002
Qrob_P0336880.2	L-LEC			class1029	not_TDG	no_class	no_class
Qrob_P0337000.2	RLCK-VIII			no_class	not_TDG	no_class	no_class
Qrob_P0338810.2	L-LEC			no_class	not_TDG	no_class	no_class
Qrob_P0339310.2	CRK			class1011	not_TDG	no_class	class1011
Qrob_P0340080.2	CR4L			no_class	not_TDG	no_class	no_class
Qrob_P0340720.2	LRR-VIII-2		No_LRR	no_class	not_TDG	no_class	no_class
Qrob_P0342690.2	L-LEC			class1044	TDG	no_class	class1044
Qrob_P0342700.2	L-LEC			class1044	TDG	no_class	class1044
Qrob_P0342720.2	L-LEC			class1044	TDG	no_class	class1044
Qrob_P0342740.2	L-LEC			class1044	TDG	no_class	class1044
Qrob_P0342750.2	L-LEC			class1044	TDG	no_class	class1044
Qrob_P0342790.2	L-LEC			class1044	TDG	no_class	class1044
Qrob_P0342810.2	L-LEC			class1044	TDG	no_class	class1044
Qrob_P0342820.2	L-LEC			class1044	TDG	no_class	class1044
Qrob_P0343110.2	LRR-XI		26	no_class	not_TDG	class1003	class1003
Qrob_P0343940.2	LRR-XI		21	no_class	TDG	class1003	class1003
Qrob_P0343970.2	LRR-XI		21	no_class	TDG	class1003	class1003
Qrob_P0344980.2	SD1			class1002	TDG	class1002	class1002
Qrob_P0345000.2	SD1			class1002	TDG	class1002	class1002
Qrob_P0345030.2	SD1			class1002	TDG	class1002	class1002
Qrob_P0345040.2	SD1			class1002	TDG	class1002	class1002
Qrob_P0345050.2	SD1			class1002	TDG	class1002	class1002
Qrob_P0345080.2	SD1			class1002	TDG	class1002	class1002
Qrob_P0345090.2	SD1			class1002	TDG	class1002	class1002
Qrob_P0345120.2	SD1			class1002	TDG	class1002	class1002
Qrob_P0345140.2	SD1			class1002	TDG	class1002	class1002
Qrob_P0345160.2	SD1			class1002	TDG	class1002	class1002
Qrob_P0345170.2	SD1			class1002	TDG	class1002	class1002
Qrob_P0345190.2	SD1			class1002	TDG	class1002	class1002
Qrob_P0345200.2	SD1			class1002	TDG	class1002	class1002
Qrob_P0345230.2	SD1			no_class	not_TDG	no_class	no_class
Qrob_P0345240.2	SD1			class1002	TDG	class1002	class1002
Qrob_P0345320.2	SD1			class1002	TDG	class1002	class1002
Qrob_P0346230.2	LRR-XIIb		No_LRR	no_class	TDG	no_class	no_class
Qrob_P0346270.2	LRR-XIIb		25	no_class	TDG	class1003	class1003
Qrob_P0347730.2	LRR-XI		21	no_class	not_TDG	class1003	class1003
Qrob_P0348640.2	UNC			class15598	TDG	no_class	no_class
Qrob_P0348880.2	RLCK-VIII			no_class	not_TDG	no_class	no_class
Qrob_P0349690.2	LRR-VI		No_LRR	no_class	not_TDG	no_class	no_class
Qrob_P0352890.2	RLCK-IXb			no_class	not_TDG	no_class	no_class
Qrob_P0355010.2	RKF3			no_class	not_TDG	no_class	no_class
Qrob_P0357730.2	LRR-XIIa		20	class1006	TDG	class1006	class1006
Qrob_P0357760.2	LRR-XIIa		21	class1006	TDG	class1006	class1006
Qrob_P0357790.2	LRR-XIIa		No_LRR	no_class	TDG	no_class	no_class
Qrob_P0357850.2	LRR-XIIa		22	class1006	TDG	class1006	class1006
Qrob_P0361540.2	LRR-XIIb		11	no_class	not_TDG	class1003	class1003
Qrob_P0361840.2	WAK			class1017	TDG	class1017	class1017
Qrob_P0363270.2	UNC-GROUP-6			class4224	TDG	no_class	no_class
Qrob_P0363290.2	UNC-GROUP-6			class4224	TDG	no_class	no_class
Qrob_P0363330.2	UNC-GROUP-6			class4224	TDG	no_class	no_class
Qrob_P0363380.2	UNC-GROUP-6			class4224	TDG	no_class	no_class
Qrob_P0363460.2	UNC-GROUP-6			class4224	TDG	no_class	no_class
Qrob_P0363500.2	UNC-GROUP-6			class4224	TDG	no_class	no_class
Qrob_P0363560.2	UNC-GROUP-6			class4224	TDG	no_class	no_class
Qrob_P0364190.2	Extensin			no_class	not_TDG	no_class	no_class
Qrob_P0364350.2	PERK			no_class	not_TDG	no_class	no_class
Qrob_P0365300.2	LRR-XIIb		11	no_class	not_TDG	class1003	class1003
Qrob_P0365530.2	RLCK-VIIa			no_class	not_TDG	no_class	no_class
Qrob_P0366990.2	LRR-XIIb		12	no_class	TDG	class1003	class1003
Qrob_P0370810.2	CRK			no_class	TDG	no_class	no_class
Qrob_P0370820.2	CRK			no_class	not_TDG	no_class	no_class
Qrob_P0370840.2	CRK			no_class	TDG	no_class	no_class
Qrob_P0370880.2	CRK			no_class	TDG	no_class	no_class
Qrob_P0370900.2	CRK			no_class	TDG	no_class	no_class
Qrob_P0374040.2	SD-2b			no_class	not_TDG	no_class	no_class
Qrob_P0374490.2	SD-2b			no_class	not_TDG	no_class	no_class
Qrob_P0375570.2	LRR-VIII-2		No_LRR	class1016	TDG	class1016	class1016
Qrob_P0375580.2	LRR-VIII-2		No_LRR	class1016	TDG	class1016	class1016
Qrob_P0375600.2	LRR-VIII-2		No_LRR	class1016	TDG	class1016	class1016
Qrob_P0375720.2	LRR-XIIb		No_LRR	no_class	TDG	class1003	class1003
Qrob_P0375730.2	LRR-XIIb		20	no_class	TDG	class1003	class1003
Qrob_P0375740.2	LRR-XIIb		No_LRR	no_class	TDG	no_class	no_class
Qrob_P0375750.2	LRR-XIIb		19	no_class	TDG	class1003	class1003
Qrob_P0375790.2	LRR-XIIb		1	no_class	TDG	class1003	class1003
Qrob_P0375800.2	LRR-XIIb		20	no_class	TDG	class1003	class1003
Qrob_P0375810.2	LRR-XIIb		19	no_class	TDG	class1003	class1003
Qrob_P0375830.2	LRR-XIIb		19	no_class	TDG	class1003	class1003
Qrob_P0375860.2	LRR-XIIb		20	no_class	TDG	class1003	class1003
Qrob_P0375890.2	LRR-XIIb		20	no_class	TDG	class1003	class1003
Qrob_P0375910.2	LRR-XIIb		18	no_class	TDG	class1003	class1003
Qrob_P0375950.2	LRR-XIIb		20	no_class	TDG	class1003	class1003
Qrob_P0375960.2	LRR-XIIb		20	no_class	TDG	class1003	class1003
Qrob_P0377610.2	RLCK-VI			no_class	not_TDG	no_class	no_class
Qrob_P0378140.2	Extensin			no_class	TDG	no_class	no_class
Qrob_P0378170.2	Extensin			no_class	TDG	no_class	no_class
Qrob_P0378510.2	RLCK-XII_XIII			class1205	TDG	no_class	class1205
Qrob_P0378520.2	RLCK-XII_XIII			class1205	TDG	no_class	class1205
Qrob_P0378540.2	RLCK-XII_XIII			class1205	TDG	no_class	class1205
Qrob_P0378560.2	RLCK-XII_XIII			class1205	TDG	no_class	class1205
Qrob_P0378580.2	RLCK-XII_XIII			class1205	TDG	no_class	class1205
Qrob_P0378630.2	RLCK-XII_XIII			class1205	TDG	no_class	class1205
Qrob_P0378650.2	RLCK-XII_XIII			class1205	TDG	no_class	class1205
Qrob_P0378670.2	RLCK-XII_XIII			class1205	TDG	no_class	class1205
Qrob_P0378680.2	RLCK-XII_XIII			class1205	TDG	no_class	class1205
Qrob_P0378720.2	RLCK-XII_XIII			class1205	TDG	no_class	class1205
Qrob_P0378760.2	RLCK-XII_XIII			class1205	TDG	no_class	class1205
Qrob_P0378830.2	RLCK-XII_XIII			class1205	TDG	no_class	class1205
Qrob_P0378850.2	RLCK-XII_XIII			class1205	TDG	no_class	class1205
Qrob_P0380280.2	LRR-VIII-2		No_LRR	class1016	TDG	class1016	class1016
Qrob_P0380300.2	LRR-VIII-2		7	class1016	TDG	class1016	class1016
Qrob_P0380880.2	SD1			no_class	not_TDG	no_class	no_class
Qrob_P0380890.2	UNC-GROUP-B			no_class	not_TDG	no_class	no_class
Qrob_P0381260.2	LRR-XI		6	no_class	not_TDG	no_class	no_class
Qrob_P0382650.2	WAK			class1017	not_TDG	class1017	class1017
Qrob_P0383180.2	L-LEC			no_class	not_TDG	no_class	no_class
Qrob_P0386140.2	RLCK-XII_XIII			class1205	TDG	no_class	class1205
Qrob_P0386180.2	RLCK-XII_XIII			class1205	TDG	no_class	class1205
Qrob_P0386190.2	RLCK-XII_XIII			class1205	TDG	no_class	class1205
Qrob_P0386230.2	L-LEC			no_class	not_TDG	no_class	no_class
Qrob_P0386880.2	LRR-I		No_LRR	no_class	not_TDG	no_class	no_class
Qrob_P0387040.2	RLCK-VIII			no_class	not_TDG	no_class	no_class
Qrob_P0389540.2	WAK			class1017	not_TDG	class1017	class1017
Qrob_P0389640.2	WAK			class1017	TDG	class1017	class1017
Qrob_P0389660.2	WAK			class1017	TDG	class1017	class1017
Qrob_P0389900.2	WAK			class1017	not_TDG	class1017	class1017
Qrob_P0390530.2	LRK10L-2			no_class	not_TDG	no_class	no_class
Qrob_P0390560.2	LRR-I		3	class1052	not_TDG	no_class	no_class
Qrob_P0390890.2	CRK/SD1			no_class	not_TDG	no_class	no_class
Qrob_P0394940.2	LRR-XIIa		No_LRR	no_class	not_TDG	no_class	no_class
Qrob_P0394950.2	SD1			class1002	not_TDG	class1002	class1002
Qrob_P0394960.2	SD1			no_class	not_TDG	no_class	no_class
Qrob_P0396010.2	CRK			class1011	not_TDG	no_class	class1011
Qrob_P0397270.2	LRR-III		No_LRR	class1037	TDG	class1037	class1037
Qrob_P0397310.2	LRR-III		No_LRR	no_class	TDG	no_class	no_class
Qrob_P0397340.2	LRR-III		No_LRR	class1037	TDG	class1037	class1037
Qrob_P0397630.2	SD-2b			class1037	TDG	class1037	class1037
Qrob_P0397640.2	SD-2b			no_class	TDG	no_class	no_class
Qrob_P0397970.2	CrRLK1L-1			class1014	not_TDG	no_class	class1014
Qrob_P0399370.2	L-LEC			class1044	TDG	no_class	class1044
Qrob_P0399390.2	L-LEC			class1044	TDG	no_class	class1044
Qrob_P0399420.2	L-LEC			no_class	TDG	no_class	no_class
Qrob_P0401120.2	CRK			class1011	TDG	no_class	class1011
Qrob_P0401140.2	CRK			no_class	TDG	no_class	no_class
Qrob_P0401290.2	CRK			class1011	TDG	no_class	class1011
Qrob_P0401660.2	SD1			class1002	not_TDG	class1002	class1002
Qrob_P0404260.2	LRR-XI		27	no_class	not_TDG	class1003	class1003
Qrob_P0405810.2	SD1			class1002	TDG	class1002	class1002
Qrob_P0405830.2	SD1			no_class	TDG	no_class	no_class
Qrob_P0405850.2	SD1			class1002	TDG	class1002	class1002
Qrob_P0405970.2	LRR-XIIa		8	class1006	not_TDG	class1006	class1006
Qrob_P0406100.2	WAK			class1017	not_TDG	class1017	class1017
Qrob_P0406260.2	LRR-III		18	no_class	not_TDG	no_class	no_class
Qrob_P0410430.2	LRR-III		21	no_class	not_TDG	no_class	no_class
Qrob_P0410540.2	RLCK-XII			no_class	not_TDG	no_class	no_class
Qrob_P0412240.2	SD1			class1002	TDG	class1002	class1002
Qrob_P0412260.2	SD1			class1002	TDG	class1002	class1002
Qrob_P0412280.2	SD1			no_class	TDG	no_class	no_class
Qrob_P0412310.2	SD1			no_class	TDG	no_class	no_class
Qrob_P0412330.2	SD1			no_class	TDG	no_class	no_class
Qrob_P0412360.2	SD1			class1002	TDG	class1002	class1002
Qrob_P0412370.2	SD1			class1002	TDG	class1002	class1002
Qrob_P0412380.2	SD1			class1002	TDG	class1002	class1002
Qrob_P0412390.2	SD1			class1002	TDG	class1002	class1002
Qrob_P0412400.2	SD1			class1002	TDG	class1002	class1002
Qrob_P0412880.2	RLCK-VIIa			no_class	not_TDG	no_class	no_class
Qrob_P0413290.2	RLCK-VIII			no_class	not_TDG	no_class	no_class
Qrob_P0418330.2	UNC-GROUP-6			class4224	TDG	no_class	no_class
Qrob_P0418510.2	CR4L			no_class	not_TDG	no_class	no_class
Qrob_P0422710.2	CR4L			no_class	not_TDG	no_class	no_class
Qrob_P0422720.2	LRR-XI		19	no_class	not_TDG	class1003	class1003
Qrob_P0423930.2	SD1			class1690	TDG	no_class	class1690
Qrob_P0423940.2	SD1			class1690	TDG	no_class	class1690
Qrob_P0423970.2	SD1			class1690	TDG	no_class	class1690
Qrob_P0424000.2	SD1			class1690	TDG	no_class	class1690
Qrob_P0424030.2	SD1			class1690	TDG	no_class	class1690
Qrob_P0424120.2	SD1			no_class	TDG	no_class	no_class
Qrob_P0424170.2	SD1			class1690	TDG	no_class	class1690
Qrob_P0424200.2	SD1			class1690	TDG	no_class	class1690
Qrob_P0424400.2	WAK			class1017	TDG	class1017	class1017
Qrob_P0424720.2	RLCK-VI			no_class	not_TDG	no_class	no_class
Qrob_P0424730.2	RKF3			no_class	not_TDG	no_class	no_class
Qrob_P0426050.2	LRR-XI		18	no_class	not_TDG	no_class	no_class
Qrob_P0426470.2	RLCK-IXb			no_class	not_TDG	no_class	no_class
Qrob_P0427490.2	SD1			class1002	TDG	class1002	class1002
Qrob_P0427530.2	SD1			class1002	TDG	class1002	class1002
Qrob_P0427540.2	SD1			class1002	TDG	class1002	class1002
Qrob_P0427550.2	SD1			class1002	TDG	class1002	class1002
Qrob_P0427570.2	SD1			no_class	TDG	no_class	no_class
Qrob_P0427580.2	SD1			class1002	TDG	class1002	class1002
Qrob_P0427600.2	SD1			class1002	TDG	class1002	class1002
Qrob_P0427640.2	SD1			class1002	TDG	class1002	class1002
Qrob_P0427670.2	SD1			no_class	TDG	no_class	no_class
Qrob_P0427690.2	SD1			class1002	TDG	class1002	class1002
Qrob_P0427740.2	SD1			class1002	TDG	class1002	class1002
Qrob_P0427750.2	SD1			no_class	TDG	no_class	no_class
Qrob_P0427760.2	SD1			no_class	TDG	no_class	no_class
Qrob_P0427780.2	SD1			no_class	TDG	no_class	no_class
Qrob_P0427800.2	SD1			no_class	TDG	no_class	no_class
Qrob_P0427810.2	SD1			no_class	TDG	no_class	no_class
Qrob_P0427820.2	SD1			class1002	TDG	class1002	class1002
Qrob_P0427870.2	SD1			class1002	TDG	class1002	class1002
Qrob_P0427890.2	SD1			class1002	TDG	class1002	class1002
Qrob_P0427910.2	SD1			class1002	TDG	class1002	class1002
Qrob_P0427930.2	SD1			no_class	TDG	no_class	no_class
Qrob_P0428680.2	RLCK-X			no_class	not_TDG	no_class	no_class
Qrob_P0428720.2	LRR-XIIa		15	class1006	TDG	class1006	class1006
Qrob_P0428750.2	LRR-XIIa		26	class1006	not_TDG	class1006	class1006
Qrob_P0430150.2	SD-2b			class1037	TDG	class1037	class1037
Qrob_P0430330.2	SD1			class1002	not_TDG	class1002	class1002
Qrob_P0430380.2	UNC-GROUP-8			no_class	not_TDG	no_class	no_class
Qrob_P0432350.2	SD1			class1002	TDG	class1002	class1002
Qrob_P0432370.2	SD1			class1002	TDG	class1002	class1002
Qrob_P0432380.2	SD1			class1002	TDG	class1002	class1002
Qrob_P0432410.2	SD1			no_class	TDG	no_class	no_class
Qrob_P0432450.2	SD1			class1002	TDG	class1002	class1002
Qrob_P0433530.2	RLCK-IXb			no_class	not_TDG	no_class	no_class
Qrob_P0433950.2	LRR-XIIa		22	class1006	not_TDG	class1006	class1006
Qrob_P0434260.2	LysM-II			no_class	not_TDG	no_class	no_class
Qrob_P0436310.2	CRK			no_class	TDG	no_class	no_class
Qrob_P0439140.2	LRR-VIII-2		No_LRR	no_class	not_TDG	no_class	no_class
Qrob_P0439640.2	LRR-VIII-2		10	class1016	TDG	class1016	class1016
Qrob_P0439660.2	LRR-VIII-2		10	class1016	TDG	class1016	class1016
Qrob_P0439670.2	LRR-VIII-2		8	class1016	TDG	class1016	class1016
Qrob_P0439690.2	LRR-VIII-2		11	class1016	TDG	class1016	class1016
Qrob_P0440240.2	SD1			class3699	not_TDG	no_class	no_class
Qrob_P0441280.2	SD1			no_class	not_TDG	no_class	no_class
Qrob_P0444000.2	RLCK-XI			no_class	not_TDG	no_class	no_class
Qrob_P0444050.2	RLCK-XV			no_class	not_TDG	no_class	no_class
Qrob_P0444060.2	LRR-VI		No_LRR	no_class	not_TDG	no_class	no_class
Qrob_P0447170.2	L-LEC			class1029	not_TDG	no_class	no_class
Qrob_P0447550.2	SD1			no_class	TDG	no_class	no_class
Qrob_P0447570.2	SD1			class1002	TDG	class1002	class1002
Qrob_P0447600.2	SD1			no_class	TDG	no_class	no_class
Qrob_P0447610.2	SD1			no_class	TDG	no_class	no_class
Qrob_P0447630.2	SD1			no_class	TDG	no_class	no_class
Qrob_P0447650.2	SD1			class1002	TDG	class1002	class1002
Qrob_P0447660.2	CRK			class1002	TDG	class1002	class1002
Qrob_P0447750.2	RLCK-XII_XIII			class1205	TDG	no_class	class1205
Qrob_P0447770.2	RLCK-XII_XIII			class1205	TDG	no_class	class1205
Qrob_P0447820.2	RLCK-XII_XIII			class1205	TDG	no_class	class1205
Qrob_P0447870.2	RLCK-XII_XIII			class1205	TDG	no_class	class1205
Qrob_P0447890.2	RLCK-XII_XIII			class1205	TDG	no_class	class1205
Qrob_P0447910.2	RLCK-XII_XIII			class1205	TDG	no_class	class1205
Qrob_P0447920.2	RLCK-XII_XIII			class1205	TDG	no_class	class1205
Qrob_P0448530.2	RLCK-VIIa			no_class	not_TDG	no_class	no_class
Qrob_P0448590.2	LRR-VIII-2		No_LRR	class1016	TDG	class1016	class1016
Qrob_P0448760.2	LRR-VIIa		18	no_class	not_TDG	no_class	no_class
Qrob_P0450040.2	LRR-Xa		No_LRR	class14840	TDG	no_class	no_class
Qrob_P0450060.2	LRR-Xa		No_LRR	class14840	TDG	no_class	no_class
Qrob_P0451570.2	L-LEC			class1029	not_TDG	no_class	no_class
Qrob_P0452550.2	SD1			class1002	TDG	class1002	class1002
Qrob_P0454170.2	LRR-III		25	no_class	not_TDG	no_class	no_class
Qrob_P0457050.2	LRR-V		No_LRR	no_class	not_TDG	no_class	no_class
Qrob_P0457270.2	LRR-VIIa		No_LRR	no_class	not_TDG	no_class	no_class
Qrob_P0458020.2	L-LEC			no_class	not_TDG	no_class	no_class
Qrob_P0458390.2	LRR-VIII-2		8	class1016	not_TDG	class1016	class1016
Qrob_P0459460.2	SD1			class1002	TDG	class1002	class1002
Qrob_P0459470.2	SD1			class1002	TDG	class1002	class1002
Qrob_P0460640.2	CrRLK1L-1			class1014	TDG	no_class	class1014
Qrob_P0460650.2	CrRLK1L-1			class1014	TDG	no_class	class1014
Qrob_P0460980.2	L-LEC			class1044	TDG	no_class	class1044
Qrob_P0461010.2	L-LEC			class1044	TDG	no_class	class1044
Qrob_P0461350.2	SD1			no_class	not_TDG	no_class	no_class
Qrob_P0461400.2	LRR-XIIa		27	class1006	TDG	class1006	class1006
Qrob_P0461450.2	LRR-XIIa		27	class1006	TDG	class1006	class1006
Qrob_P0461780.2	LRR-XIIa		22	class1006	TDG	class1006	class1006
Qrob_P0461790.2	LRR-XIIa		No_LRR	class1006	TDG	class1006	class1006
Qrob_P0461820.2	LRR-XIIa		27	class1006	TDG	class1006	class1006
Qrob_P0461850.2	LRR-XIIa		9	no_class	TDG	no_class	no_class
Qrob_P0462110.2	RLCK-VI			no_class	not_TDG	no_class	no_class
Qrob_P0462570.2	LRR-XI		18	no_class	not_TDG	class1003	class1003
Qrob_P0462650.2	LRR-XI		21	no_class	not_TDG	class1003	class1003
Qrob_P0463070.2	WAK			no_class	not_TDG	no_class	no_class
Qrob_P0463450.2	L-LEC			class1044	TDG	no_class	class1044
Qrob_P0463500.2	L-LEC			class1044	TDG	no_class	class1044
Qrob_P0463510.2	L-LEC			class1044	TDG	no_class	class1044
Qrob_P0463520.2	L-LEC			class1044	TDG	no_class	class1044
Qrob_P0463530.2	L-LEC			class1044	TDG	no_class	class1044
Qrob_P0463650.2	L-LEC			class1044	not_TDG	no_class	class1044
Qrob_P0463930.2	LRR-XIIa		19	class1006	TDG	class1006	class1006
Qrob_P0463950.2	LRR-XIIa		No_LRR	no_class	TDG	no_class	no_class
Qrob_P0463970.2	LRR-XIIa		22	class1006	TDG	class1006	class1006
Qrob_P0464000.2	LRR-XIIa		No_LRR	no_class	TDG	no_class	no_class
Qrob_P0464010.2	LRR-XIIa		19	class1006	TDG	class1006	class1006
Qrob_P0464020.2	LRR-XIIa		9	class1006	TDG	class1006	class1006
Qrob_P0464040.2	LRR-XIIa		18	class1006	TDG	class1006	class1006
Qrob_P0464050.2	LRR-XIIa		No_LRR	no_class	TDG	no_class	no_class
Qrob_P0464090.2	LRR-VIII-2		No_LRR	no_class	not_TDG	no_class	no_class
Qrob_P0465970.2	LRK10L-2			no_class	TDG	no_class	class1145
Qrob_P0465990.2	LRK10L-2			no_class	TDG	class1054	class1054
Qrob_P0466000.2	LRK10L-2			no_class	TDG	no_class	class1145
Qrob_P0466010.2	LRK10L-2			no_class	TDG	class1054	class1054
Qrob_P0466040.2	LRK10L-2			no_class	TDG	no_class	no_class
Qrob_P0467640.2	LRR-XIIa		No_LRR	no_class	TDG	no_class	no_class
Qrob_P0467660.2	L-LEC			no_class	not_TDG	no_class	no_class
Qrob_P0467700.2	L-LEC			class1044	TDG	no_class	class1044
Qrob_P0467730.2	LRR		No_LRR	class1044	TDG	no_class	class1044
Qrob_P0467740.2	L-LEC			class1044	TDG	no_class	class1044
Qrob_P0467750.2	L-LEC			class1044	TDG	no_class	class1044
Qrob_P0467770.2	L-LEC			class1044	TDG	no_class	class1044
Qrob_P0467790.2	LRR		No_LRR	class1044	TDG	no_class	class1044
Qrob_P0467800.2	L-LEC			class1044	TDG	no_class	class1044
Qrob_P0467810.2	L-LEC			class1044	TDG	no_class	class1044
Qrob_P0468780.2	LRK10L-2			no_class	TDG	no_class	class1145
Qrob_P0468810.2	UNC-GROUP-6			class3699	not_TDG	no_class	no_class
Qrob_P0468830.2	WAK			class1017	TDG	class1017	class1017
Qrob_P0468860.2	WAK			class1017	TDG	class1017	class1017
Qrob_P0468870.2	WAK			class1017	TDG	class1017	class1017
Qrob_P0468890.2	WAK			no_class	TDG	no_class	no_class
Qrob_P0468910.2	WAK			class1017	TDG	class1017	class1017
Qrob_P0468960.2	WAK			no_class	TDG	no_class	no_class
Qrob_P0468970.2	WAK			no_class	TDG	no_class	no_class
Qrob_P0469000.2	WAK			class1017	TDG	class1017	class1017
Qrob_P0469030.2	WAK			class1017	TDG	class1017	class1017
Qrob_P0472210.2	UNC-GROUP-2			no_class	not_TDG	no_class	no_class
Qrob_P0473180.2	LRK10L-2			no_class	not_TDG	no_class	no_class
Qrob_P0474120.2	CrRLK1L-1			class1014	TDG	no_class	class1014
Qrob_P0474530.2	WAK			class1017	not_TDG	class1017	class1017
Qrob_P0474820.2	LysM-I			no_class	TDG	no_class	no_class
Qrob_P0474830.2	LysM-I			no_class	TDG	no_class	no_class
Qrob_P0474840.2	LysM-I			no_class	TDG	no_class	no_class
Qrob_P0474860.2	LysM-I			no_class	TDG	no_class	no_class
Qrob_P0477140.2	LRR-V		No_LRR	no_class	not_TDG	no_class	no_class
Qrob_P0478160.2	SD1			class1002	TDG	class1002	class1002
Qrob_P0478790.2	LRR-Xb		No_LRR	class19483	TDG	no_class	no_class
Qrob_P0478800.2	LRR-Xb		No_LRR	class19483	TDG	no_class	no_class
Qrob_P0478810.2	LRR-Xb		No_LRR	class19483	TDG	no_class	no_class
Qrob_P0478950.2	WAK			class1017	TDG	class1017	class1017
Qrob_P0478990.2	WAK			class1017	TDG	class1017	class1017
Qrob_P0479040.2	WAK			class1017	TDG	class1017	class1017
Qrob_P0479070.2	WAK			class1017	TDG	class1017	class1017
Qrob_P0481020.2	WAK			class1061	TDG	no_class	no_class
Qrob_P0481030.2	WAK			class1061	TDG	no_class	no_class
Qrob_P0481040.2	WAK			class1061	TDG	no_class	no_class
Qrob_P0481050.2	WAK			class1061	TDG	no_class	no_class
Qrob_P0483550.2	PERK			no_class	not_TDG	no_class	no_class
Qrob_P0484660.2	LRR-XIIa		No_LRR	class1006	not_TDG	class1006	class1006
Qrob_P0484960.2	CrRLK1L-1			class1014	not_TDG	no_class	class1014
Qrob_P0485060.2	CrRLK1L-1			class1014	not_TDG	no_class	class1014
Qrob_P0485840.2	LRR-XIIa		27	class1006	TDG	class1006	class1006
Qrob_P0485880.2	LRR-XIIa		26	class1006	TDG	class1006	class1006
Qrob_P0485920.2	LRR-XIIa		No_LRR	no_class	TDG	no_class	no_class
Qrob_P0487490.2	LRR-XIIa		20	class1006	not_TDG	class1006	class1006
Qrob_P0488570.2	RLCK-IXb			no_class	TDG	no_class	no_class
Qrob_P0488590.2	RLCK-IXb			no_class	TDG	no_class	no_class
Qrob_P0488600.2	RLCK-IXb			no_class	TDG	no_class	no_class
Qrob_P0488620.2	SD1			class1002	TDG	class1002	class1002
Qrob_P0488650.2	SD1			class1002	TDG	class1002	class1002
Qrob_P0488660.2	SD1			class1002	TDG	class1002	class1002
Qrob_P0489740.2	SD1			class1002	not_TDG	class1002	class1002
Qrob_P0491020.2	L-LEC			no_class	not_TDG	no_class	no_class
Qrob_P0491600.2	LRR-I		No_LRR	no_class	TDG	no_class	no_class
Qrob_P0491640.2	LRR-I		2	class1052	TDG	no_class	no_class
Qrob_P0491690.2	LRR-I		No_LRR	class1052	TDG	no_class	no_class
Qrob_P0491780.2	SD1			class1002	not_TDG	class1002	class1002
Qrob_P0491840.2	LRR-I		No_LRR	no_class	not_TDG	no_class	no_class
Qrob_P0494750.2	LRR-VIII-2		No_LRR	class1016	not_TDG	class1016	class1016
Qrob_P0495250.2	L-LEC			class1029	not_TDG	no_class	no_class
Qrob_P0497670.2	LRR-IV		6	no_class	not_TDG	no_class	no_class
Qrob_P0499810.2	WAK			no_class	not_TDG	no_class	no_class
Qrob_P0500160.2	LRR-Xb		19	no_class	not_TDG	no_class	class1070
Qrob_P0501810.2	L-LEC			class1044	not_TDG	no_class	class1044
Qrob_P0503150.2	RLCK-IXb			no_class	not_TDG	no_class	no_class
Qrob_P0503160.2	RLCK-IXb			no_class	not_TDG	no_class	no_class
Qrob_P0504160.2	RLCK-IV			no_class	not_TDG	no_class	no_class
Qrob_P0504190.2	UNC			class1002	not_TDG	class1002	class1002
Qrob_P0504270.2	SD1			class1002	not_TDG	class1002	class1002
Qrob_P0505570.2	SD-2b			no_class	not_TDG	no_class	no_class
Qrob_P0505620.2	LRR-XIIa		No_LRR	class1006	not_TDG	class1006	class1006
Qrob_P0511400.2	WAK			class1017	TDG	class1017	class1017
Qrob_P0511820.2	WAK			class1017	TDG	class1017	class1017
Qrob_P0512860.2	RLCK-VIIa			no_class	not_TDG	no_class	no_class
Qrob_P0513260.2	SD1			no_class	TDG	no_class	no_class
Qrob_P0513290.2	SD1			no_class	TDG	no_class	no_class
Qrob_P0513760.2	RLCK-IXa			no_class	not_TDG	no_class	no_class
Qrob_P0516300.2	LRR	SG_III	21	no_class	not_TDG	class1003	class1003
Qrob_P0516520.2	RLCK-VI			no_class	not_TDG	no_class	no_class
Qrob_P0517080.2	LRR-Xb		22	no_class	not_TDG	class1003	class1003
Qrob_P0517560.2	LRR-VIII-1		8	no_class	TDG	no_class	no_class
Qrob_P0517590.2	LRR-VIII-1		4	no_class	TDG	no_class	no_class
Qrob_P0518320.2	RLCK-VIIa			no_class	not_TDG	no_class	no_class
Qrob_P0519690.2	SD1			class1002	not_TDG	class1002	class1002
Qrob_P0520560.2	PERK			no_class	not_TDG	no_class	no_class
Qrob_P0521000.2	WAK			class1017	not_TDG	class1017	class1017
Qrob_P0521790.2	SD1			class1002	TDG	class1002	class1002
Qrob_P0521820.2	SD1			class1002	TDG	class1002	class1002
Qrob_P0521840.2	LRR-I		3	no_class	not_TDG	no_class	no_class
Qrob_P0522700.2	RLCK-IXa			no_class	not_TDG	no_class	no_class
Qrob_P0522770.2	LRR-XV		No_LRR	no_class	not_TDG	no_class	no_class
Qrob_P0523950.2	SD1			class18060	not_TDG	no_class	no_class
Qrob_P0528770.2	LRR-XI		23	no_class	not_TDG	class1003	class1003
Qrob_P0530100.2	CR4L			no_class	not_TDG	no_class	no_class
Qrob_P0530110.2	LRR-VIII-2		No_LRR	no_class	not_TDG	no_class	no_class
Qrob_P0530630.2	UNC-GROUP-8			no_class	not_TDG	no_class	no_class
Qrob_P0531650.2	SD1			no_class	TDG	no_class	no_class
Qrob_P0531710.2	CRK			class1011	TDG	no_class	class1011
Qrob_P0531830.2	SD1			class1002	not_TDG	class1002	class1002
Qrob_P0532300.2	LRR-XI		17	no_class	not_TDG	class1003	class1003
Qrob_P0532470.2	LRR-III		No_LRR	no_class	not_TDG	no_class	no_class
Qrob_P0532610.2	SD1			no_class	not_TDG	no_class	no_class
Qrob_P0534140.2	LRR-I		No_LRR	class1052	TDG	no_class	no_class
Qrob_P0534160.2	LRR-I		No_LRR	no_class	TDG	no_class	no_class
Qrob_P0534190.2	LRR-I		3	class1052	TDG	no_class	no_class
Qrob_P0535870.2	Extensin			no_class	not_TDG	no_class	no_class
Qrob_P0536650.2	LRR-III		5	no_class	not_TDG	no_class	no_class
Qrob_P0537670.2	SD1			class1002	TDG	class1002	class1002
Qrob_P0539060.2	UNC-GROUP-3			class17129	not_TDG	no_class	no_class
Qrob_P0539170.2	CrRLK1L-1			class1014	not_TDG	no_class	class1014
Qrob_P0539500.2	RLCK-VIIa			no_class	not_TDG	no_class	no_class
Qrob_P0540520.2	LRR-XIIa		10	class1006	not_TDG	class1006	class1006
Qrob_P0541070.2	LRR-Xb		20	no_class	not_TDG	no_class	class1070
Qrob_P0541980.2	SD1			no_class	not_TDG	no_class	no_class
Qrob_P0542140.2	UNC		22	no_class	not_TDG	class1003	class1003
Qrob_P0542440.2	RLCK-VIIa			no_class	TDG	no_class	no_class
Qrob_P0542450.2	RLCK-VIIa			no_class	TDG	no_class	no_class
Qrob_P0542490.2	RLCK-VIIa			no_class	TDG	no_class	no_class
Qrob_P0542500.2	RLCK-VIIa			no_class	TDG	no_class	no_class
Qrob_P0542510.2	RLCK-VIIa			no_class	TDG	no_class	no_class
Qrob_P0542520.2	RLCK-VIIa			no_class	TDG	no_class	no_class
Qrob_P0542530.2	RLCK-VIIa			no_class	TDG	no_class	no_class
Qrob_P0542540.2	RLCK_XVI			no_class	TDG	no_class	no_class
Qrob_P0542930.2	CRK/SD1			class1037	TDG	class1037	class1037
Qrob_P0543960.2	WAK			class1017	TDG	class1017	class1017
Qrob_P0544790.2	WAK			class1017	not_TDG	class1017	class1017
Qrob_P0552170.2	PERK			no_class	not_TDG	no_class	no_class
Qrob_P0554500.2	LRR-XIIa		16	class1006	not_TDG	class1006	class1006
Qrob_P0555500.2	LRR-Xa		5	no_class	not_TDG	no_class	no_class
Qrob_P0555630.2	CrRLK1L-1			class1014	not_TDG	no_class	class1014
Qrob_P0555990.2	SD1			class1002	TDG	class1002	class1002
Qrob_P0556010.2	SD1			class1002	TDG	class1002	class1002
Qrob_P0559750.2	L-LEC			class1029	TDG	no_class	no_class
Qrob_P0559760.2	L-LEC			class1029	TDG	no_class	no_class
Qrob_P0559780.2	L-LEC			class1029	TDG	no_class	no_class
Qrob_P0567250.2	LRR-Xa		2	no_class	not_TDG	no_class	no_class
Qrob_P0567490.2	RLCK-VIIa			no_class	not_TDG	no_class	no_class
Qrob_P0568540.2	LRR-XIIb		25	no_class	not_TDG	class1003	class1003
Qrob_P0575060.2	LRR-Xa		4	no_class	TDG	no_class	no_class
Qrob_P0576010.2	WAK			class1017	not_TDG	class1017	class1017
Qrob_P0576380.2	L-LEC			class1029	TDG	no_class	no_class
Qrob_P0576390.2	L-LEC			class1029	TDG	no_class	no_class
Qrob_P0577170.2	LRR-II		4	no_class	not_TDG	no_class	no_class
Qrob_P0577470.2	RLCK-VIII			no_class	not_TDG	no_class	no_class
Qrob_P0578520.2	LRR-VIII-2		No_LRR	no_class	TDG	no_class	no_class
Qrob_P0578550.2	LRR-VIII-2		No_LRR	class1016	TDG	class1016	class1016
Qrob_P0582370.2	LRR-Xa		No_LRR	no_class	TDG	no_class	no_class
Qrob_P0582380.2	LRR-Xa		No_LRR	no_class	TDG	no_class	no_class
Qrob_P0582400.2	LRR-Xa		No_LRR	no_class	TDG	no_class	no_class
Qrob_P0582410.2	LRR-Xa		4	no_class	TDG	no_class	no_class
Qrob_P0582420.2	LRR-Xa		No_LRR	no_class	TDG	no_class	no_class
Qrob_P0582440.2	SD1			class1011	not_TDG	no_class	class1011
Qrob_P0583140.2	SD1			class1002	TDG	class1002	class1002
Qrob_P0583970.2	L-LEC			class1029	TDG	no_class	no_class
Qrob_P0583980.2	L-LEC			class1029	TDG	no_class	no_class
Qrob_P0584010.2	L-LEC			no_class	TDG	no_class	no_class
Qrob_P0584020.2	L-LEC			class1029	TDG	no_class	no_class
Qrob_P0584040.2	L-LEC			class1029	TDG	no_class	no_class
Qrob_P0584980.2	CrRLK1L-1			class1014	not_TDG	no_class	class1014
Qrob_P0585510.2	LRR-III		6	no_class	not_TDG	no_class	no_class
Qrob_P0587200.2	WAK			class1017	TDG	class1017	class1017
Qrob_P0587340.2	SD1			class1002	TDG	class1002	class1002
Qrob_P0587350.2	SD1			class1002	TDG	class1002	class1002
Qrob_P0587670.2	LRR-I		No_LRR	no_class	not_TDG	no_class	no_class
Qrob_P0588200.2	LRR-XIIb		27	no_class	not_TDG	class1003	class1003
Qrob_P0588900.2	LRR-VIII-2		No_LRR	class1016	TDG	class1016	class1016
Qrob_P0589530.2	LRR-Xa		3	no_class	not_TDG	no_class	no_class
Qrob_P0589780.2	PERK			no_class	not_TDG	no_class	no_class
Qrob_P0590240.2	WAK			no_class	TDG	no_class	no_class
Qrob_P0590290.2	LRR-XIIa		22	class1006	TDG	class1006	class1006
Qrob_P0590310.2	LRR-XIIa		19	class1006	TDG	class1006	class1006
Qrob_P0590360.2	CrRLK1L-1			class1014	TDG	no_class	class1014
Qrob_P0590370.2	CrRLK1L-1			class1014	TDG	no_class	class1014
Qrob_P0590380.2	CrRLK1L-1			class1014	TDG	no_class	class1014
Qrob_P0591120.2	SD1			class18064	TDG	no_class	no_class
Qrob_P0591140.2	SD1			class18064	TDG	no_class	no_class
Qrob_P0591170.2	SD1			class18064	TDG	no_class	no_class
Qrob_P0591180.2	SD1			class18064	TDG	no_class	no_class
Qrob_P0591200.2	SD1			class18064	TDG	no_class	no_class
Qrob_P0593840.2	LRR-XIIb		19	no_class	not_TDG	class1003	class1003
Qrob_P0595320.2	L-LEC			class3117	TDG	no_class	no_class
Qrob_P0595340.2	L-LEC			class3117	TDG	no_class	no_class
Qrob_P0595350.2	L-LEC			class3117	TDG	no_class	no_class
Qrob_P0595550.2	SD-2b			class19491	TDG	no_class	no_class
Qrob_P0595610.2	UNC-GROUP-4			class15595	TDG	no_class	no_class
Qrob_P0595620.2	UNC-GROUP-4			class15595	TDG	no_class	no_class
Qrob_P0595650.2	SD-2b			class19491	TDG	no_class	no_class
Qrob_P0595660.2	SD-2b			class19491	TDG	no_class	no_class
Qrob_P0596650.2	LRR-XIIb		19	no_class	TDG	class1003	class1003
Qrob_P0596660.2	LRR-XIIb		20	no_class	TDG	class1003	class1003
Qrob_P0596690.2	LRR-XIIb		19	no_class	TDG	class1003	class1003
Qrob_P0597610.2	SD1			class1011	TDG	no_class	class1011
Qrob_P0597640.2	SD1			class1011	TDG	no_class	class1011
Qrob_P0597650.2	SD1			class1011	TDG	no_class	class1011
Qrob_P0597680.2	SD1			class1011	TDG	no_class	class1011
Qrob_P0597700.2	SD1			class1011	TDG	no_class	class1011
Qrob_P0597710.2	SD1			class1011	TDG	no_class	class1011
Qrob_P0597720.2	SD1			class1011	TDG	no_class	class1011
Qrob_P0597730.2	SD1			class1011	TDG	no_class	class1011
Qrob_P0597780.2	SD1			class1011	TDG	no_class	class1011
Qrob_P0597790.2	SD1			class1011	TDG	no_class	class1011
Qrob_P0597800.2	SD1			class1011	TDG	no_class	class1011
Qrob_P0597820.2	SD1			no_class	TDG	no_class	no_class
Qrob_P0597940.2	UNC-GROUP-6			class4224	TDG	no_class	no_class
Qrob_P0597980.2	UNC-GROUP-6			class4224	TDG	no_class	no_class
Qrob_P0598430.2	RLCK-XII			no_class	not_TDG	no_class	no_class
Qrob_P0598680.2	LRR-XIIb		No_LRR	no_class	not_TDG	no_class	no_class
Qrob_P0600190.2	LRR-VIII-2		No_LRR	class1016	TDG	class1016	class1016
Qrob_P0600200.2	LRR-VIII-2		No_LRR	no_class	TDG	no_class	no_class
Qrob_P0600250.2	LRR-VIII-2		8	class1016	TDG	class1016	class1016
Qrob_P0600280.2	LRR-VIII-2		6	class1016	TDG	class1016	class1016
Qrob_P0600350.2	RLCK-VI			no_class	not_TDG	no_class	no_class
Qrob_P0602850.2	Extensin			no_class	not_TDG	no_class	no_class
Qrob_P0604200.2	WAK			class1017	TDG	class1017	class1017
Qrob_P0604230.2	WAK			class1017	TDG	class1017	class1017
Qrob_P0604250.2	WAK			class1017	TDG	class1017	class1017
Qrob_P0605030.2	LRR-IX		No_LRR	no_class	not_TDG	no_class	no_class
Qrob_P0606840.2	SD1			no_class	TDG	no_class	no_class
Qrob_P0606860.2	CRK			no_class	TDG	no_class	no_class
Qrob_P0608880.2	CrRLK1L-1			class1014	not_TDG	no_class	class1014
Qrob_P0609420.2	CrRLK1L-1			class1014	TDG	no_class	class1014
Qrob_P0609470.2	CrRLK1L-1			class1014	TDG	no_class	class1014
Qrob_P0610910.2	LRR-III		5	no_class	not_TDG	no_class	no_class
Qrob_P0611350.2	LRR-XIIa		26	class1006	TDG	class1006	class1006
Qrob_P0611410.2	LRR-XIIa		25	class1006	TDG	class1006	class1006
Qrob_P0611480.2	LRR-XIIa		26	class1006	TDG	class1006	class1006
Qrob_P0611540.2	LRR-XIIa		25	class1006	TDG	class1006	class1006
Qrob_P0612080.2	LRR-III		5	no_class	not_TDG	no_class	no_class
Qrob_P0612590.2	LRR-Xb		30	no_class	not_TDG	class1003	class1003
Qrob_P0613580.2	SD1			class1002	TDG	class1002	class1002
Qrob_P0613590.2	SD1			class1002	TDG	class1002	class1002
Qrob_P0613600.2	SD1			class1002	TDG	class1002	class1002
Qrob_P0613840.2	RLCK-XII_XIII			class1205	not_TDG	no_class	class1205
Qrob_P0617940.2	LRR-XI		No_LRR	class18060	TDG	no_class	no_class
Qrob_P0617950.2	SD1			class1002	TDG	class1002	class1002
Qrob_P0620840.2	PERK			no_class	not_TDG	no_class	no_class
Qrob_P0622140.2	SD1			class1002	TDG	class1002	class1002
Qrob_P0622150.2	SD1			class1002	TDG	class1002	class1002
Qrob_P0622170.2	SD1			class1002	TDG	class1002	class1002
Qrob_P0622180.2	SD1			class1002	TDG	class1002	class1002
Qrob_P0622480.2	SD1			class1002	TDG	class1002	class1002
Qrob_P0622490.2	SD1			class1002	TDG	class1002	class1002
Qrob_P0622590.2	SD1			class1002	TDG	class1002	class1002
Qrob_P0624990.2	LRR-I		No_LRR	no_class	TDG	no_class	no_class
Qrob_P0625010.2	LRR-I		No_LRR	class1052	TDG	no_class	no_class
Qrob_P0625070.2	LRR-I		3	class1052	TDG	no_class	no_class
Qrob_P0625130.2	LRR-I		No_LRR	no_class	TDG	no_class	no_class
Qrob_P0625150.2	LRR-I		No_LRR	no_class	TDG	no_class	no_class
Qrob_P0625160.2	LRR-I		No_LRR	class1052	TDG	no_class	no_class
Qrob_P0625190.2	LRR-I		No_LRR	class1052	TDG	no_class	no_class
Qrob_P0628490.2	LRR-Xb		21	no_class	not_TDG	no_class	no_class
Qrob_P0631320.2	CrRLK1L-1			class1014	not_TDG	no_class	class1014
Qrob_P0632410.2	RLCK-XII_XIII			no_class	not_TDG	no_class	no_class
Qrob_P0635200.2	SD-2b			class1037	TDG	class1037	class1037
Qrob_P0640180.2	CRK			no_class	TDG	no_class	no_class
Qrob_P0640210.2	CRK			no_class	TDG	no_class	no_class
Qrob_P0640220.2	CRK			no_class	TDG	no_class	no_class
Qrob_P0640230.2	CRK			no_class	TDG	no_class	no_class
Qrob_P0640240.2	CRK			no_class	TDG	no_class	no_class
Qrob_P0640260.2	CRK			no_class	TDG	no_class	no_class
Qrob_P0640280.2	CRK			no_class	TDG	no_class	no_class
Qrob_P0641450.2	UNC-GROUP-6			no_class	not_TDG	no_class	no_class
Qrob_P0641480.2	UNC-GROUP-6			no_class	TDG	no_class	no_class
Qrob_P0641620.2	SD1			no_class	TDG	no_class	no_class
Qrob_P0641650.2	SD1			class1002	TDG	class1002	class1002
Qrob_P0641670.2	SD1			class1002	TDG	class1002	class1002
Qrob_P0641690.2	SD1			no_class	TDG	no_class	no_class
Qrob_P0642340.2	LRR-XIIa		20	class1006	not_TDG	class1006	class1006
Qrob_P0645030.2	LRR-XIIb		19	no_class	not_TDG	class1003	class1003
Qrob_P0646380.2	WAK			no_class	TDG	no_class	no_class
Qrob_P0646400.2	WAK			no_class	TDG	no_class	no_class
Qrob_P0646420.2	WAK			class1017	TDG	class1017	class1017
Qrob_P0649670.2	L-LEC			class1123	TDG	no_class	class1123
Qrob_P0651970.2	LRR-I		No_LRR	class1052	TDG	no_class	no_class
Qrob_P0654160.2	LRR-XIIa		5	class1006	not_TDG	class1006	class1006
Qrob_P0655330.2	LRR-XIIb		19	no_class	TDG	class1003	class1003
Qrob_P0655340.2	LRR-XIIb		24	no_class	TDG	class1003	class1003
Qrob_P0655360.2	LRR-XIIb		2	no_class	TDG	no_class	no_class
Qrob_P0655380.2	LRR-XIIb		25	no_class	TDG	class1003	class1003
Qrob_P0659740.2	LRR-III		7	no_class	not_TDG	no_class	no_class
Qrob_P0662430.2	LRR-XIV		9	no_class	not_TDG	no_class	no_class
Qrob_P0662780.2	RLCK-XII			no_class	not_TDG	no_class	no_class
Qrob_P0663470.2	LRR-I		2	class1052	TDG	no_class	no_class
Qrob_P0663490.2	LRR-I		No_LRR	class1052	TDG	no_class	no_class
Qrob_P0663500.2	LRR-I		No_LRR	class1052	TDG	no_class	no_class
Qrob_P0663520.2	LRR-I		2	class1052	TDG	no_class	no_class
Qrob_P0664170.2	LRR-XI		No_LRR	no_class	not_TDG	no_class	no_class
Qrob_P0665180.2	LRR-I		3	class1052	TDG	no_class	no_class
Qrob_P0665190.2	LRR-I		No_LRR	no_class	TDG	no_class	no_class
Qrob_P0665230.2	LRR-I		No_LRR	class1052	TDG	no_class	no_class
Qrob_P0667660.2	L-LEC			class1029	TDG	no_class	no_class
Qrob_P0667670.2	L-LEC			class1029	TDG	no_class	no_class
Qrob_P0667680.2	L-LEC			class1029	TDG	no_class	no_class
Qrob_P0667690.2	L-LEC			class1029	TDG	no_class	no_class
Qrob_P0667700.2	L-LEC			class1029	TDG	no_class	no_class
Qrob_P0670380.2	LRK10L-2			no_class	not_TDG	no_class	no_class
Qrob_P0670510.2	LRR-II		4	no_class	not_TDG	no_class	no_class
Qrob_P0670830.2	RLCK-VIIa			no_class	not_TDG	no_class	no_class
Qrob_P0672440.2	CrRLK1L-1			class1014	TDG	no_class	class1014
Qrob_P0673700.2	UNC		3	class1052	TDG	no_class	no_class
Qrob_P0673730.2	LRR-I		3	class1052	TDG	no_class	no_class
Qrob_P0673750.2	LRR-I		3	class1052	TDG	no_class	no_class
Qrob_P0673950.2	LRR-VIII-2		No_LRR	class1016	TDG	class1016	class1016
Qrob_P0673960.2	LRR-VIII-2		No_LRR	no_class	TDG	no_class	no_class
Qrob_P0674120.2	RLCK-VIIa			no_class	not_TDG	no_class	no_class
Qrob_P0676060.2	RLCK-XII_XIII			class15598	TDG	no_class	no_class
Qrob_P0676100.2	RLCK-XII_XIII			class15598	TDG	no_class	no_class
Qrob_P0676110.2	RLCK-XII_XIII			class15598	TDG	no_class	no_class
Qrob_P0676460.2	UNC-GROUP-6			no_class	not_TDG	no_class	no_class
Qrob_P0679160.2	UNC-GROUP-4			class15595	not_TDG	no_class	no_class
Qrob_P0680560.2	LRK10L-2			no_class	not_TDG	no_class	class1145
Qrob_P0680990.2	LysM-II			no_class	TDG	no_class	no_class
Qrob_P0681010.2	LysM-II			no_class	TDG	no_class	no_class
Qrob_P0684670.2	LRR-XI		17	no_class	not_TDG	class1003	class1003
Qrob_P0684680.2	LRR-XI		16	no_class	not_TDG	class1003	class1003
Qrob_P0688760.2	LRR-XIIa		27	class1006	not_TDG	class1006	class1006
Qrob_P0691490.2	LRR-VIII-2		No_LRR	class14245	not_TDG	no_class	no_class
Qrob_P0691500.2	LRR-VIII-2		6	class1016	not_TDG	class1016	class1016
Qrob_P0692320.2	SD1			class1002	not_TDG	class1002	class1002
Qrob_P0693600.2	CrRLK1L-1			class1014	TDG	no_class	class1014
Qrob_P0693690.2	LRR-XIIb		23	no_class	not_TDG	class1003	class1003
Qrob_P0694530.2	SD1			class1002	not_TDG	class1002	class1002
Qrob_P0694950.2	CrRLK1L-1			class1014	not_TDG	no_class	class1014
Qrob_P0695750.2	WAK			no_class	not_TDG	no_class	no_class
Qrob_P0695810.2	LRK10L-2			class1061	not_TDG	no_class	no_class
Qrob_P0697620.2	LRK10L-2			class1061	not_TDG	no_class	no_class
Qrob_P0699400.2	LRR-Xb		No_LRR	class19483	not_TDG	no_class	no_class
Qrob_P0699440.2	LRR-III		5	no_class	not_TDG	no_class	no_class
Qrob_P0701790.2	LRR-IX		No_LRR	no_class	not_TDG	no_class	no_class
Qrob_P0702110.2	LRR-XIIb		25	no_class	TDG	class1003	class1003
Qrob_P0702420.2	LRR-XIIa		No_LRR	class1006	not_TDG	class1006	class1006
Qrob_P0702890.2	SD1			class1002	TDG	class1002	class1002
Qrob_P0703950.2	LRR-XIIa		24	class1006	not_TDG	class1006	class1006
Qrob_P0704290.2	LysM-II			no_class	TDG	no_class	no_class
Qrob_P0704300.2	LysM-II			no_class	TDG	no_class	no_class
Qrob_P0705460.2	CRK/SD1			no_class	not_TDG	no_class	no_class
Qrob_P0706250.2	SD1			class1002	TDG	class1002	class1002
Qrob_P0706290.2	SD1			class1002	TDG	class1002	class1002
Qrob_P0706310.2	SD1			class1002	TDG	class1002	class1002
Qrob_P0706330.2	SD1			no_class	TDG	no_class	no_class
Qrob_P0706870.2	RLCK-VIIa			no_class	not_TDG	no_class	no_class
Qrob_P0707110.2	CrRLK1L-1			class1014	TDG	no_class	class1014
Qrob_P0707210.2	LRR-I		No_LRR	no_class	not_TDG	no_class	no_class
Qrob_P0707910.2	RLCK-VIIa			no_class	not_TDG	no_class	no_class
Qrob_P0717400.2	RLCK-IXb			no_class	not_TDG	no_class	no_class
Qrob_P0717940.2	LRR-I		2	class1052	not_TDG	no_class	no_class
Qrob_P0720090.2	LRK10L-2			no_class	TDG	no_class	class1145
Qrob_P0720120.2	LRK10L-2			class3699	TDG	no_class	no_class
Qrob_P0720300.2	LRR-XIIa		22	class1006	not_TDG	class1006	class1006
Qrob_P0720450.2	RLCK-VIIa			no_class	not_TDG	no_class	no_class
Qrob_P0721310.2	SD1			class1002	TDG	class1002	class1002
Qrob_P0721330.2	SD1			class1002	TDG	class1002	class1002
Qrob_P0721380.2	SD1			class1002	TDG	class1002	class1002
Qrob_P0722050.2	CRK			class1011	not_TDG	no_class	class1011
Qrob_P0724210.2	CR4L			no_class	not_TDG	no_class	no_class
Qrob_P0724620.2	LRR-VIII-1		9	no_class	not_TDG	no_class	no_class
Qrob_P0725230.2	LRR-III		No_LRR	no_class	not_TDG	no_class	no_class
Qrob_P0728120.2	L-LEC			no_class	not_TDG	no_class	no_class
Qrob_P0728140.2	L-LEC			no_class	not_TDG	no_class	no_class
Qrob_P0729690.2	L-LEC			class1029	TDG	no_class	no_class
Qrob_P0729700.2	L-LEC			class1029	TDG	no_class	no_class
Qrob_P0729710.2	L-LEC			class1029	TDG	no_class	no_class
Qrob_P0729720.2	L-LEC			class1029	TDG	no_class	no_class
Qrob_P0729730.2	L-LEC			class1029	TDG	no_class	no_class
Qrob_P0729740.2	L-LEC			class1029	TDG	no_class	no_class
Qrob_P0731230.2	L-LEC			class1029	TDG	no_class	no_class
Qrob_P0731260.2	L-LEC			class1029	TDG	no_class	no_class
Qrob_P0731390.2	SD-2b			no_class	TDG	no_class	no_class
Qrob_P0731400.2	SD-2b			no_class	TDG	no_class	no_class
Qrob_P0733660.2	SD1			class1002	TDG	class1002	class1002
Qrob_P0733700.2	SD1			class1002	TDG	class1002	class1002
Qrob_P0734030.2	LRR-XIIb		20	no_class	TDG	class1003	class1003
Qrob_P0734040.2	LRR-XIIb		14	no_class	TDG	class1003	class1003
Qrob_P0734050.2	LRR-XIIb		No_LRR	no_class	TDG	no_class	no_class
Qrob_P0735030.2	SD1			class1002	not_TDG	class1002	class1002
Qrob_P0738070.2	LRR-III		No_LRR	no_class	not_TDG	no_class	no_class
Qrob_P0740120.2	SD1			class1002	not_TDG	class1002	class1002
Qrob_P0740760.2	RLCK-VIIa			no_class	not_TDG	no_class	no_class
Qrob_P0740910.2	RLCK-XII_XIII			class15598	TDG	no_class	no_class
Qrob_P0743170.2	LRR-XI		19	no_class	TDG	class1003	class1003
Qrob_P0743180.2	LRR-XI		20	no_class	TDG	class1003	class1003
Qrob_P0746050.2	LRR-VIII-2		No_LRR	no_class	TDG	no_class	no_class
Qrob_P0746150.2	LRR-VIIa		16	no_class	not_TDG	no_class	no_class
Qrob_P0747610.2	LRR-II		3	no_class	TDG	no_class	no_class
Qrob_P0747630.2	LRR-II		3	no_class	TDG	no_class	no_class
Qrob_P0747650.2	LRR-II		2	no_class	TDG	no_class	no_class
Qrob_P0751040.2	SD1			class1002	TDG	class1002	class1002
Qrob_P0751050.2	SD1			no_class	TDG	no_class	no_class
Qrob_P0751070.2	SD1			class1002	TDG	class1002	class1002
Qrob_P0753250.2	WAK			class1017	not_TDG	class1017	class1017
Qrob_P0753640.2	RLCK-VI			no_class	not_TDG	no_class	no_class
Qrob_P0754540.2	LRR-XIIb		17	no_class	TDG	class1003	class1003
Qrob_P0754550.2	SD-2b			no_class	TDG	no_class	no_class
Qrob_P0756940.2	L-LEC			class1044	not_TDG	no_class	class1044
Qrob_P0759420.2	SD1			no_class	not_TDG	no_class	no_class
Qrob_P0759430.2	SD1			class18060	not_TDG	no_class	no_class
Qrob_P0761460.2	LRR-III		No_LRR	no_class	not_TDG	no_class	no_class
Qrob_P0765400.2	SD1			class1002	TDG	class1002	class1002
Qrob_P0765450.2	SD1			class1002	TDG	class1002	class1002
Qrob_P0768990.2	LRR-III		No_LRR	no_class	not_TDG	no_class	no_class
Qrob_P0770100.2	WAK			class1017	not_TDG	class1017	class1017

## Sheet: 5.sheet4_plus_counting
oak accession	RLK subfamily	nb of LRRs	expansion class (oak vs. other species)	in TDG or not	outlier class (tree vs. herbaceous)	expansion class (Tree vs. Herbaceous)
Qrob_P0157220.2	C-LEC		no_class	not_TDG	no_class	no_class
Qrob_P0155020.2	CR4L		no_class	TDG	no_class	no_class
Qrob_P0155180.2	CR4L		no_class	not_TDG	no_class	no_class		All RLK
Qrob_P0235790.2	CR4L		no_class	not_TDG	no_class	no_class			expansion class (oak vs. other species)	expansion class (Tree vs. Herbaceous)		in TDG or not
Qrob_P0311940.2	CR4L		no_class	not_TDG	no_class	no_class		in a class	688	634	TDG	803
Qrob_P0340080.2	CR4L		no_class	not_TDG	no_class	no_class		no_class	559	613	not_TDG	444
Qrob_P0418510.2	CR4L		no_class	not_TDG	no_class	no_class			1247	1247		1247
Qrob_P0422710.2	CR4L		no_class	not_TDG	no_class	no_class
Qrob_P0530100.2	CR4L		no_class	not_TDG	no_class	no_class
Qrob_P0724210.2	CR4L		no_class	not_TDG	no_class	no_class
Qrob_P0046660.2	CRK		class1011	TDG	no_class	class1011		All LRR-RLK (including "No_LRR" genes but not the few 'Unclassified')
Qrob_P0046900.2	CRK		no_class	not_TDG	no_class	no_class			expansion class (oak vs. other species)	expansion class (Tree vs. Herbaceous)		in TDG or not
Qrob_P0060730.2	CRK		class1011	TDG	no_class	class1011		in a class	197	238	TDG	261
Qrob_P0060750.2	CRK		no_class	TDG	no_class	no_class		no_class	238	197	not_TDG	174
Qrob_P0060780.2	CRK		class1011	TDG	no_class	class1011			435	435		435
Qrob_P0060800.2	CRK		class1011	TDG	no_class	class1011
Qrob_P0060820.2	CRK		no_class	TDG	no_class	no_class
Qrob_P0060840.2	CRK		class1011	TDG	no_class	class1011
Qrob_P0060900.2	CRK		class1011	TDG	no_class	class1011		SGXIIa (including "No_LRR" genes)
Qrob_P0060920.2	CRK		class1011	TDG	no_class	class1011			expansion class (oak vs. other species)	expansion class (Tree vs. Herbaceous)		in TDG or not
Qrob_P0060940.2	CRK		no_class	TDG	no_class	no_class		in a class	111	110	TDG	99
Qrob_P0060960.2	CRK		class1011	TDG	no_class	class1011		no_class	15	16	not_TDG	27
Qrob_P0061000.2	CRK		class1011	TDG	no_class	class1011			126	126		126
Qrob_P0061020.2	CRK		no_class	TDG	no_class	no_class
Qrob_P0061030.2	CRK		class1011	TDG	no_class	class1011
Qrob_P0118630.2	CRK		class1011	TDG	no_class	class1011		SGXIIb (including "No_LRR" genes)
Qrob_P0118640.2	CRK		class1011	TDG	no_class	class1011			expansion class (oak vs. other species)	expansion class (Tree vs. Herbaceous)		in TDG or not
Qrob_P0118650.2	CRK		no_class	TDG	no_class	no_class		in a class	1	52	TDG	47
Qrob_P0118660.2	CRK		class1011	TDG	no_class	class1011		no_class	64	13	not_TDG	18
Qrob_P0118780.2	CRK		class1011	TDG	no_class	class1011			65	65		65
Qrob_P0118860.2	CRK		class1011	TDG	no_class	class1011
Qrob_P0118880.2	CRK		no_class	TDG	no_class	no_class
Qrob_P0161080.2	CRK		no_class	TDG	no_class	no_class
Qrob_P0161120.2	CRK		no_class	TDG	no_class	no_class
Qrob_P0161140.2	CRK		no_class	TDG	no_class	no_class		SGXIIa (without "No_LRR" genes)
Qrob_P0161150.2	CRK		no_class	TDG	no_class	no_class			expansion class (oak vs. other species)	expansion class (Tree vs. Herbaceous)		in TDG or not
Qrob_P0161320.2	CRK		no_class	not_TDG	no_class	no_class		in a class	98	98	TDG	80
Qrob_P0162060.2	CRK		no_class	not_TDG	no_class	no_class		no_class	3	3	not_TDG	21
Qrob_P0181480.2	CRK		class1011	TDG	no_class	class1011			101	101		101
Qrob_P0181500.2	CRK		class1011	TDG	no_class	class1011
Qrob_P0181530.2	CRK		class1011	TDG	no_class	class1011
Qrob_P0181600.2	CRK		no_class	TDG	no_class	no_class		SGXIIb (without "No_LRR" genes)
Qrob_P0250320.2	CRK		no_class	not_TDG	no_class	no_class			expansion class (oak vs. other species)	expansion class (Tree vs. Herbaceous)		in TDG or not
Qrob_P0255210.2	CRK		no_class	not_TDG	no_class	no_class		in a class	0	48	TDG	37
Qrob_P0262930.2	CRK		no_class	not_TDG	no_class	no_class		no_class	50	2	not_TDG	13
Qrob_P0310030.2	CRK		no_class	TDG	no_class	no_class			50	50		50
Qrob_P0310050.2	CRK		class1011	TDG	no_class	class1011
Qrob_P0339310.2	CRK		class1011	not_TDG	no_class	class1011
Qrob_P0370810.2	CRK		no_class	TDG	no_class	no_class
Qrob_P0370820.2	CRK		no_class	not_TDG	no_class	no_class
Qrob_P0370840.2	CRK		no_class	TDG	no_class	no_class
Qrob_P0370880.2	CRK		no_class	TDG	no_class	no_class
Qrob_P0370900.2	CRK		no_class	TDG	no_class	no_class
Qrob_P0396010.2	CRK		class1011	not_TDG	no_class	class1011
Qrob_P0401120.2	CRK		class1011	TDG	no_class	class1011
Qrob_P0401140.2	CRK		no_class	TDG	no_class	no_class
Qrob_P0401290.2	CRK		class1011	TDG	no_class	class1011
Qrob_P0436310.2	CRK		no_class	TDG	no_class	no_class
Qrob_P0447660.2	CRK		class1002	TDG	genOak1002	class1002
Qrob_P0531710.2	CRK		class1011	TDG	no_class	class1011
Qrob_P0606860.2	CRK		no_class	TDG	no_class	no_class
Qrob_P0640180.2	CRK		no_class	TDG	no_class	no_class
Qrob_P0640210.2	CRK		no_class	TDG	no_class	no_class
Qrob_P0640220.2	CRK		no_class	TDG	no_class	no_class
Qrob_P0640230.2	CRK		no_class	TDG	no_class	no_class
Qrob_P0640240.2	CRK		no_class	TDG	no_class	no_class
Qrob_P0640260.2	CRK		no_class	TDG	no_class	no_class
Qrob_P0640280.2	CRK		no_class	TDG	no_class	no_class
Qrob_P0722050.2	CRK		class1011	not_TDG	no_class	class1011
Qrob_P0390890.2	CRK/SD1		no_class	not_TDG	no_class	no_class
Qrob_P0542930.2	CRK/SD1		class1037	TDG	genOak1037	class1037
Qrob_P0705460.2	CRK/SD1		no_class	not_TDG	no_class	no_class
Qrob_P0010650.2	CrRLK1L-1		class1014	not_TDG	no_class	class1014
Qrob_P0019830.2	CrRLK1L-1		class1014	TDG	no_class	class1014
Qrob_P0095180.2	CrRLK1L-1		class1014	TDG	no_class	class1014
Qrob_P0125560.2	CrRLK1L-1		class1014	not_TDG	no_class	class1014
Qrob_P0126390.2	CrRLK1L-1		class1014	TDG	no_class	class1014
Qrob_P0126400.2	CrRLK1L-1		class1014	TDG	no_class	class1014
Qrob_P0155340.2	CrRLK1L-1		class1014	not_TDG	no_class	class1014
Qrob_P0199300.2	CrRLK1L-1		class1014	not_TDG	no_class	class1014
Qrob_P0199860.2	CrRLK1L-1		class1014	not_TDG	no_class	class1014
Qrob_P0199920.2	CrRLK1L-1		class1014	not_TDG	no_class	class1014
Qrob_P0207440.2	CrRLK1L-1		class1014	not_TDG	no_class	class1014
Qrob_P0211570.2	CrRLK1L-1		class1014	not_TDG	no_class	class1014
Qrob_P0241520.2	CrRLK1L-1		class1014	TDG	no_class	class1014
Qrob_P0241530.2	CrRLK1L-1		class1014	TDG	no_class	class1014
Qrob_P0241590.2	CrRLK1L-1		class1014	TDG	no_class	class1014
Qrob_P0241600.2	CrRLK1L-1		class1014	TDG	no_class	class1014
Qrob_P0241610.2	CrRLK1L-1		class1014	TDG	no_class	class1014
Qrob_P0241620.2	CrRLK1L-1		class1014	TDG	no_class	class1014
Qrob_P0241720.2	CrRLK1L-1		class1014	TDG	no_class	class1014
Qrob_P0248900.2	CrRLK1L-1		class1014	not_TDG	no_class	class1014
Qrob_P0305850.2	CrRLK1L-1		class1014	TDG	no_class	class1014
Qrob_P0305870.2	CrRLK1L-1		class1014	TDG	no_class	class1014
Qrob_P0305880.2	CrRLK1L-1		class1014	TDG	no_class	class1014
Qrob_P0317630.2	CrRLK1L-1		class1014	TDG	no_class	class1014
Qrob_P0317650.2	CrRLK1L-1		class1014	TDG	no_class	class1014
Qrob_P0324770.2	CrRLK1L-1		class1014	TDG	no_class	class1014
Qrob_P0324790.2	CrRLK1L-1		class1014	TDG	no_class	class1014
Qrob_P0324830.2	CrRLK1L-1		no_class	TDG	no_class	no_class
Qrob_P0397970.2	CrRLK1L-1		class1014	not_TDG	no_class	class1014
Qrob_P0460640.2	CrRLK1L-1		class1014	TDG	no_class	class1014
Qrob_P0460650.2	CrRLK1L-1		class1014	TDG	no_class	class1014
Qrob_P0474120.2	CrRLK1L-1		class1014	TDG	no_class	class1014
Qrob_P0484960.2	CrRLK1L-1		class1014	not_TDG	no_class	class1014
Qrob_P0485060.2	CrRLK1L-1		class1014	not_TDG	no_class	class1014
Qrob_P0539170.2	CrRLK1L-1		class1014	not_TDG	no_class	class1014
Qrob_P0555630.2	CrRLK1L-1		class1014	not_TDG	no_class	class1014
Qrob_P0584980.2	CrRLK1L-1		class1014	not_TDG	no_class	class1014
Qrob_P0590360.2	CrRLK1L-1		class1014	TDG	no_class	class1014
Qrob_P0590370.2	CrRLK1L-1		class1014	TDG	no_class	class1014
Qrob_P0590380.2	CrRLK1L-1		class1014	TDG	no_class	class1014
Qrob_P0608880.2	CrRLK1L-1		class1014	not_TDG	no_class	class1014
Qrob_P0609420.2	CrRLK1L-1		class1014	TDG	no_class	class1014
Qrob_P0609470.2	CrRLK1L-1		class1014	TDG	no_class	class1014
Qrob_P0631320.2	CrRLK1L-1		class1014	not_TDG	no_class	class1014
Qrob_P0672440.2	CrRLK1L-1		class1014	TDG	no_class	class1014
Qrob_P0693600.2	CrRLK1L-1		class1014	TDG	no_class	class1014
Qrob_P0694950.2	CrRLK1L-1		class1014	not_TDG	no_class	class1014
Qrob_P0707110.2	CrRLK1L-1		class1014	TDG	no_class	class1014
Qrob_P0085800.2	Extensin		no_class	not_TDG	no_class	no_class
Qrob_P0364190.2	Extensin		no_class	not_TDG	no_class	no_class
Qrob_P0378140.2	Extensin		no_class	TDG	no_class	no_class
Qrob_P0378170.2	Extensin		no_class	TDG	no_class	no_class
Qrob_P0535870.2	Extensin		no_class	not_TDG	no_class	no_class
Qrob_P0602850.2	Extensin		no_class	not_TDG	no_class	no_class
Qrob_P0155060.2	L-LEC	6	no_class	not_TDG	no_class	no_class
Qrob_P0048610.2	L-LEC		class1029	not_TDG	no_class	no_class
Qrob_P0057720.2	L-LEC		no_class	TDG	no_class	no_class
Qrob_P0057770.2	L-LEC		class1044	TDG	no_class	class1044
Qrob_P0057780.2	L-LEC		no_class	TDG	no_class	no_class
Qrob_P0057810.2	L-LEC		class1044	TDG	no_class	class1044
Qrob_P0058470.2	L-LEC		class1044	TDG	no_class	class1044
Qrob_P0058870.2	L-LEC		no_class	TDG	no_class	no_class
Qrob_P0058890.2	L-LEC		class1044	TDG	no_class	class1044
Qrob_P0058900.2	L-LEC		class1044	TDG	no_class	class1044
Qrob_P0058970.2	L-LEC		class1044	TDG	no_class	class1044
Qrob_P0069150.2	L-LEC		class1029	not_TDG	no_class	no_class
Qrob_P0075420.2	L-LEC		class1044	not_TDG	no_class	class1044
Qrob_P0096870.2	L-LEC		no_class	not_TDG	no_class	no_class
Qrob_P0157130.2	L-LEC		no_class	not_TDG	no_class	no_class
Qrob_P0189310.2	L-LEC		no_class	TDG	no_class	no_class
Qrob_P0189320.2	L-LEC		class1044	TDG	no_class	class1044
Qrob_P0201360.2	L-LEC		class1029	not_TDG	no_class	no_class
Qrob_P0240570.2	L-LEC		class1029	TDG	no_class	no_class
Qrob_P0240580.2	L-LEC		class1029	TDG	no_class	no_class
Qrob_P0240590.2	L-LEC		class1029	TDG	no_class	no_class
Qrob_P0240600.2	L-LEC		class1029	TDG	no_class	no_class
Qrob_P0240610.2	L-LEC		class1029	TDG	no_class	no_class
Qrob_P0271890.2	L-LEC		no_class	not_TDG	no_class	no_class
Qrob_P0274570.2	L-LEC		no_class	TDG	no_class	no_class
Qrob_P0274580.2	L-LEC		class1044	TDG	no_class	class1044
Qrob_P0274950.2	L-LEC		class1044	TDG	no_class	class1044
Qrob_P0274960.2	L-LEC		class1044	TDG	no_class	class1044
Qrob_P0289720.2	L-LEC		class3117	TDG	no_class	no_class
Qrob_P0289780.2	L-LEC		class3117	TDG	no_class	no_class
Qrob_P0289810.2	L-LEC		class3117	TDG	no_class	no_class
Qrob_P0319420.2	L-LEC		class1029	not_TDG	no_class	no_class
Qrob_P0336880.2	L-LEC		class1029	not_TDG	no_class	no_class
Qrob_P0338810.2	L-LEC		no_class	not_TDG	no_class	no_class
Qrob_P0342690.2	L-LEC		class1044	TDG	no_class	class1044
Qrob_P0342700.2	L-LEC		class1044	TDG	no_class	class1044
Qrob_P0342720.2	L-LEC		class1044	TDG	no_class	class1044
Qrob_P0342740.2	L-LEC		class1044	TDG	no_class	class1044
Qrob_P0342750.2	L-LEC		class1044	TDG	no_class	class1044
Qrob_P0342790.2	L-LEC		class1044	TDG	no_class	class1044
Qrob_P0342810.2	L-LEC		class1044	TDG	no_class	class1044
Qrob_P0342820.2	L-LEC		class1044	TDG	no_class	class1044
Qrob_P0383180.2	L-LEC		no_class	not_TDG	no_class	no_class
Qrob_P0386230.2	L-LEC		no_class	not_TDG	no_class	no_class
Qrob_P0399370.2	L-LEC		class1044	TDG	no_class	class1044
Qrob_P0399390.2	L-LEC		class1044	TDG	no_class	class1044
Qrob_P0399420.2	L-LEC		no_class	TDG	no_class	no_class
Qrob_P0447170.2	L-LEC		class1029	not_TDG	no_class	no_class
Qrob_P0451570.2	L-LEC		class1029	not_TDG	no_class	no_class
Qrob_P0458020.2	L-LEC		no_class	not_TDG	no_class	no_class
Qrob_P0460980.2	L-LEC		class1044	TDG	no_class	class1044
Qrob_P0461010.2	L-LEC		class1044	TDG	no_class	class1044
Qrob_P0463450.2	L-LEC		class1044	TDG	no_class	class1044
Qrob_P0463500.2	L-LEC		class1044	TDG	no_class	class1044
Qrob_P0463510.2	L-LEC		class1044	TDG	no_class	class1044
Qrob_P0463520.2	L-LEC		class1044	TDG	no_class	class1044
Qrob_P0463530.2	L-LEC		class1044	TDG	no_class	class1044
Qrob_P0463650.2	L-LEC		class1044	not_TDG	no_class	class1044
Qrob_P0467660.2	L-LEC		no_class	not_TDG	no_class	no_class
Qrob_P0467700.2	L-LEC		class1044	TDG	no_class	class1044
Qrob_P0467740.2	L-LEC		class1044	TDG	no_class	class1044
Qrob_P0467750.2	L-LEC		class1044	TDG	no_class	class1044
Qrob_P0467770.2	L-LEC		class1044	TDG	no_class	class1044
Qrob_P0467800.2	L-LEC		class1044	TDG	no_class	class1044
Qrob_P0467810.2	L-LEC		class1044	TDG	no_class	class1044
Qrob_P0491020.2	L-LEC		no_class	not_TDG	no_class	no_class
Qrob_P0495250.2	L-LEC		class1029	not_TDG	no_class	no_class
Qrob_P0501810.2	L-LEC		class1044	not_TDG	no_class	class1044
Qrob_P0559750.2	L-LEC		class1029	TDG	no_class	no_class
Qrob_P0559760.2	L-LEC		class1029	TDG	no_class	no_class
Qrob_P0559780.2	L-LEC		class1029	TDG	no_class	no_class
Qrob_P0576380.2	L-LEC		class1029	TDG	no_class	no_class
Qrob_P0576390.2	L-LEC		class1029	TDG	no_class	no_class
Qrob_P0583970.2	L-LEC		class1029	TDG	no_class	no_class
Qrob_P0583980.2	L-LEC		class1029	TDG	no_class	no_class
Qrob_P0584010.2	L-LEC		no_class	TDG	no_class	no_class
Qrob_P0584020.2	L-LEC		class1029	TDG	no_class	no_class
Qrob_P0584040.2	L-LEC		class1029	TDG	no_class	no_class
Qrob_P0595320.2	L-LEC		class3117	TDG	no_class	no_class
Qrob_P0595340.2	L-LEC		class3117	TDG	no_class	no_class
Qrob_P0595350.2	L-LEC		class3117	TDG	no_class	no_class
Qrob_P0649670.2	L-LEC		class1123	TDG	no_class	class1123
Qrob_P0667660.2	L-LEC		class1029	TDG	no_class	no_class
Qrob_P0667670.2	L-LEC		class1029	TDG	no_class	no_class
Qrob_P0667680.2	L-LEC		class1029	TDG	no_class	no_class
Qrob_P0667690.2	L-LEC		class1029	TDG	no_class	no_class
Qrob_P0667700.2	L-LEC		class1029	TDG	no_class	no_class
Qrob_P0728120.2	L-LEC		no_class	not_TDG	no_class	no_class
Qrob_P0728140.2	L-LEC		no_class	not_TDG	no_class	no_class
Qrob_P0729690.2	L-LEC		class1029	TDG	no_class	no_class
Qrob_P0729700.2	L-LEC		class1029	TDG	no_class	no_class
Qrob_P0729710.2	L-LEC		class1029	TDG	no_class	no_class
Qrob_P0729720.2	L-LEC		class1029	TDG	no_class	no_class
Qrob_P0729730.2	L-LEC		class1029	TDG	no_class	no_class
Qrob_P0729740.2	L-LEC		class1029	TDG	no_class	no_class
Qrob_P0731230.2	L-LEC		class1029	TDG	no_class	no_class
Qrob_P0731260.2	L-LEC		class1029	TDG	no_class	no_class
Qrob_P0756940.2	L-LEC		class1044	not_TDG	no_class	class1044
Qrob_P0008150.2	LRK10L-2		class1061	TDG	no_class	no_class
Qrob_P0061350.2	LRK10L-2		no_class	TDG	no_class	no_class
Qrob_P0105310.2	LRK10L-2		no_class	not_TDG	no_class	no_class
Qrob_P0111300.2	LRK10L-2		class1061	not_TDG	no_class	no_class
Qrob_P0111440.2	LRK10L-2		no_class	not_TDG	no_class	no_class
Qrob_P0128290.2	LRK10L-2		no_class	not_TDG	no_class	no_class
Qrob_P0154940.2	LRK10L-2		no_class	not_TDG	no_class	no_class
Qrob_P0155230.2	LRK10L-2		no_class	not_TDG	no_class	no_class
Qrob_P0210860.2	LRK10L-2		no_class	not_TDG	no_class	no_class
Qrob_P0225740.2	LRK10L-2		no_class	TDG	no_class	no_class
Qrob_P0225760.2	LRK10L-2		no_class	TDG	no_class	no_class
Qrob_P0274280.2	LRK10L-2		no_class	TDG	no_class	class1145
Qrob_P0306630.2	LRK10L-2		no_class	not_TDG	genOak1054	class1054
Qrob_P0316260.2	LRK10L-2		no_class	not_TDG	no_class	no_class
Qrob_P0390530.2	LRK10L-2		no_class	not_TDG	no_class	no_class
Qrob_P0465970.2	LRK10L-2		no_class	TDG	no_class	class1145
Qrob_P0465990.2	LRK10L-2		no_class	TDG	genOak1054	class1054
Qrob_P0466000.2	LRK10L-2		no_class	TDG	no_class	class1145
Qrob_P0466010.2	LRK10L-2		no_class	TDG	genOak1054	class1054
Qrob_P0466040.2	LRK10L-2		no_class	TDG	no_class	no_class
Qrob_P0468780.2	LRK10L-2		no_class	TDG	no_class	class1145
Qrob_P0473180.2	LRK10L-2		no_class	not_TDG	no_class	no_class
Qrob_P0670380.2	LRK10L-2		no_class	not_TDG	no_class	no_class
Qrob_P0680560.2	LRK10L-2		no_class	not_TDG	no_class	class1145
Qrob_P0695810.2	LRK10L-2		class1061	not_TDG	no_class	no_class
Qrob_P0697620.2	LRK10L-2		class1061	not_TDG	no_class	no_class
Qrob_P0720090.2	LRK10L-2		no_class	TDG	no_class	class1145
Qrob_P0720120.2	LRK10L-2		class3699	TDG	no_class	no_class
Qrob_P0516300.2	LRR	21	no_class	not_TDG	genOak1003	class1003
Qrob_P0058910.2	LRR	No_LRR	no_class	TDG	no_class	no_class
Qrob_P0126020.2	LRR	No_LRR	no_class	not_TDG	no_class	no_class
Qrob_P0199440.2	LRR	No_LRR	no_class	not_TDG	no_class	no_class
Qrob_P0467730.2	LRR	No_LRR	class1044	TDG	no_class	class1044
Qrob_P0467790.2	LRR	No_LRR	class1044	TDG	no_class	class1044
Qrob_P0109300.2	LRR-I	2	class1052	TDG	no_class	no_class
Qrob_P0491640.2	LRR-I	2	class1052	TDG	no_class	no_class
Qrob_P0663470.2	LRR-I	2	class1052	TDG	no_class	no_class
Qrob_P0663520.2	LRR-I	2	class1052	TDG	no_class	no_class
Qrob_P0717940.2	LRR-I	2	class1052	not_TDG	no_class	no_class
Qrob_P0390560.2	LRR-I	3	class1052	not_TDG	no_class	no_class
Qrob_P0521840.2	LRR-I	3	no_class	not_TDG	no_class	no_class
Qrob_P0534190.2	LRR-I	3	class1052	TDG	no_class	no_class
Qrob_P0625070.2	LRR-I	3	class1052	TDG	no_class	no_class
Qrob_P0665180.2	LRR-I	3	class1052	TDG	no_class	no_class
Qrob_P0673730.2	LRR-I	3	class1052	TDG	no_class	no_class
Qrob_P0673750.2	LRR-I	3	class1052	TDG	no_class	no_class
Qrob_P0094690.2	LRR-I	4	no_class	not_TDG	no_class	no_class
Qrob_P0109290.2	LRR-I	No_LRR	class1052	TDG	no_class	no_class
Qrob_P0123070.2	LRR-I	No_LRR	no_class	not_TDG	no_class	no_class
Qrob_P0257570.2	LRR-I	No_LRR	no_class	not_TDG	no_class	no_class
Qrob_P0386880.2	LRR-I	No_LRR	no_class	not_TDG	no_class	no_class
Qrob_P0491600.2	LRR-I	No_LRR	no_class	TDG	no_class	no_class
Qrob_P0491690.2	LRR-I	No_LRR	class1052	TDG	no_class	no_class
Qrob_P0491840.2	LRR-I	No_LRR	no_class	not_TDG	no_class	no_class
Qrob_P0534140.2	LRR-I	No_LRR	class1052	TDG	no_class	no_class
Qrob_P0534160.2	LRR-I	No_LRR	no_class	TDG	no_class	no_class
Qrob_P0587670.2	LRR-I	No_LRR	no_class	not_TDG	no_class	no_class
Qrob_P0624990.2	LRR-I	No_LRR	no_class	TDG	no_class	no_class
Qrob_P0625010.2	LRR-I	No_LRR	class1052	TDG	no_class	no_class
Qrob_P0625130.2	LRR-I	No_LRR	no_class	TDG	no_class	no_class
Qrob_P0625150.2	LRR-I	No_LRR	no_class	TDG	no_class	no_class
Qrob_P0625160.2	LRR-I	No_LRR	class1052	TDG	no_class	no_class
Qrob_P0625190.2	LRR-I	No_LRR	class1052	TDG	no_class	no_class
Qrob_P0651970.2	LRR-I	No_LRR	class1052	TDG	no_class	no_class
Qrob_P0663490.2	LRR-I	No_LRR	class1052	TDG	no_class	no_class
Qrob_P0663500.2	LRR-I	No_LRR	class1052	TDG	no_class	no_class
Qrob_P0665190.2	LRR-I	No_LRR	no_class	TDG	no_class	no_class
Qrob_P0665230.2	LRR-I	No_LRR	class1052	TDG	no_class	no_class
Qrob_P0707210.2	LRR-I	No_LRR	no_class	not_TDG	no_class	no_class
Qrob_P0265810.2	LRR-I		no_class	TDG	no_class	no_class
Qrob_P0265840.2	LRR-I		no_class	TDG	no_class	no_class
Qrob_P0182360.2	LRR-II	2	no_class	not_TDG	no_class	no_class
Qrob_P0747650.2	LRR-II	2	no_class	TDG	no_class	no_class
Qrob_P0747610.2	LRR-II	3	no_class	TDG	no_class	no_class
Qrob_P0747630.2	LRR-II	3	no_class	TDG	no_class	no_class
Qrob_P0232820.2	LRR-II	4	no_class	not_TDG	no_class	no_class
Qrob_P0577170.2	LRR-II	4	no_class	not_TDG	no_class	no_class
Qrob_P0670510.2	LRR-II	4	no_class	not_TDG	no_class	no_class
Qrob_P0115390.2	LRR-III	5	no_class	not_TDG	no_class	no_class
Qrob_P0261450.2	LRR-III	5	no_class	not_TDG	no_class	no_class
Qrob_P0282280.2	LRR-III	5	no_class	not_TDG	no_class	no_class
Qrob_P0303680.2	LRR-III	5	no_class	not_TDG	no_class	no_class
Qrob_P0536650.2	LRR-III	5	no_class	not_TDG	no_class	no_class
Qrob_P0610910.2	LRR-III	5	no_class	not_TDG	no_class	no_class
Qrob_P0612080.2	LRR-III	5	no_class	not_TDG	no_class	no_class
Qrob_P0699440.2	LRR-III	5	no_class	not_TDG	no_class	no_class
Qrob_P0059970.2	LRR-III	6	no_class	not_TDG	no_class	no_class
Qrob_P0102690.2	LRR-III	6	no_class	not_TDG	no_class	no_class
Qrob_P0254860.2	LRR-III	6	no_class	not_TDG	no_class	no_class
Qrob_P0585510.2	LRR-III	6	no_class	not_TDG	no_class	no_class
Qrob_P0111380.2	LRR-III	7	no_class	not_TDG	no_class	no_class
Qrob_P0261150.2	LRR-III	7	no_class	not_TDG	no_class	no_class
Qrob_P0659740.2	LRR-III	7	no_class	not_TDG	no_class	no_class
Qrob_P0203720.2	LRR-III	8	no_class	not_TDG	no_class	no_class
Qrob_P0223800.2	LRR-III	12	no_class	not_TDG	no_class	no_class
Qrob_P0406260.2	LRR-III	18	no_class	not_TDG	no_class	no_class
Qrob_P0410430.2	LRR-III	21	no_class	not_TDG	no_class	no_class
Qrob_P0454170.2	LRR-III	25	no_class	not_TDG	no_class	no_class
Qrob_P0183020.2	LRR-III	26	no_class	not_TDG	no_class	no_class
Qrob_P0026440.2	LRR-III	No_LRR	no_class	not_TDG	no_class	no_class
Qrob_P0031700.2	LRR-III	No_LRR	no_class	TDG	no_class	no_class
Qrob_P0048830.2	LRR-III	No_LRR	no_class	not_TDG	no_class	no_class
Qrob_P0059980.2	LRR-III	No_LRR	no_class	not_TDG	no_class	no_class
Qrob_P0082180.2	LRR-III	No_LRR	class1037	TDG	genOak1037	class1037
Qrob_P0088410.2	LRR-III	No_LRR	no_class	not_TDG	no_class	no_class
Qrob_P0102700.2	LRR-III	No_LRR	no_class	not_TDG	no_class	no_class
Qrob_P0126960.2	LRR-III	No_LRR	no_class	not_TDG	no_class	no_class
Qrob_P0200560.2	LRR-III	No_LRR	class7396	not_TDG	no_class	no_class
Qrob_P0261460.2	LRR-III	No_LRR	no_class	not_TDG	no_class	no_class
Qrob_P0296500.2	LRR-III	No_LRR	class1037	TDG	genOak1037	class1037
Qrob_P0296540.2	LRR-III	No_LRR	class1037	TDG	genOak1037	class1037
Qrob_P0397270.2	LRR-III	No_LRR	class1037	TDG	genOak1037	class1037
Qrob_P0397310.2	LRR-III	No_LRR	no_class	TDG	no_class	no_class
Qrob_P0397340.2	LRR-III	No_LRR	class1037	TDG	genOak1037	class1037
Qrob_P0532470.2	LRR-III	No_LRR	no_class	not_TDG	no_class	no_class
Qrob_P0725230.2	LRR-III	No_LRR	no_class	not_TDG	no_class	no_class
Qrob_P0738070.2	LRR-III	No_LRR	no_class	not_TDG	no_class	no_class
Qrob_P0761460.2	LRR-III	No_LRR	no_class	not_TDG	no_class	no_class
Qrob_P0768990.2	LRR-III	No_LRR	no_class	not_TDG	no_class	no_class
Qrob_P0497670.2	LRR-IV	6	no_class	not_TDG	no_class	no_class
Qrob_P0288980.2	LRR-IX	4	no_class	TDG	no_class	no_class
Qrob_P0131410.2	LRR-IX	9	no_class	not_TDG	no_class	no_class
Qrob_P0082490.2	LRR-IX	11	no_class	not_TDG	no_class	no_class
Qrob_P0247540.2	LRR-IX	11	no_class	not_TDG	no_class	no_class
Qrob_P0289000.2	LRR-IX	11	no_class	TDG	no_class	no_class
Qrob_P0605030.2	LRR-IX	No_LRR	no_class	not_TDG	no_class	no_class
Qrob_P0701790.2	LRR-IX	No_LRR	no_class	not_TDG	no_class	no_class
Qrob_P0332850.2	LRR-V	6	no_class	not_TDG	no_class	no_class
Qrob_P0457050.2	LRR-V	No_LRR	no_class	not_TDG	no_class	no_class
Qrob_P0477140.2	LRR-V	No_LRR	no_class	not_TDG	no_class	no_class
Qrob_P0107890.2	LRR-VI	4	no_class	not_TDG	no_class	no_class
Qrob_P0236990.2	LRR-VI	5	no_class	not_TDG	no_class	no_class
Qrob_P0093380.2	LRR-VI	9	no_class	TDG	no_class	no_class
Qrob_P0093400.2	LRR-VI	9	no_class	TDG	no_class	no_class
Qrob_P0082050.2	LRR-VI	No_LRR	no_class	not_TDG	no_class	no_class
Qrob_P0120230.2	LRR-VI	No_LRR	no_class	not_TDG	no_class	no_class
Qrob_P0159870.2	LRR-VI	No_LRR	class1014	not_TDG	no_class	class1014
Qrob_P0349690.2	LRR-VI	No_LRR	no_class	not_TDG	no_class	no_class
Qrob_P0444060.2	LRR-VI	No_LRR	no_class	not_TDG	no_class	no_class
Qrob_P0746150.2	LRR-VIIa	16	no_class	not_TDG	no_class	no_class
Qrob_P0448760.2	LRR-VIIa	18	no_class	not_TDG	no_class	no_class
Qrob_P0027800.2	LRR-VIIa	21	no_class	not_TDG	no_class	no_class
Qrob_P0457270.2	LRR-VIIa	No_LRR	no_class	not_TDG	no_class	no_class
Qrob_P0070960.2	LRR-VIIb	15	no_class	not_TDG	no_class	no_class
Qrob_P0517590.2	LRR-VIII-1	4	no_class	TDG	no_class	no_class
Qrob_P0517560.2	LRR-VIII-1	8	no_class	TDG	no_class	no_class
Qrob_P0115400.2	LRR-VIII-1	9	no_class	TDG	no_class	no_class
Qrob_P0126870.2	LRR-VIII-1	9	no_class	TDG	no_class	no_class
Qrob_P0126910.2	LRR-VIII-1	9	no_class	TDG	no_class	no_class
Qrob_P0126920.2	LRR-VIII-1	9	no_class	TDG	no_class	no_class
Qrob_P0724620.2	LRR-VIII-1	9	no_class	not_TDG	no_class	no_class
Qrob_P0115410.2	LRR-VIII-1	12	no_class	TDG	no_class	no_class
Qrob_P0273250.2	LRR-VIII-1	13	no_class	not_TDG	no_class	no_class
Qrob_P0110270.2	LRR-VIII-1	No_LRR	no_class	not_TDG	no_class	no_class
Qrob_P0115450.2	LRR-VIII-1	No_LRR	no_class	TDG	no_class	no_class
Qrob_P0126850.2	LRR-VIII-1	No_LRR	no_class	TDG	no_class	no_class
Qrob_P0331750.2	LRR-VIII-1	No_LRR	no_class	not_TDG	no_class	no_class
Qrob_P0600280.2	LRR-VIII-2	6	class1016	TDG	genOak1016	class1016
Qrob_P0691500.2	LRR-VIII-2	6	class1016	not_TDG	genOak1016	class1016
Qrob_P0211670.2	LRR-VIII-2	7	class1016	not_TDG	genOak1016	class1016
Qrob_P0380300.2	LRR-VIII-2	7	class1016	TDG	genOak1016	class1016
Qrob_P0049440.2	LRR-VIII-2	8	class1016	TDG	genOak1016	class1016
Qrob_P0115780.2	LRR-VIII-2	8	class1016	TDG	genOak1016	class1016
Qrob_P0253850.2	LRR-VIII-2	8	class1016	TDG	genOak1016	class1016
Qrob_P0439670.2	LRR-VIII-2	8	class1016	TDG	genOak1016	class1016
Qrob_P0458390.2	LRR-VIII-2	8	class1016	not_TDG	genOak1016	class1016
Qrob_P0600250.2	LRR-VIII-2	8	class1016	TDG	genOak1016	class1016
Qrob_P0196690.2	LRR-VIII-2	9	class1016	TDG	genOak1016	class1016
Qrob_P0439640.2	LRR-VIII-2	10	class1016	TDG	genOak1016	class1016
Qrob_P0439660.2	LRR-VIII-2	10	class1016	TDG	genOak1016	class1016
Qrob_P0439690.2	LRR-VIII-2	11	class1016	TDG	genOak1016	class1016
Qrob_P0049470.2	LRR-VIII-2	No_LRR	class1016	TDG	genOak1016	class1016
Qrob_P0115700.2	LRR-VIII-2	No_LRR	class1016	not_TDG	genOak1016	class1016
Qrob_P0115810.2	LRR-VIII-2	No_LRR	no_class	TDG	no_class	no_class
Qrob_P0116040.2	LRR-VIII-2	No_LRR	class1016	TDG	genOak1016	class1016
Qrob_P0116050.2	LRR-VIII-2	No_LRR	class1016	TDG	genOak1016	class1016
Qrob_P0185890.2	LRR-VIII-2	No_LRR	class1016	TDG	genOak1016	class1016
Qrob_P0196570.2	LRR-VIII-2	No_LRR	class1016	TDG	genOak1016	class1016
Qrob_P0196630.2	LRR-VIII-2	No_LRR	class1016	TDG	genOak1016	class1016
Qrob_P0210410.2	LRR-VIII-2	No_LRR	class1016	TDG	genOak1016	class1016
Qrob_P0210430.2	LRR-VIII-2	No_LRR	no_class	TDG	no_class	no_class
Qrob_P0211720.2	LRR-VIII-2	No_LRR	class1016	not_TDG	genOak1016	class1016
Qrob_P0253600.2	LRR-VIII-2	No_LRR	class1016	TDG	genOak1016	class1016
Qrob_P0253640.2	LRR-VIII-2	No_LRR	class1016	TDG	genOak1016	class1016
Qrob_P0253670.2	LRR-VIII-2	No_LRR	class1016	TDG	genOak1016	class1016
Qrob_P0253750.2	LRR-VIII-2	No_LRR	class1016	TDG	genOak1016	class1016
Qrob_P0253780.2	LRR-VIII-2	No_LRR	class1016	TDG	genOak1016	class1016
Qrob_P0253790.2	LRR-VIII-2	No_LRR	class1016	TDG	genOak1016	class1016
Qrob_P0253820.2	LRR-VIII-2	No_LRR	class1016	TDG	genOak1016	class1016
Qrob_P0253830.2	LRR-VIII-2	No_LRR	class14245	TDG	no_class	no_class
Qrob_P0253840.2	LRR-VIII-2	No_LRR	class1016	TDG	genOak1016	class1016
Qrob_P0262770.2	LRR-VIII-2	No_LRR	class1016	not_TDG	genOak1016	class1016
Qrob_P0262780.2	LRR-VIII-2	No_LRR	no_class	not_TDG	no_class	no_class
Qrob_P0294280.2	LRR-VIII-2	No_LRR	no_class	not_TDG	no_class	no_class
Qrob_P0340720.2	LRR-VIII-2	No_LRR	no_class	not_TDG	no_class	no_class
Qrob_P0375570.2	LRR-VIII-2	No_LRR	class1016	TDG	genOak1016	class1016
Qrob_P0375580.2	LRR-VIII-2	No_LRR	class1016	TDG	genOak1016	class1016
Qrob_P0375600.2	LRR-VIII-2	No_LRR	class1016	TDG	genOak1016	class1016
Qrob_P0380280.2	LRR-VIII-2	No_LRR	class1016	TDG	genOak1016	class1016
Qrob_P0439140.2	LRR-VIII-2	No_LRR	no_class	not_TDG	no_class	no_class
Qrob_P0448590.2	LRR-VIII-2	No_LRR	class1016	TDG	genOak1016	class1016
Qrob_P0464090.2	LRR-VIII-2	No_LRR	no_class	not_TDG	no_class	no_class
Qrob_P0494750.2	LRR-VIII-2	No_LRR	class1016	not_TDG	genOak1016	class1016
Qrob_P0530110.2	LRR-VIII-2	No_LRR	no_class	not_TDG	no_class	no_class
Qrob_P0578520.2	LRR-VIII-2	No_LRR	no_class	TDG	no_class	no_class
Qrob_P0578550.2	LRR-VIII-2	No_LRR	class1016	TDG	genOak1016	class1016
Qrob_P0588900.2	LRR-VIII-2	No_LRR	class1016	TDG	genOak1016	class1016
Qrob_P0600190.2	LRR-VIII-2	No_LRR	class1016	TDG	genOak1016	class1016
Qrob_P0600200.2	LRR-VIII-2	No_LRR	no_class	TDG	no_class	no_class
Qrob_P0673950.2	LRR-VIII-2	No_LRR	class1016	TDG	genOak1016	class1016
Qrob_P0673960.2	LRR-VIII-2	No_LRR	no_class	TDG	no_class	no_class
Qrob_P0691490.2	LRR-VIII-2	No_LRR	class14245	not_TDG	no_class	no_class
Qrob_P0746050.2	LRR-VIII-2	No_LRR	no_class	TDG	no_class	no_class
Qrob_P0567250.2	LRR-Xa	2	no_class	not_TDG	no_class	no_class
Qrob_P0334050.2	LRR-Xa	3	no_class	not_TDG	no_class	no_class
Qrob_P0589530.2	LRR-Xa	3	no_class	not_TDG	no_class	no_class
Qrob_P0575060.2	LRR-Xa	4	no_class	TDG	no_class	no_class
Qrob_P0582410.2	LRR-Xa	4	no_class	TDG	no_class	no_class
Qrob_P0555500.2	LRR-Xa	5	no_class	not_TDG	no_class	no_class
Qrob_P0334030.2	LRR-Xa	7	no_class	not_TDG	no_class	no_class
Qrob_P0025290.2	LRR-Xa	No_LRR	class14840	TDG	no_class	no_class
Qrob_P0025320.2	LRR-Xa	No_LRR	class14840	TDG	no_class	no_class
Qrob_P0025400.2	LRR-Xa	No_LRR	class14840	TDG	no_class	no_class
Qrob_P0025430.2	LRR-Xa	No_LRR	class14840	TDG	no_class	no_class
Qrob_P0025460.2	LRR-Xa	No_LRR	class14840	TDG	no_class	no_class
Qrob_P0025480.2	LRR-Xa	No_LRR	class14840	TDG	no_class	no_class
Qrob_P0450040.2	LRR-Xa	No_LRR	class14840	TDG	no_class	no_class
Qrob_P0450060.2	LRR-Xa	No_LRR	class14840	TDG	no_class	no_class
Qrob_P0582370.2	LRR-Xa	No_LRR	no_class	TDG	no_class	no_class
Qrob_P0582380.2	LRR-Xa	No_LRR	no_class	TDG	no_class	no_class
Qrob_P0582400.2	LRR-Xa	No_LRR	no_class	TDG	no_class	no_class
Qrob_P0582420.2	LRR-Xa	No_LRR	no_class	TDG	no_class	no_class
Qrob_P0029040.2	LRR-Xb	19	no_class	not_TDG	no_class	class1070
Qrob_P0500160.2	LRR-Xb	19	no_class	not_TDG	no_class	class1070
Qrob_P0541070.2	LRR-Xb	20	no_class	not_TDG	no_class	class1070
Qrob_P0628490.2	LRR-Xb	21	no_class	not_TDG	no_class	no_class
Qrob_P0517080.2	LRR-Xb	22	no_class	not_TDG	genOak1003	class1003
Qrob_P0233240.2	LRR-Xb	25	no_class	not_TDG	genOak1003	class1003
Qrob_P0612590.2	LRR-Xb	30	no_class	not_TDG	genOak1003	class1003
Qrob_P0076040.2	LRR-Xb	No_LRR	no_class	not_TDG	no_class	no_class
Qrob_P0076540.2	LRR-Xb	No_LRR	no_class	not_TDG	no_class	no_class
Qrob_P0478790.2	LRR-Xb	No_LRR	class19483	TDG	no_class	no_class
Qrob_P0478800.2	LRR-Xb	No_LRR	class19483	TDG	no_class	no_class
Qrob_P0478810.2	LRR-Xb	No_LRR	class19483	TDG	no_class	no_class
Qrob_P0699400.2	LRR-Xb	No_LRR	class19483	not_TDG	no_class	no_class
Qrob_P0151050.2	LRR-XI	6	no_class	not_TDG	no_class	no_class
Qrob_P0381260.2	LRR-XI	6	no_class	not_TDG	no_class	no_class
Qrob_P0126180.2	LRR-XI	15	no_class	TDG	genOak1003	class1003
Qrob_P0684680.2	LRR-XI	16	no_class	not_TDG	genOak1003	class1003
Qrob_P0532300.2	LRR-XI	17	no_class	not_TDG	genOak1003	class1003
Qrob_P0684670.2	LRR-XI	17	no_class	not_TDG	genOak1003	class1003
Qrob_P0290040.2	LRR-XI	18	no_class	not_TDG	genOak1003	class1003
Qrob_P0426050.2	LRR-XI	18	no_class	not_TDG	no_class	no_class
Qrob_P0462570.2	LRR-XI	18	no_class	not_TDG	genOak1003	class1003
Qrob_P0277900.2	LRR-XI	19	no_class	not_TDG	genOak1003	class1003
Qrob_P0422720.2	LRR-XI	19	no_class	not_TDG	genOak1003	class1003
Qrob_P0743170.2	LRR-XI	19	no_class	TDG	genOak1003	class1003
Qrob_P0743180.2	LRR-XI	20	no_class	TDG	genOak1003	class1003
Qrob_P0146530.2	LRR-XI	21	no_class	not_TDG	genOak1003	class1003
Qrob_P0227990.2	LRR-XI	21	no_class	not_TDG	genOak1003	class1003
Qrob_P0343940.2	LRR-XI	21	no_class	TDG	genOak1003	class1003
Qrob_P0343970.2	LRR-XI	21	no_class	TDG	genOak1003	class1003
Qrob_P0347730.2	LRR-XI	21	no_class	not_TDG	genOak1003	class1003
Qrob_P0462650.2	LRR-XI	21	no_class	not_TDG	genOak1003	class1003
Qrob_P0528770.2	LRR-XI	23	no_class	not_TDG	genOak1003	class1003
Qrob_P0021880.2	LRR-XI	25	no_class	not_TDG	genOak1003	class1003
Qrob_P0004680.2	LRR-XI	26	no_class	not_TDG	genOak1003	class1003
Qrob_P0254640.2	LRR-XI	26	no_class	not_TDG	genOak1003	class1003
Qrob_P0343110.2	LRR-XI	26	no_class	not_TDG	genOak1003	class1003
Qrob_P0404260.2	LRR-XI	27	no_class	not_TDG	genOak1003	class1003
Qrob_P0617940.2	LRR-XI	No_LRR	class18060	TDG	no_class	no_class
Qrob_P0664170.2	LRR-XI	No_LRR	no_class	not_TDG	no_class	no_class
Qrob_P0079680.2	LRR-XIIa	3	no_class	TDG	no_class	no_class
Qrob_P0242130.2	LRR-XIIa	3	class1006	TDG	genOak1006	class1006
Qrob_P0016230.2	LRR-XIIa	4	class1006	TDG	genOak1006	class1006
Qrob_P0654160.2	LRR-XIIa	5	class1006	not_TDG	genOak1006	class1006
Qrob_P0114890.2	LRR-XIIa	6	class1006	TDG	genOak1006	class1006
Qrob_P0236340.2	LRR-XIIa	6	class1006	TDG	genOak1006	class1006
Qrob_P0016370.2	LRR-XIIa	7	class1006	TDG	genOak1006	class1006
Qrob_P0114940.2	LRR-XIIa	7	class1006	TDG	genOak1006	class1006
Qrob_P0114910.2	LRR-XIIa	8	class1006	TDG	genOak1006	class1006
Qrob_P0183000.2	LRR-XIIa	8	no_class	TDG	no_class	no_class
Qrob_P0405970.2	LRR-XIIa	8	class1006	not_TDG	genOak1006	class1006
Qrob_P0016350.2	LRR-XIIa	9	class1006	TDG	genOak1006	class1006
Qrob_P0236310.2	LRR-XIIa	9	class1006	TDG	genOak1006	class1006
Qrob_P0461850.2	LRR-XIIa	9	no_class	TDG	no_class	no_class
Qrob_P0464020.2	LRR-XIIa	9	class1006	TDG	genOak1006	class1006
Qrob_P0540520.2	LRR-XIIa	10	class1006	not_TDG	genOak1006	class1006
Qrob_P0182980.2	LRR-XIIa	12	class1006	TDG	genOak1006	class1006
Qrob_P0195300.2	LRR-XIIa	14	class1006	TDG	genOak1006	class1006
Qrob_P0023660.2	LRR-XIIa	15	class1006	not_TDG	genOak1006	class1006
Qrob_P0242210.2	LRR-XIIa	15	class1006	TDG	genOak1006	class1006
Qrob_P0428720.2	LRR-XIIa	15	class1006	TDG	genOak1006	class1006
Qrob_P0086940.2	LRR-XIIa	16	class1006	TDG	genOak1006	class1006
Qrob_P0236210.2	LRR-XIIa	16	class1006	TDG	genOak1006	class1006
Qrob_P0287800.2	LRR-XIIa	16	class1006	TDG	genOak1006	class1006
Qrob_P0287820.2	LRR-XIIa	16	class1006	TDG	genOak1006	class1006
Qrob_P0554500.2	LRR-XIIa	16	class1006	not_TDG	genOak1006	class1006
Qrob_P0056710.2	LRR-XIIa	17	class1006	TDG	genOak1006	class1006
Qrob_P0114590.2	LRR-XIIa	17	class1006	not_TDG	genOak1006	class1006
Qrob_P0195280.2	LRR-XIIa	17	class1006	TDG	genOak1006	class1006
Qrob_P0215960.2	LRR-XIIa	18	class1006	TDG	genOak1006	class1006
Qrob_P0242150.2	LRR-XIIa	18	class1006	TDG	genOak1006	class1006
Qrob_P0294200.2	LRR-XIIa	18	class1006	not_TDG	genOak1006	class1006
Qrob_P0464040.2	LRR-XIIa	18	class1006	TDG	genOak1006	class1006
Qrob_P0022280.2	LRR-XIIa	19	class1006	TDG	genOak1006	class1006
Qrob_P0160160.2	LRR-XIIa	19	class1006	TDG	genOak1006	class1006
Qrob_P0213100.2	LRR-XIIa	19	class1006	TDG	genOak1006	class1006
Qrob_P0463930.2	LRR-XIIa	19	class1006	TDG	genOak1006	class1006
Qrob_P0464010.2	LRR-XIIa	19	class1006	TDG	genOak1006	class1006
Qrob_P0590310.2	LRR-XIIa	19	class1006	TDG	genOak1006	class1006
Qrob_P0016240.2	LRR-XIIa	20	class1006	TDG	genOak1006	class1006
Qrob_P0021980.2	LRR-XIIa	20	class1006	TDG	genOak1006	class1006
Qrob_P0079700.2	LRR-XIIa	20	class1006	TDG	genOak1006	class1006
Qrob_P0114930.2	LRR-XIIa	20	class1006	TDG	genOak1006	class1006
Qrob_P0160150.2	LRR-XIIa	20	class1006	TDG	genOak1006	class1006
Qrob_P0161220.2	LRR-XIIa	20	class1006	not_TDG	genOak1006	class1006
Qrob_P0182910.2	LRR-XIIa	20	class1006	TDG	genOak1006	class1006
Qrob_P0213090.2	LRR-XIIa	20	class1006	TDG	genOak1006	class1006
Qrob_P0217600.2	LRR-XIIa	20	class1006	not_TDG	genOak1006	class1006
Qrob_P0236260.2	LRR-XIIa	20	class1006	TDG	genOak1006	class1006
Qrob_P0242230.2	LRR-XIIa	20	class1006	TDG	genOak1006	class1006
Qrob_P0357730.2	LRR-XIIa	20	class1006	TDG	genOak1006	class1006
Qrob_P0487490.2	LRR-XIIa	20	class1006	not_TDG	genOak1006	class1006
Qrob_P0642340.2	LRR-XIIa	20	class1006	not_TDG	genOak1006	class1006
Qrob_P0022240.2	LRR-XIIa	21	class1006	TDG	genOak1006	class1006
Qrob_P0022270.2	LRR-XIIa	21	class1006	TDG	genOak1006	class1006
Qrob_P0037240.2	LRR-XIIa	21	class1006	not_TDG	genOak1006	class1006
Qrob_P0086050.2	LRR-XIIa	21	class1006	TDG	genOak1006	class1006
Qrob_P0086120.2	LRR-XIIa	21	class1006	TDG	genOak1006	class1006
Qrob_P0086950.2	LRR-XIIa	21	class1006	TDG	genOak1006	class1006
Qrob_P0114920.2	LRR-XIIa	21	class1006	TDG	genOak1006	class1006
Qrob_P0182950.2	LRR-XIIa	21	class1006	TDG	genOak1006	class1006
Qrob_P0201270.2	LRR-XIIa	21	class1006	not_TDG	genOak1006	class1006
Qrob_P0213110.2	LRR-XIIa	21	class1006	TDG	genOak1006	class1006
Qrob_P0235900.2	LRR-XIIa	21	class1006	TDG	genOak1006	class1006
Qrob_P0236560.2	LRR-XIIa	21	class1006	TDG	genOak1006	class1006
Qrob_P0236570.2	LRR-XIIa	21	class1006	TDG	genOak1006	class1006
Qrob_P0242220.2	LRR-XIIa	21	class1006	TDG	genOak1006	class1006
Qrob_P0357760.2	LRR-XIIa	21	class1006	TDG	genOak1006	class1006
Qrob_P0016450.2	LRR-XIIa	22	class1006	not_TDG	genOak1006	class1006
Qrob_P0029170.2	LRR-XIIa	22	class1006	not_TDG	genOak1006	class1006
Qrob_P0114960.2	LRR-XIIa	22	class1006	TDG	genOak1006	class1006
Qrob_P0213060.2	LRR-XIIa	22	class1006	TDG	genOak1006	class1006
Qrob_P0235940.2	LRR-XIIa	22	class1006	TDG	genOak1006	class1006
Qrob_P0236240.2	LRR-XIIa	22	class1006	TDG	genOak1006	class1006
Qrob_P0236290.2	LRR-XIIa	22	class1006	TDG	genOak1006	class1006
Qrob_P0286640.2	LRR-XIIa	22	class1006	TDG	genOak1006	class1006
Qrob_P0357850.2	LRR-XIIa	22	class1006	TDG	genOak1006	class1006
Qrob_P0433950.2	LRR-XIIa	22	class1006	not_TDG	genOak1006	class1006
Qrob_P0461780.2	LRR-XIIa	22	class1006	TDG	genOak1006	class1006
Qrob_P0463970.2	LRR-XIIa	22	class1006	TDG	genOak1006	class1006
Qrob_P0590290.2	LRR-XIIa	22	class1006	TDG	genOak1006	class1006
Qrob_P0720300.2	LRR-XIIa	22	class1006	not_TDG	genOak1006	class1006
Qrob_P0215940.2	LRR-XIIa	23	class1006	TDG	genOak1006	class1006
Qrob_P0703950.2	LRR-XIIa	24	class1006	not_TDG	genOak1006	class1006
Qrob_P0278590.2	LRR-XIIa	25	class1006	TDG	genOak1006	class1006
Qrob_P0611410.2	LRR-XIIa	25	class1006	TDG	genOak1006	class1006
Qrob_P0611540.2	LRR-XIIa	25	class1006	TDG	genOak1006	class1006
Qrob_P0428750.2	LRR-XIIa	26	class1006	not_TDG	genOak1006	class1006
Qrob_P0485880.2	LRR-XIIa	26	class1006	TDG	genOak1006	class1006
Qrob_P0611350.2	LRR-XIIa	26	class1006	TDG	genOak1006	class1006
Qrob_P0611480.2	LRR-XIIa	26	class1006	TDG	genOak1006	class1006
Qrob_P0001380.2	LRR-XIIa	27	class1006	TDG	genOak1006	class1006
Qrob_P0069080.2	LRR-XIIa	27	class1006	not_TDG	genOak1006	class1006
Qrob_P0278600.2	LRR-XIIa	27	class1006	TDG	genOak1006	class1006
Qrob_P0278670.2	LRR-XIIa	27	class1006	TDG	genOak1006	class1006
Qrob_P0461400.2	LRR-XIIa	27	class1006	TDG	genOak1006	class1006
Qrob_P0461450.2	LRR-XIIa	27	class1006	TDG	genOak1006	class1006
Qrob_P0461820.2	LRR-XIIa	27	class1006	TDG	genOak1006	class1006
Qrob_P0485840.2	LRR-XIIa	27	class1006	TDG	genOak1006	class1006
Qrob_P0688760.2	LRR-XIIa	27	class1006	not_TDG	genOak1006	class1006
Qrob_P0242160.2	LRR-XIIa	28	class1006	TDG	genOak1006	class1006
Qrob_P0001370.2	LRR-XIIa	No_LRR	no_class	not_TDG	no_class	no_class
Qrob_P0016270.2	LRR-XIIa	No_LRR	class1006	TDG	genOak1006	class1006
Qrob_P0021940.2	LRR-XIIa	No_LRR	no_class	TDG	no_class	no_class
Qrob_P0056660.2	LRR-XIIa	No_LRR	class1006	TDG	genOak1006	class1006
Qrob_P0079720.2	LRR-XIIa	No_LRR	class1006	TDG	genOak1006	class1006
Qrob_P0086070.2	LRR-XIIa	No_LRR	no_class	TDG	no_class	no_class
Qrob_P0114880.2	LRR-XIIa	No_LRR	class1006	TDG	genOak1006	class1006
Qrob_P0114980.2	LRR-XIIa	No_LRR	class1006	TDG	genOak1006	class1006
Qrob_P0182960.2	LRR-XIIa	No_LRR	class1006	TDG	genOak1006	class1006
Qrob_P0236270.2	LRR-XIIa	No_LRR	class1006	TDG	genOak1006	class1006
Qrob_P0236330.2	LRR-XIIa	No_LRR	no_class	TDG	no_class	no_class
Qrob_P0278610.2	LRR-XIIa	No_LRR	no_class	TDG	no_class	no_class
Qrob_P0286650.2	LRR-XIIa	No_LRR	class1006	TDG	genOak1006	class1006
Qrob_P0357790.2	LRR-XIIa	No_LRR	no_class	TDG	no_class	no_class
Qrob_P0394940.2	LRR-XIIa	No_LRR	no_class	not_TDG	no_class	no_class
Qrob_P0461790.2	LRR-XIIa	No_LRR	class1006	TDG	genOak1006	class1006
Qrob_P0463950.2	LRR-XIIa	No_LRR	no_class	TDG	no_class	no_class
Qrob_P0464000.2	LRR-XIIa	No_LRR	no_class	TDG	no_class	no_class
Qrob_P0464050.2	LRR-XIIa	No_LRR	no_class	TDG	no_class	no_class
Qrob_P0467640.2	LRR-XIIa	No_LRR	no_class	TDG	no_class	no_class
Qrob_P0484660.2	LRR-XIIa	No_LRR	class1006	not_TDG	genOak1006	class1006
Qrob_P0485920.2	LRR-XIIa	No_LRR	no_class	TDG	no_class	no_class
Qrob_P0505620.2	LRR-XIIa	No_LRR	class1006	not_TDG	genOak1006	class1006
Qrob_P0702420.2	LRR-XIIa	No_LRR	class1006	not_TDG	genOak1006	class1006
Qrob_P0166870.2	LRR-XIIa		class3699	not_TDG	no_class	no_class
Qrob_P0375790.2	LRR-XIIb	1	no_class	TDG	genOak1003	class1003
Qrob_P0655360.2	LRR-XIIb	2	no_class	TDG	no_class	no_class
Qrob_P0112010.2	LRR-XIIb	5	no_class	TDG	genOak1003	class1003
Qrob_P0123540.2	LRR-XIIb	5	no_class	not_TDG	genOak1003	class1003
Qrob_P0361540.2	LRR-XIIb	11	no_class	not_TDG	genOak1003	class1003
Qrob_P0365300.2	LRR-XIIb	11	no_class	not_TDG	genOak1003	class1003
Qrob_P0127850.2	LRR-XIIb	12	no_class	not_TDG	no_class	no_class
Qrob_P0366990.2	LRR-XIIb	12	no_class	TDG	genOak1003	class1003
Qrob_P0734040.2	LRR-XIIb	14	no_class	TDG	genOak1003	class1003
Qrob_P0754540.2	LRR-XIIb	17	no_class	TDG	genOak1003	class1003
Qrob_P0375910.2	LRR-XIIb	18	no_class	TDG	genOak1003	class1003
Qrob_P0224300.2	LRR-XIIb	19	no_class	not_TDG	genOak1003	class1003
Qrob_P0375750.2	LRR-XIIb	19	no_class	TDG	genOak1003	class1003
Qrob_P0375810.2	LRR-XIIb	19	no_class	TDG	genOak1003	class1003
Qrob_P0375830.2	LRR-XIIb	19	no_class	TDG	genOak1003	class1003
Qrob_P0593840.2	LRR-XIIb	19	no_class	not_TDG	genOak1003	class1003
Qrob_P0596650.2	LRR-XIIb	19	no_class	TDG	genOak1003	class1003
Qrob_P0596690.2	LRR-XIIb	19	no_class	TDG	genOak1003	class1003
Qrob_P0645030.2	LRR-XIIb	19	no_class	not_TDG	genOak1003	class1003
Qrob_P0655330.2	LRR-XIIb	19	no_class	TDG	genOak1003	class1003
Qrob_P0375730.2	LRR-XIIb	20	no_class	TDG	genOak1003	class1003
Qrob_P0375800.2	LRR-XIIb	20	no_class	TDG	genOak1003	class1003
Qrob_P0375860.2	LRR-XIIb	20	no_class	TDG	genOak1003	class1003
Qrob_P0375890.2	LRR-XIIb	20	no_class	TDG	genOak1003	class1003
Qrob_P0375950.2	LRR-XIIb	20	no_class	TDG	genOak1003	class1003
Qrob_P0375960.2	LRR-XIIb	20	no_class	TDG	genOak1003	class1003
Qrob_P0596660.2	LRR-XIIb	20	no_class	TDG	genOak1003	class1003
Qrob_P0734030.2	LRR-XIIb	20	no_class	TDG	genOak1003	class1003
Qrob_P0275280.2	LRR-XIIb	22	no_class	TDG	genOak1003	class1003
Qrob_P0021870.2	LRR-XIIb	23	no_class	TDG	genOak1003	class1003
Qrob_P0027520.2	LRR-XIIb	23	no_class	TDG	genOak1003	class1003
Qrob_P0027560.2	LRR-XIIb	23	no_class	TDG	genOak1003	class1003
Qrob_P0090190.2	LRR-XIIb	23	no_class	not_TDG	genOak1003	class1003
Qrob_P0693690.2	LRR-XIIb	23	no_class	not_TDG	genOak1003	class1003
Qrob_P0177190.2	LRR-XIIb	24	no_class	TDG	genOak1003	class1003
Qrob_P0655340.2	LRR-XIIb	24	no_class	TDG	genOak1003	class1003
Qrob_P0021750.2	LRR-XIIb	25	no_class	TDG	genOak1003	class1003
Qrob_P0054600.2	LRR-XIIb	25	no_class	TDG	genOak1003	class1003
Qrob_P0116930.2	LRR-XIIb	25	no_class	not_TDG	genOak1003	class1003
Qrob_P0123650.2	LRR-XIIb	25	no_class	TDG	genOak1003	class1003
Qrob_P0346270.2	LRR-XIIb	25	no_class	TDG	genOak1003	class1003
Qrob_P0568540.2	LRR-XIIb	25	no_class	not_TDG	genOak1003	class1003
Qrob_P0655380.2	LRR-XIIb	25	no_class	TDG	genOak1003	class1003
Qrob_P0702110.2	LRR-XIIb	25	no_class	TDG	genOak1003	class1003
Qrob_P0135980.2	LRR-XIIb	27	no_class	not_TDG	genOak1003	class1003
Qrob_P0588200.2	LRR-XIIb	27	no_class	not_TDG	genOak1003	class1003
Qrob_P0054660.2	LRR-XIIb	30	no_class	TDG	genOak1003	class1003
Qrob_P0054700.2	LRR-XIIb	31	no_class	TDG	genOak1003	class1003
Qrob_P0054640.2	LRR-XIIb	33	no_class	TDG	genOak1003	class1003
Qrob_P0054750.2	LRR-XIIb	34	no_class	TDG	genOak1003	class1003
Qrob_P0027530.2	LRR-XIIb	No_LRR	no_class	not_TDG	no_class	no_class
Qrob_P0027540.2	LRR-XIIb	No_LRR	no_class	not_TDG	no_class	no_class
Qrob_P0112000.2	LRR-XIIb	No_LRR	no_class	TDG	no_class	no_class
Qrob_P0123500.2	LRR-XIIb	No_LRR	no_class	not_TDG	genOak1003	class1003
Qrob_P0123600.2	LRR-XIIb	No_LRR	no_class	TDG	no_class	no_class
Qrob_P0155040.2	LRR-XIIb	No_LRR	no_class	not_TDG	genOak1003	class1003
Qrob_P0177170.2	LRR-XIIb	No_LRR	no_class	TDG	no_class	no_class
Qrob_P0181280.2	LRR-XIIb	No_LRR	no_class	TDG	no_class	no_class
Qrob_P0241690.2	LRR-XIIb	No_LRR	class1014	TDG	no_class	class1014
Qrob_P0275320.2	LRR-XIIb	No_LRR	no_class	TDG	no_class	no_class
Qrob_P0346230.2	LRR-XIIb	No_LRR	no_class	TDG	no_class	no_class
Qrob_P0375720.2	LRR-XIIb	No_LRR	no_class	TDG	genOak1003	class1003
Qrob_P0375740.2	LRR-XIIb	No_LRR	no_class	TDG	no_class	no_class
Qrob_P0598680.2	LRR-XIIb	No_LRR	no_class	not_TDG	no_class	no_class
Qrob_P0734050.2	LRR-XIIb	No_LRR	no_class	TDG	no_class	no_class
Qrob_P0283900.2	LRR-XIIIa	No_LRR	no_class	not_TDG	no_class	no_class
Qrob_P0301520.2	LRR-XIIIa	No_LRR	no_class	not_TDG	no_class	no_class
Qrob_P0304870.2	LRR-XIIIb	19	no_class	not_TDG	no_class	no_class
Qrob_P0662430.2	LRR-XIV	9	no_class	not_TDG	no_class	no_class
Qrob_P0003680.2	LRR-XV	18	no_class	not_TDG	no_class	no_class
Qrob_P0522770.2	LRR-XV	No_LRR	no_class	not_TDG	no_class	no_class
Qrob_P0178540.2	LysM-I		no_class	not_TDG	no_class	no_class
Qrob_P0474820.2	LysM-I		no_class	TDG	no_class	no_class
Qrob_P0474830.2	LysM-I		no_class	TDG	no_class	no_class
Qrob_P0474840.2	LysM-I		no_class	TDG	no_class	no_class
Qrob_P0474860.2	LysM-I		no_class	TDG	no_class	no_class
Qrob_P0004460.2	LysM-II		no_class	not_TDG	no_class	no_class
Qrob_P0035590.2	LysM-II		no_class	not_TDG	no_class	no_class
Qrob_P0043500.2	LysM-II		no_class	not_TDG	no_class	no_class
Qrob_P0235470.2	LysM-II		no_class	not_TDG	no_class	no_class
Qrob_P0434260.2	LysM-II		no_class	not_TDG	no_class	no_class
Qrob_P0680990.2	LysM-II		no_class	TDG	no_class	no_class
Qrob_P0681010.2	LysM-II		no_class	TDG	no_class	no_class
Qrob_P0704290.2	LysM-II		no_class	TDG	no_class	no_class
Qrob_P0704300.2	LysM-II		no_class	TDG	no_class	no_class
Qrob_P0004920.2	PERK		no_class	not_TDG	no_class	no_class
Qrob_P0008650.2	PERK		no_class	not_TDG	no_class	no_class
Qrob_P0122470.2	PERK		no_class	not_TDG	no_class	no_class
Qrob_P0219640.2	PERK		no_class	not_TDG	no_class	no_class
Qrob_P0265000.2	PERK		no_class	not_TDG	no_class	no_class
Qrob_P0280780.2	PERK		no_class	not_TDG	no_class	no_class
Qrob_P0281130.2	PERK		no_class	not_TDG	no_class	no_class
Qrob_P0318340.2	PERK		no_class	not_TDG	no_class	no_class
Qrob_P0364350.2	PERK		no_class	not_TDG	no_class	no_class
Qrob_P0483550.2	PERK		no_class	not_TDG	no_class	no_class
Qrob_P0520560.2	PERK		no_class	not_TDG	no_class	no_class
Qrob_P0552170.2	PERK		no_class	not_TDG	no_class	no_class
Qrob_P0589780.2	PERK		no_class	not_TDG	no_class	no_class
Qrob_P0620840.2	PERK		no_class	not_TDG	no_class	no_class
Qrob_P0355010.2	RKF3		no_class	not_TDG	no_class	no_class
Qrob_P0424730.2	RKF3		no_class	not_TDG	no_class	no_class
Qrob_P0542540.2	RLCK_XVI		no_class	TDG	no_class	no_class
Qrob_P0504160.2	RLCK-IV		no_class	not_TDG	no_class	no_class
Qrob_P0513760.2	RLCK-IXa		no_class	not_TDG	no_class	no_class
Qrob_P0522700.2	RLCK-IXa		no_class	not_TDG	no_class	no_class
Qrob_P0034060.2	RLCK-IXb		no_class	TDG	no_class	no_class
Qrob_P0034090.2	RLCK-IXb		no_class	TDG	no_class	no_class
Qrob_P0034100.2	RLCK-IXb		no_class	TDG	no_class	no_class
Qrob_P0034110.2	RLCK-IXb		no_class	TDG	no_class	no_class
Qrob_P0034120.2	RLCK-IXb		no_class	TDG	no_class	no_class
Qrob_P0071010.2	RLCK-IXb		no_class	TDG	no_class	no_class
Qrob_P0095170.2	RLCK-IXb		no_class	TDG	no_class	no_class
Qrob_P0115480.2	RLCK-IXb		no_class	not_TDG	no_class	no_class
Qrob_P0153010.2	RLCK-IXb		no_class	not_TDG	no_class	no_class
Qrob_P0155080.2	RLCK-IXb		no_class	TDG	no_class	no_class
Qrob_P0352890.2	RLCK-IXb		no_class	not_TDG	no_class	no_class
Qrob_P0426470.2	RLCK-IXb		no_class	not_TDG	no_class	no_class
Qrob_P0433530.2	RLCK-IXb		no_class	not_TDG	no_class	no_class
Qrob_P0488570.2	RLCK-IXb		no_class	TDG	no_class	no_class
Qrob_P0488590.2	RLCK-IXb		no_class	TDG	no_class	no_class
Qrob_P0488600.2	RLCK-IXb		no_class	TDG	no_class	no_class
Qrob_P0503150.2	RLCK-IXb		no_class	not_TDG	no_class	no_class
Qrob_P0503160.2	RLCK-IXb		no_class	not_TDG	no_class	no_class
Qrob_P0717400.2	RLCK-IXb		no_class	not_TDG	no_class	no_class
Qrob_P0079230.2	RLCK-V		no_class	not_TDG	no_class	no_class
Qrob_P0162930.2	RLCK-V		no_class	not_TDG	no_class	no_class
Qrob_P0216440.2	RLCK-V		no_class	not_TDG	no_class	no_class
Qrob_P0247010.2	RLCK-V		no_class	not_TDG	no_class	no_class
Qrob_P0272820.2	RLCK-V		no_class	not_TDG	no_class	no_class
Qrob_P0317470.2	RLCK-V		no_class	not_TDG	no_class	no_class
Qrob_P0042950.2	RLCK-VI		no_class	not_TDG	no_class	no_class
Qrob_P0144220.2	RLCK-VI		no_class	not_TDG	no_class	no_class
Qrob_P0189240.2	RLCK-VI		no_class	not_TDG	no_class	no_class
Qrob_P0377610.2	RLCK-VI		no_class	not_TDG	no_class	no_class
Qrob_P0424720.2	RLCK-VI		no_class	not_TDG	no_class	no_class
Qrob_P0462110.2	RLCK-VI		no_class	not_TDG	no_class	no_class
Qrob_P0516520.2	RLCK-VI		no_class	not_TDG	no_class	no_class
Qrob_P0600350.2	RLCK-VI		no_class	not_TDG	no_class	no_class
Qrob_P0753640.2	RLCK-VI		no_class	not_TDG	no_class	no_class
Qrob_P0092620.2	RLCK-VIIa		no_class	TDG	no_class	no_class
Qrob_P0092670.2	RLCK-VIIa		no_class	TDG	no_class	no_class
Qrob_P0100490.2	RLCK-VIIa		no_class	not_TDG	no_class	no_class
Qrob_P0104150.2	RLCK-VIIa		no_class	not_TDG	no_class	no_class
Qrob_P0112070.2	RLCK-VIIa		no_class	not_TDG	no_class	no_class
Qrob_P0141830.2	RLCK-VIIa		no_class	not_TDG	no_class	no_class
Qrob_P0154990.2	RLCK-VIIa		no_class	not_TDG	no_class	no_class
Qrob_P0155100.2	RLCK-VIIa		no_class	TDG	no_class	no_class
Qrob_P0159540.2	RLCK-VIIa		no_class	not_TDG	no_class	no_class
Qrob_P0159550.2	RLCK-VIIa		no_class	not_TDG	no_class	no_class
Qrob_P0187440.2	RLCK-VIIa		no_class	not_TDG	no_class	no_class
Qrob_P0240840.2	RLCK-VIIa		no_class	not_TDG	no_class	no_class
Qrob_P0240850.2	RLCK-VIIa		no_class	not_TDG	no_class	no_class
Qrob_P0251670.2	RLCK-VIIa		no_class	not_TDG	no_class	no_class
Qrob_P0251780.2	RLCK-VIIa		no_class	not_TDG	no_class	no_class
Qrob_P0268980.2	RLCK-VIIa		no_class	not_TDG	no_class	no_class
Qrob_P0283960.2	RLCK-VIIa		no_class	not_TDG	no_class	no_class
Qrob_P0328800.2	RLCK-VIIa		no_class	not_TDG	no_class	no_class
Qrob_P0365530.2	RLCK-VIIa		no_class	not_TDG	no_class	no_class
Qrob_P0412880.2	RLCK-VIIa		no_class	not_TDG	no_class	no_class
Qrob_P0448530.2	RLCK-VIIa		no_class	not_TDG	no_class	no_class
Qrob_P0512860.2	RLCK-VIIa		no_class	not_TDG	no_class	no_class
Qrob_P0518320.2	RLCK-VIIa		no_class	not_TDG	no_class	no_class
Qrob_P0539500.2	RLCK-VIIa		no_class	not_TDG	no_class	no_class
Qrob_P0542440.2	RLCK-VIIa		no_class	TDG	no_class	no_class
Qrob_P0542450.2	RLCK-VIIa		no_class	TDG	no_class	no_class
Qrob_P0542490.2	RLCK-VIIa		no_class	TDG	no_class	no_class
Qrob_P0542500.2	RLCK-VIIa		no_class	TDG	no_class	no_class
Qrob_P0542510.2	RLCK-VIIa		no_class	TDG	no_class	no_class
Qrob_P0542520.2	RLCK-VIIa		no_class	TDG	no_class	no_class
Qrob_P0542530.2	RLCK-VIIa		no_class	TDG	no_class	no_class
Qrob_P0567490.2	RLCK-VIIa		no_class	not_TDG	no_class	no_class
Qrob_P0670830.2	RLCK-VIIa		no_class	not_TDG	no_class	no_class
Qrob_P0674120.2	RLCK-VIIa		no_class	not_TDG	no_class	no_class
Qrob_P0706870.2	RLCK-VIIa		no_class	not_TDG	no_class	no_class
Qrob_P0707910.2	RLCK-VIIa		no_class	not_TDG	no_class	no_class
Qrob_P0720450.2	RLCK-VIIa		no_class	not_TDG	no_class	no_class
Qrob_P0740760.2	RLCK-VIIa		no_class	not_TDG	no_class	no_class
Qrob_P0337000.2	RLCK-VIII		no_class	not_TDG	no_class	no_class
Qrob_P0348880.2	RLCK-VIII		no_class	not_TDG	no_class	no_class
Qrob_P0387040.2	RLCK-VIII		no_class	not_TDG	no_class	no_class
Qrob_P0413290.2	RLCK-VIII		no_class	not_TDG	no_class	no_class
Qrob_P0577470.2	RLCK-VIII		no_class	not_TDG	no_class	no_class
Qrob_P0428680.2	RLCK-X		no_class	not_TDG	no_class	no_class
Qrob_P0444000.2	RLCK-XI		no_class	not_TDG	no_class	no_class
Qrob_P0032330.2	RLCK-XII		no_class	not_TDG	no_class	no_class
Qrob_P0137360.2	RLCK-XII		no_class	not_TDG	no_class	no_class
Qrob_P0319290.2	RLCK-XII		no_class	not_TDG	no_class	no_class
Qrob_P0410540.2	RLCK-XII		no_class	not_TDG	no_class	no_class
Qrob_P0598430.2	RLCK-XII		no_class	not_TDG	no_class	no_class
Qrob_P0662780.2	RLCK-XII		no_class	not_TDG	no_class	no_class
Qrob_P0016210.2	RLCK-XII_XIII	3	no_class	not_TDG	no_class	no_class
Qrob_P0147090.2	RLCK-XII_XIII		class1205	TDG	no_class	class1205
Qrob_P0147110.2	RLCK-XII_XIII		class1205	TDG	no_class	class1205
Qrob_P0303670.2	RLCK-XII_XIII		no_class	not_TDG	no_class	no_class
Qrob_P0378510.2	RLCK-XII_XIII		class1205	TDG	no_class	class1205
Qrob_P0378520.2	RLCK-XII_XIII		class1205	TDG	no_class	class1205
Qrob_P0378540.2	RLCK-XII_XIII		class1205	TDG	no_class	class1205
Qrob_P0378560.2	RLCK-XII_XIII		class1205	TDG	no_class	class1205
Qrob_P0378580.2	RLCK-XII_XIII		class1205	TDG	no_class	class1205
Qrob_P0378630.2	RLCK-XII_XIII		class1205	TDG	no_class	class1205
Qrob_P0378650.2	RLCK-XII_XIII		class1205	TDG	no_class	class1205
Qrob_P0378670.2	RLCK-XII_XIII		class1205	TDG	no_class	class1205
Qrob_P0378680.2	RLCK-XII_XIII		class1205	TDG	no_class	class1205
Qrob_P0378720.2	RLCK-XII_XIII		class1205	TDG	no_class	class1205
Qrob_P0378760.2	RLCK-XII_XIII		class1205	TDG	no_class	class1205
Qrob_P0378830.2	RLCK-XII_XIII		class1205	TDG	no_class	class1205
Qrob_P0378850.2	RLCK-XII_XIII		class1205	TDG	no_class	class1205
Qrob_P0386140.2	RLCK-XII_XIII		class1205	TDG	no_class	class1205
Qrob_P0386180.2	RLCK-XII_XIII		class1205	TDG	no_class	class1205
Qrob_P0386190.2	RLCK-XII_XIII		class1205	TDG	no_class	class1205
Qrob_P0447750.2	RLCK-XII_XIII		class1205	TDG	no_class	class1205
Qrob_P0447770.2	RLCK-XII_XIII		class1205	TDG	no_class	class1205
Qrob_P0447820.2	RLCK-XII_XIII		class1205	TDG	no_class	class1205
Qrob_P0447870.2	RLCK-XII_XIII		class1205	TDG	no_class	class1205
Qrob_P0447890.2	RLCK-XII_XIII		class1205	TDG	no_class	class1205
Qrob_P0447910.2	RLCK-XII_XIII		class1205	TDG	no_class	class1205
Qrob_P0447920.2	RLCK-XII_XIII		class1205	TDG	no_class	class1205
Qrob_P0613840.2	RLCK-XII_XIII		class1205	not_TDG	no_class	class1205
Qrob_P0632410.2	RLCK-XII_XIII		no_class	not_TDG	no_class	no_class
Qrob_P0676060.2	RLCK-XII_XIII		class15598	TDG	no_class	no_class
Qrob_P0676100.2	RLCK-XII_XIII		class15598	TDG	no_class	no_class
Qrob_P0676110.2	RLCK-XII_XIII		class15598	TDG	no_class	no_class
Qrob_P0740910.2	RLCK-XII_XIII		class15598	TDG	no_class	no_class
Qrob_P0444050.2	RLCK-XV		no_class	not_TDG	no_class	no_class
Qrob_P0002900.2	SD1		class1002	not_TDG	genOak1002	class1002
Qrob_P0038910.2	SD1		class1002	not_TDG	genOak1002	class1002
Qrob_P0039400.2	SD1		no_class	TDG	no_class	no_class
Qrob_P0062190.2	SD1		class1002	TDG	genOak1002	class1002
Qrob_P0062260.2	SD1		class1002	TDG	genOak1002	class1002
Qrob_P0062310.2	SD1		class1002	TDG	genOak1002	class1002
Qrob_P0062380.2	SD1		class1002	TDG	genOak1002	class1002
Qrob_P0072490.2	SD1		class1002	TDG	genOak1002	class1002
Qrob_P0072590.2	SD1		class1002	TDG	genOak1002	class1002
Qrob_P0072600.2	SD1		class1002	TDG	genOak1002	class1002
Qrob_P0072610.2	SD1		class1002	TDG	genOak1002	class1002
Qrob_P0072640.2	SD1		class1002	TDG	genOak1002	class1002
Qrob_P0072690.2	SD1		class1002	TDG	genOak1002	class1002
Qrob_P0072710.2	SD1		class1002	TDG	genOak1002	class1002
Qrob_P0072730.2	SD1		class1002	TDG	genOak1002	class1002
Qrob_P0074230.2	SD1		class1002	TDG	genOak1002	class1002
Qrob_P0074250.2	SD1		class1002	TDG	genOak1002	class1002
Qrob_P0074260.2	SD1		class1002	TDG	genOak1002	class1002
Qrob_P0094390.2	SD1		no_class	not_TDG	no_class	no_class
Qrob_P0095340.2	SD1		class1002	TDG	genOak1002	class1002
Qrob_P0095370.2	SD1		class1002	TDG	genOak1002	class1002
Qrob_P0101300.2	SD1		no_class	TDG	no_class	no_class
Qrob_P0101310.2	SD1		class1002	TDG	genOak1002	class1002
Qrob_P0101360.2	SD1		no_class	TDG	no_class	no_class
Qrob_P0101370.2	SD1		class1002	TDG	genOak1002	class1002
Qrob_P0101410.2	SD1		no_class	TDG	no_class	no_class
Qrob_P0101440.2	SD1		class1002	TDG	genOak1002	class1002
Qrob_P0101480.2	SD1		no_class	TDG	no_class	no_class
Qrob_P0101510.2	SD1		no_class	TDG	no_class	no_class
Qrob_P0118910.2	SD1		no_class	TDG	no_class	no_class
Qrob_P0118930.2	SD1		class1011	TDG	no_class	class1011
Qrob_P0118950.2	SD1		class1011	TDG	no_class	class1011
Qrob_P0118970.2	SD1		class1011	TDG	no_class	class1011
Qrob_P0118980.2	SD1		class1011	TDG	no_class	class1011
Qrob_P0119000.2	SD1		class1011	TDG	no_class	class1011
Qrob_P0119010.2	SD1		class1011	TDG	no_class	class1011
Qrob_P0119040.2	SD1		class1011	TDG	no_class	class1011
Qrob_P0144400.2	SD1		class1002	not_TDG	genOak1002	class1002
Qrob_P0181580.2	SD1		class1011	TDG	no_class	class1011
Qrob_P0189720.2	SD1		class1002	not_TDG	genOak1002	class1002
Qrob_P0198160.2	SD1		class1002	not_TDG	genOak1002	class1002
Qrob_P0198920.2	SD1		no_class	TDG	no_class	no_class
Qrob_P0198930.2	SD1		class1002	TDG	genOak1002	class1002
Qrob_P0219500.2	SD1		no_class	not_TDG	no_class	no_class
Qrob_P0242830.2	SD1		class1002	TDG	genOak1002	class1002
Qrob_P0242840.2	SD1		class1002	TDG	genOak1002	class1002
Qrob_P0242860.2	SD1		class1002	TDG	genOak1002	class1002
Qrob_P0242890.2	SD1		class1002	TDG	genOak1002	class1002
Qrob_P0242920.2	SD1		class1002	TDG	genOak1002	class1002
Qrob_P0242940.2	SD1		class1002	TDG	genOak1002	class1002
Qrob_P0242950.2	SD1		class1002	TDG	genOak1002	class1002
Qrob_P0242960.2	SD1		class1002	TDG	genOak1002	class1002
Qrob_P0242970.2	SD1		class1002	TDG	genOak1002	class1002
Qrob_P0242980.2	SD1		class1002	TDG	genOak1002	class1002
Qrob_P0243000.2	SD1		class1002	TDG	genOak1002	class1002
Qrob_P0243010.2	SD1		class1002	TDG	genOak1002	class1002
Qrob_P0287040.2	SD1		class1002	TDG	genOak1002	class1002
Qrob_P0287060.2	SD1		class1002	TDG	genOak1002	class1002
Qrob_P0287070.2	SD1		class1002	TDG	genOak1002	class1002
Qrob_P0287090.2	SD1		class1002	TDG	genOak1002	class1002
Qrob_P0287160.2	SD1		class1002	TDG	genOak1002	class1002
Qrob_P0287190.2	SD1		no_class	TDG	no_class	no_class
Qrob_P0287200.2	SD1		class1002	TDG	genOak1002	class1002
Qrob_P0287250.2	SD1		class1002	TDG	genOak1002	class1002
Qrob_P0296890.2	SD1		class1002	not_TDG	genOak1002	class1002
Qrob_P0305860.2	SD1		class1014	TDG	no_class	class1014
Qrob_P0336330.2	SD1		class1002	TDG	genOak1002	class1002
Qrob_P0336340.2	SD1		class1002	TDG	genOak1002	class1002
Qrob_P0344980.2	SD1		class1002	TDG	genOak1002	class1002
Qrob_P0345000.2	SD1		class1002	TDG	genOak1002	class1002
Qrob_P0345030.2	SD1		class1002	TDG	genOak1002	class1002
Qrob_P0345040.2	SD1		class1002	TDG	genOak1002	class1002
Qrob_P0345050.2	SD1		class1002	TDG	genOak1002	class1002
Qrob_P0345080.2	SD1		class1002	TDG	genOak1002	class1002
Qrob_P0345090.2	SD1		class1002	TDG	genOak1002	class1002
Qrob_P0345120.2	SD1		class1002	TDG	genOak1002	class1002
Qrob_P0345140.2	SD1		class1002	TDG	genOak1002	class1002
Qrob_P0345160.2	SD1		class1002	TDG	genOak1002	class1002
Qrob_P0345170.2	SD1		class1002	TDG	genOak1002	class1002
Qrob_P0345190.2	SD1		class1002	TDG	genOak1002	class1002
Qrob_P0345200.2	SD1		class1002	TDG	genOak1002	class1002
Qrob_P0345230.2	SD1		no_class	not_TDG	no_class	no_class
Qrob_P0345240.2	SD1		class1002	TDG	genOak1002	class1002
Qrob_P0345320.2	SD1		class1002	TDG	genOak1002	class1002
Qrob_P0380880.2	SD1		no_class	not_TDG	no_class	no_class
Qrob_P0394950.2	SD1		class1002	not_TDG	genOak1002	class1002
Qrob_P0394960.2	SD1		no_class	not_TDG	no_class	no_class
Qrob_P0401660.2	SD1		class1002	not_TDG	genOak1002	class1002
Qrob_P0405810.2	SD1		class1002	TDG	genOak1002	class1002
Qrob_P0405830.2	SD1		no_class	TDG	no_class	no_class
Qrob_P0405850.2	SD1		class1002	TDG	genOak1002	class1002
Qrob_P0412240.2	SD1		class1002	TDG	genOak1002	class1002
Qrob_P0412260.2	SD1		class1002	TDG	genOak1002	class1002
Qrob_P0412280.2	SD1		no_class	TDG	no_class	no_class
Qrob_P0412310.2	SD1		no_class	TDG	no_class	no_class
Qrob_P0412330.2	SD1		no_class	TDG	no_class	no_class
Qrob_P0412360.2	SD1		class1002	TDG	genOak1002	class1002
Qrob_P0412370.2	SD1		class1002	TDG	genOak1002	class1002
Qrob_P0412380.2	SD1		class1002	TDG	genOak1002	class1002
Qrob_P0412390.2	SD1		class1002	TDG	genOak1002	class1002
Qrob_P0412400.2	SD1		class1002	TDG	genOak1002	class1002
Qrob_P0423930.2	SD1		class1690	TDG	no_class	class1690
Qrob_P0423940.2	SD1		class1690	TDG	no_class	class1690
Qrob_P0423970.2	SD1		class1690	TDG	no_class	class1690
Qrob_P0424000.2	SD1		class1690	TDG	no_class	class1690
Qrob_P0424030.2	SD1		class1690	TDG	no_class	class1690
Qrob_P0424120.2	SD1		no_class	TDG	no_class	no_class
Qrob_P0424170.2	SD1		class1690	TDG	no_class	class1690
Qrob_P0424200.2	SD1		class1690	TDG	no_class	class1690
Qrob_P0427490.2	SD1		class1002	TDG	genOak1002	class1002
Qrob_P0427530.2	SD1		class1002	TDG	genOak1002	class1002
Qrob_P0427540.2	SD1		class1002	TDG	genOak1002	class1002
Qrob_P0427550.2	SD1		class1002	TDG	genOak1002	class1002
Qrob_P0427570.2	SD1		no_class	TDG	no_class	no_class
Qrob_P0427580.2	SD1		class1002	TDG	genOak1002	class1002
Qrob_P0427600.2	SD1		class1002	TDG	genOak1002	class1002
Qrob_P0427640.2	SD1		class1002	TDG	genOak1002	class1002
Qrob_P0427670.2	SD1		no_class	TDG	no_class	no_class
Qrob_P0427690.2	SD1		class1002	TDG	genOak1002	class1002
Qrob_P0427740.2	SD1		class1002	TDG	genOak1002	class1002
Qrob_P0427750.2	SD1		no_class	TDG	no_class	no_class
Qrob_P0427760.2	SD1		no_class	TDG	no_class	no_class
Qrob_P0427780.2	SD1		no_class	TDG	no_class	no_class
Qrob_P0427800.2	SD1		no_class	TDG	no_class	no_class
Qrob_P0427810.2	SD1		no_class	TDG	no_class	no_class
Qrob_P0427820.2	SD1		class1002	TDG	genOak1002	class1002
Qrob_P0427870.2	SD1		class1002	TDG	genOak1002	class1002
Qrob_P0427890.2	SD1		class1002	TDG	genOak1002	class1002
Qrob_P0427910.2	SD1		class1002	TDG	genOak1002	class1002
Qrob_P0427930.2	SD1		no_class	TDG	no_class	no_class
Qrob_P0430330.2	SD1		class1002	not_TDG	genOak1002	class1002
Qrob_P0432350.2	SD1		class1002	TDG	genOak1002	class1002
Qrob_P0432370.2	SD1		class1002	TDG	genOak1002	class1002
Qrob_P0432380.2	SD1		class1002	TDG	genOak1002	class1002
Qrob_P0432410.2	SD1		no_class	TDG	no_class	no_class
Qrob_P0432450.2	SD1		class1002	TDG	genOak1002	class1002
Qrob_P0440240.2	SD1		class3699	not_TDG	no_class	no_class
Qrob_P0441280.2	SD1		no_class	not_TDG	no_class	no_class
Qrob_P0447550.2	SD1		no_class	TDG	no_class	no_class
Qrob_P0447570.2	SD1		class1002	TDG	genOak1002	class1002
Qrob_P0447600.2	SD1		no_class	TDG	no_class	no_class
Qrob_P0447610.2	SD1		no_class	TDG	no_class	no_class
Qrob_P0447630.2	SD1		no_class	TDG	no_class	no_class
Qrob_P0447650.2	SD1		class1002	TDG	genOak1002	class1002
Qrob_P0452550.2	SD1		class1002	TDG	genOak1002	class1002
Qrob_P0459460.2	SD1		class1002	TDG	genOak1002	class1002
Qrob_P0459470.2	SD1		class1002	TDG	genOak1002	class1002
Qrob_P0461350.2	SD1		no_class	not_TDG	no_class	no_class
Qrob_P0478160.2	SD1		class1002	TDG	genOak1002	class1002
Qrob_P0488620.2	SD1		class1002	TDG	genOak1002	class1002
Qrob_P0488650.2	SD1		class1002	TDG	genOak1002	class1002
Qrob_P0488660.2	SD1		class1002	TDG	genOak1002	class1002
Qrob_P0489740.2	SD1		class1002	not_TDG	genOak1002	class1002
Qrob_P0491780.2	SD1		class1002	not_TDG	genOak1002	class1002
Qrob_P0504270.2	SD1		class1002	not_TDG	genOak1002	class1002
Qrob_P0513260.2	SD1		no_class	TDG	no_class	no_class
Qrob_P0513290.2	SD1		no_class	TDG	no_class	no_class
Qrob_P0519690.2	SD1		class1002	not_TDG	genOak1002	class1002
Qrob_P0521790.2	SD1		class1002	TDG	genOak1002	class1002
Qrob_P0521820.2	SD1		class1002	TDG	genOak1002	class1002
Qrob_P0523950.2	SD1		class18060	not_TDG	no_class	no_class
Qrob_P0531650.2	SD1		no_class	TDG	no_class	no_class
Qrob_P0531830.2	SD1		class1002	not_TDG	genOak1002	class1002
Qrob_P0532610.2	SD1		no_class	not_TDG	no_class	no_class
Qrob_P0537670.2	SD1		class1002	TDG	genOak1002	class1002
Qrob_P0541980.2	SD1		no_class	not_TDG	no_class	no_class
Qrob_P0555990.2	SD1		class1002	TDG	genOak1002	class1002
Qrob_P0556010.2	SD1		class1002	TDG	genOak1002	class1002
Qrob_P0582440.2	SD1		class1011	not_TDG	no_class	class1011
Qrob_P0583140.2	SD1		class1002	TDG	genOak1002	class1002
Qrob_P0587340.2	SD1		class1002	TDG	genOak1002	class1002
Qrob_P0587350.2	SD1		class1002	TDG	genOak1002	class1002
Qrob_P0591120.2	SD1		class18064	TDG	no_class	no_class
Qrob_P0591140.2	SD1		class18064	TDG	no_class	no_class
Qrob_P0591170.2	SD1		class18064	TDG	no_class	no_class
Qrob_P0591180.2	SD1		class18064	TDG	no_class	no_class
Qrob_P0591200.2	SD1		class18064	TDG	no_class	no_class
Qrob_P0597610.2	SD1		class1011	TDG	no_class	class1011
Qrob_P0597640.2	SD1		class1011	TDG	no_class	class1011
Qrob_P0597650.2	SD1		class1011	TDG	no_class	class1011
Qrob_P0597680.2	SD1		class1011	TDG	no_class	class1011
Qrob_P0597700.2	SD1		class1011	TDG	no_class	class1011
Qrob_P0597710.2	SD1		class1011	TDG	no_class	class1011
Qrob_P0597720.2	SD1		class1011	TDG	no_class	class1011
Qrob_P0597730.2	SD1		class1011	TDG	no_class	class1011
Qrob_P0597780.2	SD1		class1011	TDG	no_class	class1011
Qrob_P0597790.2	SD1		class1011	TDG	no_class	class1011
Qrob_P0597800.2	SD1		class1011	TDG	no_class	class1011
Qrob_P0597820.2	SD1		no_class	TDG	no_class	no_class
Qrob_P0606840.2	SD1		no_class	TDG	no_class	no_class
Qrob_P0613580.2	SD1		class1002	TDG	genOak1002	class1002
Qrob_P0613590.2	SD1		class1002	TDG	genOak1002	class1002
Qrob_P0613600.2	SD1		class1002	TDG	genOak1002	class1002
Qrob_P0617950.2	SD1		class1002	TDG	genOak1002	class1002
Qrob_P0622140.2	SD1		class1002	TDG	genOak1002	class1002
Qrob_P0622150.2	SD1		class1002	TDG	genOak1002	class1002
Qrob_P0622170.2	SD1		class1002	TDG	genOak1002	class1002
Qrob_P0622180.2	SD1		class1002	TDG	genOak1002	class1002
Qrob_P0622480.2	SD1		class1002	TDG	genOak1002	class1002
Qrob_P0622490.2	SD1		class1002	TDG	genOak1002	class1002
Qrob_P0622590.2	SD1		class1002	TDG	genOak1002	class1002
Qrob_P0641620.2	SD1		no_class	TDG	no_class	no_class
Qrob_P0641650.2	SD1		class1002	TDG	genOak1002	class1002
Qrob_P0641670.2	SD1		class1002	TDG	genOak1002	class1002
Qrob_P0641690.2	SD1		no_class	TDG	no_class	no_class
Qrob_P0692320.2	SD1		class1002	not_TDG	genOak1002	class1002
Qrob_P0694530.2	SD1		class1002	not_TDG	genOak1002	class1002
Qrob_P0702890.2	SD1		class1002	TDG	genOak1002	class1002
Qrob_P0706250.2	SD1		class1002	TDG	genOak1002	class1002
Qrob_P0706290.2	SD1		class1002	TDG	genOak1002	class1002
Qrob_P0706310.2	SD1		class1002	TDG	genOak1002	class1002
Qrob_P0706330.2	SD1		no_class	TDG	no_class	no_class
Qrob_P0721310.2	SD1		class1002	TDG	genOak1002	class1002
Qrob_P0721330.2	SD1		class1002	TDG	genOak1002	class1002
Qrob_P0721380.2	SD1		class1002	TDG	genOak1002	class1002
Qrob_P0733660.2	SD1		class1002	TDG	genOak1002	class1002
Qrob_P0733700.2	SD1		class1002	TDG	genOak1002	class1002
Qrob_P0735030.2	SD1		class1002	not_TDG	genOak1002	class1002
Qrob_P0740120.2	SD1		class1002	not_TDG	genOak1002	class1002
Qrob_P0751040.2	SD1		class1002	TDG	genOak1002	class1002
Qrob_P0751050.2	SD1		no_class	TDG	no_class	no_class
Qrob_P0751070.2	SD1		class1002	TDG	genOak1002	class1002
Qrob_P0759420.2	SD1		no_class	not_TDG	no_class	no_class
Qrob_P0759430.2	SD1		class18060	not_TDG	no_class	no_class
Qrob_P0765400.2	SD1		class1002	TDG	genOak1002	class1002
Qrob_P0765450.2	SD1		class1002	TDG	genOak1002	class1002
Qrob_P0001700.2	SD-2b		class1037	TDG	genOak1037	class1037
Qrob_P0002190.2	SD-2b		no_class	not_TDG	no_class	no_class
Qrob_P0043080.2	SD-2b		class13649	TDG	no_class	no_class
Qrob_P0043430.2	SD-2b		class13649	TDG	no_class	no_class
Qrob_P0043480.2	SD-2b		no_class	not_TDG	no_class	no_class
Qrob_P0095320.2	SD-2b		no_class	TDG	no_class	no_class
Qrob_P0129640.2	SD-2b		class1037	not_TDG	genOak1037	class1037
Qrob_P0138490.2	SD-2b		class1037	not_TDG	genOak1037	class1037
Qrob_P0227880.2	SD-2b		no_class	TDG	no_class	no_class
Qrob_P0374040.2	SD-2b		no_class	not_TDG	no_class	no_class
Qrob_P0374490.2	SD-2b		no_class	not_TDG	no_class	no_class
Qrob_P0397630.2	SD-2b		class1037	TDG	genOak1037	class1037
Qrob_P0397640.2	SD-2b		no_class	TDG	no_class	no_class
Qrob_P0430150.2	SD-2b		class1037	TDG	genOak1037	class1037
Qrob_P0505570.2	SD-2b		no_class	not_TDG	no_class	no_class
Qrob_P0595550.2	SD-2b		class19491	TDG	no_class	no_class
Qrob_P0595650.2	SD-2b		class19491	TDG	no_class	no_class
Qrob_P0595660.2	SD-2b		class19491	TDG	no_class	no_class
Qrob_P0635200.2	SD-2b		class1037	TDG	genOak1037	class1037
Qrob_P0731390.2	SD-2b		no_class	TDG	no_class	no_class
Qrob_P0731400.2	SD-2b		no_class	TDG	no_class	no_class
Qrob_P0754550.2	SD-2b		no_class	TDG	no_class	no_class
Qrob_P0673700.2	UNC	3	class1052	TDG	no_class	no_class
Qrob_P0542140.2	UNC	22	no_class	not_TDG	genOak1003	class1003
Qrob_P0001110.2	UNC		no_class	not_TDG	no_class	no_class
Qrob_P0061620.2	UNC		no_class	TDG	no_class	no_class
Qrob_P0216900.2	UNC		no_class	not_TDG	no_class	no_class
Qrob_P0241710.2	UNC		no_class	TDG	no_class	no_class
Qrob_P0348640.2	UNC		class15598	TDG	no_class	no_class
Qrob_P0504190.2	UNC		class1002	not_TDG	genOak1002	class1002
Qrob_P0125040.2	UNC-GROUP-1		no_class	not_TDG	no_class	no_class
Qrob_P0125050.2	UNC-GROUP-1		no_class	not_TDG	no_class	no_class
Qrob_P0472210.2	UNC-GROUP-2		no_class	not_TDG	no_class	no_class
Qrob_P0290930.2	UNC-GROUP-3		class17129	not_TDG	no_class	no_class
Qrob_P0539060.2	UNC-GROUP-3		class17129	not_TDG	no_class	no_class
Qrob_P0257290.2	UNC-GROUP-4		class15595	not_TDG	no_class	no_class
Qrob_P0595610.2	UNC-GROUP-4		class15595	TDG	no_class	no_class
Qrob_P0595620.2	UNC-GROUP-4		class15595	TDG	no_class	no_class
Qrob_P0679160.2	UNC-GROUP-4		class15595	not_TDG	no_class	no_class
Qrob_P0009990.2	UNC-GROUP-6		no_class	not_TDG	no_class	no_class
Qrob_P0274310.2	UNC-GROUP-6		class3699	not_TDG	no_class	no_class
Qrob_P0363270.2	UNC-GROUP-6		class4224	TDG	no_class	no_class
Qrob_P0363290.2	UNC-GROUP-6		class4224	TDG	no_class	no_class
Qrob_P0363330.2	UNC-GROUP-6		class4224	TDG	no_class	no_class
Qrob_P0363380.2	UNC-GROUP-6		class4224	TDG	no_class	no_class
Qrob_P0363460.2	UNC-GROUP-6		class4224	TDG	no_class	no_class
Qrob_P0363500.2	UNC-GROUP-6		class4224	TDG	no_class	no_class
Qrob_P0363560.2	UNC-GROUP-6		class4224	TDG	no_class	no_class
Qrob_P0418330.2	UNC-GROUP-6		class4224	TDG	no_class	no_class
Qrob_P0468810.2	UNC-GROUP-6		class3699	not_TDG	no_class	no_class
Qrob_P0597940.2	UNC-GROUP-6		class4224	TDG	no_class	no_class
Qrob_P0597980.2	UNC-GROUP-6		class4224	TDG	no_class	no_class
Qrob_P0641450.2	UNC-GROUP-6		no_class	not_TDG	no_class	no_class
Qrob_P0641480.2	UNC-GROUP-6		no_class	TDG	no_class	no_class
Qrob_P0676460.2	UNC-GROUP-6		no_class	not_TDG	no_class	no_class
Qrob_P0001030.2	UNC-GROUP-7		class1911	not_TDG	no_class	no_class
Qrob_P0061630.2	UNC-GROUP-7		class1911	TDG	no_class	no_class
Qrob_P0061650.2	UNC-GROUP-7		class1911	TDG	no_class	no_class
Qrob_P0061670.2	UNC-GROUP-7		class1911	TDG	no_class	no_class
Qrob_P0061680.2	UNC-GROUP-7		class1911	TDG	no_class	no_class
Qrob_P0061710.2	UNC-GROUP-7		class1911	TDG	no_class	no_class
Qrob_P0061720.2	UNC-GROUP-7		class1911	TDG	no_class	no_class
Qrob_P0061740.2	UNC-GROUP-7		class1911	TDG	no_class	no_class
Qrob_P0061760.2	UNC-GROUP-7		class1911	TDG	no_class	no_class
Qrob_P0061770.2	UNC-GROUP-7		class1911	TDG	no_class	no_class
Qrob_P0241550.2	UNC-GROUP-7		no_class	TDG	no_class	no_class
Qrob_P0105480.2	UNC-GROUP-8		no_class	not_TDG	no_class	no_class
Qrob_P0430380.2	UNC-GROUP-8		no_class	not_TDG	no_class	no_class
Qrob_P0530630.2	UNC-GROUP-8		no_class	not_TDG	no_class	no_class
Qrob_P0123080.2	UNC-GROUP-B		no_class	not_TDG	no_class	no_class
Qrob_P0380890.2	UNC-GROUP-B		no_class	not_TDG	no_class	no_class
Qrob_P0008070.2	WAK		class1061	TDG	no_class	no_class
Qrob_P0008090.2	WAK		class1061	TDG	no_class	no_class
Qrob_P0008130.2	WAK		class1061	TDG	no_class	no_class
Qrob_P0031690.2	WAK		class1017	TDG	genOak1017	class1017
Qrob_P0031730.2	WAK		class1017	TDG	genOak1017	class1017
Qrob_P0040080.2	WAK		no_class	not_TDG	no_class	no_class
Qrob_P0087750.2	WAK		class1017	not_TDG	genOak1017	class1017
Qrob_P0089720.2	WAK		no_class	TDG	no_class	no_class
Qrob_P0089730.2	WAK		no_class	TDG	no_class	no_class
Qrob_P0094440.2	WAK		class1017	TDG	genOak1017	class1017
Qrob_P0094490.2	WAK		class1017	TDG	genOak1017	class1017
Qrob_P0105350.2	WAK		class1061	TDG	no_class	no_class
Qrob_P0105360.2	WAK		class1061	TDG	no_class	no_class
Qrob_P0128300.2	WAK		class1061	not_TDG	no_class	no_class
Qrob_P0146630.2	WAK		class1017	not_TDG	genOak1017	class1017
Qrob_P0155090.2	WAK		no_class	TDG	no_class	no_class
Qrob_P0156240.2	WAK		class1017	not_TDG	genOak1017	class1017
Qrob_P0158850.2	WAK		no_class	TDG	no_class	no_class
Qrob_P0158870.2	WAK		class1017	TDG	genOak1017	class1017
Qrob_P0158900.2	WAK		class1017	TDG	genOak1017	class1017
Qrob_P0158940.2	WAK		class1017	TDG	genOak1017	class1017
Qrob_P0173050.2	WAK		no_class	not_TDG	no_class	no_class
Qrob_P0181140.2	WAK		class1017	not_TDG	genOak1017	class1017
Qrob_P0185750.2	WAK		class1017	TDG	genOak1017	class1017
Qrob_P0185760.2	WAK		class1017	TDG	genOak1017	class1017
Qrob_P0185830.2	WAK		class1017	TDG	genOak1017	class1017
Qrob_P0185850.2	WAK		class1017	TDG	genOak1017	class1017
Qrob_P0185860.2	WAK		class1017	TDG	genOak1017	class1017
Qrob_P0185880.2	WAK		class1017	TDG	genOak1017	class1017
Qrob_P0186810.2	WAK		class1017	TDG	genOak1017	class1017
Qrob_P0186840.2	WAK		no_class	TDG	no_class	no_class
Qrob_P0205260.2	WAK		class1017	TDG	genOak1017	class1017
Qrob_P0205290.2	WAK		no_class	TDG	no_class	no_class
Qrob_P0205340.2	WAK		no_class	TDG	no_class	no_class
Qrob_P0205360.2	WAK		class1017	TDG	genOak1017	class1017
Qrob_P0205430.2	WAK		class1017	TDG	genOak1017	class1017
Qrob_P0205460.2	WAK		no_class	TDG	no_class	no_class
Qrob_P0210810.2	WAK		class1061	not_TDG	no_class	no_class
Qrob_P0211000.2	WAK		class1061	not_TDG	no_class	no_class
Qrob_P0224130.2	WAK		class1017	not_TDG	genOak1017	class1017
Qrob_P0234640.2	WAK		no_class	TDG	no_class	no_class
Qrob_P0234650.2	WAK		no_class	TDG	no_class	no_class
Qrob_P0237620.2	WAK		class1017	not_TDG	genOak1017	class1017
Qrob_P0262960.2	WAK		class1017	TDG	genOak1017	class1017
Qrob_P0263000.2	WAK		no_class	TDG	no_class	no_class
Qrob_P0274590.2	WAK		class1017	TDG	genOak1017	class1017
Qrob_P0274610.2	WAK		no_class	TDG	no_class	no_class
Qrob_P0274770.2	WAK		class1017	TDG	genOak1017	class1017
Qrob_P0274790.2	WAK		class1017	TDG	genOak1017	class1017
Qrob_P0276730.2	WAK		class1017	TDG	genOak1017	class1017
Qrob_P0276750.2	WAK		class1017	TDG	genOak1017	class1017
Qrob_P0278010.2	WAK		class1017	not_TDG	genOak1017	class1017
Qrob_P0308160.2	WAK		class1017	not_TDG	genOak1017	class1017
Qrob_P0316390.2	WAK		class1061	not_TDG	no_class	no_class
Qrob_P0316870.2	WAK		no_class	not_TDG	no_class	no_class
Qrob_P0318360.2	WAK		no_class	not_TDG	no_class	no_class
Qrob_P0327900.2	WAK		class1017	TDG	genOak1017	class1017
Qrob_P0327940.2	WAK		class1017	TDG	genOak1017	class1017
Qrob_P0328030.2	WAK		class1017	not_TDG	genOak1017	class1017
Qrob_P0361840.2	WAK		class1017	TDG	genOak1017	class1017
Qrob_P0382650.2	WAK		class1017	not_TDG	genOak1017	class1017
Qrob_P0389540.2	WAK		class1017	not_TDG	genOak1017	class1017
Qrob_P0389640.2	WAK		class1017	TDG	genOak1017	class1017
Qrob_P0389660.2	WAK		class1017	TDG	genOak1017	class1017
Qrob_P0389900.2	WAK		class1017	not_TDG	genOak1017	class1017
Qrob_P0406100.2	WAK		class1017	not_TDG	genOak1017	class1017
Qrob_P0424400.2	WAK		class1017	TDG	genOak1017	class1017
Qrob_P0463070.2	WAK		no_class	not_TDG	no_class	no_class
Qrob_P0468830.2	WAK		class1017	TDG	genOak1017	class1017
Qrob_P0468860.2	WAK		class1017	TDG	genOak1017	class1017
Qrob_P0468870.2	WAK		class1017	TDG	genOak1017	class1017
Qrob_P0468890.2	WAK		no_class	TDG	no_class	no_class
Qrob_P0468910.2	WAK		class1017	TDG	genOak1017	class1017
Qrob_P0468960.2	WAK		no_class	TDG	no_class	no_class
Qrob_P0468970.2	WAK		no_class	TDG	no_class	no_class
Qrob_P0469000.2	WAK		class1017	TDG	genOak1017	class1017
Qrob_P0469030.2	WAK		class1017	TDG	genOak1017	class1017
Qrob_P0474530.2	WAK		class1017	not_TDG	genOak1017	class1017
Qrob_P0478950.2	WAK		class1017	TDG	genOak1017	class1017
Qrob_P0478990.2	WAK		class1017	TDG	genOak1017	class1017
Qrob_P0479040.2	WAK		class1017	TDG	genOak1017	class1017
Qrob_P0479070.2	WAK		class1017	TDG	genOak1017	class1017
Qrob_P0481020.2	WAK		class1061	TDG	no_class	no_class
Qrob_P0481030.2	WAK		class1061	TDG	no_class	no_class
Qrob_P0481040.2	WAK		class1061	TDG	no_class	no_class
Qrob_P0481050.2	WAK		class1061	TDG	no_class	no_class
Qrob_P0499810.2	WAK		no_class	not_TDG	no_class	no_class
Qrob_P0511400.2	WAK		class1017	TDG	genOak1017	class1017
Qrob_P0511820.2	WAK		class1017	TDG	genOak1017	class1017
Qrob_P0521000.2	WAK		class1017	not_TDG	genOak1017	class1017
Qrob_P0543960.2	WAK		class1017	TDG	genOak1017	class1017
Qrob_P0544790.2	WAK		class1017	not_TDG	genOak1017	class1017
Qrob_P0576010.2	WAK		class1017	not_TDG	genOak1017	class1017
Qrob_P0587200.2	WAK		class1017	TDG	genOak1017	class1017
Qrob_P0590240.2	WAK		no_class	TDG	no_class	no_class
Qrob_P0604200.2	WAK		class1017	TDG	genOak1017	class1017
Qrob_P0604230.2	WAK		class1017	TDG	genOak1017	class1017
Qrob_P0604250.2	WAK		class1017	TDG	genOak1017	class1017
Qrob_P0646380.2	WAK		no_class	TDG	no_class	no_class
Qrob_P0646400.2	WAK		no_class	TDG	no_class	no_class
Qrob_P0646420.2	WAK		class1017	TDG	genOak1017	class1017
Qrob_P0695750.2	WAK		no_class	not_TDG	no_class	no_class
Qrob_P0753250.2	WAK		class1017	not_TDG	genOak1017	class1017
Qrob_P0770100.2	WAK		class1017	not_TDG	genOak1017	class1017
