# Supplementary material for: Oak genome reveals facets of long lifespan
Source: Nat Plants. 2018 Jun 18;4(7):440–52. doi: 10.1038/s41477-018-0172-3 (PMC6086335; doi:10.1038/s41477-018-0172-3)
Supplement: Supplementary file 9 — Summary of orthogroups expanded in ‘trees’. [file 41477_2018_172_MOESM9_ESM.xlsx]

## Sheet: 1. orthoML orthogroup
OrthoMCL orthogroup ID	Qr	Md	Pp	Pt	Cc	Eg	Vv	Cp	Tc	Fv	Rc	Gm	Al	St	Wa	At	Nb_genes	contribution_Trees	contribution_Herbs	count_Tree	count_Herb	P-value	FDR	Signficant
class1005:	0	0	0	0	0	0	0	1	0	0	0	1	0	1062	0	0	1064	1	2	1	1063	0	0
class1008:	0	3	907	0	7	0	2	0	0	15	0	0	0	0	3	0	937	4	2	919	18	4.01397e-199	7.39454e-195
class1013:	0	0	0	0	0	0	0	0	0	0	0	0	0	503	0	0	503	0	1	0	503	2.58204e-181	3.17109e-177
class1027:	0	0	0	0	0	0	0	0	0	0	0	0	0	0	363	0	363	0	1	0	363	4.73189e-131	4.35855e-127
class1000:	359	378	159	176	130	228	30	10	19	22	32	159	96	44	19	76	1937	9	7	1489	448	8.00287e-80	4.91429e-76	Tree
class1004:	225	250	71	136	51	105	86	12	96	41	25	108	2	69	9	2	1288	9	7	1032	256	1.12027e-72	5.15939e-69	Tree
class1065:	0	0	0	0	0	0	0	0	0	0	0	0	0	216	0	0	216	0	1	0	216	2.82657e-78	1.48775e-74
class1006:	116	147	54	46	123	218	27	9	52	17	28	25	19	64	18	7	970	9	7	792	178	8.04939e-63	2.96572e-59	Tree
class1071:	0	0	0	0	0	0	0	1	0	0	0	0	0	201	0	0	202	1	1	1	201	7.82947e-71	3.20521e-67
class1002:	191	176	73	183	71	213	52	19	65	65	34	108	46	49	21	34	1400	9	7	1043	357	1.84598e-45	3.09152e-42	Tree
class1094:	0	0	0	0	0	0	0	0	0	0	0	0	0	169	0	0	169	0	1	0	169	2.11491e-61	7.08379e-58
class1098:	0	0	0	0	0	0	0	0	0	0	0	0	0	168	0	0	168	0	1	0	168	4.83408e-61	1.48422e-57
class1099:	0	0	0	0	0	0	0	0	0	167	0	0	0	0	0	0	167	0	1	0	167	1.10493e-60	3.13155e-57
class1062:	0	215	1	0	0	0	0	0	0	1	0	0	0	0	0	0	217	2	1	216	1	1.4966e-52	3.93863e-49
class1122:	1	0	0	0	0	0	0	0	0	149	0	0	0	0	0	0	150	1	1	1	149	2.71763e-52	6.67523e-49
class1023:	10	30	10	8	10	0	0	0	4	8	1	295	4	2	0	3	385	6	6	72	313	1.85849e-51	4.27963e-48	Herb
class1067:	0	0	0	0	0	0	0	0	208	0	0	1	0	0	0	0	209	1	1	208	1	1.09878e-50	2.38138e-47
class1154:	0	0	0	0	0	0	0	0	0	0	0	0	0	0	129	0	129	0	1	0	129	4.85478e-47	9.93719e-44
class1158:	0	0	0	0	0	0	0	0	0	0	0	0	0	128	0	0	128	0	1	0	128	1.10966e-46	2.15181e-43
class1162:	0	0	0	0	0	0	0	0	0	0	0	0	0	126	0	0	126	0	1	0	126	5.79743e-46	1.068e-42
class1167:	0	0	0	0	0	0	0	0	0	0	0	0	0	125	0	0	125	0	1	0	125	1.32513e-45	2.3249e-42
class1015:	33	80	11	23	88	71	26	6	35	14	8	28	0	13	2	0	438	9	5	373	65	2.27785e-38	2.62266e-35	Tree
class1172:	0	0	0	0	0	0	0	0	0	0	0	0	0	0	122	0	122	0	1	0	122	1.58242e-44	2.53491e-41
class1009:	123	80	19	72	68	158	16	3	65	18	6	53	15	65	6	35	802	9	7	604	198	5.02851e-29	3.78103e-26	Tree
class1176:	0	0	0	0	0	0	0	0	0	0	0	109	11	0	0	0	120	0	2	0	120	8.26736e-44	1.21841e-40
class1189:	0	0	0	0	0	0	0	0	0	0	0	0	0	116	0	0	116	0	1	0	116	2.2566e-42	3.19778e-39
class1102:	0	0	165	0	0	0	0	0	0	0	0	0	0	0	0	0	165	1	0	165	0	1.01544e-41	1.38566e-38
class1197:	0	0	0	0	0	0	0	0	0	0	0	0	0	0	114	0	114	0	1	0	114	1.17896e-41	1.55134e-38
class1216:	0	0	0	0	0	0	0	0	0	0	0	0	0	108	0	0	108	0	1	0	108	1.68124e-39	2.13599e-36
class1224:	0	0	0	0	0	0	0	0	0	105	0	0	0	1	0	0	106	0	2	0	106	8.78363e-39	1.04395e-35
class1225:	0	0	0	0	0	0	0	0	0	0	0	0	0	106	0	0	106	0	1	0	106	8.78363e-39	1.04395e-35
class1054:	3	40	8	31	3	84	2	2	28	1	6	18	0	6	0	0	232	9	4	201	31	2.38028e-23	1.51205e-20	Tree
class1233:	0	0	0	0	0	0	0	0	0	104	0	0	0	0	0	0	104	0	1	0	104	4.589e-38	4.97286e-35
class1234:	0	0	0	0	0	0	0	0	0	0	0	0	0	0	104	0	104	0	1	0	104	4.589e-38	4.97286e-35
class1237:	0	0	0	0	0	0	0	0	0	0	0	0	0	103	0	0	103	0	1	0	103	1.04891e-37	1.10418e-34
class1053:	0	2	208	0	4	0	0	0	3	13	0	0	0	2	0	0	232	4	2	217	15	5.05534e-37	5.17386e-34
class1128:	0	145	0	0	0	0	0	0	0	0	0	0	0	0	0	0	145	1	0	145	0	6.3944e-37	6.36744e-34
class1016:	45	45	25	78	17	72	34	8	19	16	13	23	13	5	8	13	434	9	7	343	91	3.51431e-23	2.1946e-20	Tree
class1302:	0	0	0	0	0	0	0	0	0	90	0	0	0	0	0	0	90	0	1	0	90	4.87557e-33	4.60604e-30
class1017:	72	39	32	48	32	82	10	4	13	4	10	21	19	18	6	19	429	9	7	332	97	8.77436e-20	4.36868e-17	Tree
class1153:	0	0	129	0	0	0	0	0	0	0	0	0	0	0	0	0	129	1	0	129	0	6.41388e-33	5.76373e-30
class1332:	0	0	0	0	0	0	0	0	0	0	0	0	0	86	0	0	86	0	1	0	86	1.3308e-31	1.14028e-28
class1333:	0	0	0	0	0	0	0	0	0	0	0	0	0	86	0	0	86	0	1	0	86	1.3308e-31	1.14028e-28
class1356:	0	0	0	0	0	0	0	0	0	0	0	0	83	0	0	0	83	0	1	0	83	1.5892e-30	1.33074e-27
class1361:	0	0	0	0	0	0	0	0	0	0	0	82	0	0	0	0	82	0	1	0	82	3.63246e-30	2.9741e-27
class1375:	0	0	0	0	0	0	0	0	0	0	0	0	80	0	0	0	80	0	1	0	80	1.89777e-29	1.4567e-26
class1385:	0	0	0	0	0	0	0	0	0	80	0	0	0	0	0	0	80	0	1	0	80	1.89777e-29	1.4567e-26
class1386:	0	0	0	0	0	0	0	0	0	2	0	77	0	1	0	0	80	0	3	0	80	1.89777e-29	1.4567e-26
class1003:	95	142	77	117	110	216	66	40	63	60	44	138	43	61	44	41	1357	9	7	926	431	1.89294e-19	9.29915e-17	Tree
class1421:	0	0	0	0	0	0	0	0	0	0	0	0	0	77	0	0	77	0	1	0	77	2.26626e-28	1.66996e-25
class1357:	2	0	0	0	0	0	0	0	0	0	0	78	2	0	0	1	83	1	3	2	81	9.11102e-27	6.58208e-24
class1483:	0	0	0	0	0	0	0	0	0	0	0	0	0	71	0	0	71	0	1	0	71	3.23178e-26	2.28984e-23
class1037:	37	43	6	35	30	51	9	1	20	10	9	19	1	7	7	1	286	9	7	232	54	9.09215e-19	4.35054e-16	Tree
class1492:	0	0	0	0	0	0	0	0	0	1	0	69	0	0	0	0	70	0	2	0	70	7.38693e-26	5.04008e-23
class1244:	0	0	100	0	0	0	0	0	0	0	0	0	0	0	0	0	100	1	0	100	0	1.09951e-25	7.36555e-23
class1010:	97	153	59	14	53	75	19	3	33	19	18	135	2	14	7	1	702	9	7	506	196	5.97781e-18	2.71909e-15	Tree
class1502:	0	0	0	0	0	0	0	0	0	0	0	0	0	69	0	0	69	0	1	0	69	1.68844e-25	1.09138e-22
class1046:	34	2	11	29	14	60	22	5	12	2	3	21	10	9	1	9	244	9	7	189	55	5.87979e-12	1.67934e-09	Tree
class1250:	16	11	7	5	14	23	3	6	2	1	0	1	0	9	1	0	99	9	4	87	12	1.52651e-11	4.05504e-09	Tree
class1628:	0	0	0	0	0	0	0	0	0	0	0	0	0	61	0	0	61	0	1	0	61	1.25794e-22	7.59799e-20
class1631:	0	0	0	0	0	0	0	0	0	0	0	0	0	0	61	0	61	0	1	0	61	1.25794e-22	7.59799e-20
class1097:	23	4	9	34	12	35	9	3	7	4	5	5	10	1	1	6	168	9	7	136	32	2.34937e-11	6.01113e-09	Tree
class1171:	0	3	7	0	0	0	7	0	0	0	0	104	0	0	0	1	122	3	2	17	105	3.5272e-22	2.0628e-19
class1283:	0	0	1	0	0	0	0	0	91	1	0	0	0	0	0	0	93	2	1	92	1	7.57779e-22	4.36244e-19
class1350:	0	0	0	0	0	84	0	0	0	0	0	0	0	0	0	0	84	1	0	84	0	1.10321e-21	6.25331e-19
class1362:	0	0	0	0	0	0	0	0	82	0	0	0	0	0	0	0	82	1	0	82	0	3.60257e-21	2.01111e-18
class1739:	0	0	0	0	0	0	0	0	0	0	0	0	0	56	0	0	56	0	1	0	56	7.84822e-21	4.25235e-18
class1740:	0	0	0	0	0	0	0	0	0	0	0	0	0	0	56	0	56	0	1	0	56	7.84822e-21	4.25235e-18
class1629:	0	0	0	0	0	0	0	1	0	0	0	0	0	60	0	0	61	1	1	1	60	9.99167e-21	5.33526e-18
class1145:	6	50	1	18	11	7	3	2	13	1	5	11	0	5	0	0	133	9	4	111	22	3.18838e-11	8.10155e-09	Tree
class1767:	0	0	0	0	0	0	0	0	0	55	0	0	0	0	0	0	55	0	1	0	55	1.79388e-20	9.05393e-18
class1768:	0	0	0	0	0	0	0	0	0	55	0	0	0	0	0	0	55	0	1	0	55	1.79388e-20	9.05393e-18
class1770:	0	0	0	0	0	0	0	0	0	0	0	0	0	55	0	0	55	0	1	0	55	1.79388e-20	9.05393e-18
class1228:	5	3	13	21	1	32	13	2	1	1	2	7	1	0	0	3	105	9	5	91	14	3.32081e-11	8.38026e-09	Tree
class1031:	74	44	39	27	8	30	10	1	7	11	7	63	1	5	0	1	328	9	6	240	88	3.08487e-10	7.01597e-08	Tree
class1318:	0	0	1	0	0	0	0	2	83	2	0	0	0	0	0	0	88	3	1	86	2	3.97466e-19	1.92687e-16
class1135:	6	21	8	23	6	26	14	4	6	7	6	4	3	1	3	3	141	9	7	114	27	1.23208e-09	2.56468e-07	Tree
class1881:	0	0	0	0	0	0	0	0	0	50	0	0	0	0	0	0	50	0	1	0	50	1.11919e-18	5.21966e-16
class1884:	0	0	0	0	0	0	0	0	0	0	0	0	0	50	0	0	50	0	1	0	50	1.11919e-18	5.21966e-16
class1196:	1	0	0	0	0	1	0	0	104	0	3	1	0	4	0	0	114	3	3	106	8	3.16676e-18	1.45845e-15
class1011:	49	66	25	60	23	122	19	10	29	22	13	68	31	3	15	36	591	9	7	403	188	3.32441e-09	6.65678e-07	Tree
class1964:	0	0	0	0	0	0	0	0	0	0	0	0	0	0	47	0	47	0	1	0	47	1.3365e-17	6.00512e-15
class1856:	0	0	0	0	0	0	0	1	0	42	5	0	3	0	0	0	51	1	3	1	50	3.25963e-17	1.44696e-14
class2025:	0	0	0	0	0	0	0	0	0	0	0	0	0	45	0	0	45	0	1	0	45	6.98253e-17	3.06267e-14
class1571:	0	0	64	0	0	0	0	0	0	0	0	0	0	0	0	0	64	1	0	64	0	1.2108e-16	5.24834e-14
class2071:	0	0	0	0	0	0	0	0	0	0	0	0	0	44	0	0	44	0	1	0	44	1.59601e-16	6.83759e-14
class1269:	15	0	0	0	0	0	0	0	0	0	0	7	0	74	0	0	96	1	2	15	81	2.44865e-16	1.03699e-13
class2240:	0	0	0	0	0	0	0	0	0	41	0	0	0	0	0	0	41	0	1	0	41	1.9059e-15	7.89e-13
class2251:	0	0	0	0	0	0	0	0	0	0	0	0	0	41	0	0	41	0	1	0	41	1.9059e-15	7.89e-13
class2308:	0	0	0	0	0	0	0	0	0	40	0	0	0	0	0	0	40	0	1	0	40	4.35635e-15	1.76379e-12
class2319:	0	0	0	0	0	0	0	0	0	0	0	0	0	40	0	0	40	0	1	0	40	4.35635e-15	1.76379e-12
class1695:	4	0	0	0	0	54	0	0	0	0	0	0	0	0	0	0	58	2	0	58	0	5.05878e-15	2.02593e-12
class1722:	0	57	0	0	0	0	0	0	0	0	0	0	0	0	0	0	57	1	0	57	0	9.64367e-15	3.82055e-12
class2388:	0	0	0	0	0	0	0	0	0	39	0	0	0	0	0	0	39	0	1	0	39	9.95736e-15	3.90286e-12
class2116:	0	0	1	0	0	0	0	0	0	0	0	40	1	0	0	1	43	1	3	1	42	2.05331e-14	7.96339e-12
class2503:	0	0	0	0	0	0	0	0	0	0	0	0	0	38	0	0	38	0	1	0	38	2.27597e-14	8.55671e-12
class2504:	0	0	0	0	0	0	0	0	0	0	0	0	0	0	38	0	38	0	1	0	38	2.27597e-14	8.55671e-12
class2505:	0	0	0	0	0	0	0	0	0	0	0	0	0	0	38	0	38	0	1	0	38	2.27597e-14	8.55671e-12
class1962:	0	0	1	1	0	0	0	0	0	0	0	45	0	0	0	0	47	2	1	2	45	2.47037e-14	9.19376e-12
class1482:	0	3	6	0	0	0	0	0	0	3	0	59	0	0	0	0	71	2	2	9	62	2.8776e-14	1.06022e-11
class2542:	0	0	0	0	0	0	0	0	0	0	0	0	2	2	0	33	37	0	3	0	37	5.20221e-14	1.82543e-11
class2573:	0	0	0	0	0	0	0	0	0	0	0	37	0	0	0	0	37	0	1	0	37	5.20221e-14	1.82543e-11
class2587:	0	0	0	0	0	0	0	0	0	0	0	0	0	37	0	0	37	0	1	0	37	5.20221e-14	1.82543e-11
class2588:	0	0	0	0	0	0	0	0	0	0	0	0	0	37	0	0	37	0	1	0	37	5.20221e-14	1.82543e-11
class2589:	0	0	0	0	0	0	0	0	0	0	0	0	37	0	0	0	37	0	1	0	37	5.20221e-14	1.82543e-11
class1821:	0	0	0	0	0	0	0	53	0	0	0	0	0	0	0	0	53	1	0	53	0	6.19675e-14	2.1539e-11
class1841:	0	52	0	0	0	0	0	0	0	0	0	0	0	0	0	0	52	1	0	52	0	1.12024e-13	3.85739e-11
class1408:	3	1	6	0	0	1	0	0	1	56	7	0	0	0	3	0	78	5	3	12	66	1.19931e-13	4.01704e-11	Herb
class2663:	0	0	0	0	0	0	0	0	0	36	0	0	0	0	0	0	36	0	1	0	36	1.18908e-13	4.01704e-11
class2676:	0	0	0	0	0	0	0	0	0	0	0	0	0	36	0	0	36	0	1	0	36	1.18908e-13	4.01704e-11
class1864:	0	0	0	0	0	0	0	0	51	0	0	0	0	0	0	0	51	1	0	51	0	2.03142e-13	6.68264e-11
class1865:	0	0	0	0	0	0	51	0	0	0	0	0	0	0	0	0	51	1	0	51	0	2.03142e-13	6.68264e-11
class2318:	0	1	0	0	0	0	0	0	0	0	2	0	0	37	0	0	40	1	2	1	39	2.28397e-13	7.44695e-11
class2678:	0	0	0	0	0	0	0	0	0	0	0	0	35	0	0	0	35	0	1	0	35	2.71789e-13	8.5588e-11
class2686:	0	0	0	0	0	0	0	0	0	0	0	0	35	0	0	0	35	0	1	0	35	2.71789e-13	8.5588e-11
class2753:	0	0	0	0	0	0	0	0	0	13	0	0	0	22	0	0	35	0	2	0	35	2.71789e-13	8.5588e-11
class2773:	0	0	0	0	0	0	0	0	0	0	0	0	0	0	35	0	35	0	1	0	35	2.71789e-13	8.5588e-11
class2864:	0	0	0	0	0	0	0	0	0	0	0	0	0	34	0	0	34	0	1	0	34	6.21232e-13	1.93972e-10
class1301:	0	0	1	0	0	0	0	3	78	0	0	0	0	8	0	0	90	3	1	82	8	7.79728e-13	2.41414e-10
class1630:	0	0	0	0	0	0	0	0	59	1	0	0	0	1	0	0	61	1	2	59	2	1.01416e-12	3.11381e-10
class1934:	0	0	48	0	0	0	0	0	0	0	0	0	0	0	0	0	48	1	0	48	0	1.23985e-12	3.77529e-10
class2944:	0	0	0	0	0	0	0	0	0	33	0	0	0	0	0	0	33	0	1	0	33	1.41996e-12	4.18536e-10
class2969:	0	0	0	0	0	0	0	0	0	0	0	0	0	33	0	0	33	0	1	0	33	1.41996e-12	4.18536e-10
class2970:	0	0	0	0	0	0	0	0	0	0	0	0	0	33	0	0	33	0	1	0	33	1.41996e-12	4.18536e-10
class2971:	0	0	0	0	0	0	0	0	0	0	33	0	0	0	0	0	33	0	1	0	33	1.41996e-12	4.18536e-10
class3075:	0	0	0	0	0	0	0	0	0	0	0	0	0	32	0	0	32	0	1	0	32	3.24562e-12	9.49061e-10
class1036:	25	53	16	39	9	49	8	6	9	9	15	20	9	12	10	6	295	9	7	214	81	9.37414e-09	1.73558e-06	Tree
class1374:	0	0	5	7	0	0	1	0	2	0	0	65	1	0	0	0	81	4	2	15	66	3.99768e-12	1.15071e-09
class1243:	11	15	6	15	3	20	5	1	5	4	1	12	1	0	0	1	100	9	5	81	19	2.6389e-07	3.77854e-05	Tree
class1694:	0	0	0	0	0	0	0	56	0	0	0	0	0	0	2	0	58	1	1	56	2	6.28645e-12	1.78168e-09
class3088:	0	0	0	0	0	0	0	0	0	0	0	0	31	0	0	0	31	0	1	0	31	7.41856e-12	2.03977e-09
class3115:	0	0	0	0	0	0	0	0	0	0	0	0	31	0	0	0	31	0	1	0	31	7.41856e-12	2.03977e-09
class3201:	0	0	0	0	0	0	0	0	0	0	0	0	0	31	0	0	31	0	1	0	31	7.41856e-12	2.03977e-09
class3202:	0	0	0	0	0	0	0	0	0	0	0	0	0	31	0	0	31	0	1	0	31	7.41856e-12	2.03977e-09
class2024:	0	44	1	0	0	0	0	0	0	0	0	0	0	0	0	0	45	2	0	45	0	7.9195e-12	2.16138e-09
class1241:	11	12	9	5	11	15	8	2	8	4	6	6	0	1	3	0	101	9	5	81	20	5.55313e-07	7.69172e-05	Tree
class2072:	0	0	0	0	0	0	0	44	0	0	0	0	0	0	0	0	44	1	0	44	0	1.48762e-11	4.00071e-09
class1081:	20	17	11	8	11	19	31	4	18	7	9	10	5	7	7	4	188	9	7	139	49	6.5444e-07	8.8323e-05	Tree
class1185:	24	12	9	17	7	8	9	2	4	3	7	8	1	3	3	1	118	9	7	92	26	1.00126e-06	0.000128988	Tree
class3242:	0	0	0	0	0	0	0	0	0	0	0	0	4	0	0	26	30	0	2	0	30	1.69567e-11	4.43087e-09
class3297:	0	0	0	0	0	0	0	0	0	0	2	27	1	0	0	0	30	0	3	0	30	1.69567e-11	4.43087e-09
class1310:	12	22	5	6	2	9	12	2	2	2	2	5	1	3	2	2	89	9	7	72	17	1.56407e-06	0.000192088	Tree
class1883:	0	0	0	5	0	0	0	0	44	0	1	0	0	0	0	0	50	2	1	49	1	2.18777e-11	5.63678e-09
class1070:	5	63	45	9	4	12	2	2	5	25	5	9	4	3	4	5	202	9	7	147	55	1.63459e-06	0.000200082	Tree
class1338:	9	14	7	12	4	6	6	4	6	2	3	6	1	2	2	1	85	9	7	68	17	5.27374e-06	0.000539737	Tree
class1038:	29	30	21	19	27	31	15	2	21	9	12	25	9	13	13	5	281	9	7	195	86	7.684e-06	0.000771415	Tree
class3367:	0	0	0	0	0	0	0	0	0	0	0	0	29	0	0	0	29	0	1	0	29	3.87582e-11	9.58394e-09
class3421:	0	0	0	0	0	0	0	0	0	0	0	29	0	0	0	0	29	0	1	0	29	3.87582e-11	9.58394e-09
class3460:	0	0	0	0	0	0	0	0	0	0	0	0	0	29	0	0	29	0	1	0	29	3.87582e-11	9.58394e-09
class1583:	8	11	6	8	14	1	1	1	2	3	2	2	1	1	1	1	63	9	7	52	11	1.76101e-05	0.001606	Tree
class2175:	0	0	0	0	0	0	0	0	42	0	0	0	0	0	0	0	42	1	0	42	0	5.35772e-11	1.30728e-08
class1716:	4	0	2	0	1	0	0	0	1	0	0	1	0	0	48	0	57	4	2	8	49	5.40325e-11	1.30972e-08
class3548:	0	0	0	0	0	0	0	0	0	28	0	0	0	0	0	0	28	0	1	0	28	8.85902e-11	2.11949e-08
class3596:	0	0	0	0	0	0	0	0	0	0	0	0	0	28	0	0	28	0	1	0	28	8.85902e-11	2.11949e-08
class2250:	0	0	0	20	0	0	0	0	21	0	0	0	0	0	0	0	41	2	0	41	0	1.02755e-10	2.44252e-08
class1988:	0	0	0	0	0	0	0	45	0	0	1	0	0	0	0	0	46	1	1	45	1	1.32483e-10	3.12897e-08
class2399:	39	0	0	0	0	0	0	0	0	0	0	0	0	0	0	0	39	1	0	39	0	1.92502e-10	4.51753e-08
class3607:	0	0	0	0	0	0	0	0	0	0	0	0	27	0	0	0	27	0	1	0	27	2.02492e-10	4.66288e-08
class3755:	0	0	0	0	0	0	0	0	0	0	0	0	0	0	27	0	27	0	1	0	27	2.02492e-10	4.66288e-08
class3756:	0	0	0	0	0	0	0	0	0	0	0	0	0	0	27	0	27	0	1	0	27	2.02492e-10	4.66288e-08
class1093:	0	2	5	43	0	0	0	0	4	1	1	109	0	4	0	0	169	4	4	54	115	2.52989e-10	5.78953e-08	Herb
class1392:	11	11	4	3	9	12	6	1	6	3	6	1	1	2	2	1	79	9	7	63	16	1.90438e-05	0.00171553	Tree
class2473:	0	0	0	0	0	38	0	0	0	0	0	0	0	0	0	0	38	1	0	38	0	3.4722e-10	7.84845e-08
class3893:	0	0	0	0	0	0	0	0	0	26	0	0	0	0	0	0	26	0	1	0	26	4.62839e-10	1.02728e-07
class3973:	0	0	0	0	0	0	0	0	0	0	1	0	0	25	0	0	26	0	2	0	26	4.62839e-10	1.02728e-07
class3975:	0	0	0	0	0	0	0	0	0	0	0	0	0	0	26	0	26	0	1	0	26	4.62839e-10	1.02728e-07
class1048:	36	6	5	13	11	5	1	6	4	5	0	2	18	0	4	124	240	9	5	87	153	5.81824e-10	1.28364e-07	Herb
class3990:	0	0	0	0	0	0	0	0	0	0	0	0	25	0	0	0	25	0	1	0	25	1.05792e-09	2.22731e-07
class4133:	0	0	0	0	0	0	0	0	0	23	1	0	1	0	0	0	25	0	3	0	25	1.05792e-09	2.22731e-07
class4138:	0	0	0	0	0	0	0	0	0	25	0	0	0	0	0	0	25	0	1	0	25	1.05792e-09	2.22731e-07
class4226:	0	0	0	0	0	0	0	0	0	0	25	0	0	0	0	0	25	0	1	0	25	1.05792e-09	2.22731e-07
class4227:	0	0	0	0	0	0	0	0	0	0	0	0	0	25	0	0	25	0	1	0	25	1.05792e-09	2.22731e-07
class4228:	0	0	0	0	0	0	0	0	0	0	0	0	0	25	0	0	25	0	1	0	25	1.05792e-09	2.22731e-07
class4232:	0	0	0	0	0	0	0	0	0	0	0	25	0	0	0	0	25	0	1	0	25	1.05792e-09	2.22731e-07
class4233:	0	0	0	0	0	0	0	0	0	0	0	0	0	0	25	0	25	0	1	0	25	1.05792e-09	2.22731e-07
class2654:	0	0	0	0	0	0	0	36	0	0	0	0	0	0	0	0	36	1	0	36	0	1.13966e-09	2.38578e-07
class2674:	1	12	2	1	2	1	9	1	3	1	1	0	0	1	1	0	36	9	4	32	4	3.2574e-05	0.00269093	Tree
class1203:	9	18	5	19	7	9	7	1	8	5	3	10	2	2	4	2	111	9	7	83	28	7.32345e-05	0.00528034	Tree
class2160:	0	0	34	1	6	0	0	0	0	1	0	0	0	0	0	0	42	3	1	41	1	1.35394e-09	2.78684e-07
class1035:	28	29	15	26	18	44	16	11	14	13	13	25	14	14	7	11	298	9	7	201	97	8.6927e-05	0.00612378	Tree
class1863:	11	18	5	14	0	0	0	0	0	0	1	0	0	2	0	0	51	4	2	48	3	2.28762e-09	4.65663e-07
class4552:	0	0	0	0	0	0	0	0	0	0	0	0	0	0	24	0	24	0	1	0	24	2.4181e-09	4.86843e-07
class4553:	0	0	0	0	0	0	0	0	0	0	0	24	0	0	0	0	24	0	1	0	24	2.4181e-09	4.86843e-07
class1021:	21	39	33	43	20	60	20	6	18	34	12	18	26	9	15	20	394	9	7	260	134	8.88086e-05	0.00622065	Tree
class2464:	5	1	6	1	2	13	3	1	1	1	1	3	0	0	0	0	38	9	3	33	5	0.000101642	0.00706582	Tree
class2866:	0	0	34	0	0	0	0	0	0	0	0	0	0	0	0	0	34	1	0	34	0	3.79665e-09	7.52062e-07
class2493:	0	0	2	2	0	0	0	0	0	0	4	30	0	0	0	0	38	2	2	4	34	5.34609e-09	1.04431e-06
class2499:	0	0	1	1	0	0	2	0	0	0	2	3	1	27	0	1	38	3	5	4	34	5.34609e-09	1.04431e-06	Herb
class4557:	0	0	0	0	0	0	0	0	0	0	0	0	12	0	0	11	23	0	2	0	23	5.52707e-09	1.04431e-06
class4562:	0	0	0	0	0	0	0	0	0	0	0	0	23	0	0	0	23	0	1	0	23	5.52707e-09	1.04431e-06
class4790:	0	0	0	0	0	0	0	0	0	22	0	0	0	0	0	1	23	0	2	0	23	5.52707e-09	1.04431e-06
class4853:	0	0	0	0	0	0	0	0	0	0	0	23	0	0	0	0	23	0	1	0	23	5.52707e-09	1.04431e-06
class4913:	0	0	0	0	0	0	0	0	0	0	0	2	0	21	0	0	23	0	2	0	23	5.52707e-09	1.04431e-06
class5018:	0	0	0	0	0	0	0	0	0	0	0	0	0	0	23	0	23	0	1	0	23	5.52707e-09	1.04431e-06
class5019:	0	0	0	0	0	0	0	0	0	0	0	0	0	23	0	0	23	0	1	0	23	5.52707e-09	1.04431e-06
class2933:	0	0	0	0	0	0	0	33	0	0	0	0	0	0	0	0	33	1	0	33	0	6.97704e-09	1.31154e-06
class2475:	4	7	2	3	2	5	5	2	3	1	1	2	0	1	0	0	38	9	4	33	5	0.000101642	0.00706582	Tree
class2384:	7	0	0	0	0	19	4	0	8	0	0	1	0	0	0	0	39	4	1	38	1	8.07772e-09	1.50311e-06
class1136:	6	21	15	9	4	22	15	5	4	10	4	6	5	5	3	6	140	9	7	101	39	0.000117225	0.00748536	Tree
class2066:	0	0	2	0	0	40	0	0	0	0	1	1	0	0	0	0	44	2	2	42	2	1.19129e-08	2.1946e-06
class5037:	0	0	0	0	0	0	0	0	0	0	0	0	14	0	0	8	22	0	2	0	22	1.26333e-08	2.24861e-06
class5307:	0	0	0	0	0	0	0	0	0	22	0	0	0	0	0	0	22	0	1	0	22	1.26333e-08	2.24861e-06
class5601:	0	0	0	0	0	0	0	0	0	0	0	22	0	0	0	0	22	0	1	0	22	1.26333e-08	2.24861e-06
class5627:	0	0	0	0	0	0	0	0	0	0	3	0	0	19	0	0	22	0	2	0	22	1.26333e-08	2.24861e-06
class5628:	0	0	0	0	0	0	0	0	0	0	0	0	0	22	0	0	22	0	1	0	22	1.26333e-08	2.24861e-06
class5629:	0	0	0	0	0	0	0	0	0	0	0	0	0	22	0	0	22	0	1	0	22	1.26333e-08	2.24861e-06
class5630:	0	0	0	0	0	0	0	0	0	0	0	0	0	0	22	0	22	0	1	0	22	1.26333e-08	2.24861e-06
class3076:	0	0	0	0	0	0	0	1	31	0	0	0	0	0	0	0	32	2	0	32	0	1.28886e-08	2.28302e-06
class2471:	0	0	0	0	0	0	0	36	1	0	0	0	0	0	1	0	38	2	1	37	1	1.47931e-08	2.60784e-06
class3200:	0	31	0	0	0	0	0	0	0	0	0	0	0	0	0	0	31	1	0	31	0	2.39446e-08	4.18111e-06
class3203:	0	0	0	0	0	0	0	0	31	0	0	0	0	0	0	0	31	1	0	31	0	2.39446e-08	4.18111e-06
class2585:	0	2	34	0	0	0	0	0	0	1	0	0	0	0	0	0	37	2	1	36	1	2.72286e-08	4.70991e-06
class2586:	9	0	0	24	0	1	0	0	2	0	1	0	0	0	0	0	37	4	1	36	1	2.72286e-08	4.70991e-06
class2323:	0	0	0	0	5	0	0	0	0	0	0	0	2	29	0	3	39	1	3	5	34	2.82199e-08	4.7924e-06
class5654:	0	0	0	0	0	0	0	0	0	0	0	0	21	0	0	0	21	0	1	0	21	2.88761e-08	4.7924e-06
class5658:	0	0	0	0	0	0	0	0	0	0	2	1	18	0	0	0	21	0	3	0	21	2.88761e-08	4.7924e-06
class5766:	0	0	0	0	0	0	0	0	0	0	0	0	0	0	0	21	21	0	1	0	21	2.88761e-08	4.7924e-06
class5949:	0	0	0	0	0	0	0	0	0	0	0	21	0	0	0	0	21	0	1	0	21	2.88761e-08	4.7924e-06
class6403:	0	0	0	0	0	0	0	0	0	0	0	0	0	21	0	0	21	0	1	0	21	2.88761e-08	4.7924e-06
class6406:	0	0	0	0	0	0	0	0	0	0	0	0	0	21	0	0	21	0	1	0	21	2.88761e-08	4.7924e-06
class6407:	0	0	0	0	0	0	0	0	0	0	0	0	0	21	0	0	21	0	1	0	21	2.88761e-08	4.7924e-06
class6412:	0	0	0	0	0	0	0	0	0	0	0	0	0	0	21	0	21	0	1	0	21	2.88761e-08	4.7924e-06
class2226:	0	0	0	0	0	0	0	36	3	0	0	0	0	0	2	0	41	2	1	39	2	3.56818e-08	5.89534e-06
class3268:	0	0	0	0	0	0	0	30	0	0	0	0	0	0	0	0	30	1	0	30	0	4.47558e-08	7.36153e-06
class3003:	0	0	1	2	0	0	0	0	0	0	0	0	3	11	1	14	32	2	4	3	29	4.71033e-08	7.71322e-06	Herb
class2653:	0	0	0	0	0	0	0	35	0	1	0	0	0	0	0	0	36	1	1	35	1	5.03699e-08	8.21162e-06
class6427:	0	0	0	0	0	0	0	0	0	0	0	9	5	5	0	1	20	0	4	0	20	6.60026e-08	1.03923e-05	Herb
class6678:	0	0	0	0	0	0	0	0	0	19	1	0	0	0	0	0	20	0	2	0	20	6.60026e-08	1.03923e-05
class6685:	0	0	0	0	0	0	0	0	0	20	0	0	0	0	0	0	20	0	1	0	20	6.60026e-08	1.03923e-05
class7052:	0	0	0	0	0	0	0	0	0	0	0	20	0	0	0	0	20	0	1	0	20	6.60026e-08	1.03923e-05
class7404:	0	0	0	0	0	0	0	0	0	0	0	0	0	20	0	0	20	0	1	0	20	6.60026e-08	1.03923e-05
class7405:	0	0	0	0	0	0	0	0	0	0	0	0	0	20	0	0	20	0	1	0	20	6.60026e-08	1.03923e-05
class7406:	0	0	0	0	0	0	0	0	0	0	0	0	0	0	20	0	20	0	1	0	20	6.60026e-08	1.03923e-05
class7407:	0	0	0	0	0	0	0	0	0	0	0	0	0	20	0	0	20	0	1	0	20	6.60026e-08	1.03923e-05
class3393:	5	0	0	7	3	0	14	0	0	0	0	0	0	0	0	0	29	4	0	29	0	8.41923e-08	1.30885e-05
class3457:	0	29	0	0	0	0	0	0	0	0	0	0	0	0	0	0	29	1	0	29	0	8.41923e-08	1.30885e-05
class3461:	0	0	0	0	0	0	0	0	29	0	0	0	0	0	0	0	29	1	0	29	0	8.41923e-08	1.30885e-05
class1717:	7	4	1	8	12	6	4	1	3	1	1	6	0	1	1	1	57	9	6	46	11	0.000143281	0.00894751	Tree
class2746:	27	0	0	0	0	7	0	0	0	1	0	0	0	0	0	0	35	2	1	34	1	9.3633e-08	1.44344e-05
class1541:	16	8	6	9	2	6	1	1	3	2	1	7	0	0	4	0	66	9	4	52	14	0.000163279	0.0101277	Tree
class7427:	0	0	0	0	0	0	0	0	0	0	0	0	6	0	0	13	19	0	2	0	19	1.50863e-07	2.22336e-05
class8607:	0	0	0	0	0	0	0	0	0	0	19	0	0	0	0	0	19	0	1	0	19	1.50863e-07	2.22336e-05
class8608:	0	0	0	0	0	0	0	0	0	0	0	0	0	19	0	0	19	0	1	0	19	1.50863e-07	2.22336e-05
class8610:	0	0	0	0	0	0	0	0	0	0	0	0	0	19	0	0	19	0	1	0	19	1.50863e-07	2.22336e-05
class8612:	0	0	0	0	0	0	0	0	0	0	0	0	0	19	0	0	19	0	1	0	19	1.50863e-07	2.22336e-05
class8613:	0	0	0	0	0	0	0	0	0	0	0	0	0	19	0	0	19	0	1	0	19	1.50863e-07	2.22336e-05
class8616:	0	0	0	0	0	0	0	0	0	19	0	0	0	0	0	0	19	0	1	0	19	1.50863e-07	2.22336e-05
class8617:	0	0	0	0	0	0	0	0	0	0	0	19	0	0	0	0	19	0	1	0	19	1.50863e-07	2.22336e-05
class8618:	0	0	0	0	0	0	0	0	0	0	19	0	0	0	0	0	19	0	1	0	19	1.50863e-07	2.22336e-05
class8619:	0	0	0	0	0	0	0	0	0	0	0	0	0	0	19	0	19	0	1	0	19	1.50863e-07	2.22336e-05
class3594:	0	27	1	0	0	0	0	0	0	0	0	0	0	0	0	0	28	2	0	28	0	1.59427e-07	2.34021e-05
class1057:	7	20	35	7	2	39	15	5	27	11	8	11	18	3	2	19	229	9	7	157	72	0.000178365	0.0110182	Tree
class1461:	9	23	2	2	3	2	3	10	2	2	2	2	2	2	4	2	72	9	7	56	16	0.000189438	0.0115642	Tree
class1044:	42	24	16	9	9	54	2	3	13	14	14	26	13	6	7	2	254	9	7	172	82	0.000230647	0.0139311	Tree
class1688:	0	0	1	3	4	2	0	0	3	3	2	40	0	0	0	0	58	5	3	13	45	1.91814e-07	2.76063e-05	Herb
class3205:	0	1	0	0	0	0	2	0	0	1	2	0	14	0	0	10	30	2	4	3	27	1.91075e-07	2.76063e-05	Herb
class1123:	19	13	8	11	4	30	9	3	9	9	10	17	0	4	3	0	149	9	5	106	43	0.000253474	0.0144073	Tree
class3895:	0	1	0	0	0	0	0	1	0	7	6	11	0	0	0	0	26	2	3	2	24	2.64592e-07	3.77854e-05
class8637:	0	0	0	0	0	0	0	0	0	0	0	0	17	0	0	1	18	0	2	0	18	3.4483e-07	4.81247e-05
class8638:	0	0	0	0	0	0	0	0	0	0	0	0	18	0	0	0	18	0	1	0	18	3.4483e-07	4.81247e-05
class8863:	0	0	0	0	0	0	0	0	0	18	0	0	0	0	0	0	18	0	1	0	18	3.4483e-07	4.81247e-05
class9887:	0	0	0	0	0	0	0	0	0	0	0	0	0	18	0	0	18	0	1	0	18	3.4483e-07	4.81247e-05
class9892:	0	0	0	0	0	0	0	0	0	0	0	0	0	0	18	0	18	0	1	0	18	3.4483e-07	4.81247e-05
class9896:	0	0	0	0	0	0	0	0	0	0	0	0	0	0	18	0	18	0	1	0	18	3.4483e-07	4.81247e-05
class1317:	6	8	4	13	3	14	10	1	7	5	8	2	1	1	4	1	88	9	7	66	22	0.000343737	0.0187903	Tree
class1446:	5	7	2	4	2	17	13	3	3	2	4	5	2	0	2	2	73	9	6	56	17	0.000348561	0.0189882	Tree
class3863:	9	0	0	10	0	6	1	0	0	0	0	0	0	0	0	0	26	4	0	26	0	5.83148e-07	7.98718e-05
class3969:	26	0	0	0	0	0	0	0	0	0	0	0	0	0	0	0	26	1	0	26	0	5.83148e-07	7.98718e-05
class3970:	26	0	0	0	0	0	0	0	0	0	0	0	0	0	0	0	26	1	0	26	0	5.83148e-07	7.98718e-05
class2657:	0	1	30	0	0	3	0	0	0	1	0	0	0	1	0	0	36	3	2	34	2	5.92866e-07	8.0902e-05
class2298:	0	1	0	0	0	0	0	35	1	0	2	0	0	1	0	0	40	3	2	37	3	6.07895e-07	8.26468e-05
class3008:	0	0	0	1	1	0	0	0	2	1	2	0	2	17	1	5	32	3	6	4	28	6.17179e-07	8.36006e-05	Herb
class1455:	2	4	2	2	3	2	5	34	2	2	3	5	2	3	0	2	73	9	6	56	17	0.000348561	0.0189882	Tree
class9944:	0	0	0	0	0	0	0	0	0	0	0	0	8	0	0	9	17	0	2	0	17	7.88183e-07	0.000102978
class9947:	0	0	0	0	0	0	0	0	0	0	0	0	17	0	0	0	17	0	1	0	17	7.88183e-07	0.000102978
class9961:	0	0	0	0	0	0	0	0	0	0	0	0	0	0	0	17	17	0	1	0	17	7.88183e-07	0.000102978
class10104:	0	0	0	0	0	0	0	0	0	16	1	0	0	0	0	0	17	0	2	0	17	7.88183e-07	0.000102978
class11206:	0	0	0	0	0	0	0	0	0	0	0	0	0	17	0	0	17	0	1	0	17	7.88183e-07	0.000102978
class11217:	0	0	0	0	0	0	0	0	0	0	0	0	0	0	17	0	17	0	1	0	17	7.88183e-07	0.000102978
class11219:	0	0	0	0	0	0	0	0	0	0	0	0	0	0	17	0	17	0	1	0	17	7.88183e-07	0.000102978
class11220:	0	0	0	0	0	0	0	0	0	17	0	0	0	0	0	0	17	0	1	0	17	7.88183e-07	0.000102978
class11224:	0	0	0	0	0	0	0	0	0	0	0	0	0	0	17	0	17	0	1	0	17	7.88183e-07	0.000102978
class5908:	0	1	0	0	0	0	0	0	0	20	0	0	0	0	0	0	21	1	1	1	20	8.08532e-07	0.000104525
class5910:	0	0	1	0	0	0	0	0	0	20	0	0	0	0	0	0	21	1	1	1	20	8.08532e-07	0.000104525
class6404:	0	0	0	0	1	0	0	0	0	0	0	0	0	20	0	0	21	1	1	1	20	8.08532e-07	0.000104525
class1715:	4	10	3	6	4	7	4	4	3	1	3	4	1	1	1	1	57	9	7	45	12	0.000439575	0.0237126	Tree
class2731:	0	0	0	4	29	0	0	0	0	0	2	0	0	0	0	0	35	2	1	33	2	1.05004e-06	0.000134801
class4371:	0	0	0	0	1	23	0	0	0	0	0	0	0	0	0	0	24	2	0	24	0	1.08383e-06	0.000138175
class4540:	0	24	0	0	0	0	0	0	0	0	0	0	0	0	0	0	24	1	0	24	0	1.08383e-06	0.000138175
class4085:	0	0	0	0	0	0	0	25	0	0	0	0	0	0	0	0	25	1	0	25	0	1.12602e-06	0.000139688
class4091:	0	0	0	0	0	25	0	0	0	0	0	0	0	0	0	0	25	1	0	25	0	1.12602e-06	0.000139688
class4097:	0	0	0	0	0	25	0	0	0	0	0	0	0	0	0	0	25	1	0	25	0	1.12602e-06	0.000139688
class4223:	0	0	0	25	0	0	0	0	0	0	0	0	0	0	0	0	25	1	0	25	0	1.12602e-06	0.000139688
class4224:	24	0	0	0	0	0	0	1	0	0	0	0	0	0	0	0	25	2	0	25	0	1.12602e-06	0.000139688
class4229:	0	0	0	0	0	0	0	0	25	0	0	0	0	0	0	0	25	1	0	25	0	1.12602e-06	0.000139688
class4230:	0	0	0	0	0	0	0	0	25	0	0	0	0	0	0	0	25	1	0	25	0	1.12602e-06	0.000139688
class4231:	0	0	0	0	0	0	0	0	25	0	0	0	0	0	0	0	25	1	0	25	0	1.12602e-06	0.000139688
class1394:	0	0	0	65	0	0	0	0	0	0	1	12	0	1	0	0	79	1	3	65	14	1.2136e-06	0.000150047
class1540:	11	2	9	1	5	5	12	3	3	1	7	4	0	3	0	0	66	9	4	51	15	0.000455165	0.0245177	Tree
class3700:	0	0	3	0	0	0	0	0	0	24	0	0	0	0	0	0	27	1	1	3	24	1.56274e-06	0.000192088
class1012:	43	31	33	54	21	77	42	16	26	41	29	54	19	20	15	18	539	9	7	343	196	0.000509124	0.0266073	Tree
class1959:	5	6	4	8	1	6	4	3	1	0	2	1	1	1	3	1	47	9	6	38	9	0.00057872	0.0280618	Tree
class1177:	26	10	8	18	3	7	7	2	5	8	3	15	0	3	5	0	120	9	5	86	34	0.000615415	0.0293709	Tree
class7402:	0	1	0	0	0	0	0	0	0	1	0	0	0	17	0	1	20	1	3	1	19	1.76321e-06	0.000208732
class11409:	0	0	0	0	0	0	0	0	0	16	0	0	0	0	0	0	16	0	1	0	16	1.80156e-06	0.000208732
class11411:	0	0	0	0	0	0	0	0	0	16	0	0	0	0	0	0	16	0	1	0	16	1.80156e-06	0.000208732
class11413:	0	0	0	0	0	0	0	0	0	16	0	0	0	0	0	0	16	0	1	0	16	1.80156e-06	0.000208732
class11414:	0	0	0	0	0	0	0	0	0	16	0	0	0	0	0	0	16	0	1	0	16	1.80156e-06	0.000208732
class11423:	0	0	0	0	0	0	0	0	0	16	0	0	0	0	0	0	16	0	1	0	16	1.80156e-06	0.000208732
class11424:	0	0	0	0	0	0	0	0	0	16	0	0	0	0	0	0	16	0	1	0	16	1.80156e-06	0.000208732
class11508:	0	0	0	0	0	0	0	0	0	0	0	16	0	0	0	0	16	0	1	0	16	1.80156e-06	0.000208732
class12241:	0	0	0	0	0	0	0	0	0	0	0	0	0	16	0	0	16	0	1	0	16	1.80156e-06	0.000208732
class12243:	0	0	0	0	0	0	0	0	0	0	0	0	0	16	0	0	16	0	1	0	16	1.80156e-06	0.000208732
class12245:	0	0	0	0	0	0	0	0	0	0	0	0	0	16	0	0	16	0	1	0	16	1.80156e-06	0.000208732
class12249:	0	0	0	0	0	0	0	0	0	0	0	0	2	12	0	2	16	0	3	0	16	1.80156e-06	0.000208732
class12253:	0	0	0	0	0	0	0	0	0	0	0	0	0	16	0	0	16	0	1	0	16	1.80156e-06	0.000208732
class12263:	0	0	0	0	0	0	0	0	0	0	0	0	0	0	16	0	16	0	1	0	16	1.80156e-06	0.000208732
class12265:	0	0	0	0	0	0	0	0	0	0	0	0	0	16	0	0	16	0	1	0	16	1.80156e-06	0.000208732
class2863:	0	0	4	24	1	0	0	0	3	0	2	0	0	0	0	0	34	4	1	32	2	1.86571e-06	0.000215486
class1393:	0	13	10	0	0	0	0	0	0	6	1	45	2	0	0	2	79	2	5	23	56	1.8973e-06	0.000218451	Herb
class1157:	16	17	7	18	3	20	5	2	3	5	4	4	7	3	4	10	128	9	7	91	37	0.000664374	0.0315848	Tree
class5002:	1	22	0	0	0	0	0	0	0	0	0	0	0	0	0	0	23	2	0	23	0	1.95883e-06	0.00022275
class5004:	0	23	0	0	0	0	0	0	0	0	0	0	0	0	0	0	23	1	0	23	0	1.95883e-06	0.00022275
class5012:	0	23	0	0	0	0	0	0	0	0	0	0	0	0	0	0	23	1	0	23	0	1.95883e-06	0.00022275
class1942:	2	1	2	4	0	0	0	0	1	1	0	1	7	0	3	25	47	5	5	10	37	1.98546e-06	0.000225084	Herb
class1064:	14	24	11	20	13	24	23	8	9	11	8	11	13	6	7	14	216	9	7	146	70	0.000749446	0.0355832	Tree
class1014:	51	57	26	41	19	35	10	11	33	20	19	48	15	24	15	17	441	9	7	283	158	0.000768127	0.0364233	Tree
class1738:	0	0	1	3	0	0	0	0	10	0	0	42	0	0	0	0	56	3	1	14	42	2.52912e-06	0.000284094
class3595:	1	0	0	25	0	0	0	0	1	0	1	0	0	0	0	0	28	3	1	27	1	2.9713e-06	0.00033275
class1570:	0	7	47	0	0	0	0	0	0	5	1	0	0	4	0	0	64	2	3	54	10	3.03774e-06	0.000339159
class2968:	0	2	27	2	0	0	0	0	0	1	0	1	0	0	0	0	33	3	2	31	2	3.32489e-06	0.000370098
class5197:	0	0	0	0	0	0	0	22	0	0	0	0	0	0	0	0	22	1	0	22	0	3.55194e-06	0.000388332
class5213:	1	0	0	0	0	20	1	0	0	0	0	0	0	0	0	0	22	3	0	22	0	3.55194e-06	0.000388332
class5215:	0	0	0	0	0	22	0	0	0	0	0	0	0	0	0	0	22	1	0	22	0	3.55194e-06	0.000388332
class5254:	0	0	0	0	0	22	0	0	0	0	0	0	0	0	0	0	22	1	0	22	0	3.55194e-06	0.000388332
class5619:	0	0	0	22	0	0	0	0	0	0	0	0	0	0	0	0	22	1	0	22	0	3.55194e-06	0.000388332
class5624:	22	0	0	0	0	0	0	0	0	0	0	0	0	0	0	0	22	1	0	22	0	3.55194e-06	0.000388332
class7680:	0	0	0	0	0	0	1	0	0	2	0	0	0	16	0	0	19	1	2	1	18	3.83623e-06	0.000416939
class7731:	0	0	0	0	0	0	0	1	0	0	0	18	0	0	0	0	19	1	1	1	18	3.83623e-06	0.000416939
class12505:	0	0	0	0	0	0	0	0	0	15	0	0	0	0	0	0	15	0	1	0	15	4.11785e-06	0.000424981
class12507:	0	0	0	0	0	0	0	0	0	15	0	0	0	0	0	0	15	0	1	0	15	4.11785e-06	0.000424981
class12510:	0	0	0	0	0	0	0	0	0	15	0	0	0	0	0	0	15	0	1	0	15	4.11785e-06	0.000424981
class12526:	0	0	0	0	0	0	0	0	0	0	0	15	0	0	0	0	15	0	1	0	15	4.11785e-06	0.000424981
class12580:	0	0	0	0	0	0	0	0	0	0	0	15	0	0	0	0	15	0	1	0	15	4.11785e-06	0.000424981
class12582:	0	0	0	0	0	0	0	0	0	0	0	15	0	0	0	0	15	0	1	0	15	4.11785e-06	0.000424981
class13033:	0	0	0	0	0	0	0	0	0	0	15	0	0	0	0	0	15	0	1	0	15	4.11785e-06	0.000424981
class13037:	0	0	0	0	0	0	0	0	0	0	0	0	1	14	0	0	15	0	2	0	15	4.11785e-06	0.000424981
class13040:	0	0	0	0	0	0	0	0	0	0	0	0	0	15	0	0	15	0	1	0	15	4.11785e-06	0.000424981
class13043:	0	0	0	0	0	0	0	0	0	0	0	0	0	15	0	0	15	0	1	0	15	4.11785e-06	0.000424981
class13044:	0	0	0	0	0	0	0	0	0	0	0	0	0	15	0	0	15	0	1	0	15	4.11785e-06	0.000424981
class13052:	0	0	0	0	0	0	0	0	0	0	15	0	0	0	0	0	15	0	1	0	15	4.11785e-06	0.000424981
class13053:	0	0	0	0	0	0	0	0	0	0	0	0	0	0	15	0	15	0	1	0	15	4.11785e-06	0.000424981
class13054:	0	0	0	0	0	0	0	0	0	0	0	0	0	0	15	0	15	0	1	0	15	4.11785e-06	0.000424981
class13055:	0	0	0	0	0	0	0	0	0	0	0	0	0	0	15	0	15	0	1	0	15	4.11785e-06	0.000424981
class13056:	0	0	0	0	0	0	0	0	0	0	0	0	0	0	15	0	15	0	1	0	15	4.11785e-06	0.000424981
class13057:	0	0	0	0	0	0	0	0	0	0	0	0	0	0	15	0	15	0	1	0	15	4.11785e-06	0.000424981
class13058:	0	0	0	0	0	0	0	0	0	0	0	0	0	0	15	0	15	0	1	0	15	4.11785e-06	0.000424981
class1155:	9	6	2	4	3	9	2	7	4	0	10	0	30	0	9	33	128	9	4	46	82	4.33437e-06	0.000446077	Herb
class1506:	1	5	2	10	11	11	6	2	4	3	4	4	3	0	1	1	68	9	6	52	16	0.000829293	0.0389229	Tree
class1084:	44	66	23	27	2	0	3	5	6	3	5	0	0	1	0	0	185	8	3	176	9	5.09481e-33	4.69283e-30	Tree
class4131:	0	3	0	0	0	0	0	0	0	22	0	0	0	0	0	0	25	1	1	3	22	6.29748e-06	0.000642727
class5828:	0	0	0	0	0	21	0	0	0	0	0	0	0	0	0	0	21	1	0	21	0	6.46536e-06	0.00065263
class5829:	0	0	0	0	0	21	0	0	0	0	0	0	0	0	0	0	21	1	0	21	0	6.46536e-06	0.00065263
class5838:	0	0	0	0	0	21	0	0	0	0	0	0	0	0	0	0	21	1	0	21	0	6.46536e-06	0.00065263
class6409:	0	0	0	0	0	0	0	0	21	0	0	0	0	0	0	0	21	1	0	21	0	6.46536e-06	0.00065263
class1063:	1	7	6	3	84	25	28	0	15	1	7	1	17	0	0	21	216	8	5	169	47	2.07376e-11	5.38067e-09	Tree
class1180:	27	12	5	18	19	2	15	0	3	6	2	2	0	7	1	0	119	8	5	101	18	4.64917e-11	1.14196e-08	Tree
class8861:	0	0	1	0	0	0	0	0	0	17	0	0	0	0	0	0	18	1	1	1	17	8.32518e-06	0.000831255
class9883:	1	0	0	0	0	0	0	0	0	0	17	0	0	0	0	0	18	1	1	1	17	8.32518e-06	0.000831255
class5304:	1	0	0	0	0	0	0	1	0	18	0	0	0	2	0	0	22	2	2	2	20	8.37606e-06	0.000831827
class5625:	2	0	0	0	0	0	0	0	0	0	0	0	0	18	2	0	22	1	2	2	20	8.37606e-06	0.000831827
class1670:	0	1	0	0	0	0	1	10	4	5	3	3	0	32	0	0	59	4	4	16	43	8.5713e-06	0.000848928	Herb
class1718:	0	1	4	1	2	26	1	3	15	1	0	2	0	1	0	0	57	8	3	53	4	1.25534e-09	2.59841e-07	Tree
class13221:	0	0	0	0	0	0	0	0	0	0	0	0	14	0	0	0	14	0	1	0	14	9.41224e-06	0.000880164
class13228:	0	0	0	0	0	0	0	0	0	0	0	0	14	0	0	0	14	0	1	0	14	9.41224e-06	0.000880164
class13230:	0	0	0	0	0	0	0	0	0	0	0	0	0	0	0	14	14	0	1	0	14	9.41224e-06	0.000880164
class13271:	0	0	0	0	0	0	0	0	0	14	0	0	0	0	0	0	14	0	1	0	14	9.41224e-06	0.000880164
class13275:	0	0	0	0	0	0	0	0	0	14	0	0	0	0	0	0	14	0	1	0	14	9.41224e-06	0.000880164
class13276:	0	0	0	0	0	0	0	0	0	14	0	0	0	0	0	0	14	0	1	0	14	9.41224e-06	0.000880164
class13285:	0	0	0	0	0	0	0	0	0	14	0	0	0	0	0	0	14	0	1	0	14	9.41224e-06	0.000880164
class13340:	0	0	0	0	0	0	0	0	0	0	0	14	0	0	0	0	14	0	1	0	14	9.41224e-06	0.000880164
class13368:	0	0	0	0	0	0	0	0	0	0	0	14	0	0	0	0	14	0	1	0	14	9.41224e-06	0.000880164
class13654:	0	0	0	0	0	0	0	0	0	0	0	0	0	14	0	0	14	0	1	0	14	9.41224e-06	0.000880164
class13655:	0	0	0	0	0	0	0	0	0	0	0	0	0	14	0	0	14	0	1	0	14	9.41224e-06	0.000880164
class13657:	0	0	0	0	0	0	0	0	0	0	0	0	0	14	0	0	14	0	1	0	14	9.41224e-06	0.000880164
class13658:	0	0	0	0	0	0	0	0	0	0	0	0	0	14	0	0	14	0	1	0	14	9.41224e-06	0.000880164
class13661:	0	0	0	0	0	0	0	0	0	0	0	0	0	14	0	0	14	0	1	0	14	9.41224e-06	0.000880164
class13664:	0	0	0	0	0	0	0	0	0	0	0	0	0	14	0	0	14	0	1	0	14	9.41224e-06	0.000880164
class13665:	0	0	0	0	0	0	0	0	0	0	0	0	0	14	0	0	14	0	1	0	14	9.41224e-06	0.000880164
class13672:	0	0	0	0	0	0	0	0	0	0	0	0	0	0	14	0	14	0	1	0	14	9.41224e-06	0.000880164
class13673:	0	0	0	0	0	0	0	0	0	0	0	0	14	0	0	0	14	0	1	0	14	9.41224e-06	0.000880164
class13674:	0	0	0	0	0	0	0	0	0	0	0	14	0	0	0	0	14	0	1	0	14	9.41224e-06	0.000880164
class13675:	0	0	0	0	0	0	0	0	0	0	0	0	0	14	0	0	14	0	1	0	14	9.41224e-06	0.000880164
class13676:	0	0	0	0	0	0	0	0	0	0	0	0	0	0	14	0	14	0	1	0	14	9.41224e-06	0.000880164
class1433:	3	13	7	33	3	0	2	1	4	2	2	4	0	0	1	0	75	8	4	66	9	3.56621e-09	7.10235e-07	Tree
class3156:	0	2	2	0	0	22	0	0	3	1	0	1	0	0	0	0	31	4	2	29	2	1.064e-05	0.000989946
class6579:	0	0	0	0	0	0	1	1	18	0	0	0	0	0	0	0	20	3	0	20	0	1.18198e-05	0.00108601
class7379:	0	20	0	0	0	0	0	0	0	0	0	0	0	0	0	0	20	1	0	20	0	1.18198e-05	0.00108601
class7390:	0	0	0	20	0	0	0	0	0	0	0	0	0	0	0	0	20	1	0	20	0	1.18198e-05	0.00108601
class7396:	19	1	0	0	0	0	0	0	0	0	0	0	0	0	0	0	20	2	0	20	0	1.18198e-05	0.00108601
class7397:	20	0	0	0	0	0	0	0	0	0	0	0	0	0	0	0	20	1	0	20	0	1.18198e-05	0.00108601
class1305:	2	26	19	7	1	0	7	1	8	4	2	4	4	0	0	4	89	8	5	71	18	4.81325e-06	0.000493982	Tree
class1697:	24	1	1	11	1	3	0	1	7	8	0	1	0	0	0	0	58	8	2	49	9	7.20102e-06	0.000724902	Tree
class1419:	9	6	5	3	3	29	0	2	5	3	2	6	2	0	1	1	77	8	6	62	15	9.25514e-06	0.000880164	Tree
class9924:	0	0	0	1	0	0	0	0	0	0	0	6	6	0	0	4	17	1	3	1	16	1.80156e-05	0.00162688
class10099:	0	1	0	0	0	0	0	0	0	16	0	0	0	0	0	0	17	1	1	1	16	1.80156e-05	0.00162688
class11125:	0	0	1	0	0	0	0	0	0	0	0	0	0	16	0	0	17	1	1	1	16	1.80156e-05	0.00162688
class11196:	0	0	0	0	0	0	0	1	0	0	15	0	0	1	0	0	17	1	2	1	16	1.80156e-05	0.00162688
class1905:	7	12	5	9	4	0	3	1	1	2	0	2	1	0	1	1	49	8	5	42	7	1.68762e-05	0.00154289	Tree
class7558:	0	0	0	0	0	0	0	19	0	0	0	0	0	0	0	0	19	1	0	19	0	2.17146e-05	0.00181007
class7573:	0	0	0	0	0	19	0	0	0	0	0	0	0	0	0	0	19	1	0	19	0	2.17146e-05	0.00181007
class7591:	0	0	0	0	0	19	0	0	0	0	0	0	0	0	0	0	19	1	0	19	0	2.17146e-05	0.00181007
class7626:	0	0	0	0	0	19	0	0	0	0	0	0	0	0	0	0	19	1	0	19	0	2.17146e-05	0.00181007
class8520:	0	19	0	0	0	0	0	0	0	0	0	0	0	0	0	0	19	1	0	19	0	2.17146e-05	0.00181007
class8534:	0	19	0	0	0	0	0	0	0	0	0	0	0	0	0	0	19	1	0	19	0	2.17146e-05	0.00181007
class8598:	0	0	0	18	0	0	0	1	0	0	0	0	0	0	0	0	19	2	0	19	0	2.17146e-05	0.00181007
class8604:	19	0	0	0	0	0	0	0	0	0	0	0	0	0	0	0	19	1	0	19	0	2.17146e-05	0.00181007
class8614:	0	0	0	0	0	0	0	0	19	0	0	0	0	0	0	0	19	1	0	19	0	2.17146e-05	0.00181007
class13797:	0	0	0	0	0	0	0	0	0	0	0	0	13	0	0	0	13	0	1	0	13	2.15137e-05	0.00181007
class13801:	0	0	0	0	0	0	0	0	0	0	0	0	12	0	0	1	13	0	2	0	13	2.15137e-05	0.00181007
class13805:	0	0	0	0	0	0	0	0	0	1	0	0	0	0	0	12	13	0	2	0	13	2.15137e-05	0.00181007
class13857:	0	0	0	0	0	0	0	0	0	13	0	0	0	0	0	0	13	0	1	0	13	2.15137e-05	0.00181007
class13859:	0	0	0	0	0	0	0	0	0	13	0	0	0	0	0	0	13	0	1	0	13	2.15137e-05	0.00181007
class13865:	0	0	0	0	0	0	0	0	0	13	0	0	0	0	0	0	13	0	1	0	13	2.15137e-05	0.00181007
class13868:	0	0	0	0	0	0	0	0	0	12	0	0	0	0	1	0	13	0	2	0	13	2.15137e-05	0.00181007
class13874:	0	0	0	0	0	0	0	0	0	0	0	13	0	0	0	0	13	0	1	0	13	2.15137e-05	0.00181007
class13906:	0	0	0	0	0	0	0	0	0	0	0	13	0	0	0	0	13	0	1	0	13	2.15137e-05	0.00181007
class14022:	0	0	0	0	0	0	0	0	0	0	0	11	1	0	0	1	13	0	3	0	13	2.15137e-05	0.00181007
class14026:	0	0	0	0	0	0	0	0	0	0	0	13	0	0	0	0	13	0	1	0	13	2.15137e-05	0.00181007
class14114:	0	0	0	0	0	0	0	0	0	0	0	0	0	13	0	0	13	0	1	0	13	2.15137e-05	0.00181007
class14115:	0	0	0	0	0	0	0	0	0	0	0	0	0	13	0	0	13	0	1	0	13	2.15137e-05	0.00181007
class14116:	0	0	0	0	0	0	0	0	0	0	0	0	0	13	0	0	13	0	1	0	13	2.15137e-05	0.00181007
class14117:	0	0	0	0	0	0	0	0	0	0	0	0	0	13	0	0	13	0	1	0	13	2.15137e-05	0.00181007
class14120:	0	0	0	0	0	0	0	0	0	0	0	0	0	13	0	0	13	0	1	0	13	2.15137e-05	0.00181007
class14121:	0	0	0	0	0	0	0	0	0	0	0	0	0	13	0	0	13	0	1	0	13	2.15137e-05	0.00181007
class14123:	0	0	0	0	0	0	0	0	0	0	0	0	0	13	0	0	13	0	1	0	13	2.15137e-05	0.00181007
class14126:	0	0	0	0	0	0	0	0	0	0	0	0	13	0	0	0	13	0	1	0	13	2.15137e-05	0.00181007
class14127:	0	0	0	0	0	0	0	0	0	0	13	0	0	0	0	0	13	0	1	0	13	2.15137e-05	0.00181007
class14128:	0	0	0	0	0	0	0	0	0	0	13	0	0	0	0	0	13	0	1	0	13	2.15137e-05	0.00181007
class14129:	0	0	0	0	0	0	0	0	0	0	0	0	0	0	13	0	13	0	1	0	13	2.15137e-05	0.00181007
class14130:	0	0	0	0	0	0	0	0	0	0	0	0	0	0	13	0	13	0	1	0	13	2.15137e-05	0.00181007
class14131:	0	0	0	0	0	0	0	0	0	0	0	0	0	0	13	0	13	0	1	0	13	2.15137e-05	0.00181007
class1344:	11	20	8	6	0	2	8	2	8	0	1	8	2	2	3	3	84	8	6	65	19	6.36346e-05	0.0046335	Tree
class4547:	4	0	17	0	0	0	0	0	2	1	0	0	0	0	0	0	24	3	1	23	1	3.13826e-05	0.00259834
class4549:	23	0	0	0	0	0	0	0	0	1	0	0	0	0	0	0	24	1	1	23	1	3.13826e-05	0.00259834
class1690:	12	3	3	4	9	8	3	0	5	3	2	1	0	4	1	0	58	8	5	47	11	9.48786e-05	0.00663322	Tree
class11286:	0	0	1	0	0	0	0	0	0	0	0	0	15	0	0	0	16	1	1	1	15	3.88622e-05	0.00317481
class11294:	0	0	0	0	0	0	0	0	1	1	2	0	3	6	0	3	16	1	5	1	15	3.88622e-05	0.00317481	Herb
class11422:	0	0	0	0	1	0	0	0	0	15	0	0	0	0	0	0	16	1	1	1	15	3.88622e-05	0.00317481
class11428:	0	0	0	1	0	0	0	0	0	5	1	9	0	0	0	0	16	1	3	1	15	3.88622e-05	0.00317481
class11473:	1	0	0	0	0	0	0	0	0	0	0	13	0	0	0	2	16	1	2	1	15	3.88622e-05	0.00317481
class8725:	0	0	0	0	0	0	0	18	0	0	0	0	0	0	0	0	18	1	0	18	0	4.0109e-05	0.00322658
class8731:	0	0	0	0	0	0	0	18	0	0	0	0	0	0	0	0	18	1	0	18	0	4.0109e-05	0.00322658
class9785:	0	18	0	0	0	0	0	0	0	0	0	0	0	0	0	0	18	1	0	18	0	4.0109e-05	0.00322658
class9851:	0	0	18	0	0	0	0	0	0	0	0	0	0	0	0	0	18	1	0	18	0	4.0109e-05	0.00322658
class9864:	0	0	0	18	0	0	0	0	0	0	0	0	0	0	0	0	18	1	0	18	0	4.0109e-05	0.00322658
class9894:	0	0	0	0	0	0	0	18	0	0	0	0	0	0	0	0	18	1	0	18	0	4.0109e-05	0.00322658
class9895:	0	0	18	0	0	0	0	0	0	0	0	0	0	0	0	0	18	1	0	18	0	4.0109e-05	0.00322658
class1981:	0	0	2	0	0	0	0	1	9	23	6	0	1	0	0	4	46	3	4	12	34	4.07622e-05	0.00327199	Herb
class2118:	2	0	10	1	0	0	0	0	24	0	5	0	0	1	0	0	43	4	2	37	6	4.12359e-05	0.00330281
class1272:	34	8	5	2	1	15	0	4	3	5	3	7	0	1	7	0	95	8	5	72	23	0.000107707	0.00720207	Tree
class14211:	0	0	0	0	0	0	0	0	0	0	0	0	7	0	0	5	12	0	2	0	12	4.91741e-05	0.0036381
class14212:	0	0	0	0	0	0	0	0	0	0	0	0	11	0	0	1	12	0	2	0	12	4.91741e-05	0.0036381
class14213:	0	0	0	0	0	0	0	0	0	0	0	0	5	0	0	7	12	0	2	0	12	4.91741e-05	0.0036381
class14216:	0	0	0	0	0	0	0	0	0	0	0	0	2	0	0	10	12	0	2	0	12	4.91741e-05	0.0036381
class14267:	0	0	0	0	0	0	0	0	0	12	0	0	0	0	0	0	12	0	1	0	12	4.91741e-05	0.0036381
class14268:	0	0	0	0	0	0	0	0	0	12	0	0	0	0	0	0	12	0	1	0	12	4.91741e-05	0.0036381
class14269:	0	0	0	0	0	0	0	0	0	12	0	0	0	0	0	0	12	0	1	0	12	4.91741e-05	0.0036381
class14271:	0	0	0	0	0	0	0	0	0	7	5	0	0	0	0	0	12	0	2	0	12	4.91741e-05	0.0036381
class14272:	0	0	0	0	0	0	0	0	0	12	0	0	0	0	0	0	12	0	1	0	12	4.91741e-05	0.0036381
class14276:	0	0	0	0	0	0	0	0	0	12	0	0	0	0	0	0	12	0	1	0	12	4.91741e-05	0.0036381
class14277:	0	0	0	0	0	0	0	0	0	12	0	0	0	0	0	0	12	0	1	0	12	4.91741e-05	0.0036381
class14278:	0	0	0	0	0	0	0	0	0	12	0	0	0	0	0	0	12	0	1	0	12	4.91741e-05	0.0036381
class14280:	0	0	0	0	0	0	0	0	0	8	0	0	0	4	0	0	12	0	2	0	12	4.91741e-05	0.0036381
class14285:	0	0	0	0	0	0	0	0	0	12	0	0	0	0	0	0	12	0	1	0	12	4.91741e-05	0.0036381
class14289:	0	0	0	0	0	0	0	0	0	0	0	12	0	0	0	0	12	0	1	0	12	4.91741e-05	0.0036381
class14300:	0	0	0	0	0	0	0	0	0	0	0	12	0	0	0	0	12	0	1	0	12	4.91741e-05	0.0036381
class14314:	0	0	0	0	0	0	0	0	0	0	0	12	0	0	0	0	12	0	1	0	12	4.91741e-05	0.0036381
class14315:	0	0	0	0	0	0	0	0	0	0	0	12	0	0	0	0	12	0	1	0	12	4.91741e-05	0.0036381
class14397:	0	0	0	0	0	0	0	0	0	0	0	12	0	0	0	0	12	0	1	0	12	4.91741e-05	0.0036381
class14502:	0	0	0	0	0	0	0	0	0	0	12	0	0	0	0	0	12	0	1	0	12	4.91741e-05	0.0036381
class14504:	0	0	0	0	0	0	0	0	0	0	0	0	0	12	0	0	12	0	1	0	12	4.91741e-05	0.0036381
class14505:	0	0	0	0	0	0	0	0	0	0	0	0	0	12	0	0	12	0	1	0	12	4.91741e-05	0.0036381
class14507:	0	0	0	0	0	0	0	0	0	0	0	0	0	12	0	0	12	0	1	0	12	4.91741e-05	0.0036381
class14508:	0	0	0	0	0	0	0	0	0	0	0	0	0	12	0	0	12	0	1	0	12	4.91741e-05	0.0036381
class14509:	0	0	0	0	0	0	0	0	0	0	0	0	0	12	0	0	12	0	1	0	12	4.91741e-05	0.0036381
class14510:	0	0	0	0	0	0	0	0	0	0	0	0	0	12	0	0	12	0	1	0	12	4.91741e-05	0.0036381
class14511:	0	0	0	0	0	0	0	0	0	0	0	0	0	12	0	0	12	0	1	0	12	4.91741e-05	0.0036381
class14512:	0	0	0	0	0	0	0	0	0	0	0	0	0	12	0	0	12	0	1	0	12	4.91741e-05	0.0036381
class14513:	0	0	0	0	0	0	0	0	0	0	0	0	0	12	0	0	12	0	1	0	12	4.91741e-05	0.0036381
class14514:	0	0	0	0	0	0	0	0	0	0	0	0	0	12	0	0	12	0	1	0	12	4.91741e-05	0.0036381
class14526:	0	0	0	0	0	0	0	0	0	12	0	0	0	0	0	0	12	0	1	0	12	4.91741e-05	0.0036381
class14528:	0	0	0	0	0	0	0	0	0	0	12	0	0	0	0	0	12	0	1	0	12	4.91741e-05	0.0036381
class14529:	0	0	0	0	0	0	0	0	0	0	0	0	0	12	0	0	12	0	1	0	12	4.91741e-05	0.0036381
class14530:	0	0	0	0	0	0	0	0	0	0	0	0	0	12	0	0	12	0	1	0	12	4.91741e-05	0.0036381
class14532:	0	0	0	0	0	0	0	0	0	0	0	0	0	0	12	0	12	0	1	0	12	4.91741e-05	0.0036381
class14533:	0	0	0	0	0	0	0	0	0	0	0	0	0	0	12	0	12	0	1	0	12	4.91741e-05	0.0036381
class14534:	0	0	0	0	0	0	0	0	0	0	0	0	0	0	12	0	12	0	1	0	12	4.91741e-05	0.0036381
class5327:	0	0	0	0	0	0	1	1	1	2	0	15	0	2	0	0	22	3	3	3	19	4.97257e-05	0.00367153
class4079:	6	3	4	1	4	3	0	1	1	1	1	0	0	0	0	0	25	8	2	23	2	0.000156656	0.0097497	Tree
class2741:	0	0	0	0	0	31	0	0	0	0	1	1	0	0	2	0	35	1	3	31	4	5.36e-05	0.00394179
class5000:	0	22	0	0	0	0	0	0	0	1	0	0	0	0	0	0	23	1	1	22	1	5.70929e-05	0.00417368
class5011:	13	5	3	0	0	1	0	0	0	1	0	0	0	0	0	0	23	4	1	22	1	5.70929e-05	0.00417368
class5017:	0	0	0	0	0	0	0	0	22	0	0	0	0	0	1	0	23	1	1	22	1	5.70929e-05	0.00417368
class1960:	15	4	2	8	1	6	1	0	1	0	1	2	1	1	3	1	47	8	6	38	9	0.00057872	0.0280618	Tree
class1049:	29	0	0	75	24	53	17	2	9	0	5	8	5	1	1	9	238	7	6	209	29	5.58854e-26	3.88498e-23	Tree
class1537:	10	1	6	0	1	33	6	0	5	2	2	0	0	0	0	0	66	7	2	62	4	1.52983e-11	4.05504e-09	Tree
class7677:	0	1	1	0	0	0	0	0	0	17	0	0	0	0	0	0	19	2	1	2	17	6.43596e-05	0.00466785
class2368:	10	1	1	0	2	13	3	0	7	0	0	2	0	0	0	0	39	7	1	37	2	1.08815e-07	1.67049e-05	Tree
class1229:	11	4	19	9	4	30	0	0	8	11	5	0	0	1	3	0	105	7	4	85	20	1.70266e-07	2.47956e-05	Tree
class1205:	37	3	1	4	28	0	2	0	13	2	7	0	4	6	0	4	111	7	5	88	23	4.36915e-07	6.0746e-05	Tree
class9995:	0	0	0	0	0	0	0	17	0	0	0	0	0	0	0	0	17	1	0	17	0	7.45201e-05	0.00529021
class10053:	0	0	0	0	0	17	0	0	0	0	0	0	0	0	0	0	17	1	0	17	0	7.45201e-05	0.00529021
class11117:	0	1	16	0	0	0	0	0	0	0	0	0	0	0	0	0	17	2	0	17	0	7.45201e-05	0.00529021
class11148:	0	0	0	12	0	0	0	0	5	0	0	0	0	0	0	0	17	2	0	17	0	7.45201e-05	0.00529021
class11185:	17	0	0	0	0	0	0	0	0	0	0	0	0	0	0	0	17	1	0	17	0	7.45201e-05	0.00529021
class11221:	0	0	17	0	0	0	0	0	0	0	0	0	0	0	0	0	17	1	0	17	0	7.45201e-05	0.00529021
class11222:	0	0	0	17	0	0	0	0	0	0	0	0	0	0	0	0	17	1	0	17	0	7.45201e-05	0.00529021
class11223:	0	0	0	0	0	0	0	0	17	0	0	0	0	0	0	0	17	1	0	17	0	7.45201e-05	0.00529021
class4714:	0	0	2	1	2	1	6	4	7	0	0	0	0	0	0	0	23	7	0	23	0	1.95883e-06	0.00022275	Tree
class12503:	0	0	0	0	0	0	0	0	1	14	0	0	0	0	0	0	15	1	1	1	14	8.35336e-05	0.005896
class12539:	0	0	0	1	0	0	0	0	0	0	0	14	0	0	0	0	15	1	1	1	14	8.35336e-05	0.005896
class3132:	0	2	9	3	5	5	1	0	4	0	1	0	0	0	1	0	31	7	2	29	2	1.064e-05	0.000989946	Tree
class2781:	7	0	0	0	10	12	0	0	1	0	0	0	2	0	0	2	34	4	2	30	4	8.82239e-05	0.00619147
class1795:	2	15	6	4	12	0	1	0	5	1	2	1	0	4	1	0	54	7	5	45	9	4.48884e-05	0.00358757	Tree
class1371:	15	6	3	18	7	12	2	0	0	1	3	12	1	0	0	1	81	7	5	63	18	7.06937e-05	0.00510714	Tree
class1552:	11	4	0	12	3	13	0	1	8	0	1	9	0	0	3	0	65	7	3	52	13	8.10366e-05	0.00574176	Tree
class1069:	17	17	0	22	0	39	28	3	17	24	8	4	1	18	5	3	206	7	7	143	63	0.000137384	0.00871462	Tree
class2930:	0	3	2	6	2	14	1	0	1	2	1	0	0	0	1	0	33	7	3	29	4	0.000145227	0.00905373	Tree
class5784:	5	2	1	3	7	0	1	0	1	0	0	1	0	0	0	0	21	7	1	20	1	0.00019051	0.0115642	Tree
class1152:	3	7	1	57	5	0	3	0	17	17	5	12	0	2	0	0	129	7	4	93	36	0.000250519	0.0144073	Tree
class2069:	32	0	3	1	0	1	0	0	0	3	0	4	0	0	0	0	44	4	2	37	7	0.000111983	0.00720207
class5180:	0	0	0	11	5	0	0	0	5	0	1	0	0	0	0	0	22	3	1	21	1	0.000104173	0.00720207
class5195:	0	0	0	19	2	0	0	0	0	0	0	1	0	0	0	0	22	2	1	21	1	0.000104173	0.00720207
class14598:	0	0	0	0	0	0	0	0	0	0	0	0	7	0	0	4	11	0	2	0	11	0.000112398	0.00720207
class14600:	0	0	0	0	0	0	0	0	0	0	0	0	10	0	0	1	11	0	2	0	11	0.000112398	0.00720207
class14601:	0	0	0	0	0	0	0	0	0	0	0	0	11	0	0	0	11	0	1	0	11	0.000112398	0.00720207
class14602:	0	0	0	0	0	0	0	0	0	0	0	0	9	0	0	2	11	0	2	0	11	0.000112398	0.00720207
class14603:	0	0	0	0	0	0	0	0	0	0	0	0	11	0	0	0	11	0	1	0	11	0.000112398	0.00720207
class14606:	0	0	0	0	0	0	0	0	0	0	0	0	11	0	0	0	11	0	1	0	11	0.000112398	0.00720207
class14607:	0	0	0	0	0	0	0	0	0	0	0	2	3	0	0	6	11	0	3	0	11	0.000112398	0.00720207
class14611:	0	0	0	0	0	0	0	0	0	0	0	0	4	0	0	7	11	0	2	0	11	0.000112398	0.00720207
class14661:	0	0	0	0	0	0	0	0	0	11	0	0	0	0	0	0	11	0	1	0	11	0.000112398	0.00720207
class14662:	0	0	0	0	0	0	0	0	0	11	0	0	0	0	0	0	11	0	1	0	11	0.000112398	0.00720207
class14663:	0	0	0	0	0	0	0	0	0	11	0	0	0	0	0	0	11	0	1	0	11	0.000112398	0.00720207
class14665:	0	0	0	0	0	0	0	0	0	11	0	0	0	0	0	0	11	0	1	0	11	0.000112398	0.00720207
class14666:	0	0	0	0	0	0	0	0	0	11	0	0	0	0	0	0	11	0	1	0	11	0.000112398	0.00720207
class14667:	0	0	0	0	0	0	0	0	0	11	0	0	0	0	0	0	11	0	1	0	11	0.000112398	0.00720207
class14668:	0	0	0	0	0	0	0	0	0	11	0	0	0	0	0	0	11	0	1	0	11	0.000112398	0.00720207
class14672:	0	0	0	0	0	0	0	0	0	2	0	0	0	9	0	0	11	0	2	0	11	0.000112398	0.00720207
class14685:	0	0	0	0	0	0	0	0	0	0	0	11	0	0	0	0	11	0	1	0	11	0.000112398	0.00720207
class14688:	0	0	0	0	0	0	0	0	0	0	0	11	0	0	0	0	11	0	1	0	11	0.000112398	0.00720207
class14694:	0	0	0	0	0	0	0	0	0	1	2	4	0	4	0	0	11	0	4	0	11	0.000112398	0.00720207	Herb
class14727:	0	0	0	0	0	0	0	0	0	0	0	10	0	0	1	0	11	0	2	0	11	0.000112398	0.00720207
class14756:	0	0	0	0	0	0	0	0	0	0	0	10	1	0	0	0	11	0	2	0	11	0.000112398	0.00720207
class14843:	0	0	0	0	0	0	0	0	0	0	11	0	0	0	0	0	11	0	1	0	11	0.000112398	0.00720207
class14844:	0	0	0	0	0	0	0	0	0	0	3	0	0	8	0	0	11	0	2	0	11	0.000112398	0.00720207
class14845:	0	0	0	0	0	0	0	0	0	0	11	0	0	0	0	0	11	0	1	0	11	0.000112398	0.00720207
class14846:	0	0	0	0	0	0	0	0	0	0	10	0	0	1	0	0	11	0	2	0	11	0.000112398	0.00720207
class14847:	0	0	0	0	0	0	0	0	0	0	0	0	0	11	0	0	11	0	1	0	11	0.000112398	0.00720207
class14848:	0	0	0	0	0	0	0	0	0	0	0	0	0	11	0	0	11	0	1	0	11	0.000112398	0.00720207
class14851:	0	0	0	0	0	0	0	0	0	0	0	0	0	11	0	0	11	0	1	0	11	0.000112398	0.00720207
class14852:	0	0	0	0	0	0	0	0	0	0	0	0	0	10	1	0	11	0	2	0	11	0.000112398	0.00720207
class14853:	0	0	0	0	0	0	0	0	0	0	0	0	0	11	0	0	11	0	1	0	11	0.000112398	0.00720207
class14854:	0	0	0	0	0	0	0	0	0	0	0	0	1	10	0	0	11	0	2	0	11	0.000112398	0.00720207
class14856:	0	0	0	0	0	0	0	0	0	0	0	0	0	11	0	0	11	0	1	0	11	0.000112398	0.00720207
class14857:	0	0	0	0	0	0	0	0	0	0	0	0	0	11	0	0	11	0	1	0	11	0.000112398	0.00720207
class14858:	0	0	0	0	0	0	0	0	0	0	0	0	0	11	0	0	11	0	1	0	11	0.000112398	0.00720207
class14866:	0	0	0	0	0	0	0	0	0	0	0	0	0	0	11	0	11	0	1	0	11	0.000112398	0.00720207
class14869:	0	0	0	0	0	0	0	0	0	0	0	0	11	0	0	0	11	0	1	0	11	0.000112398	0.00720207
class14872:	0	0	0	0	0	0	0	0	0	0	11	0	0	0	0	0	11	0	1	0	11	0.000112398	0.00720207
class14873:	0	0	0	0	0	0	0	0	0	0	0	0	0	11	0	0	11	0	1	0	11	0.000112398	0.00720207
class14874:	0	0	0	0	0	0	0	0	0	0	0	0	0	11	0	0	11	0	1	0	11	0.000112398	0.00720207
class14875:	0	0	0	0	0	0	0	0	0	0	0	0	0	0	11	0	11	0	1	0	11	0.000112398	0.00720207
class14876:	0	0	0	0	0	0	0	0	0	0	0	0	0	0	11	0	11	0	1	0	11	0.000112398	0.00720207
class2638:	1	1	1	0	6	20	1	0	1	1	0	0	0	4	0	0	36	7	2	31	5	0.000275313	0.0151398	Tree
class5006:	3	7	3	1	1	0	4	0	2	1	1	0	0	0	0	0	23	7	2	21	2	0.000464769	0.0249985	Tree
class3273:	0	0	0	4	0	22	0	0	1	1	0	2	0	0	0	0	30	3	2	27	3	0.000125489	0.00799918
class1315:	1	21	9	3	10	16	0	0	5	2	5	0	0	16	0	0	88	7	3	65	23	0.000790427	0.0374325	Tree
class5198:	11	1	1	2	0	2	0	2	1	0	0	1	0	1	0	0	22	7	2	20	2	0.000801351	0.0379011	Tree
class11321:	0	0	0	0	16	0	0	0	0	0	0	0	0	0	0	0	16	1	0	16	0	0.000139315	0.00871462
class11341:	0	0	0	0	0	0	0	16	0	0	0	0	0	0	0	0	16	1	0	16	0	0.000139315	0.00871462
class11348:	0	0	0	0	0	16	0	0	0	0	0	0	0	0	0	0	16	1	0	16	0	0.000139315	0.00871462
class11376:	0	0	0	0	0	16	0	0	0	0	0	0	0	0	0	0	16	1	0	16	0	0.000139315	0.00871462
class12074:	0	16	0	0	0	0	0	0	0	0	0	0	0	0	0	0	16	1	0	16	0	0.000139315	0.00871462
class12080:	0	16	0	0	0	0	0	0	0	0	0	0	0	0	0	0	16	1	0	16	0	0.000139315	0.00871462
class12181:	0	0	0	12	0	0	0	0	4	0	0	0	0	0	0	0	16	2	0	16	0	0.000139315	0.00871462
class12226:	15	0	1	0	0	0	0	0	0	0	0	0	0	0	0	0	16	2	0	16	0	0.000139315	0.00871462
class12227:	16	0	0	0	0	0	0	0	0	0	0	0	0	0	0	0	16	1	0	16	0	0.000139315	0.00871462
class1066:	16	0	0	73	8	85	4	0	21	0	1	1	0	3	0	0	212	6	3	207	5	1.98904e-44	3.0535e-41	Tree
class1088:	139	3	1	3	0	20	0	0	4	2	0	0	0	2	0	1	175	6	3	170	5	9.53089e-36	9.24095e-33	Tree
class1109:	1	6	64	0	0	0	2	5	73	4	3	0	0	3	1	0	162	6	4	151	11	1.2836e-25	8.44519e-23	Tree
class1107:	2	0	31	1	0	0	2	84	14	3	2	5	0	14	5	0	163	6	5	134	29	3.33192e-12	9.66623e-10	Tree
class1316:	8	21	10	13	20	0	0	0	7	2	2	0	0	0	5	0	88	6	3	79	9	1.4154e-11	3.83449e-09	Tree
class1187:	43	16	1	0	9	26	2	0	0	9	2	8	1	0	0	0	117	6	4	97	20	1.64529e-09	3.36772e-07	Tree
class2939:	0	14	2	0	1	10	1	0	4	1	0	0	0	0	0	0	33	6	1	32	1	1.69127e-07	2.47275e-05	Tree
class13248:	0	0	0	0	0	1	0	0	0	11	1	0	0	1	0	0	14	1	3	1	13	0.000178832	0.0110182
class13659:	0	0	0	1	0	0	0	0	0	0	0	0	0	13	0	0	14	1	1	1	13	0.000178832	0.0110182
class1256:	15	0	1	0	16	37	0	1	10	0	0	9	1	0	2	6	98	6	4	80	18	1.87704e-07	2.72274e-05	Tree
class4812:	2	0	0	0	0	0	0	1	1	0	1	10	0	6	2	0	23	3	4	4	19	0.000190833	0.0115642	Herb
class5016:	0	0	0	1	0	1	0	0	2	0	0	0	0	19	0	0	23	3	1	4	19	0.000190833	0.0115642
class1696:	0	0	0	13	1	33	1	1	1	0	0	0	0	8	0	0	58	6	1	50	8	1.69731e-06	0.000206388	Tree
class6408:	0	0	0	0	0	0	0	0	20	0	1	0	0	0	0	0	21	1	1	20	1	0.00019051	0.0115642
class6410:	0	0	0	1	0	0	0	0	19	1	0	0	0	0	0	0	21	2	1	20	1	0.00019051	0.0115642
class6569:	0	0	0	0	0	0	0	19	0	0	1	0	0	0	0	0	20	1	1	19	1	0.000188986	0.0115642
class2157:	0	5	11	5	4	0	0	3	10	2	0	0	1	0	0	1	42	6	3	38	4	2.3894e-06	0.000270046	Tree
class1347:	9	8	0	1	0	43	0	1	6	5	5	2	1	1	0	2	84	6	6	68	16	2.48908e-06	0.000280452	Tree
class7355:	0	18	1	0	0	0	0	0	0	1	0	0	0	0	0	0	20	2	1	19	1	0.000188986	0.0115642
class3556:	1	0	0	2	0	0	1	1	1	0	4	9	2	4	1	2	28	5	6	6	22	0.000212328	0.0128457	Herb
class4387:	9	2	0	4	1	4	3	0	0	1	0	0	0	0	0	0	24	6	1	23	1	3.13826e-05	0.00259834	Tree
class1201:	45	6	6	0	22	0	0	1	4	8	1	8	5	0	0	6	112	6	5	84	28	5.24947e-05	0.00386823	Tree
class1334:	25	2	6	13	9	0	0	0	11	2	0	11	4	0	0	2	85	6	4	66	19	6.42836e-05	0.00466785	Tree
class10100:	1	0	0	0	0	0	0	0	1	13	2	0	0	0	0	0	17	2	2	2	15	0.000251716	0.0144073
class14937:	0	0	0	0	0	0	0	0	0	0	0	0	4	0	0	6	10	0	2	0	10	0.00025691	0.0144073
class14938:	0	0	0	0	0	0	0	0	0	0	0	0	4	0	0	6	10	0	2	0	10	0.00025691	0.0144073
class14939:	0	0	0	0	0	0	0	0	0	0	0	0	6	0	0	4	10	0	2	0	10	0.00025691	0.0144073
class14990:	0	0	0	0	0	0	0	0	0	10	0	0	0	0	0	0	10	0	1	0	10	0.00025691	0.0144073
class14992:	0	0	0	0	0	0	0	0	0	10	0	0	0	0	0	0	10	0	1	0	10	0.00025691	0.0144073
class14993:	0	0	0	0	0	0	0	0	0	10	0	0	0	0	0	0	10	0	1	0	10	0.00025691	0.0144073
class14998:	0	0	0	0	0	0	0	0	0	10	0	0	0	0	0	0	10	0	1	0	10	0.00025691	0.0144073
class14999:	0	0	0	0	0	0	0	0	0	10	0	0	0	0	0	0	10	0	1	0	10	0.00025691	0.0144073
class15011:	0	0	0	0	0	0	0	0	0	0	0	10	0	0	0	0	10	0	1	0	10	0.00025691	0.0144073
class15012:	0	0	0	0	0	0	0	0	0	0	0	10	0	0	0	0	10	0	1	0	10	0.00025691	0.0144073
class15013:	0	0	0	0	0	0	0	0	0	0	0	10	0	0	0	0	10	0	1	0	10	0.00025691	0.0144073
class15018:	0	0	0	0	0	0	0	0	0	0	0	10	0	0	0	0	10	0	1	0	10	0.00025691	0.0144073
class15025:	0	0	0	0	0	0	0	0	0	0	0	10	0	0	0	0	10	0	1	0	10	0.00025691	0.0144073
class15067:	0	0	0	0	0	0	0	0	0	0	0	10	0	0	0	0	10	0	1	0	10	0.00025691	0.0144073
class15187:	0	0	0	0	0	0	0	0	0	0	10	0	0	0	0	0	10	0	1	0	10	0.00025691	0.0144073
class15188:	0	0	0	0	0	0	0	0	0	0	10	0	0	0	0	0	10	0	1	0	10	0.00025691	0.0144073
class15192:	0	0	0	0	0	0	0	0	0	0	0	0	0	10	0	0	10	0	1	0	10	0.00025691	0.0144073
class15193:	0	0	0	0	0	0	0	0	0	0	0	0	0	10	0	0	10	0	1	0	10	0.00025691	0.0144073
class15195:	0	0	0	0	0	0	0	0	0	0	0	0	0	10	0	0	10	0	1	0	10	0.00025691	0.0144073
class15196:	0	0	0	0	0	0	0	0	0	0	0	0	0	10	0	0	10	0	1	0	10	0.00025691	0.0144073
class15198:	0	0	0	0	0	0	0	0	0	0	0	0	0	10	0	0	10	0	1	0	10	0.00025691	0.0144073
class15199:	0	0	0	0	0	0	0	0	0	0	0	0	0	10	0	0	10	0	1	0	10	0.00025691	0.0144073
class15200:	0	0	0	0	0	0	0	0	0	0	0	0	0	10	0	0	10	0	1	0	10	0.00025691	0.0144073
class15203:	0	0	0	0	0	0	0	0	0	0	0	0	0	10	0	0	10	0	1	0	10	0.00025691	0.0144073
class15205:	0	0	0	0	0	0	0	0	0	0	0	0	0	10	0	0	10	0	1	0	10	0.00025691	0.0144073
class15206:	0	0	0	0	0	0	0	0	0	0	0	0	0	10	0	0	10	0	1	0	10	0.00025691	0.0144073
class15207:	0	0	0	0	0	0	0	0	0	0	0	0	0	10	0	0	10	0	1	0	10	0.00025691	0.0144073
class15208:	0	0	0	0	0	0	0	0	0	0	0	1	0	9	0	0	10	0	2	0	10	0.00025691	0.0144073
class15209:	0	0	0	0	0	0	0	0	0	0	0	0	0	10	0	0	10	0	1	0	10	0.00025691	0.0144073
class15210:	0	0	0	0	0	0	0	0	0	0	0	0	0	10	0	0	10	0	1	0	10	0.00025691	0.0144073
class15211:	0	0	0	0	0	0	0	0	0	0	0	0	0	10	0	0	10	0	1	0	10	0.00025691	0.0144073
class15212:	0	0	0	0	0	0	0	0	0	0	0	0	0	10	0	0	10	0	1	0	10	0.00025691	0.0144073
class15213:	0	0	0	0	0	0	0	0	0	0	0	0	0	10	0	0	10	0	1	0	10	0.00025691	0.0144073
class15214:	0	0	0	0	0	0	0	0	0	0	0	0	0	10	0	0	10	0	1	0	10	0.00025691	0.0144073
class15228:	0	0	0	0	0	0	0	0	0	0	0	0	0	0	10	0	10	0	1	0	10	0.00025691	0.0144073
class15230:	0	0	0	0	0	0	0	0	0	0	0	0	10	0	0	0	10	0	1	0	10	0.00025691	0.0144073
class15231:	0	0	0	0	0	0	0	0	0	0	0	0	10	0	0	0	10	0	1	0	10	0.00025691	0.0144073
class15234:	0	0	0	0	0	0	0	0	0	10	0	0	0	0	0	0	10	0	1	0	10	0.00025691	0.0144073
class15238:	0	0	0	0	0	0	0	0	0	0	0	0	0	10	0	0	10	0	1	0	10	0.00025691	0.0144073
class15240:	0	0	0	0	0	0	0	0	0	0	0	0	0	0	10	0	10	0	1	0	10	0.00025691	0.0144073
class15241:	0	0	0	0	0	0	0	0	0	0	0	0	0	0	10	0	10	0	1	0	10	0.00025691	0.0144073
class15242:	0	0	0	0	0	0	0	0	0	0	0	0	0	0	10	0	10	0	1	0	10	0.00025691	0.0144073
class15243:	0	0	0	0	0	0	0	0	0	0	0	0	0	0	10	0	10	0	1	0	10	0.00025691	0.0144073
class15244:	0	0	0	0	0	0	0	0	0	0	0	0	0	0	10	0	10	0	1	0	10	0.00025691	0.0144073
class12445:	0	0	0	0	0	0	0	15	0	0	0	0	0	0	0	0	15	1	0	15	0	0.000262116	0.0144788
class12451:	0	0	0	0	0	0	0	15	0	0	0	0	0	0	0	0	15	1	0	15	0	0.000262116	0.0144788
class12456:	0	0	0	0	0	15	0	0	0	0	0	0	0	0	0	0	15	1	0	15	0	0.000262116	0.0144788
class12457:	0	0	0	0	0	15	0	0	0	0	0	0	0	0	0	0	15	1	0	15	0	0.000262116	0.0144788
class12468:	0	0	0	0	0	15	0	0	0	0	0	0	0	0	0	0	15	1	0	15	0	0.000262116	0.0144788
class12483:	0	0	0	0	0	15	0	0	0	0	0	0	0	0	0	0	15	1	0	15	0	0.000262116	0.0144788
class12489:	0	0	0	0	0	15	0	0	0	0	0	0	0	0	0	0	15	1	0	15	0	0.000262116	0.0144788
class12924:	0	15	0	0	0	0	0	0	0	0	0	0	0	0	0	0	15	1	0	15	0	0.000262116	0.0144788
class12984:	5	0	2	1	0	0	0	0	7	0	0	0	0	0	0	0	15	4	0	15	0	0.000262116	0.0144788
class12993:	0	0	0	15	0	0	0	0	0	0	0	0	0	0	0	0	15	1	0	15	0	0.000262116	0.0144788
class2861:	3	10	3	7	0	0	0	1	6	0	2	0	0	0	2	0	34	6	2	30	4	8.82239e-05	0.00619147	Tree
class2013:	10	18	5	0	1	3	0	1	0	1	0	2	2	0	1	1	45	6	5	38	7	0.000112805	0.00721558	Tree
class2295:	21	2	0	6	1	1	0	3	0	0	1	0	2	0	2	1	40	6	4	34	6	0.00016886	0.0104563	Tree
class7554:	2	0	0	0	0	0	0	16	0	0	1	0	0	0	0	0	19	2	1	18	1	0.000328562	0.0180142
class8504:	0	16	1	1	0	0	0	0	0	1	0	0	0	0	0	0	19	3	1	18	1	0.000328562	0.0180142
class6585:	0	0	0	2	1	10	3	2	1	0	1	0	0	0	0	0	20	6	1	19	1	0.000188986	0.0115642	Tree
class6626:	1	0	0	2	1	13	0	1	1	0	1	0	0	0	0	0	20	6	1	19	1	0.000188986	0.0115642	Tree
class2372:	0	3	1	8	2	16	3	0	0	2	4	0	0	0	0	0	39	6	2	33	6	0.000269628	0.0148529	Tree
class4365:	2	3	1	3	0	10	0	3	0	1	0	0	0	1	0	0	24	6	2	22	2	0.000269693	0.0148529	Tree
class7391:	0	0	0	3	0	0	0	0	0	0	17	0	0	0	0	0	20	1	1	3	17	0.000348905	0.0189882
class4053:	1	1	0	0	2	0	0	0	1	2	0	3	3	4	5	3	25	4	6	5	20	0.000354131	0.0192443	Herb
class3549:	3	9	3	0	0	0	0	0	10	3	0	0	0	0	0	0	28	4	1	25	3	0.000367689	0.0199516
class1101:	0	2	10	2	54	0	0	0	2	8	1	75	0	4	0	7	165	5	5	70	95	0.000391796	0.0212284	Herb
class1178:	0	3	19	26	0	4	0	6	28	0	0	1	13	2	0	17	119	6	4	86	33	0.000404834	0.0219027	Tree
class2820:	0	0	1	0	0	0	0	28	0	0	4	0	0	1	0	0	34	2	2	29	5	0.000425312	0.0229768
class4084:	5	6	2	3	0	4	0	2	0	2	0	1	0	0	0	0	25	6	2	22	3	0.000966986	0.0445346	Tree
class2357:	2	0	3	27	4	0	0	0	2	1	0	0	0	0	0	0	39	5	1	38	1	8.07772e-09	1.50311e-06	Tree
class2740:	0	1	0	0	2	26	0	2	3	1	0	0	0	0	0	0	35	5	1	34	1	9.3633e-08	1.44344e-05	Tree
class12254:	0	1	0	0	0	0	0	0	1	0	0	0	0	14	0	0	16	2	1	2	14	0.000496685	0.0259941
class13242:	0	0	0	0	0	0	0	14	0	0	0	0	0	0	0	0	14	1	0	14	0	0.000496312	0.0259941
class13243:	0	0	0	0	0	0	0	14	0	0	0	0	0	0	0	0	14	1	0	14	0	0.000496312	0.0259941
class13249:	0	0	0	0	0	14	0	0	0	0	0	0	0	0	0	0	14	1	0	14	0	0.000496312	0.0259941
class13250:	0	0	0	0	0	14	0	0	0	0	0	0	0	0	0	0	14	1	0	14	0	0.000496312	0.0259941
class13252:	0	0	0	0	0	14	0	0	0	0	0	0	0	0	0	0	14	1	0	14	0	0.000496312	0.0259941
class13262:	0	0	0	0	0	14	0	0	0	0	0	0	0	0	0	0	14	1	0	14	0	0.000496312	0.0259941
class13550:	0	14	0	0	0	0	0	0	0	0	0	0	0	0	0	0	14	1	0	14	0	0.000496312	0.0259941
class13567:	0	14	0	0	0	0	0	0	0	0	0	0	0	0	0	0	14	1	0	14	0	0.000496312	0.0259941
class13574:	0	14	0	0	0	0	0	0	0	0	0	0	0	0	0	0	14	1	0	14	0	0.000496312	0.0259941
class13581:	0	14	0	0	0	0	0	0	0	0	0	0	0	0	0	0	14	1	0	14	0	0.000496312	0.0259941
class13584:	0	12	1	0	0	0	0	0	1	0	0	0	0	0	0	0	14	3	0	14	0	0.000496312	0.0259941
class13605:	0	14	0	0	0	0	0	0	0	0	0	0	0	0	0	0	14	1	0	14	0	0.000496312	0.0259941
class13648:	13	0	0	0	0	0	0	0	1	0	0	0	0	0	0	0	14	2	0	14	0	0.000496312	0.0259941
class13649:	14	0	0	0	0	0	0	0	0	0	0	0	0	0	0	0	14	1	0	14	0	0.000496312	0.0259941
class13651:	13	0	0	0	1	0	0	0	0	0	0	0	0	0	0	0	14	2	0	14	0	0.000496312	0.0259941
class13666:	0	0	0	0	0	0	0	0	14	0	0	0	0	0	0	0	14	1	0	14	0	0.000496312	0.0259941
class13667:	0	0	0	0	0	0	0	0	14	0	0	0	0	0	0	0	14	1	0	14	0	0.000496312	0.0259941
class13668:	0	0	0	0	0	0	0	0	14	0	0	0	0	0	0	0	14	1	0	14	0	0.000496312	0.0259941
class3401:	0	3	4	4	1	16	0	0	0	1	0	0	0	0	0	0	29	5	1	28	1	1.664e-06	0.000203008	Tree
class1586:	0	1	2	1	0	0	1	0	46	5	1	2	0	4	0	0	63	5	4	51	12	5.8777e-05	0.00428828	Tree
class1373:	0	0	4	0	3	0	2	5	49	5	4	1	0	7	0	1	81	5	5	63	18	7.06937e-05	0.00510714	Tree
class8724:	0	0	0	0	0	0	0	17	0	0	1	0	0	0	0	0	18	1	1	17	1	0.000572296	0.0280618
class2468:	0	1	5	1	0	0	0	16	10	5	0	0	0	0	0	0	38	5	1	33	5	0.000101642	0.00706582	Tree
class15302:	0	0	0	0	0	0	0	0	0	0	0	0	4	0	0	5	9	0	2	0	9	0.000587222	0.0280618
class15303:	0	0	0	0	0	0	0	0	0	0	0	0	4	0	0	5	9	0	2	0	9	0.000587222	0.0280618
class15304:	0	0	0	0	0	0	0	0	0	0	0	0	9	0	0	0	9	0	1	0	9	0.000587222	0.0280618
class15305:	0	0	0	0	0	0	0	0	0	0	0	0	9	0	0	0	9	0	1	0	9	0.000587222	0.0280618
class15306:	0	0	0	0	0	0	0	0	0	0	0	0	5	0	0	4	9	0	2	0	9	0.000587222	0.0280618
class15307:	0	0	0	0	0	0	0	0	0	0	0	0	9	0	0	0	9	0	1	0	9	0.000587222	0.0280618
class15309:	0	0	0	0	0	0	0	0	0	0	0	0	7	0	0	2	9	0	2	0	9	0.000587222	0.0280618
class15310:	0	0	0	0	0	0	0	0	0	0	0	0	4	0	0	5	9	0	2	0	9	0.000587222	0.0280618
class15311:	0	0	0	0	0	0	0	0	0	0	0	0	8	0	0	1	9	0	2	0	9	0.000587222	0.0280618
class15312:	0	0	0	0	0	0	0	0	0	0	0	0	9	0	0	0	9	0	1	0	9	0.000587222	0.0280618
class15313:	0	0	0	0	0	0	0	0	0	0	0	0	9	0	0	0	9	0	1	0	9	0.000587222	0.0280618
class15314:	0	0	0	0	0	0	0	0	0	0	0	0	9	0	0	0	9	0	1	0	9	0.000587222	0.0280618
class15315:	0	0	0	0	0	0	0	0	0	0	0	0	9	0	0	0	9	0	1	0	9	0.000587222	0.0280618
class15322:	0	0	0	0	0	0	0	0	0	0	0	0	2	0	0	7	9	0	2	0	9	0.000587222	0.0280618
class15325:	0	0	0	0	0	0	0	0	0	0	0	0	0	0	0	9	9	0	1	0	9	0.000587222	0.0280618
class15370:	0	0	0	0	0	0	0	0	0	9	0	0	0	0	0	0	9	0	1	0	9	0.000587222	0.0280618
class15371:	0	0	0	0	0	0	0	0	0	9	0	0	0	0	0	0	9	0	1	0	9	0.000587222	0.0280618
class15372:	0	0	0	0	0	0	0	0	0	9	0	0	0	0	0	0	9	0	1	0	9	0.000587222	0.0280618
class15375:	0	0	0	0	0	0	0	0	0	9	0	0	0	0	0	0	9	0	1	0	9	0.000587222	0.0280618
class15376:	0	0	0	0	0	0	0	0	0	9	0	0	0	0	0	0	9	0	1	0	9	0.000587222	0.0280618
class15377:	0	0	0	0	0	0	0	0	0	9	0	0	0	0	0	0	9	0	1	0	9	0.000587222	0.0280618
class15382:	0	0	0	0	0	0	0	0	0	9	0	0	0	0	0	0	9	0	1	0	9	0.000587222	0.0280618
class15383:	0	0	0	0	0	0	0	0	0	9	0	0	0	0	0	0	9	0	1	0	9	0.000587222	0.0280618
class15384:	0	0	0	0	0	0	0	0	0	9	0	0	0	0	0	0	9	0	1	0	9	0.000587222	0.0280618
class15394:	0	0	0	0	0	0	0	0	0	9	0	0	0	0	0	0	9	0	1	0	9	0.000587222	0.0280618
class15399:	0	0	0	0	0	0	0	0	0	0	0	9	0	0	0	0	9	0	1	0	9	0.000587222	0.0280618
class15413:	0	0	0	0	0	0	0	0	0	0	0	9	0	0	0	0	9	0	1	0	9	0.000587222	0.0280618
class15418:	0	0	0	0	0	0	0	0	0	0	0	6	1	0	1	1	9	0	4	0	9	0.000587222	0.0280618	Herb
class15425:	0	0	0	0	0	0	0	0	0	0	0	9	0	0	0	0	9	0	1	0	9	0.000587222	0.0280618
class15441:	0	0	0	0	0	0	0	0	0	0	0	9	0	0	0	0	9	0	1	0	9	0.000587222	0.0280618
class15601:	0	0	0	0	0	0	0	0	0	0	9	0	0	0	0	0	9	0	1	0	9	0.000587222	0.0280618
class15603:	0	0	0	0	0	0	0	0	0	0	9	0	0	0	0	0	9	0	1	0	9	0.000587222	0.0280618
class15606:	0	0	0	0	0	0	0	0	0	0	0	0	0	9	0	0	9	0	1	0	9	0.000587222	0.0280618
class15607:	0	0	0	0	0	0	0	0	0	0	0	0	0	9	0	0	9	0	1	0	9	0.000587222	0.0280618
class15608:	0	0	0	0	0	0	0	0	0	0	0	0	0	9	0	0	9	0	1	0	9	0.000587222	0.0280618
class15609:	0	0	0	0	0	0	0	0	0	0	0	0	0	9	0	0	9	0	1	0	9	0.000587222	0.0280618
class15610:	0	0	0	0	0	0	0	0	0	0	0	0	0	9	0	0	9	0	1	0	9	0.000587222	0.0280618
class15611:	0	0	0	0	0	0	0	0	0	0	0	0	0	9	0	0	9	0	1	0	9	0.000587222	0.0280618
class15613:	0	0	0	0	0	0	0	0	0	0	0	0	0	9	0	0	9	0	1	0	9	0.000587222	0.0280618
class15615:	0	0	0	0	0	0	0	0	0	0	0	0	0	9	0	0	9	0	1	0	9	0.000587222	0.0280618
class15616:	0	0	0	0	0	0	0	0	0	0	0	0	0	9	0	0	9	0	1	0	9	0.000587222	0.0280618
class15617:	0	0	0	0	0	0	0	0	0	0	0	0	0	9	0	0	9	0	1	0	9	0.000587222	0.0280618
class15634:	0	0	0	0	0	0	0	0	0	0	0	1	0	1	7	0	9	0	3	0	9	0.000587222	0.0280618
class15635:	0	0	0	0	0	0	0	0	0	0	0	0	0	0	9	0	9	0	1	0	9	0.000587222	0.0280618
class15638:	0	0	0	0	0	0	0	0	0	0	0	0	9	0	0	0	9	0	1	0	9	0.000587222	0.0280618
class15641:	0	0	0	0	0	0	0	0	0	9	0	0	0	0	0	0	9	0	1	0	9	0.000587222	0.0280618
class15642:	0	0	0	0	0	0	0	0	0	9	0	0	0	0	0	0	9	0	1	0	9	0.000587222	0.0280618
class15643:	0	0	0	0	0	0	0	0	0	0	0	9	0	0	0	0	9	0	1	0	9	0.000587222	0.0280618
class15645:	0	0	0	0	0	0	0	0	0	0	9	0	0	0	0	0	9	0	1	0	9	0.000587222	0.0280618
class15646:	0	0	0	0	0	0	0	0	0	0	9	0	0	0	0	0	9	0	1	0	9	0.000587222	0.0280618
class15647:	0	0	0	0	0	0	0	0	0	0	9	0	0	0	0	0	9	0	1	0	9	0.000587222	0.0280618
class15648:	0	0	0	0	0	0	0	0	0	0	9	0	0	0	0	0	9	0	1	0	9	0.000587222	0.0280618
class15649:	0	0	0	0	0	0	0	0	0	0	9	0	0	0	0	0	9	0	1	0	9	0.000587222	0.0280618
class15650:	0	0	0	0	0	0	0	0	0	0	0	0	0	9	0	0	9	0	1	0	9	0.000587222	0.0280618
class15651:	0	0	0	0	0	0	0	0	0	0	0	0	0	9	0	0	9	0	1	0	9	0.000587222	0.0280618
class15652:	0	0	0	0	0	0	0	0	0	0	0	0	0	9	0	0	9	0	1	0	9	0.000587222	0.0280618
class15656:	0	0	0	0	0	0	0	0	0	0	0	0	0	0	9	0	9	0	1	0	9	0.000587222	0.0280618
class15657:	0	0	0	0	0	0	0	0	0	0	0	0	0	0	9	0	9	0	1	0	9	0.000587222	0.0280618
class15658:	0	0	0	0	0	0	0	0	0	0	0	0	0	0	9	0	9	0	1	0	9	0.000587222	0.0280618
class15659:	0	0	0	0	0	0	0	0	0	0	0	0	0	0	9	0	9	0	1	0	9	0.000587222	0.0280618
class15660:	0	0	0	0	0	0	0	0	0	0	0	0	0	0	9	0	9	0	1	0	9	0.000587222	0.0280618
class15661:	0	0	0	0	0	0	0	0	0	0	0	0	0	0	9	0	9	0	1	0	9	0.000587222	0.0280618
class1457:	6	1	21	0	0	28	0	0	1	15	0	0	0	1	0	0	73	5	2	57	16	0.000130151	0.00828204	Tree
class4551:	0	0	1	0	0	0	4	0	0	0	0	0	0	19	0	0	24	2	1	5	19	0.000630792	0.0300658
class8221:	3	0	0	0	0	0	0	0	0	0	0	16	0	0	0	0	19	1	1	3	16	0.000639262	0.0304302
class1114:	0	1	6	0	0	2	0	73	27	1	10	29	0	3	1	0	153	5	5	109	44	0.000162735	0.010111	Tree
class1319:	0	5	2	56	2	0	0	0	1	4	0	17	1	0	0	0	88	5	3	66	22	0.000343737	0.0187903	Tree
class8819:	6	0	1	1	0	8	1	0	0	0	0	1	0	0	0	0	18	5	1	17	1	0.000572296	0.0280618	Tree
class11113:	4	4	4	0	1	0	0	0	3	1	0	0	0	0	0	0	17	5	1	16	1	0.000998831	0.0456587	Tree
class1019:	0	1	1	1	0	0	0	395	0	2	3	0	0	1	0	1	405	4	4	398	7	6.06245e-88	4.4673e-84	Tree
class14270:	0	1	0	0	0	0	0	0	0	11	0	0	0	0	0	0	12	1	1	1	11	0.000807861	0.0379653
class14281:	0	0	1	0	0	0	0	0	0	10	1	0	0	0	0	0	12	1	2	1	11	0.000807861	0.0379653
class14292:	0	0	0	1	0	0	0	0	0	0	0	11	0	0	0	0	12	1	1	1	11	0.000807861	0.0379653
class14373:	0	0	0	0	0	0	0	1	0	0	0	10	0	0	1	0	12	1	2	1	11	0.000807861	0.0379653
class14503:	0	0	0	0	0	0	0	1	0	0	11	0	0	0	0	0	12	1	1	1	11	0.000807861	0.0379653
class1181:	0	0	0	1	0	1	0	111	1	0	1	2	0	1	1	0	119	4	4	114	5	1.39304e-22	8.27827e-20	Tree
class13827:	0	0	0	0	0	0	0	13	0	0	0	0	0	0	0	0	13	1	0	13	0	0.000945507	0.0435998
class13830:	0	1	0	0	0	0	0	2	10	0	0	0	0	0	0	0	13	3	0	13	0	0.000945507	0.0435998
class13843:	0	0	0	0	0	13	0	0	0	0	0	0	0	0	0	0	13	1	0	13	0	0.000945507	0.0435998
class13844:	0	0	0	0	0	13	0	0	0	0	0	0	0	0	0	0	13	1	0	13	0	0.000945507	0.0435998
class13848:	0	0	0	0	0	13	0	0	0	0	0	0	0	0	0	0	13	1	0	13	0	0.000945507	0.0435998
class14037:	0	13	0	0	0	0	0	0	0	0	0	0	0	0	0	0	13	1	0	13	0	0.000945507	0.0435998
class14049:	0	6	7	0	0	0	0	0	0	0	0	0	0	0	0	0	13	2	0	13	0	0.000945507	0.0435998
class14063:	0	9	4	0	0	0	0	0	0	0	0	0	0	0	0	0	13	2	0	13	0	0.000945507	0.0435998
class14076:	0	13	0	0	0	0	0	0	0	0	0	0	0	0	0	0	13	1	0	13	0	0.000945507	0.0435998
class14088:	0	0	8	5	0	0	0	0	0	0	0	0	0	0	0	0	13	2	0	13	0	0.000945507	0.0435998
class14089:	0	0	0	13	0	0	0	0	0	0	0	0	0	0	0	0	13	1	0	13	0	0.000945507	0.0435998
class14102:	0	0	0	13	0	0	0	0	0	0	0	0	0	0	0	0	13	1	0	13	0	0.000945507	0.0435998
class14106:	13	0	0	0	0	0	0	0	0	0	0	0	0	0	0	0	13	1	0	13	0	0.000945507	0.0435998
class14107:	13	0	0	0	0	0	0	0	0	0	0	0	0	0	0	0	13	1	0	13	0	0.000945507	0.0435998
class1908:	1	0	0	2	0	37	2	0	0	0	4	1	0	1	1	0	49	4	4	42	7	1.68762e-05	0.00154289	Tree
class3504:	0	0	0	0	7	0	0	0	0	7	0	0	5	5	0	4	28	1	4	7	21	0.000976894	0.0448786	Herb
class13041:	0	1	0	0	1	0	0	0	0	0	1	0	0	12	0	0	15	2	2	2	13	0.000976857	0.0448786
class9991:	0	0	0	0	0	0	0	16	0	1	0	0	0	0	0	0	17	1	1	16	1	0.000998831	0.0456587
class10006:	0	0	0	0	0	0	0	2	14	0	0	1	0	0	0	0	17	2	1	16	1	0.000998831	0.0456587
class11012:	0	11	5	0	0	0	0	0	0	1	0	0	0	0	0	0	17	2	1	16	1	0.000998831	0.0456587
class1068:	0	0	34	0	0	0	0	1	144	15	4	0	0	7	0	2	207	3	4	179	28	1.29675e-20	6.82534e-18	Tree
class8873:	0	3	0	0	0	0	0	0	0	15	0	0	0	0	0	0	18	1	1	3	15	0.00117033	0.053366
class9004:	0	0	0	3	0	0	0	0	0	0	1	14	0	0	0	0	18	1	2	3	15	0.00117033	0.053366
class1195:	0	0	0	1	0	0	0	80	0	0	0	26	0	6	1	0	114	2	3	81	33	0.00128399	0.0536947
class1710:	0	12	4	3	7	11	1	3	3	1	1	2	4	1	1	3	57	8	7	44	13	0.00123207	0.0536947
class1712:	2	0	5	23	4	5	2	2	1	10	1	0	1	0	0	1	57	8	4	44	13	0.00123207	0.0536947
class2023:	0	3	33	0	0	0	0	0	0	1	1	0	0	7	0	0	45	2	3	36	9	0.00132965	0.0536947
class15706:	0	0	0	0	0	0	0	0	0	0	0	0	4	0	0	4	8	0	2	0	8	0.00134222	0.0536947
class15708:	0	0	0	0	0	0	0	0	0	0	0	0	4	0	0	4	8	0	2	0	8	0.00134222	0.0536947
class15709:	0	0	0	0	0	0	0	0	0	0	0	0	7	0	0	1	8	0	2	0	8	0.00134222	0.0536947
class15710:	0	0	0	0	0	0	0	0	0	0	0	0	8	0	0	0	8	0	1	0	8	0.00134222	0.0536947
class15711:	0	0	0	0	0	0	0	0	0	0	0	0	7	0	0	1	8	0	2	0	8	0.00134222	0.0536947
class15712:	0	0	0	0	0	0	0	0	0	0	0	0	7	0	0	1	8	0	2	0	8	0.00134222	0.0536947
class15713:	0	0	0	0	0	0	0	0	0	0	0	0	8	0	0	0	8	0	1	0	8	0.00134222	0.0536947
class15714:	0	0	0	0	0	0	0	0	0	0	0	0	7	0	0	1	8	0	2	0	8	0.00134222	0.0536947
class15715:	0	0	0	0	0	0	0	0	0	0	0	0	3	0	0	5	8	0	2	0	8	0.00134222	0.0536947
class15720:	0	0	0	0	0	0	0	0	0	0	0	0	4	0	0	4	8	0	2	0	8	0.00134222	0.0536947
class15721:	0	0	0	0	0	0	0	0	0	0	0	0	7	0	0	1	8	0	2	0	8	0.00134222	0.0536947
class15723:	0	0	0	0	0	0	0	0	0	0	0	1	7	0	0	0	8	0	2	0	8	0.00134222	0.0536947
class15724:	0	0	0	0	0	0	0	0	0	0	0	0	5	0	0	3	8	0	2	0	8	0.00134222	0.0536947
class15728:	0	0	0	0	0	0	0	0	0	0	0	0	2	1	0	5	8	0	3	0	8	0.00134222	0.0536947
class15729:	0	0	0	0	0	0	0	0	0	4	0	1	0	0	0	3	8	0	3	0	8	0.00134222	0.0536947
class15730:	0	0	0	0	0	0	0	0	0	0	0	0	1	0	0	7	8	0	2	0	8	0.00134222	0.0536947
class15731:	0	0	0	0	0	0	0	0	0	0	0	2	1	0	0	5	8	0	3	0	8	0.00134222	0.0536947
class15786:	0	0	0	0	0	0	0	0	0	8	0	0	0	0	0	0	8	0	1	0	8	0.00134222	0.0536947
class15787:	0	0	0	0	0	0	0	0	0	8	0	0	0	0	0	0	8	0	1	0	8	0.00134222	0.0536947
class15788:	0	0	0	0	0	0	0	0	0	8	0	0	0	0	0	0	8	0	1	0	8	0.00134222	0.0536947
class15791:	0	0	0	0	0	0	0	0	0	8	0	0	0	0	0	0	8	0	1	0	8	0.00134222	0.0536947
class15792:	0	0	0	0	0	0	0	0	0	8	0	0	0	0	0	0	8	0	1	0	8	0.00134222	0.0536947
class15793:	0	0	0	0	0	0	0	0	0	8	0	0	0	0	0	0	8	0	1	0	8	0.00134222	0.0536947
class15794:	0	0	0	0	0	0	0	0	0	8	0	0	0	0	0	0	8	0	1	0	8	0.00134222	0.0536947
class15795:	0	0	0	0	0	0	0	0	0	8	0	0	0	0	0	0	8	0	1	0	8	0.00134222	0.0536947
class15796:	0	0	0	0	0	0	0	0	0	8	0	0	0	0	0	0	8	0	1	0	8	0.00134222	0.0536947
class15797:	0	0	0	0	0	0	0	0	0	8	0	0	0	0	0	0	8	0	1	0	8	0.00134222	0.0536947
class15798:	0	0	0	0	0	0	0	0	0	8	0	0	0	0	0	0	8	0	1	0	8	0.00134222	0.0536947
class15799:	0	0	0	0	0	0	0	0	0	8	0	0	0	0	0	0	8	0	1	0	8	0.00134222	0.0536947
class15800:	0	0	0	0	0	0	0	0	0	8	0	0	0	0	0	0	8	0	1	0	8	0.00134222	0.0536947
class15802:	0	0	0	0	0	0	0	0	0	8	0	0	0	0	0	0	8	0	1	0	8	0.00134222	0.0536947
class15803:	0	0	0	0	0	0	0	0	0	8	0	0	0	0	0	0	8	0	1	0	8	0.00134222	0.0536947
class15804:	0	0	0	0	0	0	0	0	0	7	0	1	0	0	0	0	8	0	2	0	8	0.00134222	0.0536947
class15805:	0	0	0	0	0	0	0	0	0	8	0	0	0	0	0	0	8	0	1	0	8	0.00134222	0.0536947
class15807:	0	0	0	0	0	0	0	0	0	8	0	0	0	0	0	0	8	0	1	0	8	0.00134222	0.0536947
class15808:	0	0	0	0	0	0	0	0	0	8	0	0	0	0	0	0	8	0	1	0	8	0.00134222	0.0536947
class15811:	0	0	0	0	0	0	0	0	0	8	0	0	0	0	0	0	8	0	1	0	8	0.00134222	0.0536947
class15812:	0	0	0	0	0	0	0	0	0	8	0	0	0	0	0	0	8	0	1	0	8	0.00134222	0.0536947
class15813:	0	0	0	0	0	0	0	0	0	8	0	0	0	0	0	0	8	0	1	0	8	0.00134222	0.0536947
class15815:	0	0	0	0	0	0	0	0	0	8	0	0	0	0	0	0	8	0	1	0	8	0.00134222	0.0536947
class15816:	0	0	0	0	0	0	0	0	0	8	0	0	0	0	0	0	8	0	1	0	8	0.00134222	0.0536947
class15817:	0	0	0	0	0	0	0	0	0	8	0	0	0	0	0	0	8	0	1	0	8	0.00134222	0.0536947
class15819:	0	0	0	0	0	0	0	0	0	8	0	0	0	0	0	0	8	0	1	0	8	0.00134222	0.0536947
class15821:	0	0	0	0	0	0	0	0	0	8	0	0	0	0	0	0	8	0	1	0	8	0.00134222	0.0536947
class15823:	0	0	0	0	0	0	0	0	0	8	0	0	0	0	0	0	8	0	1	0	8	0.00134222	0.0536947
class15824:	0	0	0	0	0	0	0	0	0	8	0	0	0	0	0	0	8	0	1	0	8	0.00134222	0.0536947
class15825:	0	0	0	0	0	0	0	0	0	8	0	0	0	0	0	0	8	0	1	0	8	0.00134222	0.0536947
class15827:	0	0	0	0	0	0	0	0	0	8	0	0	0	0	0	0	8	0	1	0	8	0.00134222	0.0536947
class15828:	0	0	0	0	0	0	0	0	0	8	0	0	0	0	0	0	8	0	1	0	8	0.00134222	0.0536947
class15829:	0	0	0	0	0	0	0	0	0	0	0	8	0	0	0	0	8	0	1	0	8	0.00134222	0.0536947
class15830:	0	0	0	0	0	0	0	0	0	0	0	8	0	0	0	0	8	0	1	0	8	0.00134222	0.0536947
class15831:	0	0	0	0	0	0	0	0	0	0	0	8	0	0	0	0	8	0	1	0	8	0.00134222	0.0536947
class15839:	0	0	0	0	0	0	0	0	0	0	0	8	0	0	0	0	8	0	1	0	8	0.00134222	0.0536947
class15844:	0	0	0	0	0	0	0	0	0	0	0	7	0	0	1	0	8	0	2	0	8	0.00134222	0.0536947
class15846:	0	0	0	0	0	0	0	0	0	0	0	8	0	0	0	0	8	0	1	0	8	0.00134222	0.0536947
class15847:	0	0	0	0	0	0	0	0	0	0	1	7	0	0	0	0	8	0	2	0	8	0.00134222	0.0536947
class15848:	0	0	0	0	0	0	0	0	0	0	0	8	0	0	0	0	8	0	1	0	8	0.00134222	0.0536947
class15854:	0	0	0	0	0	0	0	0	0	0	0	8	0	0	0	0	8	0	1	0	8	0.00134222	0.0536947
class15865:	0	0	0	0	0	0	0	0	0	0	0	8	0	0	0	0	8	0	1	0	8	0.00134222	0.0536947
class15868:	0	0	0	0	0	0	0	0	0	0	0	8	0	0	0	0	8	0	1	0	8	0.00134222	0.0536947
class15877:	0	0	0	0	0	0	0	0	0	0	0	8	0	0	0	0	8	0	1	0	8	0.00134222	0.0536947
class15878:	0	0	0	0	0	0	0	0	0	0	0	8	0	0	0	0	8	0	1	0	8	0.00134222	0.0536947
class15880:	0	0	0	0	0	0	0	0	0	0	0	8	0	0	0	0	8	0	1	0	8	0.00134222	0.0536947
class15884:	0	0	0	0	0	0	0	0	0	0	0	8	0	0	0	0	8	0	1	0	8	0.00134222	0.0536947
class15885:	0	0	0	0	0	0	0	0	0	0	0	8	0	0	0	0	8	0	1	0	8	0.00134222	0.0536947
class16008:	0	0	0	0	0	0	0	0	0	0	8	0	0	0	0	0	8	0	1	0	8	0.00134222	0.0536947
class16009:	0	0	0	0	0	0	0	0	0	0	8	0	0	0	0	0	8	0	1	0	8	0.00134222	0.0536947
class16010:	0	0	0	0	0	0	0	0	0	0	8	0	0	0	0	0	8	0	1	0	8	0.00134222	0.0536947
class16011:	0	0	0	0	0	0	0	0	0	0	8	0	0	0	0	0	8	0	1	0	8	0.00134222	0.0536947
class16016:	0	0	0	0	0	0	0	0	0	0	8	0	0	0	0	0	8	0	1	0	8	0.00134222	0.0536947
class16020:	0	0	0	0	0	0	0	0	0	0	8	0	0	0	0	0	8	0	1	0	8	0.00134222	0.0536947
class16021:	0	0	0	0	0	0	0	0	0	0	0	0	0	8	0	0	8	0	1	0	8	0.00134222	0.0536947
class16022:	0	0	0	0	0	0	0	0	0	0	0	0	1	7	0	0	8	0	2	0	8	0.00134222	0.0536947
class16026:	0	0	0	0	0	0	0	0	0	0	0	0	0	8	0	0	8	0	1	0	8	0.00134222	0.0536947
class16027:	0	0	0	0	0	0	0	0	0	0	0	0	0	8	0	0	8	0	1	0	8	0.00134222	0.0536947
class16028:	0	0	0	0	0	0	0	0	0	0	0	0	0	8	0	0	8	0	1	0	8	0.00134222	0.0536947
class16029:	0	0	0	0	0	0	0	0	0	0	0	0	0	8	0	0	8	0	1	0	8	0.00134222	0.0536947
class16030:	0	0	0	0	0	0	0	0	0	0	0	0	0	8	0	0	8	0	1	0	8	0.00134222	0.0536947
class16031:	0	0	0	0	0	0	0	0	0	0	0	0	0	8	0	0	8	0	1	0	8	0.00134222	0.0536947
class16032:	0	0	0	0	0	0	0	0	0	0	0	0	0	8	0	0	8	0	1	0	8	0.00134222	0.0536947
class16033:	0	0	0	0	0	0	0	0	0	0	0	0	0	8	0	0	8	0	1	0	8	0.00134222	0.0536947
class16034:	0	0	0	0	0	0	0	0	0	0	0	0	0	8	0	0	8	0	1	0	8	0.00134222	0.0536947
class16035:	0	0	0	0	0	0	0	0	0	0	0	0	1	7	0	0	8	0	2	0	8	0.00134222	0.0536947
class16037:	0	0	0	0	0	0	0	0	0	0	0	0	0	8	0	0	8	0	1	0	8	0.00134222	0.0536947
class16038:	0	0	0	0	0	0	0	0	0	0	0	0	0	8	0	0	8	0	1	0	8	0.00134222	0.0536947
class16041:	0	0	0	0	0	0	0	0	0	0	0	0	0	8	0	0	8	0	1	0	8	0.00134222	0.0536947
class16042:	0	0	0	0	0	0	0	0	0	0	0	0	0	8	0	0	8	0	1	0	8	0.00134222	0.0536947
class16043:	0	0	0	0	0	0	0	0	0	0	0	0	0	8	0	0	8	0	1	0	8	0.00134222	0.0536947
class16062:	0	0	0	0	0	0	0	0	0	0	0	0	0	0	8	0	8	0	1	0	8	0.00134222	0.0536947
class16063:	0	0	0	0	0	0	0	0	0	0	0	0	0	0	8	0	8	0	1	0	8	0.00134222	0.0536947
class16065:	0	0	0	0	0	0	0	0	0	0	0	0	0	0	8	0	8	0	1	0	8	0.00134222	0.0536947
class16069:	0	0	0	0	0	0	0	0	0	8	0	0	0	0	0	0	8	0	1	0	8	0.00134222	0.0536947
class16070:	0	0	0	0	0	0	0	0	0	0	0	8	0	0	0	0	8	0	1	0	8	0.00134222	0.0536947
class16071:	0	0	0	0	0	0	0	0	0	0	0	8	0	0	0	0	8	0	1	0	8	0.00134222	0.0536947
class16077:	0	0	0	0	0	0	0	0	0	0	8	0	0	0	0	0	8	0	1	0	8	0.00134222	0.0536947
class16078:	0	0	0	0	0	0	0	0	0	0	8	0	0	0	0	0	8	0	1	0	8	0.00134222	0.0536947
class16079:	0	0	0	0	0	0	0	0	0	0	0	0	0	8	0	0	8	0	1	0	8	0.00134222	0.0536947
class16080:	0	0	0	0	0	0	0	0	0	0	0	0	0	8	0	0	8	0	1	0	8	0.00134222	0.0536947
class16081:	0	0	0	0	0	0	0	0	0	0	0	0	0	8	0	0	8	0	1	0	8	0.00134222	0.0536947
class16082:	0	0	0	0	0	0	0	0	0	0	0	0	0	8	0	0	8	0	1	0	8	0.00134222	0.0536947
class16083:	0	0	0	0	0	0	0	0	0	0	0	0	0	8	0	0	8	0	1	0	8	0.00134222	0.0536947
class16084:	0	0	0	0	0	0	0	0	0	0	0	0	0	8	0	0	8	0	1	0	8	0.00134222	0.0536947
class16085:	0	0	0	0	0	0	0	0	0	0	0	0	0	0	8	0	8	0	1	0	8	0.00134222	0.0536947
class16086:	0	0	0	0	0	0	0	0	0	0	0	0	0	0	8	0	8	0	1	0	8	0.00134222	0.0536947
class16087:	0	0	0	0	0	0	0	0	0	0	0	0	0	0	8	0	8	0	1	0	8	0.00134222	0.0536947
class16088:	0	0	0	0	0	0	0	0	0	0	0	0	0	0	8	0	8	0	1	0	8	0.00134222	0.0536947
class16089:	0	0	0	0	0	0	0	0	0	0	0	0	0	0	8	0	8	0	1	0	8	0.00134222	0.0536947
class16090:	0	0	0	0	0	0	0	0	0	0	0	0	0	0	8	0	8	0	1	0	8	0.00134222	0.0536947
class16091:	0	0	0	0	0	0	0	0	0	0	0	0	0	0	8	0	8	0	1	0	8	0.00134222	0.0536947
class5804:	5	1	2	0	4	4	1	1	1	1	1	0	0	0	0	0	21	8	2	19	2	0.0013814	0.0551421
class6405:	0	0	1	0	0	0	0	0	18	0	0	0	0	2	0	0	21	2	1	19	2	0.0013814	0.0551421
class2233:	5	3	2	6	1	12	2	1	1	1	1	2	1	1	1	1	41	9	7	33	8	0.00145651	0.0580148
class2249:	0	1	1	1	1	1	1	0	27	1	2	2	1	0	1	1	41	7	6	33	8	0.00145651	0.0580148
class1252:	13	0	0	6	3	11	1	2	3	0	3	9	17	13	5	12	98	7	6	39	59	0.00146434	0.0582638
class1437:	2	15	14	14	2	1	3	2	2	2	2	6	3	1	2	3	74	9	7	55	19	0.00148592	0.0590585
class4394:	3	0	0	1	0	15	1	0	1	1	0	0	1	0	1	0	24	5	3	21	3	0.00158957	0.0629743
class4417:	3	5	1	3	1	3	2	1	2	0	0	0	1	0	0	2	24	9	2	21	3	0.00158957	0.0629743
class4422:	5	2	2	5	0	6	1	0	0	1	1	0	0	0	1	0	24	6	3	21	3	0.00158957	0.0629743
class3638:	0	1	1	1	1	1	1	0	1	1	1	13	2	1	1	1	27	7	7	7	20	0.00167223	0.0661779
class2812:	2	11	1	0	2	11	0	0	1	0	2	3	0	0	1	0	34	6	3	28	6	0.00168873	0.0667591
class3198:	1	12	7	2	1	0	1	1	1	1	1	0	0	2	1	0	31	8	4	26	5	0.00169767	0.0667833
class14614:	0	0	0	1	0	0	0	0	0	0	1	0	2	5	0	2	11	1	4	1	10	0.00170203	0.0667833
class14669:	0	0	1	0	0	0	0	0	0	10	0	0	0	0	0	0	11	1	1	1	10	0.00170203	0.0667833
class14739:	0	0	0	0	0	0	0	1	0	0	1	9	0	0	0	0	11	1	2	1	10	0.00170203	0.0667833
class14806:	0	0	1	0	0	0	0	0	0	0	0	0	0	10	0	0	11	1	1	1	10	0.00170203	0.0667833
class14850:	0	0	0	0	0	0	1	0	0	0	0	0	0	10	0	0	11	1	1	1	10	0.00170203	0.0667833
class14868:	0	0	0	0	1	0	0	0	0	0	0	0	0	0	10	0	11	1	1	1	10	0.00170203	0.0667833
class1313:	5	17	7	8	0	22	0	0	5	3	2	4	5	6	2	2	88	6	7	64	24	0.00172681	0.0676834
class3517:	1	1	3	3	5	6	3	1	1	1	1	2	0	0	0	0	28	9	3	24	4	0.00173212	0.0678196
class11372:	0	0	0	5	0	3	5	0	2	0	0	1	0	0	0	0	16	4	1	15	1	0.00174676	0.0682478
class12216:	0	0	0	15	0	0	0	0	0	0	1	0	0	0	0	0	16	1	1	15	1	0.00174676	0.0682478
class14219:	0	0	0	0	11	0	0	1	0	0	0	0	0	0	0	0	12	2	0	12	0	0.00181125	0.0687268
class14226:	0	0	0	0	2	10	0	0	0	0	0	0	0	0	0	0	12	2	0	12	0	0.00181125	0.0687268
class14255:	0	0	0	0	0	12	0	0	0	0	0	0	0	0	0	0	12	1	0	12	0	0.00181125	0.0687268
class14261:	0	0	0	0	0	12	0	0	0	0	0	0	0	0	0	0	12	1	0	12	0	0.00181125	0.0687268
class14262:	0	0	0	0	0	12	0	0	0	0	0	0	0	0	0	0	12	1	0	12	0	0.00181125	0.0687268
class14413:	0	6	6	0	0	0	0	0	0	0	0	0	0	0	0	0	12	2	0	12	0	0.00181125	0.0687268
class14414:	0	12	0	0	0	0	0	0	0	0	0	0	0	0	0	0	12	1	0	12	0	0.00181125	0.0687268
class14415:	0	12	0	0	0	0	0	0	0	0	0	0	0	0	0	0	12	1	0	12	0	0.00181125	0.0687268
class14417:	0	12	0	0	0	0	0	0	0	0	0	0	0	0	0	0	12	1	0	12	0	0.00181125	0.0687268
class14423:	0	12	0	0	0	0	0	0	0	0	0	0	0	0	0	0	12	1	0	12	0	0.00181125	0.0687268
class14434:	0	12	0	0	0	0	0	0	0	0	0	0	0	0	0	0	12	1	0	12	0	0.00181125	0.0687268
class14439:	1	9	2	0	0	0	0	0	0	0	0	0	0	0	0	0	12	3	0	12	0	0.00181125	0.0687268
class14465:	0	0	0	12	0	0	0	0	0	0	0	0	0	0	0	0	12	1	0	12	0	0.00181125	0.0687268
class14466:	0	0	0	12	0	0	0	0	0	0	0	0	0	0	0	0	12	1	0	12	0	0.00181125	0.0687268
class14470:	0	0	0	12	0	0	0	0	0	0	0	0	0	0	0	0	12	1	0	12	0	0.00181125	0.0687268
class14484:	0	0	0	12	0	0	0	0	0	0	0	0	0	0	0	0	12	1	0	12	0	0.00181125	0.0687268
class14488:	0	1	0	11	0	0	0	0	0	0	0	0	0	0	0	0	12	2	0	12	0	0.00181125	0.0687268
class14490:	0	0	0	12	0	0	0	0	0	0	0	0	0	0	0	0	12	1	0	12	0	0.00181125	0.0687268
class14493:	0	0	0	12	0	0	0	0	0	0	0	0	0	0	0	0	12	1	0	12	0	0.00181125	0.0687268
class14496:	0	0	0	12	0	0	0	0	0	0	0	0	0	0	0	0	12	1	0	12	0	0.00181125	0.0687268
class14497:	12	0	0	0	0	0	0	0	0	0	0	0	0	0	0	0	12	1	0	12	0	0.00181125	0.0687268
class14499:	12	0	0	0	0	0	0	0	0	0	0	0	0	0	0	0	12	1	0	12	0	0.00181125	0.0687268
class14515:	0	0	0	0	0	0	0	0	12	0	0	0	0	0	0	0	12	1	0	12	0	0.00181125	0.0687268
class14519:	0	0	0	0	0	0	12	0	0	0	0	0	0	0	0	0	12	1	0	12	0	0.00181125	0.0687268
class14520:	0	0	0	0	0	0	12	0	0	0	0	0	0	0	0	0	12	1	0	12	0	0.00181125	0.0687268
class14523:	0	0	0	0	0	0	12	0	0	0	0	0	0	0	0	0	12	1	0	12	0	0.00181125	0.0687268
class14527:	0	12	0	0	0	0	0	0	0	0	0	0	0	0	0	0	12	1	0	12	0	0.00181125	0.0687268
class14531:	0	0	0	0	0	0	0	0	12	0	0	0	0	0	0	0	12	1	0	12	0	0.00181125	0.0687268
class13272:	0	2	0	0	0	0	0	0	0	12	0	0	0	0	0	0	14	1	1	2	12	0.00191218	0.0723331
class13288:	0	2	0	0	0	0	0	0	0	12	0	0	0	0	0	0	14	1	1	2	12	0.00191218	0.0723331
class13332:	0	1	0	0	0	0	1	0	0	0	0	12	0	0	0	0	14	2	1	2	12	0.00191218	0.0723331
class2060:	5	1	1	3	3	12	5	3	2	0	1	3	2	2	0	1	44	9	5	35	9	0.00200485	0.0757608
class1512:	19	3	3	12	6	0	0	4	4	12	0	0	0	2	3	0	68	7	3	51	17	0.00201521	0.0759965
class1513:	13	1	4	8	4	12	5	1	3	3	3	2	1	3	4	1	68	9	7	51	17	0.00201521	0.0759965
class1818:	1	10	2	8	8	5	1	4	2	3	2	2	1	1	1	2	53	9	7	41	12	0.00203419	0.0766336
class1232:	9	19	13	11	2	14	2	1	3	15	2	9	0	1	3	0	104	9	5	74	30	0.0020887	0.0786068
class9977:	0	2	0	0	1	0	0	0	0	12	0	0	0	2	0	0	17	2	2	3	14	0.00213795	0.0802963
class11201:	0	0	0	0	0	1	0	0	2	1	0	0	0	13	0	0	17	2	2	3	14	0.00213795	0.0802963
class1285:	8	2	2	0	4	12	2	2	5	1	8	18	2	19	5	2	92	8	7	37	55	0.00220444	0.0827093
class1669:	4	0	1	1	15	23	1	0	0	1	0	7	1	3	2	0	59	6	5	45	14	0.00224983	0.0843264
class1903:	16	2	2	5	3	5	2	2	1	2	1	2	2	2	1	1	49	9	7	38	11	0.00232792	0.0871645
class7388:	2	0	4	1	2	0	8	0	1	1	1	0	0	0	0	0	20	6	2	18	2	0.00237863	0.0889729
class2913:	0	7	0	3	3	11	0	1	2	1	1	0	0	1	3	0	33	6	4	27	6	0.00259334	0.0967096
class2946:	3	0	4	1	1	0	0	0	18	3	2	0	0	1	0	0	33	5	3	27	6	0.00259334	0.0967096
class2947:	0	0	0	20	1	0	0	0	6	3	1	1	1	0	0	0	33	3	4	27	6	0.00259334	0.0967096
class4723:	0	6	12	1	0	0	0	1	0	1	0	0	0	2	0	0	23	4	2	20	3	0.00260962	0.0970219
class4751:	0	0	0	6	1	12	0	0	1	0	0	0	1	1	0	1	23	4	3	20	3	0.00260962	0.0970219
class4758:	0	4	3	0	0	13	0	0	0	0	1	0	1	0	0	1	23	3	3	20	3	0.00260962	0.0970219
class1623:	5	0	7	8	1	19	1	1	4	3	2	5	1	1	1	2	61	8	7	46	15	0.00271229	0.100031
class2165:	21	3	2	1	4	1	0	1	0	3	1	1	0	3	0	1	42	7	5	33	9	0.00300968	0.100031
class3851:	7	3	1	1	2	5	1	1	1	1	1	2	0	0	0	0	26	9	3	22	4	0.00281193	0.100031
class3883:	3	2	2	5	0	2	3	1	4	1	2	1	0	0	0	0	26	8	3	22	4	0.00281193	0.100031
class4464:	0	3	3	0	0	0	0	0	0	2	0	13	1	1	0	1	24	2	5	6	18	0.00305976	0.100031
class12447:	0	0	0	1	1	0	0	11	1	0	1	0	0	0	0	0	15	4	1	14	1	0.00306032	0.100031
class12448:	2	1	1	2	1	0	0	6	1	0	1	0	0	0	0	0	15	7	1	14	1	0.00306032	0.100031
class12459:	0	0	1	0	0	12	0	0	1	0	0	0	0	1	0	0	15	3	1	14	1	0.00306032	0.100031
class12955:	3	8	1	0	0	0	2	0	0	1	0	0	0	0	0	0	15	4	1	14	1	0.00306032	0.100031
class12981:	3	0	10	0	1	0	0	0	0	0	1	0	0	0	0	0	15	3	1	14	1	0.00306032	0.100031
class12986:	0	2	6	0	2	0	0	0	4	1	0	0	0	0	0	0	15	4	1	14	1	0.00306032	0.100031
class13020:	0	0	0	14	0	0	0	0	0	0	1	0	0	0	0	0	15	1	1	14	1	0.00306032	0.100031
class13046:	0	0	0	0	0	0	0	0	14	0	0	0	0	1	0	0	15	1	1	14	1	0.00306032	0.100031
class16163:	0	0	0	0	0	0	0	0	0	0	0	0	5	0	0	2	7	0	2	0	7	0.00306794	0.100031
class16164:	0	0	0	0	0	0	0	0	0	0	0	0	7	0	0	0	7	0	1	0	7	0.00306794	0.100031
class16165:	0	0	0	0	0	0	0	0	0	0	0	0	6	0	0	1	7	0	2	0	7	0.00306794	0.100031
class16166:	0	0	0	0	0	0	0	0	0	0	0	0	5	0	0	2	7	0	2	0	7	0.00306794	0.100031
class16167:	0	0	0	0	0	0	0	0	0	0	0	0	7	0	0	0	7	0	1	0	7	0.00306794	0.100031
class16168:	0	0	0	0	0	0	0	0	0	0	0	0	6	0	0	1	7	0	2	0	7	0.00306794	0.100031
class16169:	0	0	0	0	0	0	0	0	0	0	0	0	4	0	0	3	7	0	2	0	7	0.00306794	0.100031
class16170:	0	0	0	0	0	0	0	0	0	0	0	0	4	0	0	3	7	0	2	0	7	0.00306794	0.100031
class16171:	0	0	0	0	0	0	0	0	0	0	0	0	5	0	0	2	7	0	2	0	7	0.00306794	0.100031
class16172:	0	0	0	0	0	0	0	0	0	1	0	0	4	1	0	1	7	0	4	0	7	0.00306794	0.100031
class16173:	0	0	0	0	0	0	0	0	0	0	0	0	6	0	0	1	7	0	2	0	7	0.00306794	0.100031
class16178:	0	0	0	0	0	0	0	0	0	0	0	0	3	0	0	4	7	0	2	0	7	0.00306794	0.100031
class16179:	0	0	0	0	0	0	0	0	0	0	0	0	7	0	0	0	7	0	1	0	7	0.00306794	0.100031
class16181:	0	0	0	0	0	0	0	0	0	0	0	0	7	0	0	0	7	0	1	0	7	0.00306794	0.100031
class16182:	0	0	0	0	0	0	0	0	0	0	0	0	6	0	0	1	7	0	2	0	7	0.00306794	0.100031
class16183:	0	0	0	0	0	0	0	0	0	0	0	0	3	0	0	4	7	0	2	0	7	0.00306794	0.100031
class16185:	0	0	0	0	0	0	0	0	0	0	0	0	7	0	0	0	7	0	1	0	7	0.00306794	0.100031
class16186:	0	0	0	0	0	0	0	0	0	0	0	0	7	0	0	0	7	0	1	0	7	0.00306794	0.100031
class16187:	0	0	0	0	0	0	0	0	0	0	0	0	6	0	0	1	7	0	2	0	7	0.00306794	0.100031
class16189:	0	0	0	0	0	0	0	0	0	0	1	0	0	0	0	6	7	0	2	0	7	0.00306794	0.100031
class16264:	0	0	0	0	0	0	0	0	0	7	0	0	0	0	0	0	7	0	1	0	7	0.00306794	0.100031
class16265:	0	0	0	0	0	0	0	0	0	7	0	0	0	0	0	0	7	0	1	0	7	0.00306794	0.100031
class16266:	0	0	0	0	0	0	0	0	0	7	0	0	0	0	0	0	7	0	1	0	7	0.00306794	0.100031
class16267:	0	0	0	0	0	0	0	0	0	7	0	0	0	0	0	0	7	0	1	0	7	0.00306794	0.100031
class16268:	0	0	0	0	0	0	0	0	0	7	0	0	0	0	0	0	7	0	1	0	7	0.00306794	0.100031
class16271:	0	0	0	0	0	0	0	0	0	7	0	0	0	0	0	0	7	0	1	0	7	0.00306794	0.100031
class16272:	0	0	0	0	0	0	0	0	0	7	0	0	0	0	0	0	7	0	1	0	7	0.00306794	0.100031
class16274:	0	0	0	0	0	0	0	0	0	7	0	0	0	0	0	0	7	0	1	0	7	0.00306794	0.100031
class16275:	0	0	0	0	0	0	0	0	0	7	0	0	0	0	0	0	7	0	1	0	7	0.00306794	0.100031
class16277:	0	0	0	0	0	0	0	0	0	7	0	0	0	0	0	0	7	0	1	0	7	0.00306794	0.100031
class16278:	0	0	0	0	0	0	0	0	0	7	0	0	0	0	0	0	7	0	1	0	7	0.00306794	0.100031
class16279:	0	0	0	0	0	0	0	0	0	7	0	0	0	0	0	0	7	0	1	0	7	0.00306794	0.100031
class16280:	0	0	0	0	0	0	0	0	0	7	0	0	0	0	0	0	7	0	1	0	7	0.00306794	0.100031
class16283:	0	0	0	0	0	0	0	0	0	7	0	0	0	0	0	0	7	0	1	0	7	0.00306794	0.100031
class16285:	0	0	0	0	0	0	0	0	0	7	0	0	0	0	0	0	7	0	1	0	7	0.00306794	0.100031
class16287:	0	0	0	0	0	0	0	0	0	7	0	0	0	0	0	0	7	0	1	0	7	0.00306794	0.100031
class16288:	0	0	0	0	0	0	0	0	0	7	0	0	0	0	0	0	7	0	1	0	7	0.00306794	0.100031
class16290:	0	0	0	0	0	0	0	0	0	7	0	0	0	0	0	0	7	0	1	0	7	0.00306794	0.100031
class16292:	0	0	0	0	0	0	0	0	0	7	0	0	0	0	0	0	7	0	1	0	7	0.00306794	0.100031
class16299:	0	0	0	0	0	0	0	0	0	5	0	0	0	2	0	0	7	0	2	0	7	0.00306794	0.100031
class16300:	0	0	0	0	0	0	0	0	0	7	0	0	0	0	0	0	7	0	1	0	7	0.00306794	0.100031
class16303:	0	0	0	0	0	0	0	0	0	7	0	0	0	0	0	0	7	0	1	0	7	0.00306794	0.100031
class16304:	0	0	0	0	0	0	0	0	0	5	0	0	1	0	0	1	7	0	3	0	7	0.00306794	0.100031
class16305:	0	0	0	0	0	0	0	0	0	7	0	0	0	0	0	0	7	0	1	0	7	0.00306794	0.100031
class16307:	0	0	0	0	0	0	0	0	0	7	0	0	0	0	0	0	7	0	1	0	7	0.00306794	0.100031
class16309:	0	0	0	0	0	0	0	0	0	0	0	7	0	0	0	0	7	0	1	0	7	0.00306794	0.100031
class16311:	0	0	0	0	0	0	0	0	0	0	0	7	0	0	0	0	7	0	1	0	7	0.00306794	0.100031
class16316:	0	0	0	0	0	0	0	0	0	0	2	5	0	0	0	0	7	0	2	0	7	0.00306794	0.100031
class16319:	0	0	0	0	0	0	0	0	0	0	0	7	0	0	0	0	7	0	1	0	7	0.00306794	0.100031
class16320:	0	0	0	0	0	0	0	0	0	0	0	7	0	0	0	0	7	0	1	0	7	0.00306794	0.100031
class16321:	0	0	0	0	0	0	0	0	0	1	0	6	0	0	0	0	7	0	2	0	7	0.00306794	0.100031
class16327:	0	0	0	0	0	0	0	0	0	0	0	7	0	0	0	0	7	0	1	0	7	0.00306794	0.100031
class16328:	0	0	0	0	0	0	0	0	0	0	0	7	0	0	0	0	7	0	1	0	7	0.00306794	0.100031
class16331:	0	0	0	0	0	0	0	0	0	0	0	7	0	0	0	0	7	0	1	0	7	0.00306794	0.100031
class16332:	0	0	0	0	0	0	0	0	0	0	0	7	0	0	0	0	7	0	1	0	7	0.00306794	0.100031
class16334:	0	0	0	0	0	0	0	0	0	0	0	5	0	2	0	0	7	0	2	0	7	0.00306794	0.100031
class16337:	0	0	0	0	0	0	0	0	0	0	0	7	0	0	0	0	7	0	1	0	7	0.00306794	0.100031
class16348:	0	0	0	0	0	0	0	0	0	0	0	7	0	0	0	0	7	0	1	0	7	0.00306794	0.100031
class16351:	0	0	0	0	0	0	0	0	0	0	0	7	0	0	0	0	7	0	1	0	7	0.00306794	0.100031
class16355:	0	0	0	0	0	0	0	0	0	0	0	7	0	0	0	0	7	0	1	0	7	0.00306794	0.100031
class16517:	0	0	0	0	0	0	0	0	0	0	6	1	0	0	0	0	7	0	2	0	7	0.00306794	0.100031
class16518:	0	0	0	0	0	0	0	0	0	0	7	0	0	0	0	0	7	0	1	0	7	0.00306794	0.100031
class16520:	0	0	0	0	0	0	0	0	0	0	7	0	0	0	0	0	7	0	1	0	7	0.00306794	0.100031
class16523:	0	0	0	0	0	0	0	0	0	1	6	0	0	0	0	0	7	0	2	0	7	0.00306794	0.100031
class16525:	0	0	0	0	0	0	0	0	0	0	2	0	0	5	0	0	7	0	2	0	7	0.00306794	0.100031
class16527:	0	0	0	0	0	0	0	0	0	0	0	0	0	7	0	0	7	0	1	0	7	0.00306794	0.100031
class16528:	0	0	0	0	0	0	0	0	0	0	0	0	0	7	0	0	7	0	1	0	7	0.00306794	0.100031
class16532:	0	0	0	0	0	0	0	0	0	0	0	0	0	7	0	0	7	0	1	0	7	0.00306794	0.100031
class16533:	0	0	0	0	0	0	0	0	0	0	0	0	0	7	0	0	7	0	1	0	7	0.00306794	0.100031
class16534:	0	0	0	0	0	0	0	0	0	0	0	0	0	7	0	0	7	0	1	0	7	0.00306794	0.100031
class16535:	0	0	0	0	0	0	0	0	0	0	0	0	0	7	0	0	7	0	1	0	7	0.00306794	0.100031
class16536:	0	0	0	0	0	0	0	0	0	0	0	0	0	7	0	0	7	0	1	0	7	0.00306794	0.100031
class16537:	0	0	0	0	0	0	0	0	0	0	0	0	0	7	0	0	7	0	1	0	7	0.00306794	0.100031
class16538:	0	0	0	0	0	0	0	0	0	0	0	0	0	7	0	0	7	0	1	0	7	0.00306794	0.100031
class16539:	0	0	0	0	0	0	0	0	0	0	0	0	0	7	0	0	7	0	1	0	7	0.00306794	0.100031
class16541:	0	0	0	0	0	0	0	0	0	0	0	0	0	7	0	0	7	0	1	0	7	0.00306794	0.100031
class16543:	0	0	0	0	0	0	0	0	0	0	0	0	0	7	0	0	7	0	1	0	7	0.00306794	0.100031
class16544:	0	0	0	0	0	0	0	0	0	0	0	0	0	7	0	0	7	0	1	0	7	0.00306794	0.100031
class16545:	0	0	0	0	0	0	0	0	0	0	0	0	0	7	0	0	7	0	1	0	7	0.00306794	0.100031
class16546:	0	0	0	0	0	0	0	0	0	0	0	0	0	7	0	0	7	0	1	0	7	0.00306794	0.100031
class16547:	0	0	0	0	0	0	0	0	0	0	1	0	0	6	0	0	7	0	2	0	7	0.00306794	0.100031
class16548:	0	0	0	0	0	0	0	0	0	0	0	0	0	7	0	0	7	0	1	0	7	0.00306794	0.100031
class16549:	0	0	0	0	0	0	0	0	0	0	0	0	0	7	0	0	7	0	1	0	7	0.00306794	0.100031
class16550:	0	0	0	0	0	0	0	0	0	0	0	0	0	7	0	0	7	0	1	0	7	0.00306794	0.100031
class16551:	0	0	0	0	0	0	0	0	0	0	0	0	0	7	0	0	7	0	1	0	7	0.00306794	0.100031
class16552:	0	0	0	0	0	0	0	0	0	0	0	0	0	7	0	0	7	0	1	0	7	0.00306794	0.100031
class16553:	0	0	0	0	0	0	0	0	0	0	0	0	0	7	0	0	7	0	1	0	7	0.00306794	0.100031
class16555:	0	0	0	0	0	0	0	0	0	0	0	0	0	7	0	0	7	0	1	0	7	0.00306794	0.100031
class16556:	0	0	0	0	0	0	0	0	0	0	0	0	0	7	0	0	7	0	1	0	7	0.00306794	0.100031
class16557:	0	0	0	0	0	0	0	0	0	0	0	0	0	7	0	0	7	0	1	0	7	0.00306794	0.100031
class16558:	0	0	0	0	0	0	0	0	0	0	0	0	0	7	0	0	7	0	1	0	7	0.00306794	0.100031
class16588:	0	0	0	0	0	0	0	0	0	0	0	0	0	0	7	0	7	0	1	0	7	0.00306794	0.100031
class16589:	0	0	0	0	0	0	0	0	0	0	0	0	0	0	7	0	7	0	1	0	7	0.00306794	0.100031
class16590:	0	0	0	0	0	0	0	0	0	0	0	0	0	0	7	0	7	0	1	0	7	0.00306794	0.100031
class16591:	0	0	0	0	0	0	0	0	0	0	0	0	0	0	7	0	7	0	1	0	7	0.00306794	0.100031
class16592:	0	0	0	0	0	0	0	0	0	0	0	0	0	0	7	0	7	0	1	0	7	0.00306794	0.100031
class16593:	0	0	0	0	0	0	0	0	0	0	0	0	7	0	0	0	7	0	1	0	7	0.00306794	0.100031
class16594:	0	0	0	0	0	0	0	0	0	0	0	0	7	0	0	0	7	0	1	0	7	0.00306794	0.100031
class16595:	0	0	0	0	0	0	0	0	0	0	0	0	7	0	0	0	7	0	1	0	7	0.00306794	0.100031
class16596:	0	0	0	0	0	0	0	0	0	0	0	0	7	0	0	0	7	0	1	0	7	0.00306794	0.100031
class16597:	0	0	0	0	0	0	0	0	0	0	0	0	7	0	0	0	7	0	1	0	7	0.00306794	0.100031
class16606:	0	0	0	0	0	0	0	0	0	7	0	0	0	0	0	0	7	0	1	0	7	0.00306794	0.100031
class16607:	0	0	0	0	0	0	0	0	0	7	0	0	0	0	0	0	7	0	1	0	7	0.00306794	0.100031
class16608:	0	0	0	0	0	0	0	0	0	7	0	0	0	0	0	0	7	0	1	0	7	0.00306794	0.100031
class16609:	0	0	0	0	0	0	0	0	0	7	0	0	0	0	0	0	7	0	1	0	7	0.00306794	0.100031
class16610:	0	0	0	0	0	0	0	0	0	7	0	0	0	0	0	0	7	0	1	0	7	0.00306794	0.100031
class16611:	0	0	0	0	0	0	0	0	0	0	0	7	0	0	0	0	7	0	1	0	7	0.00306794	0.100031
class16612:	0	0	0	0	0	0	0	0	0	0	0	7	0	0	0	0	7	0	1	0	7	0.00306794	0.100031
class16618:	0	0	0	0	0	0	0	0	0	0	7	0	0	0	0	0	7	0	1	0	7	0.00306794	0.100031
class16619:	0	0	0	0	0	0	0	0	0	0	7	0	0	0	0	0	7	0	1	0	7	0.00306794	0.100031
class16620:	0	0	0	0	0	0	0	0	0	0	7	0	0	0	0	0	7	0	1	0	7	0.00306794	0.100031
class16621:	0	0	0	0	0	0	0	0	0	0	7	0	0	0	0	0	7	0	1	0	7	0.00306794	0.100031
class16622:	0	0	0	0	0	0	0	0	0	0	0	0	0	7	0	0	7	0	1	0	7	0.00306794	0.100031
class16623:	0	0	0	0	0	0	0	0	0	0	0	0	0	7	0	0	7	0	1	0	7	0.00306794	0.100031
class16624:	0	0	0	0	0	0	0	0	0	0	0	0	0	7	0	0	7	0	1	0	7	0.00306794	0.100031
class16625:	0	0	0	0	0	0	0	0	0	0	0	0	0	7	0	0	7	0	1	0	7	0.00306794	0.100031
class16626:	0	0	0	0	0	0	0	0	0	0	0	0	0	7	0	0	7	0	1	0	7	0.00306794	0.100031
class16627:	0	0	0	0	0	0	0	0	0	0	0	0	0	7	0	0	7	0	1	0	7	0.00306794	0.100031
class16632:	0	0	0	0	0	0	0	0	0	0	0	0	0	0	7	0	7	0	1	0	7	0.00306794	0.100031
class16633:	0	0	0	0	0	0	0	0	0	0	0	0	0	0	7	0	7	0	1	0	7	0.00306794	0.100031
class16634:	0	0	0	0	0	0	0	0	0	0	0	0	0	0	7	0	7	0	1	0	7	0.00306794	0.100031
class16635:	0	0	0	0	0	0	0	0	0	0	0	0	0	0	7	0	7	0	1	0	7	0.00306794	0.100031
class16636:	0	0	0	0	0	0	0	0	0	0	0	0	0	0	7	0	7	0	1	0	7	0.00306794	0.100031
class16637:	0	0	0	0	0	0	0	0	0	0	0	0	0	0	7	0	7	0	1	0	7	0.00306794	0.100031
class16638:	0	0	0	0	0	0	0	0	0	0	0	0	0	0	7	0	7	0	1	0	7	0.00306794	0.100031
class16639:	0	0	0	0	0	0	0	0	0	0	0	0	0	0	7	0	7	0	1	0	7	0.00306794	0.100031
class1130:	23	11	9	11	8	22	7	4	3	9	3	8	6	8	3	8	143	9	7	98	45	0.00308153	0.100385
class1022:	38	13	28	28	29	45	33	11	25	18	24	36	14	19	17	15	393	9	7	250	143	0.00316981	0.10317
class1932:	6	6	6	4	2	4	3	3	3	3	1	4	1	1	0	1	48	9	6	37	11	0.00337281	0.105967
class14617:	0	0	0	0	11	0	0	0	0	0	0	0	0	0	0	0	11	1	0	11	0	0.00348583	0.105967
class14619:	0	0	0	0	11	0	0	0	0	0	0	0	0	0	0	0	11	1	0	11	0	0.00348583	0.105967
class14622:	0	0	0	3	2	0	5	1	0	0	0	0	0	0	0	0	11	4	0	11	0	0.00348583	0.105967
class14626:	0	0	0	0	11	0	0	0	0	0	0	0	0	0	0	0	11	1	0	11	0	0.00348583	0.105967
class14638:	0	0	0	0	0	0	0	10	1	0	0	0	0	0	0	0	11	2	0	11	0	0.00348583	0.105967
class14642:	0	0	0	0	0	11	0	0	0	0	0	0	0	0	0	0	11	1	0	11	0	0.00348583	0.105967
class14645:	0	0	0	0	0	10	0	1	0	0	0	0	0	0	0	0	11	2	0	11	0	0.00348583	0.105967
class14649:	4	0	0	0	0	5	2	0	0	0	0	0	0	0	0	0	11	3	0	11	0	0.00348583	0.105967
class14651:	0	0	0	0	0	11	0	0	0	0	0	0	0	0	0	0	11	1	0	11	0	0.00348583	0.105967
class14654:	6	0	0	0	0	5	0	0	0	0	0	0	0	0	0	0	11	2	0	11	0	0.00348583	0.105967
class14765:	0	11	0	0	0	0	0	0	0	0	0	0	0	0	0	0	11	1	0	11	0	0.00348583	0.105967
class14769:	0	11	0	0	0	0	0	0	0	0	0	0	0	0	0	0	11	1	0	11	0	0.00348583	0.105967
class14770:	0	11	0	0	0	0	0	0	0	0	0	0	0	0	0	0	11	1	0	11	0	0.00348583	0.105967
class14771:	0	11	0	0	0	0	0	0	0	0	0	0	0	0	0	0	11	1	0	11	0	0.00348583	0.105967
class14772:	0	9	2	0	0	0	0	0	0	0	0	0	0	0	0	0	11	2	0	11	0	0.00348583	0.105967
class14780:	0	11	0	0	0	0	0	0	0	0	0	0	0	0	0	0	11	1	0	11	0	0.00348583	0.105967
class14783:	6	2	0	2	0	0	1	0	0	0	0	0	0	0	0	0	11	4	0	11	0	0.00348583	0.105967
class14800:	0	2	1	0	1	0	0	0	7	0	0	0	0	0	0	0	11	4	0	11	0	0.00348583	0.105967
class14812:	0	0	11	0	0	0	0	0	0	0	0	0	0	0	0	0	11	1	0	11	0	0.00348583	0.105967
class14815:	0	0	0	11	0	0	0	0	0	0	0	0	0	0	0	0	11	1	0	11	0	0.00348583	0.105967
class14829:	0	0	0	11	0	0	0	0	0	0	0	0	0	0	0	0	11	1	0	11	0	0.00348583	0.105967
class14840:	10	0	0	0	0	0	1	0	0	0	0	0	0	0	0	0	11	2	0	11	0	0.00348583	0.105967
class14860:	0	0	0	0	0	0	0	0	11	0	0	0	0	0	0	0	11	1	0	11	0	0.00348583	0.105967
class14862:	0	0	0	0	0	0	0	0	11	0	0	0	0	0	0	0	11	1	0	11	0	0.00348583	0.105967
class14863:	0	0	0	0	0	0	0	0	11	0	0	0	0	0	0	0	11	1	0	11	0	0.00348583	0.105967
class14864:	0	0	0	0	1	0	0	0	10	0	0	0	0	0	0	0	11	2	0	11	0	0.00348583	0.105967
class14870:	0	0	0	0	0	0	0	11	0	0	0	0	0	0	0	0	11	1	0	11	0	0.00348583	0.105967
class14871:	0	11	0	0	0	0	0	0	0	0	0	0	0	0	0	0	11	1	0	11	0	0.00348583	0.105967
class14953:	0	0	0	0	10	0	0	0	0	0	0	0	0	0	0	0	10	1	0	10	0	0.00342812	0.105967
class14957:	1	5	1	0	2	0	1	0	0	0	0	0	0	0	0	0	10	5	0	10	0	0.00342812	0.105967
class14965:	0	0	0	1	0	0	0	9	0	0	0	0	0	0	0	0	10	2	0	10	0	0.00342812	0.105967
class14966:	4	0	0	1	0	0	1	4	0	0	0	0	0	0	0	0	10	4	0	10	0	0.00342812	0.105967
class14967:	0	0	0	0	0	0	0	10	0	0	0	0	0	0	0	0	10	1	0	10	0	0.00342812	0.105967
class14971:	0	0	0	0	0	10	0	0	0	0	0	0	0	0	0	0	10	1	0	10	0	0.00342812	0.105967
class14972:	0	0	0	0	0	10	0	0	0	0	0	0	0	0	0	0	10	1	0	10	0	0.00342812	0.105967
class14973:	0	7	0	0	0	2	0	0	1	0	0	0	0	0	0	0	10	3	0	10	0	0.00342812	0.105967
class14974:	0	0	0	0	0	10	0	0	0	0	0	0	0	0	0	0	10	1	0	10	0	0.00342812	0.105967
class14975:	0	0	0	0	0	10	0	0	0	0	0	0	0	0	0	0	10	1	0	10	0	0.00342812	0.105967
class14979:	0	0	0	0	0	10	0	0	0	0	0	0	0	0	0	0	10	1	0	10	0	0.00342812	0.105967
class14981:	0	0	0	0	0	10	0	0	0	0	0	0	0	0	0	0	10	1	0	10	0	0.00342812	0.105967
class14983:	0	0	0	0	1	6	2	0	1	0	0	0	0	0	0	0	10	4	0	10	0	0.00342812	0.105967
class14985:	2	0	1	1	1	2	1	1	1	0	0	0	0	0	0	0	10	8	0	10	0	0.00342812	0.105967
class14989:	2	0	0	0	0	8	0	0	0	0	0	0	0	0	0	0	10	2	0	10	0	0.00342812	0.105967
class15086:	0	9	1	0	0	0	0	0	0	0	0	0	0	0	0	0	10	2	0	10	0	0.00342812	0.105967
class15091:	0	5	5	0	0	0	0	0	0	0	0	0	0	0	0	0	10	2	0	10	0	0.00342812	0.105967
class15092:	0	10	0	0	0	0	0	0	0	0	0	0	0	0	0	0	10	1	0	10	0	0.00342812	0.105967
class15093:	0	10	0	0	0	0	0	0	0	0	0	0	0	0	0	0	10	1	0	10	0	0.00342812	0.105967
class15095:	0	10	0	0	0	0	0	0	0	0	0	0	0	0	0	0	10	1	0	10	0	0.00342812	0.105967
class15098:	0	2	3	2	1	0	0	1	1	0	0	0	0	0	0	0	10	6	0	10	0	0.00342812	0.105967
class15100:	0	3	7	0	0	0	0	0	0	0	0	0	0	0	0	0	10	2	0	10	0	0.00342812	0.105967
class15101:	0	10	0	0	0	0	0	0	0	0	0	0	0	0	0	0	10	1	0	10	0	0.00342812	0.105967
class15103:	0	10	0	0	0	0	0	0	0	0	0	0	0	0	0	0	10	1	0	10	0	0.00342812	0.105967
class15105:	0	5	5	0	0	0	0	0	0	0	0	0	0	0	0	0	10	2	0	10	0	0.00342812	0.105967
class15125:	0	10	0	0	0	0	0	0	0	0	0	0	0	0	0	0	10	1	0	10	0	0.00342812	0.105967
class15128:	0	0	10	0	0	0	0	0	0	0	0	0	0	0	0	0	10	1	0	10	0	0.00342812	0.105967
class15129:	0	0	10	0	0	0	0	0	0	0	0	0	0	0	0	0	10	1	0	10	0	0.00342812	0.105967
class15137:	0	0	0	9	0	1	0	0	0	0	0	0	0	0	0	0	10	2	0	10	0	0.00342812	0.105967
class15149:	0	0	0	10	0	0	0	0	0	0	0	0	0	0	0	0	10	1	0	10	0	0.00342812	0.105967
class15152:	0	0	0	10	0	0	0	0	0	0	0	0	0	0	0	0	10	1	0	10	0	0.00342812	0.105967
class15165:	0	0	0	10	0	0	0	0	0	0	0	0	0	0	0	0	10	1	0	10	0	0.00342812	0.105967
class15174:	10	0	0	0	0	0	0	0	0	0	0	0	0	0	0	0	10	1	0	10	0	0.00342812	0.105967
class15175:	8	0	0	0	0	1	0	0	1	0	0	0	0	0	0	0	10	3	0	10	0	0.00342812	0.105967
class15176:	10	0	0	0	0	0	0	0	0	0	0	0	0	0	0	0	10	1	0	10	0	0.00342812	0.105967
class15179:	10	0	0	0	0	0	0	0	0	0	0	0	0	0	0	0	10	1	0	10	0	0.00342812	0.105967
class15180:	8	0	1	0	0	0	1	0	0	0	0	0	0	0	0	0	10	3	0	10	0	0.00342812	0.105967
class15215:	0	0	0	0	0	0	0	1	9	0	0	0	0	0	0	0	10	2	0	10	0	0.00342812	0.105967
class15217:	0	0	0	0	0	0	0	0	10	0	0	0	0	0	0	0	10	1	0	10	0	0.00342812	0.105967
class15218:	0	0	0	0	0	0	0	0	10	0	0	0	0	0	0	0	10	1	0	10	0	0.00342812	0.105967
class15221:	0	0	0	0	0	0	0	0	10	0	0	0	0	0	0	0	10	1	0	10	0	0.00342812	0.105967
class15222:	0	0	0	0	0	0	0	0	10	0	0	0	0	0	0	0	10	1	0	10	0	0.00342812	0.105967
class15224:	0	0	0	0	0	0	10	0	0	0	0	0	0	0	0	0	10	1	0	10	0	0.00342812	0.105967
class15225:	0	0	0	0	0	0	10	0	0	0	0	0	0	0	0	0	10	1	0	10	0	0.00342812	0.105967
class15226:	0	0	0	0	0	0	10	0	0	0	0	0	0	0	0	0	10	1	0	10	0	0.00342812	0.105967
class15232:	0	0	0	0	0	0	0	10	0	0	0	0	0	0	0	0	10	1	0	10	0	0.00342812	0.105967
class15233:	0	0	0	0	0	0	0	10	0	0	0	0	0	0	0	0	10	1	0	10	0	0.00342812	0.105967
class15235:	0	10	0	0	0	0	0	0	0	0	0	0	0	0	0	0	10	1	0	10	0	0.00342812	0.105967
class15236:	0	10	0	0	0	0	0	0	0	0	0	0	0	0	0	0	10	1	0	10	0	0.00342812	0.105967
class15237:	0	0	0	10	0	0	0	0	0	0	0	0	0	0	0	0	10	1	0	10	0	0.00342812	0.105967
class15239:	0	0	0	0	0	0	0	0	10	0	0	0	0	0	0	0	10	1	0	10	0	0.00342812	0.105967
class1772:	0	31	10	0	0	0	0	0	0	5	0	2	2	0	0	4	54	2	4	41	13	0.00364235	0.110634
class2596:	0	7	3	1	1	7	4	3	3	0	2	1	2	1	0	1	36	8	5	29	7	0.00366978	0.111375
class1651:	1	4	9	9	1	5	2	4	10	6	1	4	1	1	1	1	60	9	7	45	15	0.00383468	0.116284
class1481:	4	10	8	8	11	4	4	1	2	5	3	2	0	7	2	0	71	9	5	52	19	0.00388071	0.117583
class11730:	0	0	0	1	0	1	0	0	1	0	0	10	1	0	0	2	16	3	3	3	13	0.00389099	0.117797
class3016:	1	1	2	1	12	8	0	0	1	1	2	0	1	0	1	1	32	7	5	26	6	0.0039706	0.120109
class8865:	0	1	2	0	1	0	0	0	0	13	1	0	0	0	0	0	18	3	2	4	14	0.00405373	0.122523
class3334:	15	0	1	1	2	0	2	2	1	0	1	0	2	0	1	1	29	7	4	24	5	0.00421762	0.127268
class3387:	2	6	1	3	8	1	1	1	1	0	1	1	1	1	0	1	29	9	5	24	5	0.00421762	0.127268
class5184:	2	2	1	2	2	3	3	1	3	0	1	1	0	0	1	0	22	9	3	19	3	0.00427579	0.128812
class5189:	1	6	1	5	2	2	1	0	1	1	2	0	0	0	0	0	22	8	2	19	3	0.00427579	0.128812
class2220:	4	8	5	4	2	5	1	0	3	1	2	4	0	1	1	0	41	8	5	32	9	0.00441348	0.132852
class1219:	6	4	7	11	10	27	2	2	6	0	1	14	2	4	4	7	107	9	6	75	32	0.0044906	0.135063
class1699:	1	1	2	3	2	3	6	1	2	5	3	1	10	1	3	13	57	9	7	21	36	0.00460318	0.138336
class2502:	11	8	5	1	1	1	1	1	1	2	1	1	1	1	1	1	38	9	7	30	8	0.00490972	0.147428
class13244:	8	1	1	0	0	0	0	3	0	1	0	0	0	0	0	0	14	4	1	13	1	0.00536918	0.16044
class13256:	2	0	5	1	1	2	0	1	1	0	1	0	0	0	0	0	14	7	1	13	1	0.00536918	0.16044
class13258:	1	1	2	0	0	7	0	0	2	0	0	0	0	1	0	0	14	5	1	13	1	0.00536918	0.16044
class13289:	0	11	2	0	0	0	0	0	0	1	0	0	0	0	0	0	14	2	1	13	1	0.00536918	0.16044
class13557:	1	6	1	0	0	0	1	1	3	0	1	0	0	0	0	0	14	6	1	13	1	0.00536918	0.16044
class13582:	1	7	1	1	1	1	0	0	1	1	0	0	0	0	0	0	14	7	1	13	1	0.00536918	0.16044
class2733:	2	5	1	1	2	2	11	1	3	2	1	3	0	0	1	0	35	9	4	28	7	0.00559184	0.166822
class2738:	6	1	1	9	1	3	0	2	5	0	1	1	3	1	1	0	35	8	5	28	7	0.00559184	0.166822
class1151:	10	7	4	6	5	40	7	4	5	4	4	12	6	6	4	5	129	9	7	88	41	0.00589503	0.168426
class1262:	8	16	6	6	2	19	3	2	6	7	2	6	2	6	4	2	97	9	7	68	29	0.00565979	0.168426
class1380:	7	4	7	5	11	8	5	4	6	3	3	4	2	7	2	2	80	9	7	57	23	0.0066986	0.168426
class1397:	3	3	16	8	13	8	4	0	1	3	4	1	6	0	3	5	78	8	6	56	22	0.00589947	0.168426
class1503:	1	4	2	6	5	2	2	3	2	1	8	10	8	2	2	10	68	9	7	27	41	0.00691152	0.168426
class1737:	0	2	13	6	0	0	0	0	0	5	1	0	0	13	16	0	56	3	4	21	35	0.00653278	0.168426
class1766:	11	7	7	6	1	3	1	0	5	4	1	4	0	0	5	0	55	8	4	41	14	0.00625851	0.168426
class1797:	0	3	8	0	0	6	0	0	3	0	0	34	0	0	0	0	54	4	1	20	34	0.00565021	0.168426
class1888:	1	6	4	5	6	9	3	1	2	2	2	3	2	0	1	2	49	9	6	37	12	0.00609794	0.168426
class2281:	4	6	3	1	1	12	1	2	1	2	1	1	1	1	1	2	40	9	7	31	9	0.00644726	0.168426
class2303:	3	6	3	3	1	12	1	0	2	3	0	2	1	2	0	1	40	8	5	31	9	0.00644726	0.168426
class2609:	1	0	2	3	1	2	1	1	1	2	3	1	5	4	5	4	36	8	7	12	24	0.00670672	0.168426
class3516:	1	3	2	4	6	1	2	1	3	2	2	0	0	0	1	0	28	9	3	23	5	0.00660769	0.168426
class3698:	3	2	2	1	0	0	0	0	0	18	1	0	0	0	0	0	27	4	2	8	19	0.00617989	0.168426
class3734:	2	2	0	2	0	1	1	0	0	2	3	6	2	2	2	2	27	5	7	8	19	0.00617989	0.168426
class6366:	0	2	16	0	0	0	0	0	0	0	0	0	0	0	3	0	21	2	1	18	3	0.00698575	0.168426
class6400:	13	0	1	0	1	0	3	0	0	0	1	0	0	1	1	0	21	4	3	18	3	0.00698575	0.168426
class8774:	0	3	1	1	0	10	0	0	1	0	2	0	0	0	0	0	18	5	1	16	2	0.00699549	0.168426
class8829:	1	4	6	1	0	3	0	0	1	1	0	1	0	0	0	0	18	6	2	16	2	0.00699549	0.168426
class9966:	1	0	0	3	10	0	0	0	1	0	1	0	0	1	0	0	17	4	2	15	2	0.00678667	0.168426
class9968:	0	0	0	0	15	0	0	0	0	0	0	0	0	0	2	0	17	1	1	15	2	0.00678667	0.168426
class9986:	0	2	2	2	5	2	0	1	1	1	1	0	0	0	0	0	17	7	2	15	2	0.00678667	0.168426
class9994:	0	0	0	0	0	0	0	6	9	0	2	0	0	0	0	0	17	2	1	15	2	0.00678667	0.168426
class10009:	3	0	0	1	0	3	0	5	3	0	1	0	1	0	0	0	17	5	2	15	2	0.00678667	0.168426
class10079:	2	1	0	1	1	8	1	0	1	0	1	1	0	0	0	0	17	7	2	15	2	0.00678667	0.168426
class10132:	0	0	15	0	0	0	0	0	0	2	0	0	0	0	0	0	17	1	1	15	2	0.00678667	0.168426
class11065:	0	3	12	0	0	0	0	0	0	0	0	0	1	0	0	1	17	2	2	15	2	0.00678667	0.168426
class11083:	12	1	0	0	0	0	2	0	0	2	0	0	0	0	0	0	17	3	1	15	2	0.00678667	0.168426
class15004:	0	0	0	0	0	0	0	0	1	3	0	0	1	0	4	1	10	1	4	1	9	0.00673125	0.168426
class15190:	0	0	0	0	1	0	0	0	0	0	9	0	0	0	0	0	10	1	1	1	9	0.00673125	0.168426
class15191:	0	0	0	0	0	1	0	0	0	0	3	1	1	3	0	1	10	1	5	1	9	0.00673125	0.168426
class15229:	1	0	0	0	0	0	0	0	0	0	0	0	0	0	9	0	10	1	1	1	9	0.00673125	0.168426
class15331:	0	4	1	0	4	0	0	0	0	0	0	0	0	0	0	0	9	3	0	9	0	0.00622493	0.168426
class15333:	0	0	0	0	9	0	0	0	0	0	0	0	0	0	0	0	9	1	0	9	0	0.00622493	0.168426
class15345:	0	0	0	0	0	0	0	9	0	0	0	0	0	0	0	0	9	1	0	9	0	0.00622493	0.168426
class15346:	0	0	0	0	0	0	0	9	0	0	0	0	0	0	0	0	9	1	0	9	0	0.00622493	0.168426
class15348:	0	0	0	0	0	0	0	9	0	0	0	0	0	0	0	0	9	1	0	9	0	0.00622493	0.168426
class15349:	0	0	0	0	0	0	0	9	0	0	0	0	0	0	0	0	9	1	0	9	0	0.00622493	0.168426
class15350:	0	0	0	0	0	0	0	9	0	0	0	0	0	0	0	0	9	1	0	9	0	0.00622493	0.168426
class15352:	0	0	0	0	0	0	0	9	0	0	0	0	0	0	0	0	9	1	0	9	0	0.00622493	0.168426
class15353:	0	0	0	0	0	0	0	9	0	0	0	0	0	0	0	0	9	1	0	9	0	0.00622493	0.168426
class15359:	2	2	0	0	0	4	0	1	0	0	0	0	0	0	0	0	9	4	0	9	0	0.00622493	0.168426
class15364:	0	0	0	0	0	9	0	0	0	0	0	0	0	0	0	0	9	1	0	9	0	0.00622493	0.168426
class15366:	0	0	0	0	0	9	0	0	0	0	0	0	0	0	0	0	9	1	0	9	0	0.00622493	0.168426
class15471:	0	9	0	0	0	0	0	0	0	0	0	0	0	0	0	0	9	1	0	9	0	0.00622493	0.168426
class15473:	0	9	0	0	0	0	0	0	0	0	0	0	0	0	0	0	9	1	0	9	0	0.00622493	0.168426
class15476:	0	2	7	0	0	0	0	0	0	0	0	0	0	0	0	0	9	2	0	9	0	0.00622493	0.168426
class15479:	0	8	1	0	0	0	0	0	0	0	0	0	0	0	0	0	9	2	0	9	0	0.00622493	0.168426
class15480:	0	9	0	0	0	0	0	0	0	0	0	0	0	0	0	0	9	1	0	9	0	0.00622493	0.168426
class15482:	0	8	0	0	0	0	0	1	0	0	0	0	0	0	0	0	9	2	0	9	0	0.00622493	0.168426
class15483:	0	9	0	0	0	0	0	0	0	0	0	0	0	0	0	0	9	1	0	9	0	0.00622493	0.168426
class15486:	0	9	0	0	0	0	0	0	0	0	0	0	0	0	0	0	9	1	0	9	0	0.00622493	0.168426
class15488:	0	9	0	0	0	0	0	0	0	0	0	0	0	0	0	0	9	1	0	9	0	0.00622493	0.168426
class15492:	0	9	0	0	0	0	0	0	0	0	0	0	0	0	0	0	9	1	0	9	0	0.00622493	0.168426
class15494:	0	9	0	0	0	0	0	0	0	0	0	0	0	0	0	0	9	1	0	9	0	0.00622493	0.168426
class15495:	0	9	0	0	0	0	0	0	0	0	0	0	0	0	0	0	9	1	0	9	0	0.00622493	0.168426
class15496:	0	9	0	0	0	0	0	0	0	0	0	0	0	0	0	0	9	1	0	9	0	0.00622493	0.168426
class15498:	0	9	0	0	0	0	0	0	0	0	0	0	0	0	0	0	9	1	0	9	0	0.00622493	0.168426
class15501:	0	9	0	0	0	0	0	0	0	0	0	0	0	0	0	0	9	1	0	9	0	0.00622493	0.168426
class15502:	0	9	0	0	0	0	0	0	0	0	0	0	0	0	0	0	9	1	0	9	0	0.00622493	0.168426
class15503:	0	9	0	0	0	0	0	0	0	0	0	0	0	0	0	0	9	1	0	9	0	0.00622493	0.168426
class15505:	0	9	0	0	0	0	0	0	0	0	0	0	0	0	0	0	9	1	0	9	0	0.00622493	0.168426
class15506:	0	9	0	0	0	0	0	0	0	0	0	0	0	0	0	0	9	1	0	9	0	0.00622493	0.168426
class15507:	0	6	1	0	0	0	0	0	2	0	0	0	0	0	0	0	9	3	0	9	0	0.00622493	0.168426
class15511:	1	2	0	3	1	0	1	0	1	0	0	0	0	0	0	0	9	6	0	9	0	0.00622493	0.168426
class15512:	0	4	5	0	0	0	0	0	0	0	0	0	0	0	0	0	9	2	0	9	0	0.00622493	0.168426
class15530:	0	8	1	0	0	0	0	0	0	0	0	0	0	0	0	0	9	2	0	9	0	0.00622493	0.168426
class15537:	0	0	9	0	0	0	0	0	0	0	0	0	0	0	0	0	9	1	0	9	0	0.00622493	0.168426
class15539:	0	0	9	0	0	0	0	0	0	0	0	0	0	0	0	0	9	1	0	9	0	0.00622493	0.168426
class15546:	0	0	0	9	0	0	0	0	0	0	0	0	0	0	0	0	9	1	0	9	0	0.00622493	0.168426
class15548:	1	1	1	2	1	1	1	0	1	0	0	0	0	0	0	0	9	8	0	9	0	0.00622493	0.168426
class15550:	0	0	0	9	0	0	0	0	0	0	0	0	0	0	0	0	9	1	0	9	0	0.00622493	0.168426
class15552:	0	0	0	8	0	0	0	0	1	0	0	0	0	0	0	0	9	2	0	9	0	0.00622493	0.168426
class15560:	0	0	0	8	0	0	0	0	1	0	0	0	0	0	0	0	9	2	0	9	0	0.00622493	0.168426
class15571:	0	0	0	9	0	0	0	0	0	0	0	0	0	0	0	0	9	1	0	9	0	0.00622493	0.168426
class15573:	0	0	0	9	0	0	0	0	0	0	0	0	0	0	0	0	9	1	0	9	0	0.00622493	0.168426
class15580:	0	0	0	9	0	0	0	0	0	0	0	0	0	0	0	0	9	1	0	9	0	0.00622493	0.168426
class15582:	9	0	0	0	0	0	0	0	0	0	0	0	0	0	0	0	9	1	0	9	0	0.00622493	0.168426
class15583:	9	0	0	0	0	0	0	0	0	0	0	0	0	0	0	0	9	1	0	9	0	0.00622493	0.168426
class15584:	9	0	0	0	0	0	0	0	0	0	0	0	0	0	0	0	9	1	0	9	0	0.00622493	0.168426
class15586:	8	0	0	0	0	1	0	0	0	0	0	0	0	0	0	0	9	2	0	9	0	0.00622493	0.168426
class15588:	9	0	0	0	0	0	0	0	0	0	0	0	0	0	0	0	9	1	0	9	0	0.00622493	0.168426
class15589:	9	0	0	0	0	0	0	0	0	0	0	0	0	0	0	0	9	1	0	9	0	0.00622493	0.168426
class15590:	9	0	0	0	0	0	0	0	0	0	0	0	0	0	0	0	9	1	0	9	0	0.00622493	0.168426
class15597:	9	0	0	0	0	0	0	0	0	0	0	0	0	0	0	0	9	1	0	9	0	0.00622493	0.168426
class15598:	9	0	0	0	0	0	0	0	0	0	0	0	0	0	0	0	9	1	0	9	0	0.00622493	0.168426
class15618:	0	0	0	0	0	0	0	0	9	0	0	0	0	0	0	0	9	1	0	9	0	0.00622493	0.168426
class15619:	0	0	0	0	0	0	0	0	9	0	0	0	0	0	0	0	9	1	0	9	0	0.00622493	0.168426
class15620:	0	0	0	0	0	0	0	0	9	0	0	0	0	0	0	0	9	1	0	9	0	0.00622493	0.168426
class15621:	0	0	0	0	0	0	0	0	9	0	0	0	0	0	0	0	9	1	0	9	0	0.00622493	0.168426
class15622:	0	0	0	0	0	0	0	0	9	0	0	0	0	0	0	0	9	1	0	9	0	0.00622493	0.168426
class15623:	0	0	0	0	0	0	0	0	9	0	0	0	0	0	0	0	9	1	0	9	0	0.00622493	0.168426
class15624:	0	0	0	0	0	0	0	0	9	0	0	0	0	0	0	0	9	1	0	9	0	0.00622493	0.168426
class15625:	0	0	0	0	0	0	0	0	9	0	0	0	0	0	0	0	9	1	0	9	0	0.00622493	0.168426
class15626:	0	0	0	0	0	0	0	0	9	0	0	0	0	0	0	0	9	1	0	9	0	0.00622493	0.168426
class15628:	0	0	0	0	0	0	9	0	0	0	0	0	0	0	0	0	9	1	0	9	0	0.00622493	0.168426
class15629:	0	0	0	0	0	0	9	0	0	0	0	0	0	0	0	0	9	1	0	9	0	0.00622493	0.168426
class15630:	0	0	0	0	0	0	9	0	0	0	0	0	0	0	0	0	9	1	0	9	0	0.00622493	0.168426
class15632:	0	0	0	0	0	0	9	0	0	0	0	0	0	0	0	0	9	1	0	9	0	0.00622493	0.168426
class15633:	0	0	0	0	0	0	9	0	0	0	0	0	0	0	0	0	9	1	0	9	0	0.00622493	0.168426
class15639:	0	0	0	0	0	0	0	9	0	0	0	0	0	0	0	0	9	1	0	9	0	0.00622493	0.168426
class15640:	0	0	0	0	0	9	0	0	0	0	0	0	0	0	0	0	9	1	0	9	0	0.00622493	0.168426
class15644:	0	0	0	9	0	0	0	0	0	0	0	0	0	0	0	0	9	1	0	9	0	0.00622493	0.168426
class15653:	0	0	0	0	0	0	0	0	9	0	0	0	0	0	0	0	9	1	0	9	0	0.00622493	0.168426
class15654:	0	0	0	0	0	0	0	0	9	0	0	0	0	0	0	0	9	1	0	9	0	0.00622493	0.168426
class15655:	0	0	0	0	0	0	0	0	9	0	0	0	0	0	0	0	9	1	0	9	0	0.00622493	0.168426
class16710:	0	0	0	0	0	0	0	0	0	0	0	0	3	0	0	3	6	0	2	0	6	0.00701243	0.168426
class16711:	0	0	0	0	0	0	0	0	0	0	0	0	3	0	0	3	6	0	2	0	6	0.00701243	0.168426
class16712:	0	0	0	0	0	0	0	0	0	0	0	0	6	0	0	0	6	0	1	0	6	0.00701243	0.168426
class16713:	0	0	0	0	0	0	0	0	0	0	0	0	3	0	0	3	6	0	2	0	6	0.00701243	0.168426
class16714:	0	0	0	0	0	0	0	0	0	0	0	0	3	0	0	3	6	0	2	0	6	0.00701243	0.168426
class16715:	0	0	0	0	0	0	0	0	0	0	0	0	4	0	0	2	6	0	2	0	6	0.00701243	0.168426
class16716:	0	0	0	0	0	0	0	0	0	0	0	0	4	0	0	2	6	0	2	0	6	0.00701243	0.168426
class16717:	0	0	0	0	0	0	0	0	0	0	0	0	4	0	0	2	6	0	2	0	6	0.00701243	0.168426
class16718:	0	0	0	0	0	0	0	0	0	0	0	0	6	0	0	0	6	0	1	0	6	0.00701243	0.168426
class16719:	0	0	0	0	0	0	0	0	0	0	0	0	6	0	0	0	6	0	1	0	6	0.00701243	0.168426
class16720:	0	0	0	0	0	0	0	0	0	0	0	0	6	0	0	0	6	0	1	0	6	0.00701243	0.168426
class16721:	0	0	0	0	0	0	0	0	0	0	0	0	6	0	0	0	6	0	1	0	6	0.00701243	0.168426
class16722:	0	0	0	0	0	0	0	0	0	0	0	0	6	0	0	0	6	0	1	0	6	0.00701243	0.168426
class16723:	0	0	0	0	0	0	0	0	0	0	0	0	4	0	0	2	6	0	2	0	6	0.00701243	0.168426
class16724:	0	0	0	0	0	0	0	0	0	0	0	0	6	0	0	0	6	0	1	0	6	0.00701243	0.168426
class16725:	0	0	0	0	0	0	0	0	0	0	0	0	6	0	0	0	6	0	1	0	6	0.00701243	0.168426
class16726:	0	0	0	0	0	0	0	0	0	0	0	0	6	0	0	0	6	0	1	0	6	0.00701243	0.168426
class16727:	0	0	0	0	0	0	0	0	0	0	0	0	3	0	0	3	6	0	2	0	6	0.00701243	0.168426
class16728:	0	0	0	0	0	0	0	0	0	0	0	0	2	0	0	4	6	0	2	0	6	0.00701243	0.168426
class16729:	0	0	0	0	0	0	0	0	0	0	0	0	3	0	0	3	6	0	2	0	6	0.00701243	0.168426
class16732:	0	0	0	0	0	0	0	0	0	0	0	0	3	0	0	3	6	0	2	0	6	0.00701243	0.168426
class16733:	0	0	0	0	0	0	0	0	0	0	0	0	3	0	0	3	6	0	2	0	6	0.00701243	0.168426
class16734:	0	0	0	0	0	0	0	0	0	0	0	0	6	0	0	0	6	0	1	0	6	0.00701243	0.168426
class16735:	0	0	0	0	0	0	0	0	0	0	0	0	6	0	0	0	6	0	1	0	6	0.00701243	0.168426
class16736:	0	0	0	0	0	0	0	0	0	0	0	0	6	0	0	0	6	0	1	0	6	0.00701243	0.168426
class16737:	0	0	0	0	0	0	0	0	0	0	0	0	3	0	0	3	6	0	2	0	6	0.00701243	0.168426
class16738:	0	0	0	0	0	0	0	0	0	0	0	0	6	0	0	0	6	0	1	0	6	0.00701243	0.168426
class16739:	0	0	0	0	0	0	0	0	0	0	0	0	6	0	0	0	6	0	1	0	6	0.00701243	0.168426
class16740:	0	0	0	0	0	0	0	0	0	0	0	2	2	0	0	2	6	0	3	0	6	0.00701243	0.168426
class16741:	0	0	0	0	0	0	0	0	0	0	0	0	6	0	0	0	6	0	1	0	6	0.00701243	0.168426
class16742:	0	0	0	0	0	0	0	0	0	0	0	0	3	0	0	3	6	0	2	0	6	0.00701243	0.168426
class16743:	0	0	0	0	0	0	0	0	0	0	0	0	6	0	0	0	6	0	1	0	6	0.00701243	0.168426
class16744:	0	0	0	0	0	0	0	0	0	0	0	0	6	0	0	0	6	0	1	0	6	0.00701243	0.168426
class16745:	0	0	0	0	0	0	0	0	0	0	0	0	4	0	0	2	6	0	2	0	6	0.00701243	0.168426
class16746:	0	0	0	0	0	0	0	0	0	0	0	0	2	0	0	4	6	0	2	0	6	0.00701243	0.168426
class16747:	0	0	0	0	0	0	0	0	0	2	0	1	2	0	0	1	6	0	4	0	6	0.00701243	0.168426
class16748:	0	0	0	0	0	0	0	0	0	0	0	0	5	0	0	1	6	0	2	0	6	0.00701243	0.168426
class16751:	0	0	0	0	0	0	0	0	0	0	0	0	3	0	0	3	6	0	2	0	6	0.00701243	0.168426
class16755:	0	0	0	0	0	0	0	0	0	0	0	0	2	0	0	4	6	0	2	0	6	0.00701243	0.168426
class16836:	0	0	0	0	0	0	0	0	0	6	0	0	0	0	0	0	6	0	1	0	6	0.00701243	0.168426
class16838:	0	0	0	0	0	0	0	0	0	6	0	0	0	0	0	0	6	0	1	0	6	0.00701243	0.168426
class16839:	0	0	0	0	0	0	0	0	0	6	0	0	0	0	0	0	6	0	1	0	6	0.00701243	0.168426
class16841:	0	0	0	0	0	0	0	0	0	6	0	0	0	0	0	0	6	0	1	0	6	0.00701243	0.168426
class16843:	0	0	0	0	0	0	0	0	0	6	0	0	0	0	0	0	6	0	1	0	6	0.00701243	0.168426
class16845:	0	0	0	0	0	0	0	0	0	6	0	0	0	0	0	0	6	0	1	0	6	0.00701243	0.168426
class16846:	0	0	0	0	0	0	0	0	0	6	0	0	0	0	0	0	6	0	1	0	6	0.00701243	0.168426
class16847:	0	0	0	0	0	0	0	0	0	6	0	0	0	0	0	0	6	0	1	0	6	0.00701243	0.168426
class16848:	0	0	0	0	0	0	0	0	0	6	0	0	0	0	0	0	6	0	1	0	6	0.00701243	0.168426
class16851:	0	0	0	0	0	0	0	0	0	6	0	0	0	0	0	0	6	0	1	0	6	0.00701243	0.168426
class16852:	0	0	0	0	0	0	0	0	0	6	0	0	0	0	0	0	6	0	1	0	6	0.00701243	0.168426
class16853:	0	0	0	0	0	0	0	0	0	6	0	0	0	0	0	0	6	0	1	0	6	0.00701243	0.168426
class16855:	0	0	0	0	0	0	0	0	0	6	0	0	0	0	0	0	6	0	1	0	6	0.00701243	0.168426
class16856:	0	0	0	0	0	0	0	0	0	6	0	0	0	0	0	0	6	0	1	0	6	0.00701243	0.168426
class16857:	0	0	0	0	0	0	0	0	0	6	0	0	0	0	0	0	6	0	1	0	6	0.00701243	0.168426
class16858:	0	0	0	0	0	0	0	0	0	6	0	0	0	0	0	0	6	0	1	0	6	0.00701243	0.168426
class16859:	0	0	0	0	0	0	0	0	0	6	0	0	0	0	0	0	6	0	1	0	6	0.00701243	0.168426
class16860:	0	0	0	0	0	0	0	0	0	6	0	0	0	0	0	0	6	0	1	0	6	0.00701243	0.168426
class16861:	0	0	0	0	0	0	0	0	0	6	0	0	0	0	0	0	6	0	1	0	6	0.00701243	0.168426
class16862:	0	0	0	0	0	0	0	0	0	6	0	0	0	0	0	0	6	0	1	0	6	0.00701243	0.168426
class16864:	0	0	0	0	0	0	0	0	0	6	0	0	0	0	0	0	6	0	1	0	6	0.00701243	0.168426
class16865:	0	0	0	0	0	0	0	0	0	5	0	1	0	0	0	0	6	0	2	0	6	0.00701243	0.168426
class16867:	0	0	0	0	0	0	0	0	0	6	0	0	0	0	0	0	6	0	1	0	6	0.00701243	0.168426
class16869:	0	0	0	0	0	0	0	0	0	6	0	0	0	0	0	0	6	0	1	0	6	0.00701243	0.168426
class16873:	0	0	0	0	0	0	0	0	0	6	0	0	0	0	0	0	6	0	1	0	6	0.00701243	0.168426
class16874:	0	0	0	0	0	0	0	0	0	6	0	0	0	0	0	0	6	0	1	0	6	0.00701243	0.168426
class16875:	0	0	0	0	0	0	0	0	0	6	0	0	0	0	0	0	6	0	1	0	6	0.00701243	0.168426
class16876:	0	0	0	0	0	0	0	0	0	6	0	0	0	0	0	0	6	0	1	0	6	0.00701243	0.168426
class16879:	0	0	0	0	0	0	0	0	0	6	0	0	0	0	0	0	6	0	1	0	6	0.00701243	0.168426
class16880:	0	0	0	0	0	0	0	0	0	6	0	0	0	0	0	0	6	0	1	0	6	0.00701243	0.168426
class16882:	0	0	0	0	0	0	0	0	0	3	2	0	0	1	0	0	6	0	3	0	6	0.00701243	0.168426
class16885:	0	0	0	0	0	0	0	0	0	0	0	6	0	0	0	0	6	0	1	0	6	0.00701243	0.168426
class16887:	0	0	0	0	0	0	0	0	0	0	0	6	0	0	0	0	6	0	1	0	6	0.00701243	0.168426
class16890:	0	0	0	0	0	0	0	0	0	0	0	5	0	0	1	0	6	0	2	0	6	0.00701243	0.168426
class16891:	0	0	0	0	0	0	0	0	0	0	0	6	0	0	0	0	6	0	1	0	6	0.00701243	0.168426
class16894:	0	0	0	0	0	0	0	0	0	0	0	6	0	0	0	0	6	0	1	0	6	0.00701243	0.168426
class16896:	0	0	0	0	0	0	0	0	0	0	0	6	0	0	0	0	6	0	1	0	6	0.00701243	0.168426
class16904:	0	0	0	0	0	0	0	0	0	0	0	6	0	0	0	0	6	0	1	0	6	0.00701243	0.168426
class16906:	0	0	0	0	0	0	0	0	0	0	0	6	0	0	0	0	6	0	1	0	6	0.00701243	0.168426
class16910:	0	0	0	0	0	0	0	0	0	0	0	6	0	0	0	0	6	0	1	0	6	0.00701243	0.168426
class16911:	0	0	0	0	0	0	0	0	0	0	0	6	0	0	0	0	6	0	1	0	6	0.00701243	0.168426
class16912:	0	0	0	0	0	0	0	0	0	0	0	6	0	0	0	0	6	0	1	0	6	0.00701243	0.168426
class16913:	0	0	0	0	0	0	0	0	0	0	0	2	0	4	0	0	6	0	2	0	6	0.00701243	0.168426
class16914:	0	0	0	0	0	0	0	0	0	0	0	6	0	0	0	0	6	0	1	0	6	0.00701243	0.168426
class16916:	0	0	0	0	0	0	0	0	0	1	1	3	0	0	1	0	6	0	4	0	6	0.00701243	0.168426
class16917:	0	0	0	0	0	0	0	0	0	0	0	6	0	0	0	0	6	0	1	0	6	0.00701243	0.168426
class16918:	0	0	0	0	0	0	0	0	0	0	0	6	0	0	0	0	6	0	1	0	6	0.00701243	0.168426
class16919:	0	0	0	0	0	0	0	0	0	0	0	6	0	0	0	0	6	0	1	0	6	0.00701243	0.168426
class16921:	0	0	0	0	0	0	0	0	0	0	0	3	0	3	0	0	6	0	2	0	6	0.00701243	0.168426
class16923:	0	0	0	0	0	0	0	0	0	0	0	6	0	0	0	0	6	0	1	0	6	0.00701243	0.168426
class16924:	0	0	0	0	0	0	0	0	0	0	2	4	0	0	0	0	6	0	2	0	6	0.00701243	0.168426
class16928:	0	0	0	0	0	0	0	0	0	0	0	6	0	0	0	0	6	0	1	0	6	0.00701243	0.168426
class16930:	0	0	0	0	0	0	0	0	0	0	0	1	0	5	0	0	6	0	2	0	6	0.00701243	0.168426
class16932:	0	0	0	0	0	0	0	0	0	0	0	6	0	0	0	0	6	0	1	0	6	0.00701243	0.168426
class16933:	0	0	0	0	0	0	0	0	0	0	0	6	0	0	0	0	6	0	1	0	6	0.00701243	0.168426
class16936:	0	0	0	0	0	0	0	0	0	0	0	6	0	0	0	0	6	0	1	0	6	0.00701243	0.168426
class16939:	0	0	0	0	0	0	0	0	0	0	0	6	0	0	0	0	6	0	1	0	6	0.00701243	0.168426
class16940:	0	0	0	0	0	0	0	0	0	0	0	5	0	1	0	0	6	0	2	0	6	0.00701243	0.168426
class16950:	0	0	0	0	0	0	0	0	0	0	0	6	0	0	0	0	6	0	1	0	6	0.00701243	0.168426
class16954:	0	0	0	0	0	0	0	0	0	0	0	2	0	4	0	0	6	0	2	0	6	0.00701243	0.168426
class16956:	0	0	0	0	0	0	0	0	0	0	0	6	0	0	0	0	6	0	1	0	6	0.00701243	0.168426
class17152:	0	0	0	0	0	0	0	0	0	0	6	0	0	0	0	0	6	0	1	0	6	0.00701243	0.168426
class17153:	0	0	0	0	0	0	0	0	0	0	6	0	0	0	0	0	6	0	1	0	6	0.00701243	0.168426
class17154:	0	0	0	0	0	0	0	0	0	0	6	0	0	0	0	0	6	0	1	0	6	0.00701243	0.168426
class17156:	0	0	0	0	0	0	0	0	0	0	6	0	0	0	0	0	6	0	1	0	6	0.00701243	0.168426
class17157:	0	0	0	0	0	0	0	0	0	0	6	0	0	0	0	0	6	0	1	0	6	0.00701243	0.168426
class17158:	0	0	0	0	0	0	0	0	0	0	6	0	0	0	0	0	6	0	1	0	6	0.00701243	0.168426
class17159:	0	0	0	0	0	0	0	0	0	0	6	0	0	0	0	0	6	0	1	0	6	0.00701243	0.168426
class17160:	0	0	0	0	0	0	0	0	0	0	6	0	0	0	0	0	6	0	1	0	6	0.00701243	0.168426
class17162:	0	0	0	0	0	0	0	0	0	0	6	0	0	0	0	0	6	0	1	0	6	0.00701243	0.168426
class17166:	0	0	0	0	0	0	0	0	0	0	6	0	0	0	0	0	6	0	1	0	6	0.00701243	0.168426
class17168:	0	0	0	0	0	0	0	0	0	0	0	0	0	5	0	1	6	0	2	0	6	0.00701243	0.168426
class17169:	0	0	0	0	0	0	0	0	0	0	0	0	0	6	0	0	6	0	1	0	6	0.00701243	0.168426
class17170:	0	0	0	0	0	0	0	0	0	0	0	0	0	6	0	0	6	0	1	0	6	0.00701243	0.168426
class17171:	0	0	0	0	0	0	0	0	0	0	0	0	0	6	0	0	6	0	1	0	6	0.00701243	0.168426
class17173:	0	0	0	0	0	0	0	0	0	0	0	0	0	6	0	0	6	0	1	0	6	0.00701243	0.168426
class17174:	0	0	0	0	0	0	0	0	0	0	0	0	0	6	0	0	6	0	1	0	6	0.00701243	0.168426
class17175:	0	0	0	0	0	0	0	0	0	0	0	0	0	6	0	0	6	0	1	0	6	0.00701243	0.168426
class17176:	0	0	0	0	0	0	0	0	0	0	0	0	0	6	0	0	6	0	1	0	6	0.00701243	0.168426
class17177:	0	0	0	0	0	0	0	0	0	0	0	0	0	6	0	0	6	0	1	0	6	0.00701243	0.168426
class17178:	0	0	0	0	0	0	0	0	0	0	0	0	0	6	0	0	6	0	1	0	6	0.00701243	0.168426
class17179:	0	0	0	0	0	0	0	0	0	0	0	0	0	6	0	0	6	0	1	0	6	0.00701243	0.168426
class17180:	0	0	0	0	0	0	0	0	0	0	0	0	0	6	0	0	6	0	1	0	6	0.00701243	0.168426
class17181:	0	0	0	0	0	0	0	0	0	0	0	0	1	5	0	0	6	0	2	0	6	0.00701243	0.168426
class17183:	0	0	0	0	0	0	0	0	0	0	0	0	0	6	0	0	6	0	1	0	6	0.00701243	0.168426
class17184:	0	0	0	0	0	0	0	0	0	0	0	0	0	6	0	0	6	0	1	0	6	0.00701243	0.168426
class17187:	0	0	0	0	0	0	0	0	0	0	0	0	0	6	0	0	6	0	1	0	6	0.00701243	0.168426
class17188:	0	0	0	0	0	0	0	0	0	0	0	0	0	6	0	0	6	0	1	0	6	0.00701243	0.168426
class17190:	0	0	0	0	0	0	0	0	0	0	0	0	0	6	0	0	6	0	1	0	6	0.00701243	0.168426
class17191:	0	0	0	0	0	0	0	0	0	0	0	0	0	6	0	0	6	0	1	0	6	0.00701243	0.168426
class17192:	0	0	0	0	0	0	0	0	0	0	0	0	0	6	0	0	6	0	1	0	6	0.00701243	0.168426
class17193:	0	0	0	0	0	0	0	0	0	0	0	0	0	6	0	0	6	0	1	0	6	0.00701243	0.168426
class17195:	0	0	0	0	0	0	0	0	0	0	0	0	0	6	0	0	6	0	1	0	6	0.00701243	0.168426
class17196:	0	0	0	0	0	0	0	0	0	0	0	0	0	6	0	0	6	0	1	0	6	0.00701243	0.168426
class17197:	0	0	0	0	0	0	0	0	0	0	0	1	0	5	0	0	6	0	2	0	6	0.00701243	0.168426
class17198:	0	0	0	0	0	0	0	0	0	0	0	0	0	6	0	0	6	0	1	0	6	0.00701243	0.168426
class17199:	0	0	0	0	0	0	0	0	0	0	0	0	0	6	0	0	6	0	1	0	6	0.00701243	0.168426
class17201:	0	0	0	0	0	0	0	0	0	0	0	0	0	6	0	0	6	0	1	0	6	0.00701243	0.168426
class17202:	0	0	0	0	0	0	0	0	0	0	0	0	0	6	0	0	6	0	1	0	6	0.00701243	0.168426
class17204:	0	0	0	0	0	0	0	0	0	0	0	0	0	6	0	0	6	0	1	0	6	0.00701243	0.168426
class17205:	0	0	0	0	0	0	0	0	0	0	0	0	0	6	0	0	6	0	1	0	6	0.00701243	0.168426
class17206:	0	0	0	0	0	0	0	0	0	0	0	0	1	3	1	1	6	0	4	0	6	0.00701243	0.168426
class17207:	0	0	0	0	0	0	0	0	0	0	0	0	0	6	0	0	6	0	1	0	6	0.00701243	0.168426
class17208:	0	0	0	0	0	0	0	0	0	0	0	0	0	6	0	0	6	0	1	0	6	0.00701243	0.168426
class17237:	0	0	0	0	0	0	0	0	0	0	0	0	0	0	6	0	6	0	1	0	6	0.00701243	0.168426
class17240:	0	0	0	0	0	0	0	0	0	0	0	0	0	0	6	0	6	0	1	0	6	0.00701243	0.168426
class17242:	0	0	0	0	0	0	0	0	0	0	0	0	6	0	0	0	6	0	1	0	6	0.00701243	0.168426
class17243:	0	0	0	0	0	0	0	0	0	0	0	0	6	0	0	0	6	0	1	0	6	0.00701243	0.168426
class17244:	0	0	0	0	0	0	0	0	0	0	0	0	6	0	0	0	6	0	1	0	6	0.00701243	0.168426
class17245:	0	0	0	0	0	0	0	0	0	0	0	0	6	0	0	0	6	0	1	0	6	0.00701243	0.168426
class17246:	0	0	0	0	0	0	0	0	0	0	0	0	0	0	0	6	6	0	1	0	6	0.00701243	0.168426
class17255:	0	0	0	0	0	0	0	0	0	6	0	0	0	0	0	0	6	0	1	0	6	0.00701243	0.168426
class17256:	0	0	0	0	0	0	0	0	0	6	0	0	0	0	0	0	6	0	1	0	6	0.00701243	0.168426
class17257:	0	0	0	0	0	0	0	0	0	6	0	0	0	0	0	0	6	0	1	0	6	0.00701243	0.168426
class17258:	0	0	0	0	0	0	0	0	0	6	0	0	0	0	0	0	6	0	1	0	6	0.00701243	0.168426
class17259:	0	0	0	0	0	0	0	0	0	6	0	0	0	0	0	0	6	0	1	0	6	0.00701243	0.168426
class17260:	0	0	0	0	0	0	0	0	0	6	0	0	0	0	0	0	6	0	1	0	6	0.00701243	0.168426
class17261:	0	0	0	0	0	0	0	0	0	6	0	0	0	0	0	0	6	0	1	0	6	0.00701243	0.168426
class17262:	0	0	0	0	0	0	0	0	0	6	0	0	0	0	0	0	6	0	1	0	6	0.00701243	0.168426
class17263:	0	0	0	0	0	0	0	0	0	6	0	0	0	0	0	0	6	0	1	0	6	0.00701243	0.168426
class17264:	0	0	0	0	0	0	0	0	0	6	0	0	0	0	0	0	6	0	1	0	6	0.00701243	0.168426
class17265:	0	0	0	0	0	0	0	0	0	6	0	0	0	0	0	0	6	0	1	0	6	0.00701243	0.168426
class17266:	0	0	0	0	0	0	0	0	0	6	0	0	0	0	0	0	6	0	1	0	6	0.00701243	0.168426
class17267:	0	0	0	0	0	0	0	0	0	6	0	0	0	0	0	0	6	0	1	0	6	0.00701243	0.168426
class17269:	0	0	0	0	0	0	0	0	0	6	0	0	0	0	0	0	6	0	1	0	6	0.00701243	0.168426
class17270:	0	0	0	0	0	0	0	0	0	0	0	6	0	0	0	0	6	0	1	0	6	0.00701243	0.168426
class17271:	0	0	0	0	0	0	0	0	0	0	0	6	0	0	0	0	6	0	1	0	6	0.00701243	0.168426
class17282:	0	0	0	0	0	0	0	0	0	0	6	0	0	0	0	0	6	0	1	0	6	0.00701243	0.168426
class17283:	0	0	0	0	0	0	0	0	0	0	6	0	0	0	0	0	6	0	1	0	6	0.00701243	0.168426
class17284:	0	0	0	0	0	0	0	0	0	0	6	0	0	0	0	0	6	0	1	0	6	0.00701243	0.168426
class17285:	0	0	0	0	0	0	0	0	0	0	6	0	0	0	0	0	6	0	1	0	6	0.00701243	0.168426
class17286:	0	0	0	0	0	0	0	0	0	0	6	0	0	0	0	0	6	0	1	0	6	0.00701243	0.168426
class17287:	0	0	0	0	0	0	0	0	0	0	6	0	0	0	0	0	6	0	1	0	6	0.00701243	0.168426
class17288:	0	0	0	0	0	0	0	0	0	0	0	0	0	6	0	0	6	0	1	0	6	0.00701243	0.168426
class17289:	0	0	0	0	0	0	0	0	0	0	0	0	0	6	0	0	6	0	1	0	6	0.00701243	0.168426
class17290:	0	0	0	0	0	0	0	0	0	0	0	0	0	6	0	0	6	0	1	0	6	0.00701243	0.168426
class17291:	0	0	0	0	0	0	0	0	0	0	0	0	0	6	0	0	6	0	1	0	6	0.00701243	0.168426
class17292:	0	0	0	0	0	0	0	0	0	0	0	0	0	6	0	0	6	0	1	0	6	0.00701243	0.168426
class17293:	0	0	0	0	0	0	0	0	0	0	0	0	0	6	0	0	6	0	1	0	6	0.00701243	0.168426
class17294:	0	0	0	0	0	0	0	0	0	0	0	0	0	6	0	0	6	0	1	0	6	0.00701243	0.168426
class17295:	0	0	0	0	0	0	0	0	0	0	0	0	0	6	0	0	6	0	1	0	6	0.00701243	0.168426
class17296:	0	0	0	0	0	0	0	0	0	0	0	0	0	6	0	0	6	0	1	0	6	0.00701243	0.168426
class17297:	0	0	0	0	0	0	0	0	0	0	0	0	0	6	0	0	6	0	1	0	6	0.00701243	0.168426
class17298:	0	0	0	0	0	0	0	0	0	0	0	0	0	6	0	0	6	0	1	0	6	0.00701243	0.168426
class17304:	0	0	0	0	0	0	0	0	0	0	0	0	0	0	6	0	6	0	1	0	6	0.00701243	0.168426
class17305:	0	0	0	0	0	0	0	0	0	0	0	0	0	0	6	0	6	0	1	0	6	0.00701243	0.168426
class17306:	0	0	0	0	0	0	0	0	0	0	0	0	0	0	6	0	6	0	1	0	6	0.00701243	0.168426
class17307:	0	0	0	0	0	0	0	0	0	0	0	0	0	0	6	0	6	0	1	0	6	0.00701243	0.168426
class17308:	0	0	0	0	0	0	0	0	0	0	0	0	0	0	6	0	6	0	1	0	6	0.00701243	0.168426
class17309:	0	0	0	0	0	0	0	0	0	0	0	0	0	0	6	0	6	0	1	0	6	0.00701243	0.168426
class17310:	0	0	0	0	0	0	0	0	0	0	0	0	0	0	6	0	6	0	1	0	6	0.00701243	0.168426
class17311:	0	0	0	0	0	0	0	0	0	0	0	0	0	0	6	0	6	0	1	0	6	0.00701243	0.168426
class17312:	0	0	0	0	0	0	0	0	0	0	0	0	0	0	6	0	6	0	1	0	6	0.00701243	0.168426
class17313:	0	0	0	0	0	0	0	0	0	0	0	0	0	0	6	0	6	0	1	0	6	0.00701243	0.168426
class12435:	0	1	0	0	2	0	0	0	0	10	0	2	0	0	0	0	15	2	2	3	12	0.00704245	0.169037
class14274:	0	1	0	0	1	0	0	0	0	8	0	1	1	0	0	0	12	2	3	2	10	0.00717625	0.172025
class14293:	2	0	0	0	0	0	0	0	0	0	1	9	0	0	0	0	12	1	2	2	10	0.00717625	0.172025
class1703:	13	5	4	10	1	4	3	0	2	1	4	0	4	3	0	3	57	8	5	42	15	0.00750976	0.179785
class1714:	3	0	0	2	4	26	2	0	5	0	3	0	0	12	0	0	57	6	2	42	15	0.00750976	0.179785
class1689:	4	9	2	3	3	12	8	0	2	3	2	3	1	4	1	1	58	8	7	43	15	0.00755836	0.180831
class3357:	0	0	1	2	1	1	2	1	1	1	3	6	3	2	2	3	29	7	7	9	20	0.00794424	0.18994
class1148:	6	15	7	11	6	22	6	6	10	6	6	12	5	5	3	5	131	9	7	89	42	0.00800483	0.191265
class2168:	2	3	3	1	0	3	0	1	2	3	3	10	1	9	1	0	42	7	6	15	27	0.00806454	0.192566
class2932:	1	2	1	1	7	1	10	0	3	3	1	2	0	0	1	0	33	8	4	26	7	0.00839082	0.200228
class2807:	0	0	3	8	4	3	3	1	5	3	0	4	0	0	0	0	34	7	2	27	7	0.00847233	0.202042
class5150:	0	5	0	0	0	0	0	1	0	1	0	1	2	10	1	1	22	2	6	6	16	0.00853372	0.203374
class1215:	2	0	25	1	0	0	0	3	16	44	8	5	2	0	1	1	108	5	6	47	61	0.00865356	0.20597
class1538:	11	7	5	3	6	4	4	1	7	2	1	5	0	7	3	0	66	9	5	48	18	0.00865381	0.20597
class1384:	1	2	1	1	1	22	3	1	1	5	1	0	1	40	0	0	80	9	4	33	47	0.00911621	0.216835
class1183:	5	3	6	8	5	8	7	5	5	8	5	17	9	12	6	9	118	9	7	52	66	0.00913157	0.21706
class3264:	1	5	1	3	3	10	0	0	1	1	0	3	1	0	0	1	30	7	4	24	6	0.00920169	0.218445
class3319:	10	1	1	4	1	0	1	1	5	1	0	4	0	1	0	0	30	8	3	24	6	0.00920169	0.218445
class1085:	12	23	7	15	11	15	14	10	14	8	9	16	7	8	7	8	184	9	7	121	63	0.0092542	0.21955
class1061:	21	23	4	23	8	52	4	2	5	6	8	27	4	21	6	4	218	9	7	142	76	0.00932627	0.221118
class2359:	0	5	1	5	5	11	0	1	2	2	2	2	0	1	2	0	39	7	5	30	9	0.00937706	0.222036
class2360:	1	0	4	6	14	3	0	1	1	1	2	2	0	1	3	0	39	7	5	30	9	0.00937706	0.222036
class13814:	0	2	1	6	3	0	0	0	0	0	0	1	0	0	0	0	13	4	1	12	1	0.00942624	0.222343
class13828:	0	0	0	0	0	0	0	12	0	0	0	0	0	0	1	0	13	1	1	12	1	0.00942624	0.222343
class13833:	1	0	0	0	0	10	0	0	1	0	0	0	1	0	0	0	13	3	1	12	1	0.00942624	0.222343
class14108:	11	0	0	0	0	0	0	1	0	0	0	0	0	0	1	0	13	2	1	12	1	0.00942624	0.222343
class14110:	6	1	1	0	0	1	2	0	1	1	0	0	0	0	0	0	13	6	1	12	1	0.00942624	0.222343
class14125:	0	0	0	0	0	0	12	0	0	0	0	0	0	1	0	0	13	1	1	12	1	0.00942624	0.222343
class1271:	7	14	9	6	3	9	8	1	9	9	5	9	0	2	2	2	95	9	6	66	29	0.00955815	0.225311
class3869:	0	0	0	2	1	2	3	0	0	0	3	1	0	1	13	0	26	4	4	8	18	0.00997951	0.235093
class1370:	4	13	7	10	4	4	3	6	6	6	4	9	0	0	2	3	81	9	5	57	24	0.00999817	0.235382
class3090:	0	0	0	2	0	0	0	1	7	0	0	4	2	9	6	0	31	3	4	10	21	0.0101189	0.237921
class3139:	1	1	1	1	2	0	0	3	1	1	5	1	1	0	12	1	31	7	6	10	21	0.0101189	0.237921
class3670:	0	0	8	0	0	0	0	9	5	0	3	2	0	0	0	0	27	3	2	22	5	0.0102973	0.24196
class1309:	5	7	7	13	6	8	8	2	6	5	5	8	1	4	3	1	89	9	7	62	27	0.0103476	0.242987
class1704:	0	15	4	1	2	0	0	0	0	4	0	21	8	1	0	1	57	4	5	22	35	0.0105274	0.247053
class1047:	31	12	10	21	7	34	13	11	16	7	7	13	17	8	18	16	241	9	7	155	86	0.0113484	0.251105
class1090:	10	20	12	13	6	36	5	5	7	6	7	22	6	8	3	7	173	9	7	114	59	0.0112819	0.251105
class4704:	1	3	1	2	3	4	2	1	2	1	1	1	0	1	0	0	23	9	4	19	4	0.0109299	0.251105
class4721:	2	6	2	2	1	0	2	2	2	2	1	1	0	0	0	0	23	8	3	19	4	0.0109299	0.251105
class4766:	4	0	0	1	0	10	3	1	0	2	2	0	0	0	0	0	23	5	2	19	4	0.0109299	0.251105
class6540:	0	3	2	8	4	0	0	0	0	1	0	2	0	0	0	0	20	4	2	17	3	0.011368	0.251105
class6609:	1	0	0	0	0	16	0	0	0	0	2	1	0	0	0	0	20	2	2	17	3	0.011368	0.251105
class6668:	1	1	1	4	1	7	1	0	1	1	1	1	0	0	0	0	20	8	3	17	3	0.011368	0.251105
class11391:	2	2	2	1	2	4	0	0	1	2	0	0	0	0	0	0	16	7	1	14	2	0.0111831	0.251105
class11432:	0	11	3	0	0	0	0	0	0	2	0	0	0	0	0	0	16	2	1	14	2	0.0111831	0.251105
class12118:	2	3	1	2	2	1	1	0	2	2	0	0	0	0	0	0	16	8	1	14	2	0.0111831	0.251105
class15732:	0	0	0	0	8	0	0	0	0	0	0	0	0	0	0	0	8	1	0	8	0	0.0113648	0.251105
class15736:	0	0	0	0	8	0	0	0	0	0	0	0	0	0	0	0	8	1	0	8	0	0.0113648	0.251105
class15738:	0	0	0	0	8	0	0	0	0	0	0	0	0	0	0	0	8	1	0	8	0	0.0113648	0.251105
class15743:	0	0	0	0	5	0	0	0	3	0	0	0	0	0	0	0	8	2	0	8	0	0.0113648	0.251105
class15746:	3	0	0	0	3	0	0	0	2	0	0	0	0	0	0	0	8	3	0	8	0	0.0113648	0.251105
class15748:	0	0	0	0	0	0	0	8	0	0	0	0	0	0	0	0	8	1	0	8	0	0.0113648	0.251105
class15749:	0	0	0	0	0	0	0	8	0	0	0	0	0	0	0	0	8	1	0	8	0	0.0113648	0.251105
class15752:	0	0	0	1	0	0	0	7	0	0	0	0	0	0	0	0	8	2	0	8	0	0.0113648	0.251105
class15754:	0	0	0	0	0	0	0	8	0	0	0	0	0	0	0	0	8	1	0	8	0	0.0113648	0.251105
class15756:	0	0	0	0	0	0	0	8	0	0	0	0	0	0	0	0	8	1	0	8	0	0.0113648	0.251105
class15764:	0	0	0	0	0	0	0	8	0	0	0	0	0	0	0	0	8	1	0	8	0	0.0113648	0.251105
class15765:	0	0	0	0	0	0	0	8	0	0	0	0	0	0	0	0	8	1	0	8	0	0.0113648	0.251105
class15766:	0	0	0	0	0	8	0	0	0	0	0	0	0	0	0	0	8	1	0	8	0	0.0113648	0.251105
class15767:	0	1	1	0	0	3	0	0	3	0	0	0	0	0	0	0	8	4	0	8	0	0.0113648	0.251105
class15769:	0	0	0	0	0	8	0	0	0	0	0	0	0	0	0	0	8	1	0	8	0	0.0113648	0.251105
class15771:	0	0	0	0	0	8	0	0	0	0	0	0	0	0	0	0	8	1	0	8	0	0.0113648	0.251105
class15772:	0	0	0	0	0	8	0	0	0	0	0	0	0	0	0	0	8	1	0	8	0	0.0113648	0.251105
class15774:	3	0	0	0	0	2	3	0	0	0	0	0	0	0	0	0	8	3	0	8	0	0.0113648	0.251105
class15775:	0	0	3	0	0	5	0	0	0	0	0	0	0	0	0	0	8	2	0	8	0	0.0113648	0.251105
class15777:	2	4	0	0	0	2	0	0	0	0	0	0	0	0	0	0	8	3	0	8	0	0.0113648	0.251105
class15778:	0	0	0	0	0	8	0	0	0	0	0	0	0	0	0	0	8	1	0	8	0	0.0113648	0.251105
class15780:	0	0	0	0	0	8	0	0	0	0	0	0	0	0	0	0	8	1	0	8	0	0.0113648	0.251105
class15781:	0	0	0	0	0	8	0	0	0	0	0	0	0	0	0	0	8	1	0	8	0	0.0113648	0.251105
class15782:	0	0	0	0	0	8	0	0	0	0	0	0	0	0	0	0	8	1	0	8	0	0.0113648	0.251105
class15784:	1	1	1	1	0	2	1	0	1	0	0	0	0	0	0	0	8	7	0	8	0	0.0113648	0.251105
class15785:	0	0	0	0	0	8	0	0	0	0	0	0	0	0	0	0	8	1	0	8	0	0.0113648	0.251105
class15899:	0	8	0	0	0	0	0	0	0	0	0	0	0	0	0	0	8	1	0	8	0	0.0113648	0.251105
class15900:	0	8	0	0	0	0	0	0	0	0	0	0	0	0	0	0	8	1	0	8	0	0.0113648	0.251105
class15902:	0	8	0	0	0	0	0	0	0	0	0	0	0	0	0	0	8	1	0	8	0	0.0113648	0.251105
class15905:	0	8	0	0	0	0	0	0	0	0	0	0	0	0	0	0	8	1	0	8	0	0.0113648	0.251105
class15907:	0	8	0	0	0	0	0	0	0	0	0	0	0	0	0	0	8	1	0	8	0	0.0113648	0.251105
class15908:	0	8	0	0	0	0	0	0	0	0	0	0	0	0	0	0	8	1	0	8	0	0.0113648	0.251105
class15909:	0	8	0	0	0	0	0	0	0	0	0	0	0	0	0	0	8	1	0	8	0	0.0113648	0.251105
class15910:	0	7	0	0	1	0	0	0	0	0	0	0	0	0	0	0	8	2	0	8	0	0.0113648	0.251105
class15911:	0	4	2	1	0	0	0	1	0	0	0	0	0	0	0	0	8	4	0	8	0	0.0113648	0.251105
class15913:	0	8	0	0	0	0	0	0	0	0	0	0	0	0	0	0	8	1	0	8	0	0.0113648	0.251105
class15916:	0	8	0	0	0	0	0	0	0	0	0	0	0	0	0	0	8	1	0	8	0	0.0113648	0.251105
class15917:	0	6	2	0	0	0	0	0	0	0	0	0	0	0	0	0	8	2	0	8	0	0.0113648	0.251105
class15918:	0	5	3	0	0	0	0	0	0	0	0	0	0	0	0	0	8	2	0	8	0	0.0113648	0.251105
class15919:	1	6	0	0	1	0	0	0	0	0	0	0	0	0	0	0	8	3	0	8	0	0.0113648	0.251105
class15922:	3	3	2	0	0	0	0	0	0	0	0	0	0	0	0	0	8	3	0	8	0	0.0113648	0.251105
class15923:	0	8	0	0	0	0	0	0	0	0	0	0	0	0	0	0	8	1	0	8	0	0.0113648	0.251105
class15926:	0	8	0	0	0	0	0	0	0	0	0	0	0	0	0	0	8	1	0	8	0	0.0113648	0.251105
class15927:	0	8	0	0	0	0	0	0	0	0	0	0	0	0	0	0	8	1	0	8	0	0.0113648	0.251105
class15928:	0	8	0	0	0	0	0	0	0	0	0	0	0	0	0	0	8	1	0	8	0	0.0113648	0.251105
class15940:	0	8	0	0	0	0	0	0	0	0	0	0	0	0	0	0	8	1	0	8	0	0.0113648	0.251105
class15944:	0	0	8	0	0	0	0	0	0	0	0	0	0	0	0	0	8	1	0	8	0	0.0113648	0.251105
class15945:	0	1	7	0	0	0	0	0	0	0	0	0	0	0	0	0	8	2	0	8	0	0.0113648	0.251105
class15953:	0	0	0	8	0	0	0	0	0	0	0	0	0	0	0	0	8	1	0	8	0	0.0113648	0.251105
class15954:	0	0	0	8	0	0	0	0	0	0	0	0	0	0	0	0	8	1	0	8	0	0.0113648	0.251105
class15962:	0	0	0	8	0	0	0	0	0	0	0	0	0	0	0	0	8	1	0	8	0	0.0113648	0.251105
class15963:	0	0	0	8	0	0	0	0	0	0	0	0	0	0	0	0	8	1	0	8	0	0.0113648	0.251105
class15964:	0	0	0	8	0	0	0	0	0	0	0	0	0	0	0	0	8	1	0	8	0	0.0113648	0.251105
class15965:	0	0	0	8	0	0	0	0	0	0	0	0	0	0	0	0	8	1	0	8	0	0.0113648	0.251105
class15972:	0	0	0	8	0	0	0	0	0	0	0	0	0	0	0	0	8	1	0	8	0	0.0113648	0.251105
class15990:	0	0	0	2	0	0	0	0	6	0	0	0	0	0	0	0	8	2	0	8	0	0.0113648	0.251105
class15991:	8	0	0	0	0	0	0	0	0	0	0	0	0	0	0	0	8	1	0	8	0	0.0113648	0.251105
class15993:	7	1	0	0	0	0	0	0	0	0	0	0	0	0	0	0	8	2	0	8	0	0.0113648	0.251105
class15994:	8	0	0	0	0	0	0	0	0	0	0	0	0	0	0	0	8	1	0	8	0	0.0113648	0.251105
class15995:	8	0	0	0	0	0	0	0	0	0	0	0	0	0	0	0	8	1	0	8	0	0.0113648	0.251105
class15996:	8	0	0	0	0	0	0	0	0	0	0	0	0	0	0	0	8	1	0	8	0	0.0113648	0.251105
class15997:	7	1	0	0	0	0	0	0	0	0	0	0	0	0	0	0	8	2	0	8	0	0.0113648	0.251105
class15998:	6	0	0	0	0	0	0	0	2	0	0	0	0	0	0	0	8	2	0	8	0	0.0113648	0.251105
class15999:	7	0	0	0	0	1	0	0	0	0	0	0	0	0	0	0	8	2	0	8	0	0.0113648	0.251105
class16000:	5	0	1	1	0	0	0	0	1	0	0	0	0	0	0	0	8	4	0	8	0	0.0113648	0.251105
class16007:	6	1	0	0	1	0	0	0	0	0	0	0	0	0	0	0	8	3	0	8	0	0.0113648	0.251105
class16044:	0	0	0	0	0	0	0	0	8	0	0	0	0	0	0	0	8	1	0	8	0	0.0113648	0.251105
class16045:	0	0	1	1	0	0	1	0	5	0	0	0	0	0	0	0	8	4	0	8	0	0.0113648	0.251105
class16046:	0	0	0	0	0	0	0	0	8	0	0	0	0	0	0	0	8	1	0	8	0	0.0113648	0.251105
class16047:	0	0	0	0	0	0	0	0	8	0	0	0	0	0	0	0	8	1	0	8	0	0.0113648	0.251105
class16048:	0	0	0	0	0	0	0	0	8	0	0	0	0	0	0	0	8	1	0	8	0	0.0113648	0.251105
class16051:	0	0	0	0	0	0	0	0	8	0	0	0	0	0	0	0	8	1	0	8	0	0.0113648	0.251105
class16052:	0	0	0	1	1	0	0	0	6	0	0	0	0	0	0	0	8	3	0	8	0	0.0113648	0.251105
class16053:	0	0	0	0	0	0	0	0	8	0	0	0	0	0	0	0	8	1	0	8	0	0.0113648	0.251105
class16055:	0	0	0	0	0	0	8	0	0	0	0	0	0	0	0	0	8	1	0	8	0	0.0113648	0.251105
class16056:	1	0	0	0	0	1	6	0	0	0	0	0	0	0	0	0	8	3	0	8	0	0.0113648	0.251105
class16057:	0	0	1	0	0	0	6	0	1	0	0	0	0	0	0	0	8	3	0	8	0	0.0113648	0.251105
class16058:	0	0	0	0	0	0	8	0	0	0	0	0	0	0	0	0	8	1	0	8	0	0.0113648	0.251105
class16060:	0	0	0	0	0	0	7	0	1	0	0	0	0	0	0	0	8	2	0	8	0	0.0113648	0.251105
class16067:	0	0	0	0	8	0	0	0	0	0	0	0	0	0	0	0	8	1	0	8	0	0.0113648	0.251105
class16068:	0	0	0	0	0	0	0	8	0	0	0	0	0	0	0	0	8	1	0	8	0	0.0113648	0.251105
class16072:	0	8	0	0	0	0	0	0	0	0	0	0	0	0	0	0	8	1	0	8	0	0.0113648	0.251105
class16073:	0	8	0	0	0	0	0	0	0	0	0	0	0	0	0	0	8	1	0	8	0	0.0113648	0.251105
class16074:	0	8	0	0	0	0	0	0	0	0	0	0	0	0	0	0	8	1	0	8	0	0.0113648	0.251105
class16075:	0	0	0	8	0	0	0	0	0	0	0	0	0	0	0	0	8	1	0	8	0	0.0113648	0.251105
class16076:	0	0	0	8	0	0	0	0	0	0	0	0	0	0	0	0	8	1	0	8	0	0.0113648	0.251105
class16135:	1	1	2	1	1	0	1	0	1	0	0	0	0	0	0	0	8	7	0	8	0	0.0113648	0.251105
class1282:	6	4	4	0	3	22	0	0	1	1	0	0	0	52	0	0	93	6	2	40	53	0.0118323	0.261115
class4550:	2	0	2	1	0	1	1	0	0	1	1	0	1	13	0	1	24	5	5	7	17	0.0118354	0.261115
class10106:	0	4	0	0	0	0	0	0	0	13	0	0	0	0	0	0	17	1	1	4	13	0.0119127	0.262664
class1958:	1	13	4	4	8	4	0	0	1	5	1	2	1	1	1	1	47	7	7	35	12	0.0121091	0.266834
class1207:	3	12	8	22	2	21	2	3	2	6	2	1	9	6	4	7	110	9	7	75	35	0.0122609	0.270019
class3074:	15	1	2	1	2	1	1	1	1	1	1	1	1	1	1	1	32	9	7	25	7	0.0124031	0.272987
class13273:	0	2	1	0	0	0	0	0	0	11	0	0	0	0	0	0	14	2	1	3	11	0.0126508	0.278106
class13662:	0	0	0	1	0	0	1	0	1	0	0	1	1	8	0	1	14	3	4	3	11	0.0126508	0.278106
class2945:	2	2	2	1	1	1	1	1	0	20	1	0	0	0	0	1	33	8	3	11	22	0.0127522	0.280169
class1796:	0	3	2	2	3	2	0	1	8	2	1	19	1	9	0	1	54	7	6	21	33	0.0129191	0.283666
class15300:	0	0	0	0	0	0	0	0	1	0	0	1	5	0	0	2	9	1	3	1	8	0.0130199	0.28385
class15316:	0	0	1	0	0	0	0	0	0	0	0	0	6	0	0	2	9	1	2	1	8	0.0130199	0.28385
class15321:	1	0	0	0	0	0	0	0	0	0	0	0	8	0	0	0	9	1	1	1	8	0.0130199	0.28385
class15323:	1	0	0	0	0	0	0	0	0	5	0	0	1	1	0	1	9	1	4	1	8	0.0130199	0.28385
class15328:	0	0	0	0	0	0	0	0	1	0	0	4	1	0	0	3	9	1	3	1	8	0.0130199	0.28385
class15374:	0	0	1	0	0	0	0	0	0	8	0	0	0	0	0	0	9	1	1	1	8	0.0130199	0.28385
class15381:	0	0	1	0	0	0	0	0	0	7	0	1	0	0	0	0	9	1	2	1	8	0.0130199	0.28385
class15385:	0	1	0	0	0	0	0	0	0	8	0	0	0	0	0	0	9	1	1	1	8	0.0130199	0.28385
class15388:	0	1	0	0	0	0	0	0	0	8	0	0	0	0	0	0	9	1	1	1	8	0.0130199	0.28385
class15403:	0	0	0	0	0	1	0	0	0	0	0	6	1	0	0	1	9	1	3	1	8	0.0130199	0.28385
class15602:	0	0	1	0	0	0	0	0	0	0	8	0	0	0	0	0	9	1	1	1	8	0.0130199	0.28385
class15604:	0	0	0	0	0	0	1	0	0	0	8	0	0	0	0	0	9	1	1	1	8	0.0130199	0.28385
class1191:	12	17	9	10	1	14	5	5	5	4	3	8	5	6	7	4	115	9	7	78	37	0.014199	0.292063
class1759:	2	2	2	4	8	14	2	1	5	1	2	3	1	4	2	2	55	9	7	40	15	0.0141723	0.292063
class1762:	7	7	8	6	3	5	1	2	1	1	1	10	0	2	1	0	55	9	5	40	15	0.0141723	0.292063
class1882:	26	1	7	0	0	0	2	0	1	7	0	2	0	2	2	0	50	5	4	37	13	0.0145329	0.292063
class1897:	11	3	1	4	0	6	2	6	3	1	1	3	3	1	1	3	49	8	7	36	13	0.0145294	0.292063
class1899:	6	2	6	1	5	0	15	0	1	2	3	6	0	0	2	0	49	7	4	36	13	0.0145294	0.292063
class1904:	5	3	4	3	3	9	8	0	1	3	1	6	0	1	1	1	49	8	6	36	13	0.0145294	0.292063
class1911:	10	16	0	0	0	0	0	0	10	0	0	13	0	0	0	0	49	3	1	36	13	0.0145294	0.292063
class2386:	0	1	1	2	1	9	0	0	0	0	3	9	3	0	7	3	39	5	5	14	25	0.0144434	0.292063
class2470:	9	6	3	1	1	0	0	6	3	5	4	0	0	0	0	0	38	7	2	29	9	0.0135702	0.292063
class2832:	0	1	1	3	1	3	1	1	1	1	1	4	1	12	2	1	34	8	7	12	22	0.0154234	0.292063
class3385:	8	4	1	2	2	2	1	1	2	1	1	1	1	1	0	1	29	9	6	23	6	0.0139063	0.292063
class3438:	1	11	4	2	1	1	1	1	1	1	1	2	0	1	1	0	29	9	5	23	6	0.0139063	0.292063
class3865:	6	1	0	1	1	8	1	1	2	2	2	1	0	0	0	0	26	8	3	21	5	0.0159438	0.292063
class3886:	1	1	1	2	1	12	1	1	1	0	1	3	0	1	0	0	26	9	3	21	5	0.0159438	0.292063
class5717:	0	0	1	1	1	1	1	0	1	0	1	5	3	2	1	3	21	6	6	6	15	0.0140639	0.292063
class6096:	0	2	2	1	0	0	0	1	0	2	0	11	0	2	0	0	21	4	3	6	15	0.0140639	0.292063
class14605:	0	0	0	0	0	0	2	0	0	0	0	1	4	0	0	4	11	1	3	2	9	0.0137049	0.292063
class14664:	0	0	1	0	0	0	0	0	1	8	1	0	0	0	0	0	11	2	2	2	9	0.0137049	0.292063
class17392:	0	0	0	0	0	0	0	0	0	0	0	0	3	0	1	1	5	0	3	0	5	0.0160284	0.292063
class17393:	0	0	0	0	0	0	0	0	0	0	0	0	4	0	0	1	5	0	2	0	5	0.0160284	0.292063
class17394:	0	0	0	0	0	0	0	0	0	0	0	0	2	0	0	3	5	0	2	0	5	0.0160284	0.292063
class17395:	0	0	0	0	0	0	0	0	0	0	0	0	2	0	0	3	5	0	2	0	5	0.0160284	0.292063
class17396:	0	0	0	0	0	0	0	0	0	0	0	0	4	0	0	1	5	0	2	0	5	0.0160284	0.292063
class17397:	0	0	0	0	0	0	0	0	0	0	0	0	3	0	0	2	5	0	2	0	5	0.0160284	0.292063
class17398:	0	0	0	0	0	0	0	0	0	0	0	0	4	0	0	1	5	0	2	0	5	0.0160284	0.292063
class17399:	0	0	0	0	0	0	0	0	0	0	0	0	5	0	0	0	5	0	1	0	5	0.0160284	0.292063
class17400:	0	0	0	0	0	0	0	0	0	0	0	0	5	0	0	0	5	0	1	0	5	0.0160284	0.292063
class17401:	0	0	0	0	0	0	0	0	0	0	0	0	5	0	0	0	5	0	1	0	5	0.0160284	0.292063
class17402:	0	0	0	0	0	0	0	0	0	0	0	0	4	0	0	1	5	0	2	0	5	0.0160284	0.292063
class17403:	0	0	0	0	0	0	0	0	0	0	0	0	2	0	0	3	5	0	2	0	5	0.0160284	0.292063
class17404:	0	0	0	0	0	0	0	0	0	0	0	0	5	0	0	0	5	0	1	0	5	0.0160284	0.292063
class17405:	0	0	0	0	0	0	0	0	0	0	0	0	5	0	0	0	5	0	1	0	5	0.0160284	0.292063
class17407:	0	0	0	0	0	0	0	0	0	2	0	0	2	0	0	1	5	0	3	0	5	0.0160284	0.292063
class17408:	0	0	0	0	0	0	0	0	0	0	0	0	5	0	0	0	5	0	1	0	5	0.0160284	0.292063
class17409:	0	0	0	0	0	0	0	0	0	0	0	0	3	0	0	2	5	0	2	0	5	0.0160284	0.292063
class17410:	0	0	0	0	0	0	0	0	0	0	0	0	5	0	0	0	5	0	1	0	5	0.0160284	0.292063
class17411:	0	0	0	0	0	0	0	0	0	0	0	0	5	0	0	0	5	0	1	0	5	0.0160284	0.292063
class17412:	0	0	0	0	0	0	0	0	0	0	0	0	4	0	0	1	5	0	2	0	5	0.0160284	0.292063
class17413:	0	0	0	0	0	0	0	0	0	0	0	0	3	0	0	2	5	0	2	0	5	0.0160284	0.292063
class17414:	0	0	0	0	0	0	0	0	0	0	0	0	3	0	0	2	5	0	2	0	5	0.0160284	0.292063
class17415:	0	0	0	0	0	0	0	0	0	0	0	0	2	0	0	3	5	0	2	0	5	0.0160284	0.292063
class17416:	0	0	0	0	0	0	0	0	0	0	0	0	5	0	0	0	5	0	1	0	5	0.0160284	0.292063
class17417:	0	0	0	0	0	0	0	0	0	0	0	0	4	0	0	1	5	0	2	0	5	0.0160284	0.292063
class17418:	0	0	0	0	0	0	0	0	0	0	0	0	2	0	0	3	5	0	2	0	5	0.0160284	0.292063
class17419:	0	0	0	0	0	0	0	0	0	0	0	0	3	0	0	2	5	0	2	0	5	0.0160284	0.292063
class17421:	0	0	0	0	0	0	0	0	0	0	0	2	2	0	0	1	5	0	3	0	5	0.0160284	0.292063
class17422:	0	0	0	0	0	0	0	0	0	0	0	0	2	0	0	3	5	0	2	0	5	0.0160284	0.292063
class17423:	0	0	0	0	0	0	0	0	0	0	0	0	3	0	0	2	5	0	2	0	5	0.0160284	0.292063
class17424:	0	0	0	0	0	0	0	0	0	0	0	0	3	0	0	2	5	0	2	0	5	0.0160284	0.292063
class17425:	0	0	0	0	0	0	0	0	0	0	0	0	2	0	0	3	5	0	2	0	5	0.0160284	0.292063
class17426:	0	0	0	0	0	0	0	0	0	0	0	0	2	0	0	3	5	0	2	0	5	0.0160284	0.292063
class17427:	0	0	0	0	0	0	0	0	0	0	0	0	2	0	0	3	5	0	2	0	5	0.0160284	0.292063
class17428:	0	0	0	0	0	0	0	0	0	0	0	0	3	0	0	2	5	0	2	0	5	0.0160284	0.292063
class17429:	0	0	0	0	0	0	0	0	0	0	0	0	2	0	0	3	5	0	2	0	5	0.0160284	0.292063
class17430:	0	0	0	0	0	0	0	0	0	0	0	0	2	0	0	3	5	0	2	0	5	0.0160284	0.292063
class17431:	0	0	0	0	0	0	0	0	0	0	0	0	2	0	0	3	5	0	2	0	5	0.0160284	0.292063
class17432:	0	0	0	0	0	0	0	0	0	0	0	0	3	0	0	2	5	0	2	0	5	0.0160284	0.292063
class17433:	0	0	0	0	0	0	0	0	0	0	0	0	5	0	0	0	5	0	1	0	5	0.0160284	0.292063
class17434:	0	0	0	0	0	0	0	0	0	0	0	0	4	0	0	1	5	0	2	0	5	0.0160284	0.292063
class17435:	0	0	0	0	0	0	0	0	0	0	0	0	5	0	0	0	5	0	1	0	5	0.0160284	0.292063
class17436:	0	0	0	0	0	0	0	0	0	0	0	0	2	0	0	3	5	0	2	0	5	0.0160284	0.292063
class17437:	0	0	0	0	0	0	0	0	0	0	0	0	3	0	0	2	5	0	2	0	5	0.0160284	0.292063
class17438:	0	0	0	0	0	0	0	0	0	0	0	0	5	0	0	0	5	0	1	0	5	0.0160284	0.292063
class17439:	0	0	0	0	0	0	0	0	0	0	0	0	4	0	0	1	5	0	2	0	5	0.0160284	0.292063
class17440:	0	0	0	0	0	0	0	0	0	0	0	0	5	0	0	0	5	0	1	0	5	0.0160284	0.292063
class17441:	0	0	0	0	0	0	0	0	0	0	0	0	4	0	0	1	5	0	2	0	5	0.0160284	0.292063
class17442:	0	0	0	0	0	0	0	0	0	0	0	0	4	0	0	1	5	0	2	0	5	0.0160284	0.292063
class17443:	0	0	0	0	0	0	0	0	0	0	0	0	5	0	0	0	5	0	1	0	5	0.0160284	0.292063
class17444:	0	0	0	0	0	0	0	0	0	0	0	0	4	0	0	1	5	0	2	0	5	0.0160284	0.292063
class17445:	0	0	0	0	0	0	0	0	0	0	0	0	4	0	0	1	5	0	2	0	5	0.0160284	0.292063
class17446:	0	0	0	0	0	0	0	0	0	0	0	0	5	0	0	0	5	0	1	0	5	0.0160284	0.292063
class17447:	0	0	0	0	0	0	0	0	0	0	0	0	3	0	0	2	5	0	2	0	5	0.0160284	0.292063
class17448:	0	0	0	0	0	0	0	0	0	0	0	0	5	0	0	0	5	0	1	0	5	0.0160284	0.292063
class17450:	0	0	0	0	0	0	0	0	0	0	0	0	4	0	0	1	5	0	2	0	5	0.0160284	0.292063
class17451:	0	0	0	0	0	0	0	0	0	0	0	0	5	0	0	0	5	0	1	0	5	0.0160284	0.292063
class17452:	0	0	0	0	0	0	0	0	0	0	0	0	4	0	0	1	5	0	2	0	5	0.0160284	0.292063
class17453:	0	0	0	0	0	0	0	0	0	0	0	0	3	0	0	2	5	0	2	0	5	0.0160284	0.292063
class17454:	0	0	0	0	0	0	0	0	0	0	0	0	5	0	0	0	5	0	1	0	5	0.0160284	0.292063
class17455:	0	0	0	0	0	0	0	0	0	0	0	0	5	0	0	0	5	0	1	0	5	0.0160284	0.292063
class17456:	0	0	0	0	0	0	0	0	0	0	0	0	5	0	0	0	5	0	1	0	5	0.0160284	0.292063
class17457:	0	0	0	0	0	0	0	0	0	0	0	0	2	0	0	3	5	0	2	0	5	0.0160284	0.292063
class17458:	0	0	0	0	0	0	0	0	0	0	0	0	4	0	0	1	5	0	2	0	5	0.0160284	0.292063
class17460:	0	0	0	0	0	0	0	0	0	0	0	0	3	0	0	2	5	0	2	0	5	0.0160284	0.292063
class17461:	0	0	0	0	0	0	0	0	0	0	0	0	2	0	0	3	5	0	2	0	5	0.0160284	0.292063
class17462:	0	0	0	0	0	0	0	0	0	0	0	0	5	0	0	0	5	0	1	0	5	0.0160284	0.292063
class17464:	0	0	0	0	0	0	0	0	0	0	3	0	0	0	0	2	5	0	2	0	5	0.0160284	0.292063
class17468:	0	0	0	0	0	0	0	0	0	0	0	0	2	0	0	3	5	0	2	0	5	0.0160284	0.292063
class17469:	0	0	0	0	0	0	0	0	0	0	0	0	0	0	0	5	5	0	1	0	5	0.0160284	0.292063
class17473:	0	0	0	0	0	0	0	0	0	0	0	0	0	0	0	5	5	0	1	0	5	0.0160284	0.292063
class17474:	0	0	0	0	0	0	0	0	0	0	0	0	1	0	0	4	5	0	2	0	5	0.0160284	0.292063
class17475:	0	0	0	0	0	0	0	0	0	0	0	0	2	0	0	3	5	0	2	0	5	0.0160284	0.292063
class17476:	0	0	0	0	0	0	0	0	0	0	0	0	0	0	0	5	5	0	1	0	5	0.0160284	0.292063
class17479:	0	0	0	0	0	0	0	0	0	0	0	0	2	0	0	3	5	0	2	0	5	0.0160284	0.292063
class17573:	0	0	0	0	0	0	0	0	0	5	0	0	0	0	0	0	5	0	1	0	5	0.0160284	0.292063
class17574:	0	0	0	0	0	0	0	0	0	5	0	0	0	0	0	0	5	0	1	0	5	0.0160284	0.292063
class17577:	0	0	0	0	0	0	0	0	0	5	0	0	0	0	0	0	5	0	1	0	5	0.0160284	0.292063
class17578:	0	0	0	0	0	0	0	0	0	5	0	0	0	0	0	0	5	0	1	0	5	0.0160284	0.292063
class17580:	0	0	0	0	0	0	0	0	0	5	0	0	0	0	0	0	5	0	1	0	5	0.0160284	0.292063
class17581:	0	0	0	0	0	0	0	0	0	5	0	0	0	0	0	0	5	0	1	0	5	0.0160284	0.292063
class17583:	0	0	0	0	0	0	0	0	0	5	0	0	0	0	0	0	5	0	1	0	5	0.0160284	0.292063
class17584:	0	0	0	0	0	0	0	0	0	5	0	0	0	0	0	0	5	0	1	0	5	0.0160284	0.292063
class17585:	0	0	0	0	0	0	0	0	0	5	0	0	0	0	0	0	5	0	1	0	5	0.0160284	0.292063
class17586:	0	0	0	0	0	0	0	0	0	5	0	0	0	0	0	0	5	0	1	0	5	0.0160284	0.292063
class17587:	0	0	0	0	0	0	0	0	0	2	0	3	0	0	0	0	5	0	2	0	5	0.0160284	0.292063
class17588:	0	0	0	0	0	0	0	0	0	5	0	0	0	0	0	0	5	0	1	0	5	0.0160284	0.292063
class17589:	0	0	0	0	0	0	0	0	0	4	0	0	1	0	0	0	5	0	2	0	5	0.0160284	0.292063
class17590:	0	0	0	0	0	0	0	0	0	5	0	0	0	0	0	0	5	0	1	0	5	0.0160284	0.292063
class17591:	0	0	0	0	0	0	0	0	0	5	0	0	0	0	0	0	5	0	1	0	5	0.0160284	0.292063
class17592:	0	0	0	0	0	0	0	0	0	5	0	0	0	0	0	0	5	0	1	0	5	0.0160284	0.292063
class17593:	0	0	0	0	0	0	0	0	0	5	0	0	0	0	0	0	5	0	1	0	5	0.0160284	0.292063
class17594:	0	0	0	0	0	0	0	0	0	5	0	0	0	0	0	0	5	0	1	0	5	0.0160284	0.292063
class17596:	0	0	0	0	0	0	0	0	0	5	0	0	0	0	0	0	5	0	1	0	5	0.0160284	0.292063
class17597:	0	0	0	0	0	0	0	0	0	5	0	0	0	0	0	0	5	0	1	0	5	0.0160284	0.292063
class17598:	0	0	0	0	0	0	0	0	0	5	0	0	0	0	0	0	5	0	1	0	5	0.0160284	0.292063
class17599:	0	0	0	0	0	0	0	0	0	5	0	0	0	0	0	0	5	0	1	0	5	0.0160284	0.292063
class17601:	0	0	0	0	0	0	0	0	0	5	0	0	0	0	0	0	5	0	1	0	5	0.0160284	0.292063
class17602:	0	0	0	0	0	0	0	0	0	5	0	0	0	0	0	0	5	0	1	0	5	0.0160284	0.292063
class17603:	0	0	0	0	0	0	0	0	0	5	0	0	0	0	0	0	5	0	1	0	5	0.0160284	0.292063
class17604:	0	0	0	0	0	0	0	0	0	5	0	0	0	0	0	0	5	0	1	0	5	0.0160284	0.292063
class17605:	0	0	0	0	0	0	0	0	0	5	0	0	0	0	0	0	5	0	1	0	5	0.0160284	0.292063
class17606:	0	0	0	0	0	0	0	0	0	5	0	0	0	0	0	0	5	0	1	0	5	0.0160284	0.292063
class17607:	0	0	0	0	0	0	0	0	0	5	0	0	0	0	0	0	5	0	1	0	5	0.0160284	0.292063
class17608:	0	0	0	0	0	0	0	0	0	5	0	0	0	0	0	0	5	0	1	0	5	0.0160284	0.292063
class17609:	0	0	0	0	0	0	0	0	0	5	0	0	0	0	0	0	5	0	1	0	5	0.0160284	0.292063
class17611:	0	0	0	0	0	0	0	0	0	5	0	0	0	0	0	0	5	0	1	0	5	0.0160284	0.292063
class17612:	0	0	0	0	0	0	0	0	0	5	0	0	0	0	0	0	5	0	1	0	5	0.0160284	0.292063
class17613:	0	0	0	0	0	0	0	0	0	5	0	0	0	0	0	0	5	0	1	0	5	0.0160284	0.292063
class17614:	0	0	0	0	0	0	0	0	0	5	0	0	0	0	0	0	5	0	1	0	5	0.0160284	0.292063
class17615:	0	0	0	0	0	0	0	0	0	5	0	0	0	0	0	0	5	0	1	0	5	0.0160284	0.292063
class17616:	0	0	0	0	0	0	0	0	0	5	0	0	0	0	0	0	5	0	1	0	5	0.0160284	0.292063
class17618:	0	0	0	0	0	0	0	0	0	5	0	0	0	0	0	0	5	0	1	0	5	0.0160284	0.292063
class17620:	0	0	0	0	0	0	0	0	0	5	0	0	0	0	0	0	5	0	1	0	5	0.0160284	0.292063
class17623:	0	0	0	0	0	0	0	0	0	5	0	0	0	0	0	0	5	0	1	0	5	0.0160284	0.292063
class17624:	0	0	0	0	0	0	0	0	0	5	0	0	0	0	0	0	5	0	1	0	5	0.0160284	0.292063
class17625:	0	0	0	0	0	0	0	0	0	5	0	0	0	0	0	0	5	0	1	0	5	0.0160284	0.292063
class17627:	0	0	0	0	0	0	0	0	0	5	0	0	0	0	0	0	5	0	1	0	5	0.0160284	0.292063
class17628:	0	0	0	0	0	0	0	0	0	5	0	0	0	0	0	0	5	0	1	0	5	0.0160284	0.292063
class17629:	0	0	0	0	0	0	0	0	0	5	0	0	0	0	0	0	5	0	1	0	5	0.0160284	0.292063
class17630:	0	0	0	0	0	0	0	0	0	5	0	0	0	0	0	0	5	0	1	0	5	0.0160284	0.292063
class17631:	0	0	0	0	0	0	0	0	0	5	0	0	0	0	0	0	5	0	1	0	5	0.0160284	0.292063
class17637:	0	0	0	0	0	0	0	0	0	5	0	0	0	0	0	0	5	0	1	0	5	0.0160284	0.292063
class17640:	0	0	0	0	0	0	0	0	0	5	0	0	0	0	0	0	5	0	1	0	5	0.0160284	0.292063
class17641:	0	0	0	0	0	0	0	0	0	5	0	0	0	0	0	0	5	0	1	0	5	0.0160284	0.292063
class17642:	0	0	0	0	0	0	0	0	0	5	0	0	0	0	0	0	5	0	1	0	5	0.0160284	0.292063
class17645:	0	0	0	0	0	0	0	0	0	5	0	0	0	0	0	0	5	0	1	0	5	0.0160284	0.292063
class17646:	0	0	0	0	0	0	0	0	0	5	0	0	0	0	0	0	5	0	1	0	5	0.0160284	0.292063
class17647:	0	0	0	0	0	0	0	0	0	5	0	0	0	0	0	0	5	0	1	0	5	0.0160284	0.292063
class17649:	0	0	0	0	0	0	0	0	0	0	0	5	0	0	0	0	5	0	1	0	5	0.0160284	0.292063
class17651:	0	0	0	0	0	0	0	0	0	1	0	4	0	0	0	0	5	0	2	0	5	0.0160284	0.292063
class17652:	0	0	0	0	0	0	0	0	0	0	0	4	0	0	1	0	5	0	2	0	5	0.0160284	0.292063
class17654:	0	0	0	0	0	0	0	0	0	0	0	5	0	0	0	0	5	0	1	0	5	0.0160284	0.292063
class17655:	0	0	0	0	0	0	0	0	0	0	0	5	0	0	0	0	5	0	1	0	5	0.0160284	0.292063
class17656:	0	0	0	0	0	0	0	0	0	0	0	5	0	0	0	0	5	0	1	0	5	0.0160284	0.292063
class17658:	0	0	0	0	0	0	0	0	0	0	0	2	0	3	0	0	5	0	2	0	5	0.0160284	0.292063
class17659:	0	0	0	0	0	0	0	0	0	0	1	4	0	0	0	0	5	0	2	0	5	0.0160284	0.292063
class17660:	0	0	0	0	0	0	0	0	0	0	0	5	0	0	0	0	5	0	1	0	5	0.0160284	0.292063
class17667:	0	0	0	0	0	0	0	0	0	0	0	5	0	0	0	0	5	0	1	0	5	0.0160284	0.292063
class17668:	0	0	0	0	0	0	0	0	0	0	0	5	0	0	0	0	5	0	1	0	5	0.0160284	0.292063
class17669:	0	0	0	0	0	0	0	0	0	0	0	5	0	0	0	0	5	0	1	0	5	0.0160284	0.292063
class17670:	0	0	0	0	0	0	0	0	0	0	0	5	0	0	0	0	5	0	1	0	5	0.0160284	0.292063
class17671:	0	0	0	0	0	0	0	0	0	0	0	5	0	0	0	0	5	0	1	0	5	0.0160284	0.292063
class17676:	0	0	0	0	0	0	0	0	0	0	0	3	1	0	0	1	5	0	3	0	5	0.0160284	0.292063
class17677:	0	0	0	0	0	0	0	0	0	0	0	5	0	0	0	0	5	0	1	0	5	0.0160284	0.292063
class17678:	0	0	0	0	0	0	0	0	0	0	0	5	0	0	0	0	5	0	1	0	5	0.0160284	0.292063
class17683:	0	0	0	0	0	0	0	0	0	0	0	4	0	0	0	1	5	0	2	0	5	0.0160284	0.292063
class17684:	0	0	0	0	0	0	0	0	0	0	0	5	0	0	0	0	5	0	1	0	5	0.0160284	0.292063
class17686:	0	0	0	0	0	0	0	0	0	0	0	5	0	0	0	0	5	0	1	0	5	0.0160284	0.292063
class17687:	0	0	0	0	0	0	0	0	0	0	0	5	0	0	0	0	5	0	1	0	5	0.0160284	0.292063
class17689:	0	0	0	0	0	0	0	0	0	0	0	5	0	0	0	0	5	0	1	0	5	0.0160284	0.292063
class17690:	0	0	0	0	0	0	0	0	0	0	0	5	0	0	0	0	5	0	1	0	5	0.0160284	0.292063
class17691:	0	0	0	0	0	0	0	0	0	0	1	4	0	0	0	0	5	0	2	0	5	0.0160284	0.292063
class17693:	0	0	0	0	0	0	0	0	0	0	0	5	0	0	0	0	5	0	1	0	5	0.0160284	0.292063
class17695:	0	0	0	0	0	0	0	0	0	0	0	5	0	0	0	0	5	0	1	0	5	0.0160284	0.292063
class17696:	0	0	0	0	0	0	0	0	0	0	0	5	0	0	0	0	5	0	1	0	5	0.0160284	0.292063
class17698:	0	0	0	0	0	0	0	0	0	0	0	5	0	0	0	0	5	0	1	0	5	0.0160284	0.292063
class17699:	0	0	0	0	0	0	0	0	0	0	0	5	0	0	0	0	5	0	1	0	5	0.0160284	0.292063
class17700:	0	0	0	0	0	0	0	0	0	0	0	5	0	0	0	0	5	0	1	0	5	0.0160284	0.292063
class17702:	0	0	0	0	0	0	0	0	0	0	0	5	0	0	0	0	5	0	1	0	5	0.0160284	0.292063
class17703:	0	0	0	0	0	0	0	0	0	0	0	5	0	0	0	0	5	0	1	0	5	0.0160284	0.292063
class17704:	0	0	0	0	0	0	0	0	0	0	0	5	0	0	0	0	5	0	1	0	5	0.0160284	0.292063
class17705:	0	0	0	0	0	0	0	0	0	0	0	5	0	0	0	0	5	0	1	0	5	0.0160284	0.292063
class17707:	0	0	0	0	0	0	0	0	0	0	0	5	0	0	0	0	5	0	1	0	5	0.0160284	0.292063
class17709:	0	0	0	0	0	0	0	0	0	0	1	4	0	0	0	0	5	0	2	0	5	0.0160284	0.292063
class17710:	0	0	0	0	0	0	0	0	0	0	0	5	0	0	0	0	5	0	1	0	5	0.0160284	0.292063
class17711:	0	0	0	0	0	0	0	0	0	0	0	5	0	0	0	0	5	0	1	0	5	0.0160284	0.292063
class17712:	0	0	0	0	0	0	0	0	0	0	0	3	0	2	0	0	5	0	2	0	5	0.0160284	0.292063
class17714:	0	0	0	0	0	0	0	0	0	0	0	5	0	0	0	0	5	0	1	0	5	0.0160284	0.292063
class17720:	0	0	0	0	0	0	0	0	0	0	0	5	0	0	0	0	5	0	1	0	5	0.0160284	0.292063
class17723:	0	0	0	0	0	0	0	0	0	0	0	5	0	0	0	0	5	0	1	0	5	0.0160284	0.292063
class17724:	0	0	0	0	0	0	0	0	0	0	0	5	0	0	0	0	5	0	1	0	5	0.0160284	0.292063
class17725:	0	0	0	0	0	0	0	0	0	0	0	3	1	0	0	1	5	0	3	0	5	0.0160284	0.292063
class17726:	0	0	0	0	0	0	0	0	0	0	0	5	0	0	0	0	5	0	1	0	5	0.0160284	0.292063
class17727:	0	0	0	0	0	0	0	0	0	0	0	2	1	1	0	1	5	0	4	0	5	0.0160284	0.292063
class17733:	0	0	0	0	0	0	0	0	0	0	0	5	0	0	0	0	5	0	1	0	5	0.0160284	0.292063
class17734:	0	0	0	0	0	0	0	0	0	0	0	2	0	3	0	0	5	0	2	0	5	0.0160284	0.292063
class17736:	0	0	0	0	0	0	0	0	0	0	0	5	0	0	0	0	5	0	1	0	5	0.0160284	0.292063
class18071:	0	0	0	0	0	0	0	0	0	0	5	0	0	0	0	0	5	0	1	0	5	0.0160284	0.292063
class18072:	0	0	0	0	0	0	0	0	0	0	5	0	0	0	0	0	5	0	1	0	5	0.0160284	0.292063
class18073:	0	0	0	0	0	0	0	0	0	0	5	0	0	0	0	0	5	0	1	0	5	0.0160284	0.292063
class18074:	0	0	0	0	0	0	0	0	0	0	5	0	0	0	0	0	5	0	1	0	5	0.0160284	0.292063
class18075:	0	0	0	0	0	0	0	0	0	0	5	0	0	0	0	0	5	0	1	0	5	0.0160284	0.292063
class18079:	0	0	0	0	0	0	0	0	0	0	2	0	1	1	0	1	5	0	4	0	5	0.0160284	0.292063
class18081:	0	0	0	0	0	0	0	0	0	0	5	0	0	0	0	0	5	0	1	0	5	0.0160284	0.292063
class18083:	0	0	0	0	0	0	0	0	0	0	0	0	0	5	0	0	5	0	1	0	5	0.0160284	0.292063
class18084:	0	0	0	0	0	0	0	0	0	0	0	0	0	5	0	0	5	0	1	0	5	0.0160284	0.292063
class18088:	0	0	0	0	0	0	0	0	0	0	0	0	0	5	0	0	5	0	1	0	5	0.0160284	0.292063
class18089:	0	0	0	0	0	0	0	0	0	0	1	0	0	4	0	0	5	0	2	0	5	0.0160284	0.292063
class18091:	0	0	0	0	0	0	0	0	0	0	0	0	0	5	0	0	5	0	1	0	5	0.0160284	0.292063
class18093:	0	0	0	0	0	0	0	0	0	0	0	0	0	5	0	0	5	0	1	0	5	0.0160284	0.292063
class18094:	0	0	0	0	0	0	0	0	0	0	0	0	0	5	0	0	5	0	1	0	5	0.0160284	0.292063
class18095:	0	0	0	0	0	0	0	0	0	0	0	0	0	5	0	0	5	0	1	0	5	0.0160284	0.292063
class18097:	0	0	0	0	0	0	0	0	0	0	0	0	0	5	0	0	5	0	1	0	5	0.0160284	0.292063
class18100:	0	0	0	0	0	0	0	0	0	0	0	0	0	5	0	0	5	0	1	0	5	0.0160284	0.292063
class18101:	0	0	0	0	0	0	0	0	0	0	0	0	0	5	0	0	5	0	1	0	5	0.0160284	0.292063
class18102:	0	0	0	0	0	0	0	0	0	0	0	0	0	5	0	0	5	0	1	0	5	0.0160284	0.292063
class18103:	0	0	0	0	0	0	0	0	0	0	0	0	0	5	0	0	5	0	1	0	5	0.0160284	0.292063
class18104:	0	0	0	0	0	0	0	0	0	0	0	0	0	5	0	0	5	0	1	0	5	0.0160284	0.292063
class18105:	0	0	0	0	0	0	0	0	0	0	0	0	0	4	1	0	5	0	2	0	5	0.0160284	0.292063
class18106:	0	0	0	0	0	0	0	0	0	0	0	0	0	5	0	0	5	0	1	0	5	0.0160284	0.292063
class18107:	0	0	0	0	0	0	0	0	0	0	0	0	0	5	0	0	5	0	1	0	5	0.0160284	0.292063
class18108:	0	0	0	0	0	0	0	0	0	0	0	0	0	5	0	0	5	0	1	0	5	0.0160284	0.292063
class18109:	0	0	0	0	0	0	0	0	0	0	0	0	0	5	0	0	5	0	1	0	5	0.0160284	0.292063
class18110:	0	0	0	0	0	0	0	0	0	0	0	0	0	5	0	0	5	0	1	0	5	0.0160284	0.292063
class18111:	0	0	0	0	0	0	0	0	0	0	0	0	0	5	0	0	5	0	1	0	5	0.0160284	0.292063
class18112:	0	0	0	0	0	0	0	0	0	0	0	0	0	5	0	0	5	0	1	0	5	0.0160284	0.292063
class18113:	0	0	0	0	0	0	0	0	0	0	0	0	0	5	0	0	5	0	1	0	5	0.0160284	0.292063
class18116:	0	0	0	0	0	0	0	0	0	0	0	0	0	5	0	0	5	0	1	0	5	0.0160284	0.292063
class18117:	0	0	0	0	0	0	0	0	0	0	1	0	0	4	0	0	5	0	2	0	5	0.0160284	0.292063
class18118:	0	0	0	0	0	0	0	0	0	0	0	0	0	5	0	0	5	0	1	0	5	0.0160284	0.292063
class18120:	0	0	0	0	0	0	0	0	0	0	0	0	0	5	0	0	5	0	1	0	5	0.0160284	0.292063
class18122:	0	0	0	0	0	0	0	0	0	0	0	0	0	5	0	0	5	0	1	0	5	0.0160284	0.292063
class18123:	0	0	0	0	0	0	0	0	0	0	0	0	0	5	0	0	5	0	1	0	5	0.0160284	0.292063
class18125:	0	0	0	0	0	0	0	0	0	0	0	0	0	5	0	0	5	0	1	0	5	0.0160284	0.292063
class18126:	0	0	0	0	0	0	0	0	0	0	0	0	0	5	0	0	5	0	1	0	5	0.0160284	0.292063
class18127:	0	0	0	0	0	0	0	0	0	0	0	0	0	5	0	0	5	0	1	0	5	0.0160284	0.292063
class18128:	0	0	0	0	0	0	0	0	0	0	0	0	0	5	0	0	5	0	1	0	5	0.0160284	0.292063
class18129:	0	0	0	0	0	0	0	0	0	0	1	0	0	4	0	0	5	0	2	0	5	0.0160284	0.292063
class18130:	0	0	0	0	0	0	0	0	0	0	0	0	0	5	0	0	5	0	1	0	5	0.0160284	0.292063
class18131:	0	0	0	0	0	0	0	0	0	0	0	0	0	5	0	0	5	0	1	0	5	0.0160284	0.292063
class18132:	0	0	0	0	0	0	0	0	0	0	0	0	0	5	0	0	5	0	1	0	5	0.0160284	0.292063
class18133:	0	0	0	0	0	0	0	0	0	0	0	0	0	5	0	0	5	0	1	0	5	0.0160284	0.292063
class18134:	0	0	0	0	0	0	0	0	0	0	0	0	0	5	0	0	5	0	1	0	5	0.0160284	0.292063
class18135:	0	0	0	0	0	0	0	0	0	0	0	0	0	5	0	0	5	0	1	0	5	0.0160284	0.292063
class18136:	0	0	0	0	0	0	0	0	0	0	0	0	0	5	0	0	5	0	1	0	5	0.0160284	0.292063
class18137:	0	0	0	0	0	0	0	0	0	0	0	0	0	5	0	0	5	0	1	0	5	0.0160284	0.292063
class18138:	0	0	0	0	0	0	0	0	0	0	0	0	0	5	0	0	5	0	1	0	5	0.0160284	0.292063
class18139:	0	0	0	0	0	0	0	0	0	0	0	0	0	5	0	0	5	0	1	0	5	0.0160284	0.292063
class18140:	0	0	0	0	0	0	0	0	0	0	0	0	0	5	0	0	5	0	1	0	5	0.0160284	0.292063
class18141:	0	0	0	0	0	0	0	0	0	0	0	0	0	5	0	0	5	0	1	0	5	0.0160284	0.292063
class18142:	0	0	0	0	0	0	0	0	0	0	0	0	0	5	0	0	5	0	1	0	5	0.0160284	0.292063
class18205:	0	0	0	0	0	0	0	0	0	0	0	0	0	0	5	0	5	0	1	0	5	0.0160284	0.292063
class18206:	0	0	0	0	0	0	0	0	0	0	0	0	0	0	5	0	5	0	1	0	5	0.0160284	0.292063
class18207:	0	0	0	0	0	0	0	0	0	0	0	0	0	0	5	0	5	0	1	0	5	0.0160284	0.292063
class18208:	0	0	0	0	0	0	0	0	0	0	0	0	0	0	5	0	5	0	1	0	5	0.0160284	0.292063
class18209:	0	0	0	0	0	0	0	0	0	0	0	0	0	0	5	0	5	0	1	0	5	0.0160284	0.292063
class18210:	0	0	0	0	0	0	0	0	0	0	0	0	0	0	5	0	5	0	1	0	5	0.0160284	0.292063
class18212:	0	0	0	0	0	0	0	0	0	0	0	0	0	0	5	0	5	0	1	0	5	0.0160284	0.292063
class18213:	0	0	0	0	0	0	0	0	0	0	0	0	0	0	5	0	5	0	1	0	5	0.0160284	0.292063
class18215:	0	0	0	0	0	0	0	0	0	0	0	0	0	0	5	0	5	0	1	0	5	0.0160284	0.292063
class18217:	0	0	0	0	0	0	0	0	0	0	0	0	0	0	5	0	5	0	1	0	5	0.0160284	0.292063
class18218:	0	0	0	0	0	0	0	0	0	0	0	0	0	0	5	0	5	0	1	0	5	0.0160284	0.292063
class18219:	0	0	0	0	0	0	0	0	0	0	0	0	5	0	0	0	5	0	1	0	5	0.0160284	0.292063
class18220:	0	0	0	0	0	0	0	0	0	0	0	0	5	0	0	0	5	0	1	0	5	0.0160284	0.292063
class18221:	0	0	0	0	0	0	0	0	0	0	0	0	5	0	0	0	5	0	1	0	5	0.0160284	0.292063
class18222:	0	0	0	0	0	0	0	0	0	0	0	0	5	0	0	0	5	0	1	0	5	0.0160284	0.292063
class18223:	0	0	0	0	0	0	0	0	0	0	0	0	5	0	0	0	5	0	1	0	5	0.0160284	0.292063
class18224:	0	0	0	0	0	0	0	0	0	0	0	0	5	0	0	0	5	0	1	0	5	0.0160284	0.292063
class18225:	0	0	0	0	0	0	0	0	0	0	0	0	5	0	0	0	5	0	1	0	5	0.0160284	0.292063
class18226:	0	0	0	0	0	0	0	0	0	0	0	0	5	0	0	0	5	0	1	0	5	0.0160284	0.292063
class18227:	0	0	0	0	0	0	0	0	0	0	0	0	5	0	0	0	5	0	1	0	5	0.0160284	0.292063
class18228:	0	0	0	0	0	0	0	0	0	0	0	0	5	0	0	0	5	0	1	0	5	0.0160284	0.292063
class18229:	0	0	0	0	0	0	0	0	0	0	0	0	5	0	0	0	5	0	1	0	5	0.0160284	0.292063
class18230:	0	0	0	0	0	0	0	0	0	0	0	0	5	0	0	0	5	0	1	0	5	0.0160284	0.292063
class18231:	0	0	0	0	0	0	0	0	0	0	0	0	5	0	0	0	5	0	1	0	5	0.0160284	0.292063
class18232:	0	0	0	0	0	0	0	0	0	0	0	0	0	0	0	5	5	0	1	0	5	0.0160284	0.292063
class18248:	0	0	0	0	0	0	0	0	0	5	0	0	0	0	0	0	5	0	1	0	5	0.0160284	0.292063
class18249:	0	0	0	0	0	0	0	0	0	5	0	0	0	0	0	0	5	0	1	0	5	0.0160284	0.292063
class18250:	0	0	0	0	0	0	0	0	0	5	0	0	0	0	0	0	5	0	1	0	5	0.0160284	0.292063
class18251:	0	0	0	0	0	0	0	0	0	5	0	0	0	0	0	0	5	0	1	0	5	0.0160284	0.292063
class18252:	0	0	0	0	0	0	0	0	0	5	0	0	0	0	0	0	5	0	1	0	5	0.0160284	0.292063
class18253:	0	0	0	0	0	0	0	0	0	5	0	0	0	0	0	0	5	0	1	0	5	0.0160284	0.292063
class18254:	0	0	0	0	0	0	0	0	0	5	0	0	0	0	0	0	5	0	1	0	5	0.0160284	0.292063
class18255:	0	0	0	0	0	0	0	0	0	5	0	0	0	0	0	0	5	0	1	0	5	0.0160284	0.292063
class18256:	0	0	0	0	0	0	0	0	0	5	0	0	0	0	0	0	5	0	1	0	5	0.0160284	0.292063
class18257:	0	0	0	0	0	0	0	0	0	5	0	0	0	0	0	0	5	0	1	0	5	0.0160284	0.292063
class18258:	0	0	0	0	0	0	0	0	0	5	0	0	0	0	0	0	5	0	1	0	5	0.0160284	0.292063
class18259:	0	0	0	0	0	0	0	0	0	5	0	0	0	0	0	0	5	0	1	0	5	0.0160284	0.292063
class18260:	0	0	0	0	0	0	0	0	0	0	0	5	0	0	0	0	5	0	1	0	5	0.0160284	0.292063
class18261:	0	0	0	0	0	0	0	0	0	0	0	5	0	0	0	0	5	0	1	0	5	0.0160284	0.292063
class18262:	0	0	0	0	0	0	0	0	0	0	0	5	0	0	0	0	5	0	1	0	5	0.0160284	0.292063
class18280:	0	0	0	0	0	0	0	0	0	0	5	0	0	0	0	0	5	0	1	0	5	0.0160284	0.292063
class18281:	0	0	0	0	0	0	0	0	0	0	5	0	0	0	0	0	5	0	1	0	5	0.0160284	0.292063
class18282:	0	0	0	0	0	0	0	0	0	0	5	0	0	0	0	0	5	0	1	0	5	0.0160284	0.292063
class18283:	0	0	0	0	0	0	0	0	0	0	5	0	0	0	0	0	5	0	1	0	5	0.0160284	0.292063
class18284:	0	0	0	0	0	0	0	0	0	0	5	0	0	0	0	0	5	0	1	0	5	0.0160284	0.292063
class18285:	0	0	0	0	0	0	0	0	0	0	5	0	0	0	0	0	5	0	1	0	5	0.0160284	0.292063
class18286:	0	0	0	0	0	0	0	0	0	0	5	0	0	0	0	0	5	0	1	0	5	0.0160284	0.292063
class18287:	0	0	0	0	0	0	0	0	0	0	5	0	0	0	0	0	5	0	1	0	5	0.0160284	0.292063
class18288:	0	0	0	0	0	0	0	0	0	0	5	0	0	0	0	0	5	0	1	0	5	0.0160284	0.292063
class18289:	0	0	0	0	0	0	0	0	0	0	5	0	0	0	0	0	5	0	1	0	5	0.0160284	0.292063
class18290:	0	0	0	0	0	0	0	0	0	0	5	0	0	0	0	0	5	0	1	0	5	0.0160284	0.292063
class18291:	0	0	0	0	0	0	0	0	0	0	5	0	0	0	0	0	5	0	1	0	5	0.0160284	0.292063
class18292:	0	0	0	0	0	0	0	0	0	0	5	0	0	0	0	0	5	0	1	0	5	0.0160284	0.292063
class18293:	0	0	0	0	0	0	0	0	0	0	5	0	0	0	0	0	5	0	1	0	5	0.0160284	0.292063
class18294:	0	0	0	0	0	0	0	0	0	0	5	0	0	0	0	0	5	0	1	0	5	0.0160284	0.292063
class18295:	0	0	0	0	0	0	0	0	0	0	0	0	0	5	0	0	5	0	1	0	5	0.0160284	0.292063
class18296:	0	0	0	0	0	0	0	0	0	0	0	0	0	5	0	0	5	0	1	0	5	0.0160284	0.292063
class18297:	0	0	0	0	0	0	0	0	0	0	0	0	0	5	0	0	5	0	1	0	5	0.0160284	0.292063
[truncated: 34,845 more rows]

## Sheet: 2. outlier "TREE" annotation
orthoMCL orthogroup ID	gene label in Fig. 1E	gene label in Fig. 1E	R-gene annotation	orthogroup in expansion in oak vs. other species	GO ID (non redundant)	GO term (non redundant)	short annotation	Total nb of genes	Nb of species - Woody	Nb of species - Herbaceous	Nb of genes - Woody	Nb of genes - Herbaceous	P-value_Count	FDR_Count	Qr	Md	Pp	Pt	Cc	Eg	Vv	Cp	Tc	Fv	Rc	Gm	Al	St	Wa	At
class1000:	1	1	TIR-NB-LRR	y (labeled in Fig1C as #1)	GO:0005524,GO:0007165,GO:0005515,GO:0043531,GO:0051861,GO:0046836,GO:0017089,GO:0005737,GO:0048544,GO:0006355,GO:0003677,GO:0055085,GO:0022857,GO:0016021,GO:0016151,GO:0006807,GO:0016846,GO:0005741,GO:0006468,GO:0004672,GO:0005622,GO:0045087,GO:0031224,GO:0004888,GO:0006915,GO:0008017,GO:0007018,GO:0003777,GO:0008270,GO:0006352,GO:0016866,GO:0030244	ATP binding, signal transduction, protein binding, ADP binding, glycolipid binding, glycolipid transport, glycolipid transporter activity, cytoplasm, recognition of pollen, regulation of transcription, DNA-templated, DNA binding, transmembrane transport, transmembrane transporter activity, integral component of membrane, nickel cation binding, nitrogen compound metabolic process, carbon-sulfur ly…	NB-ARC domain, Myb/SANT-like DNA-binding domain, TIR domain, Leucine Rich repeats	1937	9	7	1489	448	8.00287e-80	4.91429e-76	359	378	159	176	130	228	30	10	19	22	32	159	96	44	19	76
class1002:	2	2	RLK (G-type Lec RLK)	y (labeled in Fig1C as #3)	GO:0048544,GO:0006468,GO:0004672,GO:0004674,GO:0005524,GO:0030247,GO:0005975,GO:0004553,GO:0016491,GO:0008152,GO:0016787,GO:0005529,GO:0005515	recognition of pollen, protein phosphorylation, protein kinase activity, protein serine/threonine kinase activity, ATP binding, polysaccharide binding, carbohydrate metabolic process, hydrolase activity, hydrolyzing O-glycosyl compounds, oxidoreductase activity, metabolic process, hydrolase activity, protein binding	glycoprotein family, D-mannose binding lectin, Protein tyrosine kinase	1400	9	7	1043	357	1.84598e-45	3.09152e-42	191	176	73	183	71	213	52	19	65	65	34	108	46	49	21	34
class1003:	3	3	RLK (LRR-RLK)	n	GO:0005515,GO:0006468,GO:0005524,GO:0004672,GO:0005525,GO:0051276,GO:0005694,GO:0016021,GO:0022900	protein binding, protein phosphorylation, ATP binding, protein kinase activity, GTP binding, chromosome organization, chromosome, integral component of membrane, electron transport chain	Protein kinase domain, Leucine Rich repeat,	1357	9	7	926	431	1.89294e-19	9.29915e-17	95	142	77	117	110	216	66	40	63	60	44	138	43	61	44	41
class1004:	4	4	CC-NB-LRR	y (labeled in Fig1C as #2)	GO:0043531,GO:0005515,GO:0006334,GO:0005634,GO:0055085,GO:0016020,GO:0006811,GO:0005216,GO:0006468,GO:0005524,GO:0004672,GO:0006506,GO:0004584,GO:0046983,GO:0006351,GO:0003899,GO:0030170,GO:0009058,GO:0016787,GO:0006915,GO:0007165,GO:0003677,GO:0016702,GO:0046872,GO:0055114,GO:0003918,GO:0006265,GO:0003824,GO:0008152,GO:0016829,GO:0003697,GO:0006281,GO:0009432,GO:0003872,GO:0006096,GO:0004332,GO:…	ADP binding, protein binding, nucleosome assembly, nucleus, transmembrane transport, membrane, ion transport, ion channel activity, protein phosphorylation, ATP binding, protein kinase activity, GPI anchor biosynthetic process, dolichyl-phosphate-mannose-glycolipid alpha-mannosyltransferase activity, protein dimerization activity, transcription, DNA-templated, DNA-directed RNA polymerase activity…	disease resistance protein RGA1, NB-ARC domain,	1288	9	7	1032	256	1.12027e-72	5.15939e-69	225	250	71	136	51	105	86	12	96	41	25	108	2	69	9	2
class1006:	5	5	RLK (LRR-RLK)	y (labeled in Fig1C as #6)	GO:0005515,GO:0006468,GO:0004672,GO:0005524,GO:0006355,GO:0046983,GO:0006457,GO:0003755,GO:0000413,GO:0008017,GO:0007018,GO:0003777,GO:0005634,GO:0042578,GO:0016021,GO:0004252,GO:0004144,GO:0016765	protein binding, protein phosphorylation, protein kinase activity, ATP binding, regulation of transcription, DNA-templated, protein dimerization activity, protein folding, peptidyl-prolyl cis-trans isomerase activity, protein peptidyl-prolyl isomerization, microtubule binding, microtubule-based movement, microtubule motor activity, nucleus, phosphoric ester hydrolase activity, integral component …	Protein tyrosine kinase, Leucine rich repeat	970	9	7	792	178	8.04939e-63	2.96572e-59	116	147	54	46	123	218	27	9	52	17	28	25	19	64	18	7
class1009:	6	6	LRR-RLP	y (labeled in Fig1C as #5)	GO:0005515,GO:0005506,GO:0016705,GO:0020037,GO:0055114,GO:0004601,GO:0006979,GO:0000166,GO:0003676,GO:0016117,GO:0008017,GO:0007018,GO:0005524,GO:0003777	protein binding, iron ion binding, oxidoreductase activity, acting on paired donors, with incorporation or reduction of molecular oxygen, heme binding, oxidation-reduction process, peroxidase activity, response to oxidative stress, nucleotide binding, nucleic acid binding, carotenoid biosynthetic process, microtubule binding, microtubule-based movement, ATP binding, microtubule motor activity	Leucine rich repeat N-terminal domain	802	9	7	604	198	5.02851e-29	3.78103e-26	123	80	19	72	68	158	16	3	65	18	6	53	15	65	6	35
class1010:	7	7	LRR*	y (labeled in Fig1C as #7)	GO:0005515,GO:0005509,GO:0055114,GO:0050660,GO:0016021,GO:0004506,GO:0050662,GO:0003824,GO:0015074,GO:0006412,GO:0005840,GO:0005622,GO:0003735,GO:0016491,GO:0006520,GO:0016301,GO:0008152,GO:0005524,GO:0015937,GO:0004140,GO:0004190,GO:0006629,GO:0008081	protein binding, calcium ion binding, oxidation-reduction process, flavin adenine dinucleotide binding, integral component of membrane, squalene monooxygenase activity, coenzyme binding, catalytic activity, DNA integration, translation, ribosome, intracellular, structural constituent of ribosome, oxidoreductase activity, cellular amino acid metabolic process, kinase activity, metabolic process, A…	Leucine rich repeat	702	9	7	506	196	5.97781e-18	2.71909e-15	97	153	59	14	53	75	19	3	33	19	18	135	2	14	7	1
class1015:	8	8	NB-LRR	y (not labeled in Fig1C)	GO:0005524,GO:0043531,GO:0005515,GO:0005634,GO:0005992,GO:0003824,GO:0006412,GO:0005840,GO:0003735,GO:0006915,GO:0005622	ATP binding, ADP binding, protein binding, nucleus, trehalose biosynthetic process, catalytic activity, translation, ribosome, structural constituent of ribosome, apoptotic process, intracellular	NB-ARC domain, Disease resistance protein RPS2	438	9	5	373	65	2.27785e-38	2.62266e-35	33	80	11	23	88	71	26	6	35	14	8	28	0	13	2	0
class1016:	9	9	RLK (LRR-RLK)	y (not labeled in Fig1C)	GO:0005515,GO:0006468,GO:0004672,GO:0005524,GO:0006355,GO:0005634,GO:0008270,GO:0003676,GO:0009521,GO:0009767,GO:0016020,GO:0016168,GO:0019684,GO:0004713	protein binding, protein phosphorylation, protein kinase activity, ATP binding, regulation of transcription, DNA-templated, nucleus, zinc ion binding, nucleic acid binding, photosystem, photosynthetic electron transport chain, membrane, chlorophyll binding, photosynthesis, light reaction, protein tyrosine kinase activity	Di-glucose binding within endoplasmic reticulum, Protein tyrosine kinase	434	9	7	343	91	3.51431e-23	2.1946e-20	45	45	25	78	17	72	34	8	19	16	13	23	13	5	8	13
class1017:	10	10	RLK (Wall-Associated Kinase)	y (labeled in Fig1C as #9)	GO:0016021,GO:0004674,GO:0030247,GO:0006468,GO:0004672,GO:0005509,GO:0005524,GO:0005515	integral component of membrane, protein serine/threonine kinase activity, polysaccharide binding, protein phosphorylation, protein kinase activity, calcium ion binding, ATP binding, protein binding	Protein kinase domain	429	9	7	332	97	8.77436e-20	4.36868e-17	72	39	32	48	32	82	10	4	13	4	10	21	19	18	6	19
class1066:	12	11	NB-LRR	y (not labeled in Fig1C )	GO:0005515,GO:0043531,GO:0005524,GO:0003677	protein binding, ADP binding, ATP binding, DNA binding	NB-ARC domain, Leucine rich repeat	212	6	3	207	5	1.98904e-44	3.0535e-41	16	0	0	73	8	85	4	0	21	0	1	1	0	3	0	0
class1084:	14	12	CC-NB-LRR	y (not labeled in Fig1C)	GO:0043531,GO:0005515,GO:0050662,GO:0003824,GO:0006915,GO:0005524,GO:0019773,GO:0006511,GO:0004175,GO:0051603,GO:0005839,GO:0004298,GO:0004252,GO:0016021,GO:0008270,GO:0016491,GO:0050660,GO:0055114,GO:0008168,GO:0006480,GO:0047134	ADP binding, protein binding, coenzyme binding, catalytic activity, apoptotic process, ATP binding, proteasome core complex, alpha-subunit complex, ubiquitin-dependent protein catabolic process, endopeptidase activity, proteolysis involved in cellular protein catabolic process, proteasome core complex, threonine-type endopeptidase activity, serine-type endopeptidase activity, integral component o…	NB-ARC domain, Leucine Rich Repeat, Rhomboid family, Leucine rich repeat, Putative disease resistance protein RGA3 OS Solanum bulbocastanum GN RGA3 PE 2 SV 2, Putative disease resistance protein RGA4 OS Solanum bulbocastanum GN RGA4 PE 2 SV 1, Putative disease resistance protein At3g14460 OS Arabidopsis thaliana GN At3g14460 PE 3 SV 1, Putative disease resistance protein RGA1 OS Solanum bulbocast…	185	8	3	176	9	5.09481e-33	4.69283e-30	44	66	23	27	2	0	3	5	6	3	5	0	0	1	0	0
class1049:	15	13	LRR-RLP	y (not labeled in Fig1C )	GO:0005515	protein binding	Leucine rich repeat, Leucine Rich Repeat, Leucine Rich repeat, Leucine rich repeat N-terminal domain, Leucine Rich repeats (2 copies)	238	7	6	209	29	5.58854e-26	3.88498e-23	29	0	0	75	24	53	17	2	9	0	5	8	5	1	1	9
class1054:	17	14	RLK	n	GO:0030247,GO:0006468,GO:0005524,GO:0004672,GO:0016021	polysaccharide binding, protein phosphorylation, ATP binding, protein kinase activity, integral component of membrane	Probable receptor-like protein kinase At1g67000 OS Arabidopsis thaliana GN At1g67000 PE 2 SV 2, Probable receptor-like protein kinase At5g39020 OS Arabidopsis thaliana GN At5g39020 PE 2 SV 1, Probable receptor-like protein kinase At5g39030 OS Arabidopsis thaliana GN At5g39030 PE 2 SV 1, G-type lectin S-receptor-like serine/threonine-protein kinase SD2-5 OS Arabidopsis thaliana GN SD25 PE 1 SV 1, …	232	9	4	201	31	2.38028e-23	1.51205e-20	3	40	8	31	3	84	2	2	28	1	6	18	0	6	0	0
class1037:	20	15	RLK	y (not labeled in Fig1C )	GO:0006468,GO:0005524,GO:0004672,GO:0048544,GO:0055085,GO:0016020,GO:0006821,GO:0005247,GO:0005515,GO:0005529,GO:0004674,GO:0004713,GO:0003676,GO:0043531	protein phosphorylation, ATP binding, protein kinase activity, recognition of pollen, transmembrane transport, membrane, chloride transport, voltage-gated chloride channel activity, protein binding, protein serine/threonine kinase activity, protein tyrosine kinase activity, nucleic acid binding, ADP binding	Region of a membrane-bound protein predicted to be embedded in the membrane., PAN-like domain, S-locus glycoprotein family, D-mannose binding lectin, Protein tyrosine kinase, Protein kinase domain	286	9	7	232	54	9.09215e-19	4.35054e-16	37	43	6	35	30	51	9	1	20	10	9	19	1	7	7	1
			*LRR, sequence composed of LRRs only

## Sheet: 3. Significant_Trees
OrthoMCL orthogroups	Qr	Md	Pp	Pt	Cc	Eg	Vv	Cp	Tc	Fv	Rc	Gm	Al	St	Wa	At	Nb_genes	contribution_Trees	contribution_Herbs	count_Tree	count_Herb	P-value	FDR	Signficant
class1000:	359	378	159	176	130	228	30	10	19	22	32	159	96	44	19	76	1937	9	7	1489	448	8.00287e-80	4.91429e-76	Tree
class1002:	191	176	73	183	71	213	52	19	65	65	34	108	46	49	21	34	1400	9	7	1043	357	1.84598e-45	3.09152e-42	Tree
class1003:	95	142	77	117	110	216	66	40	63	60	44	138	43	61	44	41	1357	9	7	926	431	1.89294e-19	9.29915e-17	Tree
class1004:	225	250	71	136	51	105	86	12	96	41	25	108	2	69	9	2	1288	9	7	1032	256	1.12027e-72	5.15939e-69	Tree
class1006:	116	147	54	46	123	218	27	9	52	17	28	25	19	64	18	7	970	9	7	792	178	8.04939e-63	2.96572e-59	Tree
class1009:	123	80	19	72	68	158	16	3	65	18	6	53	15	65	6	35	802	9	7	604	198	5.02851e-29	3.78103e-26	Tree
class1010:	97	153	59	14	53	75	19	3	33	19	18	135	2	14	7	1	702	9	7	506	196	5.97781e-18	2.71909e-15	Tree
class1011:	49	66	25	60	23	122	19	10	29	22	13	68	31	3	15	36	591	9	7	403	188	3.32441e-09	6.65678e-07	Tree
class1012:	43	31	33	54	21	77	42	16	26	41	29	54	19	20	15	18	539	9	7	343	196	0.000509124	0.0266073	Tree
class1014:	51	57	26	41	19	35	10	11	33	20	19	48	15	24	15	17	441	9	7	283	158	0.000768127	0.0364233	Tree
class1015:	33	80	11	23	88	71	26	6	35	14	8	28	0	13	2	0	438	9	5	373	65	2.27785e-38	2.62266e-35	Tree
class1016:	45	45	25	78	17	72	34	8	19	16	13	23	13	5	8	13	434	9	7	343	91	3.51431e-23	2.1946e-20	Tree
class1017:	72	39	32	48	32	82	10	4	13	4	10	21	19	18	6	19	429	9	7	332	97	8.77436e-20	4.36868e-17	Tree
class1019:	0	1	1	1	0	0	0	395	0	2	3	0	0	1	0	1	405	4	4	398	7	6.06245e-88	4.4673e-84	Tree
class1021:	21	39	33	43	20	60	20	6	18	34	12	18	26	9	15	20	394	9	7	260	134	8.88086e-05	0.00622065	Tree
class1031:	74	44	39	27	8	30	10	1	7	11	7	63	1	5	0	1	328	9	6	240	88	3.08487e-10	7.01597e-08	Tree
class1035:	28	29	15	26	18	44	16	11	14	13	13	25	14	14	7	11	298	9	7	201	97	8.6927e-05	0.00612378	Tree
class1036:	25	53	16	39	9	49	8	6	9	9	15	20	9	12	10	6	295	9	7	214	81	9.37414e-09	1.73558e-06	Tree
class1037:	37	43	6	35	30	51	9	1	20	10	9	19	1	7	7	1	286	9	7	232	54	9.09215e-19	4.35054e-16	Tree
class1038:	29	30	21	19	27	31	15	2	21	9	12	25	9	13	13	5	281	9	7	195	86	7.684e-06	0.000771415	Tree
class1044:	42	24	16	9	9	54	2	3	13	14	14	26	13	6	7	2	254	9	7	172	82	0.000230647	0.0139311	Tree
class1046:	34	2	11	29	14	60	22	5	12	2	3	21	10	9	1	9	244	9	7	189	55	5.87979e-12	1.67934e-09	Tree
class1049:	29	0	0	75	24	53	17	2	9	0	5	8	5	1	1	9	238	7	6	209	29	5.58854e-26	3.88498e-23	Tree
class1054:	3	40	8	31	3	84	2	2	28	1	6	18	0	6	0	0	232	9	4	201	31	2.38028e-23	1.51205e-20	Tree
class1057:	7	20	35	7	2	39	15	5	27	11	8	11	18	3	2	19	229	9	7	157	72	0.000178365	0.0110182	Tree
class1063:	1	7	6	3	84	25	28	0	15	1	7	1	17	0	0	21	216	8	5	169	47	2.07376e-11	5.38067e-09	Tree
class1064:	14	24	11	20	13	24	23	8	9	11	8	11	13	6	7	14	216	9	7	146	70	0.000749446	0.0355832	Tree
class1066:	16	0	0	73	8	85	4	0	21	0	1	1	0	3	0	0	212	6	3	207	5	1.98904e-44	3.0535e-41	Tree
class1068:	0	0	34	0	0	0	0	1	144	15	4	0	0	7	0	2	207	3	4	179	28	1.29675e-20	6.82534e-18	Tree
class1069:	17	17	0	22	0	39	28	3	17	24	8	4	1	18	5	3	206	7	7	143	63	0.000137384	0.00871462	Tree
class1070:	5	63	45	9	4	12	2	2	5	25	5	9	4	3	4	5	202	9	7	147	55	1.63459e-06	0.000200082	Tree
class1081:	20	17	11	8	11	19	31	4	18	7	9	10	5	7	7	4	188	9	7	139	49	6.5444e-07	8.8323e-05	Tree
class1084:	44	66	23	27	2	0	3	5	6	3	5	0	0	1	0	0	185	8	3	176	9	5.09481e-33	4.69283e-30	Tree
class1088:	139	3	1	3	0	20	0	0	4	2	0	0	0	2	0	1	175	6	3	170	5	9.53089e-36	9.24095e-33	Tree
class1097:	23	4	9	34	12	35	9	3	7	4	5	5	10	1	1	6	168	9	7	136	32	2.34937e-11	6.01113e-09	Tree
class1107:	2	0	31	1	0	0	2	84	14	3	2	5	0	14	5	0	163	6	5	134	29	3.33192e-12	9.66623e-10	Tree
class1109:	1	6	64	0	0	0	2	5	73	4	3	0	0	3	1	0	162	6	4	151	11	1.2836e-25	8.44519e-23	Tree
class1114:	0	1	6	0	0	2	0	73	27	1	10	29	0	3	1	0	153	5	5	109	44	0.000162735	0.010111	Tree
class1123:	19	13	8	11	4	30	9	3	9	9	10	17	0	4	3	0	149	9	5	106	43	0.000253474	0.0144073	Tree
class1135:	6	21	8	23	6	26	14	4	6	7	6	4	3	1	3	3	141	9	7	114	27	1.23208e-09	2.56468e-07	Tree
class1136:	6	21	15	9	4	22	15	5	4	10	4	6	5	5	3	6	140	9	7	101	39	0.000117225	0.00748536	Tree
class1145:	6	50	1	18	11	7	3	2	13	1	5	11	0	5	0	0	133	9	4	111	22	3.18838e-11	8.10155e-09	Tree
class1152:	3	7	1	57	5	0	3	0	17	17	5	12	0	2	0	0	129	7	4	93	36	0.000250519	0.0144073	Tree
class1157:	16	17	7	18	3	20	5	2	3	5	4	4	7	3	4	10	128	9	7	91	37	0.000664374	0.0315848	Tree
class1177:	26	10	8	18	3	7	7	2	5	8	3	15	0	3	5	0	120	9	5	86	34	0.000615415	0.0293709	Tree
class1178:	0	3	19	26	0	4	0	6	28	0	0	1	13	2	0	17	119	6	4	86	33	0.000404834	0.0219027	Tree
class1180:	27	12	5	18	19	2	15	0	3	6	2	2	0	7	1	0	119	8	5	101	18	4.64917e-11	1.14196e-08	Tree
class1181:	0	0	0	1	0	1	0	111	1	0	1	2	0	1	1	0	119	4	4	114	5	1.39304e-22	8.27827e-20	Tree
class1185:	24	12	9	17	7	8	9	2	4	3	7	8	1	3	3	1	118	9	7	92	26	1.00126e-06	0.000128988	Tree
class1187:	43	16	1	0	9	26	2	0	0	9	2	8	1	0	0	0	117	6	4	97	20	1.64529e-09	3.36772e-07	Tree
class1201:	45	6	6	0	22	0	0	1	4	8	1	8	5	0	0	6	112	6	5	84	28	5.24947e-05	0.00386823	Tree
class1203:	9	18	5	19	7	9	7	1	8	5	3	10	2	2	4	2	111	9	7	83	28	7.32345e-05	0.00528034	Tree
class1205:	37	3	1	4	28	0	2	0	13	2	7	0	4	6	0	4	111	7	5	88	23	4.36915e-07	6.0746e-05	Tree
class1228:	5	3	13	21	1	32	13	2	1	1	2	7	1	0	0	3	105	9	5	91	14	3.32081e-11	8.38026e-09	Tree
class1229:	11	4	19	9	4	30	0	0	8	11	5	0	0	1	3	0	105	7	4	85	20	1.70266e-07	2.47956e-05	Tree
class1241:	11	12	9	5	11	15	8	2	8	4	6	6	0	1	3	0	101	9	5	81	20	5.55313e-07	7.69172e-05	Tree
class1243:	11	15	6	15	3	20	5	1	5	4	1	12	1	0	0	1	100	9	5	81	19	2.6389e-07	3.77854e-05	Tree
class1250:	16	11	7	5	14	23	3	6	2	1	0	1	0	9	1	0	99	9	4	87	12	1.52651e-11	4.05504e-09	Tree
class1256:	15	0	1	0	16	37	0	1	10	0	0	9	1	0	2	6	98	6	4	80	18	1.87704e-07	2.72274e-05	Tree
class1272:	34	8	5	2	1	15	0	4	3	5	3	7	0	1	7	0	95	8	5	72	23	0.000107707	0.00720207	Tree
class1305:	2	26	19	7	1	0	7	1	8	4	2	4	4	0	0	4	89	8	5	71	18	4.81325e-06	0.000493982	Tree
class1310:	12	22	5	6	2	9	12	2	2	2	2	5	1	3	2	2	89	9	7	72	17	1.56407e-06	0.000192088	Tree
class1315:	1	21	9	3	10	16	0	0	5	2	5	0	0	16	0	0	88	7	3	65	23	0.000790427	0.0374325	Tree
class1316:	8	21	10	13	20	0	0	0	7	2	2	0	0	0	5	0	88	6	3	79	9	1.4154e-11	3.83449e-09	Tree
class1317:	6	8	4	13	3	14	10	1	7	5	8	2	1	1	4	1	88	9	7	66	22	0.000343737	0.0187903	Tree
class1319:	0	5	2	56	2	0	0	0	1	4	0	17	1	0	0	0	88	5	3	66	22	0.000343737	0.0187903	Tree
class1334:	25	2	6	13	9	0	0	0	11	2	0	11	4	0	0	2	85	6	4	66	19	6.42836e-05	0.00466785	Tree
class1338:	9	14	7	12	4	6	6	4	6	2	3	6	1	2	2	1	85	9	7	68	17	5.27374e-06	0.000539737	Tree
class1344:	11	20	8	6	0	2	8	2	8	0	1	8	2	2	3	3	84	8	6	65	19	6.36346e-05	0.0046335	Tree
class1347:	9	8	0	1	0	43	0	1	6	5	5	2	1	1	0	2	84	6	6	68	16	2.48908e-06	0.000280452	Tree
class1371:	15	6	3	18	7	12	2	0	0	1	3	12	1	0	0	1	81	7	5	63	18	7.06937e-05	0.00510714	Tree
class1373:	0	0	4	0	3	0	2	5	49	5	4	1	0	7	0	1	81	5	5	63	18	7.06937e-05	0.00510714	Tree
class1392:	11	11	4	3	9	12	6	1	6	3	6	1	1	2	2	1	79	9	7	63	16	1.90438e-05	0.00171553	Tree
class1419:	9	6	5	3	3	29	0	2	5	3	2	6	2	0	1	1	77	8	6	62	15	9.25514e-06	0.000880164	Tree
class1433:	3	13	7	33	3	0	2	1	4	2	2	4	0	0	1	0	75	8	4	66	9	3.56621e-09	7.10235e-07	Tree
class1446:	5	7	2	4	2	17	13	3	3	2	4	5	2	0	2	2	73	9	6	56	17	0.000348561	0.0189882	Tree
class1455:	2	4	2	2	3	2	5	34	2	2	3	5	2	3	0	2	73	9	6	56	17	0.000348561	0.0189882	Tree
class1457:	6	1	21	0	0	28	0	0	1	15	0	0	0	1	0	0	73	5	2	57	16	0.000130151	0.00828204	Tree
class1461:	9	23	2	2	3	2	3	10	2	2	2	2	2	2	4	2	72	9	7	56	16	0.000189438	0.0115642	Tree
class1506:	1	5	2	10	11	11	6	2	4	3	4	4	3	0	1	1	68	9	6	52	16	0.000829293	0.0389229	Tree
class1537:	10	1	6	0	1	33	6	0	5	2	2	0	0	0	0	0	66	7	2	62	4	1.52983e-11	4.05504e-09	Tree
class1540:	11	2	9	1	5	5	12	3	3	1	7	4	0	3	0	0	66	9	4	51	15	0.000455165	0.0245177	Tree
class1541:	16	8	6	9	2	6	1	1	3	2	1	7	0	0	4	0	66	9	4	52	14	0.000163279	0.0101277	Tree
class1552:	11	4	0	12	3	13	0	1	8	0	1	9	0	0	3	0	65	7	3	52	13	8.10366e-05	0.00574176	Tree
class1583:	8	11	6	8	14	1	1	1	2	3	2	2	1	1	1	1	63	9	7	52	11	1.76101e-05	0.001606	Tree
class1586:	0	1	2	1	0	0	1	0	46	5	1	2	0	4	0	0	63	5	4	51	12	5.8777e-05	0.00428828	Tree
class1690:	12	3	3	4	9	8	3	0	5	3	2	1	0	4	1	0	58	8	5	47	11	9.48786e-05	0.00663322	Tree
class1696:	0	0	0	13	1	33	1	1	1	0	0	0	0	8	0	0	58	6	1	50	8	1.69731e-06	0.000206388	Tree
class1697:	24	1	1	11	1	3	0	1	7	8	0	1	0	0	0	0	58	8	2	49	9	7.20102e-06	0.000724902	Tree
class1715:	4	10	3	6	4	7	4	4	3	1	3	4	1	1	1	1	57	9	7	45	12	0.000439575	0.0237126	Tree
class1717:	7	4	1	8	12	6	4	1	3	1	1	6	0	1	1	1	57	9	6	46	11	0.000143281	0.00894751	Tree
class1718:	0	1	4	1	2	26	1	3	15	1	0	2	0	1	0	0	57	8	3	53	4	1.25534e-09	2.59841e-07	Tree
class1795:	2	15	6	4	12	0	1	0	5	1	2	1	0	4	1	0	54	7	5	45	9	4.48884e-05	0.00358757	Tree
class1905:	7	12	5	9	4	0	3	1	1	2	0	2	1	0	1	1	49	8	5	42	7	1.68762e-05	0.00154289	Tree
class1908:	1	0	0	2	0	37	2	0	0	0	4	1	0	1	1	0	49	4	4	42	7	1.68762e-05	0.00154289	Tree
class1959:	5	6	4	8	1	6	4	3	1	0	2	1	1	1	3	1	47	9	6	38	9	0.00057872	0.0280618	Tree
class1960:	15	4	2	8	1	6	1	0	1	0	1	2	1	1	3	1	47	8	6	38	9	0.00057872	0.0280618	Tree
class2013:	10	18	5	0	1	3	0	1	0	1	0	2	2	0	1	1	45	6	5	38	7	0.000112805	0.00721558	Tree
class2157:	0	5	11	5	4	0	0	3	10	2	0	0	1	0	0	1	42	6	3	38	4	2.3894e-06	0.000270046	Tree
class2295:	21	2	0	6	1	1	0	3	0	0	1	0	2	0	2	1	40	6	4	34	6	0.00016886	0.0104563	Tree
class2357:	2	0	3	27	4	0	0	0	2	1	0	0	0	0	0	0	39	5	1	38	1	8.07772e-09	1.50311e-06	Tree
class2368:	10	1	1	0	2	13	3	0	7	0	0	2	0	0	0	0	39	7	1	37	2	1.08815e-07	1.67049e-05	Tree
class2372:	0	3	1	8	2	16	3	0	0	2	4	0	0	0	0	0	39	6	2	33	6	0.000269628	0.0148529	Tree
class2464:	5	1	6	1	2	13	3	1	1	1	1	3	0	0	0	0	38	9	3	33	5	0.000101642	0.00706582	Tree
class2468:	0	1	5	1	0	0	0	16	10	5	0	0	0	0	0	0	38	5	1	33	5	0.000101642	0.00706582	Tree
class2475:	4	7	2	3	2	5	5	2	3	1	1	2	0	1	0	0	38	9	4	33	5	0.000101642	0.00706582	Tree
class2638:	1	1	1	0	6	20	1	0	1	1	0	0	0	4	0	0	36	7	2	31	5	0.000275313	0.0151398	Tree
class2674:	1	12	2	1	2	1	9	1	3	1	1	0	0	1	1	0	36	9	4	32	4	3.2574e-05	0.00269093	Tree
class2740:	0	1	0	0	2	26	0	2	3	1	0	0	0	0	0	0	35	5	1	34	1	9.3633e-08	1.44344e-05	Tree
class2861:	3	10	3	7	0	0	0	1	6	0	2	0	0	0	2	0	34	6	2	30	4	8.82239e-05	0.00619147	Tree
class2930:	0	3	2	6	2	14	1	0	1	2	1	0	0	0	1	0	33	7	3	29	4	0.000145227	0.00905373	Tree
class2939:	0	14	2	0	1	10	1	0	4	1	0	0	0	0	0	0	33	6	1	32	1	1.69127e-07	2.47275e-05	Tree
class3132:	0	2	9	3	5	5	1	0	4	0	1	0	0	0	1	0	31	7	2	29	2	1.064e-05	0.000989946	Tree
class3401:	0	3	4	4	1	16	0	0	0	1	0	0	0	0	0	0	29	5	1	28	1	1.664e-06	0.000203008	Tree
class4079:	6	3	4	1	4	3	0	1	1	1	1	0	0	0	0	0	25	8	2	23	2	0.000156656	0.0097497	Tree
class4084:	5	6	2	3	0	4	0	2	0	2	0	1	0	0	0	0	25	6	2	22	3	0.000966986	0.0445346	Tree
class4365:	2	3	1	3	0	10	0	3	0	1	0	0	0	1	0	0	24	6	2	22	2	0.000269693	0.0148529	Tree
class4387:	9	2	0	4	1	4	3	0	0	1	0	0	0	0	0	0	24	6	1	23	1	3.13826e-05	0.00259834	Tree
class4714:	0	0	2	1	2	1	6	4	7	0	0	0	0	0	0	0	23	7	0	23	0	1.95883e-06	0.00022275	Tree
class5006:	3	7	3	1	1	0	4	0	2	1	1	0	0	0	0	0	23	7	2	21	2	0.000464769	0.0249985	Tree
class5198:	11	1	1	2	0	2	0	2	1	0	0	1	0	1	0	0	22	7	2	20	2	0.000801351	0.0379011	Tree
class5784:	5	2	1	3	7	0	1	0	1	0	0	1	0	0	0	0	21	7	1	20	1	0.00019051	0.0115642	Tree
class6585:	0	0	0	2	1	10	3	2	1	0	1	0	0	0	0	0	20	6	1	19	1	0.000188986	0.0115642	Tree
class6626:	1	0	0	2	1	13	0	1	1	0	1	0	0	0	0	0	20	6	1	19	1	0.000188986	0.0115642	Tree
class8819:	6	0	1	1	0	8	1	0	0	0	0	1	0	0	0	0	18	5	1	17	1	0.000572296	0.0280618	Tree
class11113:	4	4	4	0	1	0	0	0	3	1	0	0	0	0	0	0	17	5	1	16	1	0.000998831	0.0456587	Tree

## Sheet: 4. Significant_Herbs
OrthoMCL orthogroup ID	Qr	Md	Pp	Pt	Cc	Eg	Vv	Cp	Tc	Fv	Rc	Gm	Al	St	Wa	At	Nb_genes	contribution_Trees	contribution_Herbs	count_Tree	count_Herb	P-value	FDR	Signficant
class1023:	10	30	10	8	10	0	0	0	4		1	295	4	2	0	3	385	6	6	72	313	1.85849e-51	4.27963e-48	Herb
class1048:	36	6	5	13	11	5	1	6	4	5	0	2	18	0	4	124	240	9	5	87	153	5.81824e-10	1.28364e-07	Herb
class1093:	0	2	5	43	0	0	0	0	4	1	1	109	0	4	0	0	169	4	4	54	115	2.52989e-10	5.78953e-08	Herb
class1101:	0	2	10	2	54	0	0	0	2	8	1	75	0	4	0	7	165	5	5	70	95	0.000391796	0.0212284	Herb
class1155:	9	6	2	4	3	9	2	7	4	0	10	0	30	0	9	33	128	9	4	46	82	4.33437e-06	0.000446077	Herb
class1393:	0	13	10	0	0	0	0	0	0	6	1	45	2	0	0	2	79	2	5	23	56	1.8973e-06	0.000218451	Herb
class1408:	3	1	6	0	0	1	0	0	1	56	7	0	0	0	3	0	78	5	3	12	66	1.19931e-13	4.01704e-11	Herb
class1670:	0	1	0	0	0	0	1	10	4	5	3	3	0	32	0	0	59	4	4	16	43	8.5713e-06	0.000848928	Herb
class1688:	0	0	1	3	4	2	0	0	3	3	2	40	0	0	0	0	58	5	3	13	45	1.91814e-07	2.76063e-05	Herb
class1942:	2	1	2	4	0	0	0	0	1	1	0	1	7	0	3	25	47	5	5	10	37	1.98546e-06	0.000225084	Herb
class1981:	0	0	2	0	0	0	0	1	9	23	6	0	1	0	0	4	46	3	4	12	34	4.07622e-05	0.00327199	Herb
class2499:	0	0	1	1	0	0	2	0	0	0	2	3	1	27	0	1	38	3	5	4	34	5.34609e-09	1.04431e-06	Herb
class3003:	0	0	1	2	0	0	0	0	0	0	0	0	3	11	1	14	32	2	4	3	29	4.71033e-08	7.71322e-06	Herb
class3008:	0	0	0	1	1	0	0	0	2	1	2	0	2	17	1	5	32	3	6	4	28	6.17179e-07	8.36006e-05	Herb
class3205:	0	1	0	0	0	0	2	0	0	1	2	0	14	0	0	10	30	2	4	3	27	1.91075e-07	2.76063e-05	Herb
class3504:	0	0	0	0	7	0	0	0	0	7	0	0	5	5	0	4	28	1	4	7	21	0.000976894	0.0448786	Herb
class3556:	1	0	0	2	0	0	1	1	1	0	4	9	2	4	1	2	28	5	6	6	22	0.000212328	0.0128457	Herb
class4053:	1	1	0	0	2	0	0	0	1	2	0	3	3	4	5	3	25	4	6	5	20	0.000354131	0.0192443	Herb
class4812:	2	0	0	0	0	0	0	1	1	0	1	10	0	6	2	0	23	3	4	4	19	0.000190833	0.0115642	Herb
class6427:	0	0	0	0	0	0	0	0	0	0	0	9	5	5	0	1	20	0	4	0	20	6.60026e-08	1.03923e-05	Herb
class11294:	0	0	0	0	0	0	0	0	1	1	2	0	3	6	0	3	16	1	5	1	15	3.88622e-05	0.00317481	Herb
class14694:	0	0	0	0	0	0	0	0	0	1	2	4	0	4	0	0	11	0	4	0	11	0.000112398	0.00720207	Herb
class15418:	0	0	0	0	0	0	0	0	0	0	0	6	1	0	1	1	9	0	4	0	9	0.000587222	0.0280618	Herb
