# Supplementary material for: Oak genome reveals facets of long lifespan
Source: Nat Plants. 2018 Jun 18;4(7):440–52. doi: 10.1038/s41477-018-0172-3 (PMC6086335; doi:10.1038/s41477-018-0172-3)
Supplement: Supplementary file 10 — Summary of the gene ontology (GO) term analysis showing significantly enrichment in GO terms for molecular functions (MF), biological processes (BP) and cellular components (CC). [file 41477_2018_172_MOESM10_ESM.xlsx]

## Sheet: 1. GO TDG
GO ID	GO Term	GC (genome count=Nb of genes in the reference)	SC (sample count=Nb of genes in the test set	Nb of genes expected in the test set	P-value	GO category	Fold enrichment	Qrob ID	short annotation (non redundant)
GO:0043531	ADP binding	875	645	356.52	1e-30	MF	2.07032	Qrob_T0007770.2,Qrob_T0007810.2,Qrob_T0007830.2,Qrob_T0007860.2,Qrob_T0011060.2,Qrob_T0011260.2,Qrob_T0011280.2,Qrob_T0011300.2,Qrob_T0011310.2,Qrob_T0011330.2,Qrob_T0011380.2,Qrob_T0011430.2,Qrob_T0011450.2,Qrob_T0015710.2,Qrob_T0016140.2,Qrob_T0016160.2,Qrob_T0016280.2,Qrob_T0016290.2,Qrob_T0017620.2,Qrob_T0022080.2,Qrob_T0030910.2,Qrob_T0030940.2,Qrob_T0030970.2,Qrob_T0031020.2,Qrob_T0031050.2…	Leucine Rich Repeat, NB-ARC domain, TIR domain, Leucine Rich repeats (2 copies), Leucine rich repeat, Rhomboid family, Arabidopsis broad-spectrum mildew resistance protein RPW8, DNA gyrase/topoisomerase IV, subunit A, Protein kinase domain, Ring finger domain, WD domain, G-beta repeat, KDPG and KHG aldolase, 2OG-Fe(II) oxygenase superfamily, AAA domain, Myb/SANT-like DNA-binding domain, Protein t…
GO:0016758	transferase activity, transferring hexosyl groups	502	307	204.54	3.8e-28	MF	1.71759	Qrob_T0018710.2,Qrob_T0018740.2,Qrob_T0020310.2,Qrob_T0020320.2,Qrob_T0036410.2,Qrob_T0036420.2,Qrob_T0036440.2,Qrob_T0036470.2,Qrob_T0038120.2,Qrob_T0038140.2,Qrob_T0038150.2,Qrob_T0042190.2,Qrob_T0042260.2,Qrob_T0055640.2,Qrob_T0055660.2,Qrob_T0055670.2,Qrob_T0057520.2,Qrob_T0057550.2,Qrob_T0057580.2,Qrob_T0057600.2,Qrob_T0057610.2,Qrob_T0057620.2,Qrob_T0057640.2,Qrob_T0065040.2,Qrob_T0065050.2…	Core-2/I-Branching enzyme, UDP-glucoronosyl and UDP-glucosyl transferase, Zinc-binding RING-finger, Cellulose synthase, 1,3-beta-glucan synthase subunit FKS1, domain-1, Callose synthase 2 OS Arabidopsis thaliana GN CALS2 PE 2 SV 3, Callose synthase 1 OS Arabidopsis thaliana GN CALS1 PE 1 SV 2, Callose synthase 3 OS Arabidopsis thaliana GN CALS3 PE 2 SV 3, Callose synthase 5 OS Arabidopsis thalian…
GO:0020037	heme binding	555	351	226.13	1.3e-27	MF	1.77623	Qrob_T0001230.2,Qrob_T0001280.2,Qrob_T0008170.2,Qrob_T0008180.2,Qrob_T0008190.2,Qrob_T0008200.2,Qrob_T0008210.2,Qrob_T0010700.2,Qrob_T0010710.2,Qrob_T0010720.2,Qrob_T0010740.2,Qrob_T0010750.2,Qrob_T0010770.2,Qrob_T0010780.2,Qrob_T0014220.2,Qrob_T0014250.2,Qrob_T0014260.2,Qrob_T0014270.2,Qrob_T0026590.2,Qrob_T0026600.2,Qrob_T0026610.2,Qrob_T0026620.2,Qrob_T0026640.2,Qrob_T0026670.2,Qrob_T0026680.2…	Cytochrome P450, Peroxidase, Animal haem peroxidase, Leucine Rich repeat, Leucine rich repeat N-terminal domain, Leucine Rich Repeat, Leucine rich repeat, Cytochrome P450 82C2 OS Arabidopsis thaliana GN CYP82C2 PE 2 SV 2, Cytochrome P450 82C4 OS Arabidopsis thaliana GN CYP82C4 PE 2 SV 1, Cytochrome P450 82A4 OS Glycine max GN CYP82A4 PE 2 SV 1, Cytochrome P450 82A3 OS Glycine max GN CYP82A3 PE 2 …
GO:0004672	protein kinase activity	1556	869	633.99	1.2e-26	MF	1.56854	Qrob_T0001380.2,Qrob_T0001700.2,Qrob_T0008070.2,Qrob_T0008090.2,Qrob_T0008130.2,Qrob_T0008150.2,Qrob_T0016230.2,Qrob_T0016240.2,Qrob_T0016270.2,Qrob_T0016350.2,Qrob_T0016370.2,Qrob_T0019830.2,Qrob_T0021750.2,Qrob_T0021870.2,Qrob_T0021940.2,Qrob_T0021980.2,Qrob_T0022240.2,Qrob_T0022270.2,Qrob_T0022280.2,Qrob_T0025290.2,Qrob_T0025320.2,Qrob_T0025400.2,Qrob_T0025430.2,Qrob_T0025440.2,Qrob_T0025450.2…	Leucine Rich Repeat, S-locus glycoprotein family, Protein tyrosine kinase, Protein kinase domain, Leucine rich repeat, Carbohydrate-binding protein of the ER, Leucine rich repeat N-terminal domain, Probably inactive leucine-rich repeat receptor-like protein kinase At5g48380 OS Arabidopsis thaliana GN At5g48380 PE 1 SV 1, Probable inactive receptor kinase At1g27190 OS Arabidopsis thaliana GN At1g2…
GO:0016705	oxidoreductase activity, acting on paired donors, with oxidation of a pair of donors resulting in the reduction of molecular oxygen to two molecules of water	575	361	234.28	5.8e-23	MF	1.7633	Qrob_T0001230.2,Qrob_T0001280.2,Qrob_T0006370.2,Qrob_T0006400.2,Qrob_T0010700.2,Qrob_T0010710.2,Qrob_T0010720.2,Qrob_T0010740.2,Qrob_T0010750.2,Qrob_T0010770.2,Qrob_T0010780.2,Qrob_T0012160.2,Qrob_T0012180.2,Qrob_T0012240.2,Qrob_T0012270.2,Qrob_T0014220.2,Qrob_T0014250.2,Qrob_T0014260.2,Qrob_T0014270.2,Qrob_T0019190.2,Qrob_T0019220.2,Qrob_T0026590.2,Qrob_T0026600.2,Qrob_T0026610.2,Qrob_T0026620.2…	Cytochrome P450, 2OG-Fe(II) oxygenase superfamily, non-haem dioxygenase in morphine synthesis N-terminal, Flavin-binding monooxygenase-like, Fatty acid desaturase, Squalene epoxidase, Cytochrome P450 82C2 OS Arabidopsis thaliana GN CYP82C2 PE 2 SV 2, Cytochrome P450 82C4 OS Arabidopsis thaliana GN CYP82C4 PE 2 SV 1, Cytochrome P450 82A4 OS Glycine max GN CYP82A4 PE 2 SV 1, Cytochrome P450 82A3 OS…
GO:0005506	iron ion binding	460	277	187.43	1.1e-17	MF	1.69125	Qrob_T0001230.2,Qrob_T0001280.2,Qrob_T0010700.2,Qrob_T0010710.2,Qrob_T0010720.2,Qrob_T0010740.2,Qrob_T0010750.2,Qrob_T0010770.2,Qrob_T0010780.2,Qrob_T0014220.2,Qrob_T0014250.2,Qrob_T0014260.2,Qrob_T0014270.2,Qrob_T0026590.2,Qrob_T0026600.2,Qrob_T0026610.2,Qrob_T0026620.2,Qrob_T0026640.2,Qrob_T0026670.2,Qrob_T0026680.2,Qrob_T0045740.2,Qrob_T0045760.2,Qrob_T0045780.2,Qrob_T0045790.2,Qrob_T0058490.2…	Cytochrome P450, 2OG-Fe(II) oxygenase superfamily, non-haem dioxygenase in morphine synthesis N-terminal, Family of unknown function (DUF706), Fatty acid hydroxylase superfamily, Cytochrome P450 82C2 OS Arabidopsis thaliana GN CYP82C2 PE 2 SV 2, Cytochrome P450 82C4 OS Arabidopsis thaliana GN CYP82C4 PE 2 SV 1, Cytochrome P450 82A4 OS Glycine max GN CYP82A4 PE 2 SV 1, Cytochrome P450 82A3 OS Glyc…
GO:0004568	chitinase activity	60	52	24.45	2.1e-13	MF	2.4341	Qrob_T0040730.2,Qrob_T0040740.2,Qrob_T0040750.2,Qrob_T0040760.2,Qrob_T0040770.2,Qrob_T0040780.2,Qrob_T0040800.2,Qrob_T0040820.2,Qrob_T0040850.2,Qrob_T0040860.2,Qrob_T0040870.2,Qrob_T0173190.2,Qrob_T0173200.2,Qrob_T0173210.2,Qrob_T0173220.2,Qrob_T0173230.2,Qrob_T0173250.2,Qrob_T0173260.2,Qrob_T0349710.2,Qrob_T0349720.2,Qrob_T0349730.2,Qrob_T0423780.2,Qrob_T0423790.2,Qrob_T0423850.2,Qrob_T0423880.2…	Chitinase class I, Chitin recognition protein, Glycosyl hydrolases family 18, Protein kinase domain
GO:0004674	protein serine/threonine kinase activity	155	108	63.15	2.4e-13	MF	1.95694	Qrob_T0062310.2,Qrob_T0062370.2,Qrob_T0062380.2,Qrob_T0072490.2,Qrob_T0072590.2,Qrob_T0072610.2,Qrob_T0072690.2,Qrob_T0072710.2,Qrob_T0074230.2,Qrob_T0074260.2,Qrob_T0089710.2,Qrob_T0158860.2,Qrob_T0158880.2,Qrob_T0185740.2,Qrob_T0185770.2,Qrob_T0185820.2,Qrob_T0185840.2,Qrob_T0185870.2,Qrob_T0198930.2,Qrob_T0205300.2,Qrob_T0205320.2,Qrob_T0205420.2,Qrob_T0242830.2,Qrob_T0242840.2,Qrob_T0242860.2…	Domain of unknown function (DUF3403), S-locus glycoprotein family, PAN-like domain, Protein kinase domain, D-mannose binding lectin, Protein tyrosine kinase, Wall-associated receptor kinase galacturonan-binding, Wall-associated kinase, Calcium-binding EGF domain
GO:0045735	nutrient reservoir activity	82	62	33.41	1.3e-10	MF	2.12356	Qrob_T0001810.2,Qrob_T0001820.2,Qrob_T0001830.2,Qrob_T0070250.2,Qrob_T0070260.2,Qrob_T0070270.2,Qrob_T0070280.2,Qrob_T0070290.2,Qrob_T0070300.2,Qrob_T0070310.2,Qrob_T0189930.2,Qrob_T0189960.2,Qrob_T0283910.2,Qrob_T0283920.2,Qrob_T0283930.2,Qrob_T0283940.2,Qrob_T0283950.2,Qrob_T0461210.2,Qrob_T0461220.2,Qrob_T0461230.2,Qrob_T0477610.2,Qrob_T0477630.2,Qrob_T0492720.2,Qrob_T0492730.2,Qrob_T0492750.2…	Cupin
GO:0005524	ATP binding	2325	1082	947.32	4.8e-10	MF	1.30704	Qrob_T0001380.2,Qrob_T0001700.2,Qrob_T0008070.2,Qrob_T0008090.2,Qrob_T0008130.2,Qrob_T0008150.2,Qrob_T0016230.2,Qrob_T0016240.2,Qrob_T0016270.2,Qrob_T0016350.2,Qrob_T0016370.2,Qrob_T0019830.2,Qrob_T0021750.2,Qrob_T0021870.2,Qrob_T0021940.2,Qrob_T0021980.2,Qrob_T0022240.2,Qrob_T0022270.2,Qrob_T0022280.2,Qrob_T0025290.2,Qrob_T0025320.2,Qrob_T0025400.2,Qrob_T0025430.2,Qrob_T0025440.2,Qrob_T0025450.2…	Leucine Rich Repeat, S-locus glycoprotein family, Protein tyrosine kinase, Protein kinase domain, Leucine rich repeat, Carbohydrate-binding protein of the ER, Leucine rich repeat N-terminal domain, Probably inactive leucine-rich repeat receptor-like protein kinase At5g48380 OS Arabidopsis thaliana GN At5g48380 PE 1 SV 1, Probable inactive receptor kinase At1g27190 OS Arabidopsis thaliana GN At1g2…
GO:0004601	peroxidase activity	152	99	61.93	4.9e-10	MF	1.82927	Qrob_T0008170.2,Qrob_T0008180.2,Qrob_T0008190.2,Qrob_T0008200.2,Qrob_T0008210.2,Qrob_T0032760.2,Qrob_T0032810.2,Qrob_T0032830.2,Qrob_T0045400.2,Qrob_T0045420.2,Qrob_T0048660.2,Qrob_T0048670.2,Qrob_T0048680.2,Qrob_T0048690.2,Qrob_T0048720.2,Qrob_T0115770.2,Qrob_T0115800.2,Qrob_T0115880.2,Qrob_T0134500.2,Qrob_T0134510.2,Qrob_T0134640.2,Qrob_T0200350.2,Qrob_T0200360.2,Qrob_T0237160.2,Qrob_T0237170.2…	Peroxidase, Animal haem peroxidase, Leucine Rich repeat, Leucine rich repeat N-terminal domain, Leucine Rich Repeat, Leucine rich repeat, Ferric reductase NAD binding domain, Respiratory burst NADPH oxidase, Glutathione peroxidase
GO:0016491	oxidoreductase activity	1709	900	696.33	7.4e-09	MF	1.47906	Qrob_T0001230.2,Qrob_T0001280.2,Qrob_T0003510.2,Qrob_T0003540.2,Qrob_T0003580.2,Qrob_T0003590.2,Qrob_T0006370.2,Qrob_T0006400.2,Qrob_T0008170.2,Qrob_T0008180.2,Qrob_T0008190.2,Qrob_T0008200.2,Qrob_T0008210.2,Qrob_T0010700.2,Qrob_T0010710.2,Qrob_T0010720.2,Qrob_T0010740.2,Qrob_T0010750.2,Qrob_T0010770.2,Qrob_T0010780.2,Qrob_T0010860.2,Qrob_T0010870.2,Qrob_T0011270.2,Qrob_T0011320.2,Qrob_T0011340.2…	Cytochrome P450, C1-like domain, C1 domain, 2OG-Fe(II) oxygenase superfamily, non-haem dioxygenase in morphine synthesis N-terminal, Peroxidase, LytB protein, D-isomer specific 2-hydroxyacid dehydrogenase, catalytic domain, NAD binding domain, Zinc-binding dehydrogenase, Alcohol dehydrogenase GroES-like domain, Aldo/keto reductase family, Glutaredoxin, Flavin-binding monooxygenase-like, Pyridine …
GO:0030145	manganese ion binding	71	52	28.93	2.7e-08	MF	2.05698	Qrob_T0001810.2,Qrob_T0001820.2,Qrob_T0001830.2,Qrob_T0070250.2,Qrob_T0070260.2,Qrob_T0070270.2,Qrob_T0070280.2,Qrob_T0070290.2,Qrob_T0070300.2,Qrob_T0070310.2,Qrob_T0189930.2,Qrob_T0189960.2,Qrob_T0461210.2,Qrob_T0461220.2,Qrob_T0461230.2,Qrob_T0492720.2,Qrob_T0492730.2,Qrob_T0492750.2,Qrob_T0492760.2,Qrob_T0492770.2,Qrob_T0492790.2,Qrob_T0492800.2,Qrob_T0536490.2,Qrob_T0536500.2,Qrob_T0536510.2…	Cupin
GO:0015238	drug transmembrane transporter activity	56	42	22.82	2e-07	MF	2.10643	Qrob_T0029540.2,Qrob_T0112750.2,Qrob_T0112800.2,Qrob_T0112810.2,Qrob_T0112820.2,Qrob_T0156200.2,Qrob_T0156220.2,Qrob_T0172110.2,Qrob_T0172190.2,Qrob_T0176220.2,Qrob_T0176240.2,Qrob_T0176250.2,Qrob_T0237030.2,Qrob_T0237040.2,Qrob_T0237050.2,Qrob_T0237060.2,Qrob_T0237080.2,Qrob_T0237110.2,Qrob_T0272580.2,Qrob_T0272590.2,Qrob_T0391830.2,Qrob_T0391860.2,Qrob_T0391880.2,Qrob_T0391890.2,Qrob_T0398540.2…	MatE
GO:0030246	carbohydrate binding	301	180	122.64	2.1e-07	MF	1.67955	Qrob_T0031690.2,Qrob_T0031710.2,Qrob_T0031720.2,Qrob_T0057720.2,Qrob_T0057750.2,Qrob_T0057770.2,Qrob_T0057810.2,Qrob_T0058460.2,Qrob_T0058470.2,Qrob_T0058880.2,Qrob_T0058890.2,Qrob_T0058900.2,Qrob_T0058930.2,Qrob_T0058970.2,Qrob_T0061340.2,Qrob_T0061360.2,Qrob_T0089690.2,Qrob_T0089710.2,Qrob_T0094410.2,Qrob_T0158880.2,Qrob_T0185740.2,Qrob_T0185770.2,Qrob_T0185840.2,Qrob_T0185870.2,Qrob_T0186810.2…	Protein kinase domain, Wall-associated receptor kinase galacturonan-binding, Legume lectin domain, Wall-associated receptor kinase C-terminal, Wall-associated kinase, Protein tyrosine kinase, 2OG-Fe(II) oxygenase superfamily, Aldose 1-epimerase, TCP-1/cpn60 chaperonin family, Hexokinase, Rhamnogalacturonate lyase family, Polysaccharide lyase family 4, domain III, Calcium-binding EGF domain, Beta-…
GO:0016760	cellulose synthase (UDP-forming) activit...	46	36	18.74	2.3e-07	MF	2.19802	Qrob_T0038120.2,Qrob_T0038140.2,Qrob_T0038150.2,Qrob_T0065040.2,Qrob_T0065050.2,Qrob_T0065060.2,Qrob_T0065080.2,Qrob_T0065130.2,Qrob_T0120850.2,Qrob_T0120860.2,Qrob_T0120870.2,Qrob_T0120910.2,Qrob_T0120930.2,Qrob_T0120940.2,Qrob_T0191260.2,Qrob_T0191270.2,Qrob_T0374640.2,Qrob_T0374660.2,Qrob_T0374670.2,Qrob_T0374690.2,Qrob_T0374750.2,Qrob_T0374760.2,Qrob_T0437740.2,Qrob_T0437760.2,Qrob_T0447070.2…	Zinc-binding RING-finger, Cellulose synthase
GO:0022857	transmembrane transporter activity	664	331	270.55	3.8e-07	MF	1.40006	Qrob_T0004160.2,Qrob_T0004170.2,Qrob_T0004330.2,Qrob_T0004360.2,Qrob_T0008020.2,Qrob_T0008030.2,Qrob_T0008040.2,Qrob_T0029540.2,Qrob_T0030800.2,Qrob_T0030810.2,Qrob_T0032640.2,Qrob_T0032650.2,Qrob_T0032660.2,Qrob_T0032670.2,Qrob_T0032680.2,Qrob_T0032690.2,Qrob_T0032700.2,Qrob_T0032710.2,Qrob_T0032720.2,Qrob_T0032730.2,Qrob_T0045720.2,Qrob_T0045770.2,Qrob_T0048450.2,Qrob_T0048460.2,Qrob_T0048470.2…	Sodium/hydrogen exchanger family, Sugar (and other) transporter, Cation efflux family, Region of a membrane-bound protein predicted to be embedded in the membrane., MatE, Nucleoside transporter, EamA-like transporter family, Cytochrome oxidase c subunit VIb, Sulfate transporter N-terminal domain with GLY motif, STAS domain, Sulfate transporter family, Magnesium transporter MRS2-3 OS Arabidopsis t…
GO:0004970	ionotropic glutamate receptor activity	45	35	18.34	4.5e-07	MF	2.18445	Qrob_T0086280.2,Qrob_T0086430.2,Qrob_T0086440.2,Qrob_T0165780.2,Qrob_T0165790.2,Qrob_T0298170.2,Qrob_T0298220.2,Qrob_T0299850.2,Qrob_T0299880.2,Qrob_T0303230.2,Qrob_T0303310.2,Qrob_T0303330.2,Qrob_T0311190.2,Qrob_T0311200.2,Qrob_T0311210.2,Qrob_T0311220.2,Qrob_T0311240.2,Qrob_T0311250.2,Qrob_T0311270.2,Qrob_T0311280.2,Qrob_T0311290.2,Qrob_T0311320.2,Qrob_T0324910.2,Qrob_T0353330.2,Qrob_T0353340.2…	Bacterial extracellular solute-binding proteins, family 3, Ligand-gated ion channel, Receptor family ligand binding region
GO:0030247	polysaccharide binding	133	81	54.19	2e-06	MF	1.71049	Qrob_T0031690.2,Qrob_T0031710.2,Qrob_T0031720.2,Qrob_T0061340.2,Qrob_T0061360.2,Qrob_T0089690.2,Qrob_T0089710.2,Qrob_T0094410.2,Qrob_T0158880.2,Qrob_T0185740.2,Qrob_T0185770.2,Qrob_T0185840.2,Qrob_T0185870.2,Qrob_T0186810.2,Qrob_T0202020.2,Qrob_T0202030.2,Qrob_T0205300.2,Qrob_T0205320.2,Qrob_T0205420.2,Qrob_T0205470.2,Qrob_T0210790.2,Qrob_T0210870.2,Qrob_T0210940.2,Qrob_T0246780.2,Qrob_T0274210.2…	Protein kinase domain, Wall-associated receptor kinase galacturonan-binding, Wall-associated receptor kinase C-terminal, Wall-associated kinase, TCP-1/cpn60 chaperonin family, Calcium-binding EGF domain, Protein tyrosine kinase, D-mannose binding lectin
GO:0016706	oxidoreductase activity, acting on paire...	138	82	56.23	6.8e-06	MF	1.66886	Qrob_T0006370.2,Qrob_T0006400.2,Qrob_T0012160.2,Qrob_T0012180.2,Qrob_T0012240.2,Qrob_T0012270.2,Qrob_T0067270.2,Qrob_T0067280.2,Qrob_T0090660.2,Qrob_T0090670.2,Qrob_T0116130.2,Qrob_T0116140.2,Qrob_T0116150.2,Qrob_T0116170.2,Qrob_T0116200.2,Qrob_T0136090.2,Qrob_T0136130.2,Qrob_T0136140.2,Qrob_T0136150.2,Qrob_T0136160.2,Qrob_T0136190.2,Qrob_T0136200.2,Qrob_T0163680.2,Qrob_T0163690.2,Qrob_T0163830.2…	2OG-Fe(II) oxygenase superfamily, non-haem dioxygenase in morphine synthesis N-terminal
GO:0010333	terpene synthase activity	67	45	27.3	1.1e-05	MF	1.88636	Qrob_T0104710.2,Qrob_T0104740.2,Qrob_T0104760.2,Qrob_T0104820.2,Qrob_T0104830.2,Qrob_T0119190.2,Qrob_T0119200.2,Qrob_T0119230.2,Qrob_T0119240.2,Qrob_T0119250.2,Qrob_T0119260.2,Qrob_T0119270.2,Qrob_T0230550.2,Qrob_T0230580.2,Qrob_T0230590.2,Qrob_T0230600.2,Qrob_T0230620.2,Qrob_T0257520.2,Qrob_T0257550.2,Qrob_T0269280.2,Qrob_T0269310.2,Qrob_T0291850.2,Qrob_T0291900.2,Qrob_T0468710.2,Qrob_T0568960.2…	Terpene synthase family, metal binding domain, Terpene synthase, N-terminal domain
GO:0015297	antiporter activity	109	62	44.41	1.5e-05	MF	1.59754	Qrob_T0004160.2,Qrob_T0004170.2,Qrob_T0029540.2,Qrob_T0092970.2,Qrob_T0112750.2,Qrob_T0112800.2,Qrob_T0112810.2,Qrob_T0112820.2,Qrob_T0156200.2,Qrob_T0156220.2,Qrob_T0172110.2,Qrob_T0172190.2,Qrob_T0176220.2,Qrob_T0176240.2,Qrob_T0176250.2,Qrob_T0182140.2,Qrob_T0182170.2,Qrob_T0237030.2,Qrob_T0237040.2,Qrob_T0237050.2,Qrob_T0237060.2,Qrob_T0237080.2,Qrob_T0237110.2,Qrob_T0244210.2,Qrob_T0244220.2…	Sodium/hydrogen exchanger family, MatE, Cyclic nucleotide-binding domain, Cation/H(+) antiporter 15 OS Arabidopsis thaliana GN CHX15 PE 2 SV 1, Cation/H(+) antiporter 14 OS Arabidopsis thaliana GN CHX14 PE 2 SV 1, Cation/H(+) symporter 13 OS Arabidopsis thaliana GN CHX13 PE 1 SV 1, Cation/H(+) antiporter 3 OS Arabidopsis thaliana GN CHX3 PE 2 SV 1, Cation/H(+) antiporter 4 OS Arabidopsis thaliana…
GO:0008171	O-methyltransferase activity	43	31	17.52	3.1e-05	MF	2.02479	Qrob_T0160780.2,Qrob_T0160800.2,Qrob_T0167760.2,Qrob_T0186460.2,Qrob_T0186470.2,Qrob_T0226400.2,Qrob_T0226410.2,Qrob_T0226440.2,Qrob_T0226450.2,Qrob_T0226470.2,Qrob_T0226490.2,Qrob_T0315970.2,Qrob_T0315980.2,Qrob_T0316000.2,Qrob_T0316040.2,Qrob_T0316050.2,Qrob_T0334080.2,Qrob_T0434950.2,Qrob_T0434960.2,Qrob_T0434970.2,Qrob_T0491390.2,Qrob_T0491400.2,Qrob_T0610240.2,Qrob_T0610270.2,Qrob_T0640950.2…	O-methyltransferase, Dimerisation domain
GO:0016762	xyloglucan:xyloglucosyl transferase acti...	34	25	13.85	0.00011	MF	2.06513	Qrob_T0278340.2,Qrob_T0278350.2,Qrob_T0278370.2,Qrob_T0278390.2,Qrob_T0278400.2,Qrob_T0278410.2,Qrob_T0278430.2,Qrob_T0278440.2,Qrob_T0278450.2,Qrob_T0278460.2,Qrob_T0278470.2,Qrob_T0278480.2,Qrob_T0278490.2,Qrob_T0278500.2,Qrob_T0278510.2,Qrob_T0278520.2,Qrob_T0278530.2,Qrob_T0278540.2,Qrob_T0593820.2,Qrob_T0593830.2,Qrob_T0679290.2,Qrob_T0679300.2,Qrob_T0679310.2,Qrob_T0679320.2,Qrob_T0679330.2	Xyloglucan endo-transglycosylase (XET) C-terminus, Glycosyl hydrolases family 16
GO:0005385	zinc ion transmembrane transporter activ...	19	16	7.74	0.00013	MF	2.36512	Qrob_T0103820.2,Qrob_T0103830.2,Qrob_T0103840.2,Qrob_T0103860.2,Qrob_T0104100.2,Qrob_T0104110.2,Qrob_T0104120.2,Qrob_T0104130.2,Qrob_T0229600.2,Qrob_T0229610.2,Qrob_T0229620.2,Qrob_T0389930.2,Qrob_T0389950.2,Qrob_T0401690.2,Qrob_T0546680.2,Qrob_T0546690.2	ZIP Zinc transporter
GO:0005507	copper ion binding	100	59	40.74	0.00017	MF	1.65706	Qrob_T0172560.2,Qrob_T0172570.2,Qrob_T0183330.2,Qrob_T0183340.2,Qrob_T0183350.2,Qrob_T0183370.2,Qrob_T0183400.2,Qrob_T0183410.2,Qrob_T0232900.2,Qrob_T0232910.2,Qrob_T0254730.2,Qrob_T0254750.2,Qrob_T0268780.2,Qrob_T0268790.2,Qrob_T0268800.2,Qrob_T0268810.2,Qrob_T0295690.2,Qrob_T0295720.2,Qrob_T0337540.2,Qrob_T0337590.2,Qrob_T0337600.2,Qrob_T0337680.2,Qrob_T0363050.2,Qrob_T0363060.2,Qrob_T0392890.2…	Multicopper oxidase, Copper amine oxidase, enzyme domain, N2 domain, N3 domain, haloacid dehalogenase-like hydrolase
GO:0004553	hydrolase activity, hydrolyzing O-glycos...	447	235	182.13	0.0002	MF	1.47654	Qrob_T0025300.2,Qrob_T0025330.2,Qrob_T0025340.2,Qrob_T0028380.2,Qrob_T0031950.2,Qrob_T0031960.2,Qrob_T0040730.2,Qrob_T0040740.2,Qrob_T0040750.2,Qrob_T0040760.2,Qrob_T0040770.2,Qrob_T0040780.2,Qrob_T0040800.2,Qrob_T0040820.2,Qrob_T0040850.2,Qrob_T0040860.2,Qrob_T0040870.2,Qrob_T0042880.2,Qrob_T0042890.2,Qrob_T0085720.2,Qrob_T0085730.2,Qrob_T0090610.2,Qrob_T0090620.2,Qrob_T0090650.2,Qrob_T0124780.2…	Glycosyl hydrolases family 28, Glycosyl hydrolase family 10, Chitinase class I, Chitin recognition protein, beta-acetyl hexosaminidase like, Glycosyl hydrolase family 20, catalytic domain, Glycosyl hydrolases family 35, Glycosyl hydrolases family 32 C terminal, Glycosyl hydrolases family 32 N-terminal domain, Glycosyl hydrolases family 18, Glycosyl hydrolase family 9, 4Fe-4S single cluster domain…
GO:0016298	lipase activity	31	21	12.63	0.00027	MF	1.90258	Qrob_T0234500.2,Qrob_T0234530.2,Qrob_T0238260.2,Qrob_T0283710.2,Qrob_T0283740.2,Qrob_T0308580.2,Qrob_T0310220.2,Qrob_T0310230.2,Qrob_T0310240.2,Qrob_T0310250.2,Qrob_T0310320.2,Qrob_T0437960.2,Qrob_T0437970.2,Qrob_T0510800.2,Qrob_T0510810.2,Qrob_T0550820.2,Qrob_T0555110.2,Qrob_T0555190.2,Qrob_T0555220.2,Qrob_T0738810.2,Qrob_T0753690.2	GDSL-like Lipase/Acylhydrolase, Phospholipase D Active site motif, Phospholipase D C terminal, Phosphoinositide-specific phospholipase C, efhand-like, C2 domain
GO:0005515	protein binding	4378	1806	1783.81	0.00066	MF	1.15859	Qrob_T0001060.2,Qrob_T0001070.2,Qrob_T0001380.2,Qrob_T0001410.2,Qrob_T0003590.2,Qrob_T0006640.2,Qrob_T0006650.2,Qrob_T0006670.2,Qrob_T0006690.2,Qrob_T0007770.2,Qrob_T0007780.2,Qrob_T0007810.2,Qrob_T0007820.2,Qrob_T0007830.2,Qrob_T0007840.2,Qrob_T0007860.2,Qrob_T0007870.2,Qrob_T0008590.2,Qrob_T0008600.2,Qrob_T0010200.2,Qrob_T0010280.2,Qrob_T0013470.2,Qrob_T0013490.2,Qrob_T0015700.2,Qrob_T0015710.2…	Ring finger domain, Leucine Rich Repeat, Leucine rich repeat, C1 domain, F-box domain, TIR domain, NB-ARC domain, AUX/IAA family, Ankyrin repeats (many copies), Protein tyrosine kinase, PPR repeat family, Leucine rich repeat N-terminal domain, Protein kinase domain, [], F-box associated, F-box associated domain, Ankyrin repeats (3 copies), PHD-finger, C2 domain, Leucine Rich repeats (2 copies), T…
GO:0016788	hydrolase activity, acting on ester bond...	570	218	232.25	0.0007	MF	1.07416	Qrob_T0000020.2,Qrob_T0000030.2,Qrob_T0002840.2,Qrob_T0003480.2,Qrob_T0003530.2,Qrob_T0003550.2,Qrob_T0003630.2,Qrob_T0003640.2,Qrob_T0017020.2,Qrob_T0017030.2,Qrob_T0017050.2,Qrob_T0038730.2,Qrob_T0038880.2,Qrob_T0041880.2,Qrob_T0041900.2,Qrob_T0041910.2,Qrob_T0052410.2,Qrob_T0052930.2,Qrob_T0052940.2,Qrob_T0052950.2,Qrob_T0052980.2,Qrob_T0057160.2,Qrob_T0057170.2,Qrob_T0057200.2,Qrob_T0073730.2…	Pectinesterase, Calcineurin-like phosphoesterase, Iron/zinc purple acid phosphatase-like protein C, Exostosin family, Ribonuclease T2 family', "DNA repair protein endonuclease SAE2/CtIP C-terminus'", '"Exonuclease V - a 5\\\\\' deoxyribonuclease"', "'Haloacid dehalogenase-like hydrolase", 'GDSL-like Lipase/Acylhydrolase, Pectinacetylesterase, NLI interacting factor-like phosphatase, BRCA1 C Termi…
GO:0008061	chitin binding	16	13	6.52	0.00115	MF	2.28197	Qrob_T0040730.2,Qrob_T0040780.2,Qrob_T0040800.2,Qrob_T0040850.2,Qrob_T0040860.2,Qrob_T0040870.2,Qrob_T0173230.2,Qrob_T0349710.2,Qrob_T0349720.2,Qrob_T0349730.2,Qrob_T0425690.2,Qrob_T0425700.2,Qrob_T0484780.2	Chitinase class I, Chitin recognition protein, Barwin family
GO:0047134	protein-disulfide reductase activity	53	33	21.59	0.00125	MF	1.74874	Qrob_T0003510.2,Qrob_T0003540.2,Qrob_T0003580.2,Qrob_T0003590.2,Qrob_T0010860.2,Qrob_T0010870.2,Qrob_T0050110.2,Qrob_T0050140.2,Qrob_T0098750.2,Qrob_T0170220.2,Qrob_T0170240.2,Qrob_T0170250.2,Qrob_T0179020.2,Qrob_T0179070.2,Qrob_T0190620.2,Qrob_T0199400.2,Qrob_T0199430.2,Qrob_T0202140.2,Qrob_T0432600.2,Qrob_T0432610.2,Qrob_T0432630.2,Qrob_T0432640.2,Qrob_T0560620.2,Qrob_T0560650.2,Qrob_T0560680.2…	C1-like domain, C1 domain, Thioredoxin-like, ATPase family associated with various cellular activities (AAA)
GO:0016747	transferase activity, transferring acyl ...	198	90	80.67	0.00136	MF	1.27663	Qrob_T0052420.2,Qrob_T0052430.2,Qrob_T0052470.2,Qrob_T0055450.2,Qrob_T0055470.2,Qrob_T0058060.2,Qrob_T0058220.2,Qrob_T0064620.2,Qrob_T0064630.2,Qrob_T0064910.2,Qrob_T0064930.2,Qrob_T0077820.2,Qrob_T0077830.2,Qrob_T0077840.2,Qrob_T0077850.2,Qrob_T0077860.2,Qrob_T0077870.2,Qrob_T0093600.2,Qrob_T0093610.2,Qrob_T0093620.2,Qrob_T0093660.2,Qrob_T0093670.2,Qrob_T0127600.2,Qrob_T0127610.2,Qrob_T0127620.2…	Wax ester synthase-like Acyl-CoA acyltransferase domain, Protein of unknown function (DUF1298), Transferase family, Bacterial transferase hexapeptide (six repeats), Membrane bound O-acyl transferase family, Glycosyl hydrolase family 3 N terminal domain, 3-Oxoacyl-[acyl-carrier-protein (ACP)] synthase III C terminal, FAE1/Type III polyketide synthase-like protein, Acetyltransferase (GNAT) domain, …
GO:0004866	endopeptidase inhibitor activity	22	18	8.96	0.00157	MF	2.29793	Qrob_T0228190.2,Qrob_T0228200.2,Qrob_T0322230.2,Qrob_T0322240.2,Qrob_T0322250.2,Qrob_T0359020.2,Qrob_T0359030.2,Qrob_T0648880.2,Qrob_T0648890.2,Qrob_T0648900.2,Qrob_T0648910.2,Qrob_T0648920.2,Qrob_T0648930.2,Qrob_T0648940.2,Qrob_T0648950.2,Qrob_T0648970.2,Qrob_T0648980.2,Qrob_T0648990.2	Potato type II proteinase inhibitor family, Trypsin and protease inhibitor, Potato inhibitor I family
GO:0005451	monovalent cation:proton antiporter acti...	17	11	6.93	0.0033	MF	1.81731	Qrob_T0004160.2,Qrob_T0004170.2,Qrob_T0244210.2,Qrob_T0244220.2,Qrob_T0244230.2,Qrob_T0244240.2,Qrob_T0244250.2,Qrob_T0244260.2,Qrob_T0450290.2,Qrob_T0450300.2,Qrob_T0614140.2	Sodium/hydrogen exchanger family, Cation/H(+) antiporter 15 OS Arabidopsis thaliana GN CHX15 PE 2 SV 1, Cation/H(+) antiporter 14 OS Arabidopsis thaliana GN CHX14 PE 2 SV 1, Cation/H(+) symporter 13 OS Arabidopsis thaliana GN CHX13 PE 1 SV 1, Cation/H(+) antiporter 3 OS Arabidopsis thaliana GN CHX3 PE 2 SV 1, Cation/H(+) antiporter 4 OS Arabidopsis thaliana GN CHX4 PE 2 SV 1, Cation/H(+) antiport…
GO:0004326	tetrahydrofolylpolyglutamate synthase ac...	6	6	2.44	0.00457	MF	2.80858	Qrob_T0590420.2,Qrob_T0590440.2,Qrob_T0611060.2,Qrob_T0611080.2,Qrob_T0611090.2,Qrob_T0611120.2	Folylpolyglutamate synthase OS Arabidopsis thaliana GN FPGS1 PE 1 SV 1, Folylpolyglutamate synthase OS Arabidopsis thaliana GN FPGS3 PE 1 SV 1, Folylpolyglutamate synthase OS Arabidopsis thaliana GN FPGS2 PE 1 SV 1, Folylpolyglutamate synthase mitochondrial OS Bos taurus GN FPGS PE 2 SV 1, Folylpolyglutamate synthase mitochondrial OS Mus musculus GN Fpgs PE 1 SV 3, Folylpolyglutamate synthase mit…
GO:0080019	fatty-acyl-CoA reductase (alcohol-formin...	16	12	6.52	0.00583	MF	2.10643	Qrob_T0393830.2,Qrob_T0393840.2,Qrob_T0393870.2,Qrob_T0393880.2,Qrob_T0410320.2,Qrob_T0410330.2,Qrob_T0410350.2,Qrob_T0410360.2,Qrob_T0687500.2,Qrob_T0687510.2,Qrob_T0687520.2,Qrob_T0687640.2	Male sterility protein
GO:0004713	protein tyrosine kinase activity	33	21	13.45	0.0066	MF	1.78728	Qrob_T0057780.2,Qrob_T0109300.2,Qrob_T0155080.2,Qrob_T0192690.2,Qrob_T0241600.2,Qrob_T0324830.2,Qrob_T0378510.2,Qrob_T0378560.2,Qrob_T0378860.2,Qrob_T0378880.2,Qrob_T0406440.2,Qrob_T0412330.2,Qrob_T0424120.2,Qrob_T0427800.2,Qrob_T0447790.2,Qrob_T0450030.2,Qrob_T0578520.2,Qrob_T0582370.2,Qrob_T0600190.2,Qrob_T0641690.2,Qrob_T0665180.2	Protein tyrosine kinase, Putative serine/threonine-protein kinase-like protein CCR3 OS Arabidopsis thaliana GN CCR3 PE 2 SV 1, Receptor-like protein kinase THESEUS 1 OS Arabidopsis thaliana GN THE1 PE 1 SV 1, Chitin elicitor receptor kinase 1 OS Oryza sativa subsp. japonica GN CERK1 PE 1 SV 1, Nodulation receptor kinase OS Medicago truncatula GN NORK PE 1 SV 2, Cysteine-rich receptor-like protein…
GO:0004185	serine-type carboxypeptidase activity	55	32	22.41	0.00666	MF	1.63408	Qrob_T0009240.2,Qrob_T0009260.2,Qrob_T0009280.2,Qrob_T0009290.2,Qrob_T0055690.2,Qrob_T0055700.2,Qrob_T0055710.2,Qrob_T0055720.2,Qrob_T0055730.2,Qrob_T0055740.2,Qrob_T0055750.2,Qrob_T0067290.2,Qrob_T0067310.2,Qrob_T0070730.2,Qrob_T0070740.2,Qrob_T0070750.2,Qrob_T0270670.2,Qrob_T0270680.2,Qrob_T0527230.2,Qrob_T0527250.2,Qrob_T0527260.2,Qrob_T0527280.2,Qrob_T0527290.2,Qrob_T0726340.2,Qrob_T0726370.2…	Serine carboxypeptidase
GO:0004190	aspartic-type endopeptidase activity	83	45	33.82	0.00884	MF	1.52272	Qrob_T0124340.2,Qrob_T0177000.2,Qrob_T0272050.2,Qrob_T0272060.2,Qrob_T0283050.2,Qrob_T0283070.2,Qrob_T0283100.2,Qrob_T0283110.2,Qrob_T0283370.2,Qrob_T0283380.2,Qrob_T0283430.2,Qrob_T0283450.2,Qrob_T0283460.2,Qrob_T0283470.2,Qrob_T0283480.2,Qrob_T0283490.2,Qrob_T0283500.2,Qrob_T0283510.2,Qrob_T0283520.2,Qrob_T0283530.2,Qrob_T0283540.2,Qrob_T0283550.2,Qrob_T0283560.2,Qrob_T0283570.2,Qrob_T0283580.2…	Xylanase inhibitor N-terminal, Xylanase inhibitor C-terminal, Eukaryotic aspartyl protease, Aspartic proteinase-like protein 1 OS Arabidopsis thaliana GN At5g10080 PE 1 SV 1
GO:0015171	amino acid transmembrane transporter act...	28	18	11.41	0.01008	MF	1.80551	Qrob_T0126500.2,Qrob_T0126510.2,Qrob_T0262870.2,Qrob_T0262880.2,Qrob_T0262900.2,Qrob_T0338720.2,Qrob_T0338730.2,Qrob_T0338740.2,Qrob_T0338790.2,Qrob_T0338800.2,Qrob_T0371750.2,Qrob_T0371760.2,Qrob_T0371780.2,Qrob_T0567960.2,Qrob_T0567980.2,Qrob_T0568000.2,Qrob_T0568020.2,Qrob_T0568060.2	C-terminus of AA_permease, Amino acid permease
GO:0004252	serine-type endopeptidase activity	151	76	61.52	0.01045	MF	1.41359	Qrob_T0023120.2,Qrob_T0023130.2,Qrob_T0023150.2,Qrob_T0023160.2,Qrob_T0023170.2,Qrob_T0023180.2,Qrob_T0023190.2,Qrob_T0023200.2,Qrob_T0035930.2,Qrob_T0035940.2,Qrob_T0103770.2,Qrob_T0140160.2,Qrob_T0169340.2,Qrob_T0169350.2,Qrob_T0169360.2,Qrob_T0175530.2,Qrob_T0175540.2,Qrob_T0204620.2,Qrob_T0204640.2,Qrob_T0255990.2,Qrob_T0256010.2,Qrob_T0256020.2,Qrob_T0256030.2,Qrob_T0304230.2,Qrob_T0304250.2…	PA domain, Peptidase inhibitor I9, Subtilase family, Prolyl oligopeptidase family, Rhomboid family, Lon protease (S16) C-terminal proteolytic domain, ATP-dependent protease La (LON) domain, ATPase family associated with various cellular activities (AAA), Cucumisin OS Cucumis melo PE 1 SV 1, Xylem serine proteinase 1 OS Arabidopsis thaliana GN XSP1 PE 2 SV 1, Subtilisin-like protease SDD1 OS Arabi…
GO:0008762	UDP-N-acetylmuramate dehydrogenase activ...	39	23	15.89	0.01629	MF	1.65634	Qrob_T0065840.2,Qrob_T0243410.2,Qrob_T0243430.2,Qrob_T0243470.2,Qrob_T0243490.2,Qrob_T0243500.2,Qrob_T0243510.2,Qrob_T0243520.2,Qrob_T0243560.2,Qrob_T0243570.2,Qrob_T0316550.2,Qrob_T0316580.2,Qrob_T0316590.2,Qrob_T0316610.2,Qrob_T0316620.2,Qrob_T0316630.2,Qrob_T0316640.2,Qrob_T0316650.2,Qrob_T0316660.2,Qrob_T0316670.2,Qrob_T0428470.2,Qrob_T0428500.2,Qrob_T0428520.2	Berberine and berberine like, FAD binding domain
GO:0008131	primary amine oxidase activity	12	9	4.89	0.01744	MF	2.10643	Qrob_T0254730.2,Qrob_T0254750.2,Qrob_T0430000.2,Qrob_T0430010.2,Qrob_T0430020.2,Qrob_T0430030.2,Qrob_T0430070.2,Qrob_T0451640.2,Qrob_T0451660.2	Copper amine oxidase, enzyme domain, N2 domain, N3 domain
GO:0050113	inositol oxygenase activity	12	9	4.89	0.01744	MF	2.10643	Qrob_T0124090.2,Qrob_T0124110.2,Qrob_T0124130.2,Qrob_T0124150.2,Qrob_T0124160.2,Qrob_T0124190.2,Qrob_T0124220.2,Qrob_T0454890.2,Qrob_T0454910.2	Family of unknown function (DUF706)
GO:0016615	malate dehydrogenase activity	30	19	12.22	0.02466	MF	1.77876	Qrob_T0215930.2,Qrob_T0215950.2,Qrob_T0357710.2,Qrob_T0357720.2,Qrob_T0357750.2,Qrob_T0357820.2,Qrob_T0357830.2,Qrob_T0594780.2,Qrob_T0594820.2,Qrob_T0594840.2,Qrob_T0594880.2,Qrob_T0594910.2,Qrob_T0594940.2,Qrob_T0594950.2,Qrob_T0594980.2,Qrob_T0594990.2,Qrob_T0595020.2,Qrob_T0595030.2,Qrob_T0595040.2	lactate/malate dehydrogenase, NAD binding domain, alpha/beta C-terminal domain
GO:0004144	diacylglycerol O-acyltransferase activit...	20	13	8.15	0.02473	MF	1.82557	Qrob_T0052420.2,Qrob_T0052430.2,Qrob_T0052470.2,Qrob_T0093600.2,Qrob_T0093610.2,Qrob_T0093620.2,Qrob_T0093660.2,Qrob_T0093670.2,Qrob_T0167100.2,Qrob_T0167130.2,Qrob_T0167140.2,Qrob_T0167150.2,Qrob_T0728060.2	Wax ester synthase-like Acyl-CoA acyltransferase domain, Protein of unknown function (DUF1298)
GO:0008146	sulfotransferase activity	26	16	10.59	0.026	MF	1.72835	Qrob_T0050940.2,Qrob_T0050950.2,Qrob_T0137240.2,Qrob_T0137250.2,Qrob_T0137270.2,Qrob_T0137280.2,Qrob_T0168470.2,Qrob_T0168490.2,Qrob_T0168500.2,Qrob_T0186920.2,Qrob_T0186930.2,Qrob_T0547170.2,Qrob_T0547190.2,Qrob_T0547200.2,Qrob_T0547210.2,Qrob_T0547230.2	Sulfotransferase domain
GO:0004121	cystathionine beta-lyase activity	4	4	1.63	0.02755	MF	2.80858	Qrob_T0323430.2,Qrob_T0323440.2,Qrob_T0323460.2,Qrob_T0323470.2	Cys/Met metabolism PLP-dependent enzyme
GO:0004867	serine-type endopeptidase inhibitor acti...	4	4	1.63	0.02755	MF	2.80858	Qrob_T0228190.2,Qrob_T0228200.2,Qrob_T0359020.2,Qrob_T0359030.2	Potato type II proteinase inhibitor family, Potato inhibitor I family
GO:0010277	chlorophyllide a oxygenase [overall] act...	4	4	1.63	0.02755	MF	2.80858	Qrob_T0356520.2,Qrob_T0356530.2,Qrob_T0356540.2,Qrob_T0371880.2	Pheophorbide a oxygenase, Rieske [2Fe-2S] domain
GO:0000287	magnesium ion binding	134	66	54.6	0.02781	MF	1.38333	Qrob_T0032140.2,Qrob_T0032150.2,Qrob_T0052410.2,Qrob_T0104710.2,Qrob_T0104740.2,Qrob_T0104760.2,Qrob_T0104820.2,Qrob_T0104830.2,Qrob_T0119190.2,Qrob_T0119200.2,Qrob_T0119230.2,Qrob_T0119240.2,Qrob_T0119250.2,Qrob_T0119260.2,Qrob_T0119270.2,Qrob_T0123760.2,Qrob_T0123780.2,Qrob_T0123810.2,Qrob_T0123820.2,Qrob_T0195980.2,Qrob_T0196000.2,Qrob_T0230550.2,Qrob_T0230580.2,Qrob_T0230590.2,Qrob_T0230600.2…	Inositol 1, 3, 4-trisphosphate 5/6-kinase, Haloacid dehalogenase-like hydrolase, Terpene synthase family, metal binding domain, Terpene synthase, N-terminal domain, haloacid dehalogenase-like hydrolase, Putative hydrolase of sodium-potassium ATPase alpha subunit, Sucrose-6F-phosphate phosphohydrolase, Sucrose-6-phosphate phosphohydrolase C-terminal, Pyruvate kinase, barrel domain, alpha/beta doma…
GO:0005388	calcium-transporting ATPase activity	21	13	8.56	0.04103	MF	1.73864	Qrob_T0297680.2,Qrob_T0297690.2,Qrob_T0297700.2,Qrob_T0297710.2,Qrob_T0313720.2,Qrob_T0313730.2,Qrob_T0313740.2,Qrob_T0313760.2,Qrob_T0313780.2,Qrob_T0313790.2,Qrob_T0313800.2,Qrob_T0313820.2,Qrob_T0313850.2	E1-E2 ATPase, haloacid dehalogenase-like hydrolase, Cation transporter/ATPase, N-terminus, Putative hydrolase of sodium-potassium ATPase alpha subunit
GO:0016813	hydrolase activity, acting on carbon-nit...	8	7	3.26	0.04443	MF	2.4575	Qrob_T0017330.2,Qrob_T0017350.2,Qrob_T0017380.2,Qrob_T0133740.2,Qrob_T0133790.2,Qrob_T0401600.2,Qrob_T0401630.2	Arginase family, Porphyromonas-type peptidyl-arginine deiminase, Peptidase family M20/M25/M40
GO:0004506	squalene monooxygenase activity	6	5	2.44	0.04447	MF	2.34048	Qrob_T0277930.2,Qrob_T0277960.2,Qrob_T0612360.2,Qrob_T0612370.2,Qrob_T0612380.2	Squalene epoxidase, NAD(P)-binding Rossmann-like domain
GO:0006468	protein phosphorylation	1509	842	614.66	1e-30	BP	1.56714	Qrob_T0001380.2,Qrob_T0001700.2,Qrob_T0008070.2,Qrob_T0008090.2,Qrob_T0008130.2,Qrob_T0008150.2,Qrob_T0016230.2,Qrob_T0016240.2,Qrob_T0016270.2,Qrob_T0016350.2,Qrob_T0016370.2,Qrob_T0019830.2,Qrob_T0021750.2,Qrob_T0021870.2,Qrob_T0021940.2,Qrob_T0021980.2,Qrob_T0022240.2,Qrob_T0022270.2,Qrob_T0022280.2,Qrob_T0025290.2,Qrob_T0025320.2,Qrob_T0025400.2,Qrob_T0025430.2,Qrob_T0025440.2,Qrob_T0025450.2…	Leucine Rich Repeat, S-locus glycoprotein family, Protein tyrosine kinase, Protein kinase domain, Leucine rich repeat, Carbohydrate-binding protein of the ER, Leucine rich repeat N-terminal domain, Probably inactive leucine-rich repeat receptor-like protein kinase At5g48380 OS Arabidopsis thaliana GN At5g48380 PE 1 SV 1, Probable inactive receptor kinase At1g27190 OS Arabidopsis thaliana GN At1g2…
GO:0007165	signal transduction	545	315	221.99	1e-30	BP	1.62331	Qrob_T0003540.2,Qrob_T0003580.2,Qrob_T0003590.2,Qrob_T0007780.2,Qrob_T0007820.2,Qrob_T0007840.2,Qrob_T0007870.2,Qrob_T0010860.2,Qrob_T0010870.2,Qrob_T0015700.2,Qrob_T0015710.2,Qrob_T0016140.2,Qrob_T0016160.2,Qrob_T0016280.2,Qrob_T0016290.2,Qrob_T0019970.2,Qrob_T0019980.2,Qrob_T0030360.2,Qrob_T0030370.2,Qrob_T0030390.2,Qrob_T0030400.2,Qrob_T0030910.2,Qrob_T0030970.2,Qrob_T0031020.2,Qrob_T0031050.2…	C1-like domain, C1 domain, TIR domain, NB-ARC domain, Protein phosphatase 2A regulatory B subunit (B56 family), Leucine Rich repeats (2 copies), ADP-ribosylation factor family, Leucine Rich Repeat, Leucine rich repeat, NAF domain, Dedicator of cytokinesis, Response regulator receiver domain, AP2 domain, Ring finger domain, WD domain, G-beta repeat, Ras family, [], Dedicator of cytokinesis protein…
GO:0048544	recognition of pollen	215	176	87.58	1e-30	BP	2.29911	Qrob_T0001700.2,Qrob_T0043030.2,Qrob_T0043040.2,Qrob_T0059670.2,Qrob_T0059680.2,Qrob_T0059700.2,Qrob_T0059730.2,Qrob_T0059740.2,Qrob_T0062180.2,Qrob_T0062220.2,Qrob_T0062250.2,Qrob_T0062300.2,Qrob_T0062380.2,Qrob_T0072490.2,Qrob_T0072560.2,Qrob_T0072590.2,Qrob_T0072610.2,Qrob_T0072640.2,Qrob_T0072690.2,Qrob_T0072710.2,Qrob_T0072720.2,Qrob_T0074230.2,Qrob_T0082180.2,Qrob_T0198910.2,Qrob_T0198930.2…	S-locus glycoprotein family, PAN-like domain, D-mannose binding lectin, Domain of unknown function (DUF3403), Protein kinase domain, Protein tyrosine kinase, PAN domain
GO:0055114	oxidation-reduction process	1505	789	613.03	7.2e-29	BP	1.4724	Qrob_T0001230.2,Qrob_T0001280.2,Qrob_T0003510.2,Qrob_T0003540.2,Qrob_T0003580.2,Qrob_T0003590.2,Qrob_T0006370.2,Qrob_T0006400.2,Qrob_T0008170.2,Qrob_T0008180.2,Qrob_T0008190.2,Qrob_T0008200.2,Qrob_T0008210.2,Qrob_T0010700.2,Qrob_T0010710.2,Qrob_T0010720.2,Qrob_T0010740.2,Qrob_T0010750.2,Qrob_T0010770.2,Qrob_T0010780.2,Qrob_T0010860.2,Qrob_T0010870.2,Qrob_T0012160.2,Qrob_T0012180.2,Qrob_T0012240.2…	Cytochrome P450, C1-like domain, C1 domain, 2OG-Fe(II) oxygenase superfamily, non-haem dioxygenase in morphine synthesis N-terminal, Peroxidase, D-isomer specific 2-hydroxyacid dehydrogenase, catalytic domain, NAD binding domain, Zinc-binding dehydrogenase, Alcohol dehydrogenase GroES-like domain, Aldo/keto reductase family, Flavin-binding monooxygenase-like, Pyridine nucleotide-disulphide oxidor…
GO:0008152	metabolic process	7683	3086	3129.49	2.2e-17	BP	1.12811	Qrob_T0001230.2,Qrob_T0001280.2,Qrob_T0001380.2,Qrob_T0001700.2,Qrob_T0003410.2,Qrob_T0003420.2,Qrob_T0003510.2,Qrob_T0003540.2,Qrob_T0003580.2,Qrob_T0003590.2,Qrob_T0004320.2,Qrob_T0004350.2,Qrob_T0006370.2,Qrob_T0006400.2,Qrob_T0007800.2,Qrob_T0007830.2,Qrob_T0007850.2,Qrob_T0007880.2,Qrob_T0008070.2,Qrob_T0008090.2,Qrob_T0008130.2,Qrob_T0008150.2,Qrob_T0008170.2,Qrob_T0008180.2,Qrob_T0008190.2…	Cytochrome P450, Leucine Rich Repeat, S-locus glycoprotein family, Lipase (class 3), C1-like domain, C1 domain, Ribosomal protein L14p/L23e, 2OG-Fe(II) oxygenase superfamily, non-haem dioxygenase in morphine synthesis N-terminal, Transcription factor TFIID (or TATA-binding protein, TBP), Protein tyrosine kinase, Protein kinase domain, Peroxidase, Serine carboxypeptidase, Photosystem I psaA/psaB p…
GO:0006032	chitin catabolic process	60	52	24.44	1.9e-13	BP	2.4341	Qrob_T0040730.2,Qrob_T0040740.2,Qrob_T0040750.2,Qrob_T0040760.2,Qrob_T0040770.2,Qrob_T0040780.2,Qrob_T0040800.2,Qrob_T0040820.2,Qrob_T0040850.2,Qrob_T0040860.2,Qrob_T0040870.2,Qrob_T0173190.2,Qrob_T0173200.2,Qrob_T0173210.2,Qrob_T0173220.2,Qrob_T0173230.2,Qrob_T0173250.2,Qrob_T0173260.2,Qrob_T0349710.2,Qrob_T0349720.2,Qrob_T0349730.2,Qrob_T0423780.2,Qrob_T0423790.2,Qrob_T0423850.2,Qrob_T0423880.2…	Chitinase class I, Chitin recognition protein, Glycosyl hydrolases family 18, Protein kinase domain
GO:0009607	response to biotic stimulus	50	43	20.37	4e-12	BP	2.41537	Qrob_T0123840.2,Qrob_T0123850.2,Qrob_T0123860.2,Qrob_T0123870.2,Qrob_T0123890.2,Qrob_T0123900.2,Qrob_T0123910.2,Qrob_T0123930.2,Qrob_T0123940.2,Qrob_T0123950.2,Qrob_T0123960.2,Qrob_T0123970.2,Qrob_T0123990.2,Qrob_T0184640.2,Qrob_T0184650.2,Qrob_T0184660.2,Qrob_T0184670.2,Qrob_T0184680.2,Qrob_T0184690.2,Qrob_T0184700.2,Qrob_T0184710.2,Qrob_T0184750.2,Qrob_T0216160.2,Qrob_T0216190.2,Qrob_T0425690.2…	Pathogenesis-related protein Bet v I family, Barwin family, Chitin recognition protein
GO:0016998	cell wall macromolecule catabolic process	42	37	17.11	2.3e-10	BP	2.47422	Qrob_T0040730.2,Qrob_T0040740.2,Qrob_T0040750.2,Qrob_T0040760.2,Qrob_T0040770.2,Qrob_T0040780.2,Qrob_T0040800.2,Qrob_T0040820.2,Qrob_T0040850.2,Qrob_T0040860.2,Qrob_T0040870.2,Qrob_T0173190.2,Qrob_T0173200.2,Qrob_T0173210.2,Qrob_T0173220.2,Qrob_T0173230.2,Qrob_T0173250.2,Qrob_T0173260.2,Qrob_T0349710.2,Qrob_T0349720.2,Qrob_T0349730.2,Qrob_T0484480.2,Qrob_T0484490.2,Qrob_T0484520.2,Qrob_T0484530.2…	Chitinase class I, Chitin recognition protein
GO:0006979	response to oxidative stress	161	101	65.58	1e-08	BP	1.7619	Qrob_T0008170.2,Qrob_T0008180.2,Qrob_T0008190.2,Qrob_T0008200.2,Qrob_T0008210.2,Qrob_T0032760.2,Qrob_T0032810.2,Qrob_T0032830.2,Qrob_T0045400.2,Qrob_T0045420.2,Qrob_T0048660.2,Qrob_T0048670.2,Qrob_T0048680.2,Qrob_T0048690.2,Qrob_T0048720.2,Qrob_T0115770.2,Qrob_T0115800.2,Qrob_T0115880.2,Qrob_T0134500.2,Qrob_T0134510.2,Qrob_T0134640.2,Qrob_T0200350.2,Qrob_T0200360.2,Qrob_T0208430.2,Qrob_T0208480.2…	Peroxidase, Animal haem peroxidase, Leucine Rich repeat, Leucine rich repeat N-terminal domain, Leucine Rich Repeat, Pyridine nucleotide-disulphide oxidoreductase, Leucine rich repeat, Glutathione peroxidase
GO:0006855	drug transmembrane transport	56	42	22.81	1.9e-07	BP	2.10643	Qrob_T0029540.2,Qrob_T0112750.2,Qrob_T0112800.2,Qrob_T0112810.2,Qrob_T0112820.2,Qrob_T0156200.2,Qrob_T0156220.2,Qrob_T0172110.2,Qrob_T0172190.2,Qrob_T0176220.2,Qrob_T0176240.2,Qrob_T0176250.2,Qrob_T0237030.2,Qrob_T0237040.2,Qrob_T0237050.2,Qrob_T0237060.2,Qrob_T0237080.2,Qrob_T0237110.2,Qrob_T0272580.2,Qrob_T0272590.2,Qrob_T0391830.2,Qrob_T0391860.2,Qrob_T0391880.2,Qrob_T0391890.2,Qrob_T0398540.2…	MatE
GO:0006952	defense response	82	55	33.4	9e-07	BP	1.8838	Qrob_T0032420.2,Qrob_T0032510.2,Qrob_T0032520.2,Qrob_T0032530.2,Qrob_T0123840.2,Qrob_T0123850.2,Qrob_T0123860.2,Qrob_T0123870.2,Qrob_T0123890.2,Qrob_T0123900.2,Qrob_T0123910.2,Qrob_T0123930.2,Qrob_T0123940.2,Qrob_T0123950.2,Qrob_T0123960.2,Qrob_T0123970.2,Qrob_T0123990.2,Qrob_T0184640.2,Qrob_T0184650.2,Qrob_T0184660.2,Qrob_T0184670.2,Qrob_T0184680.2,Qrob_T0184690.2,Qrob_T0184700.2,Qrob_T0184710.2…	Mlo family, Pathogenesis-related protein Bet v I family, Barwin family, Chitin recognition protein
GO:0030244	cellulose biosynthetic process	58	40	23.62	1.2e-05	BP	1.93695	Qrob_T0038120.2,Qrob_T0038140.2,Qrob_T0038150.2,Qrob_T0043290.2,Qrob_T0043300.2,Qrob_T0065040.2,Qrob_T0065050.2,Qrob_T0065060.2,Qrob_T0065080.2,Qrob_T0065130.2,Qrob_T0120850.2,Qrob_T0120860.2,Qrob_T0120870.2,Qrob_T0120910.2,Qrob_T0120930.2,Qrob_T0120940.2,Qrob_T0128760.2,Qrob_T0128840.2,Qrob_T0191260.2,Qrob_T0191270.2,Qrob_T0374640.2,Qrob_T0374660.2,Qrob_T0374670.2,Qrob_T0374690.2,Qrob_T0374750.2…	Zinc-binding RING-finger, Cellulose synthase, TIR domain, NB-ARC domain, Reversibly glycosylated polypeptide, Plant protein of unknown function
GO:0005975	carbohydrate metabolic process	739	329	301.01	6.6e-05	BP	1.25037	Qrob_T0025300.2,Qrob_T0025330.2,Qrob_T0025340.2,Qrob_T0028380.2,Qrob_T0031950.2,Qrob_T0031960.2,Qrob_T0038120.2,Qrob_T0038140.2,Qrob_T0038150.2,Qrob_T0040730.2,Qrob_T0040740.2,Qrob_T0040750.2,Qrob_T0040760.2,Qrob_T0040800.2,Qrob_T0040820.2,Qrob_T0040850.2,Qrob_T0040860.2,Qrob_T0040870.2,Qrob_T0042880.2,Qrob_T0042890.2,Qrob_T0043290.2,Qrob_T0043300.2,Qrob_T0065040.2,Qrob_T0065050.2,Qrob_T0065060.2…	Glycosyl hydrolases family 28, Glycosyl hydrolase family 10, Zinc-binding RING-finger, Cellulose synthase, Chitinase class I, Chitin recognition protein, beta-acetyl hexosaminidase like, Glycosyl hydrolase family 20, catalytic domain, TIR domain, NB-ARC domain, Glycosyl hydrolases family 35, Glycosyl hydrolases family 32 C terminal, Glycosyl hydrolases family 32 N-terminal domain, Family of unkno…
GO:0071577	zinc II ion transmembrane transport	19	16	7.74	0.00013	BP	2.36512	Qrob_T0103820.2,Qrob_T0103830.2,Qrob_T0103840.2,Qrob_T0103860.2,Qrob_T0104100.2,Qrob_T0104110.2,Qrob_T0104120.2,Qrob_T0104130.2,Qrob_T0229600.2,Qrob_T0229610.2,Qrob_T0229620.2,Qrob_T0389930.2,Qrob_T0389950.2,Qrob_T0401690.2,Qrob_T0546680.2,Qrob_T0546690.2	ZIP Zinc transporter
GO:0042546	cell wall biogenesis	41	30	16.7	0.00062	BP	2.05506	Qrob_T0178920.2,Qrob_T0178930.2,Qrob_T0178940.2,Qrob_T0178950.2,Qrob_T0278340.2,Qrob_T0278350.2,Qrob_T0278390.2,Qrob_T0278400.2,Qrob_T0278410.2,Qrob_T0278440.2,Qrob_T0278450.2,Qrob_T0278460.2,Qrob_T0278470.2,Qrob_T0278490.2,Qrob_T0278500.2,Qrob_T0278510.2,Qrob_T0278520.2,Qrob_T0278530.2,Qrob_T0278540.2,Qrob_T0371340.2,Qrob_T0371350.2,Qrob_T0543200.2,Qrob_T0543210.2,Qrob_T0593820.2,Qrob_T0593830.2…	Glycosyl transferase family 8, Region of a membrane-bound protein predicted to be embedded in the membrane., Xyloglucan endo-transglycosylase (XET) C-terminus, Glycosyl hydrolases family 16, COBRA-like protein
GO:0010411	xyloglucan metabolic process	31	22	12.63	0.00063	BP	1.99318	Qrob_T0278340.2,Qrob_T0278350.2,Qrob_T0278390.2,Qrob_T0278400.2,Qrob_T0278410.2,Qrob_T0278440.2,Qrob_T0278450.2,Qrob_T0278460.2,Qrob_T0278470.2,Qrob_T0278490.2,Qrob_T0278500.2,Qrob_T0278510.2,Qrob_T0278520.2,Qrob_T0278530.2,Qrob_T0278540.2,Qrob_T0593820.2,Qrob_T0593830.2,Qrob_T0679290.2,Qrob_T0679300.2,Qrob_T0679310.2,Qrob_T0679320.2,Qrob_T0679330.2	Xyloglucan endo-transglycosylase (XET) C-terminus, Glycosyl hydrolases family 16
GO:0032784	regulation of DNA-templated transcriptio...	11	10	4.48	0.00087	BP	2.55325	Qrob_T0093390.2,Qrob_T0093410.2,Qrob_T0125250.2,Qrob_T0125260.2,Qrob_T0125270.2,Qrob_T0391170.2,Qrob_T0391180.2,Qrob_T0680420.2,Qrob_T0680440.2,Qrob_T0680450.2	Transcription factor S-II (TFIIS), central domain, SH2 domain, Transcription elongation factor spt6 OS Schizosaccharomyces pombe (strain 972 / ATCC 24843) GN spt6 PE 1 SV 2, Transcription elongation factor SPT6 OS Drosophila melanogaster GN Spt6 PE 1 SV 1, Suppressor of Ty 6 homolog OS Caenorhabditis briggsae GN emb-5 PE 2 SV 2, Transcription elongation factor spt6 OS Aspergillus oryzae (strain A…
GO:0006508	proteolysis	509	208	207.33	0.00434	BP	1.14771	Qrob_T0009240.2,Qrob_T0009260.2,Qrob_T0009280.2,Qrob_T0009290.2,Qrob_T0023120.2,Qrob_T0023130.2,Qrob_T0023150.2,Qrob_T0023160.2,Qrob_T0023170.2,Qrob_T0023180.2,Qrob_T0023190.2,Qrob_T0023200.2,Qrob_T0035930.2,Qrob_T0035940.2,Qrob_T0055690.2,Qrob_T0055700.2,Qrob_T0055710.2,Qrob_T0055720.2,Qrob_T0055730.2,Qrob_T0055740.2,Qrob_T0055750.2,Qrob_T0057370.2,Qrob_T0057390.2,Qrob_T0067290.2,Qrob_T0067310.2…	Serine carboxypeptidase, PA domain, Peptidase inhibitor I9, Subtilase family, Prolyl oligopeptidase family, Matrixin, Putative peptidoglycan binding domain, Peptidase family M20/M25/M40, Xylanase inhibitor N-terminal, Metallopeptidase family M24, Cathepsin propeptide inhibitor domain (I29), Xylanase inhibitor C-terminal, Ubiquitin carboxyl-terminal hydrolase, ERAP1-like C-terminal domain, Eukaryo…
GO:0006108	malate metabolic process	30	19	12.22	0.0103	BP	1.77876	Qrob_T0215930.2,Qrob_T0215950.2,Qrob_T0357710.2,Qrob_T0357720.2,Qrob_T0357750.2,Qrob_T0357820.2,Qrob_T0357830.2,Qrob_T0594780.2,Qrob_T0594820.2,Qrob_T0594840.2,Qrob_T0594880.2,Qrob_T0594910.2,Qrob_T0594940.2,Qrob_T0594950.2,Qrob_T0594980.2,Qrob_T0594990.2,Qrob_T0595020.2,Qrob_T0595030.2,Qrob_T0595040.2	lactate/malate dehydrogenase, NAD binding domain, alpha/beta C-terminal domain
GO:0009269	response to desiccation	5	5	2.04	0.0112	BP	2.80858	Qrob_T0032270.2,Qrob_T0032280.2,Qrob_T0032340.2,Qrob_T0570910.2,Qrob_T0570920.2	Late embryogenesis abundant protein
GO:0019310	inositol catabolic process	12	9	4.89	0.01738	BP	2.10643	Qrob_T0124090.2,Qrob_T0124110.2,Qrob_T0124130.2,Qrob_T0124150.2,Qrob_T0124160.2,Qrob_T0124190.2,Qrob_T0124220.2,Qrob_T0454890.2,Qrob_T0454910.2	Family of unknown function (DUF706)
GO:0042545	cell wall modification	72	38	29.33	0.02541	BP	1.4823	Qrob_T0000020.2,Qrob_T0000030.2,Qrob_T0038730.2,Qrob_T0153970.2,Qrob_T0153980.2,Qrob_T0153990.2,Qrob_T0154000.2,Qrob_T0154010.2,Qrob_T0154020.2,Qrob_T0154040.2,Qrob_T0396700.2,Qrob_T0396710.2,Qrob_T0417820.2,Qrob_T0438420.2,Qrob_T0438470.2,Qrob_T0440030.2,Qrob_T0440040.2,Qrob_T0440050.2,Qrob_T0440060.2,Qrob_T0440110.2,Qrob_T0533980.2,Qrob_T0534000.2,Qrob_T0534010.2,Qrob_T0534020.2,Qrob_T0534030.2…	Pectinesterase, Plant invertase/pectin methylesterase inhibitor
GO:0009834	plant-type secondary cell wall biogenesi...	4	4	1.63	0.0275	BP	2.80858	Qrob_T0178920.2,Qrob_T0178930.2,Qrob_T0178940.2,Qrob_T0178950.2	Glycosyl transferase family 8, Region of a membrane-bound protein predicted to be embedded in the membrane.
GO:0045492	xylan biosynthetic process	4	4	1.63	0.0275	BP	2.80858	Qrob_T0178920.2,Qrob_T0178930.2,Qrob_T0178940.2,Qrob_T0178950.2	Glycosyl transferase family 8, Region of a membrane-bound protein predicted to be embedded in the membrane.
GO:0071266	'de novo' L-methionine biosynthetic proc...	4	4	1.63	0.0275	BP	2.80858	Qrob_T0323430.2,Qrob_T0323440.2,Qrob_T0323460.2,Qrob_T0323470.2	Cys/Met metabolism PLP-dependent enzyme
GO:0000737	DNA catabolic process, endonucleolytic	9	7	3.67	0.02782	BP	2.18445	Qrob_T0447720.2,Qrob_T0447740.2,Qrob_T0447760.2,Qrob_T0447810.2,Qrob_T0447850.2,Qrob_T0447880.2,Qrob_T0447900.2	Type IIB DNA topoisomerase, Meiotic recombination protein SPO11-1 OS Arabidopsis thaliana GN SPO11-1 PE 1 SV 1, DNA topoisomerase 6 subunit A OS Arabidopsis thaliana GN TOP6A PE 1 SV 1, Meiotic recombination protein SPO11 OS Homo sapiens GN SPO11 PE 2 SV 1, Meiotic recombination protein SPO11 OS Mus musculus GN Spo11 PE 2 SV 2, DNA topoisomerase 6 subunit A OS Oryza sativa subsp. indica GN TOP6A …
GO:0006812	cation transport	291	115	118.53	0.03131	BP	1.10992	Qrob_T0004160.2,Qrob_T0004170.2,Qrob_T0008020.2,Qrob_T0008030.2,Qrob_T0008040.2,Qrob_T0048260.2,Qrob_T0048340.2,Qrob_T0055790.2,Qrob_T0055820.2,Qrob_T0055830.2,Qrob_T0064720.2,Qrob_T0064740.2,Qrob_T0092970.2,Qrob_T0103320.2,Qrob_T0103340.2,Qrob_T0103360.2,Qrob_T0103370.2,Qrob_T0103390.2,Qrob_T0103400.2,Qrob_T0103420.2,Qrob_T0103440.2,Qrob_T0103450.2,Qrob_T0103820.2,Qrob_T0103830.2,Qrob_T0103840.2…	Sodium/hydrogen exchanger family, Cation efflux family, Region of a membrane-bound protein predicted to be embedded in the membrane., Heavy-metal-associated domain, Magnesium transporter MRS2-3 OS Arabidopsis thaliana GN MRS2-3 PE 1 SV 1, Magnesium transporter MRS2-F OS Oryza sativa subsp. japonica GN MRS2-F PE 1 SV 1, Magnesium transporter MRS2-F OS Oryza sativa subsp. indica GN MRS2-F PE 3 SV 1…
GO:0003333	amino acid transmembrane transport	31	18	12.63	0.03834	BP	1.63079	Qrob_T0126500.2,Qrob_T0126510.2,Qrob_T0262870.2,Qrob_T0262880.2,Qrob_T0262900.2,Qrob_T0338720.2,Qrob_T0338730.2,Qrob_T0338740.2,Qrob_T0338790.2,Qrob_T0338800.2,Qrob_T0371750.2,Qrob_T0371760.2,Qrob_T0371780.2,Qrob_T0567960.2,Qrob_T0567980.2,Qrob_T0568000.2,Qrob_T0568020.2,Qrob_T0568060.2	C-terminus of AA_permease, Amino acid permease
GO:0070588	calcium ion transmembrane transport	21	13	8.55	0.04087	BP	1.73864	Qrob_T0297680.2,Qrob_T0297690.2,Qrob_T0297700.2,Qrob_T0297710.2,Qrob_T0313720.2,Qrob_T0313730.2,Qrob_T0313740.2,Qrob_T0313760.2,Qrob_T0313780.2,Qrob_T0313790.2,Qrob_T0313800.2,Qrob_T0313820.2,Qrob_T0313850.2	E1-E2 ATPase, haloacid dehalogenase-like hydrolase, Cation transporter/ATPase, N-terminus, Putative hydrolase of sodium-potassium ATPase alpha subunit
GO:0035556	intracellular signal transduction	129	30	52.55	0.04187	BP	0.653157	Qrob_T0003540.2,Qrob_T0003580.2,Qrob_T0003590.2,Qrob_T0010860.2,Qrob_T0010870.2,Qrob_T0041280.2,Qrob_T0050140.2,Qrob_T0108890.2,Qrob_T0108980.2,Qrob_T0139920.2,Qrob_T0139930.2,Qrob_T0165530.2,Qrob_T0179020.2,Qrob_T0199430.2,Qrob_T0369720.2,Qrob_T0369730.2,Qrob_T0369850.2,Qrob_T0369920.2,Qrob_T0369930.2,Qrob_T0432600.2,Qrob_T0432610.2,Qrob_T0555110.2,Qrob_T0555180.2,Qrob_T0555190.2,Qrob_T0555210.2…	C1-like domain, C1 domain, ADP-ribosylation factor family, Dedicator of cytokinesis, Response regulator receiver domain, AP2 domain, Ras family, [], Dedicator of cytokinesis protein 6 OS Mus musculus GN Dock6 PE 1 SV 4, Dedicator of cytokinesis protein 6 OS Homo sapiens GN DOCK6 PE 1 SV 3, Dedicator of cytokinesis protein 8 OS Mus musculus GN Dock8 PE 1 SV 4, Dedicator of cytokinesis protein 7 OS…
GO:0019762	glucosinolate catabolic process	6	5	2.44	0.04439	BP	2.34048	Qrob_T0662480.2,Qrob_T0688680.2,Qrob_T0689750.2,Qrob_T0689760.2,Qrob_T0689770.2	Jacalin-like lectin domain
GO:0080028	nitrile biosynthetic process	6	5	2.44	0.04439	BP	2.34048	Qrob_T0662480.2,Qrob_T0688680.2,Qrob_T0689750.2,Qrob_T0689760.2,Qrob_T0689770.2	Jacalin-like lectin domain
GO:0016020	membrane	1831	692	551.74	3.4e-21	CC	1.06146	Qrob_T0004160.2,Qrob_T0004170.2,Qrob_T0004330.2,Qrob_T0004360.2,Qrob_T0008020.2,Qrob_T0008030.2,Qrob_T0008040.2,Qrob_T0010190.2,Qrob_T0010290.2,Qrob_T0012970.2,Qrob_T0012990.2,Qrob_T0013080.2,Qrob_T0013090.2,Qrob_T0018710.2,Qrob_T0018740.2,Qrob_T0020950.2,Qrob_T0020980.2,Qrob_T0029540.2,Qrob_T0030800.2,Qrob_T0030810.2,Qrob_T0032420.2,Qrob_T0032510.2,Qrob_T0032520.2,Qrob_T0032530.2,Qrob_T0032640.2…	Sodium/hydrogen exchanger family, Sugar (and other) transporter, Cation efflux family, Region of a membrane-bound protein predicted to be embedded in the membrane., Photosystem I psaA/psaB protein, Natural resistance-associated macrophage protein, Sulfite exporter TauE/SafE, Core-2/I-Branching enzyme, EamA-like transporter family, Triose-phosphate Transporter family, MatE, Nucleoside transporter,…
GO:0016021	integral component of membrane	871	363	262.46	3.2e-18	CC	1.17051	Qrob_T0004160.2,Qrob_T0004170.2,Qrob_T0004330.2,Qrob_T0004360.2,Qrob_T0008020.2,Qrob_T0008030.2,Qrob_T0008040.2,Qrob_T0010190.2,Qrob_T0010290.2,Qrob_T0013080.2,Qrob_T0013090.2,Qrob_T0020950.2,Qrob_T0020980.2,Qrob_T0030800.2,Qrob_T0030810.2,Qrob_T0032420.2,Qrob_T0032510.2,Qrob_T0032520.2,Qrob_T0032530.2,Qrob_T0032640.2,Qrob_T0032650.2,Qrob_T0032660.2,Qrob_T0032670.2,Qrob_T0032680.2,Qrob_T0032690.2…	Sodium/hydrogen exchanger family, Sugar (and other) transporter, Cation efflux family, Region of a membrane-bound protein predicted to be embedded in the membrane., Photosystem I psaA/psaB protein, Sulfite exporter TauE/SafE, EamA-like transporter family, Triose-phosphate Transporter family, Nucleoside transporter, Mlo family, [], STAS domain, Sulfate transporter N-terminal domain with GLY motif,…
GO:0005618	cell wall	107	63	32.24	3.7e-10	CC	1.65365	Qrob_T0000020.2,Qrob_T0000030.2,Qrob_T0038730.2,Qrob_T0153970.2,Qrob_T0153980.2,Qrob_T0153990.2,Qrob_T0154000.2,Qrob_T0154010.2,Qrob_T0154020.2,Qrob_T0154040.2,Qrob_T0278340.2,Qrob_T0278350.2,Qrob_T0278370.2,Qrob_T0278390.2,Qrob_T0278400.2,Qrob_T0278410.2,Qrob_T0278430.2,Qrob_T0278440.2,Qrob_T0278450.2,Qrob_T0278460.2,Qrob_T0278470.2,Qrob_T0278480.2,Qrob_T0278490.2,Qrob_T0278500.2,Qrob_T0278510.2…	Pectinesterase, Plant invertase/pectin methylesterase inhibitor, Xyloglucan endo-transglycosylase (XET) C-terminus, Glycosyl hydrolases family 16
GO:0048046	apoplast	68	44	20.49	3e-09	CC	1.81731	Qrob_T0232900.2,Qrob_T0232910.2,Qrob_T0278340.2,Qrob_T0278350.2,Qrob_T0278370.2,Qrob_T0278390.2,Qrob_T0278400.2,Qrob_T0278410.2,Qrob_T0278430.2,Qrob_T0278440.2,Qrob_T0278450.2,Qrob_T0278460.2,Qrob_T0278470.2,Qrob_T0278480.2,Qrob_T0278490.2,Qrob_T0278500.2,Qrob_T0278510.2,Qrob_T0278520.2,Qrob_T0278530.2,Qrob_T0278540.2,Qrob_T0295690.2,Qrob_T0295720.2,Qrob_T0337540.2,Qrob_T0337680.2,Qrob_T0392920.2…	Multicopper oxidase, Xyloglucan endo-transglycosylase (XET) C-terminus, Glycosyl hydrolases family 16
GO:0031012	extracellular matrix	16	12	4.82	0.00027	CC	2.10643	Qrob_T0057370.2,Qrob_T0057390.2,Qrob_T0296720.2,Qrob_T0409770.2,Qrob_T0409780.2,Qrob_T0409790.2,Qrob_T0573140.2,Qrob_T0578240.2,Qrob_T0578250.2,Qrob_T0672460.2,Qrob_T0751530.2,Qrob_T0751540.2	Matrixin, Putative peptidoglycan binding domain
GO:0005576	extracellular region	123	74	37.06	0.00363	CC	1.68971	Qrob_T0157040.2,Qrob_T0157060.2,Qrob_T0157070.2,Qrob_T0157080.2,Qrob_T0157100.2,Qrob_T0183330.2,Qrob_T0183340.2,Qrob_T0183350.2,Qrob_T0183370.2,Qrob_T0183400.2,Qrob_T0183410.2,Qrob_T0207260.2,Qrob_T0207270.2,Qrob_T0207290.2,Qrob_T0207300.2,Qrob_T0207310.2,Qrob_T0207330.2,Qrob_T0207350.2,Qrob_T0232900.2,Qrob_T0232910.2,Qrob_T0278340.2,Qrob_T0278350.2,Qrob_T0278370.2,Qrob_T0278390.2,Qrob_T0278400.2…	Serpin (serine protease inhibitor), Multicopper oxidase, Cysteine-rich secretory protein family, Xyloglucan endo-transglycosylase (XET) C-terminus, Glycosyl hydrolases family 16, Pollen allergen, Rare lipoprotein A (RlpA)-like double-psi beta-barrel
GO:0005615	extracellular space	13	9	3.92	0.0041	CC	1.9444	Qrob_T0157040.2,Qrob_T0157060.2,Qrob_T0157070.2,Qrob_T0157080.2,Qrob_T0157100.2,Qrob_T0390670.2,Qrob_T0390700.2,Qrob_T0564260.2,Qrob_T0564320.2	Serpin (serine protease inhibitor)
GO:0005847	mRNA cleavage and polyadenylation specif...	3	3	0.9	0.02731	CC	2.80858	Qrob_T0153160.2,Qrob_T0153200.2,Qrob_T0153220.2	Cleavage and polyadenylation factor 2 C-terminal, Beta-Casp domain
GO:0016035	zeta DNA polymerase complex	5	4	1.51	0.03119	CC	2.24686	Qrob_T0591680.2,Qrob_T0591810.2,Qrob_T0591890.2,Qrob_T0591910.2	DNA polymerase family B, exonuclease domain, C4-type zinc-finger of DNA polymerase delta
GO:0005794	Golgi apparatus	46	9	13.86	0.03357	CC	0.549504	Qrob_T0089580.2,Qrob_T0178920.2,Qrob_T0178930.2,Qrob_T0178940.2,Qrob_T0178950.2,Qrob_T0415220.2,Qrob_T0415260.2,Qrob_T0415270.2,Qrob_T0415280.2	Integral membrane protein S linking to the trans Golgi network, Glycosyl transferase family 8, Region of a membrane-bound protein predicted to be embedded in the membrane., galactosyl transferase GMA12/MNN10 family

## Sheet: 2. GO LDG
GO ID	GO Term	GC (genome count=Nb of genes in the reference)	SC (sample count=Nb of genes in the test set	Nb of genes expected in the test set	P-value	GO category	Fold enrichment	Qrob ID	short annotation (non redundant)
GO:0004722	protein serine/threonine phosphatase activity	59	49	21.74	3.7e-13	MF	2.43649	Qrob_T0010000.2,Qrob_T0049200.2,Qrob_T0049210.2,Qrob_T0062690.2,Qrob_T0076820.2,Qrob_T0083080.2,Qrob_T0121980.2,Qrob_T0137430.2,Qrob_T0145260.2,Qrob_T0154320.2,Qrob_T0199030.2,Qrob_T0200210.2,Qrob_T0201570.2,Qrob_T0216840.2,Qrob_T0248460.2,Qrob_T0251550.2,Qrob_T0260740.2,Qrob_T0271930.2,Qrob_T0283220.2,Qrob_T0284130.2,Qrob_T0289660.2,Qrob_T0321570.2,Qrob_T0337980.2,Qrob_T0337990.2,Qrob_T0391430.2…	Cyclic nucleotide-binding domain, Protein phosphatase 2C, Probable protein phosphatase 2C 4 OS Arabidopsis thaliana GN PLL5 PE 1 SV 1, Probable protein phosphatase 2C 23 OS Arabidopsis thaliana GN PLL4 PE 2 SV 1, Probable protein phosphatase 2C 66 OS Arabidopsis thaliana GN PLL2 PE 2 SV 1, Protein phosphatase 2C 35 OS Oryza sativa subsp. japonica GN XB15 PE 1 SV 1, Protein phosphatase 2C 32 OS Ar…
GO:0003677	DNA binding	1173	568	432.27	1.7e-12	MF	1.42059	Qrob_T0002960.2,Qrob_T0004150.2,Qrob_T0005180.2,Qrob_T0005810.2,Qrob_T0007990.2,Qrob_T0009940.2,Qrob_T0010150.2,Qrob_T0010380.2,Qrob_T0011490.2,Qrob_T0011720.2,Qrob_T0011880.2,Qrob_T0013220.2,Qrob_T0013800.2,Qrob_T0013970.2,Qrob_T0016780.2,Qrob_T0017200.2,Qrob_T0018660.2,Qrob_T0018770.2,Qrob_T0020400.2,Qrob_T0020740.2,Qrob_T0021320.2,Qrob_T0022470.2,Qrob_T0022510.2,Qrob_T0025100.2,Qrob_T0026160.2…	WRKY DNA -binding domain, AP2 domain, UBA/TS-N domain, Myb-like DNA-binding domain, BAH domain, Domain of unknown function (DUF313), mTERF, Seed dormancy control, B3 DNA binding domain, Kinesin motor domain, Core histone H2A/H2B/H3/H4, Homeobox domain, HMG (high mobility group) box, DNA gyrase/topoisomerase IV, subunit A, Domain of unknown function (DUF296), RNA recognition motif. (a.k.a. RRM, RB…
GO:0043565	sequence-specific DNA binding	165	103	60.81	1.9e-11	MF	1.83136	Qrob_T0002960.2,Qrob_T0011880.2,Qrob_T0020400.2,Qrob_T0035400.2,Qrob_T0046890.2,Qrob_T0073230.2,Qrob_T0080370.2,Qrob_T0082940.2,Qrob_T0084220.2,Qrob_T0088650.2,Qrob_T0090070.2,Qrob_T0098240.2,Qrob_T0107070.2,Qrob_T0112590.2,Qrob_T0121010.2,Qrob_T0121990.2,Qrob_T0124040.2,Qrob_T0125510.2,Qrob_T0130410.2,Qrob_T0139590.2,Qrob_T0145620.2,Qrob_T0146170.2,Qrob_T0152080.2,Qrob_T0156020.2,Qrob_T0178310.2…	WRKY DNA -binding domain, Seed dormancy control, Homeobox domain, Basic region leucine zipper, Homeobox KN domain, HD-ZIP protein N terminus, HSF-type DNA-binding, bZIP transcription factor, Homeobox associated leucine zipper, START domain, Histone-like transcription factor (CBF/NF-Y) and archaeal histone, Plant zinc cluster domain, GATA zinc finger, GRAS domain family, Helix-turn-helix, KNOX1 do…
GO:0005525	GTP binding	164	101	60.44	9.3e-11	MF	1.80675	Qrob_T0026260.2,Qrob_T0032590.2,Qrob_T0046200.2,Qrob_T0051050.2,Qrob_T0064160.2,Qrob_T0067620.2,Qrob_T0068270.2,Qrob_T0070760.2,Qrob_T0078090.2,Qrob_T0080380.2,Qrob_T0082250.2,Qrob_T0085910.2,Qrob_T0095380.2,Qrob_T0107220.2,Qrob_T0108340.2,Qrob_T0109780.2,Qrob_T0111770.2,Qrob_T0112630.2,Qrob_T0119810.2,Qrob_T0119820.2,Qrob_T0123040.2,Qrob_T0131740.2,Qrob_T0132220.2,Qrob_T0134820.2,Qrob_T0138790.2…	AIG1 family, ADP-ribosylation factor family, Ras family, Dynamin GTPase effector domain, Dynamin central region, Elongation factor G, domain IV, SRP54-type protein, helical bundle domain, Tubulin/FtsZ family, GTPase domain, Root hair defective 3 GTP-binding protein (RHD3), Elongation factor G C-terminus, GNL3L/Grn1 putative GTPase, Elongation factor Tu domain 2, Dynamin family, 60s Acidic ribosom…
GO:0003735	structural constituent of ribosome	244	135	89.92	2.6e-09	MF	1.62317	Qrob_T0004030.2,Qrob_T0016010.2,Qrob_T0017670.2,Qrob_T0020930.2,Qrob_T0026900.2,Qrob_T0036500.2,Qrob_T0040640.2,Qrob_T0057460.2,Qrob_T0069050.2,Qrob_T0069850.2,Qrob_T0071200.2,Qrob_T0075910.2,Qrob_T0084190.2,Qrob_T0086740.2,Qrob_T0090290.2,Qrob_T0090680.2,Qrob_T0090920.2,Qrob_T0096990.2,Qrob_T0108320.2,Qrob_T0110060.2,Qrob_T0114450.2,Qrob_T0131590.2,Qrob_T0153140.2,Qrob_T0189640.2,Qrob_T0198060.2…	S4 domain, Ribosomal S3Ae family, Ribosomal protein L6e, Ribosomal protein S27a, Ribosomal Proteins L2, C-terminal domain, Ribosomal protein S7e, Mitochondrial 39-S ribosomal protein L47 (MRP-L47), Ribosomal protein S16, Ribosomal protein S12/S23, Ribosomal protein L7Ae/L30e/S12e/Gadd45 family, Ribosomal protein L3, Ribosomal L40e family, Ribosomal protein L22p/L17e, Ribosomal protein L1p/L10e fa…
GO:0003700	transcription factor activity, sequence-...	284	152	104.66	5.9e-09	MF	1.57016	Qrob_T0002960.2,Qrob_T0004150.2,Qrob_T0011880.2,Qrob_T0013800.2,Qrob_T0013970.2,Qrob_T0020400.2,Qrob_T0020740.2,Qrob_T0027720.2,Qrob_T0035400.2,Qrob_T0053880.2,Qrob_T0060070.2,Qrob_T0070320.2,Qrob_T0073230.2,Qrob_T0080370.2,Qrob_T0082940.2,Qrob_T0084220.2,Qrob_T0087990.2,Qrob_T0088650.2,Qrob_T0090070.2,Qrob_T0096750.2,Qrob_T0098240.2,Qrob_T0104000.2,Qrob_T0107070.2,Qrob_T0112580.2,Qrob_T0112590.2…	WRKY DNA -binding domain, AP2 domain, Seed dormancy control, Homeobox domain, Helix-loop-helix DNA-binding domain, Basic region leucine zipper, HD-ZIP protein N terminus, HSF-type DNA-binding, bZIP transcription factor, K-box region, Homeobox associated leucine zipper, Heat shock factor protein HSF8 OS Solanum lycopersicum GN HSF8 PE 3 SV 1, Heat shock factor protein HSF8 OS Solanum peruvianum GN…
GO:0008137	NADH dehydrogenase (ubiquinone) activity	36	30	13.27	1.3e-08	MF	2.44477	Qrob_T0069850.2,Qrob_T0141100.2,Qrob_T0188010.2,Qrob_T0239660.2,Qrob_T0239670.2,Qrob_T0239680.2,Qrob_T0266850.2,Qrob_T0270330.2,Qrob_T0270340.2,Qrob_T0270370.2,Qrob_T0270400.2,Qrob_T0326710.2,Qrob_T0358930.2,Qrob_T0358940.2,Qrob_T0358950.2,Qrob_T0358960.2,Qrob_T0433280.2,Qrob_T0433290.2,Qrob_T0433300.2,Qrob_T0433310.2,Qrob_T0433350.2,Qrob_T0433500.2,Qrob_T0519050.2,Qrob_T0550600.2,Qrob_T0615460.2…	Ribosomal protein S12/S23, Respiratory-chain NADH dehydrogenase, 30 Kd subunit, NADH ubiquinone oxidoreductase, 20 Kd subunit, NADH-ubiquinone/plastoquinone oxidoreductase, chain 3, NADH-ubiquinone oxidoreductase B18 subunit (NDUFB7), 49 Kd subunit, NADH-ubiquinone/plastoquinone oxidoreductase chain 6, NADH-Ubiquinone oxidoreductase (complex I) subunit C-terminus, NADH-Ubiquinone/plastoquinone (c…
GO:0003924	GTPase activity	80	54	29.48	2.4e-08	MF	1.98027	Qrob_T0046200.2,Qrob_T0051050.2,Qrob_T0067620.2,Qrob_T0068270.2,Qrob_T0070760.2,Qrob_T0078090.2,Qrob_T0109780.2,Qrob_T0111770.2,Qrob_T0117950.2,Qrob_T0132220.2,Qrob_T0138790.2,Qrob_T0141490.2,Qrob_T0147310.2,Qrob_T0165640.2,Qrob_T0172980.2,Qrob_T0178900.2,Qrob_T0219650.2,Qrob_T0222320.2,Qrob_T0224390.2,Qrob_T0226350.2,Qrob_T0271990.2,Qrob_T0272000.2,Qrob_T0282960.2,Qrob_T0298560.2,Qrob_T0308710.2…	Ras family, Dynamin GTPase effector domain, Dynamin central region, Elongation factor G, domain IV, SRP54-type protein, helical bundle domain, Tubulin/FtsZ family, GTPase domain, Elongation factor G C-terminus, G-protein alpha subunit, Dynamin family, Conserved hypothetical ATP binding protein, EF hand associated, Tubulin C-terminal domain, Elongation factor Tu GTP binding domain, Elongation fact…
GO:0005200	structural constituent of cytoskeleton	14	14	5.16	8.4e-07	MF	2.93373	Qrob_T0078090.2,Qrob_T0132220.2,Qrob_T0138790.2,Qrob_T0222320.2,Qrob_T0224390.2,Qrob_T0319330.2,Qrob_T0352050.2,Qrob_T0371960.2,Qrob_T0372480.2,Qrob_T0541900.2,Qrob_T0662760.2,Qrob_T0666650.2,Qrob_T0689080.2,Qrob_T0726520.2	Tubulin/FtsZ family, GTPase domain, Tubulin C-terminal domain
GO:0008017	microtubule binding	66	43	24.32	2.8e-06	MF	1.91137	Qrob_T0016780.2,Qrob_T0034950.2,Qrob_T0050190.2,Qrob_T0064710.2,Qrob_T0067610.2,Qrob_T0087430.2,Qrob_T0119090.2,Qrob_T0120020.2,Qrob_T0121620.2,Qrob_T0131800.2,Qrob_T0137680.2,Qrob_T0139300.2,Qrob_T0145170.2,Qrob_T0153110.2,Qrob_T0162310.2,Qrob_T0164860.2,Qrob_T0178990.2,Qrob_T0186280.2,Qrob_T0186290.2,Qrob_T0202050.2,Qrob_T0219530.2,Qrob_T0261470.2,Qrob_T0316480.2,Qrob_T0336830.2,Qrob_T0336840.2…	Kinesin motor domain, Myosin II heavy chain-like, Microtubule associated protein (MAP65/ASE1 family), con80 domain of Katanin, Calponin homology (CH) domain, WD domain, G-beta repeat, Domain of unknown function (DUF3490), EB1-like C-terminal motif
GO:0043169	cation binding	2029	744	747.73	2.3e-05	MF	1.07575	Qrob_T0000440.2,Qrob_T0000460.2,Qrob_T0000970.2,Qrob_T0000980.2,Qrob_T0004180.2,Qrob_T0005900.2,Qrob_T0007750.2,Qrob_T0008560.2,Qrob_T0008670.2,Qrob_T0009880.2,Qrob_T0010040.2,Qrob_T0011050.2,Qrob_T0011360.2,Qrob_T0016300.2,Qrob_T0016380.2,Qrob_T0017220.2,Qrob_T0017230.2,Qrob_T0017400.2,Qrob_T0018270.2,Qrob_T0018280.2,Qrob_T0018290.2,Qrob_T0018310.2,Qrob_T0019000.2,Qrob_T0022050.2,Qrob_T0022510.2…	Probable E3 ubiquitin-protein ligase ARI8 OS Arabidopsis thaliana GN ARI8 PE 2 SV 1, Probable E3 ubiquitin-protein ligase ARI7 OS Arabidopsis thaliana GN ARI7 PE 2 SV 1, Probable E3 ubiquitin-protein ligase ARI5 OS Arabidopsis thaliana GN ARI5 PE 2 SV 1, Putative E3 ubiquitin-protein ligase ARI6 OS Arabidopsis thaliana GN ARI6 PE 5 SV 1, Probable E3 ubiquitin-protein ligase ARI9 OS Arabidopsis th…
GO:0033926	glycopeptide alpha-N-acetylgalactosamini...	10	10	3.69	4.6e-05	MF	2.93373	Qrob_T0068370.2,Qrob_T0287440.2,Qrob_T0422470.2,Qrob_T0422480.2,Qrob_T0441170.2,Qrob_T0442660.2,Qrob_T0492370.2,Qrob_T0492380.2,Qrob_T0580170.2,Qrob_T0711470.2	Alkaline and neutral invertase
GO:0051082	unfolded protein binding	61	38	22.48	4.7e-05	MF	1.82757	Qrob_T0019670.2,Qrob_T0022510.2,Qrob_T0034970.2,Qrob_T0041400.2,Qrob_T0080380.2,Qrob_T0088050.2,Qrob_T0090730.2,Qrob_T0120090.2,Qrob_T0124690.2,Qrob_T0134780.2,Qrob_T0137740.2,Qrob_T0147260.2,Qrob_T0186330.2,Qrob_T0216970.2,Qrob_T0217990.2,Qrob_T0250400.2,Qrob_T0252960.2,Qrob_T0288260.2,Qrob_T0301400.2,Qrob_T0309170.2,Qrob_T0355990.2,Qrob_T0356000.2,Qrob_T0388500.2,Qrob_T0388920.2,Qrob_T0411660.2…	DnaJ C terminal domain, DNA gyrase/topoisomerase IV, subunit A, Domain of unknown function (DUF3479), Calreticulin family, Ras family, [], TCP-1/cpn60 chaperonin family, Chaperone protein HtpG OS Rickettsia akari (strain Hartford) GN htpG PE 3 SV 1, Chaperone protein HtpG OS Rickettsia typhi (strain ATCC VR-144 / Wilmington) GN htpG PE 3 SV 1, Heat shock protein HSP 90-alpha OS Mus musculus GN Hs…
GO:0003676	nucleic acid binding	1925	877	709.4	6.9e-05	MF	1.33656	Qrob_T0002960.2,Qrob_T0004030.2,Qrob_T0004150.2,Qrob_T0004420.2,Qrob_T0005180.2,Qrob_T0005810.2,Qrob_T0005830.2,Qrob_T0007990.2,Qrob_T0009940.2,Qrob_T0010150.2,Qrob_T0010380.2,Qrob_T0011360.2,Qrob_T0011490.2,Qrob_T0011720.2,Qrob_T0011880.2,Qrob_T0013010.2,Qrob_T0013220.2,Qrob_T0013800.2,Qrob_T0013970.2,Qrob_T0016780.2,Qrob_T0017200.2,Qrob_T0018300.2,Qrob_T0018660.2,Qrob_T0018770.2,Qrob_T0020400.2…	WRKY DNA -binding domain, S4 domain, AP2 domain, Helicase conserved C-terminal domain, UBA/TS-N domain, Myb-like DNA-binding domain, Region of a membrane-bound protein predicted to be embedded in the membrane., BAH domain, Domain of unknown function (DUF313), Zinc knuckle, mTERF, Seed dormancy control, DEAD/DEAH box helicase, B3 DNA binding domain, Kinesin motor domain, Core histone H2A/H2B/H3/H4…
GO:0003777	microtubule motor activity	54	33	19.9	0.00025	MF	1.79283	Qrob_T0016780.2,Qrob_T0034950.2,Qrob_T0050190.2,Qrob_T0119090.2,Qrob_T0121620.2,Qrob_T0137680.2,Qrob_T0139300.2,Qrob_T0145170.2,Qrob_T0153110.2,Qrob_T0178990.2,Qrob_T0186280.2,Qrob_T0186290.2,Qrob_T0202050.2,Qrob_T0219530.2,Qrob_T0261470.2,Qrob_T0316480.2,Qrob_T0336830.2,Qrob_T0336840.2,Qrob_T0345480.2,Qrob_T0403210.2,Qrob_T0410970.2,Qrob_T0421870.2,Qrob_T0454140.2,Qrob_T0471390.2,Qrob_T0478110.2…	Kinesin motor domain, Calponin homology (CH) domain, Domain of unknown function (DUF3490), []
GO:0004616	phosphogluconate dehydrogenase (decarbox...	11	10	4.05	0.00034	MF	2.66702	Qrob_T0085640.2,Qrob_T0254620.2,Qrob_T0307910.2,Qrob_T0343080.2,Qrob_T0343930.2,Qrob_T0365510.2,Qrob_T0387820.2,Qrob_T0432970.2,Qrob_T0489300.2,Qrob_T0568680.2	NAD binding domain of 6-phosphogluconate dehydrogenase, NAD-binding of NADP-dependent 3-hydroxyisobutyrate dehydrogenase, Peroxidase, 6-phosphogluconate dehydrogenase, C-terminal domain
GO:0000155	phosphorelay sensor kinase activity	16	13	5.9	0.00037	MF	2.38365	Qrob_T0041390.2,Qrob_T0049540.2,Qrob_T0091670.2,Qrob_T0112490.2,Qrob_T0247500.2,Qrob_T0291380.2,Qrob_T0318540.2,Qrob_T0330270.2,Qrob_T0336940.2,Qrob_T0387670.2,Qrob_T0415960.2,Qrob_T0439890.2,Qrob_T0656460.2	His Kinase A (phospho-acceptor) domain, Response regulator receiver domain, Histidine kinase-, DNA gyrase B-, and HSP90-like ATPase, CHASE domain
GO:0051287	NAD binding	58	34	21.37	0.00066	MF	1.71977	Qrob_T0028270.2,Qrob_T0028280.2,Qrob_T0031470.2,Qrob_T0033220.2,Qrob_T0058010.2,Qrob_T0059770.2,Qrob_T0085640.2,Qrob_T0089790.2,Qrob_T0097000.2,Qrob_T0141500.2,Qrob_T0181180.2,Qrob_T0203700.2,Qrob_T0231420.2,Qrob_T0254620.2,Qrob_T0263930.2,Qrob_T0270330.2,Qrob_T0284250.2,Qrob_T0307910.2,Qrob_T0324710.2,Qrob_T0343080.2,Qrob_T0343770.2,Qrob_T0343930.2,Qrob_T0357380.2,Qrob_T0358930.2,Qrob_T0379000.2…	Respiratory-chain NADH dehydrogenase, 49 Kd subunit, Malic enzyme, N-terminal domain, ACT domain, NAD binding domain of 6-phosphogluconate dehydrogenase, D-isomer specific 2-hydroxyacid dehydrogenase, catalytic domain, Sir2 family, NAD binding domain, Glyceraldehyde 3-phosphate dehydrogenase, C-terminal domain, NAD-binding of NADP-dependent 3-hydroxyisobutyrate dehydrogenase, Isocitrate/isopropyl…
GO:0016651	oxidoreductase activity, acting on NAD(P...	120	64	44.22	0.0008	MF	1.56465	Qrob_T0028270.2,Qrob_T0028280.2,Qrob_T0031470.2,Qrob_T0041380.2,Qrob_T0069850.2,Qrob_T0097000.2,Qrob_T0113760.2,Qrob_T0135070.2,Qrob_T0141050.2,Qrob_T0141100.2,Qrob_T0166660.2,Qrob_T0184280.2,Qrob_T0188010.2,Qrob_T0234120.2,Qrob_T0239660.2,Qrob_T0239670.2,Qrob_T0239680.2,Qrob_T0266850.2,Qrob_T0270330.2,Qrob_T0270340.2,Qrob_T0270370.2,Qrob_T0270400.2,Qrob_T0295810.2,Qrob_T0326710.2,Qrob_T0339230.2…	Respiratory-chain NADH dehydrogenase, 49 Kd subunit, C1-like domain, Ribosomal protein S12/S23, C1 domain, Ferric reductase like transmembrane component, NADH-ubiquinone/plastoquinone oxidoreductase chain 4L, 30 Kd subunit, NADH ubiquinone oxidoreductase, 20 Kd subunit, NADH-ubiquinone/plastoquinone oxidoreductase, chain 3, NADH-ubiquinone oxidoreductase B18 subunit (NDUFB7), NADH-ubiquinone/plas…
GO:0004471	malate dehydrogenase (decarboxylating) (...	7	7	2.58	0.00092	MF	2.93373	Qrob_T0033220.2,Qrob_T0141500.2,Qrob_T0141510.2,Qrob_T0205310.2,Qrob_T0343770.2,Qrob_T0357380.2,Qrob_T0460390.2	Malic enzyme, N-terminal domain, NAD binding domain
GO:0000166	nucleotide binding	3822	1418	1408.48	0.00095	MF	1.08844	Qrob_T0001030.2,Qrob_T0001040.2,Qrob_T0001370.2,Qrob_T0001980.2,Qrob_T0002190.2,Qrob_T0002530.2,Qrob_T0002900.2,Qrob_T0004420.2,Qrob_T0004580.2,Qrob_T0004680.2,Qrob_T0005170.2,Qrob_T0005870.2,Qrob_T0005950.2,Qrob_T0007330.2,Qrob_T0008000.2,Qrob_T0008370.2,Qrob_T0008650.2,Qrob_T0010050.2,Qrob_T0010650.2,Qrob_T0011770.2,Qrob_T0013010.2,Qrob_T0013430.2,Qrob_T0013940.2,Qrob_T0015810.2,Qrob_T0015970.2…	Protein kinase domain, NB-ARC domain, S-locus glycoprotein family, Protein tyrosine kinase, Helicase conserved C-terminal domain, TCP-1/cpn60 chaperonin family, ATPase family associated with various cellular activities (AAA), NAF domain, ABC transporter C family member 10 OS Arabidopsis thaliana GN ABCC10 PE 2 SV 2, ABC transporter C family member 8 OS Arabidopsis thaliana GN ABCC8 PE 2 SV 3, ABC…
GO:0003755	peptidyl-prolyl cis-trans isomerase acti...	23	16	8.48	0.00146	MF	2.04085	Qrob_T0023110.2,Qrob_T0087780.2,Qrob_T0136650.2,Qrob_T0192740.2,Qrob_T0235860.2,Qrob_T0343510.2,Qrob_T0413670.2,Qrob_T0425280.2,Qrob_T0440970.2,Qrob_T0442690.2,Qrob_T0463720.2,Qrob_T0489060.2,Qrob_T0509160.2,Qrob_T0602890.2,Qrob_T0631390.2,Qrob_T0637920.2	Cyclophilin type peptidyl-prolyl cis-trans isomerase/CLD
GO:0048038	quinone binding	33	21	12.16	0.00159	MF	1.86692	Qrob_T0028270.2,Qrob_T0028280.2,Qrob_T0031470.2,Qrob_T0097000.2,Qrob_T0138510.2,Qrob_T0188010.2,Qrob_T0239670.2,Qrob_T0270330.2,Qrob_T0326710.2,Qrob_T0351310.2,Qrob_T0358930.2,Qrob_T0430110.2,Qrob_T0433280.2,Qrob_T0470300.2,Qrob_T0470310.2,Qrob_T0470330.2,Qrob_T0490960.2,Qrob_T0519010.2,Qrob_T0519020.2,Qrob_T0541330.2,Qrob_T0676600.2	Respiratory-chain NADH dehydrogenase, 49 Kd subunit, Copper amine oxidase, N2 domain, NADH ubiquinone oxidoreductase, 20 Kd subunit, Glucose / Sorbosone dehydrogenase, NADH dehydrogenase, N3 domain
GO:0003843	1,3-beta-D-glucan synthase activity	29	19	10.69	0.0016	MF	1.9221	Qrob_T0042170.2,Qrob_T0069270.2,Qrob_T0242430.2,Qrob_T0255850.2,Qrob_T0279750.2,Qrob_T0279760.2,Qrob_T0297920.2,Qrob_T0297940.2,Qrob_T0297970.2,Qrob_T0297980.2,Qrob_T0317610.2,Qrob_T0317620.2,Qrob_T0332710.2,Qrob_T0351230.2,Qrob_T0356840.2,Qrob_T0467060.2,Qrob_T0686980.2,Qrob_T0687010.2,Qrob_T0747770.2	1,3-beta-glucan synthase component, 1,3-beta-glucan synthase subunit FKS1, domain-1, Vta1 like, Region of a membrane-bound protein predicted to be embedded in the membrane., ATPase family associated with various cellular activities (AAA)
GO:0016597	amino acid binding	29	19	10.69	0.0016	MF	1.9221	Qrob_T0005190.2,Qrob_T0006150.2,Qrob_T0058010.2,Qrob_T0059770.2,Qrob_T0131510.2,Qrob_T0203700.2,Qrob_T0238350.2,Qrob_T0269900.2,Qrob_T0315220.2,Qrob_T0343520.2,Qrob_T0544200.2,Qrob_T0547240.2,Qrob_T0552340.2,Qrob_T0610180.2,Qrob_T0629540.2,Qrob_T0634260.2,Qrob_T0636220.2,Qrob_T0639310.2,Qrob_T0639390.2	Unknown protein DS12 from 2D-PAGE of leaf chloroplastic OS Oryza sativa subsp. japonica GN Os08g0242700 PE 4 SV 2, Unknown protein DS12 from 2D-PAGE of leaf chloroplastic OS Oryza sativa subsp. indica GN OsI_027381 PE 1 SV 2, Bifunctional uridylyltransferase/uridylyl-removing enzyme OS Caulobacter crescentus (strain ATCC 19089 / CB15) GN glnD PE 3 SV 1, Bifunctional uridylyltransferase/uridylyl-r…
GO:0005198	structural molecule activity	272	160	100.24	0.00164	MF	1.72572	Qrob_T0004030.2,Qrob_T0016010.2,Qrob_T0017670.2,Qrob_T0020930.2,Qrob_T0026900.2,Qrob_T0036500.2,Qrob_T0040640.2,Qrob_T0057460.2,Qrob_T0069050.2,Qrob_T0069850.2,Qrob_T0071200.2,Qrob_T0075910.2,Qrob_T0078090.2,Qrob_T0084190.2,Qrob_T0086740.2,Qrob_T0089750.2,Qrob_T0090290.2,Qrob_T0090680.2,Qrob_T0090920.2,Qrob_T0096990.2,Qrob_T0108320.2,Qrob_T0110060.2,Qrob_T0114450.2,Qrob_T0131590.2,Qrob_T0132220.2…	S4 domain, Ribosomal S3Ae family, Ribosomal protein L6e, Ribosomal protein S27a, Ribosomal Proteins L2, C-terminal domain, Ribosomal protein S7e, Mitochondrial 39-S ribosomal protein L47 (MRP-L47), Ribosomal protein S16, Ribosomal protein S12/S23, Ribosomal protein L7Ae/L30e/S12e/Gadd45 family, Ribosomal protein L3, Tubulin/FtsZ family, GTPase domain, Ribosomal L40e family, Ribosomal protein L22p…
GO:0008378	galactosyltransferase activity	27	17	9.95	0.00217	MF	1.84716	Qrob_T0045180.2,Qrob_T0052830.2,Qrob_T0070390.2,Qrob_T0082270.2,Qrob_T0155190.2,Qrob_T0170170.2,Qrob_T0190800.2,Qrob_T0384720.2,Qrob_T0384730.2,Qrob_T0384740.2,Qrob_T0473780.2,Qrob_T0486380.2,Qrob_T0533850.2,Qrob_T0553320.2,Qrob_T0610890.2,Qrob_T0636500.2,Qrob_T0723120.2	Glycosyl transferase family 8, Domain of unknown function (DUF4094), Galactosyltransferase, LSM domain, Galactoside-binding lectin
GO:0009055	electron carrier activity	132	67	48.64	0.00247	MF	1.48909	Qrob_T0004380.2,Qrob_T0020910.2,Qrob_T0024180.2,Qrob_T0045250.2,Qrob_T0070780.2,Qrob_T0085330.2,Qrob_T0089970.2,Qrob_T0090440.2,Qrob_T0120320.2,Qrob_T0121190.2,Qrob_T0121270.2,Qrob_T0123640.2,Qrob_T0126310.2,Qrob_T0135290.2,Qrob_T0141080.2,Qrob_T0141090.2,Qrob_T0141150.2,Qrob_T0147520.2,Qrob_T0147560.2,Qrob_T0153540.2,Qrob_T0157640.2,Qrob_T0173120.2,Qrob_T0175200.2,Qrob_T0187390.2,Qrob_T0220120.2…	Glutaredoxin, Plastocyanin-like domain, Apocytochrome F, C-terminal, 4Fe-4S dicluster domain, Cytochrome C and Quinol oxidase polypeptide I, 2Fe-2S iron-sulfur cluster binding domain, Photosynthetic reaction centre protein, Cytochrome B6-F complex subunit VI (PetL), Cytochrome c OS Oryza sativa subsp. japonica GN CC-1 PE 1 SV 1, Cytochrome c OS Oryza sativa subsp. indica GN CC-1 PE 3 SV 1, Cytoch…
GO:0004707	MAP kinase activity	6	6	2.21	0.0025	MF	2.93373	Qrob_T0296210.2,Qrob_T0388950.2,Qrob_T0402300.2,Qrob_T0454230.2,Qrob_T0503830.2,Qrob_T0656900.2	Protein kinase domain
GO:0015232	heme transporter activity	6	6	2.21	0.0025	MF	2.93373	Qrob_T0358390.2,Qrob_T0396900.2,Qrob_T0528090.2,Qrob_T0625500.2,Qrob_T0665840.2,Qrob_T0706350.2	CcmB protein, Cytochrome C assembly protein
GO:0019139	cytokinin dehydrogenase activity	6	6	2.21	0.0025	MF	2.93373	Qrob_T0062580.2,Qrob_T0180340.2,Qrob_T0304810.2,Qrob_T0528390.2,Qrob_T0535820.2,Qrob_T0723570.2	Cytokinin dehydrogenase 1, FAD and cytokinin binding
GO:0051539	4 iron, 4 sulfur cluster binding	23	15	8.48	0.00533	MF	1.9133	Qrob_T0088630.2,Qrob_T0143270.2,Qrob_T0188010.2,Qrob_T0239670.2,Qrob_T0270330.2,Qrob_T0326710.2,Qrob_T0358930.2,Qrob_T0358950.2,Qrob_T0359950.2,Qrob_T0433280.2,Qrob_T0433300.2,Qrob_T0519060.2,Qrob_T0637150.2,Qrob_T0676600.2,Qrob_T0719550.2	RRM in Demeter, Radical SAM superfamily, NADH ubiquinone oxidoreductase, 20 Kd subunit, Respiratory-chain NADH dehydrogenase, 49 Kd subunit, NADH dehydrogenase, NADH-ubiquinone/plastoquinone oxidoreductase chain 4L, Permuted single zf-CXXC unit, NADH-Ubiquinone/plastoquinone (complex I), various chains, 4Fe-4S binding domain
GO:0003849	3-deoxy-7-phosphoheptulonate synthase ac...	5	5	1.84	0.00679	MF	2.93373	Qrob_T0087760.2,Qrob_T0114350.2,Qrob_T0342600.2,Qrob_T0376420.2,Qrob_T0376680.2	Class-II DAHP synthetase family
GO:0004664	prephenate dehydratase activity	5	5	1.84	0.00679	MF	2.93373	Qrob_T0090810.2,Qrob_T0306810.2,Qrob_T0310130.2,Qrob_T0315220.2,Qrob_T0636220.2	Prephenate dehydratase, ACT domain
GO:0005094	Rho GDP-dissociation inhibitor activity	5	5	1.84	0.00679	MF	2.93373	Qrob_T0098850.2,Qrob_T0136240.2,Qrob_T0255620.2,Qrob_T0637870.2,Qrob_T0719030.2	RHO protein GDP dissociation inhibitor
GO:0005452	inorganic anion exchanger activity	5	5	1.84	0.00679	MF	2.93373	Qrob_T0047240.2,Qrob_T0216690.2,Qrob_T0365000.2,Qrob_T0369660.2,Qrob_T0413110.2	HCO3- transporter family
GO:0017025	TBP-class protein binding	5	5	1.84	0.00679	MF	2.93373	Qrob_T0069000.2,Qrob_T0069010.2,Qrob_T0070400.2,Qrob_T0390650.2,Qrob_T0483600.2	Transcription factor TFIIB repeat
GO:0015035	protein disulfide oxidoreductase activit...	58	31	21.37	0.00719	MF	1.56803	Qrob_T0004380.2,Qrob_T0020910.2,Qrob_T0024180.2,Qrob_T0085330.2,Qrob_T0090440.2,Qrob_T0126310.2,Qrob_T0142730.2,Qrob_T0147560.2,Qrob_T0175200.2,Qrob_T0176710.2,Qrob_T0187390.2,Qrob_T0220120.2,Qrob_T0222410.2,Qrob_T0236980.2,Qrob_T0243930.2,Qrob_T0296620.2,Qrob_T0307280.2,Qrob_T0326300.2,Qrob_T0351160.2,Qrob_T0365460.2,Qrob_T0370990.2,Qrob_T0403620.2,Qrob_T0460870.2,Qrob_T0463170.2,Qrob_T0571850.2…	Glutaredoxin, Thioredoxin, DSBA-like thioredoxin domain, Glutathione S-transferase, N-terminal domain
GO:0008271	secondary active sulfate transmembrane t...	16	11	5.9	0.00962	MF	2.01694	Qrob_T0134440.2,Qrob_T0183270.2,Qrob_T0183290.2,Qrob_T0215120.2,Qrob_T0217410.2,Qrob_T0217420.2,Qrob_T0278790.2,Qrob_T0388280.2,Qrob_T0410050.2,Qrob_T0594750.2,Qrob_T0759670.2	Sulfate transporter N-terminal domain with GLY motif, Sulfate transporter family, STAS domain, Protein kinase domain
GO:0003743	translation initiation factor activity	35	20	12.9	0.01145	MF	1.67642	Qrob_T0052640.2,Qrob_T0090550.2,Qrob_T0126990.2,Qrob_T0127000.2,Qrob_T0241510.2,Qrob_T0250580.2,Qrob_T0272040.2,Qrob_T0294560.2,Qrob_T0398690.2,Qrob_T0407930.2,Qrob_T0457190.2,Qrob_T0573250.2,Qrob_T0590250.2,Qrob_T0603650.2,Qrob_T0636480.2,Qrob_T0668820.2,Qrob_T0728910.2,Qrob_T0734790.2,Qrob_T0752340.2,Qrob_T0765360.2	Translation initiation factor SUI1, Domain found in IF2B/IF5, Eukaryotic translation initiation factor eIF2A, Eukaryotic translation initiation factor 3 subunit 7 (eIF-3), RNA recognition motif. (a.k.a. RRM, RBD, or RNP domain), Translation initiation factor eIF3 subunit, Ribosomal protein S8
GO:0005089	Rho guanyl-nucleotide exchange factor ac...	7	6	2.58	0.01198	MF	2.51462	Qrob_T0010160.2,Qrob_T0013190.2,Qrob_T0033980.2,Qrob_T0135420.2,Qrob_T0206180.2,Qrob_T0304110.2	PRONE (Plant-specific Rop nucleotide exchanger), Exo70 exocyst complex subunit
GO:0005509	calcium ion binding	206	92	75.92	0.01239	MF	1.31021	Qrob_T0008670.2,Qrob_T0009880.2,Qrob_T0016300.2,Qrob_T0016380.2,Qrob_T0022510.2,Qrob_T0031740.2,Qrob_T0034970.2,Qrob_T0041400.2,Qrob_T0042510.2,Qrob_T0045050.2,Qrob_T0053140.2,Qrob_T0072750.2,Qrob_T0074190.2,Qrob_T0087810.2,Qrob_T0088050.2,Qrob_T0092730.2,Qrob_T0093500.2,Qrob_T0104190.2,Qrob_T0116320.2,Qrob_T0120600.2,Qrob_T0124070.2,Qrob_T0131740.2,Qrob_T0135070.2,Qrob_T0147860.2,Qrob_T0156240.2…	EF-hand domain pair, DNA gyrase/topoisomerase IV, subunit A, Wall-associated receptor kinase galacturonan-binding, Domain of unknown function (DUF3479), Calreticulin family, Protein kinase domain, Pyridine nucleotide-disulphide oxidoreductase, Alpha-amylase C-terminal beta-sheet domain, EF hand, Dynamin family, Ferric reductase like transmembrane component, Alpha amylase, catalytic domain, PLD-li…
GO:0005215	transporter activity	894	333	329.46	0.01288	MF	1.09276	Qrob_T0002090.2,Qrob_T0003500.2,Qrob_T0003660.2,Qrob_T0004490.2,Qrob_T0007390.2,Qrob_T0008330.2,Qrob_T0008340.2,Qrob_T0011770.2,Qrob_T0013790.2,Qrob_T0019160.2,Qrob_T0030280.2,Qrob_T0034250.2,Qrob_T0035460.2,Qrob_T0035700.2,Qrob_T0036040.2,Qrob_T0038470.2,Qrob_T0039440.2,Qrob_T0042940.2,Qrob_T0044160.2,Qrob_T0045450.2,Qrob_T0046220.2,Qrob_T0047190.2,Qrob_T0047240.2,Qrob_T0049040.2,Qrob_T0049130.2…	MatE, Sugar (and other) transporter, CorA-like Mg2+ transporter protein, Cyclic nucleotide-binding domain, Major intrinsic protein, Magnesium transporter MRS2-10 OS Arabidopsis thaliana GN MRS2-10 PE 2 SV 1, Magnesium transporter MRS2-1 OS Arabidopsis thaliana GN MRS2-1 PE 2 SV 1, Magnesium transporter MRS2-B OS Oryza sativa subsp. japonica GN MRS2-B PE 2 SV 1, Magnesium transporter MRS2-B OS Ory…
GO:0003725	double-stranded RNA binding	9	7	3.32	0.01528	MF	2.28179	Qrob_T0018300.2,Qrob_T0187460.2,Qrob_T0208140.2,Qrob_T0268160.2,Qrob_T0369360.2,Qrob_T0388000.2,Qrob_T0523380.2	Telomere recombination, Double-stranded RNA binding motif
GO:0004650	polygalacturonase activity	56	29	20.64	0.01576	MF	1.51925	Qrob_T0031890.2,Qrob_T0067670.2,Qrob_T0099880.2,Qrob_T0102740.2,Qrob_T0124730.2,Qrob_T0155720.2,Qrob_T0203510.2,Qrob_T0224600.2,Qrob_T0271070.2,Qrob_T0294460.2,Qrob_T0332510.2,Qrob_T0377160.2,Qrob_T0397180.2,Qrob_T0416490.2,Qrob_T0434740.2,Qrob_T0434990.2,Qrob_T0439970.2,Qrob_T0450080.2,Qrob_T0457500.2,Qrob_T0458530.2,Qrob_T0500170.2,Qrob_T0503840.2,Qrob_T0518420.2,Qrob_T0539270.2,Qrob_T0655410.2…	Glycosyl hydrolases family 28
GO:0046933	proton-transporting ATP synthase activit...	19	12	7	0.0178	MF	1.85288	Qrob_T0052690.2,Qrob_T0187990.2,Qrob_T0188000.2,Qrob_T0239690.2,Qrob_T0358830.2,Qrob_T0391910.2,Qrob_T0433250.2,Qrob_T0442320.2,Qrob_T0622650.2,Qrob_T0625490.2,Qrob_T0675760.2,Qrob_T0683730.2	ATP synthase, ATP synthase alpha/beta family, beta-barrel domain, Delta/Epsilon chain, beta-sandwich domain, nucleotide-binding domain, ATP synthase F1 beta subunit, ATP synthase alpha/beta chain, C terminal domain
GO:0004375	glycine dehydrogenase (decarboxylating) ...	4	4	1.47	0.01843	MF	2.93373	Qrob_T0326460.2,Qrob_T0517720.2,Qrob_T0542910.2,Qrob_T0558210.2	Glycine cleavage system P-protein, Protein of unknown function (DUF295), Glycine dehydrogenase (decarboxylating) mitochondrial OS Pisum sativum GN GDCSP PE 1 SV 1, Glycine dehydrogenase (decarboxylating) 1 mitochondrial OS Arabidopsis thaliana GN GLDP1 PE 1 SV 2, Glycine dehydrogenase (decarboxylating) 2 mitochondrial OS Arabidopsis thaliana GN GLDP2 PE 1 SV 1, Glycine dehydrogenase (decarboxylat…
GO:0004488	methylenetetrahydrofolate dehydrogenase ...	4	4	1.47	0.01843	MF	2.93373	Qrob_T0033410.2,Qrob_T0240720.2,Qrob_T0279200.2,Qrob_T0383210.2	Tetrahydrofolate dehydrogenase/cyclohydrolase, catalytic domain, NAD(P)-binding domain
GO:0004634	phosphopyruvate hydratase activity	4	4	1.47	0.01843	MF	2.93373	Qrob_T0088580.2,Qrob_T0319390.2,Qrob_T0661610.2,Qrob_T0750280.2	Enolase, C-terminal TIM barrel domain, N-terminal domain
GO:0004828	serine-tRNA ligase activity	4	4	1.47	0.01843	MF	2.93373	Qrob_T0178880.2,Qrob_T0326770.2,Qrob_T0562660.2,Qrob_T0685080.2	Seryl-tRNA synthetase N-terminal domain, tRNA synthetase class II core domain (G, H, P, S and T), Serine--tRNA ligase OS Helianthus annuus PE 2 SV 1, Serine--tRNA ligase OS Arabidopsis thaliana GN At5g27470 PE 2 SV 1, Serine--tRNA ligase cytoplasmic OS Dictyostelium discoideum GN serS PE 1 SV 1, Serine--tRNA ligase OS Corynebacterium kroppenstedtii (strain DSM 44385 / CCUG 35717) GN serS PE 3 SV …
GO:0008725	DNA-3-methyladenine glycosylase activity	4	4	1.47	0.01843	MF	2.93373	Qrob_T0008270.2,Qrob_T0070910.2,Qrob_T0533000.2,Qrob_T0598130.2	Methyladenine glycosylase
GO:0005524	ATP binding	2325	901	856.81	0.02097	MF	1.1369	Qrob_T0001030.2,Qrob_T0001370.2,Qrob_T0002190.2,Qrob_T0002900.2,Qrob_T0004420.2,Qrob_T0004580.2,Qrob_T0004680.2,Qrob_T0005170.2,Qrob_T0005870.2,Qrob_T0005950.2,Qrob_T0007330.2,Qrob_T0008000.2,Qrob_T0008370.2,Qrob_T0008650.2,Qrob_T0010050.2,Qrob_T0010650.2,Qrob_T0011770.2,Qrob_T0013010.2,Qrob_T0013940.2,Qrob_T0015970.2,Qrob_T0016210.2,Qrob_T0016450.2,Qrob_T0016460.2,Qrob_T0016780.2,Qrob_T0018240.2…	Protein kinase domain, S-locus glycoprotein family, Protein tyrosine kinase, Helicase conserved C-terminal domain, TCP-1/cpn60 chaperonin family, ATPase family associated with various cellular activities (AAA), NAF domain, ABC transporter C family member 10 OS Arabidopsis thaliana GN ABCC10 PE 2 SV 2, ABC transporter C family member 8 OS Arabidopsis thaliana GN ABCC8 PE 2 SV 3, ABC transporter C …
GO:0046982	protein heterodimerization activity	55	28	20.27	0.02286	MF	1.49353	Qrob_T0017200.2,Qrob_T0046000.2,Qrob_T0046050.2,Qrob_T0108310.2,Qrob_T0119150.2,Qrob_T0124830.2,Qrob_T0152080.2,Qrob_T0199220.2,Qrob_T0199380.2,Qrob_T0210080.2,Qrob_T0282080.2,Qrob_T0297190.2,Qrob_T0297200.2,Qrob_T0338890.2,Qrob_T0338980.2,Qrob_T0354920.2,Qrob_T0367150.2,Qrob_T0369300.2,Qrob_T0369410.2,Qrob_T0378910.2,Qrob_T0379020.2,Qrob_T0402850.2,Qrob_T0454750.2,Qrob_T0489160.2,Qrob_T0522970.2…	Core histone H2A/H2B/H3/H4, Histone-like transcription factor (CBF/NF-Y) and archaeal histone, RNA recognition motif. (a.k.a. RRM, RBD, or RNP domain), RecF/RecN/SMC N terminal domain, Protein of unknown function (DUF1546), TATA box binding protein associated factor (TAF)
GO:0016817	hydrolase activity, acting on acid anhyd...	489	218	180.21	0.02742	MF	1.30788	Qrob_T0011770.2,Qrob_T0016780.2,Qrob_T0022510.2,Qrob_T0026260.2,Qrob_T0034950.2,Qrob_T0034970.2,Qrob_T0037520.2,Qrob_T0042900.2,Qrob_T0044160.2,Qrob_T0046180.2,Qrob_T0046200.2,Qrob_T0050190.2,Qrob_T0051050.2,Qrob_T0052690.2,Qrob_T0055370.2,Qrob_T0062610.2,Qrob_T0067620.2,Qrob_T0068270.2,Qrob_T0069090.2,Qrob_T0070760.2,Qrob_T0075800.2,Qrob_T0076470.2,Qrob_T0078090.2,Qrob_T0081080.2,Qrob_T0096020.2…	ABC transporter C family member 10 OS Arabidopsis thaliana GN ABCC10 PE 2 SV 2, ABC transporter C family member 8 OS Arabidopsis thaliana GN ABCC8 PE 2 SV 3, ABC transporter C family member 4 OS Arabidopsis thaliana GN ABCC4 PE 1 SV 2, ABC transporter C family member 14 OS Arabidopsis thaliana GN ABCC14 PE 1 SV 1, ABC transporter C family member 9 OS Arabidopsis thaliana GN ABCC9 PE 2 SV 2, ABC t…
GO:0008308	voltage-gated anion channel activity	10	7	3.69	0.02822	MF	2.05361	Qrob_T0104180.2,Qrob_T0112040.2,Qrob_T0235380.2,Qrob_T0245080.2,Qrob_T0413610.2,Qrob_T0731360.2,Qrob_T0746180.2	Eukaryotic porin, CBS domain, Voltage-dependent anion channel
GO:0004109	coproporphyrinogen oxidase activity	6	5	2.21	0.02823	MF	2.44477	Qrob_T0216870.2,Qrob_T0365440.2,Qrob_T0382620.2,Qrob_T0464860.2,Qrob_T0723090.2	Coproporphyrinogen III oxidase
GO:0019789	SUMO transferase activity	6	5	2.21	0.02823	MF	2.44477	Qrob_T0060020.2,Qrob_T0261490.2,Qrob_T0300210.2,Qrob_T0355690.2,Qrob_T0455070.2	Ubiquitin-conjugating enzyme, MIZ/SP-RING zinc finger, PHD-finger
GO:0042393	histone binding	18	11	6.63	0.03148	MF	1.79283	Qrob_T0017400.2,Qrob_T0022050.2,Qrob_T0040000.2,Qrob_T0286170.2,Qrob_T0354480.2,Qrob_T0459210.2,Qrob_T0472100.2,Qrob_T0483840.2,Qrob_T0551120.2,Qrob_T0665480.2,Qrob_T0703480.2	PHD-finger, Zinc finger, C3HC4 type (RING finger), SAD/SRA domain, Domain of unknown function (DUF3594), SET domain, Pre-SET motif
GO:0003872	6-phosphofructokinase activity	8	6	2.95	0.03293	MF	2.2003	Qrob_T0042470.2,Qrob_T0165810.2,Qrob_T0395700.2,Qrob_T0560830.2,Qrob_T0560840.2,Qrob_T0563520.2	Reversibly glycosylated polypeptide, 6-phosphofructokinase 4 chloroplastic OS Arabidopsis thaliana GN PFK4 PE 1 SV 1, 6-phosphofructokinase 3 OS Arabidopsis thaliana GN PFK3 PE 1 SV 1, 6-phosphofructokinase 7 OS Arabidopsis thaliana GN PFK7 PE 1 SV 1, 6-phosphofructokinase 1 OS Arabidopsis thaliana GN PFK1 PE 1 SV 1, 6-phosphofructokinase 6 OS Arabidopsis thaliana GN PFK6 PE 1 SV 1, 6-phosphofruc…
GO:0004427	inorganic diphosphatase activity	8	6	2.95	0.03293	MF	2.2003	Qrob_T0046180.2,Qrob_T0221580.2,Qrob_T0305100.2,Qrob_T0391390.2,Qrob_T0477210.2,Qrob_T0592940.2	Inorganic pyrophosphatase, Inorganic H+ pyrophosphatase, F-box domain, FBD
GO:0050661	NADP binding	38	20	14	0.03392	MF	1.54407	Qrob_T0044800.2,Qrob_T0132420.2,Qrob_T0138580.2,Qrob_T0219550.2,Qrob_T0231420.2,Qrob_T0263930.2,Qrob_T0275560.2,Qrob_T0299710.2,Qrob_T0365510.2,Qrob_T0367120.2,Qrob_T0387820.2,Qrob_T0432970.2,Qrob_T0436830.2,Qrob_T0491570.2,Qrob_T0578460.2,Qrob_T0609840.2,Qrob_T0609880.2,Qrob_T0629240.2,Qrob_T0638570.2,Qrob_T0707220.2	Flavin-binding monooxygenase-like, Glyceraldehyde 3-phosphate dehydrogenase, C-terminal domain, Type I 3-dehydroquinase, NAD binding domain of 6-phosphogluconate dehydrogenase, Glucose-6-phosphate dehydrogenase, Peroxidase, 6-phosphogluconate dehydrogenase, NAD binding domain, Pyridine nucleotide-disulphide oxidoreductase
GO:0005096	GTPase activator activity	14	9	5.16	0.0343	MF	1.88597	Qrob_T0020810.2,Qrob_T0024200.2,Qrob_T0053410.2,Qrob_T0102790.2,Qrob_T0159860.2,Qrob_T0207760.2,Qrob_T0496580.2,Qrob_T0676450.2,Qrob_T0680400.2	Putative GTPase activating protein for Arf, C2 domain, PH domain
GO:0003918	DNA topoisomerase type II (ATP-hydrolyzi...	25	14	9.21	0.03973	MF	1.64289	Qrob_T0016780.2,Qrob_T0022510.2,Qrob_T0034970.2,Qrob_T0042900.2,Qrob_T0050190.2,Qrob_T0139260.2,Qrob_T0139340.2,Qrob_T0216970.2,Qrob_T0242420.2,Qrob_T0400610.2,Qrob_T0428560.2,Qrob_T0440380.2,Qrob_T0492230.2,Qrob_T0728340.2	Kinesin motor domain, DNA gyrase/topoisomerase IV, subunit A, Domain of unknown function (DUF3479), DNA gyrase B, Region of a membrane-bound protein predicted to be embedded in the membrane., Dienelactone hydrolase family, Dynamin central region
GO:0019001	guanyl nucleotide binding	167	104	61.54	0.04895	MF	1.82699	Qrob_T0026260.2,Qrob_T0032590.2,Qrob_T0046200.2,Qrob_T0051050.2,Qrob_T0064160.2,Qrob_T0067620.2,Qrob_T0068270.2,Qrob_T0070760.2,Qrob_T0078090.2,Qrob_T0080380.2,Qrob_T0082250.2,Qrob_T0085910.2,Qrob_T0095380.2,Qrob_T0107220.2,Qrob_T0108340.2,Qrob_T0109780.2,Qrob_T0111770.2,Qrob_T0112630.2,Qrob_T0117950.2,Qrob_T0119810.2,Qrob_T0119820.2,Qrob_T0123040.2,Qrob_T0131740.2,Qrob_T0132220.2,Qrob_T0134820.2…	AIG1 family, ADP-ribosylation factor family, Ras family, Dynamin GTPase effector domain, Dynamin central region, Elongation factor G, domain IV, SRP54-type protein, helical bundle domain, Tubulin/FtsZ family, GTPase domain, Root hair defective 3 GTP-binding protein (RHD3), Elongation factor G C-terminus, GNL3L/Grn1 putative GTPase, G-protein alpha subunit, Elongation factor Tu domain 2, Dynamin f…
GO:0016818	hydrolase activity, acting on acid anhyd...	479	212	176.52	0.04912	MF	1.29843	Qrob_T0011770.2,Qrob_T0016780.2,Qrob_T0022510.2,Qrob_T0034950.2,Qrob_T0034970.2,Qrob_T0037520.2,Qrob_T0042900.2,Qrob_T0044160.2,Qrob_T0046180.2,Qrob_T0046200.2,Qrob_T0050190.2,Qrob_T0051050.2,Qrob_T0052690.2,Qrob_T0055370.2,Qrob_T0062610.2,Qrob_T0067620.2,Qrob_T0068270.2,Qrob_T0069090.2,Qrob_T0070760.2,Qrob_T0076470.2,Qrob_T0078090.2,Qrob_T0081080.2,Qrob_T0096020.2,Qrob_T0098440.2,Qrob_T0109780.2…	ABC transporter C family member 10 OS Arabidopsis thaliana GN ABCC10 PE 2 SV 2, ABC transporter C family member 8 OS Arabidopsis thaliana GN ABCC8 PE 2 SV 3, ABC transporter C family member 4 OS Arabidopsis thaliana GN ABCC4 PE 1 SV 2, ABC transporter C family member 14 OS Arabidopsis thaliana GN ABCC14 PE 1 SV 1, ABC transporter C family member 9 OS Arabidopsis thaliana GN ABCC9 PE 2 SV 2, ABC t…
GO:0006355	regulation of transcription, DNA-templated	651	323	248.43	1.2e-10	BP	1.4556	Qrob_T0002960.2,Qrob_T0004150.2,Qrob_T0004690.2,Qrob_T0011490.2,Qrob_T0011880.2,Qrob_T0013440.2,Qrob_T0013800.2,Qrob_T0013970.2,Qrob_T0017400.2,Qrob_T0020400.2,Qrob_T0020740.2,Qrob_T0020780.2,Qrob_T0021320.2,Qrob_T0026800.2,Qrob_T0027720.2,Qrob_T0035400.2,Qrob_T0036530.2,Qrob_T0046890.2,Qrob_T0053880.2,Qrob_T0053950.2,Qrob_T0060070.2,Qrob_T0064330.2,Qrob_T0064640.2,Qrob_T0069000.2,Qrob_T0069010.2…	WRKY DNA -binding domain, AP2 domain, Cyclin, N-terminal domain, mTERF, Seed dormancy control, Topless-related protein 2 OS Arabidopsis thaliana GN TPR2 PE 1 SV 2, Topless-related protein 3 OS Arabidopsis thaliana GN TPR3 PE 1 SV 1, Topless-related protein 1 OS Arabidopsis thaliana GN TPR1 PE 1 SV 3, Protein TOPLESS OS Arabidopsis thaliana GN TPL PE 1 SV 1, Topless-related protein 4 OS Arabidopsi…
GO:0006470	protein dephosphorylation	72	53	27.48	3.5e-09	BP	2.15955	Qrob_T0010000.2,Qrob_T0049200.2,Qrob_T0049210.2,Qrob_T0062690.2,Qrob_T0076820.2,Qrob_T0080350.2,Qrob_T0083080.2,Qrob_T0121980.2,Qrob_T0137430.2,Qrob_T0145260.2,Qrob_T0154320.2,Qrob_T0199030.2,Qrob_T0200210.2,Qrob_T0201570.2,Qrob_T0216840.2,Qrob_T0248460.2,Qrob_T0251550.2,Qrob_T0260740.2,Qrob_T0271930.2,Qrob_T0283220.2,Qrob_T0284130.2,Qrob_T0289660.2,Qrob_T0321570.2,Qrob_T0337980.2,Qrob_T0337990.2…	Cyclic nucleotide-binding domain, Protein phosphatase 2C, Probable protein phosphatase 2C 4 OS Arabidopsis thaliana GN PLL5 PE 1 SV 1, Probable protein phosphatase 2C 23 OS Arabidopsis thaliana GN PLL4 PE 2 SV 1, Probable protein phosphatase 2C 66 OS Arabidopsis thaliana GN PLL2 PE 2 SV 1, Protein phosphatase 2C 35 OS Oryza sativa subsp. japonica GN XB15 PE 1 SV 1, Protein phosphatase 2C 32 OS Ar…
GO:0007264	small GTPase mediated signal transduction	61	45	23.28	1.3e-08	BP	2.16423	Qrob_T0032590.2,Qrob_T0046200.2,Qrob_T0064160.2,Qrob_T0080380.2,Qrob_T0082250.2,Qrob_T0107220.2,Qrob_T0108340.2,Qrob_T0108880.2,Qrob_T0109780.2,Qrob_T0119810.2,Qrob_T0119820.2,Qrob_T0135420.2,Qrob_T0141960.2,Qrob_T0165640.2,Qrob_T0170160.2,Qrob_T0171490.2,Qrob_T0178900.2,Qrob_T0184380.2,Qrob_T0216640.2,Qrob_T0219650.2,Qrob_T0226850.2,Qrob_T0247370.2,Qrob_T0261180.2,Qrob_T0298560.2,Qrob_T0313660.2…	ADP-ribosylation factor family, Ras family, C2 domain in Dock180 and Zizimin proteins, Exo70 exocyst complex subunit, EF hand associated, Dedicator of cytokinesis protein 8 OS Mus musculus GN Dock8 PE 1 SV 4, Dedicator of cytokinesis protein 8 OS Homo sapiens GN DOCK8 PE 1 SV 3, Miro-like protein, Pollen proteins Ole e I like
GO:0007017	microtubule-based process	102	66	38.92	2.6e-08	BP	1.89829	Qrob_T0010130.2,Qrob_T0013140.2,Qrob_T0016780.2,Qrob_T0034950.2,Qrob_T0050190.2,Qrob_T0052650.2,Qrob_T0066980.2,Qrob_T0070360.2,Qrob_T0078090.2,Qrob_T0087430.2,Qrob_T0119090.2,Qrob_T0120020.2,Qrob_T0121620.2,Qrob_T0131800.2,Qrob_T0132220.2,Qrob_T0137680.2,Qrob_T0138790.2,Qrob_T0139300.2,Qrob_T0145170.2,Qrob_T0153110.2,Qrob_T0162310.2,Qrob_T0164860.2,Qrob_T0178990.2,Qrob_T0186280.2,Qrob_T0186290.2…	Dynein light chain type 1, Kinesin motor domain, HAUS augmin-like complex subunit 4, Tubulin/FtsZ family, GTPase domain, Microtubule associated protein (MAP65/ASE1 family), con80 domain of Katanin, Calponin homology (CH) domain, WD domain, G-beta repeat, Tubulin C-terminal domain, Domain of unknown function (DUF3490), []
GO:0006412	translation	381	193	145.4	1.3e-07	BP	1.48611	Qrob_T0004030.2,Qrob_T0016010.2,Qrob_T0017670.2,Qrob_T0020930.2,Qrob_T0026230.2,Qrob_T0026900.2,Qrob_T0036500.2,Qrob_T0039420.2,Qrob_T0040640.2,Qrob_T0052640.2,Qrob_T0057460.2,Qrob_T0061440.2,Qrob_T0069050.2,Qrob_T0069850.2,Qrob_T0071200.2,Qrob_T0073160.2,Qrob_T0075910.2,Qrob_T0084190.2,Qrob_T0086740.2,Qrob_T0090290.2,Qrob_T0090550.2,Qrob_T0090680.2,Qrob_T0090920.2,Qrob_T0096990.2,Qrob_T0097500.2…	S4 domain, Ribosomal S3Ae family, Ribosomal protein L6e, Ribosomal protein S27a, DALR domain, Ribosomal Proteins L2, C-terminal domain, Ribosomal protein S7e, Glutaminyl-tRNA synthetase, non-specific RNA binding region part 1, Translation initiation factor SUI1, Mitochondrial 39-S ribosomal protein L47 (MRP-L47), tRNA synthetases class I (I, L, M and V), Ribosomal protein S16, Ribosomal protein S…
GO:0009408	response to heat	19	18	7.25	3.5e-07	BP	2.77932	Qrob_T0082940.2,Qrob_T0088650.2,Qrob_T0112580.2,Qrob_T0112590.2,Qrob_T0124040.2,Qrob_T0145620.2,Qrob_T0147260.2,Qrob_T0219540.2,Qrob_T0272860.2,Qrob_T0426290.2,Qrob_T0502930.2,Qrob_T0530640.2,Qrob_T0583150.2,Qrob_T0590800.2,Qrob_T0597830.2,Qrob_T0612600.2,Qrob_T0636940.2,Qrob_T0718860.2	HSF-type DNA-binding, Heat shock factor protein HSF8 OS Solanum lycopersicum GN HSF8 PE 3 SV 1, Heat shock factor protein HSF8 OS Solanum peruvianum GN HSF8 PE 2 SV 1, Heat stress transcription factor A-1d OS Arabidopsis thaliana GN HSFA1D PE 2 SV 2, Heat stress transcription factor A-1 OS Oryza sativa subsp. japonica GN HSFA1 PE 2 SV 1, Heat stress transcription factor A-1a OS Arabidopsis thalia…
GO:0006457	protein folding	107	67	40.83	1.7e-06	BP	1.83701	Qrob_T0004580.2,Qrob_T0019670.2,Qrob_T0022510.2,Qrob_T0023110.2,Qrob_T0027700.2,Qrob_T0034030.2,Qrob_T0034970.2,Qrob_T0041400.2,Qrob_T0087780.2,Qrob_T0088050.2,Qrob_T0120090.2,Qrob_T0124690.2,Qrob_T0132600.2,Qrob_T0134780.2,Qrob_T0136650.2,Qrob_T0137740.2,Qrob_T0147260.2,Qrob_T0186330.2,Qrob_T0192740.2,Qrob_T0216970.2,Qrob_T0217120.2,Qrob_T0217990.2,Qrob_T0235860.2,Qrob_T0250400.2,Qrob_T0252960.2…	TCP-1/cpn60 chaperonin family, DnaJ C terminal domain, DNA gyrase/topoisomerase IV, subunit A, Cyclophilin type peptidyl-prolyl cis-trans isomerase/CLD, TPR repeat, Domain of unknown function (DUF3479), Calreticulin family, Chaperone protein HtpG OS Rickettsia akari (strain Hartford) GN htpG PE 3 SV 1, Chaperone protein HtpG OS Rickettsia typhi (strain ATCC VR-144 / Wilmington) GN htpG PE 3 SV 1,…
GO:0006633	fatty acid biosynthetic process	59	42	22.52	2.2e-06	BP	2.08842	Qrob_T0000870.2,Qrob_T0033500.2,Qrob_T0037250.2,Qrob_T0037260.2,Qrob_T0052760.2,Qrob_T0064790.2,Qrob_T0080570.2,Qrob_T0084540.2,Qrob_T0120810.2,Qrob_T0130940.2,Qrob_T0143270.2,Qrob_T0208290.2,Qrob_T0209510.2,Qrob_T0231270.2,Qrob_T0246690.2,Qrob_T0255410.2,Qrob_T0275140.2,Qrob_T0275660.2,Qrob_T0282090.2,Qrob_T0299690.2,Qrob_T0299700.2,Qrob_T0315160.2,Qrob_T0361070.2,Qrob_T0372160.2,Qrob_T0386980.2…	Biotin-requiring enzyme, Acetyl co-enzyme A carboxylase carboxyltransferase alpha subunit, Acyl-ACP thioesterase, 3-Oxoacyl-[acyl-carrier-protein (ACP)] synthase III C terminal, Phosphopantetheine attachment site, FAE1/Type III polyketide synthase-like protein, Beta-ketoacyl synthase, C-terminal domain, Radical SAM superfamily, Fatty acid hydroxylase superfamily, FKBP-type peptidyl-prolyl cis-tra…
GO:0009058	biosynthetic process	1923	897	733.84	3.6e-05	BP	1.36846	Qrob_T0000870.2,Qrob_T0001900.2,Qrob_T0002960.2,Qrob_T0004030.2,Qrob_T0004150.2,Qrob_T0004690.2,Qrob_T0004890.2,Qrob_T0006180.2,Qrob_T0007320.2,Qrob_T0011050.2,Qrob_T0011490.2,Qrob_T0011880.2,Qrob_T0013440.2,Qrob_T0013800.2,Qrob_T0013970.2,Qrob_T0016010.2,Qrob_T0016080.2,Qrob_T0017400.2,Qrob_T0017670.2,Qrob_T0020400.2,Qrob_T0020740.2,Qrob_T0020780.2,Qrob_T0020930.2,Qrob_T0021320.2,Qrob_T0022510.2…	Biotin-requiring enzyme, Sucrose synthase, WRKY DNA -binding domain, S4 domain, AP2 domain, Cyclin, N-terminal domain, Chalcone and stilbene synthases, C-terminal domain, Phenazine biosynthesis-like protein, Starch synthase catalytic domain, LytB protein, mTERF, Seed dormancy control, Topless-related protein 2 OS Arabidopsis thaliana GN TPR2 PE 1 SV 2, Topless-related protein 3 OS Arabidopsis tha…
GO:0051258	protein polymerization	24	15	9.16	6.9e-05	BP	1.83358	Qrob_T0078090.2,Qrob_T0132220.2,Qrob_T0138790.2,Qrob_T0187310.2,Qrob_T0222320.2,Qrob_T0224390.2,Qrob_T0319330.2,Qrob_T0352050.2,Qrob_T0371960.2,Qrob_T0372480.2,Qrob_T0541900.2,Qrob_T0662760.2,Qrob_T0666650.2,Qrob_T0689080.2,Qrob_T0726520.2	Tubulin/FtsZ family, GTPase domain, Actin, Tubulin C-terminal domain
GO:0009664	plant-type cell wall organization	21	14	8.01	0.00016	BP	1.95582	Qrob_T0050970.2,Qrob_T0076360.2,Qrob_T0142740.2,Qrob_T0277270.2,Qrob_T0280050.2,Qrob_T0362990.2,Qrob_T0407500.2,Qrob_T0434170.2,Qrob_T0440910.2,Qrob_T0448970.2,Qrob_T0457340.2,Qrob_T0510990.2,Qrob_T0522990.2,Qrob_T0657140.2	COBRA-like protein, Pollen allergen, Rare lipoprotein A (RlpA)-like double-psi beta-barrel
GO:0007018	microtubule-based movement	54	33	20.61	0.00051	BP	1.79283	Qrob_T0016780.2,Qrob_T0034950.2,Qrob_T0050190.2,Qrob_T0119090.2,Qrob_T0121620.2,Qrob_T0137680.2,Qrob_T0139300.2,Qrob_T0145170.2,Qrob_T0153110.2,Qrob_T0178990.2,Qrob_T0186280.2,Qrob_T0186290.2,Qrob_T0202050.2,Qrob_T0219530.2,Qrob_T0261470.2,Qrob_T0316480.2,Qrob_T0336830.2,Qrob_T0336840.2,Qrob_T0345480.2,Qrob_T0403210.2,Qrob_T0410970.2,Qrob_T0421870.2,Qrob_T0454140.2,Qrob_T0471390.2,Qrob_T0478110.2…	Kinesin motor domain, Calponin homology (CH) domain, Domain of unknown function (DUF3490), []
GO:0006886	intracellular protein transport	155	80	59.15	0.00079	BP	1.51418	Qrob_T0009880.2,Qrob_T0032430.2,Qrob_T0032590.2,Qrob_T0037320.2,Qrob_T0040700.2,Qrob_T0046200.2,Qrob_T0067130.2,Qrob_T0068710.2,Qrob_T0070760.2,Qrob_T0089750.2,Qrob_T0095380.2,Qrob_T0095390.2,Qrob_T0107220.2,Qrob_T0109780.2,Qrob_T0111100.2,Qrob_T0118240.2,Qrob_T0124240.2,Qrob_T0126660.2,Qrob_T0132630.2,Qrob_T0165090.2,Qrob_T0165640.2,Qrob_T0170160.2,Qrob_T0184380.2,Qrob_T0200740.2,Qrob_T0216640.2…	EF-hand domain pair, WD domain, G-beta repeat, ADP-ribosylation factor family, Region of a membrane-bound protein predicted to be embedded in the membrane., Signal recognition particle 14kD protein, Ras family, Uso1 / p115 like vesicle tethering protein, head region, Importin beta binding domain, SRP54-type protein, helical bundle domain, Coatomer WD associated region, Signal peptide binding doma…
GO:0000413	protein peptidyl-prolyl isomerization	22	16	8.4	0.00105	BP	2.13362	Qrob_T0023110.2,Qrob_T0087780.2,Qrob_T0136650.2,Qrob_T0192740.2,Qrob_T0235860.2,Qrob_T0343510.2,Qrob_T0413670.2,Qrob_T0425280.2,Qrob_T0440970.2,Qrob_T0442690.2,Qrob_T0463720.2,Qrob_T0489060.2,Qrob_T0509160.2,Qrob_T0602890.2,Qrob_T0631390.2,Qrob_T0637920.2	Cyclophilin type peptidyl-prolyl cis-trans isomerase/CLD
GO:0006075	(1->3)-beta-D-glucan biosynthetic process	17	13	6.49	0.00151	BP	2.24344	Qrob_T0042170.2,Qrob_T0069270.2,Qrob_T0255850.2,Qrob_T0279750.2,Qrob_T0279760.2,Qrob_T0297970.2,Qrob_T0297980.2,Qrob_T0317610.2,Qrob_T0356840.2,Qrob_T0467060.2,Qrob_T0686980.2,Qrob_T0687010.2,Qrob_T0747770.2	1,3-beta-glucan synthase component, Vta1 like, 1,3-beta-glucan synthase subunit FKS1, domain-1, ATPase family associated with various cellular activities (AAA)
GO:0051726	regulation of cell cycle	45	24	17.17	0.00306	BP	1.56465	Qrob_T0004690.2,Qrob_T0030250.2,Qrob_T0055890.2,Qrob_T0059790.2,Qrob_T0069060.2,Qrob_T0140960.2,Qrob_T0142590.2,Qrob_T0199390.2,Qrob_T0257310.2,Qrob_T0292960.2,Qrob_T0328140.2,Qrob_T0358600.2,Qrob_T0412070.2,Qrob_T0413550.2,Qrob_T0413830.2,Qrob_T0445240.2,Qrob_T0499020.2,Qrob_T0521630.2,Qrob_T0552280.2,Qrob_T0584940.2,Qrob_T0613070.2,Qrob_T0658120.2,Qrob_T0668630.2,Qrob_T0703970.2	Cyclin, N-terminal domain, C-terminal domain, Region of a membrane-bound protein predicted to be embedded in the membrane., Cyclin-H1-1 OS Arabidopsis thaliana GN CYCH1-1 PE 1 SV 1, Cyclin-H1-1 OS Oryza sativa subsp. japonica GN CYCH1-1 PE 1 SV 1, Cyclin-H OS Xenopus laevis GN ccnh PE 1 SV 1, Cyclin-H OS Homo sapiens GN CCNH PE 1 SV 1, Cyclin-H OS Macaca fascicularis GN CCNH PE 2 SV 1, Cyclin-H O…
GO:0005992	trehalose biosynthetic process	16	12	6.11	0.00307	BP	2.2003	Qrob_T0112680.2,Qrob_T0112740.2,Qrob_T0168540.2,Qrob_T0168660.2,Qrob_T0230970.2,Qrob_T0247890.2,Qrob_T0321590.2,Qrob_T0341260.2,Qrob_T0379870.2,Qrob_T0470660.2,Qrob_T0501300.2,Qrob_T0752370.2	Trehalose-phosphatase, Glycosyltransferase family 20
GO:0009690	cytokinin metabolic process	6	6	2.29	0.00308	BP	2.93373	Qrob_T0062580.2,Qrob_T0180340.2,Qrob_T0304810.2,Qrob_T0528390.2,Qrob_T0535820.2,Qrob_T0723570.2	Cytokinin dehydrogenase 1, FAD and cytokinin binding
GO:0015886	heme transport	6	6	2.29	0.00308	BP	2.93373	Qrob_T0358390.2,Qrob_T0396900.2,Qrob_T0528090.2,Qrob_T0625500.2,Qrob_T0665840.2,Qrob_T0706350.2	CcmB protein, Cytochrome C assembly protein
GO:0006913	nucleocytoplasmic transport	23	16	8.78	0.00388	BP	2.04085	Qrob_T0046200.2,Qrob_T0068710.2,Qrob_T0109780.2,Qrob_T0165640.2,Qrob_T0219650.2,Qrob_T0264420.2,Qrob_T0298560.2,Qrob_T0410950.2,Qrob_T0418030.2,Qrob_T0427370.2,Qrob_T0455530.2,Qrob_T0552180.2,Qrob_T0573800.2,Qrob_T0589790.2,Qrob_T0609540.2,Qrob_T0752820.2	Ras family, Importin beta binding domain
GO:0006099	tricarboxylic acid cycle	11	9	4.2	0.00406	BP	2.40032	Qrob_T0044150.2,Qrob_T0120440.2,Qrob_T0120450.2,Qrob_T0121270.2,Qrob_T0335530.2,Qrob_T0596800.2,Qrob_T0608690.2,Qrob_T0742900.2,Qrob_T0752810.2	Citrate synthase, Dehydrogenase E1 component, Transketolase, pyrimidine binding domain, 4Fe-4S dicluster domain, 2Fe-2S iron-sulfur cluster binding domain, Phosphoenolpyruvate carboxylase
GO:0015986	ATP synthesis coupled proton transport	34	21	12.97	0.00442	BP	1.81201	Qrob_T0052690.2,Qrob_T0141050.2,Qrob_T0184290.2,Qrob_T0187990.2,Qrob_T0188000.2,Qrob_T0239690.2,Qrob_T0358810.2,Qrob_T0358820.2,Qrob_T0358830.2,Qrob_T0391910.2,Qrob_T0392760.2,Qrob_T0433250.2,Qrob_T0439990.2,Qrob_T0442300.2,Qrob_T0442310.2,Qrob_T0442320.2,Qrob_T0622650.2,Qrob_T0622660.2,Qrob_T0625490.2,Qrob_T0675760.2,Qrob_T0683730.2	ATP synthase, NADH-ubiquinone/plastoquinone oxidoreductase chain 4L, Mitochondrial ATP synthase B chain precursor (ATP-synt_B), ATP synthase alpha/beta family, beta-barrel domain, Delta/Epsilon chain, beta-sandwich domain, nucleotide-binding domain, ATP synthase A chain, ATP synthase subunit C, ATP synthase F1 beta subunit, ATP synthase alpha/beta chain, C terminal domain
GO:0006887	exocytosis	42	27	16.03	0.00445	BP	1.88597	Qrob_T0033130.2,Qrob_T0037860.2,Qrob_T0055590.2,Qrob_T0062280.2,Qrob_T0062290.2,Qrob_T0124990.2,Qrob_T0135420.2,Qrob_T0187420.2,Qrob_T0224250.2,Qrob_T0232830.2,Qrob_T0232860.2,Qrob_T0232870.2,Qrob_T0243920.2,Qrob_T0266860.2,Qrob_T0377000.2,Qrob_T0432340.2,Qrob_T0432430.2,Qrob_T0470500.2,Qrob_T0470510.2,Qrob_T0511680.2,Qrob_T0544580.2,Qrob_T0551540.2,Qrob_T0619410.2,Qrob_T0619440.2,Qrob_T0647400.2…	C2 domain, Exocyst complex subunit Sec15-like, Exo70 exocyst complex subunit, Sec1 family, Exocyst complex component Sec6, Insect allergen related repeat, nitrile-specifier detoxification, Exocyst complex component EXO70A1 OS Arabidopsis thaliana GN EXO70A1 PE 1 SV 1, Exocyst complex component 7 OS Mus musculus GN Exoc7 PE 1 SV 2, Exocyst complex component 7 OS Homo sapiens GN EXOC7 PE 1 SV 3, Ex…
GO:0009725	response to hormone	75	45	28.62	0.0051	BP	1.76024	Qrob_T0084240.2,Qrob_T0085370.2,Qrob_T0088420.2,Qrob_T0090070.2,Qrob_T0090530.2,Qrob_T0091670.2,Qrob_T0101920.2,Qrob_T0112490.2,Qrob_T0120820.2,Qrob_T0134850.2,Qrob_T0156190.2,Qrob_T0156380.2,Qrob_T0183190.2,Qrob_T0190770.2,Qrob_T0252100.2,Qrob_T0252870.2,Qrob_T0267260.2,Qrob_T0275150.2,Qrob_T0286990.2,Qrob_T0290960.2,Qrob_T0300590.2,Qrob_T0304490.2,Qrob_T0310380.2,Qrob_T0327960.2,Qrob_T0342030.2…	Auxin responsive protein, Auxin response factor, bZIP transcription factor, Response regulator receiver domain, Histidine kinase-, DNA gyrase B-, and HSP90-like ATPase, B3 DNA binding domain, AUX/IAA family, TB2/DP1, HVA22 family, Galactose oxidase, central domain, GH3 auxin-responsive promoter
GO:0042773	ATP synthesis coupled electron transport	19	14	7.25	0.00612	BP	2.16169	Qrob_T0141050.2,Qrob_T0184280.2,Qrob_T0270370.2,Qrob_T0270400.2,Qrob_T0358950.2,Qrob_T0358960.2,Qrob_T0365030.2,Qrob_T0369690.2,Qrob_T0433300.2,Qrob_T0433310.2,Qrob_T0433350.2,Qrob_T0625610.2,Qrob_T0657880.2,Qrob_T0719550.2	NADH-ubiquinone/plastoquinone oxidoreductase chain 4L, NADH-Ubiquinone oxidoreductase (complex I) subunit C-terminus, NADH-Ubiquinone/plastoquinone (complex I), various chains, Ubiquinol-cytochrome C reductase complex 14kD subunit, Cytochrome b(C-terminal)/b6/petD, 4Fe-4S binding domain
GO:0009231	riboflavin biosynthetic process	8	7	3.05	0.00626	BP	2.56701	Qrob_T0032240.2,Qrob_T0114710.2,Qrob_T0207890.2,Qrob_T0210170.2,Qrob_T0210180.2,Qrob_T0226080.2,Qrob_T0743010.2	6,7-dimethyl-8-ribityllumazine synthase, GTP cyclohydrolase II, 3,4-dihydroxy-2-butanone 4-phosphate synthase, Haloacid dehalogenase-like hydrolase
GO:0008272	sulfate transport	17	12	6.49	0.00682	BP	2.07087	Qrob_T0134440.2,Qrob_T0183270.2,Qrob_T0183290.2,Qrob_T0215120.2,Qrob_T0217410.2,Qrob_T0217420.2,Qrob_T0278790.2,Qrob_T0388280.2,Qrob_T0410050.2,Qrob_T0523530.2,Qrob_T0594750.2,Qrob_T0759670.2	Sulfate transporter N-terminal domain with GLY motif, Sulfate transporter family, STAS domain, Protein kinase domain
GO:0000160	phosphorelay signal transduction system	39	24	14.88	0.00685	BP	1.80537	Qrob_T0041390.2,Qrob_T0049550.2,Qrob_T0067680.2,Qrob_T0069920.2,Qrob_T0071360.2,Qrob_T0091670.2,Qrob_T0112490.2,Qrob_T0138760.2,Qrob_T0182720.2,Qrob_T0186400.2,Qrob_T0247500.2,Qrob_T0260920.2,Qrob_T0291380.2,Qrob_T0329210.2,Qrob_T0330270.2,Qrob_T0336940.2,Qrob_T0387670.2,Qrob_T0400910.2,Qrob_T0412860.2,Qrob_T0415960.2,Qrob_T0424700.2,Qrob_T0429810.2,Qrob_T0577640.2,Qrob_T0656460.2	His Kinase A (phospho-acceptor) domain, Response regulator receiver domain, Histidine kinase-, DNA gyrase B-, and HSP90-like ATPase, CHASE domain, Hpt domain, CCT motif, Myb-like DNA-binding domain
GO:0016310	phosphorylation	1596	611	609.06	0.00768	BP	1.12312	Qrob_T0001030.2,Qrob_T0001370.2,Qrob_T0002190.2,Qrob_T0002900.2,Qrob_T0004680.2,Qrob_T0004690.2,Qrob_T0005170.2,Qrob_T0005870.2,Qrob_T0005950.2,Qrob_T0008000.2,Qrob_T0008370.2,Qrob_T0008650.2,Qrob_T0010000.2,Qrob_T0010050.2,Qrob_T0010650.2,Qrob_T0013940.2,Qrob_T0015970.2,Qrob_T0016210.2,Qrob_T0016450.2,Qrob_T0016460.2,Qrob_T0018240.2,Qrob_T0021880.2,Qrob_T0023660.2,Qrob_T0026440.2,Qrob_T0027530.2…	Protein kinase domain, S-locus glycoprotein family, Protein tyrosine kinase, Cyclin, N-terminal domain, NAF domain, Cyclic nucleotide-binding domain, Leucine Rich Repeat, Leucine Rich repeat, Leucine rich repeat, His Kinase A (phospho-acceptor) domain, Reversibly glycosylated polypeptide, Salt stress response/antifungal, Legume lectin domain, Region of a membrane-bound protein predicted to be emb…
GO:0006754	ATP biosynthetic process	39	26	14.88	0.008	BP	1.95582	Qrob_T0052690.2,Qrob_T0081080.2,Qrob_T0141050.2,Qrob_T0184290.2,Qrob_T0187990.2,Qrob_T0188000.2,Qrob_T0239690.2,Qrob_T0288350.2,Qrob_T0301410.2,Qrob_T0358810.2,Qrob_T0358820.2,Qrob_T0358830.2,Qrob_T0391910.2,Qrob_T0392760.2,Qrob_T0433250.2,Qrob_T0439990.2,Qrob_T0442300.2,Qrob_T0442310.2,Qrob_T0442320.2,Qrob_T0541080.2,Qrob_T0622650.2,Qrob_T0622660.2,Qrob_T0625490.2,Qrob_T0675760.2,Qrob_T0677050.2…	ATP synthase, Cation transporter/ATPase, N-terminus, NADH-ubiquinone/plastoquinone oxidoreductase chain 4L, Mitochondrial ATP synthase B chain precursor (ATP-synt_B), ATP synthase alpha/beta family, beta-barrel domain, Delta/Epsilon chain, beta-sandwich domain, nucleotide-binding domain, haloacid dehalogenase-like hydrolase, E1-E2 ATPase, ATP synthase A chain, ATP synthase subunit C, ATP synthase…
GO:0009094	L-phenylalanine biosynthetic process	5	5	1.91	0.00808	BP	2.93373	Qrob_T0090810.2,Qrob_T0306810.2,Qrob_T0310130.2,Qrob_T0315220.2,Qrob_T0636220.2	Prephenate dehydratase, ACT domain
GO:0015977	carbon fixation	5	5	1.91	0.00808	BP	2.93373	Qrob_T0120310.2,Qrob_T0270030.2,Qrob_T0550670.2,Qrob_T0608690.2,Qrob_T0742900.2	Ribulose bisphosphate carboxylase large chain, catalytic domain, N-terminal domain, Phosphoenolpyruvate carboxylase
GO:0006820	anion transport	96	37	36.63	0.00811	BP	1.13071	Qrob_T0039960.2,Qrob_T0047240.2,Qrob_T0050040.2,Qrob_T0104180.2,Qrob_T0108950.2,Qrob_T0112040.2,Qrob_T0122410.2,Qrob_T0131770.2,Qrob_T0134440.2,Qrob_T0155030.2,Qrob_T0155510.2,Qrob_T0183270.2,Qrob_T0183290.2,Qrob_T0214870.2,Qrob_T0215120.2,Qrob_T0216690.2,Qrob_T0217410.2,Qrob_T0217420.2,Qrob_T0235380.2,Qrob_T0245080.2,Qrob_T0260680.2,Qrob_T0278790.2,Qrob_T0365000.2,Qrob_T0367550.2,Qrob_T0369590.2…	Tryptophan/tyrosine permease family, HCO3- transporter family, Sugar (and other) transporter, Eukaryotic porin, Aluminium activated malate transporter, Uncharacterised protein family (UPF0041), Sulfate transporter N-terminal domain with GLY motif, Amino acid permease, C-terminus of AA_permease, Sulfate transporter family, STAS domain, CBS domain, Peptidase M16 inactive domain, Protein of unknown …
GO:0007034	vacuolar transport	12	9	4.58	0.01074	BP	2.2003	Qrob_T0077910.2,Qrob_T0136630.2,Qrob_T0318620.2,Qrob_T0324540.2,Qrob_T0395800.2,Qrob_T0409510.2,Qrob_T0462580.2,Qrob_T0527220.2,Qrob_T0722950.2	Snf7
GO:0009765	photosynthesis, light harvesting	14	10	5.34	0.01205	BP	2.09552	Qrob_T0121630.2,Qrob_T0142770.2,Qrob_T0236160.2,Qrob_T0273280.2,Qrob_T0317500.2,Qrob_T0464130.2,Qrob_T0486550.2,Qrob_T0523900.2,Qrob_T0630850.2,Qrob_T0747190.2	Chlorophyll A-B binding protein
GO:0015031	protein transport	201	105	76.7	0.01216	BP	1.53254	Qrob_T0009880.2,Qrob_T0032380.2,Qrob_T0032390.2,Qrob_T0032430.2,Qrob_T0032590.2,Qrob_T0037320.2,Qrob_T0040700.2,Qrob_T0046200.2,Qrob_T0062430.2,Qrob_T0064160.2,Qrob_T0067130.2,Qrob_T0068710.2,Qrob_T0070760.2,Qrob_T0080380.2,Qrob_T0089750.2,Qrob_T0095380.2,Qrob_T0095390.2,Qrob_T0107220.2,Qrob_T0108340.2,Qrob_T0109780.2,Qrob_T0111100.2,Qrob_T0118240.2,Qrob_T0119810.2,Qrob_T0119820.2,Qrob_T0124240.2…	EF-hand domain pair, GDP dissociation inhibitor, WD domain, G-beta repeat, ADP-ribosylation factor family, Region of a membrane-bound protein predicted to be embedded in the membrane., Signal recognition particle 14kD protein, Ras family, SCAMP family, Uso1 / p115 like vesicle tethering protein, head region, Importin beta binding domain, SRP54-type protein, helical bundle domain, Coatomer WD asso…
GO:0006950	response to stress	470	162	179.36	0.01246	BP	1.0112	Qrob_T0005180.2,Qrob_T0008270.2,Qrob_T0019160.2,Qrob_T0031550.2,Qrob_T0048390.2,Qrob_T0061470.2,Qrob_T0065230.2,Qrob_T0070910.2,Qrob_T0071350.2,Qrob_T0072790.2,Qrob_T0081130.2,Qrob_T0082150.2,Qrob_T0082940.2,Qrob_T0088630.2,Qrob_T0088650.2,Qrob_T0090020.2,Qrob_T0097490.2,Qrob_T0107190.2,Qrob_T0107210.2,Qrob_T0112580.2,Qrob_T0112590.2,Qrob_T0112940.2,Qrob_T0120730.2,Qrob_T0124040.2,Qrob_T0124690.2…	UBA/TS-N domain, Methyladenine glycosylase, Sodium/hydrogen exchanger family, RNA recognition motif. (a.k.a. RRM, RBD, or RNP domain), Peroxidase, Glutathione peroxidase, Universal stress protein family, Calmodulin binding protein-like, HSF-type DNA-binding, RRM in Demeter, Probable RNA polymerase II transcription factor B subunit 1-3 OS Arabidopsis thaliana GN TFB1-3 PE 2 SV 2, Probable RNA poly…
GO:0000162	tryptophan biosynthetic process	7	6	2.67	0.01452	BP	2.51462	Qrob_T0236580.2,Qrob_T0241060.2,Qrob_T0307550.2,Qrob_T0465630.2,Qrob_T0530980.2,Qrob_T0641210.2	Anthranilate synthase component I, N terminal region, PPR repeat family, chorismate binding enzyme, Pyridoxal-phosphate dependent enzyme, Glycosyl transferase family, helical bundle domain
GO:0006546	glycine catabolic process	7	6	2.67	0.01452	BP	2.51462	Qrob_T0311980.2,Qrob_T0326460.2,Qrob_T0340090.2,Qrob_T0517720.2,Qrob_T0542910.2,Qrob_T0558210.2	Glycine cleavage T-protein C-terminal barrel domain, Glycine cleavage system P-protein, Aminomethyltransferase folate-binding domain, Protein of unknown function (DUF295), Glycine dehydrogenase (decarboxylating) mitochondrial OS Pisum sativum GN GDCSP PE 1 SV 1, Glycine dehydrogenase (decarboxylating) 1 mitochondrial OS Arabidopsis thaliana GN GLDP1 PE 1 SV 2, Glycine dehydrogenase (decarboxylati…
GO:0006096	glycolytic process	41	23	15.65	0.01472	BP	1.64575	Qrob_T0042470.2,Qrob_T0085440.2,Qrob_T0088580.2,Qrob_T0092660.2,Qrob_T0104490.2,Qrob_T0119970.2,Qrob_T0137310.2,Qrob_T0137320.2,Qrob_T0165810.2,Qrob_T0178080.2,Qrob_T0274430.2,Qrob_T0319390.2,Qrob_T0362880.2,Qrob_T0371000.2,Qrob_T0395700.2,Qrob_T0523120.2,Qrob_T0560830.2,Qrob_T0560840.2,Qrob_T0563520.2,Qrob_T0585210.2,Qrob_T0661610.2,Qrob_T0711430.2,Qrob_T0750280.2	Reversibly glycosylated polypeptide, Pyruvate kinase, barrel domain, Enolase, C-terminal TIM barrel domain, Triosephosphate isomerase, Phosphoglycerate kinase, alpha/beta domain, 6-phosphofructokinase 4 chloroplastic OS Arabidopsis thaliana GN PFK4 PE 1 SV 1, 6-phosphofructokinase 3 OS Arabidopsis thaliana GN PFK3 PE 1 SV 1, 6-phosphofructokinase 7 OS Arabidopsis thaliana GN PFK7 PE 1 SV 1, 6-pho…
GO:0006434	seryl-tRNA aminoacylation	4	4	1.53	0.02119	BP	2.93373	Qrob_T0178880.2,Qrob_T0326770.2,Qrob_T0562660.2,Qrob_T0685080.2	Seryl-tRNA synthetase N-terminal domain, tRNA synthetase class II core domain (G, H, P, S and T), Serine--tRNA ligase OS Helianthus annuus PE 2 SV 1, Serine--tRNA ligase OS Arabidopsis thaliana GN At5g27470 PE 2 SV 1, Serine--tRNA ligase cytoplasmic OS Dictyostelium discoideum GN serS PE 1 SV 1, Serine--tRNA ligase OS Corynebacterium kroppenstedtii (strain DSM 44385 / CCUG 35717) GN serS PE 3 SV …
GO:0009584	detection of visible light	4	4	1.53	0.02119	BP	2.93373	Qrob_T0250120.2,Qrob_T0291380.2,Qrob_T0318540.2,Qrob_T0330270.2	GAF domain, His Kinase A (phospho-acceptor) domain
GO:0009910	negative regulation of flower developmen...	4	4	1.53	0.02119	BP	2.93373	Qrob_T0352250.2,Qrob_T0393200.2,Qrob_T0649270.2,Qrob_T0701880.2	Phosphatidylethanolamine-binding protein
GO:0018298	protein-chromophore linkage	4	4	1.53	0.02119	BP	2.93373	Qrob_T0250120.2,Qrob_T0291380.2,Qrob_T0318540.2,Qrob_T0330270.2	GAF domain, His Kinase A (phospho-acceptor) domain
GO:0042026	protein refolding	4	4	1.53	0.02119	BP	2.93373	Qrob_T0004580.2,Qrob_T0132600.2,Qrob_T0303610.2,Qrob_T0731690.2	TCP-1/cpn60 chaperonin family
GO:0006413	translational initiation	23	14	8.78	0.0227	BP	1.78575	Qrob_T0052640.2,Qrob_T0090550.2,Qrob_T0126990.2,Qrob_T0127000.2,Qrob_T0241510.2,Qrob_T0250580.2,Qrob_T0272040.2,Qrob_T0294560.2,Qrob_T0398690.2,Qrob_T0457190.2,Qrob_T0573250.2,Qrob_T0636480.2,Qrob_T0728910.2,Qrob_T0734790.2	Translation initiation factor SUI1, Domain found in IF2B/IF5, Eukaryotic translation initiation factor eIF2A, Ribosomal protein S8
GO:0006614	SRP-dependent cotranslational protein ta...	13	9	4.96	0.02313	BP	2.03104	Qrob_T0040700.2,Qrob_T0070760.2,Qrob_T0095380.2,Qrob_T0095390.2,Qrob_T0488980.2,Qrob_T0522570.2,Qrob_T0522580.2,Qrob_T0596940.2,Qrob_T0596950.2	Signal recognition particle 14kD protein, SRP54-type protein, helical bundle domain, Signal peptide binding domain, GTPase domain
GO:0006810	transport	1315	545	501.82	0.02506	BP	1.21588	Qrob_T0002090.2,Qrob_T0003500.2,Qrob_T0003660.2,Qrob_T0004490.2,Qrob_T0007390.2,Qrob_T0008330.2,Qrob_T0008340.2,Qrob_T0009880.2,Qrob_T0011770.2,Qrob_T0013790.2,Qrob_T0019160.2,Qrob_T0022160.2,Qrob_T0030280.2,Qrob_T0032380.2,Qrob_T0032390.2,Qrob_T0032430.2,Qrob_T0032590.2,Qrob_T0033130.2,Qrob_T0034250.2,Qrob_T0035460.2,Qrob_T0035700.2,Qrob_T0036040.2,Qrob_T0037320.2,Qrob_T0037860.2,Qrob_T0038470.2…	MatE, Sugar (and other) transporter, CorA-like Mg2+ transporter protein, Cyclic nucleotide-binding domain, Major intrinsic protein, Magnesium transporter MRS2-10 OS Arabidopsis thaliana GN MRS2-10 PE 2 SV 1, Magnesium transporter MRS2-1 OS Arabidopsis thaliana GN MRS2-1 PE 2 SV 1, Magnesium transporter MRS2-B OS Oryza sativa subsp. japonica GN MRS2-B PE 2 SV 1, Magnesium transporter MRS2-B OS Ory…
GO:0006511	ubiquitin-dependent protein catabolic pr...	76	37	29	0.02558	BP	1.42826	Qrob_T0005180.2,Qrob_T0006070.2,Qrob_T0024220.2,Qrob_T0031450.2,Qrob_T0089550.2,Qrob_T0152980.2,Qrob_T0155940.2,Qrob_T0222530.2,Qrob_T0246640.2,Qrob_T0248440.2,Qrob_T0257310.2,Qrob_T0265660.2,Qrob_T0275990.2,Qrob_T0283680.2,Qrob_T0292030.2,Qrob_T0337010.2,Qrob_T0346340.2,Qrob_T0354530.2,Qrob_T0396660.2,Qrob_T0428550.2,Qrob_T0463770.2,Qrob_T0486310.2,Qrob_T0494010.2,Qrob_T0584940.2,Qrob_T0589090.2…	UBA/TS-N domain, Cullin family, Seven in absentia protein family, Skp1 family, dimerisation domain, JmjC domain, hydroxylase, tetramerisation domain, Ubiquitin carboxyl-terminal hydrolase, Ubiquitin fusion degradation protein UFD1, Mad3/BUB1 homology region 1, MATH domain, Ubiquitin interaction motif, Zn-finger in ubiquitin-hydrolases and other protein, 26S proteasome non-ATPase regulatory subuni…
GO:0006306	DNA methylation	6	5	2.29	0.03308	BP	2.44477	Qrob_T0007990.2,Qrob_T0021010.2,Qrob_T0356050.2,Qrob_T0655520.2,Qrob_T0683260.2	BAH domain, C-5 cytosine-specific DNA methylase, Cytosine specific DNA methyltransferase replication foci domain, DNA (cytosine-5)-methyltransferase DRM1 OS Arabidopsis thaliana GN DRM1 PE 3 SV 2, DNA (cytosine-5)-methyltransferase DRM2 OS Arabidopsis thaliana GN DRM2 PE 1 SV 1
GO:0009772	photosynthetic electron transport in pho...	6	5	2.29	0.03308	BP	2.44477	Qrob_T0141080.2,Qrob_T0238530.2,Qrob_T0269980.2,Qrob_T0358860.2,Qrob_T0550610.2	Photosynthetic reaction centre protein, Photosystem II protein
GO:0006098	pentose-phosphate shunt	10	6	3.82	0.0331	BP	1.76024	Qrob_T0009550.2,Qrob_T0365510.2,Qrob_T0387820.2,Qrob_T0412410.2,Qrob_T0432970.2,Qrob_T0630380.2	FAR1 DNA-binding domain, NAD binding domain of 6-phosphogluconate dehydrogenase, Peroxidase, Glucosamine-6-phosphate isomerases/6-phosphogluconolactonase, 6-phosphogluconate dehydrogenase, C-terminal domain
GO:0016192	vesicle-mediated transport	138	68	52.66	0.03328	BP	1.4456	Qrob_T0032430.2,Qrob_T0033130.2,Qrob_T0037860.2,Qrob_T0055590.2,Qrob_T0062280.2,Qrob_T0062290.2,Qrob_T0067130.2,Qrob_T0089750.2,Qrob_T0111100.2,Qrob_T0124990.2,Qrob_T0132630.2,Qrob_T0135380.2,Qrob_T0135420.2,Qrob_T0154300.2,Qrob_T0160900.2,Qrob_T0187420.2,Qrob_T0200740.2,Qrob_T0202080.2,Qrob_T0224250.2,Qrob_T0230940.2,Qrob_T0232830.2,Qrob_T0232860.2,Qrob_T0232870.2,Qrob_T0236200.2,Qrob_T0238810.2…	WD domain, G-beta repeat, C2 domain, Exocyst complex subunit Sec15-like, Exo70 exocyst complex subunit, Sec1 family, Uso1 / p115 like vesicle tethering protein, head region, Coatomer WD associated region, Sec23/Sec24 trunk domain, Regulated-SNARE-like domain, Phospholipase D Active site motif, Sedlin, N-terminal conserved region, Coatomer gamma subunit appendage platform subdomain, SNARE domain, …
GO:0019538	protein metabolic process	2780	1152	1060.89	0.03336	BP	1.2157	Qrob_T0000440.2,Qrob_T0000460.2,Qrob_T0000590.2,Qrob_T0001030.2,Qrob_T0001370.2,Qrob_T0002190.2,Qrob_T0002900.2,Qrob_T0004030.2,Qrob_T0004580.2,Qrob_T0004680.2,Qrob_T0004690.2,Qrob_T0005170.2,Qrob_T0005180.2,Qrob_T0005870.2,Qrob_T0005950.2,Qrob_T0006070.2,Qrob_T0007330.2,Qrob_T0008000.2,Qrob_T0008370.2,Qrob_T0008650.2,Qrob_T0010000.2,Qrob_T0010050.2,Qrob_T0010090.2,Qrob_T0010650.2,Qrob_T0013940.2…	Probable E3 ubiquitin-protein ligase ARI8 OS Arabidopsis thaliana GN ARI8 PE 2 SV 1, Probable E3 ubiquitin-protein ligase ARI7 OS Arabidopsis thaliana GN ARI7 PE 2 SV 1, Probable E3 ubiquitin-protein ligase ARI5 OS Arabidopsis thaliana GN ARI5 PE 2 SV 1, Putative E3 ubiquitin-protein ligase ARI6 OS Arabidopsis thaliana GN ARI6 PE 5 SV 1, Probable E3 ubiquitin-protein ligase ARI9 OS Arabidopsis th…
GO:0000910	cytokinesis	8	6	3.05	0.03929	BP	2.2003	Qrob_T0087430.2,Qrob_T0131800.2,Qrob_T0164860.2,Qrob_T0536290.2,Qrob_T0561310.2,Qrob_T0728610.2	Microtubule associated protein (MAP65/ASE1 family)
GO:0009432	SOS response	8	6	3.05	0.03929	BP	2.2003	Qrob_T0180370.2,Qrob_T0180500.2,Qrob_T0180590.2,Qrob_T0180840.2,Qrob_T0301920.2,Qrob_T0535770.2	recA bacterial DNA recombination protein
GO:0017004	cytochrome complex assembly	8	6	3.05	0.03929	BP	2.2003	Qrob_T0358390.2,Qrob_T0396900.2,Qrob_T0528090.2,Qrob_T0625500.2,Qrob_T0665840.2,Qrob_T0706350.2	CcmB protein, Cytochrome C assembly protein
GO:0005985	sucrose metabolic process	11	7	4.2	0.0393	BP	1.86692	Qrob_T0001880.2,Qrob_T0001900.2,Qrob_T0050990.2,Qrob_T0064310.2,Qrob_T0148900.2,Qrob_T0383570.2,Qrob_T0440000.2	Sucrose synthase, Glycosyl transferase 4-like domain, Glycosyl transferases group 1, Sucrose-6F-phosphate phosphohydrolase
GO:0006535	cysteine biosynthetic process from serin...	16	10	6.11	0.04217	BP	1.83358	Qrob_T0035200.2,Qrob_T0238800.2,Qrob_T0280800.2,Qrob_T0387350.2,Qrob_T0448040.2,Qrob_T0468950.2,Qrob_T0482890.2,Qrob_T0504250.2,Qrob_T0682330.2,Qrob_T0742630.2	Pyridoxal-phosphate dependent enzyme, Bacterial transferase hexapeptide (six repeats), Hexapeptide repeat of succinyl-transferase, Serine acetyltransferase, N-terminal
GO:0006779	porphyrin-containing compound biosynthet...	15	9	5.72	0.04223	BP	1.76024	Qrob_T0106120.2,Qrob_T0201890.2,Qrob_T0216870.2,Qrob_T0326750.2,Qrob_T0365440.2,Qrob_T0382620.2,Qrob_T0457570.2,Qrob_T0464860.2,Qrob_T0723090.2	Ferrochelatase, Uroporphyrinogen decarboxylase (URO-D), Coproporphyrinogen III oxidase
GO:0006904	vesicle docking involved in exocytosis	14	9	5.34	0.04307	BP	1.88597	Qrob_T0037860.2,Qrob_T0062280.2,Qrob_T0062290.2,Qrob_T0224250.2,Qrob_T0432340.2,Qrob_T0432430.2,Qrob_T0470500.2,Qrob_T0470510.2,Qrob_T0737160.2	Exocyst complex subunit Sec15-like, Sec1 family
GO:0006694	steroid biosynthetic process	12	8	4.58	0.04324	BP	1.95582	Qrob_T0045960.2,Qrob_T0088120.2,Qrob_T0110220.2,Qrob_T0123700.2,Qrob_T0507440.2,Qrob_T0549860.2,Qrob_T0614520.2,Qrob_T0727970.2	3-beta hydroxysteroid dehydrogenase/isomerase family, Methyltransferase domain, Sterol methyltransferase C-terminal
GO:0015935	small ribosomal subunit	34	27	14.49	1.2e-05	CC	2.32972	Qrob_T0040640.2,Qrob_T0069850.2,Qrob_T0090920.2,Qrob_T0214210.2,Qrob_T0265610.2,Qrob_T0265950.2,Qrob_T0270210.2,Qrob_T0270380.2,Qrob_T0270390.2,Qrob_T0310350.2,Qrob_T0358800.2,Qrob_T0359080.2,Qrob_T0365270.2,Qrob_T0397940.2,Qrob_T0411210.2,Qrob_T0433330.2,Qrob_T0433340.2,Qrob_T0454810.2,Qrob_T0496860.2,Qrob_T0528100.2,Qrob_T0622670.2,Qrob_T0657860.2,Qrob_T0657870.2,Qrob_T0731880.2,Qrob_T0734800.2…	S4 domain, Ribosomal protein S12/S23, Ribosomal protein S2, 40S ribosomal protein SA OS Glycine max PE 1 SV 1, 40S ribosomal protein SA OS Vitis vinifera GN GSVIVT00034021001 PE 3 SV 1, 40S ribosomal protein SA OS Cicer arietinum GN RAP40 PE 2 SV 1, 40S ribosomal protein Sa-1 OS Arabidopsis thaliana GN RPSaA PE 1 SV 3, 40S ribosomal protein Sa-2 OS Arabidopsis thaliana GN RPSaB PE 2 SV 2, 40S rib…
GO:0015934	large ribosomal subunit	28	23	11.93	2e-05	CC	2.40985	Qrob_T0026900.2,Qrob_T0086740.2,Qrob_T0090290.2,Qrob_T0131590.2,Qrob_T0189640.2,Qrob_T0222640.2,Qrob_T0237120.2,Qrob_T0270190.2,Qrob_T0334200.2,Qrob_T0340110.2,Qrob_T0418950.2,Qrob_T0433400.2,Qrob_T0451620.2,Qrob_T0457710.2,Qrob_T0521680.2,Qrob_T0571070.2,Qrob_T0577110.2,Qrob_T0613180.2,Qrob_T0633100.2,Qrob_T0657280.2,Qrob_T0721670.2,Qrob_T0734790.2,Qrob_T0759260.2	Ribosomal Proteins L2, C-terminal domain, Ribosomal protein L22p/L17e, Ribosomal protein L1p/L10e family, Ribosomal protein L30p/L7e, Ribosomal protein L13, Ribosomal protein L18e/L15, Ribosomal protein L14p/L23e, Ribosomal protein S19, Ribosomal protein S8
GO:0005874	microtubule	18	14	7.67	0.0026	CC	2.28179	Qrob_T0078090.2,Qrob_T0132220.2,Qrob_T0138790.2,Qrob_T0222320.2,Qrob_T0224390.2,Qrob_T0319330.2,Qrob_T0352050.2,Qrob_T0371960.2,Qrob_T0372480.2,Qrob_T0541900.2,Qrob_T0662760.2,Qrob_T0666650.2,Qrob_T0689080.2,Qrob_T0726520.2	Tubulin/FtsZ family, GTPase domain, Tubulin C-terminal domain
GO:0005875	microtubule associated complex	69	45	29.41	0.0027	CC	1.9133	Qrob_T0010130.2,Qrob_T0013140.2,Qrob_T0016780.2,Qrob_T0034950.2,Qrob_T0050190.2,Qrob_T0052650.2,Qrob_T0066980.2,Qrob_T0070360.2,Qrob_T0119090.2,Qrob_T0120020.2,Qrob_T0121620.2,Qrob_T0137680.2,Qrob_T0139300.2,Qrob_T0145170.2,Qrob_T0153110.2,Qrob_T0162310.2,Qrob_T0178990.2,Qrob_T0186280.2,Qrob_T0186290.2,Qrob_T0202050.2,Qrob_T0219530.2,Qrob_T0250570.2,Qrob_T0256330.2,Qrob_T0261470.2,Qrob_T0316480.2…	Dynein light chain type 1, Kinesin motor domain, HAUS augmin-like complex subunit 4, con80 domain of Katanin, Calponin homology (CH) domain, WD domain, G-beta repeat, Domain of unknown function (DUF3490), []
GO:0000148	1,3-beta-D-glucan synthase complex	17	13	7.25	0.0048	CC	2.24344	Qrob_T0042170.2,Qrob_T0069270.2,Qrob_T0255850.2,Qrob_T0279750.2,Qrob_T0279760.2,Qrob_T0297970.2,Qrob_T0297980.2,Qrob_T0317610.2,Qrob_T0356840.2,Qrob_T0467060.2,Qrob_T0686980.2,Qrob_T0687010.2,Qrob_T0747770.2	1,3-beta-glucan synthase component, Vta1 like, 1,3-beta-glucan synthase subunit FKS1, domain-1, ATPase family associated with various cellular activities (AAA)
GO:0030126	COPI vesicle coat	6	6	2.56	0.006	CC	2.93373	Qrob_T0200740.2,Qrob_T0242820.2,Qrob_T0286350.2,Qrob_T0589770.2,Qrob_T0613820.2,Qrob_T0736790.2	Coatomer gamma subunit appendage platform subdomain, Adaptor complexes medium subunit family, Adaptin N terminal region, Coatomer beta subunit appendage platform
GO:0030130	clathrin coat of trans-Golgi network ves...	6	6	2.56	0.006	CC	2.93373	Qrob_T0236200.2,Qrob_T0340730.2,Qrob_T0436000.2,Qrob_T0446450.2,Qrob_T0464080.2,Qrob_T0522800.2	Clathrin light chain, Region in Clathrin and VPS
GO:0030132	clathrin coat of coated pit	6	6	2.56	0.006	CC	2.93373	Qrob_T0236200.2,Qrob_T0340730.2,Qrob_T0436000.2,Qrob_T0446450.2,Qrob_T0464080.2,Qrob_T0522800.2	Clathrin light chain, Region in Clathrin and VPS
GO:0005871	kinesin complex	53	32	22.59	0.0066	CC	1.77131	Qrob_T0016780.2,Qrob_T0034950.2,Qrob_T0050190.2,Qrob_T0119090.2,Qrob_T0121620.2,Qrob_T0137680.2,Qrob_T0139300.2,Qrob_T0145170.2,Qrob_T0153110.2,Qrob_T0178990.2,Qrob_T0186280.2,Qrob_T0186290.2,Qrob_T0202050.2,Qrob_T0219530.2,Qrob_T0261470.2,Qrob_T0316480.2,Qrob_T0336830.2,Qrob_T0336840.2,Qrob_T0345480.2,Qrob_T0403210.2,Qrob_T0410970.2,Qrob_T0454140.2,Qrob_T0471390.2,Qrob_T0478110.2,Qrob_T0492230.2…	Kinesin motor domain, Calponin homology (CH) domain, Domain of unknown function (DUF3490), []
GO:0005622	intracellular	1844	843	785.9	0.0078	CC	1.34118	Qrob_T0000870.2,Qrob_T0001490.2,Qrob_T0004030.2,Qrob_T0004390.2,Qrob_T0004580.2,Qrob_T0005180.2,Qrob_T0005830.2,Qrob_T0006100.2,Qrob_T0010000.2,Qrob_T0010130.2,Qrob_T0011490.2,Qrob_T0013140.2,Qrob_T0016010.2,Qrob_T0016780.2,Qrob_T0017200.2,Qrob_T0017670.2,Qrob_T0019160.2,Qrob_T0020930.2,Qrob_T0021320.2,Qrob_T0022510.2,Qrob_T0024220.2,Qrob_T0026230.2,Qrob_T0026800.2,Qrob_T0026900.2,Qrob_T0027720.2…	Biotin-requiring enzyme, GRAS domain family, S4 domain, Endoplasmic Reticulum Oxidoreductin 1 (ERO1), TCP-1/cpn60 chaperonin family, UBA/TS-N domain, Region of a membrane-bound protein predicted to be embedded in the membrane., Protein crooked neck OS Drosophila melanogaster GN crn PE 2 SV 2, Crooked neck-like protein 1 OS Rattus norvegicus GN Crnkl1 PE 2 SV 1, Crooked neck-like protein 1 OS Mus …
GO:0045261	proton-transporting ATP synthase complex...	13	10	5.54	0.0096	CC	2.25671	Qrob_T0052690.2,Qrob_T0188000.2,Qrob_T0239690.2,Qrob_T0358830.2,Qrob_T0391910.2,Qrob_T0433250.2,Qrob_T0442320.2,Qrob_T0622650.2,Qrob_T0625490.2,Qrob_T0683730.2	ATP synthase, Delta/Epsilon chain, beta-sandwich domain, ATP synthase alpha/beta family, nucleotide-binding domain, beta-barrel domain, ATP synthase F1 beta subunit, ATP synthase alpha/beta chain, C terminal domain
GO:0000145	exocyst	30	19	12.79	0.0175	CC	1.85803	Qrob_T0037860.2,Qrob_T0055590.2,Qrob_T0124990.2,Qrob_T0135420.2,Qrob_T0187420.2,Qrob_T0232830.2,Qrob_T0232860.2,Qrob_T0232870.2,Qrob_T0243920.2,Qrob_T0266860.2,Qrob_T0377000.2,Qrob_T0511680.2,Qrob_T0544580.2,Qrob_T0551540.2,Qrob_T0619410.2,Qrob_T0619440.2,Qrob_T0647400.2,Qrob_T0736800.2,Qrob_T0737160.2	Exocyst complex subunit Sec15-like, Exo70 exocyst complex subunit, Exocyst complex component Sec6, Insect allergen related repeat, nitrile-specifier detoxification, Exocyst complex component EXO70A1 OS Arabidopsis thaliana GN EXO70A1 PE 1 SV 1, Exocyst complex component 7 OS Mus musculus GN Exoc7 PE 1 SV 2, Exocyst complex component 7 OS Homo sapiens GN EXOC7 PE 1 SV 3, Exocyst complex component …
GO:0005741	mitochondrial outer membrane	11	9	4.69	0.0188	CC	2.40032	Qrob_T0040110.2,Qrob_T0098200.2,Qrob_T0104180.2,Qrob_T0112040.2,Qrob_T0178900.2,Qrob_T0328190.2,Qrob_T0413610.2,Qrob_T0492700.2,Qrob_T0492710.2	Eukaryotic porin, EF hand associated
GO:0009536	plastid	20	13	8.52	0.0327	CC	1.90692	Qrob_T0069050.2,Qrob_T0103600.2,Qrob_T0126520.2,Qrob_T0163070.2,Qrob_T0208240.2,Qrob_T0278790.2,Qrob_T0358840.2,Qrob_T0358850.2,Qrob_T0358880.2,Qrob_T0442330.2,Qrob_T0569870.2,Qrob_T0734770.2,Qrob_T0738350.2	Ribosomal protein S16, TIR domain, Type II intron maturase, FAD binding domain, Copper/zinc superoxide dismutase (SODC), Sulfate transporter family, MatK/TrnK amino terminal region, Plant protein of unknown function (DUF825)
GO:0000015	phosphopyruvate hydratase complex	4	4	1.7	0.0329	CC	2.93373	Qrob_T0088580.2,Qrob_T0319390.2,Qrob_T0661610.2,Qrob_T0750280.2	Enolase, C-terminal TIM barrel domain, N-terminal domain
GO:0008540	proteasome regulatory particle, base sub...	4	4	1.7	0.0329	CC	2.93373	Qrob_T0089550.2,Qrob_T0346340.2,Qrob_T0428550.2,Qrob_T0463770.2	JmjC domain, hydroxylase, Ubiquitin interaction motif, 26S proteasome non-ATPase regulatory subunit 4 homolog OS Arabidopsis thaliana GN RPN10 PE 1 SV 1, 26S proteasome regulatory subunit rpn10 OS Schizosaccharomyces pombe (strain 972 / ATCC 24843) GN rpn10 PE 1 SV 1, 26S proteasome non-ATPase regulatory subunit 4 OS Bos taurus GN PSMD4 PE 2 SV 1, 26S proteasome non-ATPase regulatory subunit 4 OS…
GO:0005743	mitochondrial inner membrane	24	13	10.23	0.0435	CC	1.5891	Qrob_T0038470.2,Qrob_T0131770.2,Qrob_T0260680.2,Qrob_T0280820.2,Qrob_T0281100.2,Qrob_T0365030.2,Qrob_T0369690.2,Qrob_T0391910.2,Qrob_T0459220.2,Qrob_T0499040.2,Qrob_T0706070.2,Qrob_T0738990.2,Qrob_T0744180.2	Mitochondrial carrier protein, Uncharacterised protein family (UPF0041), Ubiquinol-cytochrome C reductase complex 14kD subunit, ATP synthase F1 beta subunit, Pam16

## Sheet: 3. GO SG
GO ID	GO Term	GC (genome count=Nb of genes in the reference)	SC (sample count=Nb of genes in the test set	Nb of genes expected in the test set	P-value	GO category	Fold enrichment	Qrob ID	short annotation (non redundant)
GO:0005488	binding	10682	2487	2393.11	4.7e-24	MF	0.768174	Qrob_T0000650.2,Qrob_T0000690.2,Qrob_T0000720.2,Qrob_T0000730.2,Qrob_T0000840.2,Qrob_T0000850.2,Qrob_T0000940.2,Qrob_T0000990.2,Qrob_T0001110.2,Qrob_T0001150.2,Qrob_T0001310.2,Qrob_T0001420.2,Qrob_T0001460.2,Qrob_T0001520.2,Qrob_T0001530.2,Qrob_T0001920.2,Qrob_T0002450.2,Qrob_T0002650.2,Qrob_T0002710.2,Qrob_T0002750.2,Qrob_T0002820.2,Qrob_T0003470.2,Qrob_T0003680.2,Qrob_T0004140.2,Qrob_T0004190.2…	AP2 domain, DEAD/DEAH box helicase, PCRF domain, LUC7 N_terminus, PPR repeat family, Zinc finger C-x8-C-x5-C-x3-H type (and similar), Protein kinase domain, Vps16, N-terminal region, F-box-like, Ferredoxin-dependent bilin reductase, MIF4G like, PHD-finger, Phosphotransferase enzyme family, Mitotic checkpoint protein BUB3.3 OS Arabidopsis thaliana GN BUB3.3 PE 2 SV 1, Mitotic checkpoint protein BU…
GO:0003723	RNA binding	343	168	76.84	6.2e-20	MF	1.61604	Qrob_T0000690.2,Qrob_T0000720.2,Qrob_T0000730.2,Qrob_T0000840.2,Qrob_T0000850.2,Qrob_T0001520.2,Qrob_T0007890.2,Qrob_T0009910.2,Qrob_T0010260.2,Qrob_T0015990.2,Qrob_T0017190.2,Qrob_T0026460.2,Qrob_T0027790.2,Qrob_T0028510.2,Qrob_T0032120.2,Qrob_T0032230.2,Qrob_T0032580.2,Qrob_T0033540.2,Qrob_T0045480.2,Qrob_T0055600.2,Qrob_T0068800.2,Qrob_T0070790.2,Qrob_T0070950.2,Qrob_T0074920.2,Qrob_T0078700.2…	DEAD/DEAH box helicase, PCRF domain, LUC7 N_terminus, MIF4G like, NusB family, CRS1 / YhbY (CRM) domain, Elongation factor TS, Multisubstrate pseudouridine synthase 7 OS Saccharomyces cerevisiae (strain ATCC 204508 / S288c) GN PUS7 PE 1 SV 1, Pseudouridylate synthase 7 homolog OS Homo sapiens GN PUS7 PE 1 SV 2, Pseudouridylate synthase 7 homolog OS Bos taurus GN PUS7 PE 2 SV 1, Putative pseudouri…
GO:0003676	nucleic acid binding	1925	676	431.26	2.4e-19	MF	1.15865	Qrob_T0000650.2,Qrob_T0000690.2,Qrob_T0000720.2,Qrob_T0000730.2,Qrob_T0000840.2,Qrob_T0000850.2,Qrob_T0001520.2,Qrob_T0002650.2,Qrob_T0004450.2,Qrob_T0004470.2,Qrob_T0004640.2,Qrob_T0005940.2,Qrob_T0007890.2,Qrob_T0009910.2,Qrob_T0010260.2,Qrob_T0010480.2,Qrob_T0010490.2,Qrob_T0010500.2,Qrob_T0010510.2,Qrob_T0013360.2,Qrob_T0013730.2,Qrob_T0014280.2,Qrob_T0015490.2,Qrob_T0015920.2,Qrob_T0015990.2…	AP2 domain, DEAD/DEAH box helicase, PCRF domain, LUC7 N_terminus, MIF4G like, Hemimethylated DNA-binding protein YccV like, BEL1-like homeodomain protein 8 OS Arabidopsis thaliana GN BLH8 PE 1 SV 1, BEL1-like homeodomain protein 6 OS Arabidopsis thaliana GN BLH6 PE 2 SV 1, BEL1-like homeodomain protein 3 OS Arabidopsis thaliana GN BLH3 PE 1 SV 1, Homeobox protein BEL1 homolog OS Arabidopsis thali…
GO:0008270	zinc ion binding	718	253	160.85	6.9e-16	MF	1.16261	Qrob_T0001530.2,Qrob_T0002750.2,Qrob_T0004640.2,Qrob_T0008710.2,Qrob_T0009980.2,Qrob_T0011020.2,Qrob_T0011740.2,Qrob_T0016510.2,Qrob_T0018380.2,Qrob_T0019100.2,Qrob_T0028480.2,Qrob_T0029260.2,Qrob_T0035160.2,Qrob_T0035440.2,Qrob_T0035680.2,Qrob_T0035710.2,Qrob_T0037290.2,Qrob_T0037850.2,Qrob_T0038810.2,Qrob_T0041120.2,Qrob_T0049810.2,Qrob_T0050870.2,Qrob_T0059100.2,Qrob_T0062650.2,Qrob_T0071080.2…	PHD-finger, RING-type zinc-finger, GATA zinc finger, Cytidine and deoxycytidylate deaminase zinc-binding region, Ring finger domain, IBR domain, Zinc finger, C3HC4 type (RING finger), Zinc-finger of C2H2 type, CCT motif, Zinc finger protein-like 1 homolog OS Caenorhabditis elegans GN Y45G12B.2 PE 3 SV 1, Zinc finger protein-like 1 homolog OS Caenorhabditis briggsae GN CBG06644 PE 3 SV 1, Zinc fin…
GO:0046872	metal ion binding	1993	492	446.5	4.8e-10	MF	0.814506	Qrob_T0000990.2,Qrob_T0001460.2,Qrob_T0001530.2,Qrob_T0002750.2,Qrob_T0004640.2,Qrob_T0005760.2,Qrob_T0006160.2,Qrob_T0008710.2,Qrob_T0009980.2,Qrob_T0011020.2,Qrob_T0011740.2,Qrob_T0011800.2,Qrob_T0013730.2,Qrob_T0016510.2,Qrob_T0016550.2,Qrob_T0017270.2,Qrob_T0018380.2,Qrob_T0019100.2,Qrob_T0020380.2,Qrob_T0024190.2,Qrob_T0025120.2,Qrob_T0025970.2,Qrob_T0026370.2,Qrob_T0026710.2,Qrob_T0028480.2…	Zinc finger C-x8-C-x5-C-x3-H type (and similar), Ferredoxin-dependent bilin reductase, PHD-finger, RING-type zinc-finger, GATA zinc finger, 1-deoxy-D-xylulose 5-phosphate reductoisomerase C-terminal, Cupin, Cytidine and deoxycytidylate deaminase zinc-binding region, Ring finger domain, IBR domain, Zinc finger, C3HC4 type (RING finger), E1-E2 ATPase, Zinc finger protein NUTCRACKER OS Arabidopsis t…
GO:0009982	pseudouridine synthase activity	17	15	3.81	1.5e-08	MF	2.91125	Qrob_T0015990.2,Qrob_T0026460.2,Qrob_T0181820.2,Qrob_T0197990.2,Qrob_T0203830.2,Qrob_T0227970.2,Qrob_T0280300.2,Qrob_T0305090.2,Qrob_T0455110.2,Qrob_T0455120.2,Qrob_T0496030.2,Qrob_T0496040.2,Qrob_T0635730.2,Qrob_T0650760.2,Qrob_T0721900.2	Multisubstrate pseudouridine synthase 7 OS Saccharomyces cerevisiae (strain ATCC 204508 / S288c) GN PUS7 PE 1 SV 1, Pseudouridylate synthase 7 homolog OS Homo sapiens GN PUS7 PE 1 SV 2, Pseudouridylate synthase 7 homolog OS Bos taurus GN PUS7 PE 2 SV 1, Putative pseudouridine synthase C1A4.09 OS Schizosaccharomyces pombe (strain 972 / ATCC 24843) GN SPBC1A4.09 PE 3 SV 1, tRNA pseudouridine syntha…
GO:0003899	DNA-directed RNA polymerase activity	60	33	13.44	1.9e-08	MF	1.81468	Qrob_T0014280.2,Qrob_T0086960.2,Qrob_T0086970.2,Qrob_T0086980.2,Qrob_T0086990.2,Qrob_T0089890.2,Qrob_T0139480.2,Qrob_T0159630.2,Qrob_T0159640.2,Qrob_T0159650.2,Qrob_T0176920.2,Qrob_T0176930.2,Qrob_T0182820.2,Qrob_T0270150.2,Qrob_T0319300.2,Qrob_T0350720.2,Qrob_T0372390.2,Qrob_T0377170.2,Qrob_T0379980.2,Qrob_T0410140.2,Qrob_T0412540.2,Qrob_T0412550.2,Qrob_T0446940.2,Qrob_T0484840.2,Qrob_T0484850.2…	RNA polymerase Rpb6, RNA polymerase Rpb2, domain 7, domain 6, RNA polymerase I, Rpa2 specific domain, RNA polymerase beta subunit, domain 3, RNA polymerase Rpb3/Rpb11 dimerisation domain, RNA polymerase Rpb1, domain 4, domain 5, Sin-like protein conserved region, RNA polymerase Rpb3/RpoA insert domain, RNA polymerase Rpb4, RNA polymerase III subunit RPC82, Eukaryotic and archaeal DNA primase smal…
GO:0000166	nucleotide binding	3822	550	856.25	4.1e-08	MF	0.474798	Qrob_T0000690.2,Qrob_T0001110.2,Qrob_T0001920.2,Qrob_T0003680.2,Qrob_T0004140.2,Qrob_T0004460.2,Qrob_T0005010.2,Qrob_T0005760.2,Qrob_T0006230.2,Qrob_T0009990.2,Qrob_T0011800.2,Qrob_T0013060.2,Qrob_T0016480.2,Qrob_T0016540.2,Qrob_T0018360.2,Qrob_T0019500.2,Qrob_T0019800.2,Qrob_T0021020.2,Qrob_T0021340.2,Qrob_T0024190.2,Qrob_T0027800.2,Qrob_T0032120.2,Qrob_T0032220.2,Qrob_T0032230.2,Qrob_T0033510.2…	DEAD/DEAH box helicase, Protein kinase domain, Phosphotransferase enzyme family, Leucine Rich Repeat, Helicase conserved C-terminal domain, ATPase family associated with various cellular activities (AAA), 1-deoxy-D-xylulose 5-phosphate reductoisomerase C-terminal, GHMP kinases N terminal domain, E1-E2 ATPase, Region of a membrane-bound protein predicted to be embedded in the membrane., Ribosomal …
GO:0004842	ubiquitin-protein transferase activity	78	39	17.47	8e-08	MF	1.64971	Qrob_T0011020.2,Qrob_T0030780.2,Qrob_T0035970.2,Qrob_T0084040.2,Qrob_T0086780.2,Qrob_T0086790.2,Qrob_T0096870.2,Qrob_T0112650.2,Qrob_T0112660.2,Qrob_T0122950.2,Qrob_T0171520.2,Qrob_T0210200.2,Qrob_T0227860.2,Qrob_T0265900.2,Qrob_T0272850.2,Qrob_T0279730.2,Qrob_T0316990.2,Qrob_T0328440.2,Qrob_T0359920.2,Qrob_T0386290.2,Qrob_T0387000.2,Qrob_T0387540.2,Qrob_T0415740.2,Qrob_T0430430.2,Qrob_T0457280.2…	IBR domain, U-box domain, Seven in absentia protein family, RWD domain, Zinc finger, C3HC4 type (RING finger), HECT-domain (ubiquitin-transferase), E3 Ubiquitin ligase, U-box domain-containing protein 62 OS Arabidopsis thaliana GN PUB62 PE 2 SV 1, U-box domain-containing protein 63 OS Arabidopsis thaliana GN PUB63 PE 2 SV 1, Armadillo/beta-catenin-like repeat, Ubiquitin family, Region of a membra…
GO:0004298	threonine-type endopeptidase activity	16	12	3.58	1.1e-05	MF	2.47456	Qrob_T0004340.2,Qrob_T0104890.2,Qrob_T0186190.2,Qrob_T0186200.2,Qrob_T0201420.2,Qrob_T0339010.2,Qrob_T0387080.2,Qrob_T0465690.2,Qrob_T0551110.2,Qrob_T0561400.2,Qrob_T0598970.2,Qrob_T0598980.2	Proteasome subunit, Proteasome subunit A N-terminal signature
GO:0003678	DNA helicase activity	21	18	4.7	4.5e-05	MF	2.82807	Qrob_T0019500.2,Qrob_T0043960.2,Qrob_T0063960.2,Qrob_T0086850.2,Qrob_T0107130.2,Qrob_T0171260.2,Qrob_T0251410.2,Qrob_T0288390.2,Qrob_T0347780.2,Qrob_T0478080.2,Qrob_T0483730.2,Qrob_T0492510.2,Qrob_T0514210.2,Qrob_T0514220.2,Qrob_T0564170.2,Qrob_T0615950.2,Qrob_T0647920.2,Qrob_T0674360.2	Helicase conserved C-terminal domain, PIF1-like helicase, MCM2/3/5 family, RQC domain, RCD1-SRO-TAF4 (RST) plant domain, MCM N-terminal domain, DEAD_2, SAP domain, UvrD-like helicase C-terminal domain, Mini-chromosome maintenance protein 2, Transcription factor Tfb2, Type III restriction enzyme, res subunit
GO:0003677	DNA binding	1173	343	262.79	9.5e-05	MF	0.96479	Qrob_T0000650.2,Qrob_T0002650.2,Qrob_T0004450.2,Qrob_T0004470.2,Qrob_T0004640.2,Qrob_T0005940.2,Qrob_T0010480.2,Qrob_T0010490.2,Qrob_T0010500.2,Qrob_T0010510.2,Qrob_T0013360.2,Qrob_T0014280.2,Qrob_T0015490.2,Qrob_T0015920.2,Qrob_T0018160.2,Qrob_T0019910.2,Qrob_T0020370.2,Qrob_T0020660.2,Qrob_T0023260.2,Qrob_T0028440.2,Qrob_T0028450.2,Qrob_T0030840.2,Qrob_T0037080.2,Qrob_T0038810.2,Qrob_T0040650.2…	AP2 domain, Hemimethylated DNA-binding protein YccV like, BEL1-like homeodomain protein 8 OS Arabidopsis thaliana GN BLH8 PE 1 SV 1, BEL1-like homeodomain protein 6 OS Arabidopsis thaliana GN BLH6 PE 2 SV 1, BEL1-like homeodomain protein 3 OS Arabidopsis thaliana GN BLH3 PE 1 SV 1, Homeobox protein BEL1 homolog OS Arabidopsis thaliana GN BEL1 PE 1 SV 2, BEL1-like homeodomain protein 5 OS Arabidop…
GO:0003684	damaged DNA binding	16	11	3.58	9.8e-05	MF	2.26835	Qrob_T0015920.2,Qrob_T0028440.2,Qrob_T0028450.2,Qrob_T0186130.2,Qrob_T0221470.2,Qrob_T0492490.2,Qrob_T0492510.2,Qrob_T0563560.2,Qrob_T0563570.2,Qrob_T0575650.2,Qrob_T0683440.2	Rad4 transglutaminase-like domain, impB/mucB/samB family, impB/mucB/samB family C-terminal domain, 8-oxoguanine DNA glycosylase, N-terminal domain, Formamidopyrimidine-DNA glycosylase H2TH domain, Ku70/Ku80 N-terminal alpha/beta domain, SAP domain, AAA domain, Subunit ChlI of Mg-chelatase, Binding domain of DNA repair protein Ercc1 (rad10/Swi10)
GO:0032549	ribonucleoside binding	3375	408	756.11	0.00011	MF	0.398862	Qrob_T0000690.2,Qrob_T0001110.2,Qrob_T0003680.2,Qrob_T0004140.2,Qrob_T0004460.2,Qrob_T0005010.2,Qrob_T0006230.2,Qrob_T0009990.2,Qrob_T0013060.2,Qrob_T0016540.2,Qrob_T0018360.2,Qrob_T0019500.2,Qrob_T0019800.2,Qrob_T0021020.2,Qrob_T0021340.2,Qrob_T0027800.2,Qrob_T0032230.2,Qrob_T0033510.2,Qrob_T0035590.2,Qrob_T0037750.2,Qrob_T0039740.2,Qrob_T0041080.2,Qrob_T0041920.2,Qrob_T0043060.2,Qrob_T0043500.2…	DEAD/DEAH box helicase, Protein kinase domain, Leucine Rich Repeat, Helicase conserved C-terminal domain, ATPase family associated with various cellular activities (AAA), GHMP kinases N terminal domain, Region of a membrane-bound protein predicted to be embedded in the membrane., NB-ARC domain, Asparagine--tRNA ligase chloroplastic/mitochondrial OS Arabidopsis thaliana GN SYNO PE 2 SV 3, Asparagi…
GO:0000049	tRNA binding	8	7	1.79	0.00018	MF	2.88699	Qrob_T0032230.2,Qrob_T0032580.2,Qrob_T0155210.2,Qrob_T0155220.2,Qrob_T0196040.2,Qrob_T0507210.2,Qrob_T0756110.2	Putative tRNA binding domain, tRNA synthetases class II core domain (F), Ferredoxin-fold anticodon binding domain, Protein of unknown function (DUF2392)
GO:0003950	NAD+ ADP-ribosyltransferase activity	10	8	2.24	0.00018	MF	2.63953	Qrob_T0005720.2,Qrob_T0097690.2,Qrob_T0119170.2,Qrob_T0132290.2,Qrob_T0559170.2,Qrob_T0627340.2,Qrob_T0747200.2,Qrob_T0747210.2	Poly(ADP-ribose) polymerase catalytic domain, [], RCD1-SRO-TAF4 (RST) plant domain, WGR domain, PADR1 (NUC008) domain
GO:0004003	ATP-dependent DNA helicase activity	12	10	2.69	0.00018	MF	2.74951	Qrob_T0019500.2,Qrob_T0063960.2,Qrob_T0086850.2,Qrob_T0171260.2,Qrob_T0478080.2,Qrob_T0492510.2,Qrob_T0514210.2,Qrob_T0514220.2,Qrob_T0647920.2,Qrob_T0674360.2	Helicase conserved C-terminal domain, RQC domain, DEAD_2, SAP domain, UvrD-like helicase C-terminal domain, Transcription factor Tfb2, Type III restriction enzyme, res subunit
GO:0030983	mismatched DNA binding	17	11	3.81	0.00022	MF	2.13491	Qrob_T0052990.2,Qrob_T0053000.2,Qrob_T0215870.2,Qrob_T0239070.2,Qrob_T0332140.2,Qrob_T0423370.2,Qrob_T0483860.2,Qrob_T0500290.2,Qrob_T0538520.2,Qrob_T0584580.2,Qrob_T0612780.2	MutS family domain IV, MutS domain III, Histidine kinase-, DNA gyrase B-, and HSP90-like ATPase, DNA mismatch repair protein, C-terminal domain, MutS domain I, MutS domain II, Sec7 domain, Smr domain
GO:0051536	iron-sulfur cluster binding	63	23	14.11	0.00022	MF	1.20455	Qrob_T0042490.2,Qrob_T0047250.2,Qrob_T0061390.2,Qrob_T0082350.2,Qrob_T0114110.2,Qrob_T0120040.2,Qrob_T0170590.2,Qrob_T0184050.2,Qrob_T0184060.2,Qrob_T0185510.2,Qrob_T0196050.2,Qrob_T0228250.2,Qrob_T0296590.2,Qrob_T0306190.2,Qrob_T0322880.2,Qrob_T0345510.2,Qrob_T0412460.2,Qrob_T0432590.2,Qrob_T0436770.2,Qrob_T0655800.2,Qrob_T0668620.2,Qrob_T0698950.2,Qrob_T0749980.2	4Fe-4S single cluster domain, NifU-like N terminal domain, Biotin and Thiamin Synthesis associated domain, NifU-like domain, Respiratory-chain NADH dehydrogenase 51 Kd subunit, Ferredoxin thioredoxin reductase variable alpha chain, Nitrite/Sulfite reductase ferredoxin-like half domain, 2Fe-2S iron-sulfur cluster binding domain, Domain of unknown function (DUF1982), Quinolinate synthetase A protei…
GO:0003735	structural constituent of ribosome	244	78	54.66	0.00033	MF	1.05473	Qrob_T0013350.2,Qrob_T0016480.2,Qrob_T0028510.2,Qrob_T0035450.2,Qrob_T0068800.2,Qrob_T0074280.2,Qrob_T0076410.2,Qrob_T0076460.2,Qrob_T0079190.2,Qrob_T0079210.2,Qrob_T0090690.2,Qrob_T0106740.2,Qrob_T0123230.2,Qrob_T0131490.2,Qrob_T0135130.2,Qrob_T0135850.2,Qrob_T0136470.2,Qrob_T0141110.2,Qrob_T0141420.2,Qrob_T0156390.2,Qrob_T0183180.2,Qrob_T0184370.2,Qrob_T0188260.2,Qrob_T0213900.2,Qrob_T0216330.2…	Ribosomal protein S17, Ribosomal protein S24e, Ribosomal protein S4/S9 N-terminal domain, Ribosomal L18p/L5e family, Ribosomal protein S5, N-terminal domain, Ribosomal protein L23, Region of a membrane-bound protein predicted to be embedded in the membrane., Protein of unknown function (DUF1666), Ribosomal protein L5, Ribosomal Proteins L2, C-terminal domain, Ribosomal protein S11, Ribosomal prot…
GO:0008289	lipid binding	75	38	16.8	0.00038	MF	1.6717	Qrob_T0004190.2,Qrob_T0013360.2,Qrob_T0014160.2,Qrob_T0047150.2,Qrob_T0048870.2,Qrob_T0057150.2,Qrob_T0064510.2,Qrob_T0078650.2,Qrob_T0102040.2,Qrob_T0110250.2,Qrob_T0116290.2,Qrob_T0135790.2,Qrob_T0151470.2,Qrob_T0173990.2,Qrob_T0210300.2,Qrob_T0245200.2,Qrob_T0247590.2,Qrob_T0278170.2,Qrob_T0338640.2,Qrob_T0349620.2,Qrob_T0359100.2,Qrob_T0448870.2,Qrob_T0456980.2,Qrob_T0472570.2,Qrob_T0478060.2…	Vps5 C terminal like, Homeobox domain, Putative non-specific lipid-transfer protein 14 OS Arabidopsis thaliana GN LTP14 PE 3 SV 2, Non-specific lipid-transfer protein 5 OS Lens culinaris PE 3 SV 1, Non-specific lipid-transfer protein 2 OS Lens culinaris PE 1 SV 1, Non-specific lipid-transfer protein 4 (Fragment) OS Lens culinaris PE 1 SV 1, Non-specific lipid-transfer protein 6 OS Lens culinaris …
GO:0004518	nuclease activity	105	43	23.52	0.00052	MF	1.35119	Qrob_T0000690.2,Qrob_T0016640.2,Qrob_T0019910.2,Qrob_T0032890.2,Qrob_T0034940.2,Qrob_T0041030.2,Qrob_T0041470.2,Qrob_T0041480.2,Qrob_T0087770.2,Qrob_T0120240.2,Qrob_T0135350.2,Qrob_T0139950.2,Qrob_T0166150.2,Qrob_T0186130.2,Qrob_T0200840.2,Qrob_T0202090.2,Qrob_T0221470.2,Qrob_T0222330.2,Qrob_T0238330.2,Qrob_T0268950.2,Qrob_T0288400.2,Qrob_T0301030.2,Qrob_T0383440.2,Qrob_T0410710.2,Qrob_T0415690.2…	DEAD/DEAH box helicase, Ribonucleases P/MRP protein subunit POP1, YqaJ-like viral recombinase domain, Reverse transcriptase-like', "Zinc-finger of C2H2 type'", '"3\\\\\'-5\\\\\' exonuclease"', "'ERCC4 domain'", "'Ribonuclease HII", 'XPG I-region, HNH endonuclease, 8-oxoguanine DNA glycosylase, N-terminal domain, GRF zinc finger, Exonuclease, Formamidopyrimidine-DNA glycosylase H2TH domain, TatD r…
GO:0003995	acyl-CoA dehydrogenase activity	5	5	1.12	0.00056	MF	3.29941	Qrob_T0001920.2,Qrob_T0080480.2,Qrob_T0160680.2,Qrob_T0355720.2,Qrob_T0728510.2	Phosphotransferase enzyme family, Acyl-CoA dehydrogenase, middle domain, N-terminal domain
GO:0016987	sigma factor activity	5	5	1.12	0.00056	MF	3.29941	Qrob_T0321750.2,Qrob_T0328830.2,Qrob_T0595300.2,Qrob_T0708870.2,Qrob_T0736490.2	Sigma-70 region 3, Sigma-70 region 2, Sigma-70, region 4
GO:0035091	phosphatidylinositol binding	12	10	2.69	0.00056	MF	2.74951	Qrob_T0004190.2,Qrob_T0047150.2,Qrob_T0078650.2,Qrob_T0116290.2,Qrob_T0245200.2,Qrob_T0247590.2,Qrob_T0349620.2,Qrob_T0478060.2,Qrob_T0486430.2,Qrob_T0583940.2	Vps5 C terminal like, PX domain, ANTH domain, EAP30/Vps36 family, PXA domain
GO:2001070	starch binding	5	5	1.12	0.00056	MF	3.29941	Qrob_T0255590.2,Qrob_T0301030.2,Qrob_T0336150.2,Qrob_T0464060.2,Qrob_T0683750.2	Starch binding domain, Ribonuclease E/G family, 6-phosphofructo-2-kinase, Starch synthase catalytic domain
GO:0008138	protein tyrosine/serine/threonine phosph...	9	7	2.02	0.00066	MF	2.56621	Qrob_T0195960.2,Qrob_T0306160.2,Qrob_T0362860.2,Qrob_T0509610.2,Qrob_T0626430.2,Qrob_T0697200.2,Qrob_T0707330.2	Dual specificity phosphatase, catalytic domain, mRNA capping enzyme, C-terminal domain, Actin-fragmin kinase, catalytic
GO:0003887	DNA-directed DNA polymerase activity	24	13	5.38	0.00069	MF	1.78718	Qrob_T0028440.2,Qrob_T0028450.2,Qrob_T0044820.2,Qrob_T0048880.2,Qrob_T0113860.2,Qrob_T0151220.2,Qrob_T0162920.2,Qrob_T0189540.2,Qrob_T0289640.2,Qrob_T0485810.2,Qrob_T0575650.2,Qrob_T0674130.2,Qrob_T0678490.2	impB/mucB/samB family, impB/mucB/samB family C-terminal domain, DEAD/DEAH box helicase, PHP domain, DNA polymerase alpha/epsilon subunit B, DNA polymerase III subunits gamma and tau domain III, DNA polymerase alpha subunit p180 N terminal, C4-type zinc-finger of DNA polymerase delta, DNA polymerase III, delta subunit', "impB/mucB/samB family C-terminal domain'", '"3\\\\\'-5\\\\\' exonuclease"', "…
GO:0008080	N-acetyltransferase activity	29	15	6.5	0.00115	MF	1.70659	Qrob_T0030320.2,Qrob_T0090330.2,Qrob_T0181360.2,Qrob_T0226560.2,Qrob_T0413770.2,Qrob_T0442730.2,Qrob_T0446420.2,Qrob_T0455840.2,Qrob_T0456470.2,Qrob_T0512010.2,Qrob_T0521860.2,Qrob_T0550900.2,Qrob_T0705760.2,Qrob_T0705770.2,Qrob_T0763320.2	Acetyltransferase (GNAT) family, MOZ/SAS family, Amino acid kinase family, PHD-finger, Helicase, GNAT acetyltransferase 2, Acetyltransferase (GNAT) domain
GO:0008565	protein transporter activity	14	10	3.14	0.00129	MF	2.35672	Qrob_T0211100.2,Qrob_T0265050.2,Qrob_T0282160.2,Qrob_T0304300.2,Qrob_T0343920.2,Qrob_T0444540.2,Qrob_T0444550.2,Qrob_T0493390.2,Qrob_T0559860.2,Qrob_T0663920.2	Adaptin N terminal region, Clathrin adaptor complex small chain, Tim17/Tim22/Tim23/Pmp24 family, Sec63 Brl domain, mttA/Hcf106 family, Surface antigen, Translocation protein Sec62
GO:0003917	DNA topoisomerase type I activity	10	7	2.24	0.00176	MF	2.30959	Qrob_T0132020.2,Qrob_T0132040.2,Qrob_T0189210.2,Qrob_T0189220.2,Qrob_T0367640.2,Qrob_T0519870.2,Qrob_T0613800.2	C-terminal topoisomerase domain, Eukaryotic DNA topoisomerase I, DNA binding fragment, DNA topoisomerase, DNA topoisomerase 3-alpha OS Mus musculus GN Top3a PE 2 SV 1, DNA topoisomerase 3-alpha OS Homo sapiens GN TOP3A PE 1 SV 1, Topoisomerase DNA binding C4 zinc finger, UTP--glucose-1-phosphate uridylyltransferase
GO:0016868	intramolecular transferase activity, pho...	9	9	2.02	0.0025	MF	3.29941	Qrob_T0033390.2,Qrob_T0066830.2,Qrob_T0206870.2,Qrob_T0214980.2,Qrob_T0240910.2,Qrob_T0361290.2,Qrob_T0409860.2,Qrob_T0438900.2,Qrob_T0459530.2	Eukaryotic phosphomannomutase, Phosphoglucomutase/phosphomannomutase, alpha/beta/alpha domain I, alpha/beta/alpha domain III, Histidine phosphatase superfamily (branch 1), Metalloenzyme superfamily, alpha/beta/alpha domain II, 2,3-bisphosphoglycerate-independent phosphoglycerate mutase
GO:0003913	DNA photolyase activity	5	5	1.12	0.00251	MF	3.29941	Qrob_T0018830.2,Qrob_T0391780.2,Qrob_T0466780.2,Qrob_T0559130.2,Qrob_T0595850.2	FAD binding domain of DNA photolyase, Blue/Ultraviolet sensing protein C terminal, DNA photolyase
GO:0008649	rRNA methyltransferase activity	7	7	1.57	0.00251	MF	3.29941	Qrob_T0139910.2,Qrob_T0299770.2,Qrob_T0330380.2,Qrob_T0330390.2,Qrob_T0330410.2,Qrob_T0386940.2,Qrob_T0573510.2	Ribosomal RNA adenine dimethylase, Spb1 C-terminal domain, Domain of unknown function (DUF3381), FtsJ-like methyltransferase, rRNA small subunit methyltransferase G
GO:0043022	ribosome binding	4	4	0.9	0.00252	MF	3.29941	Qrob_T0070950.2,Qrob_T0330240.2,Qrob_T0356010.2,Qrob_T0403200.2	Eukaryotic elongation factor 5A hypusine, DNA-binding OB fold, RimM N-terminal domain, eIF-6 family, SAC3/GANP/Nin1/mts3/eIF-3 p25 family
GO:0004222	metalloendopeptidase activity	46	19	10.31	0.00314	MF	1.3628	Qrob_T0017390.2,Qrob_T0019960.2,Qrob_T0120420.2,Qrob_T0120660.2,Qrob_T0121110.2,Qrob_T0138660.2,Qrob_T0226580.2,Qrob_T0231260.2,Qrob_T0280040.2,Qrob_T0357150.2,Qrob_T0361780.2,Qrob_T0415370.2,Qrob_T0420900.2,Qrob_T0507430.2,Qrob_T0532940.2,Qrob_T0563610.2,Qrob_T0655930.2,Qrob_T0660200.2,Qrob_T0660210.2	Glycoprotease family, Peptidase family M3, Peptidase family M50, ATPase family associated with various cellular activities (AAA), Peptidase M76 family, Peptidase family M41, Peptidase M16 inactive domain, Insulinase (Peptidase family M16), Peptidase family M48, EGF-like domain
GO:0036459	ubiquitinyl hydrolase activity	28	15	6.27	0.00408	MF	1.76754	Qrob_T0018860.2,Qrob_T0020830.2,Qrob_T0070980.2,Qrob_T0072840.2,Qrob_T0072860.2,Qrob_T0126480.2,Qrob_T0418280.2,Qrob_T0548670.2,Qrob_T0619050.2,Qrob_T0662330.2,Qrob_T0685760.2,Qrob_T0700410.2,Qrob_T0713850.2,Qrob_T0742030.2,Qrob_T0761740.2	Ubiquitin carboxyl-terminal hydrolase, UBA/TS-N domain, family 1, OTU-like cysteine protease, Zn-finger in ubiquitin-hydrolases and other protein
GO:0016757	transferase activity, transferring glyco...	560	69	125.46	0.00495	MF	0.406535	Qrob_T0002540.2,Qrob_T0004950.2,Qrob_T0005720.2,Qrob_T0018420.2,Qrob_T0024210.2,Qrob_T0026290.2,Qrob_T0038270.2,Qrob_T0042240.2,Qrob_T0043930.2,Qrob_T0045330.2,Qrob_T0091810.2,Qrob_T0094530.2,Qrob_T0097690.2,Qrob_T0115590.2,Qrob_T0119170.2,Qrob_T0132290.2,Qrob_T0162910.2,Qrob_T0181420.2,Qrob_T0202210.2,Qrob_T0205180.2,Qrob_T0216820.2,Qrob_T0225610.2,Qrob_T0229820.2,Qrob_T0239050.2,Qrob_T0240700.2…	Protein of unknown function (DUF563), Glycosyl transferase 4-like domain, Poly(ADP-ribose) polymerase catalytic domain, Putative glucuronosyltransferase PGSIP8 OS Arabidopsis thaliana GN PGSIP8 PE 2 SV 1', "Putative glucuronosyltransferase PGSIP7 OS Arabidopsis thaliana GN PGSIP7 PE 3 SV 1'", '"Orotidine 5\\\\\'-phosphate decarboxylase / HUMPS family"', "'ALG3 protein", 'UDP-glucoronosyl and UDP-…
GO:0046983	protein dimerization activity	237	67	53.1	0.00524	MF	0.932745	Qrob_T0005940.2,Qrob_T0018160.2,Qrob_T0036550.2,Qrob_T0039700.2,Qrob_T0053870.2,Qrob_T0055440.2,Qrob_T0067710.2,Qrob_T0076390.2,Qrob_T0079640.2,Qrob_T0093000.2,Qrob_T0099180.2,Qrob_T0119450.2,Qrob_T0131780.2,Qrob_T0136300.2,Qrob_T0139480.2,Qrob_T0140950.2,Qrob_T0156090.2,Qrob_T0162900.2,Qrob_T0163820.2,Qrob_T0201320.2,Qrob_T0206950.2,Qrob_T0216390.2,Qrob_T0224270.2,Qrob_T0228360.2,Qrob_T0253860.2…	Helix-loop-helix DNA-binding domain, Histone-like transcription factor (CBF/NF-Y) and archaeal histone, Transcription factor BEE 3 OS Arabidopsis thaliana GN BEE3 PE 2 SV 1, Transcription factor bHLH75 OS Arabidopsis thaliana GN BHLH75 PE 2 SV 1, Transcription factor BEE 1 OS Arabidopsis thaliana GN BEE1 PE 2 SV 1, Transcription factor bHLH49 OS Arabidopsis thaliana GN BHLH49 PE 2 SV 1, Transcrip…
GO:0004386	helicase activity	42	30	9.41	0.00547	MF	2.35672	Qrob_T0019500.2,Qrob_T0041080.2,Qrob_T0043960.2,Qrob_T0063960.2,Qrob_T0086850.2,Qrob_T0107130.2,Qrob_T0113910.2,Qrob_T0165510.2,Qrob_T0171250.2,Qrob_T0171260.2,Qrob_T0199170.2,Qrob_T0210190.2,Qrob_T0249010.2,Qrob_T0249020.2,Qrob_T0251410.2,Qrob_T0288390.2,Qrob_T0310920.2,Qrob_T0347780.2,Qrob_T0478080.2,Qrob_T0483730.2,Qrob_T0492510.2,Qrob_T0514210.2,Qrob_T0514220.2,Qrob_T0564170.2,Qrob_T0585640.2…	Helicase conserved C-terminal domain, DEAD/DEAH box helicase, PIF1-like helicase, MCM2/3/5 family, RNA helicase (UPF2 interacting domain), RQC domain, Oligonucleotide/oligosaccharide-binding (OB)-fold, Type II/IV secretion system protein, RCD1-SRO-TAF4 (RST) plant domain, MCM N-terminal domain, DEAD_2, SAP domain, UvrD-like helicase C-terminal domain, Mini-chromosome maintenance protein 2, Helica…
GO:0003743	translation initiation factor activity	35	15	7.84	0.00552	MF	1.41403	Qrob_T0027790.2,Qrob_T0074920.2,Qrob_T0163760.2,Qrob_T0180310.2,Qrob_T0236660.2,Qrob_T0264850.2,Qrob_T0403200.2,Qrob_T0411740.2,Qrob_T0441290.2,Qrob_T0457140.2,Qrob_T0479090.2,Qrob_T0511720.2,Qrob_T0535830.2,Qrob_T0678280.2,Qrob_T0715170.2	Eukaryotic translation initiation factor 3 subunit H OS Arabidopsis thaliana GN TIF3H1 PE 1 SV 2, Eukaryotic translation initiation factor 3 subunit H OS Dictyostelium discoideum GN eif3H PE 3 SV 1, Eukaryotic translation initiation factor 3 subunit H OS Nematostella vectensis GN v1g168210 PE 3 SV 1, Eukaryotic translation initiation factor 3 subunit H OS Xenopus laevis GN eif3h PE 2 SV 1, Eukary…
GO:0003700	transcription factor activity, sequence-...	284	82	63.62	0.00611	MF	0.952647	Qrob_T0000650.2,Qrob_T0004640.2,Qrob_T0036550.2,Qrob_T0037080.2,Qrob_T0045340.2,Qrob_T0062630.2,Qrob_T0070920.2,Qrob_T0089800.2,Qrob_T0095830.2,Qrob_T0096890.2,Qrob_T0102050.2,Qrob_T0104270.2,Qrob_T0139860.2,Qrob_T0156090.2,Qrob_T0162900.2,Qrob_T0168020.2,Qrob_T0175120.2,Qrob_T0175130.2,Qrob_T0206950.2,Qrob_T0213810.2,Qrob_T0219690.2,Qrob_T0223780.2,Qrob_T0244170.2,Qrob_T0264400.2,Qrob_T0272790.2…	AP2 domain, GATA zinc finger, Transcription factor BEE 3 OS Arabidopsis thaliana GN BEE3 PE 2 SV 1, Transcription factor bHLH75 OS Arabidopsis thaliana GN BHLH75 PE 2 SV 1, Transcription factor BEE 1 OS Arabidopsis thaliana GN BEE1 PE 2 SV 1, Transcription factor bHLH49 OS Arabidopsis thaliana GN BHLH49 PE 2 SV 1, Transcription factor bHLH74 OS Arabidopsis thaliana GN BHLH74 PE 2 SV 1, Transcript…
GO:0008173	RNA methyltransferase activity	23	19	5.15	0.00773	MF	2.7256	Qrob_T0072810.2,Qrob_T0097250.2,Qrob_T0121240.2,Qrob_T0139910.2,Qrob_T0257370.2,Qrob_T0299770.2,Qrob_T0330380.2,Qrob_T0330390.2,Qrob_T0330410.2,Qrob_T0371500.2,Qrob_T0386940.2,Qrob_T0457440.2,Qrob_T0457450.2,Qrob_T0480830.2,Qrob_T0521290.2,Qrob_T0557600.2,Qrob_T0573510.2,Qrob_T0642050.2,Qrob_T0644960.2	Met-10+ like-protein, SpoU rRNA Methylase family, Ribosomal RNA adenine dimethylase, mRNA capping enzyme, Spb1 C-terminal domain, Domain of unknown function (DUF3381), FtsJ-like methyltransferase, N2,N2-dimethylguanosine tRNA methyltransferase, Putative methyltransferase, tRNA (Uracil-5-)-methyltransferase, rRNA small subunit methyltransferase G, tRNA (cytosine(34)-C(5))-methyltransferase OS Gall…
GO:0008242	omega peptidase activity	5	4	1.12	0.01033	MF	2.63953	Qrob_T0013990.2,Qrob_T0014010.2,Qrob_T0130960.2,Qrob_T0308680.2	Peptidase C26, Josephin
GO:0070569	uridylyltransferase activity	4	4	0.9	0.01123	MF	3.29941	Qrob_T0123280.2,Qrob_T0276600.2,Qrob_T0330240.2,Qrob_T0519870.2	UTP--glucose-1-phosphate uridylyltransferase, RimM N-terminal domain
GO:0000179	rRNA (adenine-N6,N6-)-dimethyltransferas...	3	3	0.67	0.01124	MF	3.29941	Qrob_T0139910.2,Qrob_T0299770.2,Qrob_T0386940.2	Ribosomal RNA adenine dimethylase
GO:0003885	D-arabinono-1,4-lactone oxidase activity	3	3	0.67	0.01124	MF	3.29941	Qrob_T0264740.2,Qrob_T0534950.2,Qrob_T0659150.2	FAD binding domain, D-arabinono-1,4-lactone oxidase
GO:0003951	NAD+ kinase activity	3	3	0.67	0.01124	MF	3.29941	Qrob_T0262820.2,Qrob_T0390740.2,Qrob_T0390750.2	ATP-NAD kinase, NAD(H) kinase 1 OS Arabidopsis thaliana GN NADK1 PE 1 SV 2, Probable NAD kinase 1 OS Oryza sativa subsp. japonica GN Os01g0957000 PE 2 SV 1, Putative NAD kinase 3 OS Oryza sativa subsp. japonica GN Os05g0388400 PE 3 SV 2
GO:0004075	biotin carboxylase activity	3	3	0.67	0.01124	MF	3.29941	Qrob_T0151640.2,Qrob_T0151650.2,Qrob_T0215090.2	Carbamoyl-phosphate synthase L chain, ATP binding domain, Biotin carboxylase C-terminal domain, N-terminal domain
GO:0004416	hydroxyacylglutathione hydrolase activit...	3	3	0.67	0.01124	MF	3.29941	Qrob_T0088100.2,Qrob_T0154250.2,Qrob_T0154260.2	Metallo-beta-lactamase superfamily, Hydroxyacylglutathione hydrolase cytoplasmic OS Arabidopsis thaliana GN GLX2-2 PE 1 SV 2, Hydroxyacylglutathione hydrolase mitochondrial OS Gallus gallus GN HAGH PE 2 SV 1, Hydroxyacylglutathione hydrolase mitochondrial OS Danio rerio GN hagh PE 2 SV 2, Hydroxyacylglutathione hydrolase mitochondrial OS Bos taurus GN HAGH PE 2 SV 3, Hydroxyacylglutathione hydrol…
GO:0004571	mannosyl-oligosaccharide 1,2-alpha-manno...	3	3	0.67	0.01124	MF	3.29941	Qrob_T0035630.2,Qrob_T0035640.2,Qrob_T0688710.2	Glycosyl hydrolase family 47, Mannosyl-oligosaccharide 1 2-alpha-mannosidase MNS1 OS Arabidopsis thaliana GN MNS1 PE 1 SV 1, Mannosyl-oligosaccharide 1 2-alpha-mannosidase MNS2 OS Arabidopsis thaliana GN MNS2 PE 1 SV 1
GO:0004809	tRNA (guanine-N2-)-methyltransferase act...	3	3	0.67	0.01124	MF	3.29941	Qrob_T0371500.2,Qrob_T0457440.2,Qrob_T0457450.2	N2,N2-dimethylguanosine tRNA methyltransferase
GO:0004813	alanine-tRNA ligase activity	3	3	0.67	0.01124	MF	3.29941	Qrob_T0103150.2,Qrob_T0103160.2,Qrob_T0629500.2	tRNA synthetases class II (A)
GO:0004826	phenylalanine-tRNA ligase activity	3	3	0.67	0.01124	MF	3.29941	Qrob_T0155210.2,Qrob_T0155220.2,Qrob_T0196040.2	tRNA synthetases class II core domain (F), Ferredoxin-fold anticodon binding domain
GO:0033743	peptide-methionine (R)-S-oxide reductase...	3	3	0.67	0.01124	MF	3.29941	Qrob_T0014040.2,Qrob_T0327210.2,Qrob_T0632120.2	SelR domain, Uncharacterized protein At4g08330 chloroplastic OS Arabidopsis thaliana GN At4g08330 PE 1 SV 1, Peptide methionine sulfoxide reductase MsrB OS Methanosarcina mazei (strain ATCC BAA-159 / DSM 3647 / Goe1 / Go1 / JCM 11833 / OCM 88) GN msrB PE 3 SV 1, Peptide methionine sulfoxide reductase MsrB OS Methanosarcina barkeri (strain Fusaro / DSM 804) GN msrB PE 3 SV 1
GO:0042162	telomeric DNA binding	3	3	0.67	0.01124	MF	3.29941	Qrob_T0248260.2,Qrob_T0492490.2,Qrob_T0492510.2	Telomere repeat-binding protein 5 OS Arabidopsis thaliana GN TRP5 PE 1 SV 2, Telomere repeat-binding protein 2 OS Arabidopsis thaliana GN TRP2 PE 1 SV 1, Telomere repeat-binding protein 4 OS Arabidopsis thaliana GN TRP4 PE 1 SV 1, Telomere repeat-binding protein 3 OS Arabidopsis thaliana GN TRP3 PE 1 SV 1, Telomere repeat-binding protein 1 OS Arabidopsis thaliana GN TRP1 PE 1 SV 2, Telomere-bindi…
GO:0045131	pre-mRNA branch point binding	3	3	0.67	0.01124	MF	3.29941	Qrob_T0145250.2,Qrob_T0362810.2,Qrob_T0612730.2	KH domain, RNA recognition motif. (a.k.a. RRM, RBD, or RNP domain)
GO:0005515	protein binding	4378	1053	980.81	0.01149	MF	0.793577	Qrob_T0000940.2,Qrob_T0001150.2,Qrob_T0001310.2,Qrob_T0001420.2,Qrob_T0001520.2,Qrob_T0001530.2,Qrob_T0002450.2,Qrob_T0002650.2,Qrob_T0002710.2,Qrob_T0002750.2,Qrob_T0002820.2,Qrob_T0003680.2,Qrob_T0004300.2,Qrob_T0004400.2,Qrob_T0005690.2,Qrob_T0005700.2,Qrob_T0005760.2,Qrob_T0005850.2,Qrob_T0005940.2,Qrob_T0006770.2,Qrob_T0008010.2,Qrob_T0008480.2,Qrob_T0009500.2,Qrob_T0009980.2,Qrob_T0010260.2…	PPR repeat family, Vps16, N-terminal region, F-box-like, MIF4G like, PHD-finger, Mitotic checkpoint protein BUB3.3 OS Arabidopsis thaliana GN BUB3.3 PE 2 SV 1, Mitotic checkpoint protein BUB3.2 OS Arabidopsis thaliana GN BUB3.2 PE 2 SV 1, Mitotic checkpoint protein BUB3.1 OS Arabidopsis thaliana GN BUB3.1 PE 1 SV 1, Mitotic checkpoint protein bub3 OS Dictyostelium discoideum GN bub3 PE 3 SV 1, Nu…
GO:0003746	translation elongation factor activity	13	7	2.91	0.01329	MF	1.77661	Qrob_T0010260.2,Qrob_T0070950.2,Qrob_T0093650.2,Qrob_T0122430.2,Qrob_T0398620.2,Qrob_T0541480.2,Qrob_T0768180.2	Elongation factor TS, Eukaryotic elongation factor 5A hypusine, DNA-binding OB fold, EF-1 guanine nucleotide exchange domain, [], Elongation Factor G, domain II, Elongation factor Tu C-terminal domain
GO:0015078	hydrogen ion transmembrane transporter a...	105	31	23.52	0.01382	MF	0.974112	Qrob_T0026970.2,Qrob_T0033430.2,Qrob_T0033440.2,Qrob_T0036680.2,Qrob_T0058200.2,Qrob_T0071170.2,Qrob_T0092960.2,Qrob_T0099190.2,Qrob_T0111840.2,Qrob_T0125810.2,Qrob_T0139470.2,Qrob_T0167050.2,Qrob_T0186510.2,Qrob_T0209620.2,Qrob_T0213120.2,Qrob_T0241810.2,Qrob_T0244200.2,Qrob_T0277850.2,Qrob_T0298290.2,Qrob_T0326760.2,Qrob_T0409500.2,Qrob_T0429470.2,Qrob_T0441850.2,Qrob_T0451300.2,Qrob_T0454870.2…	V-ATPase subunit H, TrkA-N domain, Sodium/hydrogen exchanger family, V-type ATPase 116kDa subunit family, Mitochondrial ATP synthase epsilon chain, Cytochrome oxidase c subunit VIb, Cytochrome c oxidase subunit VIa, ATP synthase (C/AC39) subunit, Region of a membrane-bound protein predicted to be embedded in the membrane., ATP synthase, ATP synthase subunit C, Delta/Epsilon chain, beta-sandwich d…
GO:0043565	sequence-specific DNA binding	165	53	36.97	0.01492	MF	1.05981	Qrob_T0004640.2,Qrob_T0013360.2,Qrob_T0018160.2,Qrob_T0023260.2,Qrob_T0045340.2,Qrob_T0062630.2,Qrob_T0064510.2,Qrob_T0070920.2,Qrob_T0089800.2,Qrob_T0095830.2,Qrob_T0102050.2,Qrob_T0104270.2,Qrob_T0107870.2,Qrob_T0173990.2,Qrob_T0219690.2,Qrob_T0244170.2,Qrob_T0248260.2,Qrob_T0251410.2,Qrob_T0264400.2,Qrob_T0288390.2,Qrob_T0328730.2,Qrob_T0358380.2,Qrob_T0382820.2,Qrob_T0390930.2,Qrob_T0436950.2…	GATA zinc finger, Homeobox domain, Histone-like transcription factor (CBF/NF-Y) and archaeal histone, Seed dormancy control, Basic region leucine zipper, WRKY DNA -binding domain, Telomere repeat-binding protein 5 OS Arabidopsis thaliana GN TRP5 PE 1 SV 2, Telomere repeat-binding protein 2 OS Arabidopsis thaliana GN TRP2 PE 1 SV 1, Telomere repeat-binding protein 4 OS Arabidopsis thaliana GN TRP4…
GO:0004725	protein tyrosine phosphatase activity	8	5	1.79	0.01705	MF	2.06213	Qrob_T0000900.2,Qrob_T0362860.2,Qrob_T0509610.2,Qrob_T0626430.2,Qrob_T0707330.2	Tyrosine phosphatase family, mRNA capping enzyme, C-terminal domain, Dual specificity phosphatase, catalytic domain, Actin-fragmin kinase, catalytic
GO:0015035	protein disulfide oxidoreductase activit...	58	20	12.99	0.02382	MF	1.13773	Qrob_T0015940.2,Qrob_T0015950.2,Qrob_T0021920.2,Qrob_T0119080.2,Qrob_T0142050.2,Qrob_T0170560.2,Qrob_T0173060.2,Qrob_T0174460.2,Qrob_T0203320.2,Qrob_T0204240.2,Qrob_T0218780.2,Qrob_T0241730.2,Qrob_T0273160.2,Qrob_T0388260.2,Qrob_T0468070.2,Qrob_T0500140.2,Qrob_T0517750.2,Qrob_T0584630.2,Qrob_T0660240.2,Qrob_T0721610.2	PITH domain, Thioredoxin, Glutaredoxin, Protein of unknown function, DUF547
GO:0008168	methyltransferase activity	249	76	55.78	0.02487	MF	1.00705	Qrob_T0018810.2,Qrob_T0018880.2,Qrob_T0018920.2,Qrob_T0020340.2,Qrob_T0032560.2,Qrob_T0040130.2,Qrob_T0044130.2,Qrob_T0050930.2,Qrob_T0071080.2,Qrob_T0072810.2,Qrob_T0079600.2,Qrob_T0096690.2,Qrob_T0097250.2,Qrob_T0103850.2,Qrob_T0120290.2,Qrob_T0121240.2,Qrob_T0122480.2,Qrob_T0126300.2,Qrob_T0128400.2,Qrob_T0139600.2,Qrob_T0139910.2,Qrob_T0152730.2,Qrob_T0155900.2,Qrob_T0160300.2,Qrob_T0189560.2…	Predicted SPOUT methyltransferase, MraW methylase family, PRMT5 arginine-N-methyltransferase, Putative S-adenosyl-L-methionine-dependent methyltransferase, SET domain, Probable protein arginine N-methyltransferase 6 OS Arabidopsis thaliana GN PRMT6 PE 2 SV 1, Probable protein arginine N-methyltransferase 6.2 OS Oryza sativa subsp. japonica GN PRMT6.2 PE 2 SV 1, Probable protein arginine N-methylt…
GO:0002161	aminoacyl-tRNA editing activity	6	4	1.34	0.02548	MF	2.19961	Qrob_T0097550.2,Qrob_T0359800.2,Qrob_T0641340.2,Qrob_T0641350.2	Aminoacyl-tRNA editing domain, tRNA synthetases class I (I, L, M and V)
GO:0004843	ubiquitin-specific protease activity	6	4	1.34	0.02548	MF	2.19961	Qrob_T0018860.2,Qrob_T0548670.2,Qrob_T0619050.2,Qrob_T0742030.2	Ubiquitin carboxyl-terminal hydrolase, family 1, OTU-like cysteine protease
GO:0005545	1-phosphatidylinositol binding	6	4	1.34	0.02548	MF	2.19961	Qrob_T0078650.2,Qrob_T0245200.2,Qrob_T0247590.2,Qrob_T0486430.2	ANTH domain
GO:0017089	glycolipid transporter activity	6	4	1.34	0.02548	MF	2.19961	Qrob_T0151470.2,Qrob_T0338640.2,Qrob_T0578130.2,Qrob_T0735290.2	Glycolipid transfer protein (GLTP)
GO:0030276	clathrin binding	6	4	1.34	0.02548	MF	2.19961	Qrob_T0078650.2,Qrob_T0245200.2,Qrob_T0247590.2,Qrob_T0486430.2	ANTH domain
GO:0051861	glycolipid binding	6	4	1.34	0.02548	MF	2.19961	Qrob_T0151470.2,Qrob_T0338640.2,Qrob_T0578130.2,Qrob_T0735290.2	Glycolipid transfer protein (GLTP)
GO:0004177	aminopeptidase activity	9	5	2.02	0.03136	MF	1.83301	Qrob_T0070890.2,Qrob_T0226280.2,Qrob_T0277910.2,Qrob_T0611790.2,Qrob_T0748520.2	Cytosol aminopeptidase family, N-terminal domain, Metallopeptidase family M24, Alpha/beta hydrolase family, Aminopeptidase I zinc metalloprotease (M18)
GO:0031072	heat shock protein binding	15	7	3.36	0.03267	MF	1.53973	Qrob_T0008010.2,Qrob_T0131090.2,Qrob_T0325340.2,Qrob_T0342480.2,Qrob_T0418690.2,Qrob_T0473640.2,Qrob_T0651790.2	[], Protein SSUH2 homolog OS Homo sapiens GN SSUH2 PE 1 SV 1, Protein SSUH2 homolog OS Mus musculus GN Ssuh2 PE 2 SV 1, DnaJ C terminal domain, DnaJ domain, Region of a membrane-bound protein predicted to be embedded in the membrane.
GO:0008026	ATP-dependent helicase activity	24	16	5.38	0.03273	MF	2.19961	Qrob_T0019500.2,Qrob_T0041080.2,Qrob_T0063960.2,Qrob_T0086850.2,Qrob_T0113910.2,Qrob_T0171250.2,Qrob_T0171260.2,Qrob_T0199170.2,Qrob_T0210190.2,Qrob_T0478080.2,Qrob_T0492510.2,Qrob_T0514210.2,Qrob_T0514220.2,Qrob_T0585640.2,Qrob_T0647920.2,Qrob_T0674360.2	Helicase conserved C-terminal domain, DEAD/DEAH box helicase, RQC domain, Oligonucleotide/oligosaccharide-binding (OB)-fold, DEAD_2, SAP domain, UvrD-like helicase C-terminal domain, Transcription factor Tfb2, Type III restriction enzyme, res subunit
GO:0001104	RNA polymerase II transcription cofactor...	12	6	2.69	0.03306	MF	1.64971	Qrob_T0033990.2,Qrob_T0178300.2,Qrob_T0260690.2,Qrob_T0261030.2,Qrob_T0484720.2,Qrob_T0514150.2	Transcription mediator complex subunit Med12, Transcription factor subunit Med10 of Mediator complex, Mediator complex protein, Vitamin-D-receptor interacting Mediator subunit 4, Mediator complex subunit MED14, SOH1
GO:0008536	Ran GTPase binding	12	6	2.69	0.03306	MF	1.64971	Qrob_T0008480.2,Qrob_T0216630.2,Qrob_T0243120.2,Qrob_T0392860.2,Qrob_T0455610.2,Qrob_T0668830.2	Importin-beta N-terminal domain, HEAT repeat, CRM1 C terminal
GO:0016791	phosphatase activity	142	34	31.81	0.03311	MF	0.79	Qrob_T0000900.2,Qrob_T0044000.2,Qrob_T0075790.2,Qrob_T0089990.2,Qrob_T0094040.2,Qrob_T0122280.2,Qrob_T0125050.2,Qrob_T0147590.2,Qrob_T0171540.2,Qrob_T0195960.2,Qrob_T0210730.2,Qrob_T0235780.2,Qrob_T0238920.2,Qrob_T0274410.2,Qrob_T0279250.2,Qrob_T0279260.2,Qrob_T0306160.2,Qrob_T0330280.2,Qrob_T0340100.2,Qrob_T0351190.2,Qrob_T0362860.2,Qrob_T0486300.2,Qrob_T0509610.2,Qrob_T0536240.2,Qrob_T0556780.2…	Tyrosine phosphatase family, Calcineurin-like phosphoesterase, Acid Phosphatase, Protein phosphatase 2C, Probable inactive purple acid phosphatase 27 OS Arabidopsis thaliana GN PAP27 PE 2 SV 1, Probable inactive purple acid phosphatase 1 OS Arabidopsis thaliana GN PAP1 PE 2 SV 1, Probable inactive purple acid phosphatase 24 OS Arabidopsis thaliana GN PAP24 PE 2 SV 1, Haloacid dehalogenase-like hy…
GO:0016820	hydrolase activity, acting on acid anhyd...	115	20	25.76	0.03764	MF	0.573811	Qrob_T0026970.2,Qrob_T0058200.2,Qrob_T0167050.2,Qrob_T0209620.2,Qrob_T0213120.2,Qrob_T0241810.2,Qrob_T0284380.2,Qrob_T0284970.2,Qrob_T0304850.2,Qrob_T0332990.2,Qrob_T0417890.2,Qrob_T0521460.2,Qrob_T0521470.2,Qrob_T0521490.2,Qrob_T0521500.2,Qrob_T0530090.2,Qrob_T0599690.2,Qrob_T0665820.2,Qrob_T0706610.2,Qrob_T0719150.2	V-ATPase subunit H, Mitochondrial ATP synthase epsilon chain, ATP synthase, Delta/Epsilon chain, beta-sandwich domain, ATP synthase alpha/beta chain, C terminal domain, ATP synthase (E/31 kDa) subunit, ABC transporter, Protein phosphatase 2C, haloacid dehalogenase-like hydrolase, ABC transporter transmembrane region, ABC transporter transmembrane region 2, Region of a membrane-bound protein predi…
GO:0003690	double-stranded DNA binding	56	25	12.55	0.03784	MF	1.47295	Qrob_T0020660.2,Qrob_T0052990.2,Qrob_T0053000.2,Qrob_T0095490.2,Qrob_T0099550.2,Qrob_T0190680.2,Qrob_T0200570.2,Qrob_T0213800.2,Qrob_T0215870.2,Qrob_T0235620.2,Qrob_T0239070.2,Qrob_T0288890.2,Qrob_T0332140.2,Qrob_T0332800.2,Qrob_T0390080.2,Qrob_T0423370.2,Qrob_T0483860.2,Qrob_T0500290.2,Qrob_T0538520.2,Qrob_T0584580.2,Qrob_T0612780.2,Qrob_T0642690.2,Qrob_T0645920.2,Qrob_T0688470.2,Qrob_T0765160.2	mTERF, MutS family domain IV, MutS domain III, Histidine kinase-, DNA gyrase B-, and HSP90-like ATPase, DNA mismatch repair protein, C-terminal domain, MutS domain I, MutS domain II, Sec7 domain, Smr domain
GO:0030170	pyridoxal phosphate binding	73	23	16.35	0.04574	MF	1.03954	Qrob_T0004290.2,Qrob_T0099210.2,Qrob_T0102450.2,Qrob_T0136850.2,Qrob_T0147490.2,Qrob_T0150770.2,Qrob_T0178280.2,Qrob_T0207550.2,Qrob_T0264430.2,Qrob_T0290100.2,Qrob_T0321300.2,Qrob_T0343650.2,Qrob_T0417700.2,Qrob_T0433740.2,Qrob_T0459620.2,Qrob_T0578920.2,Qrob_T0604260.2,Qrob_T0612880.2,Qrob_T0636690.2,Qrob_T0735870.2,Qrob_T0736550.2,Qrob_T0746160.2,Qrob_T0750360.2	Aminotransferase class-III, Aminotransferase class-V, Cys/Met metabolism PLP-dependent enzyme, Aminotransferase class I and II, Pyridoxal-dependent decarboxylase conserved domain, Methionine gamma-lyase, Pyridoxal-phosphate dependent enzyme, MOSC domain
GO:0008641	small protein activating enzyme activity	8	5	1.79	0.04897	MF	2.06213	Qrob_T0094100.2,Qrob_T0108220.2,Qrob_T0125580.2,Qrob_T0131580.2,Qrob_T0275100.2	ThiF family, Repeat in ubiquitin-activating (UBA) protein
GO:0006260	DNA replication	52	40	10.98	5e-13	BP	2.53801	Qrob_T0019500.2,Qrob_T0037300.2,Qrob_T0044820.2,Qrob_T0048880.2,Qrob_T0102660.2,Qrob_T0107130.2,Qrob_T0113860.2,Qrob_T0114540.2,Qrob_T0114560.2,Qrob_T0135310.2,Qrob_T0151220.2,Qrob_T0162920.2,Qrob_T0171260.2,Qrob_T0186260.2,Qrob_T0191760.2,Qrob_T0246680.2,Qrob_T0251410.2,Qrob_T0265920.2,Qrob_T0287740.2,Qrob_T0288390.2,Qrob_T0289640.2,Qrob_T0337910.2,Qrob_T0347780.2,Qrob_T0359360.2,Qrob_T0377170.2…	Helicase conserved C-terminal domain, CDC45-like protein, DEAD/DEAH box helicase, PHP domain, Zinc knuckle, MCM2/3/5 family, DNA polymerase alpha/epsilon subunit B, Replication factor A protein 3, DNA polymerase III subunits gamma and tau domain III, DNA polymerase alpha subunit p180 N terminal, RQC domain, Replication factor C C-terminal domain, ATPase family associated with various cellular act…
GO:0006351	transcription, DNA-templated	769	232	162.3	8.6e-13	BP	0.995401	Qrob_T0000650.2,Qrob_T0004640.2,Qrob_T0007890.2,Qrob_T0013360.2,Qrob_T0013730.2,Qrob_T0014280.2,Qrob_T0016970.2,Qrob_T0020660.2,Qrob_T0023260.2,Qrob_T0033990.2,Qrob_T0036550.2,Qrob_T0037080.2,Qrob_T0037160.2,Qrob_T0037850.2,Qrob_T0045340.2,Qrob_T0047280.2,Qrob_T0049520.2,Qrob_T0050860.2,Qrob_T0062630.2,Qrob_T0064510.2,Qrob_T0068110.2,Qrob_T0068730.2,Qrob_T0070920.2,Qrob_T0076390.2,Qrob_T0086960.2…	AP2 domain, GATA zinc finger, NusB family, Homeobox domain, Zinc finger protein NUTCRACKER OS Arabidopsis thaliana GN NUC PE 2 SV 1, Zinc finger protein MAGPIE OS Arabidopsis thaliana GN MGP PE 1 SV 1, Zinc finger protein JACKDAW OS Arabidopsis thaliana GN JKD PE 1 SV 1, Protein SENSITIVE TO PROTON RHIZOTOXICITY 1 OS Arabidopsis thaliana GN STOP1 PE 2 SV 1, Zinc finger protein STOP1 homolog OS Or…
GO:0006281	DNA repair	133	78	28.07	1.1e-11	BP	1.93499	Qrob_T0015920.2,Qrob_T0018830.2,Qrob_T0019500.2,Qrob_T0028440.2,Qrob_T0028450.2,Qrob_T0043960.2,Qrob_T0052990.2,Qrob_T0053000.2,Qrob_T0063960.2,Qrob_T0074380.2,Qrob_T0078600.2,Qrob_T0082320.2,Qrob_T0082880.2,Qrob_T0086850.2,Qrob_T0102800.2,Qrob_T0112640.2,Qrob_T0135310.2,Qrob_T0137700.2,Qrob_T0139950.2,Qrob_T0146560.2,Qrob_T0146570.2,Qrob_T0149640.2,Qrob_T0151060.2,Qrob_T0152260.2,Qrob_T0152360.2…	Rad4 transglutaminase-like domain, FAD binding domain of DNA photolyase, Helicase conserved C-terminal domain, impB/mucB/samB family, impB/mucB/samB family C-terminal domain, PIF1-like helicase, MutS family domain IV, MutS domain III, Rad51, DNA ligase 4 OS Arabidopsis thaliana GN LIG4 PE 1 SV 1, Putative DNA ligase 4 OS Oryza sativa subsp. japonica GN LIG4 PE 2 SV 2, DNA ligase 4 OS Gallus gallu…
GO:0006396	RNA processing	208	109	43.9	1.2e-09	BP	1.72902	Qrob_T0000690.2,Qrob_T0000840.2,Qrob_T0000850.2,Qrob_T0001520.2,Qrob_T0008710.2,Qrob_T0016640.2,Qrob_T0018810.2,Qrob_T0026500.2,Qrob_T0032120.2,Qrob_T0033540.2,Qrob_T0045330.2,Qrob_T0072810.2,Qrob_T0097250.2,Qrob_T0112330.2,Qrob_T0120240.2,Qrob_T0121240.2,Qrob_T0123730.2,Qrob_T0123750.2,Qrob_T0128400.2,Qrob_T0130610.2,Qrob_T0131580.2,Qrob_T0135740.2,Qrob_T0139910.2,Qrob_T0140110.2,Qrob_T0145250.2…	DEAD/DEAH box helicase, LUC7 N_terminus, MIF4G like, Cytidine and deoxycytidylate deaminase zinc-binding region, Ribonucleases P/MRP protein subunit POP1, Predicted SPOUT methyltransferase, WD domain, G-beta repeat, La domain, Adenosine-deaminase (editase) domain, Queuine tRNA-ribosyltransferase, Met-10+ like-protein, SpoU rRNA Methylase family', "Formyl transferase'", '"3\\\\\'-5\\\\\' exonuclea…
GO:0015979	photosynthesis	79	36	16.67	1.2e-09	BP	1.50353	Qrob_T0000960.2,Qrob_T0013200.2,Qrob_T0048560.2,Qrob_T0055850.2,Qrob_T0119100.2,Qrob_T0120040.2,Qrob_T0120350.2,Qrob_T0149800.2,Qrob_T0189070.2,Qrob_T0202360.2,Qrob_T0248980.2,Qrob_T0260490.2,Qrob_T0270120.2,Qrob_T0270130.2,Qrob_T0270140.2,Qrob_T0279510.2,Qrob_T0287450.2,Qrob_T0294250.2,Qrob_T0322610.2,Qrob_T0377930.2,Qrob_T0398240.2,Qrob_T0398270.2,Qrob_T0422960.2,Qrob_T0433460.2,Qrob_T0466450.2…	Photosystem I reaction centre subunit XI, Photosystem I reaction centre subunit VI, Chlorophyll A-B binding protein, Photosystem I reaction centre subunit N (PSAN or PSI-N), Oxygen evolving enhancer protein 3 (PsbQ), Ferredoxin thioredoxin reductase variable alpha chain, Photosystem I psaA/psaB protein, Photosystem I psaG / psaK, PsbP, Transcription initiation factor IIF, alpha subunit (TFIIF-alp…
GO:0001522	pseudouridine synthesis	18	16	3.8	1.5e-09	BP	2.93281	Qrob_T0015990.2,Qrob_T0026460.2,Qrob_T0181820.2,Qrob_T0197990.2,Qrob_T0203830.2,Qrob_T0227970.2,Qrob_T0280300.2,Qrob_T0305090.2,Qrob_T0455110.2,Qrob_T0455120.2,Qrob_T0496030.2,Qrob_T0496040.2,Qrob_T0592830.2,Qrob_T0635730.2,Qrob_T0650760.2,Qrob_T0721900.2	Multisubstrate pseudouridine synthase 7 OS Saccharomyces cerevisiae (strain ATCC 204508 / S288c) GN PUS7 PE 1 SV 1, Pseudouridylate synthase 7 homolog OS Homo sapiens GN PUS7 PE 1 SV 2, Pseudouridylate synthase 7 homolog OS Bos taurus GN PUS7 PE 2 SV 1, Putative pseudouridine synthase C1A4.09 OS Schizosaccharomyces pombe (strain 972 / ATCC 24843) GN SPBC1A4.09 PE 3 SV 1, tRNA pseudouridine syntha…
GO:0006310	DNA recombination	25	22	5.28	3.9e-09	BP	2.90348	Qrob_T0019500.2,Qrob_T0041080.2,Qrob_T0078600.2,Qrob_T0102800.2,Qrob_T0135310.2,Qrob_T0146560.2,Qrob_T0146570.2,Qrob_T0171250.2,Qrob_T0199170.2,Qrob_T0239070.2,Qrob_T0255420.2,Qrob_T0359050.2,Qrob_T0359360.2,Qrob_T0383020.2,Qrob_T0402260.2,Qrob_T0516450.2,Qrob_T0584580.2,Qrob_T0585640.2,Qrob_T0595290.2,Qrob_T0656370.2,Qrob_T0662820.2,Qrob_T0676870.2	Helicase conserved C-terminal domain, DEAD/DEAH box helicase, DNA ligase 4 OS Arabidopsis thaliana GN LIG4 PE 1 SV 1, Putative DNA ligase 4 OS Oryza sativa subsp. japonica GN LIG4 PE 2 SV 2, DNA ligase 4 OS Gallus gallus GN LIG4 PE 2 SV 2, DNA ligase 4 OS Dictyostelium discoideum GN lig4 PE 3 SV 1, DNA ligase 4 OS Pongo abelii GN DNL4 PE 2 SV 1, DNA ligase 4 OS Homo sapiens GN LIG4 PE 1 SV 2, DNA…
GO:0016567	protein ubiquitination	72	36	15.2	9.8e-07	BP	1.64971	Qrob_T0011020.2,Qrob_T0019870.2,Qrob_T0030780.2,Qrob_T0035970.2,Qrob_T0084040.2,Qrob_T0086780.2,Qrob_T0086790.2,Qrob_T0096870.2,Qrob_T0112650.2,Qrob_T0112660.2,Qrob_T0122950.2,Qrob_T0156370.2,Qrob_T0171520.2,Qrob_T0210200.2,Qrob_T0227860.2,Qrob_T0272850.2,Qrob_T0279730.2,Qrob_T0359920.2,Qrob_T0387540.2,Qrob_T0415740.2,Qrob_T0430430.2,Qrob_T0436170.2,Qrob_T0457280.2,Qrob_T0485820.2,Qrob_T0550440.2…	IBR domain, HORMA domain, U-box domain, Seven in absentia protein family, RWD domain, Zinc finger, C3HC4 type (RING finger), Mitotic checkpoint protein, Mad3/BUB1 homology region 1, U-box domain-containing protein 62 OS Arabidopsis thaliana GN PUB62 PE 2 SV 1, U-box domain-containing protein 63 OS Arabidopsis thaliana GN PUB63 PE 2 SV 1, Armadillo/beta-catenin-like repeat, Region of a membrane-bo…
GO:0006662	glycerol ether metabolic process	26	17	5.49	1.3e-06	BP	2.15731	Qrob_T0015940.2,Qrob_T0015950.2,Qrob_T0021920.2,Qrob_T0119080.2,Qrob_T0142050.2,Qrob_T0170560.2,Qrob_T0173060.2,Qrob_T0174460.2,Qrob_T0203320.2,Qrob_T0204240.2,Qrob_T0241730.2,Qrob_T0273160.2,Qrob_T0388260.2,Qrob_T0468070.2,Qrob_T0517750.2,Qrob_T0660240.2,Qrob_T0721610.2	PITH domain, Thioredoxin
GO:0006412	translation	381	133	80.41	3.4e-06	BP	1.15176	Qrob_T0000720.2,Qrob_T0000730.2,Qrob_T0010260.2,Qrob_T0013350.2,Qrob_T0016480.2,Qrob_T0018360.2,Qrob_T0028510.2,Qrob_T0032230.2,Qrob_T0035450.2,Qrob_T0068800.2,Qrob_T0070950.2,Qrob_T0074280.2,Qrob_T0076410.2,Qrob_T0076460.2,Qrob_T0079190.2,Qrob_T0079210.2,Qrob_T0088520.2,Qrob_T0090690.2,Qrob_T0093650.2,Qrob_T0103150.2,Qrob_T0103160.2,Qrob_T0106740.2,Qrob_T0116960.2,Qrob_T0122430.2,Qrob_T0123230.2…	PCRF domain, Elongation factor TS, Ribosomal protein S17, Ribosomal protein S24e, Asparagine--tRNA ligase chloroplastic/mitochondrial OS Arabidopsis thaliana GN SYNO PE 2 SV 3, Asparagine--tRNA ligase OS Clostridium thermocellum (strain ATCC 27405 / DSM 1237) GN asnS PE 3 SV 1, Asparagine--tRNA ligase OS Shewanella loihica (strain ATCC BAA-1088 / PV-4) GN asnS PE 3 SV 1, Asparagine--tRNA ligase O…
GO:0006270	DNA replication initiation	8	8	1.69	3.9e-06	BP	3.29941	Qrob_T0037300.2,Qrob_T0107130.2,Qrob_T0162920.2,Qrob_T0251410.2,Qrob_T0288390.2,Qrob_T0347780.2,Qrob_T0564170.2,Qrob_T0615950.2	CDC45-like protein, MCM2/3/5 family, DNA polymerase alpha subunit p180 N terminal, RCD1-SRO-TAF4 (RST) plant domain, MCM N-terminal domain, Mini-chromosome maintenance protein 2
GO:0006888	ER to Golgi vesicle-mediated transport	17	13	3.59	5.8e-06	BP	2.52308	Qrob_T0018350.2,Qrob_T0035680.2,Qrob_T0118380.2,Qrob_T0118390.2,Qrob_T0118400.2,Qrob_T0132620.2,Qrob_T0187810.2,Qrob_T0373340.2,Qrob_T0473700.2,Qrob_T0499110.2,Qrob_T0570980.2,Qrob_T0578390.2,Qrob_T0736390.2	Vesicle coat trafficking protein Sec16 mid-region, Sec23/Sec24 beta-sandwich domain, Snare region anchored in the vesicle membrane C-terminus, Golgi SNAP receptor complex member 1-1 OS Arabidopsis thaliana GN GOS11 PE 2 SV 1, Sec23/Sec24 trunk domain, Gelsolin repeat, Sedlin, N-terminal conserved region, Sybindin-like family, Sec23/Sec24 helical domain
GO:0006298	mismatch repair	19	13	4.01	1.2e-05	BP	2.25749	Qrob_T0052990.2,Qrob_T0053000.2,Qrob_T0215870.2,Qrob_T0239070.2,Qrob_T0332140.2,Qrob_T0423370.2,Qrob_T0483860.2,Qrob_T0500290.2,Qrob_T0538520.2,Qrob_T0543810.2,Qrob_T0543860.2,Qrob_T0584580.2,Qrob_T0612780.2	MutS family domain IV, MutS domain III, Histidine kinase-, DNA gyrase B-, and HSP90-like ATPase, DNA mismatch repair protein, C-terminal domain, MutS domain I, MutS domain II, Sec7 domain, DNA mismatch repair protein MLH1 OS Arabidopsis thaliana GN MLH1 PE 2 SV 1, DNA mismatch repair protein Mlh1 OS Homo sapiens GN MLH1 PE 1 SV 1, DNA mismatch repair protein Mlh1 OS Mus musculus GN Mlh1 PE 2 SV 2…
GO:0007067	mitotic nuclear division	26	18	5.49	1.8e-05	BP	2.28421	Qrob_T0001910.2,Qrob_T0019870.2,Qrob_T0083090.2,Qrob_T0133680.2,Qrob_T0156370.2,Qrob_T0242810.2,Qrob_T0323400.2,Qrob_T0367940.2,Qrob_T0369420.2,Qrob_T0396520.2,Qrob_T0398830.2,Qrob_T0436170.2,Qrob_T0534560.2,Qrob_T0536690.2,Qrob_T0543800.2,Qrob_T0696870.2,Qrob_T0706060.2,Qrob_T0746170.2	Mitosis protein DIM1, HORMA domain, Cell cycle regulated microtubule associated protein, Mis12 protein, Mitotic checkpoint protein, Nuf2 family, non-SMC mitotic condensation complex subunit 1, Condensin complex subunit 2, SMC proteins Flexible Hinge Domain, Nuclear condensing complex subunits, C-term domain, Mad3/BUB1 homology region 1, Anaphase promoting complex subunit 8 / Cdc23, Targeting prot…
GO:0008654	phospholipid biosynthetic process	37	22	7.81	1.8e-05	BP	1.96181	Qrob_T0006230.2,Qrob_T0032990.2,Qrob_T0052900.2,Qrob_T0067540.2,Qrob_T0070830.2,Qrob_T0112560.2,Qrob_T0121770.2,Qrob_T0183240.2,Qrob_T0252080.2,Qrob_T0341550.2,Qrob_T0352030.2,Qrob_T0362800.2,Qrob_T0412900.2,Qrob_T0436320.2,Qrob_T0539510.2,Qrob_T0546810.2,Qrob_T0585050.2,Qrob_T0610220.2,Qrob_T0719290.2,Qrob_T0719300.2,Qrob_T0721540.2,Qrob_T0721550.2	GHMP kinases N terminal domain', "Phosphatidylinositolglycan class N (PIG-N)'", '"Tetraacyldisaccharide-1-P 4\\\\\'-kinase"', "'UDP-3-O-acyl N-acetylglycosamine deacetylase", 'Acyltransferase, PIG-X / PBN1, CDP-alcohol phosphatidyltransferase, Myo-inositol-1-phosphate synthase, Region of a membrane-bound protein predicted to be embedded in the membrane., Gpi16 subunit, GPI transamidase component,…
GO:0006139	nucleobase-containing compound metabolic...	1518	594	320.39	2.6e-05	BP	1.29107	Qrob_T0000650.2,Qrob_T0000690.2,Qrob_T0000840.2,Qrob_T0000850.2,Qrob_T0001520.2,Qrob_T0004640.2,Qrob_T0007890.2,Qrob_T0008710.2,Qrob_T0013360.2,Qrob_T0013730.2,Qrob_T0014280.2,Qrob_T0015920.2,Qrob_T0015990.2,Qrob_T0016640.2,Qrob_T0016970.2,Qrob_T0018360.2,Qrob_T0018810.2,Qrob_T0018830.2,Qrob_T0019500.2,Qrob_T0020660.2,Qrob_T0023260.2,Qrob_T0024210.2,Qrob_T0026460.2,Qrob_T0026500.2,Qrob_T0028440.2…	AP2 domain, DEAD/DEAH box helicase, LUC7 N_terminus, MIF4G like, GATA zinc finger, NusB family, Cytidine and deoxycytidylate deaminase zinc-binding region, Homeobox domain, Zinc finger protein NUTCRACKER OS Arabidopsis thaliana GN NUC PE 2 SV 1, Zinc finger protein MAGPIE OS Arabidopsis thaliana GN MGP PE 1 SV 1, Zinc finger protein JACKDAW OS Arabidopsis thaliana GN JKD PE 1 SV 1, Protein SENSIT…
GO:0008299	isoprenoid biosynthetic process	31	16	6.54	2.6e-05	BP	1.70292	Qrob_T0005760.2,Qrob_T0006230.2,Qrob_T0062800.2,Qrob_T0110120.2,Qrob_T0122270.2,Qrob_T0190700.2,Qrob_T0313440.2,Qrob_T0328170.2,Qrob_T0348000.2,Qrob_T0477570.2,Qrob_T0504930.2,Qrob_T0504940.2,Qrob_T0539850.2,Qrob_T0550990.2,Qrob_T0610210.2,Qrob_T0632270.2	1-deoxy-D-xylulose 5-phosphate reductoisomerase C-terminal, GHMP kinases N terminal domain, Lycopene cyclase protein, 2-C-methyl-D-erythritol 4-phosphate cytidylyltransferase, Polyprenyl synthetase, NAD(P)-binding Rossmann-like domain, Alpha/beta hydrolase family, GHMP kinases C terminal, Hydroxymethylglutaryl-coenzyme A synthase C terminal, 4-diphosphocytidyl-2-C-methyl-D-erythritol kinase chlor…
GO:0045454	cell redox homeostasis	82	33	17.31	6.1e-05	BP	1.32781	Qrob_T0013110.2,Qrob_T0015940.2,Qrob_T0015950.2,Qrob_T0020390.2,Qrob_T0020640.2,Qrob_T0021920.2,Qrob_T0041110.2,Qrob_T0119080.2,Qrob_T0142050.2,Qrob_T0170560.2,Qrob_T0173060.2,Qrob_T0174460.2,Qrob_T0184360.2,Qrob_T0203320.2,Qrob_T0204240.2,Qrob_T0216850.2,Qrob_T0218780.2,Qrob_T0241730.2,Qrob_T0254760.2,Qrob_T0273160.2,Qrob_T0296190.2,Qrob_T0300270.2,Qrob_T0352670.2,Qrob_T0388260.2,Qrob_T0408500.2…	Thioredoxin, PITH domain, TPR repeat, Pyridine nucleotide-disulphide oxidoreductase, Glutaredoxin, Endoplasmic Reticulum-Golgi Intermediate Compartment (ERGIC), Protein of unknown function, DUF547, Rdx family, Thioredoxin-like domain
GO:0006886	intracellular protein transport	155	58	32.71	0.00013	BP	1.23462	Qrob_T0001310.2,Qrob_T0001330.2,Qrob_T0008480.2,Qrob_T0025060.2,Qrob_T0031410.2,Qrob_T0035680.2,Qrob_T0050210.2,Qrob_T0067150.2,Qrob_T0068320.2,Qrob_T0078370.2,Qrob_T0090490.2,Qrob_T0095860.2,Qrob_T0104420.2,Qrob_T0132620.2,Qrob_T0134230.2,Qrob_T0139530.2,Qrob_T0167770.2,Qrob_T0187810.2,Qrob_T0206040.2,Qrob_T0211100.2,Qrob_T0216560.2,Qrob_T0216630.2,Qrob_T0239060.2,Qrob_T0243120.2,Qrob_T0265040.2…	Vps16, N-terminal region, C-terminal region, Importin-beta N-terminal domain, Adaptor complexes medium subunit family, SecE/Sec61-gamma subunits of protein translocation complex, Sec23/Sec24 beta-sandwich domain, Region of a membrane-bound protein predicted to be embedded in the membrane., B-cell receptor-associated protein 31-like, Soluble NSF attachment protein, SNAP, SRP54-type protein, GTPase…
GO:0042254	ribosome biogenesis	47	31	9.92	0.00017	BP	2.17621	Qrob_T0018810.2,Qrob_T0026500.2,Qrob_T0033690.2,Qrob_T0123750.2,Qrob_T0139910.2,Qrob_T0291830.2,Qrob_T0299770.2,Qrob_T0330240.2,Qrob_T0330380.2,Qrob_T0330390.2,Qrob_T0330410.2,Qrob_T0347500.2,Qrob_T0356010.2,Qrob_T0386940.2,Qrob_T0412430.2,Qrob_T0446930.2,Qrob_T0460850.2,Qrob_T0490980.2,Qrob_T0530010.2,Qrob_T0559160.2,Qrob_T0573510.2,Qrob_T0584610.2,Qrob_T0589550.2,Qrob_T0592830.2,Qrob_T0605740.2…	Predicted SPOUT methyltransferase, WD domain, G-beta repeat, Ribosomal protein L24e, Utp13 specific WD40 associated domain, Ribosomal RNA adenine dimethylase, Ribosome-binding factor A, RimM N-terminal domain, Spb1 C-terminal domain, Domain of unknown function (DUF3381), FtsJ-like methyltransferase, Nucleolar protein,Nop52, eIF-6 family, SDA1, NOL1/NOP2/sun family, SBDS protein C-terminal domain,…
GO:0000723	telomere maintenance	5	5	1.06	0.00042	BP	3.29941	Qrob_T0043960.2,Qrob_T0082880.2,Qrob_T0483730.2,Qrob_T0492490.2,Qrob_T0492510.2	PIF1-like helicase, Putative exonuclease SbcCD, C subunit, Ku70/Ku80 N-terminal alpha/beta domain, SAP domain
GO:0006094	gluconeogenesis	5	5	1.06	0.00042	BP	3.29941	Qrob_T0123720.2,Qrob_T0396860.2,Qrob_T0515680.2,Qrob_T0624320.2,Qrob_T0685880.2	[], Region of a membrane-bound protein predicted to be embedded in the membrane., Phosphoenolpyruvate carboxykinase [ATP] OS Arabidopsis thaliana GN PCKA PE 1 SV 1, Phosphoenolpyruvate carboxykinase [ATP] 1 OS Urochloa panicoides GN PCK1 PE 1 SV 1, Phosphoenolpyruvate carboxykinase [ATP] OS Zea mays PE 2 SV 1, Phosphoenolpyruvate carboxykinase [ATP] 2 OS Urochloa panicoides GN PCK2 PE 2 SV 1, Pho…
GO:0046854	phosphatidylinositol phosphorylation	5	5	1.06	0.00042	BP	3.29941	Qrob_T0106470.2,Qrob_T0170140.2,Qrob_T0171540.2,Qrob_T0719290.2,Qrob_T0719300.2	Phosphatidylinositol 3- and 4-kinase, Phosphoinositide 3-kinase family, accessory domain (PIK domain), Inositol monophosphatase family, Phosphatidylinositol 4-kinase beta 1 OS Arabidopsis thaliana GN PI4KB1 PE 1 SV 1, Phosphatidylinositol 4-kinase beta 2 OS Arabidopsis thaliana GN PI4KB2 PE 2 SV 1, Phosphatidylinositol 4-kinase OS Dictyostelium discoideum GN pikD PE 3 SV 3, Phosphatidylinositol 4…
GO:0016226	iron-sulfur cluster assembly	9	7	1.9	0.00044	BP	2.56621	Qrob_T0047250.2,Qrob_T0082350.2,Qrob_T0090260.2,Qrob_T0137470.2,Qrob_T0306190.2,Qrob_T0345510.2,Qrob_T0363440.2	NifU-like N terminal domain, NifU-like domain, WD domain, G-beta repeat, Uncharacterized protein family (UPF0051), Iron-sulphur cluster biosynthesis
GO:0000724	double-strand break repair via homologou...	7	6	1.48	0.0005	BP	2.82807	Qrob_T0102800.2,Qrob_T0146560.2,Qrob_T0146570.2,Qrob_T0383020.2,Qrob_T0402260.2,Qrob_T0595290.2	DNA repair protein XRCC2 homolog OS Arabidopsis thaliana GN XRCC2 PE 2 SV 2, DNA repair protein XRCC2 OS Homo sapiens GN XRCC2 PE 1 SV 1, AAA domain, Region of a membrane-bound protein predicted to be embedded in the membrane., BRCA2, helical, DNA repair protein RAD51 homolog 2 OS Arabidopsis thaliana GN RAD51B PE 2 SV 2, DNA repair protein RAD51 homolog 2 OS Homo sapiens GN RAD51B PE 1 SV 2, DNA…
GO:0034314	Arp2/3 complex-mediated actin nucleation	7	6	1.48	0.0005	BP	2.82807	Qrob_T0041640.2,Qrob_T0195040.2,Qrob_T0347690.2,Qrob_T0641120.2,Qrob_T0710060.2,Qrob_T0713840.2	NADH dehydrogenase, ARP2/3 complex 16 kDa subunit (p16-Arc), Arp2/3 complex, 34 kD subunit p34-Arc, WD domain, G-beta repeat, Actin, ARP2/3 complex ARPC3 (21 kDa) subunit
GO:0007049	cell cycle	98	48	20.68	0.00079	BP	1.61604	Qrob_T0001910.2,Qrob_T0017000.2,Qrob_T0019870.2,Qrob_T0037160.2,Qrob_T0057070.2,Qrob_T0065870.2,Qrob_T0083090.2,Qrob_T0087010.2,Qrob_T0102660.2,Qrob_T0118210.2,Qrob_T0119840.2,Qrob_T0133680.2,Qrob_T0152360.2,Qrob_T0156370.2,Qrob_T0178910.2,Qrob_T0220140.2,Qrob_T0224570.2,Qrob_T0239070.2,Qrob_T0240630.2,Qrob_T0242810.2,Qrob_T0279390.2,Qrob_T0323400.2,Qrob_T0338910.2,Qrob_T0367940.2,Qrob_T0369420.2…	Mitosis protein DIM1, Shugoshin C terminus, HORMA domain, Cyclin, C-terminal domain, 65-kDa microtubule-associated protein 6 OS Arabidopsis thaliana GN MAP65-6 PE 1 SV 1, 65-kDa microtubule-associated protein 7 OS Arabidopsis thaliana GN MAP65-7 PE 2 SV 1, 65-kDa microtubule-associated protein 1 OS Arabidopsis thaliana GN MAP65-1 PE 1 SV 1, 65-kDa microtubule-associated protein 2 OS Arabidopsis t…
GO:0051603	proteolysis involved in cellular protein...	89	36	18.78	0.00081	BP	1.33459	Qrob_T0004340.2,Qrob_T0018860.2,Qrob_T0019870.2,Qrob_T0020830.2,Qrob_T0070980.2,Qrob_T0072840.2,Qrob_T0072860.2,Qrob_T0086780.2,Qrob_T0086790.2,Qrob_T0104890.2,Qrob_T0126480.2,Qrob_T0156370.2,Qrob_T0186190.2,Qrob_T0186200.2,Qrob_T0201420.2,Qrob_T0202280.2,Qrob_T0339010.2,Qrob_T0387080.2,Qrob_T0418280.2,Qrob_T0436170.2,Qrob_T0465690.2,Qrob_T0536690.2,Qrob_T0548670.2,Qrob_T0551110.2,Qrob_T0561400.2…	Proteasome subunit, Ubiquitin carboxyl-terminal hydrolase, HORMA domain, UBA/TS-N domain, Seven in absentia protein family, Proteasome subunit A N-terminal signature, Mitotic checkpoint protein, Anaphase promoting complex (APC) subunit 2, Mad3/BUB1 homology region 1, Anaphase promoting complex subunit 8 / Cdc23, family 1, ATP-dependent protease La (LON) domain, Zn-finger in ubiquitin-hydrolases a…
GO:0051225	spindle assembly	8	6	1.69	0.00165	BP	2.47456	Qrob_T0119840.2,Qrob_T0220140.2,Qrob_T0224570.2,Qrob_T0457780.2,Qrob_T0457790.2,Qrob_T0718090.2	HAUS augmin-like complex subunit 5, HAUS augmin-like complex subunit 1 OS Homo sapiens GN HAUS1 PE 1 SV 1, HAUS augmin-like complex subunit 1 OS Rattus norvegicus GN Haus1 PE 2 SV 2, HAUS augmin-like complex subunit 1 OS Mus musculus GN Haus1 PE 2 SV 2, HAUS augmin-like complex subunit 1 OS Bos taurus GN HAUS1 PE 2 SV 1, HAUS augmin-like complex subunit 3, HAUS augmin-like complex subunit 2
GO:0030001	metal ion transport	180	41	37.99	0.00189	BP	0.751533	Qrob_T0026370.2,Qrob_T0032900.2,Qrob_T0033430.2,Qrob_T0041630.2,Qrob_T0049060.2,Qrob_T0051080.2,Qrob_T0057030.2,Qrob_T0086830.2,Qrob_T0133190.2,Qrob_T0141470.2,Qrob_T0176520.2,Qrob_T0229750.2,Qrob_T0229760.2,Qrob_T0244200.2,Qrob_T0252140.2,Qrob_T0269480.2,Qrob_T0277850.2,Qrob_T0296100.2,Qrob_T0298290.2,Qrob_T0304850.2,Qrob_T0313490.2,Qrob_T0317430.2,Qrob_T0329020.2,Qrob_T0336130.2,Qrob_T0340010.2…	Heavy-metal-associated domain, TrkA-N domain, Magnesium transporter NIPA, K+ potassium transporter, [], ZIP Zinc transporter, Nucleolar GTP-binding protein 1 (NOG1), Cytochrome C oxidase copper chaperone (COX17), Region of a membrane-bound protein predicted to be embedded in the membrane., Sodium/hydrogen exchanger family, haloacid dehalogenase-like hydrolase, Ion channel, CorA-like Mg2+ transpor…
GO:0006644	phospholipid metabolic process	68	38	14.35	0.0019	BP	1.84379	Qrob_T0006230.2,Qrob_T0032990.2,Qrob_T0052900.2,Qrob_T0067540.2,Qrob_T0070830.2,Qrob_T0084200.2,Qrob_T0106470.2,Qrob_T0111140.2,Qrob_T0112560.2,Qrob_T0121770.2,Qrob_T0170140.2,Qrob_T0171540.2,Qrob_T0183240.2,Qrob_T0226380.2,Qrob_T0252080.2,Qrob_T0318530.2,Qrob_T0341550.2,Qrob_T0350830.2,Qrob_T0352030.2,Qrob_T0362800.2,Qrob_T0412900.2,Qrob_T0436320.2,Qrob_T0444560.2,Qrob_T0474110.2,Qrob_T0480810.2…	GHMP kinases N terminal domain', "Phosphatidylinositolglycan class N (PIG-N)'", '"Tetraacyldisaccharide-1-P 4\\\\\'-kinase"', "'UDP-3-O-acyl N-acetylglycosamine deacetylase", 'Acyltransferase, Phospholipase A2-alpha OS Arabidopsis thaliana GN PLA2-ALPHA PE 1 SV 1, Phospholipase A2 homolog 3 OS Oryza sativa subsp. japonica GN PLA2-III PE 1 SV 1, Probable phospholipase A2 homolog 2 OS Oryza sativa …
GO:0006914	autophagy	5	5	1.06	0.00198	BP	3.29941	Qrob_T0108220.2,Qrob_T0294330.2,Qrob_T0479380.2,Qrob_T0479390.2,Qrob_T0636370.2	ThiF family, Autophagy protein Apg5, Autophagy protein Apg6, UV radiation resistance protein and autophagy-related subunit 14
GO:0009245	lipid A biosynthetic process	4	4	0.84	0.00198	BP	3.29941	Qrob_T0052900.2,Qrob_T0067540.2,Qrob_T0436320.2,Qrob_T0585050.2	["Tetraacyldisaccharide-1-P 4\\\\\'-kinase"', "'UDP-3-O-acyl N-acetylglycosamine deacetylase", 'Bacterial transferase hexapeptide (six repeats), Lipid-A-disaccharide synthetase
GO:0031167	rRNA methylation	4	4	0.84	0.00198	BP	3.29941	Qrob_T0330380.2,Qrob_T0330390.2,Qrob_T0330410.2,Qrob_T0589550.2	Spb1 C-terminal domain, Domain of unknown function (DUF3381), FtsJ-like methyltransferase, Conserved hypothetical protein 95
GO:0048015	phosphatidylinositol-mediated signaling	4	4	0.84	0.00198	BP	3.29941	Qrob_T0106470.2,Qrob_T0170140.2,Qrob_T0719290.2,Qrob_T0719300.2	Phosphatidylinositol 3- and 4-kinase, Phosphoinositide 3-kinase family, accessory domain (PIK domain), Phosphatidylinositol 4-kinase beta 1 OS Arabidopsis thaliana GN PI4KB1 PE 1 SV 1, Phosphatidylinositol 4-kinase beta 2 OS Arabidopsis thaliana GN PI4KB2 PE 2 SV 1, Phosphatidylinositol 4-kinase OS Dictyostelium discoideum GN pikD PE 3 SV 3, Phosphatidylinositol 4-kinase pik1 OS Schizosaccharomyc…
GO:0051260	protein homooligomerization	4	4	0.84	0.00198	BP	3.29941	Qrob_T0070990.2,Qrob_T0120280.2,Qrob_T0149150.2,Qrob_T0348500.2	BTB/POZ domain, Pentapeptide repeats (8 copies)
GO:0016192	vesicle-mediated transport	138	59	29.13	0.0024	BP	1.41062	Qrob_T0018350.2,Qrob_T0025060.2,Qrob_T0035680.2,Qrob_T0068320.2,Qrob_T0078650.2,Qrob_T0090340.2,Qrob_T0104420.2,Qrob_T0107110.2,Qrob_T0118380.2,Qrob_T0118390.2,Qrob_T0118400.2,Qrob_T0122520.2,Qrob_T0132620.2,Qrob_T0135370.2,Qrob_T0160310.2,Qrob_T0160320.2,Qrob_T0164380.2,Qrob_T0166990.2,Qrob_T0167770.2,Qrob_T0187810.2,Qrob_T0211100.2,Qrob_T0239060.2,Qrob_T0244320.2,Qrob_T0245200.2,Qrob_T0247590.2…	Vesicle coat trafficking protein Sec16 mid-region, Adaptor complexes medium subunit family, Sec23/Sec24 beta-sandwich domain, ANTH domain, Syntaxin 6, N-terminal, Region in Clathrin and VPS, Exocyst complex component Sec5, Snare region anchored in the vesicle membrane C-terminus, Golgi SNAP receptor complex member 1-1 OS Arabidopsis thaliana GN GOS11 PE 2 SV 1, RINT-1 / TIP-1 family, Sec23/Sec24 …
GO:0006364	rRNA processing	29	18	6.12	0.00243	BP	2.04791	Qrob_T0018810.2,Qrob_T0026500.2,Qrob_T0123750.2,Qrob_T0139910.2,Qrob_T0291830.2,Qrob_T0299770.2,Qrob_T0330240.2,Qrob_T0330380.2,Qrob_T0330390.2,Qrob_T0330410.2,Qrob_T0347500.2,Qrob_T0386940.2,Qrob_T0446930.2,Qrob_T0559160.2,Qrob_T0573510.2,Qrob_T0584610.2,Qrob_T0589550.2,Qrob_T0628690.2	Predicted SPOUT methyltransferase, WD domain, G-beta repeat, Utp13 specific WD40 associated domain, Ribosomal RNA adenine dimethylase, Ribosome-binding factor A, RimM N-terminal domain, Spb1 C-terminal domain, Domain of unknown function (DUF3381), FtsJ-like methyltransferase, Nucleolar protein,Nop52, NOL1/NOP2/sun family, Utp14 protein, rRNA small subunit methyltransferase G, Fibrillarin, Conserv…
GO:0015031	protein transport	201	77	42.42	0.00262	BP	1.26395	Qrob_T0001310.2,Qrob_T0001330.2,Qrob_T0008480.2,Qrob_T0016710.2,Qrob_T0016730.2,Qrob_T0025060.2,Qrob_T0031410.2,Qrob_T0035680.2,Qrob_T0040670.2,Qrob_T0050210.2,Qrob_T0067150.2,Qrob_T0068320.2,Qrob_T0072780.2,Qrob_T0078370.2,Qrob_T0090490.2,Qrob_T0095860.2,Qrob_T0104420.2,Qrob_T0132620.2,Qrob_T0134230.2,Qrob_T0139530.2,Qrob_T0167770.2,Qrob_T0187810.2,Qrob_T0206040.2,Qrob_T0211100.2,Qrob_T0216560.2…	Vps16, N-terminal region, C-terminal region, Importin-beta N-terminal domain, Protein MON2 homolog OS Mus musculus GN Mon2 PE 2 SV 2, Protein MON2 homolog OS Homo sapiens GN MON2 PE 1 SV 2, Protein MON2 homolog OS Xenopus laevis GN mon2 PE 2 SV 1, Protein MON2 OS Saccharomyces cerevisiae (strain ATCC 204508 / S288c) GN MON2 PE 1 SV 1, Guanine nucleotide exchange factor in Golgi transport N-termin…
GO:0008033	tRNA processing	48	28	10.13	0.00311	BP	1.92466	Qrob_T0008710.2,Qrob_T0016640.2,Qrob_T0045330.2,Qrob_T0072810.2,Qrob_T0112330.2,Qrob_T0131580.2,Qrob_T0140110.2,Qrob_T0155210.2,Qrob_T0155220.2,Qrob_T0189370.2,Qrob_T0287960.2,Qrob_T0312500.2,Qrob_T0315070.2,Qrob_T0363750.2,Qrob_T0371500.2,Qrob_T0427270.2,Qrob_T0457440.2,Qrob_T0457450.2,Qrob_T0473590.2,Qrob_T0473600.2,Qrob_T0480830.2,Qrob_T0497650.2,Qrob_T0507210.2,Qrob_T0515690.2,Qrob_T0515700.2…	Cytidine and deoxycytidylate deaminase zinc-binding region, Ribonucleases P/MRP protein subunit POP1, Queuine tRNA-ribosyltransferase, Met-10+ like-protein, Formyl transferase, ThiF family, Urm1 (Ubiquitin related modifier), tRNA synthetases class II core domain (F), Ferredoxin-fold anticodon binding domain, GidA associated domain 3, TilS substrate binding domain, Dihydrouridine synthase (Dus), I…
GO:0006355	regulation of transcription, DNA-templat...	651	169	137.4	0.00345	BP	0.856529	Qrob_T0000650.2,Qrob_T0004640.2,Qrob_T0007890.2,Qrob_T0013360.2,Qrob_T0013730.2,Qrob_T0016970.2,Qrob_T0020660.2,Qrob_T0033990.2,Qrob_T0036550.2,Qrob_T0037080.2,Qrob_T0037160.2,Qrob_T0037850.2,Qrob_T0045340.2,Qrob_T0047280.2,Qrob_T0049520.2,Qrob_T0050860.2,Qrob_T0062630.2,Qrob_T0064510.2,Qrob_T0068730.2,Qrob_T0070920.2,Qrob_T0087010.2,Qrob_T0089800.2,Qrob_T0095490.2,Qrob_T0095830.2,Qrob_T0096890.2…	AP2 domain, GATA zinc finger, NusB family, Homeobox domain, Zinc finger protein NUTCRACKER OS Arabidopsis thaliana GN NUC PE 2 SV 1, Zinc finger protein MAGPIE OS Arabidopsis thaliana GN MGP PE 1 SV 1, Zinc finger protein JACKDAW OS Arabidopsis thaliana GN JKD PE 1 SV 1, Protein SENSITIVE TO PROTON RHIZOTOXICITY 1 OS Arabidopsis thaliana GN STOP1 PE 2 SV 1, Zinc finger protein STOP1 homolog OS Or…
GO:0032259	methylation	50	23	10.55	0.00522	BP	1.51773	Qrob_T0018920.2,Qrob_T0040130.2,Qrob_T0071080.2,Qrob_T0072810.2,Qrob_T0122480.2,Qrob_T0128400.2,Qrob_T0152730.2,Qrob_T0194720.2,Qrob_T0216680.2,Qrob_T0265630.2,Qrob_T0313690.2,Qrob_T0330380.2,Qrob_T0330390.2,Qrob_T0330410.2,Qrob_T0473590.2,Qrob_T0473600.2,Qrob_T0532980.2,Qrob_T0559140.2,Qrob_T0589550.2,Qrob_T0641360.2,Qrob_T0644960.2,Qrob_T0666140.2,Qrob_T0732900.2	PRMT5 arginine-N-methyltransferase, Probable protein arginine N-methyltransferase 6 OS Arabidopsis thaliana GN PRMT6 PE 2 SV 1, Probable protein arginine N-methyltransferase 6.2 OS Oryza sativa subsp. japonica GN PRMT6.2 PE 2 SV 1, Probable protein arginine N-methyltransferase 6.2 OS Oryza sativa subsp. indica GN PRMT6.2 PE 3 SV 2, Probable protein arginine N-methyltransferase 6.1 OS Oryza sativa…
GO:0015991	ATP hydrolysis coupled proton transport	24	11	5.07	0.00579	BP	1.51223	Qrob_T0026970.2,Qrob_T0036680.2,Qrob_T0111840.2,Qrob_T0125810.2,Qrob_T0186510.2,Qrob_T0213120.2,Qrob_T0241810.2,Qrob_T0429470.2,Qrob_T0451300.2,Qrob_T0517660.2,Qrob_T0706610.2	V-ATPase subunit H, V-type ATPase 116kDa subunit family, ATP synthase (C/AC39) subunit, Region of a membrane-bound protein predicted to be embedded in the membrane., ATP synthase subunit C, ATP synthase alpha/beta chain, C terminal domain, ATP synthase (E/31 kDa) subunit, Vacuolar proton ATPase a1 OS Arabidopsis thaliana GN VHA-a1 PE 1 SV 1, Vacuolar proton ATPase a3 OS Arabidopsis thaliana GN VH…
GO:0007076	mitotic chromosome condensation	7	5	1.48	0.00596	BP	2.35672	Qrob_T0323400.2,Qrob_T0367940.2,Qrob_T0396520.2,Qrob_T0534560.2,Qrob_T0696870.2	non-SMC mitotic condensation complex subunit 1, Condensin complex subunit 2, Nuclear condensing complex subunits, C-term domain
GO:0016568	chromatin modification	48	21	10.13	0.00811	BP	1.44349	Qrob_T0063960.2,Qrob_T0068110.2,Qrob_T0071080.2,Qrob_T0082320.2,Qrob_T0178680.2,Qrob_T0189860.2,Qrob_T0189870.2,Qrob_T0226560.2,Qrob_T0280690.2,Qrob_T0359120.2,Qrob_T0371140.2,Qrob_T0371150.2,Qrob_T0488480.2,Qrob_T0504240.2,Qrob_T0533480.2,Qrob_T0653060.2,Qrob_T0666140.2,Qrob_T0666320.2,Qrob_T0732900.2,Qrob_T0759000.2,Qrob_T0760130.2	Helicase conserved C-terminal domain, RNA pol II accessory factor, Cdc73 family, Pre-SET motif, Cytochrome b(C-terminal)/b6/petD, Paf1, TPR repeat, MOZ/SAS family, Actin, Plus-3 domain, Inhibitor of growth proteins N-terminal histone-binding, PHD-finger, SNF2 family N-terminal domain, SAD/SRA domain, YL1 nuclear protein C-terminal domain, MRG, Protein HIRA OS Arabidopsis thaliana GN HIRA PE 1 SV …
GO:0006750	glutathione biosynthetic process	5	4	1.06	0.00823	BP	2.63953	Qrob_T0088100.2,Qrob_T0154250.2,Qrob_T0154260.2,Qrob_T0359940.2	Metallo-beta-lactamase superfamily, Hydroxyacylglutathione hydrolase cytoplasmic OS Arabidopsis thaliana GN GLX2-2 PE 1 SV 2, Hydroxyacylglutathione hydrolase mitochondrial OS Gallus gallus GN HAGH PE 2 SV 1, Hydroxyacylglutathione hydrolase mitochondrial OS Danio rerio GN hagh PE 2 SV 2, Hydroxyacylglutathione hydrolase mitochondrial OS Bos taurus GN HAGH PE 2 SV 3, Hydroxyacylglutathione hydrol…
GO:0007094	mitotic spindle assembly checkpoint	5	4	1.06	0.00823	BP	2.63953	Qrob_T0019870.2,Qrob_T0156370.2,Qrob_T0436170.2,Qrob_T0706060.2	HORMA domain, Mitotic checkpoint protein, Mad3/BUB1 homology region 1
GO:0030259	lipid glycosylation	5	4	1.06	0.00823	BP	2.63953	Qrob_T0323780.2,Qrob_T0453380.2,Qrob_T0543930.2,Qrob_T0713830.2	Glycosyltransferase family 28 C-terminal domain, Glycosyltransferase family 28 N-terminal domain, Monogalactosyldiacylglycerol (MGDG) synthase
GO:0006869	lipid transport	37	16	7.81	0.00895	BP	1.42677	Qrob_T0014160.2,Qrob_T0083060.2,Qrob_T0146520.2,Qrob_T0151470.2,Qrob_T0278170.2,Qrob_T0338640.2,Qrob_T0349670.2,Qrob_T0448870.2,Qrob_T0496470.2,Qrob_T0578130.2,Qrob_T0603250.2,Qrob_T0633040.2,Qrob_T0640860.2,Qrob_T0651670.2,Qrob_T0731930.2,Qrob_T0735290.2	Putative non-specific lipid-transfer protein 14 OS Arabidopsis thaliana GN LTP14 PE 3 SV 2, Non-specific lipid-transfer protein 5 OS Lens culinaris PE 3 SV 1, Non-specific lipid-transfer protein 2 OS Lens culinaris PE 1 SV 1, Non-specific lipid-transfer protein 4 (Fragment) OS Lens culinaris PE 1 SV 1, Non-specific lipid-transfer protein 6 OS Lens culinaris PE 1 SV 1, Non-specific lipid-transfer …
GO:0006400	tRNA modification	14	12	2.95	0.0093	BP	2.82807	Qrob_T0008710.2,Qrob_T0045330.2,Qrob_T0072810.2,Qrob_T0112330.2,Qrob_T0131580.2,Qrob_T0140110.2,Qrob_T0189370.2,Qrob_T0363750.2,Qrob_T0473590.2,Qrob_T0473600.2,Qrob_T0480830.2,Qrob_T0507210.2	Cytidine and deoxycytidylate deaminase zinc-binding region, Queuine tRNA-ribosyltransferase, Met-10+ like-protein, Formyl transferase, ThiF family, Urm1 (Ubiquitin related modifier), GidA associated domain 3, Gcd10p family, Putative methyltransferase, Protein of unknown function (DUF2392)
GO:0006505	GPI anchor metabolic process	12	9	2.53	0.00934	BP	2.47456	Qrob_T0032990.2,Qrob_T0112560.2,Qrob_T0341550.2,Qrob_T0362800.2,Qrob_T0480810.2,Qrob_T0546810.2,Qrob_T0564060.2,Qrob_T0609750.2,Qrob_T0610220.2	Phosphatidylinositolglycan class N (PIG-N), PIG-X / PBN1, Gpi16 subunit, GPI transamidase component, Mannosyltransferase (PIG-V)), PGAP1-like protein, GPI biosynthesis protein family Pig-F, Mannosyltransferase (PIG-M)
GO:0000154	rRNA modification	7	7	1.48	0.00935	BP	3.29941	Qrob_T0139910.2,Qrob_T0299770.2,Qrob_T0330380.2,Qrob_T0330390.2,Qrob_T0330410.2,Qrob_T0386940.2,Qrob_T0589550.2	Ribosomal RNA adenine dimethylase, Spb1 C-terminal domain, Domain of unknown function (DUF3381), FtsJ-like methyltransferase, Conserved hypothetical protein 95
GO:0033014	tetrapyrrole biosynthetic process	23	10	4.85	0.00935	BP	1.43453	Qrob_T0001460.2,Qrob_T0106130.2,Qrob_T0122980.2,Qrob_T0161950.2,Qrob_T0186410.2,Qrob_T0290100.2,Qrob_T0382630.2,Qrob_T0432500.2,Qrob_T0497820.2,Qrob_T0738120.2	Ferredoxin-dependent bilin reductase, Chlorophyll A-B binding protein, UbiA prenyltransferase family, CbiX, Delta-aminolevulinic acid dehydratase, Aminotransferase class-III, Coproporphyrinogen III oxidase, Cytochrome oxidase assembly protein, Tetrapyrrole (Corrin/Porphyrin) Methylases, Uroporphyrinogen-III synthase HemD
GO:0006024	glycosaminoglycan biosynthetic process	3	3	0.63	0.00939	BP	3.29941	Qrob_T0236630.2,Qrob_T0252880.2,Qrob_T0443980.2	Glycosyl transferase family 64 domain
GO:0006376	mRNA splice site selection	3	3	0.63	0.00939	BP	3.29941	Qrob_T0000840.2,Qrob_T0000850.2,Qrob_T0375620.2	LUC7 N_terminus
GO:0006419	alanyl-tRNA aminoacylation	3	3	0.63	0.00939	BP	3.29941	Qrob_T0103150.2,Qrob_T0103160.2,Qrob_T0629500.2	tRNA synthetases class II (A)
GO:0006432	phenylalanyl-tRNA aminoacylation	3	3	0.63	0.00939	BP	3.29941	Qrob_T0155210.2,Qrob_T0155220.2,Qrob_T0196040.2	tRNA synthetases class II core domain (F), Ferredoxin-fold anticodon binding domain
GO:0006471	protein ADP-ribosylation	3	3	0.63	0.00939	BP	3.29941	Qrob_T0559170.2,Qrob_T0627340.2,Qrob_T0747200.2	Poly(ADP-ribose) polymerase catalytic domain, WGR domain, PADR1 (NUC008) domain
GO:0006741	NADP biosynthetic process	3	3	0.63	0.00939	BP	3.29941	Qrob_T0262820.2,Qrob_T0390740.2,Qrob_T0390750.2	ATP-NAD kinase, NAD(H) kinase 1 OS Arabidopsis thaliana GN NADK1 PE 1 SV 2, Probable NAD kinase 1 OS Oryza sativa subsp. japonica GN Os01g0957000 PE 2 SV 1, Putative NAD kinase 3 OS Oryza sativa subsp. japonica GN Os05g0388400 PE 3 SV 2
GO:0015012	heparan sulfate proteoglycan biosyntheti...	3	3	0.63	0.00939	BP	3.29941	Qrob_T0236630.2,Qrob_T0252880.2,Qrob_T0443980.2	Glycosyl transferase family 64 domain
GO:0015969	guanosine tetraphosphate metabolic proce...	3	3	0.63	0.00939	BP	3.29941	Qrob_T0216320.2,Qrob_T0392800.2,Qrob_T0439950.2	HD domain, Region found in RelA / SpoT proteins
GO:0016559	peroxisome fission	3	3	0.63	0.00939	BP	3.29941	Qrob_T0375640.2,Qrob_T0432830.2,Qrob_T0510430.2	Peroxisomal biogenesis factor 11 (PEX11)
GO:0006457	protein folding	107	34	22.58	0.00973	BP	1.04841	Qrob_T0040670.2,Qrob_T0052360.2,Qrob_T0131780.2,Qrob_T0139440.2,Qrob_T0195020.2,Qrob_T0204690.2,Qrob_T0240820.2,Qrob_T0246330.2,Qrob_T0246340.2,Qrob_T0248820.2,Qrob_T0250420.2,Qrob_T0264550.2,Qrob_T0267900.2,Qrob_T0270610.2,Qrob_T0313100.2,Qrob_T0316940.2,Qrob_T0342480.2,Qrob_T0402810.2,Qrob_T0409140.2,Qrob_T0418340.2,Qrob_T0418690.2,Qrob_T0433980.2,Qrob_T0468660.2,Qrob_T0482710.2,Qrob_T0497790.2…	Bacterial trigger factor protein (TF), Prefoldin subunit, GrpE, FKBP-type peptidyl-prolyl cis-trans isomerase, TCP-1/cpn60 chaperonin family, Cyclophilin type peptidyl-prolyl cis-trans isomerase/CLD, [], DnaJ C terminal domain, Chaperonin 10 Kd subunit, HSCB C-terminal oligomerisation domain, Tubulin binding cofactor C, DnaJ domain, RNA recognition motif. (a.k.a. RRM, RBD, or RNP domain)
GO:0006289	nucleotide-excision repair	16	8	3.38	0.00975	BP	1.64971	Qrob_T0015920.2,Qrob_T0086850.2,Qrob_T0152260.2,Qrob_T0186130.2,Qrob_T0221470.2,Qrob_T0355700.2,Qrob_T0647920.2,Qrob_T0674360.2	Rad4 transglutaminase-like domain, Helicase conserved C-terminal domain, Transcription factor Tfb4, 8-oxoguanine DNA glycosylase, N-terminal domain, Formamidopyrimidine-DNA glycosylase H2TH domain, TFIIH C1-like domain, Transcription factor Tfb2, Type III restriction enzyme, res subunit
GO:0044237	cellular metabolic process	4662	1193	983.96	0.00994	BP	0.844315	Qrob_T0000650.2,Qrob_T0000690.2,Qrob_T0000720.2,Qrob_T0000730.2,Qrob_T0000840.2,Qrob_T0000850.2,Qrob_T0000900.2,Qrob_T0000960.2,Qrob_T0001110.2,Qrob_T0001460.2,Qrob_T0001520.2,Qrob_T0003680.2,Qrob_T0004340.2,Qrob_T0004460.2,Qrob_T0004640.2,Qrob_T0005760.2,Qrob_T0006230.2,Qrob_T0007890.2,Qrob_T0008710.2,Qrob_T0009990.2,Qrob_T0010260.2,Qrob_T0011020.2,Qrob_T0013200.2,Qrob_T0013350.2,Qrob_T0013360.2…	AP2 domain, DEAD/DEAH box helicase, PCRF domain, LUC7 N_terminus, Tyrosine phosphatase family, Photosystem I reaction centre subunit XI, Protein kinase domain, Ferredoxin-dependent bilin reductase, MIF4G like, Leucine Rich Repeat, Proteasome subunit, GATA zinc finger, 1-deoxy-D-xylulose 5-phosphate reductoisomerase C-terminal, GHMP kinases N terminal domain, NusB family, Cytidine and deoxycytidyl…
GO:0006511	ubiquitin-dependent protein catabolic pr...	76	27	16.04	0.01145	BP	1.17216	Qrob_T0018860.2,Qrob_T0019870.2,Qrob_T0020830.2,Qrob_T0070980.2,Qrob_T0072840.2,Qrob_T0072860.2,Qrob_T0086780.2,Qrob_T0086790.2,Qrob_T0104890.2,Qrob_T0126480.2,Qrob_T0156370.2,Qrob_T0202280.2,Qrob_T0387080.2,Qrob_T0418280.2,Qrob_T0436170.2,Qrob_T0536690.2,Qrob_T0548670.2,Qrob_T0551110.2,Qrob_T0598980.2,Qrob_T0662330.2,Qrob_T0666310.2,Qrob_T0685760.2,Qrob_T0700410.2,Qrob_T0706060.2,Qrob_T0713850.2…	Ubiquitin carboxyl-terminal hydrolase, HORMA domain, UBA/TS-N domain, Seven in absentia protein family, Proteasome subunit A N-terminal signature, Mitotic checkpoint protein, Anaphase promoting complex (APC) subunit 2, Mad3/BUB1 homology region 1, Anaphase promoting complex subunit 8 / Cdc23, family 1, Proteasome subunit, Zn-finger in ubiquitin-hydrolases and other protein, Cullin protein neddyla…
GO:0006352	DNA-templated transcription, initiation	34	15	7.18	0.01174	BP	1.45562	Qrob_T0260490.2,Qrob_T0321750.2,Qrob_T0328830.2,Qrob_T0359120.2,Qrob_T0376200.2,Qrob_T0434250.2,Qrob_T0533480.2,Qrob_T0572980.2,Qrob_T0584100.2,Qrob_T0595300.2,Qrob_T0622200.2,Qrob_T0649410.2,Qrob_T0708870.2,Qrob_T0736490.2,Qrob_T0761140.2	Transcription initiation factor IIF, alpha subunit (TFIIF-alpha), Sigma-70 region 3, Plus-3 domain, RCD1-SRO-TAF4 (RST) plant domain, hTAFII28-like protein conserved region, Transcription initiation factor IIB-2 OS Arabidopsis thaliana GN TFIIB2 PE 2 SV 1, Transcription factor IIIB 70 kDa subunit OS Saccharomyces cerevisiae (strain ATCC 204508 / S288c) GN BRF1 PE 1 SV 1, Transcription factor IIIB…
GO:0006506	GPI anchor biosynthetic process	9	6	1.9	0.01312	BP	2.19961	Qrob_T0032990.2,Qrob_T0112560.2,Qrob_T0341550.2,Qrob_T0362800.2,Qrob_T0546810.2,Qrob_T0610220.2	Phosphatidylinositolglycan class N (PIG-N), PIG-X / PBN1, Gpi16 subunit, GPI transamidase component, Mannosyltransferase (PIG-V)), GPI biosynthesis protein family Pig-F, Mannosyltransferase (PIG-M)
GO:0046836	glycolipid transport	6	4	1.27	0.02056	BP	2.19961	Qrob_T0151470.2,Qrob_T0338640.2,Qrob_T0578130.2,Qrob_T0735290.2	Glycolipid transfer protein (GLTP)
GO:0048268	clathrin coat assembly	6	4	1.27	0.02056	BP	2.19961	Qrob_T0078650.2,Qrob_T0245200.2,Qrob_T0247590.2,Qrob_T0486430.2	ANTH domain
GO:0006414	translational elongation	14	8	2.95	0.0249	BP	1.88538	Qrob_T0010260.2,Qrob_T0070950.2,Qrob_T0093650.2,Qrob_T0122430.2,Qrob_T0398620.2,Qrob_T0422890.2,Qrob_T0541480.2,Qrob_T0768180.2	Elongation factor TS, Eukaryotic elongation factor 5A hypusine, DNA-binding OB fold, EF-1 guanine nucleotide exchange domain, [], Signal recognition particle 9 kDa protein (SRP9), Elongation Factor G, domain II, Elongation factor Tu C-terminal domain
GO:0006338	chromatin remodeling	13	7	2.74	0.02495	BP	1.77661	Qrob_T0063960.2,Qrob_T0082320.2,Qrob_T0280690.2,Qrob_T0488480.2,Qrob_T0504240.2,Qrob_T0653060.2,Qrob_T0666320.2	Helicase conserved C-terminal domain, Cytochrome b(C-terminal)/b6/petD, Actin, SNF2 family N-terminal domain, YL1 nuclear protein C-terminal domain
GO:0006221	pyrimidine nucleotide biosynthetic proce...	10	7	2.11	0.03151	BP	2.30959	Qrob_T0024210.2,Qrob_T0264490.2,Qrob_T0464620.2,Qrob_T0501770.2,Qrob_T0539130.2,Qrob_T0612020.2,Qrob_T0705420.2	["Orotidine 5\\\\\'-phosphate decarboxylase / HUMPS family"', "'Glutamine amidotransferase class-I", 'Adenylate kinase, Enhancer of rudimentary, Thymidylate synthase, Nucleoside diphosphate kinase
GO:0006777	Mo-molybdopterin cofactor biosynthetic p...	4	3	0.84	0.03163	BP	2.47456	Qrob_T0042490.2,Qrob_T0100550.2,Qrob_T0138890.2	4Fe-4S single cluster domain, MoaC family, MoaE protein
GO:0006897	endocytosis	4	3	0.84	0.03163	BP	2.47456	Qrob_T0160310.2,Qrob_T0160320.2,Qrob_T0658530.2	Protein of unknown function (DUF1681)
GO:0007275	multicellular organismal development	41	13	8.65	0.03275	BP	1.04615	Qrob_T0000650.2,Qrob_T0025970.2,Qrob_T0037080.2,Qrob_T0086780.2,Qrob_T0086790.2,Qrob_T0096890.2,Qrob_T0169900.2,Qrob_T0326330.2,Qrob_T0328170.2,Qrob_T0379430.2,Qrob_T0589100.2,Qrob_T0665570.2,Qrob_T0726740.2	AP2 domain, Zinc finger protein JAGGED OS Arabidopsis thaliana GN JAG PE 2 SV 1, Zinc finger protein STAMENLESS 1 OS Oryza sativa subsp. japonica GN SL1 PE 2 SV 1, Zinc finger protein JAGGED-like OS Arabidopsis thaliana GN JGL PE 2 SV 1, Seven in absentia protein family, YABBY protein, Alpha/beta hydrolase family, TPR repeat, RNA recognition motif. (a.k.a. RRM, RBD, or RNP domain)
GO:0009058	biosynthetic process	1923	631	405.87	0.03561	BP	1.08265	Qrob_T0000650.2,Qrob_T0000720.2,Qrob_T0000730.2,Qrob_T0001460.2,Qrob_T0004340.2,Qrob_T0004640.2,Qrob_T0004950.2,Qrob_T0005760.2,Qrob_T0006230.2,Qrob_T0007890.2,Qrob_T0010260.2,Qrob_T0013350.2,Qrob_T0013360.2,Qrob_T0013730.2,Qrob_T0014280.2,Qrob_T0016480.2,Qrob_T0016970.2,Qrob_T0017290.2,Qrob_T0018230.2,Qrob_T0018360.2,Qrob_T0019500.2,Qrob_T0020660.2,Qrob_T0023260.2,Qrob_T0024210.2,Qrob_T0028510.2…	AP2 domain, PCRF domain, Ferredoxin-dependent bilin reductase, Proteasome subunit, GATA zinc finger, Glycosyl transferase 4-like domain, 1-deoxy-D-xylulose 5-phosphate reductoisomerase C-terminal, GHMP kinases N terminal domain, NusB family, Elongation factor TS, Ribosomal protein S17, Homeobox domain, Zinc finger protein NUTCRACKER OS Arabidopsis thaliana GN NUC PE 2 SV 1, Zinc finger protein MA…
GO:0006415	translational termination	11	6	2.32	0.04053	BP	1.79968	Qrob_T0000720.2,Qrob_T0000730.2,Qrob_T0070950.2,Qrob_T0196310.2,Qrob_T0466840.2,Qrob_T0486420.2	PCRF domain, Eukaryotic elongation factor 5A hypusine, DNA-binding OB fold, RF-1 domain
GO:0010468	regulation of gene expression	669	177	141.2	0.04301	BP	0.872939	Qrob_T0000650.2,Qrob_T0004640.2,Qrob_T0007890.2,Qrob_T0013360.2,Qrob_T0013730.2,Qrob_T0016970.2,Qrob_T0020660.2,Qrob_T0033990.2,Qrob_T0036550.2,Qrob_T0037080.2,Qrob_T0037160.2,Qrob_T0037850.2,Qrob_T0045340.2,Qrob_T0047280.2,Qrob_T0049520.2,Qrob_T0050860.2,Qrob_T0062630.2,Qrob_T0064510.2,Qrob_T0068730.2,Qrob_T0070920.2,Qrob_T0070950.2,Qrob_T0087010.2,Qrob_T0089800.2,Qrob_T0095490.2,Qrob_T0095830.2…	AP2 domain, GATA zinc finger, NusB family, Homeobox domain, Zinc finger protein NUTCRACKER OS Arabidopsis thaliana GN NUC PE 2 SV 1, Zinc finger protein MAGPIE OS Arabidopsis thaliana GN MGP PE 1 SV 1, Zinc finger protein JACKDAW OS Arabidopsis thaliana GN JKD PE 1 SV 1, Protein SENSITIVE TO PROTON RHIZOTOXICITY 1 OS Arabidopsis thaliana GN STOP1 PE 2 SV 1, Zinc finger protein STOP1 homolog OS Or…
GO:0009451	RNA modification	43	39	9.08	0.04334	BP	2.99249	Qrob_T0008710.2,Qrob_T0015990.2,Qrob_T0026460.2,Qrob_T0045330.2,Qrob_T0072810.2,Qrob_T0112330.2,Qrob_T0128400.2,Qrob_T0131580.2,Qrob_T0139910.2,Qrob_T0140110.2,Qrob_T0181820.2,Qrob_T0189370.2,Qrob_T0197990.2,Qrob_T0203830.2,Qrob_T0227970.2,Qrob_T0228250.2,Qrob_T0280300.2,Qrob_T0296590.2,Qrob_T0299770.2,Qrob_T0305090.2,Qrob_T0330380.2,Qrob_T0330390.2,Qrob_T0330410.2,Qrob_T0363750.2,Qrob_T0386940.2…	Cytidine and deoxycytidylate deaminase zinc-binding region, Multisubstrate pseudouridine synthase 7 OS Saccharomyces cerevisiae (strain ATCC 204508 / S288c) GN PUS7 PE 1 SV 1, Pseudouridylate synthase 7 homolog OS Homo sapiens GN PUS7 PE 1 SV 2, Pseudouridylate synthase 7 homolog OS Bos taurus GN PUS7 PE 2 SV 1, Putative pseudouridine synthase C1A4.09 OS Schizosaccharomyces pombe (strain 972 / AT…
GO:0006163	purine nucleotide metabolic process	129	37	27.23	0.04418	BP	0.946343	Qrob_T0058200.2,Qrob_T0153530.2,Qrob_T0167050.2,Qrob_T0167890.2,Qrob_T0184050.2,Qrob_T0201490.2,Qrob_T0209620.2,Qrob_T0213120.2,Qrob_T0214980.2,Qrob_T0216320.2,Qrob_T0303260.2,Qrob_T0317110.2,Qrob_T0326760.2,Qrob_T0345420.2,Qrob_T0392800.2,Qrob_T0396860.2,Qrob_T0418610.2,Qrob_T0439950.2,Qrob_T0441850.2,Qrob_T0454870.2,Qrob_T0460180.2,Qrob_T0463190.2,Qrob_T0519980.2,Qrob_T0527880.2,Qrob_T0538480.2…	Mitochondrial ATP synthase epsilon chain, Pyruvate kinase, alpha/beta domain, ATP synthase, Guanylate kinase, 2Fe-2S iron-sulfur cluster binding domain, CobB/CobQ-like glutamine amidotransferase domain, Delta/Epsilon chain, beta-sandwich domain, ATP synthase alpha/beta chain, C terminal domain, Histidine phosphatase superfamily (branch 1), HD domain, AIR synthase related protein, N-terminal domai…
GO:0006261	DNA-dependent DNA replication	16	13	3.38	0.04419	BP	2.68077	Qrob_T0037300.2,Qrob_T0044820.2,Qrob_T0102660.2,Qrob_T0107130.2,Qrob_T0162920.2,Qrob_T0251410.2,Qrob_T0288390.2,Qrob_T0347780.2,Qrob_T0377170.2,Qrob_T0410710.2,Qrob_T0564170.2,Qrob_T0615950.2,Qrob_T0674130.2	CDC45-like protein, DEAD/DEAH box helicase, Zinc knuckle, MCM2/3/5 family, DNA polymerase alpha subunit p180 N terminal, RCD1-SRO-TAF4 (RST) plant domain, MCM N-terminal domain, Eukaryotic and archaeal DNA primase small subunit, AAA domain', "Mini-chromosome maintenance protein 2'", '"3\\\\\'-5\\\\\' exonuclease"]
GO:0009247	glycolipid biosynthetic process	15	12	3.17	0.04423	BP	2.63953	Qrob_T0032990.2,Qrob_T0052900.2,Qrob_T0067540.2,Qrob_T0112560.2,Qrob_T0341550.2,Qrob_T0362800.2,Qrob_T0436320.2,Qrob_T0481120.2,Qrob_T0546810.2,Qrob_T0585050.2,Qrob_T0610220.2,Qrob_T0713830.2	["Phosphatidylinositolglycan class N (PIG-N)'", '"Tetraacyldisaccharide-1-P 4\\\\\'-kinase"', "'UDP-3-O-acyl N-acetylglycosamine deacetylase", 'PIG-X / PBN1, Gpi16 subunit, GPI transamidase component, Mannosyltransferase (PIG-V)), Bacterial transferase hexapeptide (six repeats), Monogalactosyldiacylglycerol (MGDG) synthase, GPI biosynthesis protein family Pig-F, Lipid-A-disaccharide synthetase, M…
GO:0006605	protein targeting	31	14	6.54	0.04428	BP	1.49006	Qrob_T0031410.2,Qrob_T0090490.2,Qrob_T0095860.2,Qrob_T0139530.2,Qrob_T0206040.2,Qrob_T0216560.2,Qrob_T0350110.2,Qrob_T0361560.2,Qrob_T0422890.2,Qrob_T0444540.2,Qrob_T0444550.2,Qrob_T0536270.2,Qrob_T0598060.2,Qrob_T0697590.2	SecE/Sec61-gamma subunits of protein translocation complex, SRP54-type protein, GTPase domain, SecA DEAD-like domain, Chromo (CHRromatin Organisation MOdifier) domain, SRP19 protein, TOM7 family, Pex2 / Pex12 amino terminal region, Signal recognition particle 9 kDa protein (SRP9), Sec63 Brl domain, Plant specific mitochondrial import receptor subunit TOM20, TPR/MLP1/MLP2-like protein, Golgin cand…
GO:0001510	RNA methylation	11	9	2.32	0.04432	BP	2.69952	Qrob_T0072810.2,Qrob_T0128400.2,Qrob_T0330380.2,Qrob_T0330390.2,Qrob_T0330410.2,Qrob_T0473590.2,Qrob_T0473600.2,Qrob_T0589550.2,Qrob_T0644960.2	Met-10+ like-protein, RNA cap guanine-N2 methyltransferase, Spb1 C-terminal domain, Domain of unknown function (DUF3381), FtsJ-like methyltransferase, Gcd10p family, Conserved hypothetical protein 95, Methyltransferase domain
GO:0006366	transcription from RNA polymerase II pro...	40	14	8.44	0.04436	BP	1.15479	Qrob_T0033990.2,Qrob_T0068110.2,Qrob_T0076390.2,Qrob_T0087010.2,Qrob_T0178300.2,Qrob_T0178680.2,Qrob_T0260490.2,Qrob_T0260690.2,Qrob_T0261030.2,Qrob_T0434250.2,Qrob_T0484720.2,Qrob_T0584100.2,Qrob_T0632110.2,Qrob_T0761140.2	Transcription mediator complex subunit Med12, RNA pol II accessory factor, Cdc73 family, Transcription initiation factor IID, 18kD subunit, Retinoblastoma-associated protein A domain, Transcription factor subunit Med10 of Mediator complex, Paf1, Transcription initiation factor IIF, alpha subunit (TFIIF-alpha), Mediator complex protein, Vitamin-D-receptor interacting Mediator subunit 4, hTAFII28-l…
GO:0007031	peroxisome organization	6	6	1.27	0.0444	BP	3.29941	Qrob_T0361560.2,Qrob_T0375640.2,Qrob_T0432830.2,Qrob_T0439800.2,Qrob_T0439810.2,Qrob_T0510430.2	Pex2 / Pex12 amino terminal region, Peroxisomal biogenesis factor 11 (PEX11), Peroxin-3
GO:0006402	mRNA catabolic process	5	5	1.06	0.04443	BP	3.29941	Qrob_T0120200.2,Qrob_T0120220.2,Qrob_T0165510.2,Qrob_T0221430.2,Qrob_T0656310.2	["3\\\\\' exoribonuclease family, domain 1"', "'KH domain", 'RNA helicase (UPF2 interacting domain), eRF1 domain 1, Uncharacterized conserved protein (DUF2146)
GO:0017038	protein import	10	6	2.11	0.04443	BP	1.97965	Qrob_T0095860.2,Qrob_T0206040.2,Qrob_T0262920.2,Qrob_T0350110.2,Qrob_T0536270.2,Qrob_T0598060.2	SecA DEAD-like domain, Chromo (CHRromatin Organisation MOdifier) domain, SecA preprotein cross-linking domain, TOM7 family, Plant specific mitochondrial import receptor subunit TOM20, TPR/MLP1/MLP2-like protein
GO:0006353	DNA-templated transcription, termination	4	4	0.84	0.04446	BP	3.29941	Qrob_T0007890.2,Qrob_T0182320.2,Qrob_T0255420.2,Qrob_T0662820.2	NusB family, Rho termination factor, N-terminal domain, Uncharacterised protein family (UPF0081)
GO:0018342	protein prenylation	4	4	0.84	0.04446	BP	3.29941	Qrob_T0332610.2,Qrob_T0478260.2,Qrob_T0613720.2,Qrob_T0622220.2	Protein prenyltransferase alpha subunit repeat, Prenyltransferase-like, Prenyltransferase and squalene oxidase repeat
GO:0019674	NAD metabolic process	8	5	1.69	0.04446	BP	2.06213	Qrob_T0162910.2,Qrob_T0185510.2,Qrob_T0262820.2,Qrob_T0390750.2,Qrob_T0483970.2	Nicotinate phosphoribosyltransferase (NAPRTase) family, Quinolinate synthetase A protein, ATP-NAD kinase, FAD binding domain
GO:0006165	nucleoside diphosphate phosphorylation	43	12	9.08	0.04447	BP	0.920766	Qrob_T0153530.2,Qrob_T0214980.2,Qrob_T0317110.2,Qrob_T0396860.2,Qrob_T0460180.2,Qrob_T0527880.2,Qrob_T0612020.2,Qrob_T0624320.2,Qrob_T0631140.2,Qrob_T0632420.2,Qrob_T0689040.2,Qrob_T0705420.2	Pyruvate kinase, alpha/beta domain, Histidine phosphatase superfamily (branch 1), barrel domain, Region of a membrane-bound protein predicted to be embedded in the membrane., Phosphofructokinase, Fructose-bisphosphate aldolase class-I, Nucleoside diphosphate kinase, Phosphoglucose isomerase, Dehydrogenase E1 component, Target=gnl|CDD|131530 397 539;Name=Qrob_P0632420.2_gnl|CDD|131530;target_id=gn…
GO:0000902	cell morphogenesis	3	3	0.63	0.0445	BP	3.29941	Qrob_T0345400.2,Qrob_T0418340.2,Qrob_T0589740.2	Mur ligase family, glutamate ligase domain, Tubulin binding cofactor C, Adenylate cyclase associated (CAP) N terminal
GO:0002098	tRNA wobble uridine modification	3	3	0.63	0.0445	BP	3.29941	Qrob_T0131580.2,Qrob_T0189370.2,Qrob_T0507210.2	ThiF family, GidA associated domain 3, Protein of unknown function (DUF2392)
GO:0006072	glycerol-3-phosphate metabolic process	3	3	0.63	0.0445	BP	3.29941	Qrob_T0062590.2,Qrob_T0221560.2,Qrob_T0601330.2	NAD-dependent glycerol-3-phosphate dehydrogenase N-terminus, FGGY family of carbohydrate kinases, C-terminal domain, FAD dependent oxidoreductase
GO:0031023	microtubule organizing center organizati...	3	3	0.63	0.0445	BP	3.29941	Qrob_T0220140.2,Qrob_T0457780.2,Qrob_T0457790.2	HAUS augmin-like complex subunit 1 OS Homo sapiens GN HAUS1 PE 1 SV 1, HAUS augmin-like complex subunit 1 OS Rattus norvegicus GN Haus1 PE 2 SV 2, HAUS augmin-like complex subunit 1 OS Mus musculus GN Haus1 PE 2 SV 2, HAUS augmin-like complex subunit 1 OS Bos taurus GN HAUS1 PE 2 SV 1, HAUS augmin-like complex subunit 2
GO:0034227	tRNA thio-modification	3	3	0.63	0.0445	BP	3.29941	Qrob_T0131580.2,Qrob_T0140110.2,Qrob_T0507210.2	ThiF family, Urm1 (Ubiquitin related modifier), Protein of unknown function (DUF2392)
GO:0006891	intra-Golgi vesicle-mediated transport	4	3	0.84	0.04451	BP	2.47456	Qrob_T0317700.2,Qrob_T0503460.2,Qrob_T0697590.2	Golgi transport complex subunit 5, CASP C terminal, Golgin candidate 3 OS Arabidopsis thaliana GN GC3 PE 1 SV 1, Golgin candidate 4 OS Arabidopsis thaliana GN GC4 PE 2 SV 1
GO:0000184	nuclear-transcribed mRNA catabolic proce...	2	2	0.42	0.04453	BP	3.29941	Qrob_T0165510.2,Qrob_T0656310.2	RNA helicase (UPF2 interacting domain), Uncharacterized conserved protein (DUF2146)
GO:0006183	GTP biosynthetic process	2	2	0.42	0.04453	BP	3.29941	Qrob_T0612020.2,Qrob_T0705420.2	Nucleoside diphosphate kinase
GO:0006228	UTP biosynthetic process	2	2	0.42	0.04453	BP	3.29941	Qrob_T0612020.2,Qrob_T0705420.2	Nucleoside diphosphate kinase
GO:0006241	CTP biosynthetic process	2	2	0.42	0.04453	BP	3.29941	Qrob_T0612020.2,Qrob_T0705420.2	Nucleoside diphosphate kinase
GO:0006303	double-strand break repair via nonhomolo...	2	2	0.42	0.04453	BP	3.29941	Qrob_T0492490.2,Qrob_T0492510.2	Ku70/Ku80 N-terminal alpha/beta domain, SAP domain
GO:0006370	7-methylguanosine mRNA capping	2	2	0.42	0.04453	BP	3.29941	Qrob_T0257370.2,Qrob_T0362860.2	mRNA capping enzyme, C-terminal domain
GO:0006422	aspartyl-tRNA aminoacylation	2	2	0.42	0.04453	BP	3.29941	Qrob_T0152230.2,Qrob_T0264580.2	OB-fold nucleic acid binding domain, tRNA synthetases class II (D, K and N)
GO:0006426	glycyl-tRNA aminoacylation	2	2	0.42	0.04453	BP	3.29941	Qrob_T0707270.2,Qrob_T0707280.2	Glycyl-tRNA synthetase alpha subunit
GO:0006428	isoleucyl-tRNA aminoacylation	2	2	0.42	0.04453	BP	3.29941	Qrob_T0641340.2,Qrob_T0641350.2	tRNA synthetases class I (I, L, M and V)
GO:0006431	methionyl-tRNA aminoacylation	2	2	0.42	0.04453	BP	3.29941	Qrob_T0032230.2,Qrob_T0714440.2	Putative tRNA binding domain, tRNA synthetases class I (M)
GO:0006635	fatty acid beta-oxidation	2	2	0.42	0.04453	BP	3.29941	Qrob_T0080480.2,Qrob_T0160680.2	Acyl-CoA dehydrogenase, middle domain
GO:0006825	copper ion transport	7	3	1.48	0.04453	BP	1.41403	Qrob_T0176520.2,Qrob_T0524950.2,Qrob_T0720470.2	Cytochrome C oxidase copper chaperone (COX17), SCO1/SenC, Ctr copper transporter family
GO:0006893	Golgi to plasma membrane transport	2	2	0.42	0.04453	BP	3.29941	Qrob_T0107110.2,Qrob_T0300370.2	Exocyst complex component Sec5
GO:0008616	queuosine biosynthetic process	2	2	0.42	0.04453	BP	3.29941	Qrob_T0045330.2,Qrob_T0363750.2	Queuine tRNA-ribosyltransferase
GO:0009089	lysine biosynthetic process via diaminop...	2	2	0.42	0.04453	BP	3.29941	Qrob_T0032220.2,Qrob_T0736550.2	Dihydrodipicolinate reductase, N-terminus, Aminotransferase class I and II
GO:0009813	flavonoid biosynthetic process	2	2	0.42	0.04453	BP	3.29941	Qrob_T0211560.2,Qrob_T0504970.2	Chalcone-flavanone isomerase
GO:0010038	response to metal ion	2	2	0.42	0.04453	BP	3.29941	Qrob_T0136400.2,Qrob_T0140980.2	Phytochelatin synthase, CutA1 divalent ion tolerance protein
GO:0010207	photosystem II assembly	2	2	0.42	0.04453	BP	3.29941	Qrob_T0466450.2,Qrob_T0732140.2	Thylakoid formation protein, Photosystem II Pbs27
GO:0015940	pantothenate biosynthetic process	2	2	0.42	0.04453	BP	3.29941	Qrob_T0500880.2,Qrob_T0500890.2	Ketopantoate hydroxymethyltransferase
GO:0017183	peptidyl-diphthamide biosynthetic proces...	2	2	0.42	0.04453	BP	3.29941	Qrob_T0040720.2,Qrob_T0473650.2	Putative diphthamide synthesis protein, Tetrapyrrole (Corrin/Porphyrin) Methylases
GO:0018344	protein geranylgeranylation	2	2	0.42	0.04453	BP	3.29941	Qrob_T0613720.2,Qrob_T0622220.2	Prenyltransferase-like, Prenyltransferase and squalene oxidase repeat
GO:0031204	posttranslational protein targeting to m...	2	2	0.42	0.04453	BP	3.29941	Qrob_T0444540.2,Qrob_T0444550.2	Sec63 Brl domain
GO:0031564	transcription antitermination	2	2	0.42	0.04453	BP	3.29941	Qrob_T0255420.2,Qrob_T0662820.2	Uncharacterised protein family (UPF0081)
GO:0032264	IMP salvage	2	2	0.42	0.04453	BP	3.29941	Qrob_T0463190.2,Qrob_T0668980.2	Adenosine/AMP deaminase
GO:0043248	proteasome assembly	2	2	0.42	0.04453	BP	3.29941	Qrob_T0449450.2,Qrob_T0449460.2	Proteasome non-ATPase 26S subunit
GO:0045292	mRNA cis splicing, via spliceosome	2	2	0.42	0.04453	BP	3.29941	Qrob_T0001520.2,Qrob_T0462550.2	MIF4G like, RNA recognition motif. (a.k.a. RRM, RBD, or RNP domain)
GO:0045739	positive regulation of DNA repair	2	2	0.42	0.04453	BP	3.29941	Qrob_T0558130.2,Qrob_T0558140.2	[]
GO:0048278	vesicle docking	16	5	3.38	0.04453	BP	1.03107	Qrob_T0497770.2,Qrob_T0500940.2,Qrob_T0500950.2,Qrob_T0534970.2,Qrob_T0601260.2	Sec1 family, Exocyst complex component Sec10, Sec8 exocyst complex component specific domain
GO:0051103	DNA ligation involved in DNA repair	2	2	0.42	0.04453	BP	3.29941	Qrob_T0078600.2,Qrob_T0656370.2	DNA ligase 4 OS Arabidopsis thaliana GN LIG4 PE 1 SV 1, Putative DNA ligase 4 OS Oryza sativa subsp. japonica GN LIG4 PE 2 SV 2, DNA ligase 4 OS Gallus gallus GN LIG4 PE 2 SV 2, DNA ligase 4 OS Dictyostelium discoideum GN lig4 PE 3 SV 1, DNA ligase 4 OS Pongo abelii GN DNL4 PE 2 SV 1, DNA ligase 4 OS Homo sapiens GN LIG4 PE 1 SV 2, DNA ligase 4 OS Mus musculus GN Lig4 PE 2 SV 2, DNA ligase 4 OS C…
GO:0008652	cellular amino acid biosynthetic process	114	25	24.06	0.04456	BP	0.723555	Qrob_T0032220.2,Qrob_T0053080.2,Qrob_T0067710.2,Qrob_T0090390.2,Qrob_T0120290.2,Qrob_T0283860.2,Qrob_T0314110.2,Qrob_T0325520.2,Qrob_T0333300.2,Qrob_T0413770.2,Qrob_T0459620.2,Qrob_T0486300.2,Qrob_T0522040.2,Qrob_T0537850.2,Qrob_T0539130.2,Qrob_T0564530.2,Qrob_T0566900.2,Qrob_T0590390.2,Qrob_T0636690.2,Qrob_T0687160.2,Qrob_T0729010.2,Qrob_T0736550.2,Qrob_T0747100.2,Qrob_T0754530.2,Qrob_T0762970.2	Dihydrodipicolinate reductase, N-terminus, Histidine biosynthesis protein, Semialdehyde dehydrogenase, dimerisation domain, Cobalamin-independent synthase, N-terminal domain', "3-dehydroquinate synthase'", '"ARD/ARD\\\\\' family"', "'Semialdehyde dehydrogenase", 'Small subunit of acetolactate synthase, Amino acid kinase family, Pyridoxal-phosphate dependent enzyme, haloacid dehalogenase-like hydr…
GO:0046034	ATP metabolic process	100	21	21.11	0.0446	BP	0.692877	Qrob_T0058200.2,Qrob_T0153530.2,Qrob_T0167050.2,Qrob_T0184050.2,Qrob_T0209620.2,Qrob_T0213120.2,Qrob_T0214980.2,Qrob_T0317110.2,Qrob_T0326760.2,Qrob_T0396860.2,Qrob_T0441850.2,Qrob_T0454870.2,Qrob_T0460180.2,Qrob_T0527880.2,Qrob_T0624320.2,Qrob_T0631140.2,Qrob_T0632420.2,Qrob_T0689040.2,Qrob_T0706610.2,Qrob_T0719150.2,Qrob_T0764150.2	Mitochondrial ATP synthase epsilon chain, Pyruvate kinase, alpha/beta domain, ATP synthase, 2Fe-2S iron-sulfur cluster binding domain, Delta/Epsilon chain, beta-sandwich domain, ATP synthase alpha/beta chain, C terminal domain, Histidine phosphatase superfamily (branch 1), barrel domain, Mitochondrial ATP synthase g subunit', "Region of a membrane-bound protein predicted to be embedded in the mem…
GO:0005634	nucleus	566	235	154.22	3.4e-09	CC	1.3699	Qrob_T0000840.2,Qrob_T0000850.2,Qrob_T0001910.2,Qrob_T0014280.2,Qrob_T0015920.2,Qrob_T0017000.2,Qrob_T0026480.2,Qrob_T0028580.2,Qrob_T0030840.2,Qrob_T0032120.2,Qrob_T0032560.2,Qrob_T0033990.2,Qrob_T0036550.2,Qrob_T0037160.2,Qrob_T0044000.2,Qrob_T0055600.2,Qrob_T0062820.2,Qrob_T0067520.2,Qrob_T0068110.2,Qrob_T0071080.2,Qrob_T0080520.2,Qrob_T0081780.2,Qrob_T0082320.2,Qrob_T0082880.2,Qrob_T0085840.2…	LUC7 N_terminus, Mitosis protein DIM1, RNA polymerase Rpb6, Rad4 transglutaminase-like domain, Shugoshin C terminus, Proteasome complex subunit Rpn13 ubiquitin receptor, Transcriptional regulator of RNA polII, SAGA, subunit, Methyl-CpG binding domain, La domain, SET domain, Transcription mediator complex subunit Med12, Transcription factor BEE 3 OS Arabidopsis thaliana GN BEE3 PE 2 SV 1, Transcri…
GO:0009654	photosystem II oxygen evolving complex	14	13	3.81	4.5e-07	CC	3.06374	Qrob_T0119100.2,Qrob_T0189070.2,Qrob_T0202360.2,Qrob_T0248980.2,Qrob_T0287450.2,Qrob_T0294250.2,Qrob_T0322610.2,Qrob_T0398240.2,Qrob_T0398270.2,Qrob_T0501390.2,Qrob_T0554130.2,Qrob_T0580420.2,Qrob_T0643280.2	Oxygen evolving enhancer protein 3 (PsbQ), PsbP, Photosystem II 10 kDa polypeptide PsbR, Psb28 protein, Manganese-stabilising protein / photosystem II polypeptide
GO:0019898	extrinsic component of membrane	13	12	3.54	5.3e-06	CC	3.04561	Qrob_T0119100.2,Qrob_T0189070.2,Qrob_T0202360.2,Qrob_T0248980.2,Qrob_T0287450.2,Qrob_T0322610.2,Qrob_T0398240.2,Qrob_T0398270.2,Qrob_T0554130.2,Qrob_T0580420.2,Qrob_T0600570.2,Qrob_T0643280.2	Oxygen evolving enhancer protein 3 (PsbQ), PsbP, Manganese-stabilising protein / photosystem II polypeptide, Vacuolar 14 Fab1-binding region
GO:0005622	intracellular	1844	704	502.44	1.1e-05	CC	1.25965	Qrob_T0000720.2,Qrob_T0000730.2,Qrob_T0000840.2,Qrob_T0000850.2,Qrob_T0000960.2,Qrob_T0001310.2,Qrob_T0001330.2,Qrob_T0001520.2,Qrob_T0001910.2,Qrob_T0004340.2,Qrob_T0006230.2,Qrob_T0010260.2,Qrob_T0010520.2,Qrob_T0013200.2,Qrob_T0013350.2,Qrob_T0014280.2,Qrob_T0015920.2,Qrob_T0016480.2,Qrob_T0017000.2,Qrob_T0018160.2,Qrob_T0018360.2,Qrob_T0018390.2,Qrob_T0018810.2,Qrob_T0019100.2,Qrob_T0019500.2…	PCRF domain, LUC7 N_terminus, Photosystem I reaction centre subunit XI, Vps16, N-terminal region, C-terminal region, MIF4G like, Mitosis protein DIM1, Proteasome subunit, GHMP kinases N terminal domain, Elongation factor TS, PetM family of cytochrome b6f complex subunit 7, Photosystem I reaction centre subunit VI, Ribosomal protein S17, RNA polymerase Rpb6, Rad4 transglutaminase-like domain, Ribo…
GO:0005801	cis-Golgi network	7	7	1.91	0.00011	CC	3.29941	Qrob_T0118380.2,Qrob_T0118390.2,Qrob_T0118400.2,Qrob_T0473700.2,Qrob_T0578390.2,Qrob_T0736390.2,Qrob_T0737590.2	Snare region anchored in the vesicle membrane C-terminus, Golgi SNAP receptor complex member 1-1 OS Arabidopsis thaliana GN GOS11 PE 2 SV 1, Sybindin-like family, Sec34-like family
GO:0005737	cytoplasm	815	299	222.07	0.00031	CC	1.21046	Qrob_T0000720.2,Qrob_T0000730.2,Qrob_T0001310.2,Qrob_T0001330.2,Qrob_T0006230.2,Qrob_T0013350.2,Qrob_T0016480.2,Qrob_T0018360.2,Qrob_T0018390.2,Qrob_T0018810.2,Qrob_T0020660.2,Qrob_T0025060.2,Qrob_T0026290.2,Qrob_T0026480.2,Qrob_T0026970.2,Qrob_T0027790.2,Qrob_T0028510.2,Qrob_T0032230.2,Qrob_T0032990.2,Qrob_T0033390.2,Qrob_T0035450.2,Qrob_T0035680.2,Qrob_T0041110.2,Qrob_T0044000.2,Qrob_T0050210.2…	PCRF domain, Vps16, N-terminal region, C-terminal region, GHMP kinases N terminal domain, Ribosomal protein S17, Ribosomal protein S24e, Asparagine--tRNA ligase chloroplastic/mitochondrial OS Arabidopsis thaliana GN SYNO PE 2 SV 3, Asparagine--tRNA ligase OS Clostridium thermocellum (strain ATCC 27405 / DSM 1237) GN asnS PE 3 SV 1, Asparagine--tRNA ligase OS Shewanella loihica (strain ATCC BAA-10…
GO:0005840	ribosome	247	80	67.3	0.00035	CC	1.06864	Qrob_T0013350.2,Qrob_T0016480.2,Qrob_T0028510.2,Qrob_T0035450.2,Qrob_T0068800.2,Qrob_T0074280.2,Qrob_T0076410.2,Qrob_T0076460.2,Qrob_T0079190.2,Qrob_T0079210.2,Qrob_T0090690.2,Qrob_T0106740.2,Qrob_T0123230.2,Qrob_T0131490.2,Qrob_T0135130.2,Qrob_T0135850.2,Qrob_T0136470.2,Qrob_T0141110.2,Qrob_T0141420.2,Qrob_T0156390.2,Qrob_T0183180.2,Qrob_T0184370.2,Qrob_T0188260.2,Qrob_T0213900.2,Qrob_T0216330.2…	Ribosomal protein S17, Ribosomal protein S24e, Ribosomal protein S4/S9 N-terminal domain, Ribosomal L18p/L5e family, Ribosomal protein S5, N-terminal domain, Ribosomal protein L23, Region of a membrane-bound protein predicted to be embedded in the membrane., Protein of unknown function (DUF1666), Ribosomal protein L5, Ribosomal Proteins L2, C-terminal domain, Ribosomal protein S11, Ribosomal prot…
GO:0005779	integral component of peroxisomal membra...	6	6	1.63	0.0004	CC	3.29941	Qrob_T0361560.2,Qrob_T0375640.2,Qrob_T0432830.2,Qrob_T0439800.2,Qrob_T0439810.2,Qrob_T0510430.2	Pex2 / Pex12 amino terminal region, Peroxisomal biogenesis factor 11 (PEX11), Peroxin-3
GO:0033179	proton-transporting V-type ATPase, V0 do...	6	6	1.63	0.0004	CC	3.29941	Qrob_T0036680.2,Qrob_T0111840.2,Qrob_T0125810.2,Qrob_T0186510.2,Qrob_T0429470.2,Qrob_T0451300.2	V-type ATPase 116kDa subunit family, ATP synthase (C/AC39) subunit, Region of a membrane-bound protein predicted to be embedded in the membrane., ATP synthase subunit C, Vacuolar proton ATPase a1 OS Arabidopsis thaliana GN VHA-a1 PE 1 SV 1, Vacuolar proton ATPase a3 OS Arabidopsis thaliana GN VHA-a3 PE 1 SV 1, Vacuolar proton ATPase a2 OS Arabidopsis thaliana GN VHA-a2 PE 1 SV 1
GO:0042555	MCM complex	6	6	1.63	0.0004	CC	3.29941	Qrob_T0107130.2,Qrob_T0251410.2,Qrob_T0288390.2,Qrob_T0347780.2,Qrob_T0564170.2,Qrob_T0615950.2	MCM2/3/5 family, RCD1-SRO-TAF4 (RST) plant domain, MCM N-terminal domain, Mini-chromosome maintenance protein 2
GO:0005777	peroxisome	11	11	3	0.00146	CC	3.29941	Qrob_T0018390.2,Qrob_T0080480.2,Qrob_T0160680.2,Qrob_T0170580.2,Qrob_T0361560.2,Qrob_T0375640.2,Qrob_T0413310.2,Qrob_T0432830.2,Qrob_T0439800.2,Qrob_T0439810.2,Qrob_T0510430.2	Pex19 protein family, Acyl-CoA dehydrogenase, middle domain, OST-HTH/LOTUS domain, Pex2 / Pex12 amino terminal region, Peroxisomal biogenesis factor 11 (PEX11), NYN domain, Peroxin-3
GO:0005643	nuclear pore	5	5	1.36	0.00149	CC	3.29941	Qrob_T0067520.2,Qrob_T0089760.2,Qrob_T0245420.2,Qrob_T0331190.2,Qrob_T0716300.2	Non-repetitive/WGA-negative nucleoporin C-terminal, RanBP1 domain, Nucleoporin complex subunit 54, Nup93/Nic96, GLE1-like protein
GO:0009538	photosystem I reaction center	5	5	1.36	0.00149	CC	3.29941	Qrob_T0000960.2,Qrob_T0013200.2,Qrob_T0279510.2,Qrob_T0377930.2,Qrob_T0645060.2	Photosystem I reaction centre subunit XI, Photosystem I reaction centre subunit VI, PsaD, Photosystem I reaction centre subunit IV / PsaE, Photosystem I reaction centre subunit III
GO:0019867	outer membrane	16	7	4.36	0.0015	CC	1.44349	Qrob_T0350110.2,Qrob_T0352000.2,Qrob_T0436160.2,Qrob_T0536270.2,Qrob_T0559860.2,Qrob_T0744140.2,Qrob_T0744150.2	TOM7 family, Surface antigen, Surface antigen variable number repeat, Plant specific mitochondrial import receptor subunit TOM20
GO:0005885	Arp2/3 protein complex	7	6	1.91	0.00217	CC	2.82807	Qrob_T0041640.2,Qrob_T0195040.2,Qrob_T0347690.2,Qrob_T0641120.2,Qrob_T0710060.2,Qrob_T0713840.2	NADH dehydrogenase, ARP2/3 complex 16 kDa subunit (p16-Arc), Arp2/3 complex, 34 kD subunit p34-Arc, WD domain, G-beta repeat, Actin, ARP2/3 complex ARPC3 (21 kDa) subunit
GO:0032040	small-subunit processome	7	6	1.91	0.00217	CC	2.82807	Qrob_T0026500.2,Qrob_T0123750.2,Qrob_T0128700.2,Qrob_T0379590.2,Qrob_T0522760.2,Qrob_T0559160.2	WD domain, G-beta repeat, Utp13 specific WD40 associated domain, Nop14-like family, Fcf1, Utp14 protein
GO:0005839	proteasome core complex	16	12	4.36	0.00483	CC	2.47456	Qrob_T0004340.2,Qrob_T0104890.2,Qrob_T0186190.2,Qrob_T0186200.2,Qrob_T0201420.2,Qrob_T0339010.2,Qrob_T0387080.2,Qrob_T0465690.2,Qrob_T0551110.2,Qrob_T0561400.2,Qrob_T0598970.2,Qrob_T0598980.2	Proteasome subunit, Proteasome subunit A N-terminal signature
GO:0000922	spindle pole	4	4	1.09	0.00549	CC	3.29941	Qrob_T0317660.2,Qrob_T0317670.2,Qrob_T0337020.2,Qrob_T0559150.2	Spc97 / Spc98 family
GO:0016272	prefoldin complex	4	4	1.09	0.00549	CC	3.29941	Qrob_T0052360.2,Qrob_T0248820.2,Qrob_T0517950.2,Qrob_T0747980.2	Prefoldin subunit
GO:0019773	proteasome core complex, alpha-subunit c...	4	4	1.09	0.00549	CC	3.29941	Qrob_T0104890.2,Qrob_T0387080.2,Qrob_T0551110.2,Qrob_T0598980.2	Proteasome subunit A N-terminal signature, Proteasome subunit
GO:0032300	mismatch repair complex	4	4	1.09	0.00549	CC	3.29941	Qrob_T0215870.2,Qrob_T0239070.2,Qrob_T0543810.2,Qrob_T0543860.2	Histidine kinase-, DNA gyrase B-, and HSP90-like ATPase, DNA mismatch repair protein, C-terminal domain, DNA mismatch repair protein MLH1 OS Arabidopsis thaliana GN MLH1 PE 2 SV 1, DNA mismatch repair protein Mlh1 OS Homo sapiens GN MLH1 PE 1 SV 1, DNA mismatch repair protein Mlh1 OS Mus musculus GN Mlh1 PE 2 SV 2, DNA mismatch repair protein Mlh1 OS Dictyostelium discoideum GN mlh1 PE 3 SV 1, DN…
GO:0030127	COPII vesicle coat	7	5	1.91	0.01879	CC	2.35672	Qrob_T0035680.2,Qrob_T0132620.2,Qrob_T0187810.2,Qrob_T0499110.2,Qrob_T0570980.2	Sec23/Sec24 beta-sandwich domain, Sec23/Sec24 trunk domain, Gelsolin repeat, Sec23/Sec24 helical domain
GO:0030915	Smc5-Smc6 complex	7	5	1.91	0.01879	CC	2.35672	Qrob_T0146560.2,Qrob_T0146570.2,Qrob_T0300490.2,Qrob_T0300500.2,Qrob_T0595290.2	AAA domain, Region of a membrane-bound protein predicted to be embedded in the membrane., Nse1 non-SMC component of SMC5-6 complex, RecF/RecN/SMC N terminal domain
GO:0005819	spindle	7	7	1.91	0.02	CC	3.29941	Qrob_T0083090.2,Qrob_T0317660.2,Qrob_T0317670.2,Qrob_T0337020.2,Qrob_T0543800.2,Qrob_T0559150.2,Qrob_T0746170.2	Cell cycle regulated microtubule associated protein, Spc97 / Spc98 family, Targeting protein for Xklp2 (TPX2)
GO:0000775	chromosome, centromeric region	4	4	1.09	0.02014	CC	3.29941	Qrob_T0017000.2,Qrob_T0133680.2,Qrob_T0242810.2,Qrob_T0677070.2	Shugoshin C terminus, Mis12 protein, Nuf2 family, Cenp-O kinetochore centromere component
GO:0033180	proton-transporting V-type ATPase, V1 do...	4	4	1.09	0.02014	CC	3.29941	Qrob_T0026970.2,Qrob_T0213120.2,Qrob_T0517660.2,Qrob_T0706610.2	V-ATPase subunit H, ATP synthase alpha/beta chain, C terminal domain, V-ATPase subunit C
GO:0017119	Golgi transport complex	3	3	0.82	0.02018	CC	3.29941	Qrob_T0317700.2,Qrob_T0435820.2,Qrob_T0503110.2	Golgi transport complex subunit 5, Golgi complex component 7 (COG7), Dor1-like family
GO:0032777	Piccolo NuA4 histone acetyltransferase c...	3	3	0.82	0.02018	CC	3.29941	Qrob_T0384150.2,Qrob_T0384160.2,Qrob_T0492420.2	[], Enhancer of polycomb-like
GO:0030131	clathrin adaptor complex	12	7	3.27	0.02281	CC	1.92466	Qrob_T0025060.2,Qrob_T0068320.2,Qrob_T0265040.2,Qrob_T0315390.2,Qrob_T0396620.2,Qrob_T0396640.2,Qrob_T0674370.2	Adaptor complexes medium subunit family, Beta2-adaptin appendage, C-terminal sub-domain, Alpha adaptin AP2, C-terminal domain, Clathrin adaptor complex small chain, Adaptin N terminal region
GO:0031011	Ino80 complex	10	6	2.72	0.02983	CC	1.97965	Qrob_T0280690.2,Qrob_T0434080.2,Qrob_T0456530.2,Qrob_T0519140.2,Qrob_T0653060.2,Qrob_T0666320.2	Actin, Nuclear factor related to kappa-B-binding protein OS Xenopus tropicalis GN nfrkb PE 2 SV 1, Protein piccolo OS Mus musculus GN Pclo PE 1 SV 4, Nuclear factor related to kappa-B-binding protein OS Mus musculus GN Nfrkb PE 2 SV 1, Nuclear factor related to kappa-B-binding protein OS Homo sapiens GN NFRKB PE 1 SV 2, Muscle M-line assembly protein unc-89 OS Caenorhabditis elegans GN unc-89 PE …

## Sheet: 4. GO expanded in oak
GO ID	GO Term	GC (genome count=Nb of genes in the reference)	SC (sample count=Nb of genes in the test set)	Nb of gene expected in the test set	P-value	GO category	Fold enrichment	associated orthogroup	Qrob ID	GO ID (non redundant)	GO term (non redundant)	short annotation (non redundant)
GO:0004672	protein kinase activity	1556	726	407.05	< 1e-30	MF	2.03748	class1014:,class1016:,class1017:,class1029:,class1037:,class1044:,class1140:,class1205:,class3699:,class3970:,class7396:,class11193:,class13649:,class14840:,class15598:,class1002:,class1006:,class1690:,class1911:,class1011:,class1052:,class1123:,class18015:,class18060:,class18064:,class3117:,class19423:,class19483:,class19491:,class1061:,class14245:	Qrob_T0001030.2,Qrob_T0001380.2,Qrob_T0001700.2,Qrob_T0002900.2,Qrob_T0008070.2,Qrob_T0008090.2,Qrob_T0008130.2,Qrob_T0008150.2,Qrob_T0010650.2,Qrob_T0016230.2,Qrob_T0016240.2,Qrob_T0016270.2,Qrob_T0016350.2,Qrob_T0016370.2,Qrob_T0016450.2,Qrob_T0019830.2,Qrob_T0021980.2,Qrob_T0022240.2,Qrob_T0022270.2,Qrob_T0022280.2,Qrob_T0023660.2,Qrob_T0025290.2,Qrob_T0025320.2,Qrob_T0025400.2,Qrob_T0025430.2…	GO:0004672,GO:0005524,GO:0006468,GO:0005515,GO:0048544,GO:0005509,GO:0030247,GO:0004674,GO:0016021,GO:0030246,GO:0004713,GO:0043531,GO:0005488,GO:0009521,GO:0009767,GO:0016020,GO:0016168,GO:0019684,GO:0004553,GO:0005975,GO:0004568,GO:0006032	protein kinase activity, ATP binding, protein phosphorylation, protein binding, recognition of pollen, calcium ion binding, polysaccharide binding, protein serine/threonine kinase activity, integral component of membrane, carbohydrate binding, protein tyrosine kinase activity, ADP binding, binding, photosystem, photosynthetic electron transport chain, membrane, chlorophyll binding, photosynthesis…	Protein kinase domain, Leucine Rich Repeat, S-locus glycoprotein family, Protein tyrosine kinase, Leucine rich repeat, Carbohydrate-binding protein of the ER, Leucine rich repeat N-terminal domain, Probably inactive leucine-rich repeat receptor-like protein kinase At5g48380 OS Arabidopsis thaliana GN At5g48380 PE 1 SV 1, Probable inactive receptor kinase At1g27190 OS Arabidopsis thaliana GN At1g2…
GO:0004674	protein serine/threonine kinase activity	155	122	40.55	< 1e-30	MF	3.43712	class1014:,class1017:,class2746:,class11083:,class1002:,class18017:,class18038:,class19870:	Qrob_T0031740.2,Qrob_T0038910.2,Qrob_T0062310.2,Qrob_T0062380.2,Qrob_T0072490.2,Qrob_T0072590.2,Qrob_T0072610.2,Qrob_T0072690.2,Qrob_T0072710.2,Qrob_T0074230.2,Qrob_T0074260.2,Qrob_T0104280.2,Qrob_T0158860.2,Qrob_T0158880.2,Qrob_T0158950.2,Qrob_T0181150.2,Qrob_T0185740.2,Qrob_T0185770.2,Qrob_T0185820.2,Qrob_T0185840.2,Qrob_T0185870.2,Qrob_T0198160.2,Qrob_T0198930.2,Qrob_T0205420.2,Qrob_T0229500.2…	GO:0004674,GO:0016021,GO:0005509,GO:0005515,GO:0030247,GO:0004672,GO:0005524,GO:0006468,GO:0048544	protein serine/threonine kinase activity, integral component of membrane, calcium ion binding, protein binding, polysaccharide binding, protein kinase activity, ATP binding, protein phosphorylation, recognition of pollen	Wall-associated receptor kinase galacturonan-binding, Protein kinase domain, Domain of unknown function (DUF3403), S-locus glycoprotein family, PAN-like domain, D-mannose binding lectin, Protein tyrosine kinase, Wall-associated kinase, Calcium-binding EGF domain
GO:0005515	protein binding	4378	1681	1145.27	< 1e-30	MF	1.67671	class1009:,class1010:,class1016:,class1017:,class1031:,class1037:,class1048:,class1049:,class1084:,class1088:,class1130:,class1140:,class1180:,class1187:,class1201:,class1256:,class1348:,class1697:,class1882:,class2165:,class2399:,class2502:,class2617:,class3334:,class3863:,class4549:,class5198:,class5624:,class7397:,class12226:,class13027:,class14107:,class15176:,class15588:,class1000:,class1002…	Qrob_T0001380.2,Qrob_T0001410.2,Qrob_T0001980.2,Qrob_T0002530.2,Qrob_T0003590.2,Qrob_T0006050.2,Qrob_T0006080.2,Qrob_T0006120.2,Qrob_T0006640.2,Qrob_T0006650.2,Qrob_T0006670.2,Qrob_T0006690.2,Qrob_T0007770.2,Qrob_T0007780.2,Qrob_T0007810.2,Qrob_T0007820.2,Qrob_T0007830.2,Qrob_T0007840.2,Qrob_T0007860.2,Qrob_T0007870.2,Qrob_T0010550.2,Qrob_T0011610.2,Qrob_T0013430.2,Qrob_T0015700.2,Qrob_T0015710.2…	GO:0004672,GO:0005524,GO:0006468,GO:0005515,GO:0043531,GO:0007165,GO:0008270,GO:0035556,GO:0047134,GO:0055114,GO:0003677,GO:0006352,GO:0003918,GO:0006265,GO:0005509,GO:0005783,GO:0006457,GO:0051082,GO:0009058,GO:0016851,GO:0030247,GO:0004674,GO:0016021,GO:0006886,GO:0016192,GO:0046872,GO:0048544,GO:0016866,GO:0030244,GO:0000166,GO:0005516,GO:0003942,GO:0005737,GO:0008652,GO:0016620,GO:0046983,GO:…	protein kinase activity, ATP binding, protein phosphorylation, protein binding, ADP binding, signal transduction, zinc ion binding, intracellular signal transduction, protein-disulfide reductase activity, oxidation-reduction process, DNA binding, DNA-templated transcription, initiation, DNA topoisomerase type II (ATP-hydrolyzing) activity, DNA topological change, calcium ion binding, endoplasmic …	Leucine Rich Repeat, Leucine rich repeat, NB-ARC domain, C1 domain, PPR repeat family, F-box domain, TIR domain, Leucine rich repeat N-terminal domain, Ankyrin repeats (3 copies), Myb/SANT-like DNA-binding domain, Protein tyrosine kinase, Protein kinase domain, DNA gyrase/topoisomerase IV, subunit A, Protein of unknown function (DUF295), F-box associated, F-box associated domain, PHD-finger, TPR …
GO:0030247	polysaccharide binding	133	101	34.79	< 1e-30	MF	3.31617	class1017:,class2069:,class2295:,class2746:,class11083:,class1002:,class3865:,class4084:,class18017:,class18034:,class18038:,class19870:,class1061:,class18058:	Qrob_T0031690.2,Qrob_T0031710.2,Qrob_T0031720.2,Qrob_T0031740.2,Qrob_T0061340.2,Qrob_T0061360.2,Qrob_T0094410.2,Qrob_T0105340.2,Qrob_T0154880.2,Qrob_T0156240.2,Qrob_T0158880.2,Qrob_T0158950.2,Qrob_T0181150.2,Qrob_T0185740.2,Qrob_T0185770.2,Qrob_T0185840.2,Qrob_T0185870.2,Qrob_T0186810.2,Qrob_T0193750.2,Qrob_T0205370.2,Qrob_T0205420.2,Qrob_T0205470.2,Qrob_T0210790.2,Qrob_T0210870.2,Qrob_T0210940.2…	GO:0004672,GO:0005524,GO:0006468,GO:0005509,GO:0005515,GO:0030247,GO:0004674,GO:0016021,GO:0006457,GO:0051082,GO:0048544	protein kinase activity, ATP binding, protein phosphorylation, calcium ion binding, protein binding, polysaccharide binding, protein serine/threonine kinase activity, integral component of membrane, protein folding, unfolded protein binding, recognition of pollen	Protein kinase domain, Wall-associated receptor kinase galacturonan-binding, Wall-associated receptor kinase C-terminal, Wall-associated kinase, Calcium-binding EGF domain, TCP-1/cpn60 chaperonin family, Protein tyrosine kinase, D-mannose binding lectin
GO:0043531	ADP binding	875	781	228.9	< 1e-30	MF	3.89771	class1031:,class1084:,class1140:,class1269:,class2399:,class4549:,class5011:,class14497:,class15598:,class1000:,class1004:,class1066:,class2368:,class1540:,class3123:,class18021:,class19478:,class1015:,class15922:	Qrob_T0001980.2,Qrob_T0002530.2,Qrob_T0007770.2,Qrob_T0007810.2,Qrob_T0007830.2,Qrob_T0007860.2,Qrob_T0011060.2,Qrob_T0011260.2,Qrob_T0011280.2,Qrob_T0011300.2,Qrob_T0011310.2,Qrob_T0011330.2,Qrob_T0011380.2,Qrob_T0011430.2,Qrob_T0011450.2,Qrob_T0013430.2,Qrob_T0015710.2,Qrob_T0015810.2,Qrob_T0016140.2,Qrob_T0016160.2,Qrob_T0016280.2,Qrob_T0016290.2,Qrob_T0017620.2,Qrob_T0021360.2,Qrob_T0022070.2…	GO:0005515,GO:0043531,GO:0007165,GO:0003677,GO:0006352,GO:0046872,GO:0016866,GO:0030244,GO:0004252,GO:0016021,GO:0003918,GO:0005524,GO:0006265,GO:0003697,GO:0006281,GO:0009432,GO:0004672,GO:0006468,GO:0008270,GO:0016491,GO:0050660,GO:0055114,GO:0003824,GO:0008152,GO:0016829,GO:0016706,GO:0016702	protein binding, ADP binding, signal transduction, DNA binding, DNA-templated transcription, initiation, metal ion binding, intramolecular transferase activity, cellulose biosynthetic process, serine-type endopeptidase activity, integral component of membrane, DNA topoisomerase type II (ATP-hydrolyzing) activity, ATP binding, DNA topological change, single-stranded DNA binding, DNA repair, SOS re…	NB-ARC domain, Leucine Rich Repeat, TIR domain, Myb/SANT-like DNA-binding domain, Leucine Rich repeats (2 copies), BED zinc finger, Leucine rich repeat, Rhomboid family, Arabidopsis broad-spectrum mildew resistance protein RPW8, DNA gyrase/topoisomerase IV, subunit A, Protein kinase domain, Ring finger domain, WD domain, G-beta repeat, KDPG and KHG aldolase, 2OG-Fe(II) oxygenase superfamily, AAA …
GO:0005524	ATP binding	2325	829	608.21	2.3e-28	MF	1.55704	class1014:,class1016:,class1017:,class1029:,class1037:,class1044:,class1048:,class1130:,class1140:,class1205:,class3699:,class3970:,class4224:,class7396:,class11193:,class13649:,class14840:,class15590:,class15598:,class1002:,class1004:,class1006:,class15595:,class1043:,class1690:,class1911:,class1922:,class1011:,class1052:,class4581:,class1123:,class3435:,class18015:,class18024:,class18026:,class…	Qrob_T0001030.2,Qrob_T0001380.2,Qrob_T0001700.2,Qrob_T0002900.2,Qrob_T0008070.2,Qrob_T0008090.2,Qrob_T0008130.2,Qrob_T0008150.2,Qrob_T0010650.2,Qrob_T0016230.2,Qrob_T0016240.2,Qrob_T0016270.2,Qrob_T0016350.2,Qrob_T0016370.2,Qrob_T0016450.2,Qrob_T0019830.2,Qrob_T0021980.2,Qrob_T0022240.2,Qrob_T0022270.2,Qrob_T0022280.2,Qrob_T0022510.2,Qrob_T0023660.2,Qrob_T0025290.2,Qrob_T0025320.2,Qrob_T0025400.2…	GO:0004672,GO:0005524,GO:0006468,GO:0005515,GO:0048544,GO:0003677,GO:0003918,GO:0006265,GO:0005509,GO:0005783,GO:0006457,GO:0051082,GO:0009058,GO:0016851,GO:0030247,GO:0004674,GO:0000166,GO:0004812,GO:0005737,GO:0006418,GO:0003824,GO:0050662,GO:0030246,GO:0003676,GO:0004824,GO:0006430,GO:0046872,GO:0005388,GO:0016020,GO:0070588,GO:0016021,GO:0005215,GO:0006810,GO:0016887,GO:0006189,GO:0004713,GO:…	protein kinase activity, ATP binding, protein phosphorylation, protein binding, recognition of pollen, DNA binding, DNA topoisomerase type II (ATP-hydrolyzing) activity, DNA topological change, calcium ion binding, endoplasmic reticulum, protein folding, unfolded protein binding, biosynthetic process, magnesium chelatase activity, polysaccharide binding, protein serine/threonine kinase activity, …	Protein kinase domain, Leucine Rich Repeat, S-locus glycoprotein family, Protein tyrosine kinase, Leucine rich repeat, Carbohydrate-binding protein of the ER, Leucine rich repeat N-terminal domain, DNA gyrase/topoisomerase IV, subunit A, Probably inactive leucine-rich repeat receptor-like protein kinase At5g48380 OS Arabidopsis thaliana GN At5g48380 PE 1 SV 1, Probable inactive receptor kinase At…
GO:0047134	protein-disulfide reductase activity	53	43	13.86	8.1e-17	MF	3.5429	class1048:,class16507:,class18019:,class10009:	Qrob_T0003510.2,Qrob_T0003540.2,Qrob_T0003580.2,Qrob_T0003590.2,Qrob_T0041380.2,Qrob_T0050110.2,Qrob_T0050140.2,Qrob_T0098750.2,Qrob_T0113760.2,Qrob_T0121050.2,Qrob_T0166660.2,Qrob_T0179020.2,Qrob_T0179070.2,Qrob_T0190620.2,Qrob_T0199400.2,Qrob_T0199430.2,Qrob_T0202140.2,Qrob_T0234120.2,Qrob_T0295810.2,Qrob_T0339230.2,Qrob_T0347920.2,Qrob_T0352010.2,Qrob_T0403030.2,Qrob_T0432600.2,Qrob_T0432610.2…	GO:0047134,GO:0055114,GO:0035556,GO:0005515,GO:0008270,GO:0005524	protein-disulfide reductase activity, oxidation-reduction process, intracellular signal transduction, protein binding, zinc ion binding, ATP binding	C1-like domain, C1 domain, ATPase family associated with various cellular activities (AAA)
GO:0030246	carbohydrate binding	301	189	78.74	1.2e-13	MF	2.74197	class1029:,class1044:,class3117:,class19466:	Qrob_T0031690.2,Qrob_T0031710.2,Qrob_T0031720.2,Qrob_T0031740.2,Qrob_T0048610.2,Qrob_T0057770.2,Qrob_T0057810.2,Qrob_T0058470.2,Qrob_T0058880.2,Qrob_T0058890.2,Qrob_T0058900.2,Qrob_T0058970.2,Qrob_T0061340.2,Qrob_T0061360.2,Qrob_T0069150.2,Qrob_T0075420.2,Qrob_T0094410.2,Qrob_T0105340.2,Qrob_T0154880.2,Qrob_T0156240.2,Qrob_T0158880.2,Qrob_T0158950.2,Qrob_T0181150.2,Qrob_T0185740.2,Qrob_T0185770.2…	GO:0004672,GO:0005524,GO:0006468,GO:0005509,GO:0005515,GO:0030247,GO:0004674,GO:0016021,GO:0030246,GO:0006457,GO:0051082,GO:0048544	protein kinase activity, ATP binding, protein phosphorylation, calcium ion binding, protein binding, polysaccharide binding, protein serine/threonine kinase activity, integral component of membrane, carbohydrate binding, protein folding, unfolded protein binding, recognition of pollen	Protein kinase domain, Wall-associated receptor kinase galacturonan-binding, Legume lectin domain, Wall-associated receptor kinase C-terminal, Wall-associated kinase, Protein tyrosine kinase, Calcium-binding EGF domain, TCP-1/cpn60 chaperonin family, D-mannose binding lectin
GO:0005388	calcium-transporting ATPase activity	21	20	5.49	3.4e-11	MF	4.15889	class1035:	Qrob_T0062610.2,Qrob_T0098440.2,Qrob_T0297680.2,Qrob_T0297690.2,Qrob_T0297700.2,Qrob_T0297710.2,Qrob_T0313720.2,Qrob_T0313730.2,Qrob_T0313740.2,Qrob_T0313760.2,Qrob_T0313780.2,Qrob_T0313790.2,Qrob_T0313800.2,Qrob_T0313820.2,Qrob_T0313850.2,Qrob_T0331210.2,Qrob_T0540010.2,Qrob_T0554590.2,Qrob_T0666910.2,Qrob_T0749440.2	GO:0000166,GO:0046872,GO:0005388,GO:0005524,GO:0016020,GO:0070588,GO:0016021,GO:0005516	nucleotide binding, metal ion binding, calcium-transporting ATPase activity, ATP binding, membrane, calcium ion transmembrane transport, integral component of membrane, calmodulin binding	E1-E2 ATPase, Cation transporter/ATPase, N-terminus, haloacid dehalogenase-like hydrolase, Putative hydrolase of sodium-potassium ATPase alpha subunit, Cation transporting ATPase, C-terminus
GO:0016758	transferase activity, transferring hexosyl group	502	175	131.32	3.2e-07	MF	1.5223	class2586:,class5793:,class1086:,class1479:,class16512:,class1392:,class1538:,class1376:,class1243:,class1323:,class1036:,class4422:,class15746:	Qrob_T0015510.2,Qrob_T0020310.2,Qrob_T0020320.2,Qrob_T0036410.2,Qrob_T0036420.2,Qrob_T0036440.2,Qrob_T0036470.2,Qrob_T0045180.2,Qrob_T0057520.2,Qrob_T0057550.2,Qrob_T0057580.2,Qrob_T0057610.2,Qrob_T0057620.2,Qrob_T0057640.2,Qrob_T0065040.2,Qrob_T0065080.2,Qrob_T0082270.2,Qrob_T0091810.2,Qrob_T0097730.2,Qrob_T0097750.2,Qrob_T0097760.2,Qrob_T0097770.2,Qrob_T0097780.2,Qrob_T0097790.2,Qrob_T0115590.2…	GO:0008152,GO:0016758,GO:0006012,GO:0047216,GO:0016757,GO:0016020,GO:0016760,GO:0030244,GO:0004553,GO:0005975,GO:0005618,GO:0006073,GO:0016762,GO:0048046,GO:0010411,GO:0042546,GO:0030259	metabolic process, transferase activity, transferring hexosyl groups, galactose metabolic process, inositol 3-alpha-galactosyltransferase activity, transferase activity, transferring glycosyl groups, membrane, cellulose synthase (UDP-forming) activity, cellulose biosynthetic process, hydrolase activity, hydrolyzing O-glycosyl compounds, carbohydrate metabolic process, cell wall, cellular glucan m…	UDP-glucoronosyl and UDP-glucosyl transferase, Glycosyl transferase family 8, Cellulose synthase, Xyloglucan endo-transglycosylase (XET) C-terminus, Glycosyl hydrolases family 16, Glycosyltransferase family 28 N-terminal domain, UDP-glycosyltransferase 74E1 OS Arabidopsis thaliana GN UGT74E1 PE 3 SV 1, UDP-glycosyltransferase 74E2 OS Arabidopsis thaliana GN UGT74E2 PE 1 SV 1, UDP-glycosyltransfer…
GO:0030145	manganese ion binding	71	38	18.57	8.3e-07	MF	2.33718	class1046:,class19406:	Qrob_T0001810.2,Qrob_T0001820.2,Qrob_T0001830.2,Qrob_T0461210.2,Qrob_T0461220.2,Qrob_T0461230.2,Qrob_T0492720.2,Qrob_T0492730.2,Qrob_T0492750.2,Qrob_T0492760.2,Qrob_T0492770.2,Qrob_T0492790.2,Qrob_T0492800.2,Qrob_T0536490.2,Qrob_T0536500.2,Qrob_T0536510.2,Qrob_T0594290.2,Qrob_T0594300.2,Qrob_T0594310.2,Qrob_T0663590.2,Qrob_T0663600.2,Qrob_T0663610.2,Qrob_T0663620.2,Qrob_T0663630.2,Qrob_T0663640.2…	GO:0030145,GO:0045735	manganese ion binding, nutrient reservoir activity	Cupin
GO:0016705	oxidoreductase activity, acting on paired donors…	575	191	150.42	2.1e-06	MF	1.45055	class1009:,class1047:,class1115:,class1252:,class17146:,class18040:,class1038:,class19460:,class19500:,class1229:,class1931:,class1155:,class7540:,class15774:	Qrob_T0006400.2,Qrob_T0007750.2,Qrob_T0019190.2,Qrob_T0019220.2,Qrob_T0022990.2,Qrob_T0045740.2,Qrob_T0045760.2,Qrob_T0045780.2,Qrob_T0058490.2,Qrob_T0058510.2,Qrob_T0058520.2,Qrob_T0067270.2,Qrob_T0070870.2,Qrob_T0082330.2,Qrob_T0084340.2,Qrob_T0090660.2,Qrob_T0090670.2,Qrob_T0098430.2,Qrob_T0098500.2,Qrob_T0111540.2,Qrob_T0111560.2,Qrob_T0128640.2,Qrob_T0128650.2,Qrob_T0128670.2,Qrob_T0128690.2…	GO:0016491,GO:0016706,GO:0055114,GO:0005506,GO:0016705,GO:0020037,GO:0004499,GO:0050660,GO:0050661,GO:0016021,GO:0005515,GO:0003735,GO:0005840,GO:0006412,GO:0043531	oxidoreductase activity, oxidoreductase activity, acting on paired donors, with incorporation or reduction of molecular oxygen, 2-oxoglutarate as one donor, and incorporation of one, oxidation-reduction process, iron ion binding, oxidoreductase activity, acting on paired donors, with incorporation or reduction of molecular oxygen, heme binding, N,N-dimethylaniline monooxygenase activity, flavin a…	non-haem dioxygenase in morphine synthesis N-terminal, Cytochrome P450, Flavin-binding monooxygenase-like, 2OG-Fe(II) oxygenase superfamily, Endomembrane protein 70, Leucine rich repeat N-terminal domain, NB-ARC domain, Plant protein of unknown function, Pyridine nucleotide-disulphide oxidoreductase
GO:0020037	heme binding	555	192	145.19	4.6e-06	MF	1.51069	class1009:,class1047:,class2112:,class1115:,class1252:,class17146:,class18040:,class1038:,class2387:,class19460:,class19476:,class19500:,class1229:,class1931:,class1155:,class7540:,class19440:,class13652:,class15774:	Qrob_T0007750.2,Qrob_T0022990.2,Qrob_T0045740.2,Qrob_T0045760.2,Qrob_T0045780.2,Qrob_T0048660.2,Qrob_T0048670.2,Qrob_T0048680.2,Qrob_T0048690.2,Qrob_T0048720.2,Qrob_T0058490.2,Qrob_T0058510.2,Qrob_T0058520.2,Qrob_T0070870.2,Qrob_T0082330.2,Qrob_T0084340.2,Qrob_T0098430.2,Qrob_T0098500.2,Qrob_T0111540.2,Qrob_T0111560.2,Qrob_T0115770.2,Qrob_T0115800.2,Qrob_T0115880.2,Qrob_T0128640.2,Qrob_T0128650.2…	GO:0005506,GO:0016705,GO:0020037,GO:0055114,GO:0004601,GO:0006979,GO:0016021,GO:0005515,GO:0009055,GO:0003735,GO:0005840,GO:0006412,GO:0015232,GO:0015886,GO:0016020,GO:0017004	iron ion binding, oxidoreductase activity, acting on paired donors, with incorporation or reduction of molecular oxygen, heme binding, oxidation-reduction process, peroxidase activity, response to oxidative stress, integral component of membrane, protein binding, electron carrier activity, structural constituent of ribosome, ribosome, translation, heme transporter activity, heme transport, membra…	Cytochrome P450, Peroxidase, Endomembrane protein 70, Leucine Rich repeat, Leucine rich repeat N-terminal domain, Leucine Rich Repeat, Cytochrome c OS Oryza sativa subsp. japonica GN CC-1 PE 1 SV 1, Cytochrome c OS Oryza sativa subsp. indica GN CC-1 PE 3 SV 1, Cytochrome c OS Fritillaria agrestis GN CYTC PE 3 SV 3, Cytochrome c OS Zea mays PE 1 SV 1, Probable cytochrome c At4g10040 OS Arabidopsis…
GO:0008146	sulfotransferase activity	26	18	6.8	5.2e-06	MF	3.02319	class1703:,class1649:	Qrob_T0050940.2,Qrob_T0050950.2,Qrob_T0071710.2,Qrob_T0137240.2,Qrob_T0137250.2,Qrob_T0137270.2,Qrob_T0137280.2,Qrob_T0168470.2,Qrob_T0168490.2,Qrob_T0168500.2,Qrob_T0186920.2,Qrob_T0547170.2,Qrob_T0547190.2,Qrob_T0547200.2,Qrob_T0547210.2,Qrob_T0547230.2,Qrob_T0649010.2,Qrob_T0649090.2	GO:0008146	sulfotransferase activity	Sulfotransferase domain
GO:0005506	iron ion binding	460	159	120.33	3.1e-05	MF	1.50941	class1009:,class1047:,class2015:,class15179:,class1115:,class1252:,class17146:,class18040:,class1038:,class19460:,class19500:,class1229:,class1931:,class1155:,class7540:,class15774:	Qrob_T0007750.2,Qrob_T0022990.2,Qrob_T0045740.2,Qrob_T0045760.2,Qrob_T0045780.2,Qrob_T0058490.2,Qrob_T0058510.2,Qrob_T0058520.2,Qrob_T0070870.2,Qrob_T0082330.2,Qrob_T0084340.2,Qrob_T0098430.2,Qrob_T0098500.2,Qrob_T0110870.2,Qrob_T0111540.2,Qrob_T0111560.2,Qrob_T0124090.2,Qrob_T0124110.2,Qrob_T0124130.2,Qrob_T0124150.2,Qrob_T0124160.2,Qrob_T0124190.2,Qrob_T0124220.2,Qrob_T0128640.2,Qrob_T0128650.2…	GO:0005506,GO:0016705,GO:0020037,GO:0055114,GO:0016021,GO:0005737,GO:0019310,GO:0050113,GO:0005515,GO:0003735,GO:0005840,GO:0006412,GO:0016491,GO:0016706	iron ion binding, oxidoreductase activity, acting on paired donors, with incorporation or reduction of molecular oxygen, heme binding, oxidation-reduction process, integral component of membrane, cytoplasm, inositol catabolic process, inositol oxygenase activity, protein binding, structural constituent of ribosome, ribosome, translation, oxidoreductase activity, oxidoreductase activity, acting on…	Cytochrome P450, Endomembrane protein 70, Family of unknown function (DUF706), Leucine rich repeat N-terminal domain, 2OG-Fe(II) oxygenase superfamily, Plant protein of unknown function
GO:0004824	lysine-tRNA ligase activity	12	10	3.14	5.7e-05	MF	3.63903	class15590:,class1922:	Qrob_T0053280.2,Qrob_T0081000.2,Qrob_T0081050.2,Qrob_T0081060.2,Qrob_T0132190.2,Qrob_T0384870.2,Qrob_T0453190.2,Qrob_T0453280.2,Qrob_T0453300.2,Qrob_T0453320.2	GO:0000166,GO:0004812,GO:0005524,GO:0006418,GO:0004824,GO:0005737,GO:0006430,GO:0003676	nucleotide binding, aminoacyl-tRNA ligase activity, ATP binding, tRNA aminoacylation for protein translation, lysine-tRNA ligase activity, cytoplasm, lysyl-tRNA aminoacylation, nucleic acid binding	tRNA synthetases class II (D, K and N), OB-fold nucleic acid binding domain, tRNA synthetases class I (W and Y)
GO:0050113	inositol oxygenase activity	12	10	3.14	5.7e-05	MF	3.63903	class15179:	Qrob_T0110870.2,Qrob_T0124090.2,Qrob_T0124110.2,Qrob_T0124130.2,Qrob_T0124150.2,Qrob_T0124160.2,Qrob_T0124190.2,Qrob_T0124220.2,Qrob_T0454890.2,Qrob_T0454910.2	GO:0005506,GO:0005737,GO:0019310,GO:0050113,GO:0055114	iron ion binding, cytoplasm, inositol catabolic process, inositol oxygenase activity, oxidation-reduction process	Family of unknown function (DUF706)
GO:0003968	RNA-directed RNA polymerase activity	14	11	3.66	6.2e-05	MF	3.43109	class1191:	Qrob_T0067730.2,Qrob_T0214610.2,Qrob_T0214620.2,Qrob_T0437930.2,Qrob_T0536670.2,Qrob_T0705030.2,Qrob_T0705070.2,Qrob_T0705100.2,Qrob_T0705110.2,Qrob_T0705120.2,Qrob_T0770880.2	GO:0003968,GO:0000166,GO:0003676	RNA-directed RNA polymerase activity, nucleotide binding, nucleic acid binding	RNA dependent RNA polymerase
GO:0045735	nutrient reservoir activity	82	38	21.45	6.3e-05	MF	2.02366	class1046:,class19406:	Qrob_T0001810.2,Qrob_T0001820.2,Qrob_T0001830.2,Qrob_T0461210.2,Qrob_T0461220.2,Qrob_T0461230.2,Qrob_T0492720.2,Qrob_T0492730.2,Qrob_T0492750.2,Qrob_T0492760.2,Qrob_T0492770.2,Qrob_T0492790.2,Qrob_T0492800.2,Qrob_T0536490.2,Qrob_T0536500.2,Qrob_T0536510.2,Qrob_T0594290.2,Qrob_T0594300.2,Qrob_T0594310.2,Qrob_T0663590.2,Qrob_T0663600.2,Qrob_T0663610.2,Qrob_T0663620.2,Qrob_T0663630.2,Qrob_T0663640.2…	GO:0030145,GO:0045735	manganese ion binding, nutrient reservoir activity	Cupin
GO:0004791	thioredoxin-disulfide reductase activity	7	7	1.83	8.4e-05	MF	4.36684	class2778:	Qrob_T0208430.2,Qrob_T0208480.2,Qrob_T0208570.2,Qrob_T0356080.2,Qrob_T0415320.2,Qrob_T0669110.2,Qrob_T0759370.2	GO:0004791,GO:0005737,GO:0019430,GO:0055114,GO:0016491,GO:0050660	thioredoxin-disulfide reductase activity, cytoplasm, removal of superoxide radicals, oxidation-reduction process, oxidoreductase activity, flavin adenine dinucleotide binding	Pyridine nucleotide-disulphide oxidoreductase
GO:0047216	inositol 3-alpha-galactosyltransferase activity	11	9	2.88	0.00018	MF	3.57287	class1263:	Qrob_T0045180.2,Qrob_T0082270.2,Qrob_T0170170.2,Qrob_T0287540.2,Qrob_T0287550.2,Qrob_T0287560.2,Qrob_T0287570.2,Qrob_T0581250.2,Qrob_T0723120.2	GO:0006012,GO:0047216,GO:0016757	galactose metabolic process, inositol 3-alpha-galactosyltransferase activity, transferase activity, transferring glycosyl groups	Glycosyl transferase family 8
GO:0004866	endopeptidase inhibitor activity	22	14	5.76	0.00024	MF	2.7789	class3328:	Qrob_T0322230.2,Qrob_T0322240.2,Qrob_T0322250.2,Qrob_T0648880.2,Qrob_T0648890.2,Qrob_T0648900.2,Qrob_T0648910.2,Qrob_T0648920.2,Qrob_T0648930.2,Qrob_T0648940.2,Qrob_T0648950.2,Qrob_T0648970.2,Qrob_T0648980.2,Qrob_T0648990.2	GO:0004866	endopeptidase inhibitor activity	Trypsin and protease inhibitor
GO:0004568	chitinase activity	60	28	15.7	0.00049	MF	2.03786	class2476:,class1690:,class8819:,class17148:	Qrob_T0040750.2,Qrob_T0040760.2,Qrob_T0040770.2,Qrob_T0040800.2,Qrob_T0040820.2,Qrob_T0040850.2,Qrob_T0173220.2,Qrob_T0173230.2,Qrob_T0173250.2,Qrob_T0173260.2,Qrob_T0243060.2,Qrob_T0349710.2,Qrob_T0349720.2,Qrob_T0349730.2,Qrob_T0423930.2,Qrob_T0423960.2,Qrob_T0423990.2,Qrob_T0424020.2,Qrob_T0424130.2,Qrob_T0424160.2,Qrob_T0424200.2,Qrob_T0484480.2,Qrob_T0484490.2,Qrob_T0484570.2,Qrob_T0484580.2…	GO:0004568,GO:0005975,GO:0006032,GO:0016998,GO:0008061,GO:0004553,GO:0004672,GO:0005524,GO:0006468	chitinase activity, carbohydrate metabolic process, chitin catabolic process, cell wall macromolecule catabolic process, chitin binding, hydrolase activity, hydrolyzing O-glycosyl compounds, protein kinase activity, ATP binding, protein phosphorylation	Chitinase class I, Chitin recognition protein, Glycosyl hydrolases family 18, Protein kinase domain
GO:0004970	ionotropic glutamate receptor activity	45	22	11.77	0.00088	MF	2.1349	class1177:	Qrob_T0086280.2,Qrob_T0086430.2,Qrob_T0086440.2,Qrob_T0273120.2,Qrob_T0303230.2,Qrob_T0303330.2,Qrob_T0310880.2,Qrob_T0311190.2,Qrob_T0311200.2,Qrob_T0311210.2,Qrob_T0311220.2,Qrob_T0311240.2,Qrob_T0311250.2,Qrob_T0311270.2,Qrob_T0311280.2,Qrob_T0311290.2,Qrob_T0311320.2,Qrob_T0324910.2,Qrob_T0353340.2,Qrob_T0353380.2,Qrob_T0657580.2,Qrob_T0735250.2	GO:0004970,GO:0016020	ionotropic glutamate receptor activity, membrane	Bacterial extracellular solute-binding proteins, family 3, Ligand-gated ion channel, Receptor family ligand binding region
GO:0016884	carbon-nitrogen ligase activity, with…	51	24	13.34	0.00104	MF	2.05498	class1513:,class16508:,class19442:	Qrob_T0137350.2,Qrob_T0158490.2,Qrob_T0158510.2,Qrob_T0158530.2,Qrob_T0158540.2,Qrob_T0158560.2,Qrob_T0158580.2,Qrob_T0158590.2,Qrob_T0158620.2,Qrob_T0158680.2,Qrob_T0158700.2,Qrob_T0158800.2,Qrob_T0158920.2,Qrob_T0158930.2,Qrob_T0271820.2,Qrob_T0274730.2,Qrob_T0274740.2,Qrob_T0389520.2,Qrob_T0389530.2,Qrob_T0389600.2,Qrob_T0389610.2,Qrob_T0389680.2,Qrob_T0650850.2,Qrob_T0650870.2	GO:0016884	carbon-nitrogen ligase activity, with glutamine as amido-N-donor	Amidase, Putative amidase C869.01 OS Schizosaccharomyces pombe (strain 972 / ATCC 24843) GN SPAC869.01 PE 3 SV 1
GO:0016851	magnesium chelatase activity	6	5	1.57	0.00574	MF	3.63903	class3435:	Qrob_T0022510.2,Qrob_T0034970.2,Qrob_T0440380.2,Qrob_T0507350.2,Qrob_T0507360.2	GO:0003677,GO:0003918,GO:0005524,GO:0006265,GO:0005509,GO:0005515,GO:0005783,GO:0006457,GO:0051082,GO:0009058,GO:0016851,GO:0015995	DNA binding, DNA topoisomerase type II (ATP-hydrolyzing) activity, ATP binding, DNA topological change, calcium ion binding, protein binding, endoplasmic reticulum, protein folding, unfolded protein binding, biosynthetic process, magnesium chelatase activity, chlorophyll biosynthetic process	DNA gyrase/topoisomerase IV, subunit A, Domain of unknown function (DUF3479), CobN/Magnesium Chelatase
GO:0016760	cellulose synthase (UDP-forming) activity	46	20	12.03	0.00806	MF	1.89862	class1081:	Qrob_T0065040.2,Qrob_T0065080.2,Qrob_T0091810.2,Qrob_T0120850.2,Qrob_T0120860.2,Qrob_T0120870.2,Qrob_T0120940.2,Qrob_T0191260.2,Qrob_T0191270.2,Qrob_T0374640.2,Qrob_T0374670.2,Qrob_T0374690.2,Qrob_T0374760.2,Qrob_T0447080.2,Qrob_T0447100.2,Qrob_T0447120.2,Qrob_T0447130.2,Qrob_T0447140.2,Qrob_T0466740.2,Qrob_T0746330.2	GO:0016020,GO:0016760,GO:0030244	membrane, cellulose synthase (UDP-forming) activity, cellulose biosynthetic process	Cellulose synthase
GO:0004713	protein tyrosine kinase activity	33	15	8.63	0.01291	MF	1.98493	class1014:,class1016:,class1037:,class1205:,class11193:,class14840:,class1052:	Qrob_T0109300.2,Qrob_T0138480.2,Qrob_T0199860.2,Qrob_T0211570.2,Qrob_T0241600.2,Qrob_T0262770.2,Qrob_T0378510.2,Qrob_T0378560.2,Qrob_T0378860.2,Qrob_T0378880.2,Qrob_T0406440.2,Qrob_T0447790.2,Qrob_T0450030.2,Qrob_T0600190.2,Qrob_T0665180.2	GO:0004672,GO:0005524,GO:0006468,GO:0004713,GO:0005515,GO:0048544	protein kinase activity, ATP binding, protein phosphorylation, protein tyrosine kinase activity, protein binding, recognition of pollen	Protein tyrosine kinase, Carbohydrate-binding protein of the ER, Di-glucose binding within endoplasmic reticulum
GO:0016887	ATPase activity	303	73	79.26	0.02062	MF	1.05208	class18026:,class1022:	Qrob_T0022510.2,Qrob_T0034970.2,Qrob_T0062610.2,Qrob_T0069090.2,Qrob_T0076470.2,Qrob_T0098440.2,Qrob_T0139160.2,Qrob_T0139240.2,Qrob_T0139260.2,Qrob_T0139340.2,Qrob_T0199170.2,Qrob_T0210020.2,Qrob_T0216530.2,Qrob_T0247020.2,Qrob_T0297680.2,Qrob_T0297690.2,Qrob_T0297700.2,Qrob_T0297710.2,Qrob_T0305160.2,Qrob_T0313720.2,Qrob_T0313730.2,Qrob_T0313740.2,Qrob_T0313760.2,Qrob_T0313780.2,Qrob_T0313790.2…	GO:0003677,GO:0003918,GO:0005524,GO:0006265,GO:0005509,GO:0005515,GO:0005783,GO:0006457,GO:0051082,GO:0009058,GO:0016851,GO:0000166,GO:0046872,GO:0005388,GO:0016020,GO:0070588,GO:0016021,GO:0005215,GO:0006810,GO:0016887,GO:0043531,GO:0006259,GO:0003676,GO:0006310,GO:0008026,GO:0005516,GO:0015078,GO:0015986,GO:0045263,GO:0045261,GO:0046933,GO:0046961,GO:0015991,GO:0016820,GO:0033178,GO:0015992,GO:…	DNA binding, DNA topoisomerase type II (ATP-hydrolyzing) activity, ATP binding, DNA topological change, calcium ion binding, protein binding, endoplasmic reticulum, protein folding, unfolded protein binding, biosynthetic process, magnesium chelatase activity, nucleotide binding, metal ion binding, calcium-transporting ATPase activity, membrane, calcium ion transmembrane transport, integral compon…	DNA gyrase/topoisomerase IV, subunit A, Domain of unknown function (DUF3479), E1-E2 ATPase, ABC transporter, Plant PDR ABC transporter associated, Cation transporter/ATPase, N-terminus, DNA gyrase B, Helicase conserved C-terminal domain, ABC-2 type transporter, haloacid dehalogenase-like hydrolase, ABC-transporter extracellular N-terminal, Putative hydrolase of sodium-potassium ATPase alpha subun…
GO:0030060	L-malate dehydrogenase activity	10	6	2.62	0.0246	MF	2.6201	class1937:	Qrob_T0049940.2,Qrob_T0594880.2,Qrob_T0594940.2,Qrob_T0594980.2,Qrob_T0595020.2,Qrob_T0595030.2	GO:0003824,GO:0005975,GO:0016616,GO:0055114,GO:0006108,GO:0016615,GO:0030060,GO:0016491,GO:0019752	catalytic activity, carbohydrate metabolic process, oxidoreductase activity, acting on the CH-OH group of donors, NAD or NADP as acceptor, oxidation-reduction process, malate metabolic process, malate dehydrogenase activity, L-malate dehydrogenase activity, oxidoreductase activity, carboxylic acid metabolic process	lactate/malate dehydrogenase, NAD binding domain
GO:0008061	chitin binding	16	8	4.19	0.03511	MF	2.18342	class2476:,class8819:	Qrob_T0040800.2,Qrob_T0040850.2,Qrob_T0173230.2,Qrob_T0243060.2,Qrob_T0349710.2,Qrob_T0349720.2,Qrob_T0349730.2,Qrob_T0492160.2	GO:0004568,GO:0005975,GO:0006032,GO:0016998,GO:0008061	chitinase activity, carbohydrate metabolic process, chitin catabolic process, cell wall macromolecule catabolic process, chitin binding	Chitin recognition protein, Chitinase class I
GO:0016298	lipase activity	31	13	8.11	0.04069	MF	1.83125	class1399:,class1723:	Qrob_T0234500.2,Qrob_T0234530.2,Qrob_T0308580.2,Qrob_T0310210.2,Qrob_T0310220.2,Qrob_T0310230.2,Qrob_T0310240.2,Qrob_T0310250.2,Qrob_T0510800.2,Qrob_T0510810.2,Qrob_T0542830.2,Qrob_T0550820.2,Qrob_T0753690.2	GO:0006629,GO:0016298,GO:0016788	lipid metabolic process, lipase activity, hydrolase activity, acting on ester bonds	GDSL-like Lipase/Acylhydrolase
GO:0004109	coproporphyrinogen oxidase activity	6	4	1.57	0.04402	MF	2.91122	class19453:	Qrob_T0216870.2,Qrob_T0365440.2,Qrob_T0464860.2,Qrob_T0723090.2	GO:0004109,GO:0006779,GO:0055114	coproporphyrinogen oxidase activity, porphyrin-containing compound biosynthetic process, oxidation-reduction process	Coproporphyrinogen III oxidase
GO:0006468	protein phosphorylation	1509	696	339.61	< 1e-30	BP	2.01413	class1014:,class1016:,class1017:,class1029:,class1037:,class1044:,class1140:,class1205:,class3699:,class3970:,class7396:,class11193:,class13649:,class14840:,class15598:,class1002:,class1006:,class1690:,class1911:,class1011:,class1052:,class1123:,class18015:,class18060:,class18064:,class3117:,class19423:,class19483:,class19491:,class1061:,class14245:	Qrob_T0001030.2,Qrob_T0001380.2,Qrob_T0001700.2,Qrob_T0002900.2,Qrob_T0008070.2,Qrob_T0008090.2,Qrob_T0008130.2,Qrob_T0008150.2,Qrob_T0010650.2,Qrob_T0016230.2,Qrob_T0016240.2,Qrob_T0016270.2,Qrob_T0016350.2,Qrob_T0016370.2,Qrob_T0016450.2,Qrob_T0019830.2,Qrob_T0021980.2,Qrob_T0022240.2,Qrob_T0022270.2,Qrob_T0022280.2,Qrob_T0023660.2,Qrob_T0025290.2,Qrob_T0025320.2,Qrob_T0025400.2,Qrob_T0025430.2…	GO:0004672,GO:0005524,GO:0006468,GO:0005515,GO:0048544,GO:0005509,GO:0030247,GO:0004674,GO:0030246,GO:0000079,GO:0006355,GO:0019901,GO:0004713,GO:0043531,GO:0005488,GO:0009521,GO:0009767,GO:0016020,GO:0016168,GO:0019684,GO:0016021,GO:0004553,GO:0005975,GO:0004568,GO:0006032	protein kinase activity, ATP binding, protein phosphorylation, protein binding, recognition of pollen, calcium ion binding, polysaccharide binding, protein serine/threonine kinase activity, carbohydrate binding, regulation of cyclin-dependent protein serine/threonine kinase activity, regulation of transcription, DNA-templated, protein kinase binding, protein tyrosine kinase activity, ADP binding,…	Protein kinase domain, Leucine Rich Repeat, S-locus glycoprotein family, Protein tyrosine kinase, Leucine rich repeat, Carbohydrate-binding protein of the ER, Leucine rich repeat N-terminal domain, Probably inactive leucine-rich repeat receptor-like protein kinase At5g48380 OS Arabidopsis thaliana GN At5g48380 PE 1 SV 1, Probable inactive receptor kinase At1g27190 OS Arabidopsis thaliana GN At1g2…
GO:0007165	signal transduction	545	361	122.66	< 1e-30	BP	2.89253	class1187:,class1697:,class2399:,class4549:,class7397:,class1000:,class15991:,class18021:,class19410:,class19413:	Qrob_T0002530.2,Qrob_T0003540.2,Qrob_T0003580.2,Qrob_T0003590.2,Qrob_T0007780.2,Qrob_T0007820.2,Qrob_T0007840.2,Qrob_T0007870.2,Qrob_T0013430.2,Qrob_T0015700.2,Qrob_T0015710.2,Qrob_T0015810.2,Qrob_T0016140.2,Qrob_T0016160.2,Qrob_T0016280.2,Qrob_T0016290.2,Qrob_T0030360.2,Qrob_T0030370.2,Qrob_T0030390.2,Qrob_T0030400.2,Qrob_T0030910.2,Qrob_T0030970.2,Qrob_T0031020.2,Qrob_T0031050.2,Qrob_T0031330.2…	GO:0005515,GO:0007165,GO:0043531,GO:0035556,GO:0047134,GO:0055114,GO:0008270,GO:0016866,GO:0030244,GO:0005085,GO:0007264,GO:0005787,GO:0006465,GO:0008233,GO:0016021,GO:0005524	protein binding, signal transduction, ADP binding, intracellular signal transduction, protein-disulfide reductase activity, oxidation-reduction process, zinc ion binding, intramolecular transferase activity, cellulose biosynthetic process, guanyl-nucleotide exchange factor activity, small GTPase mediated signal transduction, signal peptidase complex, signal peptide processing, peptidase activity,…	NB-ARC domain, C1-like domain, C1 domain, TIR domain, Myb/SANT-like DNA-binding domain, Leucine Rich repeats (2 copies), Leucine Rich Repeat, Leucine rich repeat, C2 domain in Dock180 and Zizimin proteins, Dedicator of cytokinesis, Ring finger domain, WD domain, G-beta repeat, Dedicator of cytokinesis protein 8 OS Mus musculus GN Dock8 PE 1 SV 4, Dedicator of cytokinesis protein 8 OS Homo sapiens…
GO:0048544	recognition of pollen	215	178	48.39	< 1e-30	BP	3.61533	class1037:,class4224:,class1002:,class1123:	Qrob_T0001700.2,Qrob_T0038920.2,Qrob_T0043030.2,Qrob_T0043040.2,Qrob_T0059670.2,Qrob_T0059680.2,Qrob_T0059730.2,Qrob_T0059740.2,Qrob_T0062180.2,Qrob_T0062250.2,Qrob_T0062300.2,Qrob_T0062380.2,Qrob_T0072490.2,Qrob_T0072590.2,Qrob_T0072610.2,Qrob_T0072640.2,Qrob_T0072690.2,Qrob_T0072710.2,Qrob_T0072720.2,Qrob_T0073790.2,Qrob_T0074230.2,Qrob_T0082180.2,Qrob_T0138480.2,Qrob_T0138490.2,Qrob_T0186030.2…	GO:0004672,GO:0005524,GO:0006468,GO:0048544,GO:0005515,GO:0004674,GO:0004713,GO:0030247	protein kinase activity, ATP binding, protein phosphorylation, recognition of pollen, protein binding, protein serine/threonine kinase activity, protein tyrosine kinase activity, polysaccharide binding	S-locus glycoprotein family, D-mannose binding lectin, PAN-like domain, Domain of unknown function (DUF3403), Protein kinase domain, Protein tyrosine kinase, PAN domain
GO:0070588	calcium ion transmembrane transport	21	20	4.73	1.7e-12	BP	4.15889	class1035:	Qrob_T0062610.2,Qrob_T0098440.2,Qrob_T0297680.2,Qrob_T0297690.2,Qrob_T0297700.2,Qrob_T0297710.2,Qrob_T0313720.2,Qrob_T0313730.2,Qrob_T0313740.2,Qrob_T0313760.2,Qrob_T0313780.2,Qrob_T0313790.2,Qrob_T0313800.2,Qrob_T0313820.2,Qrob_T0313850.2,Qrob_T0331210.2,Qrob_T0540010.2,Qrob_T0554590.2,Qrob_T0666910.2,Qrob_T0749440.2	GO:0000166,GO:0046872,GO:0005388,GO:0005524,GO:0016020,GO:0070588,GO:0016021,GO:0005516	nucleotide binding, metal ion binding, calcium-transporting ATPase activity, ATP binding, membrane, calcium ion transmembrane transport, integral component of membrane, calmodulin binding	E1-E2 ATPase, Cation transporter/ATPase, N-terminus, haloacid dehalogenase-like hydrolase, Putative hydrolase of sodium-potassium ATPase alpha subunit, Cation transporting ATPase, C-terminus
GO:0006430	lysyl-tRNA aminoacylation	12	10	2.7	1.4e-05	BP	3.63903	class15590:,class1922:	Qrob_T0053280.2,Qrob_T0081000.2,Qrob_T0081050.2,Qrob_T0081060.2,Qrob_T0132190.2,Qrob_T0384870.2,Qrob_T0453190.2,Qrob_T0453280.2,Qrob_T0453300.2,Qrob_T0453320.2	GO:0000166,GO:0004812,GO:0005524,GO:0006418,GO:0004824,GO:0005737,GO:0006430,GO:0003676	nucleotide binding, aminoacyl-tRNA ligase activity, ATP binding, tRNA aminoacylation for protein translation, lysine-tRNA ligase activity, cytoplasm, lysyl-tRNA aminoacylation, nucleic acid binding	tRNA synthetases class II (D, K and N), OB-fold nucleic acid binding domain, tRNA synthetases class I (W and Y)
GO:0019310	inositol catabolic process	12	10	2.7	1.4e-05	BP	3.63903	class15179:	Qrob_T0110870.2,Qrob_T0124090.2,Qrob_T0124110.2,Qrob_T0124130.2,Qrob_T0124150.2,Qrob_T0124160.2,Qrob_T0124190.2,Qrob_T0124220.2,Qrob_T0454890.2,Qrob_T0454910.2	GO:0005506,GO:0005737,GO:0019310,GO:0050113,GO:0055114	iron ion binding, cytoplasm, inositol catabolic process, inositol oxygenase activity, oxidation-reduction process	Family of unknown function (DUF706)
GO:0019430	removal of superoxide radicals	7	7	1.58	2.9e-05	BP	4.36684	class2778:	Qrob_T0208430.2,Qrob_T0208480.2,Qrob_T0208570.2,Qrob_T0356080.2,Qrob_T0415320.2,Qrob_T0669110.2,Qrob_T0759370.2	GO:0004791,GO:0005737,GO:0019430,GO:0055114,GO:0016491,GO:0050660	thioredoxin-disulfide reductase activity, cytoplasm, removal of superoxide radicals, oxidation-reduction process, oxidoreductase activity, flavin adenine dinucleotide binding	Pyridine nucleotide-disulphide oxidoreductase
GO:0006032	chitin catabolic process	60	28	13.5	3e-05	BP	2.03786	class2476:,class1690:,class8819:,class17148:	Qrob_T0040750.2,Qrob_T0040760.2,Qrob_T0040770.2,Qrob_T0040800.2,Qrob_T0040820.2,Qrob_T0040850.2,Qrob_T0173220.2,Qrob_T0173230.2,Qrob_T0173250.2,Qrob_T0173260.2,Qrob_T0243060.2,Qrob_T0349710.2,Qrob_T0349720.2,Qrob_T0349730.2,Qrob_T0423930.2,Qrob_T0423960.2,Qrob_T0423990.2,Qrob_T0424020.2,Qrob_T0424130.2,Qrob_T0424160.2,Qrob_T0424200.2,Qrob_T0484480.2,Qrob_T0484490.2,Qrob_T0484570.2,Qrob_T0484580.2…	GO:0004568,GO:0005975,GO:0006032,GO:0016998,GO:0008061,GO:0004553,GO:0004672,GO:0005524,GO:0006468	chitinase activity, carbohydrate metabolic process, chitin catabolic process, cell wall macromolecule catabolic process, chitin binding, hydrolase activity, hydrolyzing O-glycosyl compounds, protein kinase activity, ATP binding, protein phosphorylation	Chitinase class I, Chitin recognition protein, Glycosyl hydrolases family 18, Protein kinase domain
GO:0055114	oxidation-reduction process	1505	391	338.71	7.2e-05	BP	1.13451	class1009:,class1047:,class1048:,class1084:,class2015:,class2112:,class15174:,class15179:,class1004:,class1115:,class1157:,class1339:,class2778:,class3851:,class1937:,class1252:,class17146:,class2389:,class2710:,class16507:,class18019:,class18040:,class18044:,class1344:,class1038:,class2387:,class2729:,class11113:,class13819:,class19453:,class19460:,class19463:,class19476:,class19500:,class1229:,…	Qrob_T0003510.2,Qrob_T0003540.2,Qrob_T0003580.2,Qrob_T0003590.2,Qrob_T0006400.2,Qrob_T0007750.2,Qrob_T0019190.2,Qrob_T0019220.2,Qrob_T0022990.2,Qrob_T0031470.2,Qrob_T0041380.2,Qrob_T0045740.2,Qrob_T0045760.2,Qrob_T0045780.2,Qrob_T0048660.2,Qrob_T0048670.2,Qrob_T0048680.2,Qrob_T0048690.2,Qrob_T0048720.2,Qrob_T0049940.2,Qrob_T0050110.2,Qrob_T0050140.2,Qrob_T0058490.2,Qrob_T0058510.2,Qrob_T0058520.2…	GO:0047134,GO:0055114,GO:0035556,GO:0005515,GO:0008270,GO:0016491,GO:0016706,GO:0005506,GO:0016705,GO:0020037,GO:0004499,GO:0050660,GO:0050661,GO:0016020,GO:0016651,GO:0048038,GO:0051287,GO:0004601,GO:0006979,GO:0003824,GO:0005975,GO:0016616,GO:0006108,GO:0016615,GO:0030060,GO:0019752,GO:0003942,GO:0005737,GO:0008652,GO:0016620,GO:0046983,GO:0016021,GO:0005507,GO:0005576,GO:0019310,GO:0050113,GO:…	protein-disulfide reductase activity, oxidation-reduction process, intracellular signal transduction, protein binding, zinc ion binding, oxidoreductase activity, oxidoreductase activity, acting on paired donors, with incorporation or reduction of molecular oxygen, 2-oxoglutarate as one donor, and incorporation of one, iron ion binding, oxidoreductase activity, acting on paired donors, with incorp…	C1-like domain, C1 domain, non-haem dioxygenase in morphine synthesis N-terminal, Cytochrome P450, Flavin-binding monooxygenase-like, Respiratory-chain NADH dehydrogenase, 49 Kd subunit, Peroxidase, lactate/malate dehydrogenase, NAD binding domain, 2OG-Fe(II) oxygenase superfamily, Semialdehyde dehydrogenase, dimerisation domain, Endomembrane protein 70, Multicopper oxidase, Family of unknown fun…
GO:0016998	cell wall macromolecule catabolic process	42	21	9.45	8.4e-05	BP	2.18342	class2476:,class8819:,class17148:	Qrob_T0040750.2,Qrob_T0040760.2,Qrob_T0040770.2,Qrob_T0040800.2,Qrob_T0040820.2,Qrob_T0040850.2,Qrob_T0173220.2,Qrob_T0173230.2,Qrob_T0173250.2,Qrob_T0173260.2,Qrob_T0243060.2,Qrob_T0349710.2,Qrob_T0349720.2,Qrob_T0349730.2,Qrob_T0484480.2,Qrob_T0484490.2,Qrob_T0484570.2,Qrob_T0484580.2,Qrob_T0484680.2,Qrob_T0492160.2,Qrob_T0531090.2	GO:0004568,GO:0005975,GO:0006032,GO:0016998,GO:0008061	chitinase activity, carbohydrate metabolic process, chitin catabolic process, cell wall macromolecule catabolic process, chitin binding	Chitinase class I, Chitin recognition protein
GO:0006012	galactose metabolic process	13	9	2.93	0.00043	BP	3.02319	class1263:	Qrob_T0045180.2,Qrob_T0082270.2,Qrob_T0170170.2,Qrob_T0287540.2,Qrob_T0287550.2,Qrob_T0287560.2,Qrob_T0287570.2,Qrob_T0581250.2,Qrob_T0723120.2	GO:0006012,GO:0047216,GO:0016757	galactose metabolic process, inositol 3-alpha-galactosyltransferase activity, transferase activity, transferring glycosyl groups	Glycosyl transferase family 8
GO:0008152	metabolic process	7683	1665	1729.11	0.00051	BP	0.946347	class1277:,class2586:,class2918:,class1004:,class15995:,class15993:,class16513:,class5793:,class1086:,class1479:,class2173:,class2381:,class16512:,class17141:,class1310:,class1392:,class1538:,class1376:,class4135:,class18065:,class19459:,class1243:,class1323:,class1036:,class2464:,class4422:,class15746:,class18061:,class14650:	Qrob_T0001030.2,Qrob_T0001380.2,Qrob_T0001700.2,Qrob_T0001880.2,Qrob_T0002900.2,Qrob_T0003410.2,Qrob_T0003420.2,Qrob_T0003510.2,Qrob_T0003540.2,Qrob_T0003580.2,Qrob_T0003590.2,Qrob_T0004150.2,Qrob_T0006400.2,Qrob_T0007750.2,Qrob_T0007830.2,Qrob_T0008070.2,Qrob_T0008090.2,Qrob_T0008130.2,Qrob_T0008150.2,Qrob_T0010650.2,Qrob_T0014460.2,Qrob_T0015510.2,Qrob_T0016230.2,Qrob_T0016240.2,Qrob_T0016270.2…	GO:0004672,GO:0005524,GO:0006468,GO:0005515,GO:0048544,GO:0005985,GO:0006629,GO:0047134,GO:0055114,GO:0035556,GO:0008270,GO:0003677,GO:0003700,GO:0006355,GO:0016491,GO:0016706,GO:0005506,GO:0016705,GO:0020037,GO:0006352,GO:0043531,GO:0008152,GO:0016758,GO:0004499,GO:0050660,GO:0050661,GO:0003918,GO:0006265,GO:0005509,GO:0005783,GO:0006457,GO:0051082,GO:0009058,GO:0016851,GO:0016020,GO:0016651,GO:…	protein kinase activity, ATP binding, protein phosphorylation, protein binding, recognition of pollen, sucrose metabolic process, lipid metabolic process, protein-disulfide reductase activity, oxidation-reduction process, intracellular signal transduction, zinc ion binding, DNA binding, sequence-specific DNA binding transcription factor activity, regulation of transcription, DNA-templated, oxidor…	Protein kinase domain, Leucine Rich Repeat, S-locus glycoprotein family, Sucrose synthase, Protein tyrosine kinase, Lipase (class 3), C1-like domain, C1 domain, AP2 domain, non-haem dioxygenase in morphine synthesis N-terminal, Cytochrome P450, UDP-glucoronosyl and UDP-glucosyl transferase, Leucine rich repeat, Flavin-binding monooxygenase-like, Carbohydrate-binding protein of the ER, FAR1 DNA-bi…
GO:0009607	response to biotic stimulus	50	22	11.25	0.00058	BP	1.92141	class2292:,class16515:,class19488:	Qrob_T0123840.2,Qrob_T0123850.2,Qrob_T0123860.2,Qrob_T0123870.2,Qrob_T0123890.2,Qrob_T0123900.2,Qrob_T0123910.2,Qrob_T0123930.2,Qrob_T0123940.2,Qrob_T0123950.2,Qrob_T0123960.2,Qrob_T0123970.2,Qrob_T0123990.2,Qrob_T0540270.2,Qrob_T0540280.2,Qrob_T0540300.2,Qrob_T0540310.2,Qrob_T0540320.2,Qrob_T0540330.2,Qrob_T0540340.2,Qrob_T0540350.2,Qrob_T0540380.2	GO:0006952,GO:0009607	defense response, response to biotic stimulus	Pathogenesis-related protein Bet v I family
GO:0009733	response to auxin	54	21	12.15	0.00483	BP	1.69821	class2470:,class1126:	Qrob_T0157970.2,Qrob_T0157990.2,Qrob_T0195200.2,Qrob_T0195210.2,Qrob_T0195260.2,Qrob_T0267260.2,Qrob_T0291650.2,Qrob_T0291660.2,Qrob_T0291670.2,Qrob_T0291680.2,Qrob_T0291690.2,Qrob_T0291700.2,Qrob_T0291710.2,Qrob_T0291720.2,Qrob_T0291730.2,Qrob_T0291740.2,Qrob_T0291750.2,Qrob_T0291760.2,Qrob_T0291770.2,Qrob_T0291780.2,Qrob_T0300590.2	GO:0009733	response to auxin	Auxin responsive protein
GO:0030244	cellulose biosynthetic process	58	22	13.05	0.00564	BP	1.65639	class1000:,class1081:	Qrob_T0043290.2,Qrob_T0043300.2,Qrob_T0065040.2,Qrob_T0065080.2,Qrob_T0091810.2,Qrob_T0120850.2,Qrob_T0120860.2,Qrob_T0120870.2,Qrob_T0120940.2,Qrob_T0191260.2,Qrob_T0191270.2,Qrob_T0374640.2,Qrob_T0374670.2,Qrob_T0374690.2,Qrob_T0374760.2,Qrob_T0447080.2,Qrob_T0447100.2,Qrob_T0447120.2,Qrob_T0447130.2,Qrob_T0447140.2,Qrob_T0466740.2,Qrob_T0746330.2	GO:0005515,GO:0007165,GO:0016866,GO:0030244,GO:0043531,GO:0016020,GO:0016760	protein binding, signal transduction, intramolecular transferase activity, cellulose biosynthetic process, ADP binding, membrane, cellulose synthase (UDP-forming) activity	TIR domain, NB-ARC domain, Cellulose synthase
GO:0042545	cell wall modification	72	26	16.2	0.00593	BP	1.57691	class2121:,class18033:,class1390:,class9953:	Qrob_T0154370.2,Qrob_T0188060.2,Qrob_T0234970.2,Qrob_T0247860.2,Qrob_T0384340.2,Qrob_T0396700.2,Qrob_T0396710.2,Qrob_T0440030.2,Qrob_T0440040.2,Qrob_T0440050.2,Qrob_T0440060.2,Qrob_T0440110.2,Qrob_T0533980.2,Qrob_T0534000.2,Qrob_T0534010.2,Qrob_T0534020.2,Qrob_T0534030.2,Qrob_T0534040.2,Qrob_T0534050.2,Qrob_T0534060.2,Qrob_T0546920.2,Qrob_T0616080.2,Qrob_T0616090.2,Qrob_T0616100.2,Qrob_T0624850.2…	GO:0005618,GO:0030599,GO:0042545,GO:0004857	cell wall, pectinesterase activity, cell wall modification, enzyme inhibitor activity	Pectinesterase, Plant invertase/pectin methylesterase inhibitor
GO:0006904	vesicle docking involved in exocytosis	14	7	3.15	0.02201	BP	2.18342	class4178:,class18025:	Qrob_T0062280.2,Qrob_T0062290.2,Qrob_T0224250.2,Qrob_T0432340.2,Qrob_T0432430.2,Qrob_T0470500.2,Qrob_T0470510.2	GO:0006904,GO:0016192	vesicle docking involved in exocytosis, vesicle-mediated transport	Sec1 family
GO:0005618	cell wall	107	37	13.21	1.1e-09	CC	1.51003	class1636:,class2121:,class18033:,class1390:,class9953:	Qrob_T0154370.2,Qrob_T0188060.2,Qrob_T0234970.2,Qrob_T0247860.2,Qrob_T0278400.2,Qrob_T0278410.2,Qrob_T0278440.2,Qrob_T0278450.2,Qrob_T0278460.2,Qrob_T0278490.2,Qrob_T0278500.2,Qrob_T0278510.2,Qrob_T0278520.2,Qrob_T0278530.2,Qrob_T0278540.2,Qrob_T0384340.2,Qrob_T0396700.2,Qrob_T0396710.2,Qrob_T0440030.2,Qrob_T0440040.2,Qrob_T0440050.2,Qrob_T0440060.2,Qrob_T0440110.2,Qrob_T0533980.2,Qrob_T0534000.2…	GO:0005618,GO:0030599,GO:0042545,GO:0004857,GO:0004553,GO:0005975,GO:0006073,GO:0016762,GO:0048046,GO:0010411,GO:0042546	cell wall, pectinesterase activity, cell wall modification, enzyme inhibitor activity, hydrolase activity, hydrolyzing O-glycosyl compounds, carbohydrate metabolic process, cellular glucan metabolic process, xyloglucan:xyloglucosyl transferase activity, apoplast, xyloglucan metabolic process, cell wall biogenesis	Pectinesterase, Xyloglucan endo-transglycosylase (XET) C-terminus, Glycosyl hydrolases family 16, Plant invertase/pectin methylesterase inhibitor
GO:0031012	extracellular matrix	16	11	1.98	2.2e-07	CC	3.0022	class1766:	Qrob_T0111110.2,Qrob_T0296720.2,Qrob_T0409770.2,Qrob_T0409780.2,Qrob_T0409790.2,Qrob_T0578240.2,Qrob_T0578250.2,Qrob_T0647490.2,Qrob_T0672460.2,Qrob_T0751530.2,Qrob_T0751540.2	GO:0004222,GO:0006508,GO:0008270,GO:0031012,GO:0008237,GO:0005509	metalloendopeptidase activity, proteolysis, zinc ion binding, extracellular matrix, metallopeptidase activity, calcium ion binding	Putative peptidoglycan binding domain, Matrixin
GO:0016020	membrane	1831	269	226.08	9.5e-05	CC	0.64155	class1016:,class1177:,class1201:,class8604:,class16504:,class1081:,class2710:,class5784:,class17129:,class15992:,class18029:,class1022:,class1035:,class2729:,class10279:,class19461:,class19477:,class17753:,class13652:	Qrob_T0031470.2,Qrob_T0031740.2,Qrob_T0032640.2,Qrob_T0032650.2,Qrob_T0032660.2,Qrob_T0032680.2,Qrob_T0032700.2,Qrob_T0032710.2,Qrob_T0032990.2,Qrob_T0042940.2,Qrob_T0062610.2,Qrob_T0064410.2,Qrob_T0064530.2,Qrob_T0065040.2,Qrob_T0065080.2,Qrob_T0069090.2,Qrob_T0070870.2,Qrob_T0073270.2,Qrob_T0073300.2,Qrob_T0073320.2,Qrob_T0073330.2,Qrob_T0076470.2,Qrob_T0084750.2,Qrob_T0084870.2,Qrob_T0085060.2…	GO:0016020,GO:0055114,GO:0016651,GO:0048038,GO:0051287,GO:0004674,GO:0016021,GO:0005509,GO:0005515,GO:0030247,GO:0022857,GO:0003824,GO:0008152,GO:0005789,GO:0006506,GO:0016740,GO:0008484,GO:0005215,GO:0006814,GO:0055085,GO:0006812,GO:0015299,GO:0000166,GO:0046872,GO:0005388,GO:0005524,GO:0070588,GO:0016760,GO:0030244,GO:0006810,GO:0016887,GO:0005506,GO:0016705,GO:0020037,GO:0005216,GO:0006811,GO:…	membrane, oxidation-reduction process, oxidoreductase activity, acting on NAD(P)H, quinone binding, NAD binding, protein serine/threonine kinase activity, integral component of membrane, calcium ion binding, protein binding, polysaccharide binding, transmembrane transporter activity, catalytic activity, metabolic process, endoplasmic reticulum membrane, GPI anchor biosynthetic process, transferas…	Respiratory-chain NADH dehydrogenase, 49 Kd subunit, Wall-associated receptor kinase galacturonan-binding, Region of a membrane-bound protein predicted to be embedded in the membrane., Phosphatidylinositolglycan class N (PIG-N), Sodium:sulfate symporter transmembrane region, E1-E2 ATPase, Cation transporting ATPase, C-terminus, Cellulose synthase, ABC transporter, Endomembrane protein 70, Triose-…
GO:0016021	integral component of membrane	871	139	107.55	0.00017	CC	0.696889	class1010:,class1017:,class1047:,class1084:,class2746:,class11083:,class14108:,class2129:,class15177:,class17129:,class15992:,class18017:,class18018:,class18026:,class18029:,class18038:,class1035:,class10279:,class19413:,class19870:,class1933:,class16006:,class3545:	Qrob_T0031740.2,Qrob_T0032640.2,Qrob_T0032650.2,Qrob_T0032660.2,Qrob_T0032680.2,Qrob_T0032700.2,Qrob_T0032710.2,Qrob_T0042940.2,Qrob_T0062610.2,Qrob_T0064410.2,Qrob_T0064530.2,Qrob_T0069090.2,Qrob_T0070870.2,Qrob_T0073270.2,Qrob_T0073300.2,Qrob_T0073320.2,Qrob_T0073330.2,Qrob_T0090110.2,Qrob_T0090120.2,Qrob_T0090140.2,Qrob_T0090160.2,Qrob_T0090170.2,Qrob_T0090180.2,Qrob_T0090210.2,Qrob_T0090220.2…	GO:0004674,GO:0016021,GO:0005509,GO:0005515,GO:0030247,GO:0022857,GO:0005215,GO:0006814,GO:0016020,GO:0055085,GO:0006812,GO:0015299,GO:0000166,GO:0046872,GO:0005388,GO:0005524,GO:0070588,GO:0006810,GO:0016887,GO:0005506,GO:0016705,GO:0020037,GO:0055114,GO:0004252,GO:0043531,GO:0005385,GO:0071577,GO:0030001,GO:0046873,GO:0004190,GO:0004672,GO:0006468,GO:0005516,GO:0007165,GO:0005787,GO:0006465,GO:…	protein serine/threonine kinase activity, integral component of membrane, calcium ion binding, protein binding, polysaccharide binding, transmembrane transporter activity, transporter activity, sodium ion transport, membrane, transmembrane transport, cation transport, solute:hydrogen antiporter activity, nucleotide binding, metal ion binding, calcium-transporting ATPase activity, ATP binding, cal…	Wall-associated receptor kinase galacturonan-binding, Region of a membrane-bound protein predicted to be embedded in the membrane., Sodium:sulfate symporter transmembrane region, E1-E2 ATPase, Cation transporting ATPase, C-terminus, ABC transporter, Endomembrane protein 70, Triose-phosphate Transporter family, Cation transporter/ATPase, N-terminus, Rhomboid family, ZIP Zinc transporter, Wall-asso…
GO:0005615	extracellular space	13	6	1.61	0.00274	CC	2.01546	class2563:	Qrob_T0157040.2,Qrob_T0157060.2,Qrob_T0157080.2,Qrob_T0157100.2,Qrob_T0564260.2,Qrob_T0564320.2	GO:0005615	extracellular space	Serpin (serine protease inhibitor)
GO:0045261	proton-transporting ATP synthase complex…	13	5	1.61	0.01548	CC	1.67955	class3121:	Qrob_T0358830.2,Qrob_T0433250.2,Qrob_T0442320.2,Qrob_T0622650.2,Qrob_T0625490.2	GO:0005524,GO:0015078,GO:0015986,GO:0045263,GO:0045261,GO:0046933,GO:0046961,GO:0015991,GO:0016820,GO:0033178,GO:0015992,GO:0046034	ATP binding, hydrogen ion transmembrane transporter activity, ATP synthesis coupled proton transport, proton-transporting ATP synthase complex, coupling factor F(o), proton-transporting ATP synthase complex, catalytic core F(1), proton-transporting ATP synthase activity, rotational mechanism, proton-transporting ATPase activity, rotational mechanism, ATP hydrolysis coupled proton transport, hydro…	ATP synthase alpha/beta family, beta-barrel domain, nucleotide-binding domain, ATP synthase alpha/beta chain, C terminal domain
GO:0015935	small ribosomal subunit	34	9	4.2	0.01893	CC	1.15593	class6399:,class7494:,class11316:	Qrob_T0270210.2,Qrob_T0270380.2,Qrob_T0270390.2,Qrob_T0433330.2,Qrob_T0433340.2,Qrob_T0657860.2,Qrob_T0657870.2,Qrob_T0734800.2,Qrob_T0771480.2	GO:0003723,GO:0003735,GO:0005840,GO:0006412,GO:0015935,GO:0005622	RNA binding, structural constituent of ribosome, ribosome, translation, small ribosomal subunit, intracellular	Ribosomal protein L22p/L17e, Ribosomal protein S12/S23, Ribosomal protein S7p/S5e, Ribosomal protein S3, C-terminal domain
GO:0009539	photosystem II reaction center	6	3	0.74	0.02807	CC	2.18342	class14828:	Qrob_T0409720.2,Qrob_T0528210.2,Qrob_T0622640.2	GO:0009523,GO:0009539,GO:0015979	photosystem II, photosystem II reaction center, photosynthesis	Photosystem II 4 kDa reaction centre component

## Sheet: 5. GO woody
GO ID	GO Term	Nb of orthogroup in the reference	Nb of gorthogroup in the test set	Nb of orthogroup expected in the test set	P-value	GO category	Fold enrichment	associated orthogroup	short annotation (non redundant)
GO:0005524	ATP binding	1507	32	9.38	2.8e-10	MF	6.20916	class1000:,class1002:,class1003:,class1004:,class1006:,class1009:,class1010:,class1011:,class1014:,class1015:,class1016:,class1017:,class1021:,class1031:,class1035:,class1037:,class1044:,class1054:,class1057:,class1063:,class1066:,class1070:,class1084:,class1123:,class1145:,class1152:,class1205:,class1540:,class1690:,class2295:,class2368:,class2468:	NB-ARC domain
GO:0043531	ADP binding	265	14	1.65	1e-09	MF	15.4482	class1000:,class1004:,class1015:,class1031:,class1037:,class1057:,class1063:,class1066:,class1084:,class1152:,class1373:,class1540:,class1697:,class2368:	NB-ARC domain
GO:0004674	protein serine/threonine kinase activity	50	6	0.31	6.4e-07	MF	35.0895	class1002:,class1011:,class1014:,class1017:,class1037:,class1690:	D-mannose binding lectin
GO:0004713	protein tyrosine kinase activity	14	4	0.09	1.4e-06	MF	83.5465	class1014:,class1016:,class1037:,class1205:	Protein tyrosine kinase
GO:0030247	polysaccharide binding	87	6	0.54	1.7e-05	MF	20.1664	class1002:,class1017:,class1054:,class1145:,class2295:,class4084:	D-mannose binding lectin
GO:0004888	transmembrane signaling receptor activity	28	5	0.17	9.6e-05	MF	52.2166	class1000:,class1021:,class1177:,class1187:,class1697:	NB-ARC domain
GO:0005234	extracellular-glutamate-gated ion channel activity	4	2	0.02	0.00023	MF	146.206	class1021:,class1177:	Ligand-gated ion channel
GO:0005515	protein binding	4962	50	30.9	0.00058	MF	2.94652	class1000:,class1002:,class1003:,class1004:,class1006:,class1009:,class1010:,class1012:,class1015:,class1016:,class1017:,class1021:,class1031:,class1035:,class1037:,class1044:,class1049:,class1057:,class1063:,class1066:,class1070:,class1084:,class1088:,class1123:,class1152:,class1180:,class1187:,class1201:,class1228:,class1250:,class1256:,class1272:,class1305:,class1433:,class1455:,class1461:,cla…	NB-ARC domain
GO:0003964	RNA-directed DNA polymerase activity	27	3	0.17	0.00062	MF	32.4903	class1068:,class1107:,class1109:	NA
GO:0004970	ionotropic glutamate receptor activity	9	2	0.06	0.00134	MF	64.9806	class1021:,class1177:	Ligand-gated ion channel
GO:0009678	hydrogen-translocating pyrophosphatase activity	10	2	0.06	0.00167	MF	58.4825	class1011:,class1201:	Protein tyrosine kinase
GO:0004672	protein kinase activity	884	20	5.5	0.00271	MF	6.61567	class1000:,class1002:,class1003:,class1004:,class1006:,class1011:,class1012:,class1014:,class1016:,class1017:,class1037:,class1044:,class1054:,class1070:,class1123:,class1145:,class1205:,class1373:,class1690:,class2295:	NB-ARC domain
GO:0052716	hydroquinone:oxygen oxidoreductase activity	1	1	0.01	0.00623	MF	292.413	class1012:	Multicopper oxidase
GO:0003777	microtubule motor activity	62	3	0.39	0.0068	MF	14.149	class1000:,class1006:,class1009:	NB-ARC domain
GO:0004427	inorganic diphosphatase activity	23	2	0.14	0.00892	MF	25.4272	class1011:,class1201:	Protein tyrosine kinase
GO:0008017	microtubule binding	71	3	0.44	0.00987	MF	12.3555	class1000:,class1006:,class1009:	NB-ARC domain
GO:0015631	tubulin binding	73	4	0.45	0.01211	MF	16.0226	class1000:,class1006:,class1009:,class1021:	NB-ARC domain
GO:0004326	tetrahydrofolylpolyglutamate synthase activity	2	1	0.01	0.01241	MF	146.206	class1057:	NB-ARC domain
GO:0005388	calcium-transporting ATPase activity	2	1	0.01	0.01241	MF	146.206	class1035:	E1-E2 ATPase
GO:0050660	flavin adenine dinucleotide binding	103	4	0.64	0.01665	MF	11.3558	class1010:,class1084:,class1272:,class2372:	Leucine rich repeat
GO:0003854	3-beta-hydroxy-delta5-steroid dehydrogenase activity	33	2	0.21	0.01788	MF	17.722	class11113:,class1446:	NAD dependent epimerase/dehydratase family
GO:0004568	chitinase activity	34	2	0.21	0.01892	MF	17.2007	class1690:,class8819:	Glycosyl hydrolases family 18
GO:0008270	zinc ion binding	1489	16	9.27	0.02158	MF	3.14211	class1000:,class1012:,class1016:,class1019:,class1068:,class1084:,class1109:,class1136:,class1157:,class1338:,class1347:,class1373:,class2468:,class2475:,class3401:,class5198:	NB-ARC domain
GO:0004584	dolichyl-phosphate-mannose-glycolipid alpha-D-mannosyltransferase activity	4	1	0.02	0.02468	MF	73.1032	class1004:	NB-ARC domain
GO:0008484	sulfuric ester hydrolase activity	4	1	0.02	0.02468	MF	73.1032	class1310:	Lipase (class 3)
GO:0016756	glutathione gamma-glutamylcysteinyltransferase activity	4	1	0.02	0.02468	MF	73.1032	class1031:	NB-ARC domain
GO:0004506	squalene monooxygenase activity	5	1	0.03	0.03075	MF	58.4825	class1010:	Leucine rich repeat
GO:0004930	G-protein coupled receptor activity	5	1	0.03	0.03075	MF	58.4825	class1021:	Ligand-gated ion channel
GO:0016151	nickel cation binding	5	1	0.03	0.03075	MF	58.4825	class1000:	NB-ARC domain
GO:0047134	protein-disulfide reductase activity	45	2	0.28	0.03195	MF	12.9961	class1084:,class1959:	NB-ARC domain
GO:0010333	terpene synthase activity	48	2	0.3	0.03597	MF	12.1839	class1069:,class2464:	Terpene synthase family, metal binding domain
GO:0004140	dephospho-CoA kinase activity	6	1	0.04	0.03679	MF	48.7354	class1010:	Leucine rich repeat
GO:0020037	heme binding	402	6	2.5	0.03968	MF	4.36437	class1009:,class1031:,class1038:,class1229:,class1310:,class1317:	Leucine rich repeat N-terminal domain
GO:0003872	6-phosphofructokinase activity	7	1	0.04	0.04279	MF	41.7732	class1004:	NB-ARC domain
GO:0004332	fructose-bisphosphate aldolase activity	7	1	0.04	0.04279	MF	41.7732	class1004:	NB-ARC domain
GO:0016168	chlorophyll binding	7	1	0.04	0.04279	MF	41.7732	class1016:	Di-glucose binding within endoplasmic reticulum
GO:0008725	DNA-3-methyladenine glycosylase activity	8	1	0.05	0.04875	MF	36.5516	class1229:	Cytochrome P450
GO:0016866	intramolecular transferase activity	57	2	0.35	0.04911	MF	10.2601	class1000:,class1064:	NB-ARC domain
GO:0006915	apoptotic process	37	10	0.27	7.4e-14	BP	79.0305	class1000:,class1004:,class1015:,class1031:,class1057:,class1063:,class1084:,class1152:,class1540:,class2368:	NB-ARC domain
GO:0006468	protein phosphorylation	881	21	6.44	1.8e-06	BP	6.97011	class1000:,class1002:,class1003:,class1004:,class1006:,class1011:,class1012:,class1014:,class1016:,class1017:,class1037:,class1044:,class1054:,class1070:,class1123:,class1145:,class1205:,class1373:,class1690:,class2295:,class2468:	NB-ARC domain
GO:0015074	DNA integration	32	5	0.23	3.2e-06	BP	45.6895	class1010:,class1063:,class1109:,class1373:,class1586:	Leucine rich repeat
GO:0045087	innate immune response	14	3	0.1	0.00013	BP	62.6599	class1000:,class1187:,class1697:	NB-ARC domain
GO:0048544	recognition of pollen	40	4	0.29	0.0002	BP	29.2413	class1000:,class1002:,class1037:,class1123:	NB-ARC domain
GO:0055114	oxidation-reduction process	1473	23	10.76	0.00088	BP	4.56585	class1003:,class1004:,class1009:,class1010:,class1012:,class1016:,class1031:,class1038:,class1084:,class1109:,class11113:,class1136:,class1157:,class1229:,class1241:,class1272:,class1310:,class1317:,class1338:,class1344:,class1446:,class1959:,class2372:	Protein kinase domain
GO:0006278	RNA-dependent DNA replication	27	3	0.2	0.00097	BP	32.4903	class1068:,class1107:,class1109:	NA
GO:0007165	signal transduction	546	8	3.99	0.00356	BP	4.28444	class1000:,class1004:,class1021:,class1063:,class1152:,class1187:,class1697:,class2157:	NB-ARC domain
GO:0046274	lignin catabolic process	1	1	0.01	0.00731	BP	292.413	class1012:	Multicopper oxidase
GO:0007018	microtubule-based movement	62	3	0.45	0.01044	BP	14.149	class1000:,class1006:,class1009:	NB-ARC domain
GO:0006506	GPI anchor biosynthetic process	24	2	0.18	0.01312	BP	24.3677	class1004:,class1310:	NB-ARC domain
GO:0007021	tubulin complex assembly	2	1	0.01	0.01456	BP	146.206	class1021:	Ligand-gated ion channel
GO:0070588	calcium ion transmembrane transport	2	1	0.01	0.01456	BP	146.206	class1035:	E1-E2 ATPase
GO:0008104	protein localization	312	2	2.28	0.0221	BP	1.87444	class1461:,class1506:	Region of a membrane-bound protein predicted to be embedded in the membrane.
GO:0030244	cellulose biosynthetic process	33	2	0.24	0.02406	BP	17.722	class1000:,class1081:	NB-ARC domain
GO:0006032	chitin catabolic process	34	2	0.25	0.02545	BP	17.2007	class1690:,class8819:	Glycosyl hydrolases family 18
GO:0046938	phytochelatin biosynthetic process	4	1	0.03	0.02891	BP	73.1032	class1031:	NB-ARC domain
GO:0006694	steroid biosynthetic process	37	2	0.27	0.02979	BP	15.8061	class11113:,class1446:	NAD dependent epimerase/dehydratase family
GO:0006480	N-terminal protein amino acid methylation	5	1	0.04	0.03601	BP	58.4825	class1084:	NB-ARC domain
GO:0030288	outer membrane-bounded periplasmic space	6	2	0.05	0.00085	CC	97.4709	class1021:,class1177:	Ligand-gated ion channel
GO:0016020	membrane	2042	30	15.7	0.00097	CC	4.29598	class1000:,class1003:,class1004:,class1006:,class1010:,class1011:,class1016:,class1017:,class1021:,class1035:,class1037:,class1044:,class1054:,class1057:,class1070:,class1081:,class1084:,class1109:,class1135:,class1177:,class1180:,class1181:,class1187:,class1201:,class1310:,class1419:,class1583:,class1697:,class2930:,class5784:	NB-ARC domain
GO:0016021	integral component of membrane	974	15	7.49	0.00392	CC	4.50328	class1000:,class1003:,class1006:,class1010:,class1017:,class1021:,class1035:,class1054:,class1081:,class1084:,class1109:,class1181:,class1201:,class1419:,class5784:	NB-ARC domain
GO:0031224	intrinsic component of membrane	1000	17	7.69	0.0098	CC	4.97102	class1000:,class1003:,class1006:,class1010:,class1017:,class1021:,class1035:,class1054:,class1081:,class1084:,class1109:,class1181:,class1187:,class1201:,class1419:,class1697:,class5784:	NB-ARC domain

## Sheet: 6. GO herbs
GO ID	GO Term	Nb of orthogroup in the reference	Nb of gorthogroup in the test set	Nb of orthogroup expected in the test set	P-value	GO category	Fold enrichment	associated orthogroups	short annotation (non redundant)
GO:0047134	protein-disulfide reductase activity	45	2	0.04	0.00083	MF	71.1961	class1048:,class3008:	C1-like domain
GO:0033897	ribonuclease T2 activity	22	1	0.02	0.02088	MF	72.8142	class14694:	NA
GO:0005506	iron ion binding	337	2	0.32	0.04042	MF	9.5069	class1155:,class1942:	Cytochrome P450
GO:0009055	electron carrier activity	351	2	0.34	0.04352	MF	9.12771	class1155:,class1942:	Cytochrome P450
GO:0016705	oxidoreductase activity, acting on paire...	372	2	0.36	0.04832	MF	8.61244	class1155:,class1942:	Cytochrome P450
GO:0000723	telomere maintenance	26	1	0.03	0.027	BP	61.612	class1023:	Helitron helicase-like domain at N-terminus
GO:0006334	nucleosome assembly	44	1	0.05	0.045	BP	36.4071	class1981:	NA
