# Supplementary material for: Oak genome reveals facets of long lifespan
Source: Nat Plants. 2018 Jun 18;4(7):440–52. doi: 10.1038/s41477-018-0172-3 (PMC6086335; doi:10.1038/s41477-018-0172-3)
Supplement: Supplementary file 11 — Footprint of selection in RLK-related genes. [file 41477_2018_172_MOESM11_ESM.xlsx]

## Sheet: 1.paralogs_groups
oak acccession	code	annotation	orthoMCL orthogroup ID	Fig3C (orthogroup ID: expanded in oak)	Fig3E (orthogroup ID: expanded in trees)
Qrob_P0375710.2	UP_1	LRR-RLK	1003	nd	#3
Qrob_P0375720.2	UP_1	LRR-RLK	1003	nd	#3
Qrob_P0375730.2	UP_1	LRR-RLK	1003	nd	#3
Qrob_P0375750.2	UP_1	LRR-RLK	1003	nd	#3
Qrob_P0375790.2	UP_1	LRR-RLK	1003	nd	#3
Qrob_P0375800.2	UP_1	LRR-RLK	1003	nd	#3
Qrob_P0375810.2	UP_1	LRR-RLK	1003	nd	#3
Qrob_P0375830.2	UP_1	LRR-RLK	1003	nd	#3
Qrob_P0375860.2	UP_1	LRR-RLK	1003	nd	#3
Qrob_P0375890.2	UP_1	LRR-RLK	1003	nd	#3
Qrob_P0375910.2	UP_1	LRR-RLK	1003	nd	#3
Qrob_P0375950.2	UP_1	LRR-RLK	1003	nd	#3
Qrob_P0375960.2	UP_1	LRR-RLK	1003	nd	#3
Qrob_P0155040.2	UP_2	LRR-RLK	1003	nd	#3
Qrob_P0596650.2	UP_2	LRR-RLK	1003	nd	#3
Qrob_P0596660.2	UP_2	LRR-RLK	1003	nd	#3
Qrob_P0596690.2	UP_2	LRR-RLK	1003	nd	#3
Qrob_P0734030.2	UP_2	LRR-RLK	1003	nd	#3
Qrob_P0734040.2	UP_2	LRR-RLK	1003	nd	#3
Qrob_P0754540.2	UP_2	LRR-RLK	1003	nd	#3
Qrob_P0165680.2	UP_3	LRR-RLK	1003	nd	#3
Qrob_P0258690.2	UP_3	LRR-RLK	1003	nd	#3
Qrob_P0258710.2	UP_3	LRR-RLK	1003	nd	#3
Qrob_P0299940.2	UP_3	LRR-RLK	1003	nd	#3
Qrob_P0299970.2	UP_3	LRR-RLK	1003	nd	#3
Qrob_P0343940.2	UP_3	LRR-RLK	1003	nd	#3
Qrob_P0343950.2	UP_3	LRR-RLK	1003	nd	#3
Qrob_P0343970.2	UP_3	LRR-RLK	1003	nd	#3
Qrob_P0343980.2	UP_3	LRR-RLK	1003	nd	#3
Qrob_P0628800.2	UP_3	LRR-RLK	1003	nd	#3
Qrob_P0249490.2	UP_4	LRR-RLK	1003	nd	#3
Qrob_P0741470.2	UP_4	LRR-RLK	1003	nd	#3
Qrob_P0741480.2	UP_4	LRR-RLK	1003	nd	#3
Qrob_P0684670.2	UP_4	LRR-RLK	1003	nd	#3
Qrob_P0743170.2	UP_4	LRR-RLK	1003	nd	#3
Qrob_P0743180.2	UP_4	LRR-RLK	1003	nd	#3
Qrob_P0021750.2	UP_5	LRR-RLK	1003	nd	#3
Qrob_P0021870.2	UP_5	LRR-RLK	1003	nd	#3
Qrob_P0027520.2	UP_5	LRR-RLK	1003	nd	#3
Qrob_P0027560.2	UP_5	LRR-RLK	1003	nd	#3
Qrob_P0116930.2	UP_5	LRR-RLK	1003	nd	#3
Qrob_P0123500.2	UP_5	LRR-RLK	1003	nd	#3
Qrob_P0123540.2	UP_5	LRR-RLK	1003	nd	#3
Qrob_P0123650.2	UP_5	LRR-RLK	1003	nd	#3
Qrob_P0123660.2	UP_5	LRR-RLK	1003	nd	#3
Qrob_P0177160.2	UP_5	LRR-RLK	1003	nd	#3
Qrob_P0177190.2	UP_5	LRR-RLK	1003	nd	#3
Qrob_P0346270.2	UP_5	LRR-RLK	1003	nd	#3
Qrob_P0361540.2	UP_5	LRR-RLK	1003	nd	#3
Qrob_P0568540.2	UP_5	LRR-RLK	1003	nd	#3
Qrob_P0054600.2	UP_6	LRR-RLK	1003	nd	#3
Qrob_P0054640.2	UP_6	LRR-RLK	1003	nd	#3
Qrob_P0054660.2	UP_6	LRR-RLK	1003	nd	#3
Qrob_P0054700.2	UP_6	LRR-RLK	1003	nd	#3
Qrob_P0054750.2	UP_6	LRR-RLK	1003	nd	#3
Qrob_P0224300.2	UP_6	LRR-RLK	1003	nd	#3
Qrob_P0593840.2	UP_6	LRR-RLK	1003	nd	#3
Qrob_P0001380.2	UP_7	LRR-RLK	1006	#6	#5
Qrob_P0001410.2	UP_7	LRR-RLK	1006	#6	#5
Qrob_P0069080.2	UP_7	LRR-RLK	1006	#6	#5
Qrob_P0278590.2	UP_7	LRR-RLK	1006	#6	#5
Qrob_P0278600.2	UP_7	LRR-RLK	1006	#6	#5
Qrob_P0278670.2	UP_7	LRR-RLK	1006	#6	#5
Qrob_P0428720.2	UP_7	LRR-RLK	1006	#6	#5
Qrob_P0428730.2	UP_7	LRR-RLK	1006	#6	#5
Qrob_P0428750.2	UP_7	LRR-RLK	1006	#6	#5
Qrob_P0461400.2	UP_7	LRR-RLK	1006	#6	#5
Qrob_P0461450.2	UP_7	LRR-RLK	1006	#6	#5
Qrob_P0461780.2	UP_7	LRR-RLK	1006	#6	#5
Qrob_P0461790.2	UP_7	LRR-RLK	1006	#6	#5
Qrob_P0461820.2	UP_7	LRR-RLK	1006	#6	#5
Qrob_P0485840.2	UP_7	LRR-RLK	1006	#6	#5
Qrob_P0485880.2	UP_7	LRR-RLK	1006	#6	#5
Qrob_P0505620.2	UP_7	LRR-RLK	1006	#6	#5
Qrob_P0611350.2	UP_7	LRR-RLK	1006	#6	#5
Qrob_P0611410.2	UP_7	LRR-RLK	1006	#6	#5
Qrob_P0611480.2	UP_7	LRR-RLK	1006	#6	#5
Qrob_P0611540.2	UP_7	LRR-RLK	1006	#6	#5
Qrob_P0688760.2	UP_7	LRR-RLK	1006	#6	#5
Qrob_P0703950.2	UP_7	LRR-RLK	1006	#6	#5
Qrob_P0554500.2	UP_8	LRR-RLK	1006	#6	#5
Qrob_P0286640.2	UP_8	LRR-RLK	1006	#6	#5
Qrob_P0484660.2	UP_8	LRR-RLK	1006	#6	#5
Qrob_P0056660.2	UP_8	LRR-RLK	1006	#6	#5
Qrob_P0056710.2	UP_8	LRR-RLK	1006	#6	#5
Qrob_P0286650.2	UP_8	LRR-RLK	1006	#6	#5
Qrob_P0016220.2	UP_9	LRR-RLK	1006	#6	#5
Qrob_P0016230.2	UP_9	LRR-RLK	1006	#6	#5
Qrob_P0016240.2	UP_9	LRR-RLK	1006	#6	#5
Qrob_P0016270.2	UP_9	LRR-RLK	1006	#6	#5
Qrob_P0016350.2	UP_9	LRR-RLK	1006	#6	#5
Qrob_P0016370.2	UP_9	LRR-RLK	1006	#6	#5
Qrob_P0016450.2	UP_9	LRR-RLK	1006	#6	#5
Qrob_P0029170.2	UP_10	LRR-RLK	1006	#6	#5
Qrob_P0079700.2	UP_10	LRR-RLK	1006	#6	#5
Qrob_P0079720.2	UP_10	LRR-RLK	1006	#6	#5
Qrob_P0086050.2	UP_10	LRR-RLK	1006	#6	#5
Qrob_P0086120.2	UP_10	LRR-RLK	1006	#6	#5
Qrob_P0114590.2	UP_10	LRR-RLK	1006	#6	#5
Qrob_P0114880.2	UP_10	LRR-RLK	1006	#6	#5
Qrob_P0114890.2	UP_10	LRR-RLK	1006	#6	#5
Qrob_P0114910.2	UP_10	LRR-RLK	1006	#6	#5
Qrob_P0114920.2	UP_10	LRR-RLK	1006	#6	#5
Qrob_P0114930.2	UP_10	LRR-RLK	1006	#6	#5
Qrob_P0114940.2	UP_10	LRR-RLK	1006	#6	#5
Qrob_P0114960.2	UP_10	LRR-RLK	1006	#6	#5
Qrob_P0114980.2	UP_10	LRR-RLK	1006	#6	#5
Qrob_P0201270.2	UP_10	LRR-RLK	1006	#6	#5
Qrob_P0235900.2	UP_10	LRR-RLK	1006	#6	#5
Qrob_P0235940.2	UP_10	LRR-RLK	1006	#6	#5
Qrob_P0236210.2	UP_10	LRR-RLK	1006	#6	#5
Qrob_P0236240.2	UP_10	LRR-RLK	1006	#6	#5
Qrob_P0236260.2	UP_10	LRR-RLK	1006	#6	#5
Qrob_P0236290.2	UP_10	LRR-RLK	1006	#6	#5
Qrob_P0236560.2	UP_10	LRR-RLK	1006	#6	#5
Qrob_P0236570.2	UP_10	LRR-RLK	1006	#6	#5
Qrob_P0405970.2	UP_10	LRR-RLK	1006	#6	#5
Qrob_P0433950.2	UP_10	LRR-RLK	1006	#6	#5
Qrob_P0590290.2	UP_10	LRR-RLK	1006	#6	#5
Qrob_P0590310.2	UP_10	LRR-RLK	1006	#6	#5
Qrob_P0702420.2	UP_10	LRR-RLK	1006	#6	#5
Qrob_P0021980.2	UP_11	LRR-RLK	1006	#6	#5
Qrob_P0022240.2	UP_11	LRR-RLK	1006	#6	#5
Qrob_P0022270.2	UP_11	LRR-RLK	1006	#6	#5
Qrob_P0022280.2	UP_11	LRR-RLK	1006	#6	#5
Qrob_P0023660.2	UP_11	LRR-RLK	1006	#6	#5
Qrob_P0037240.2	UP_11	LRR-RLK	1006	#6	#5
Qrob_P0086940.2	UP_11	LRR-RLK	1006	#6	#5
Qrob_P0086950.2	UP_11	LRR-RLK	1006	#6	#5
Qrob_P0182910.2	UP_11	LRR-RLK	1006	#6	#5
Qrob_P0182950.2	UP_11	LRR-RLK	1006	#6	#5
Qrob_P0182960.2	UP_11	LRR-RLK	1006	#6	#5
Qrob_P0182980.2	UP_11	LRR-RLK	1006	#6	#5
Qrob_P0242120.2	UP_11	LRR-RLK	1006	#6	#5
Qrob_P0242130.2	UP_11	LRR-RLK	1006	#6	#5
Qrob_P0242150.2	UP_11	LRR-RLK	1006	#6	#5
Qrob_P0242160.2	UP_11	LRR-RLK	1006	#6	#5
Qrob_P0242210.2	UP_11	LRR-RLK	1006	#6	#5
Qrob_P0242220.2	UP_11	LRR-RLK	1006	#6	#5
Qrob_P0242230.2	UP_11	LRR-RLK	1006	#6	#5
Qrob_P0294200.2	UP_11	LRR-RLK	1006	#6	#5
Qrob_P0540520.2	UP_11	LRR-RLK	1006	#6	#5
Qrob_P0642340.2	UP_11	LRR-RLK	1006	#6	#5
Qrob_P0195280.2	UP_12	LRR-RLK	1006	#6	#5
Qrob_P0195300.2	UP_12	LRR-RLK	1006	#6	#5
Qrob_P0213060.2	UP_12	LRR-RLK	1006	#6	#5
Qrob_P0213090.2	UP_12	LRR-RLK	1006	#6	#5
Qrob_P0213100.2	UP_12	LRR-RLK	1006	#6	#5
Qrob_P0213110.2	UP_12	LRR-RLK	1006	#6	#5
Qrob_P0287800.2	UP_12	LRR-RLK	1006	#6	#5
Qrob_P0287810.2	UP_12	LRR-RLK	1006	#6	#5
Qrob_P0287820.2	UP_12	LRR-RLK	1006	#6	#5
Qrob_P0487490.2	UP_12	LRR-RLK	1006	#6	#5
Qrob_P0654160.2	UP_12	LRR-RLK	1006	#6	#5
Qrob_P0654170.2	UP_12	LRR-RLK	1006	#6	#5
Qrob_P0217600.2	UP_13	LRR-RLK	1006	#6	#5
Qrob_P0463930.2	UP_13	LRR-RLK	1006	#6	#5
Qrob_P0463970.2	UP_13	LRR-RLK	1006	#6	#5
Qrob_P0464010.2	UP_13	LRR-RLK	1006	#6	#5
Qrob_P0464020.2	UP_13	LRR-RLK	1006	#6	#5
Qrob_P0464040.2	UP_13	LRR-RLK	1006	#6	#5
Qrob_P0720300.2	UP_13	LRR-RLK	1006	#6	#5
Qrob_P0253600.2	UP_21	LRR-RLK	1016	nd	#9
Qrob_P0253670.2	UP_21	LRR-RLK	1016	nd	#9
Qrob_P0253750.2	UP_21	LRR-RLK	1016	nd	#9
Qrob_P0253820.2	UP_21	LRR-RLK	1016	nd	#9
Qrob_P0448590.2	UP_21	LRR-RLK	1016	nd	#9
Qrob_P0448600.2	UP_21	LRR-RLK	1016	nd	#9
Qrob_P0578550.2	UP_21	LRR-RLK	1016	nd	#9
Qrob_P0673950.2	UP_21	LRR-RLK	1016	nd	#9
Qrob_P0691500.2	UP_21	LRR-RLK	1016	nd	#9
Qrob_P0439590.2	UP_22	LRR-RLK	1016	nd	#9
Qrob_P0439640.2	UP_22	LRR-RLK	1016	nd	#9
Qrob_P0439660.2	UP_22	LRR-RLK	1016	nd	#9
Qrob_P0439670.2	UP_22	LRR-RLK	1016	nd	#9
Qrob_P0439690.2	UP_22	LRR-RLK	1016	nd	#9
Qrob_P0494750.2	UP_22	LRR-RLK	1016	nd	#9
Qrob_P0049440.2	UP_23	LRR-RLK	1016	nd	#9
Qrob_P0049470.2	UP_23	LRR-RLK	1016	nd	#9
Qrob_P0115700.2	UP_23	LRR-RLK	1016	nd	#9
Qrob_P0115780.2	UP_23	LRR-RLK	1016	nd	#9
Qrob_P0116040.2	UP_23	LRR-RLK	1016	nd	#9
Qrob_P0116050.2	UP_23	LRR-RLK	1016	nd	#9
Qrob_P0196570.2	UP_23	LRR-RLK	1016	nd	#9
Qrob_P0196580.2	UP_23	LRR-RLK	1016	nd	#9
Qrob_P0196630.2	UP_23	LRR-RLK	1016	nd	#9
Qrob_P0196690.2	UP_23	LRR-RLK	1016	nd	#9
Qrob_P0211670.2	UP_23	LRR-RLK	1016	nd	#9
Qrob_P0211720.2	UP_23	LRR-RLK	1016	nd	#9
Qrob_P0375570.2	UP_23	LRR-RLK	1016	nd	#9
Qrob_P0375580.2	UP_23	LRR-RLK	1016	nd	#9
Qrob_P0375600.2	UP_23	LRR-RLK	1016	nd	#9
Qrob_P0380280.2	UP_23	LRR-RLK	1016	nd	#9
Qrob_P0380300.2	UP_23	LRR-RLK	1016	nd	#9
Qrob_P0189090.2	UP_14	LRR-RLP	1009	# 5	#6
Qrob_P0383100.2	UP_14	LRR-RLP	1009	# 5	#6
Qrob_P0383360.2	UP_14	LRR-RLP	1009	# 5	#6
Qrob_P0383370.2	UP_14	LRR-RLP	1009	# 5	#6
Qrob_P0668840.2	UP_14	LRR-RLP	1009	# 5	#6
Qrob_P0668850.2	UP_14	LRR-RLP	1009	# 5	#6
Qrob_P0668890.2	UP_14	LRR-RLP	1009	# 5	#6
Qrob_P0668900.2	UP_14	LRR-RLP	1009	# 5	#6
Qrob_P0104590.2	UP_15	LRR-RLP	1009	# 5	#6
Qrob_P0331430.2	UP_15	LRR-RLP	1009	# 5	#6
Qrob_P0331450.2	UP_15	LRR-RLP	1009	# 5	#6
Qrob_P0331500.2	UP_15	LRR-RLP	1009	# 5	#6
Qrob_P0331530.2	UP_15	LRR-RLP	1009	# 5	#6
Qrob_P0331550.2	UP_15	LRR-RLP	1009	# 5	#6
Qrob_P0367480.2	UP_15	LRR-RLP	1009	# 5	#6
Qrob_P0393970.2	UP_15	LRR-RLP	1009	# 5	#6
Qrob_P0408530.2	UP_15	LRR-RLP	1009	# 5	#6
Qrob_P0488880.2	UP_15	LRR-RLP	1009	# 5	#6
Qrob_P0488910.2	UP_15	LRR-RLP	1009	# 5	#6
Qrob_P0488930.2	UP_15	LRR-RLP	1009	# 5	#6
Qrob_P0488940.2	UP_15	LRR-RLP	1009	# 5	#6
Qrob_P0488960.2	UP_15	LRR-RLP	1009	# 5	#6
Qrob_P0547710.2	UP_15	LRR-RLP	1009	# 5	#6
Qrob_P0547730.2	UP_15	LRR-RLP	1009	# 5	#6
Qrob_P0547750.2	UP_15	LRR-RLP	1009	# 5	#6
Qrob_P0547780.2	UP_15	LRR-RLP	1009	# 5	#6
Qrob_P0547800.2	UP_15	LRR-RLP	1009	# 5	#6
Qrob_P0547810.2	UP_15	LRR-RLP	1009	# 5	#6
Qrob_P0547830.2	UP_15	LRR-RLP	1009	# 5	#6
Qrob_P0547850.2	UP_15	LRR-RLP	1009	# 5	#6
Qrob_P0547870.2	UP_15	LRR-RLP	1009	# 5	#6
Qrob_P0547880.2	UP_15	LRR-RLP	1009	# 5	#6
Qrob_P0571020.2	UP_15	LRR-RLP	1009	# 5	#6
Qrob_P0573150.2	UP_15	LRR-RLP	1009	# 5	#6
Qrob_P0573160.2	UP_15	LRR-RLP	1009	# 5	#6
Qrob_P0573170.2	UP_15	LRR-RLP	1009	# 5	#6
Qrob_P0619010.2	UP_15	LRR-RLP	1009	# 5	#6
Qrob_P0634720.2	UP_15	LRR-RLP	1009	# 5	#6
Qrob_P0654060.2	UP_15	LRR-RLP	1009	# 5	#6
Qrob_P0737380.2	UP_15	LRR-RLP	1009	# 5	#6
Qrob_P0737400.2	UP_15	LRR-RLP	1009	# 5	#6
Qrob_P0760070.2	UP_15	LRR-RLP	1009	# 5	#6
Qrob_P0046610.2	UP_16	LRR-RLP	1009	# 5	#6
Qrob_P0046690.2	UP_16	LRR-RLP	1009	# 5	#6
Qrob_P0103570.2	UP_16	LRR-RLP	1009	# 5	#6
Qrob_P0103610.2	UP_16	LRR-RLP	1009	# 5	#6
Qrob_P0103620.2	UP_16	LRR-RLP	1009	# 5	#6
Qrob_P0103710.2	UP_16	LRR-RLP	1009	# 5	#6
Qrob_P0103810.2	UP_16	LRR-RLP	1009	# 5	#6
Qrob_P0103880.2	UP_16	LRR-RLP	1009	# 5	#6
Qrob_P0103980.2	UP_16	LRR-RLP	1009	# 5	#6
Qrob_P0104040.2	UP_16	LRR-RLP	1009	# 5	#6
Qrob_P0115770.2	UP_16	LRR-RLP	1009	# 5	#6
Qrob_P0115800.2	UP_16	LRR-RLP	1009	# 5	#6
Qrob_P0115850.2	UP_16	LRR-RLP	1009	# 5	#6
Qrob_P0115880.2	UP_16	LRR-RLP	1009	# 5	#6
Qrob_P0126090.2	UP_16	LRR-RLP	1009	# 5	#6
Qrob_P0126140.2	UP_16	LRR-RLP	1009	# 5	#6
Qrob_P0126170.2	UP_16	LRR-RLP	1009	# 5	#6
Qrob_P0134500.2	UP_16	LRR-RLP	1009	# 5	#6
Qrob_P0134510.2	UP_16	LRR-RLP	1009	# 5	#6
Qrob_P0134640.2	UP_16	LRR-RLP	1009	# 5	#6
Qrob_P0181110.2	UP_16	LRR-RLP	1009	# 5	#6
Qrob_P0196560.2	UP_16	LRR-RLP	1009	# 5	#6
Qrob_P0229590.2	UP_16	LRR-RLP	1009	# 5	#6
Qrob_P0278150.2	UP_16	LRR-RLP	1009	# 5	#6
Qrob_P0286790.2	UP_16	LRR-RLP	1009	# 5	#6
Qrob_P0286810.2	UP_16	LRR-RLP	1009	# 5	#6
Qrob_P0286850.2	UP_16	LRR-RLP	1009	# 5	#6
Qrob_P0375610.2	UP_16	LRR-RLP	1009	# 5	#6
Qrob_P0546490.2	UP_16	LRR-RLP	1009	# 5	#6
Qrob_P0546520.2	UP_16	LRR-RLP	1009	# 5	#6
Qrob_P0607570.2	UP_16	LRR-RLP	1009	# 5	#6
Qrob_P0607620.2	UP_16	LRR-RLP	1009	# 5	#6
Qrob_P0618200.2	UP_16	LRR-RLP	1009	# 5	#6
Qrob_P0744750.2	UP_16	LRR-RLP	1009	# 5	#6
Qrob_P0765470.2	UP_16	LRR-RLP	1009	# 5	#6
Qrob_P0248930.2	UP_17	LRR-RLP	1009	# 5	#6
Qrob_P0545940.2	UP_17	LRR-RLP	1009	# 5	#6
Qrob_P0591740.2	UP_17	LRR-RLP	1009	# 5	#6
Qrob_P0591750.2	UP_17	LRR-RLP	1009	# 5	#6
Qrob_P0591850.2	UP_17	LRR-RLP	1009	# 5	#6
Qrob_P0591930.2	UP_17	LRR-RLP	1009	# 5	#6
Qrob_P0759130.2	UP_17	LRR-RLP	1009	# 5	#6
Qrob_P0045070.2	UP_18	LRR-RLP	1009	# 5	#6
Qrob_P0045090.2	UP_18	LRR-RLP	1009	# 5	#6
Qrob_P0045110.2	UP_18	LRR-RLP	1009	# 5	#6
Qrob_P0045140.2	UP_18	LRR-RLP	1009	# 5	#6
Qrob_P0045200.2	UP_18	LRR-RLP	1009	# 5	#6
Qrob_P0389980.2	UP_18	LRR-RLP	1009	# 5	#6
Qrob_P0575990.2	UP_18	LRR-RLP	1009	# 5	#6
Qrob_P0436840.2	UP_19	LRR-RLP	1009	# 5	#6
Qrob_P0173320.2	UP_19	LRR-RLP	1009	# 5	#6
Qrob_P0336240.2	UP_19	LRR-RLP	1009	# 5	#6
Qrob_P0224380.2	UP_19	LRR-RLP	1009	# 5	#6
Qrob_P0336350.2	UP_19	LRR-RLP	1009	# 5	#6
Qrob_P0492900.2	UP_19	LRR-RLP	1009	# 5	#6
Qrob_P0480030.2	UP_19	LRR-RLP	1009	# 5	#6
Qrob_P0336280.2	UP_19	LRR-RLP	1009	# 5	#6
Qrob_P0336290.2	UP_19	LRR-RLP	1009	# 5	#6
Qrob_P0224150.2	UP_19	LRR-RLP	1009	# 5	#6
Qrob_P0071840.2	UP_20	LRR-RLP	1009	# 5	#6
Qrob_P0071850.2	UP_20	LRR-RLP	1009	# 5	#6
Qrob_P0071870.2	UP_20	LRR-RLP	1009	# 5	#6
Qrob_P0071930.2	UP_20	LRR-RLP	1009	# 5	#6
Qrob_P0071990.2	UP_20	LRR-RLP	1009	# 5	#6
Qrob_P0413320.2	UP_20	LRR-RLP	1009	# 5	#6
Qrob_P0587170.2	UP_20	LRR-RLP	1009	# 5	#6
Qrob_P0765210.2	UP_20	LRR-RLP	1009	# 5	#6
Qrob_P0006050.2	UP_24	LRR-RLP	1049	nd	#13
Qrob_P0025560.2	UP_24	LRR-RLP	1049	nd	#13
Qrob_P0244580.2	UP_24	LRR-RLP	1049	nd	#13
Qrob_P0244600.2	UP_24	LRR-RLP	1049	nd	#13
Qrob_P0244630.2	UP_24	LRR-RLP	1049	nd	#13
Qrob_P0244690.2	UP_24	LRR-RLP	1049	nd	#13
Qrob_P0244720.2	UP_24	LRR-RLP	1049	nd	#13
Qrob_P0244740.2	UP_24	LRR-RLP	1049	nd	#13
Qrob_P0244770.2	UP_24	LRR-RLP	1049	nd	#13
Qrob_P0244800.2	UP_24	LRR-RLP	1049	nd	#13
Qrob_P0244870.2	UP_24	LRR-RLP	1049	nd	#13
Qrob_P0244890.2	UP_24	LRR-RLP	1049	nd	#13
Qrob_P0244920.2	UP_24	LRR-RLP	1049	nd	#13
Qrob_P0244970.2	UP_24	LRR-RLP	1049	nd	#13
Qrob_P0244990.2	UP_24	LRR-RLP	1049	nd	#13
Qrob_P0466290.2	UP_24	LRR-RLP	1049	nd	#13
Qrob_P0492300.2	UP_24	LRR-RLP	1049	nd	#13
Qrob_P0498180.2	UP_24	LRR-RLP	1049	nd	#13
Qrob_P0498200.2	UP_24	LRR-RLP	1049	nd	#13
Qrob_P0498220.2	UP_24	LRR-RLP	1049	nd	#13
Qrob_P0636950.2	UP_24	LRR-RLP	1049	nd	#13
Qrob_P0637000.2	UP_24	LRR-RLP	1049	nd	#13

## Sheet: 2.pos-sel_results_per_groups
code	M0_lnL	M0_nbpar	M1a_lnL	M1a_nbpar	M2a_lnL	M2a_nbpar	M8a_lnL	M8a_nbpar	M8_lnL	M8_nbpar		M2a/M1a*	M8/M8a**
UP_1	-10452.8	25	-10363.3	26	-10342.8	28	-10363.4	27	-10345.5	28		1.20446e-09	2.32458e-09
UP_2	-10820.7	13	-10638.4	14	-10605.6	16	-10638.3	15	-10604.5	16		5.217e-15	2.19756e-16
UP_3	-7216.49	19	-7188.11	20	-7177.63	22	-7188.11	21	-7177.65	22		2.82231e-05	4.81182e-06
UP_4	-7832.31	11	-7764.99	12	-7762.85	14	-7764.96	13	-7762.67	14		0.117756	0.032152
UP_5	-14988.5	25	-14804.8	26	-14793.5	28	-14804.8	27	-14791.4	28		1.25712e-05	2.3067e-07
UP_6	-11697	13	-11558.8	14	-11547.9	16	-11557.1	15	-11544.2	16		1.74425e-05	3.59618e-07
UP_7	-20339.8	45	-19770.5	46	-19341.3	48	-19762.4	47	-19348.1	48		3.94157e-187	3.24919e-182
UP_8	-8674.7	11	-8621.76	12	-8618.27	14	-8621.77	13	-8618.41	14		0.0303067	0.0095373
UP_9	-7307.59	13	-7288.24	14	-7284.9	16	-7288.27	15	-7285.03	16		0.0356541	0.0108776
UP_10	-20524.4	55	-20005.5	56	-19836.5	58	-19979.2	57	-19833.5	58		3.98161e-74	2.6251e-65
UP_11	-22611.8	43	-22038.1	44	-21900.1	46	-21999.9	45	-21864.1	46		1.17509e-60	5.3127e-61
UP_12	-12156.9	23	-11987.1	24	-11925.4	26	-11987.3	25	-11925.3	26		1.6249e-27	8.17124e-29
UP_13	-10762.9	13	-10598.2	14	-10556	16	-10598.4	15	-10557.3	16		4.91429e-19	1.25096e-19
UP_14	-13944	13	-13730.9	14	-13710.3	16	-13730.8	15	-13708.8	16		1.15122e-09	3.11076e-11
UP_15	-18694.8	67	-18288.4	68	-18119.2	70	-18276.1	69	-18121.1	70		3.14014e-74	2.15427e-69
UP_16	-16074.8	67	-15799.4	68	-15702.9	70	-15797.1	69	-15709.2	70		1.29411e-42	3.9379e-40
UP_17	-9536.13	13	-9444.13	14	-9406.09	16	-9444.18	15	-9406.38	16		3.00256e-17	3.47387e-18
UP_18	-11748.8	13	-11594.2	14	-11574.7	16	-11594.1	15	-11574.7	16		3.5156e-09	4.60494e-10
UP_19	-7681.2	15	-7601.54	16	-7567.72	18	-7601.54	17	-7567.53	18		2.05358e-15	1.61166e-16
UP_20	-8641.16	15	-8531.34	16	-8449.17	18	-8531.37	17	-8449.19	18		2.06504e-36	1.26367e-37
UP_21	-8259.03	17	-8188.39	18	-8178.47	20	-8188.38	19	-8176.96	20		4.93348e-05	1.75052e-06
UP_22	-5335.62	11	-5319.23	12	-5316.17	14	-5319.23	13	-5316.17	14		0.0468352	0.0133564
UP_23	-8292.21	31	-8262.12	32	-8258.4	34	-8261.76	33	-8256.61	34		0.0242638	0.00133839
UP_24	-15463.8	43	-15153.1	44	-15042.4	46	-15147.8	45	-15041	46		7.86716e-49	2.19082e-48
lnL : log likelihood
nbpar : number of parameters
* and ** likelihood-ratio testing M2a vs. M1a and M8 vs M8a respectivelly

## Sheet: 3.pos-sel_results_per_site
code	position*	type	Domaine**	aa in LRR***
UP_1	236	LRR-RLK	LRR	10			* position in the alignement
UP_1	189	LRR-RLK	LRR	11			**domains
UP_1	255	LRR-RLK	LRR	6			NC1	N-terminal end of Cys-pair 1
UP_1	234	LRR-RLK	LRR	8			CC1	C-terminal end of Cys-pair 1
UP_1	257	LRR-RLK	LRR	8			LRR	Leucine Rich Repeat
UP_1	483	LRR-RLK	NC2				NC2	N-terminal end of Cys-pair 2
UP_2	500	LRR-RLK	LRR	1			TM	trans-membrane domain
UP_2	90	LRR-RLK	LRR	15			JM	juxtamembrane domain
UP_2	501	LRR-RLK	LRR	2			KD	kinase domain
UP_2	519	LRR-RLK	LRR	20			*** position in the LRR motif:
UP_2	497	LRR-RLK	LRR	21			L x x L x x L x L x x N x L x G x I P x x L G x
UP_2	475	LRR-RLK	LRR	23
UP_3	66	LRR-RLK	CC1
UP_3	98	LRR-RLK	CC1
UP_3	445	LRR-RLK	LRR	13
UP_3	524	LRR-RLK	LRR	20
UP_5	408	LRR-RLK	LRR	10
UP_5	353	LRR-RLK	LRR	3
UP_5	287	LRR-RLK	LRR	5
UP_5	182	LRR-RLK	LRR	6
UP_5	332	LRR-RLK	LRR	6
UP_5	356	LRR-RLK	LRR	6
UP_5	184	LRR-RLK	LRR	8
UP_5	665	LRR-RLK	NC2
UP_5	723	LRR-RLK	TM
UP_6	425	LRR-RLK	LRR	10
UP_6	634	LRR-RLK	LRR	3
UP_6	468	LRR-RLK	LRR	5
UP_6	685	LRR-RLK	NC2
UP_7	128	LRR-RLK	LRR	10
UP_7	200	LRR-RLK	LRR	10
UP_7	226	LRR-RLK	LRR	10
UP_7	246	LRR-RLK	LRR	10
UP_7	361	LRR-RLK	LRR	10
UP_7	385	LRR-RLK	LRR	10
UP_7	435	LRR-RLK	LRR	10
UP_7	459	LRR-RLK	LRR	10
UP_7	201	LRR-RLK	LRR	11
UP_7	227	LRR-RLK	LRR	11
UP_7	268	LRR-RLK	LRR	11
UP_7	337	LRR-RLK	LRR	11
UP_7	362	LRR-RLK	LRR	11
UP_7	386	LRR-RLK	LRR	11
UP_7	412	LRR-RLK	LRR	11
UP_7	436	LRR-RLK	LRR	11
UP_7	460	LRR-RLK	LRR	11
UP_7	490	LRR-RLK	LRR	11
UP_7	515	LRR-RLK	LRR	11
UP_7	492	LRR-RLK	LRR	13
UP_7	650	LRR-RLK	LRR	2
UP_7	454	LRR-RLK	LRR	5
UP_7	196	LRR-RLK	LRR	6
UP_7	241	LRR-RLK	LRR	6
UP_7	284	LRR-RLK	LRR	6
UP_7	308	LRR-RLK	LRR	6
UP_7	332	LRR-RLK	LRR	6
UP_7	357	LRR-RLK	LRR	6
UP_7	381	LRR-RLK	LRR	6
UP_7	431	LRR-RLK	LRR	6
UP_7	455	LRR-RLK	LRR	6
UP_7	485	LRR-RLK	LRR	6
UP_7	510	LRR-RLK	LRR	6
UP_7	534	LRR-RLK	LRR	6
UP_7	150	LRR-RLK	LRR	8
UP_7	174	LRR-RLK	LRR	8
UP_7	198	LRR-RLK	LRR	8
UP_7	224	LRR-RLK	LRR	8
UP_7	243	LRR-RLK	LRR	8
UP_7	334	LRR-RLK	LRR	8
UP_7	359	LRR-RLK	LRR	8
UP_7	383	LRR-RLK	LRR	8
UP_7	409	LRR-RLK	LRR	8
UP_7	457	LRR-RLK	LRR	8
UP_7	512	LRR-RLK	LRR	8
UP_7	245	LRR-RLK	LRR	9
UP_10	134	LRR-RLK	LRR	10
UP_10	144	LRR-RLK	LRR	10
UP_10	158	LRR-RLK	LRR	10
UP_10	248	LRR-RLK	LRR	10
UP_10	145	LRR-RLK	LRR	11
UP_10	159	LRR-RLK	LRR	11
UP_10	176	LRR-RLK	LRR	11
UP_10	214	LRR-RLK	LRR	11
UP_10	272	LRR-RLK	LRR	20
UP_10	226	LRR-RLK	LRR	24
UP_10	130	LRR-RLK	LRR	6
UP_10	140	LRR-RLK	LRR	6
UP_10	171	LRR-RLK	LRR	6
UP_10	209	LRR-RLK	LRR	6
UP_10	233	LRR-RLK	LRR	6
UP_10	244	LRR-RLK	LRR	6
UP_10	324	LRR-RLK	LRR	6
UP_10	300	LRR-RLK	LRR	7
UP_10	142	LRR-RLK	LRR	8
UP_10	156	LRR-RLK	LRR	8
UP_10	173	LRR-RLK	LRR	8
UP_10	235	LRR-RLK	LRR	8
UP_10	246	LRR-RLK	LRR	8
UP_11	308	LRR-RLK	island in between 2 LRRs
UP_11	310	LRR-RLK	island in between 2 LRRs
UP_11	312	LRR-RLK	island in between 2 LRRs
UP_11	313	LRR-RLK	island in between 2 LRRs
UP_11	554	LRR-RLK	JM
UP_11	104	LRR-RLK	LRR	10
UP_11	128	LRR-RLK	LRR	10
UP_11	265	LRR-RLK	LRR	10
UP_11	289	LRR-RLK	LRR	10
UP_11	153	LRR-RLK	LRR	11
UP_11	217	LRR-RLK	LRR	11
UP_11	241	LRR-RLK	LRR	11
UP_11	266	LRR-RLK	LRR	11
UP_11	290	LRR-RLK	LRR	11
UP_11	342	LRR-RLK	LRR	11
UP_11	250	LRR-RLK	LRR	20
UP_11	147	LRR-RLK	LRR	5
UP_11	235	LRR-RLK	LRR	5
UP_11	284	LRR-RLK	LRR	5
UP_11	453	LRR-RLK	LRR	5
UP_11	124	LRR-RLK	LRR	6
UP_11	148	LRR-RLK	LRR	6
UP_11	212	LRR-RLK	LRR	6
UP_11	236	LRR-RLK	LRR	6
UP_11	261	LRR-RLK	LRR	6
UP_11	337	LRR-RLK	LRR	6
UP_11	377	LRR-RLK	LRR	6
UP_11	401	LRR-RLK	LRR	6
UP_11	435	LRR-RLK	LRR	6
UP_11	126	LRR-RLK	LRR	8
UP_11	263	LRR-RLK	LRR	8
UP_11	339	LRR-RLK	LRR	8
UP_11	379	LRR-RLK	LRR	8
UP_11	403	LRR-RLK	LRR	8
UP_11	480	LRR-RLK	NC2
UP_11	484	LRR-RLK	NC2
UP_12	102	LRR-RLK	CC1
UP_12	740	LRR-RLK	KD
UP_12	295	LRR-RLK	degenerated LRR
UP_12	319	LRR-RLK	degenerated LRR
UP_12	290	LRR-RLK	degenerated LRR
UP_12	314	LRR-RLK	degenerated LRR
UP_12	245	LRR-RLK	LRR	10
UP_12	157	LRR-RLK	LRR	11
UP_12	175	LRR-RLK	LRR	11
UP_12	223	LRR-RLK	LRR	11
UP_12	246	LRR-RLK	LRR	11
UP_12	198	LRR-RLK	LRR	13
UP_12	512	LRR-RLK	LRR	5
UP_12	194	LRR-RLK	LRR	6
UP_12	241	LRR-RLK	LRR	6
UP_12	343	LRR-RLK	LRR	6
UP_12	368	LRR-RLK	LRR	6
UP_12	440	LRR-RLK	LRR	6
UP_12	154	LRR-RLK	LRR	8
UP_12	370	LRR-RLK	LRR	8
UP_12	442	LRR-RLK	LRR	8
UP_13	332	LRR-RLK	degenerated LRR
UP_13	333	LRR-RLK	degenerated LRR
UP_13	328	LRR-RLK	degenerated LRR
UP_13	139	LRR-RLK	LRR	10
UP_13	163	LRR-RLK	LRR	10
UP_13	140	LRR-RLK	LRR	11
UP_13	212	LRR-RLK	LRR	11
UP_13	309	LRR-RLK	LRR	11
UP_13	166	LRR-RLK	LRR	13
UP_13	449	LRR-RLK	LRR	3
UP_13	382	LRR-RLK	LRR	5
UP_13	207	LRR-RLK	LRR	6
UP_13	280	LRR-RLK	LRR	6
UP_13	358	LRR-RLK	LRR	6
UP_13	404	LRR-RLK	LRR	6
UP_13	428	LRR-RLK	LRR	6
UP_13	185	LRR-RLK	LRR	8
UP_14	72	LRR-RLP	NC1
UP_14	88	LRR-RLP	NC1
UP_14	801	LRR-RLP	island in between 2 LRRs
UP_14	838	LRR-RLP	island in between 2 LRRs
UP_14	1004	LRR-RLP	LRR
UP_15	36	LRR-RLP	NC1
UP_15	71	LRR-RLP	CC1
UP_15	73	LRR-RLP	CC1
UP_15	131	LRR-RLP	LRR
UP_15	133	LRR-RLP	LRR
UP_15	631	LRR-RLP	island in between 2 LRRs
UP_15	632	LRR-RLP	island in between 2 LRRs
UP_15	654	LRR-RLP	LRR
UP_15	678	LRR-RLP	LRR
UP_15	716	LRR-RLP	LRR
UP_15	738	LRR-RLP	LRR
UP_15	740	LRR-RLP	LRR
UP_15	819	LRR-RLP	LRR
UP_15	883	LRR-RLP	island in between 2 LRRs
UP_15	1201	LRR-RLP	LRR
UP_16	278	LRR-RLP	LRR
UP_16	319	LRR-RLP	LRR
UP_16	352	LRR-RLP	island in between 2 LRRs
UP_16	377	LRR-RLP	LRR
UP_16	411	LRR-RLP	island in between 2 LRRs
UP_16	414	LRR-RLP	island in between 2 LRRs
UP_16	416	LRR-RLP	island in between 2 LRRs
UP_16	430	LRR-RLP	island in between 2 LRRs
UP_16	501	LRR-RLP	island in between 2 LRRs
UP_16	607	LRR-RLP	in between 2 LRRs
UP_16	652	LRR-RLP	in between 2 LRRs
UP_16	705	LRR-RLP	LRR
UP_17	600	LRR-RLP	LRR
UP_17	719	LRR-RLP	LRR
UP_17	743	LRR-RLP	island in between 2 LRRs
UP_17	792	LRR-RLP	island in between 2 LRRs
UP_17	794	LRR-RLP	island in between 2 LRRs
UP_17	814	LRR-RLP	LRR
UP_17	815	LRR-RLP	LRR
UP_17	865	LRR-RLP	in between 2 LRRs
UP_17	1063	LRR-RLP	in between 2 LRRs
UP_18	169	LRR-RLP	LRR
UP_18	402	LRR-RLP	LRR
UP_18	448	LRR-RLP	LRR
UP_18	469	LRR-RLP	in between 2 LRRs
UP_19	228	LRR-RLP	in between 2 LRRs
UP_19	252	LRR-RLP	LRR
UP_19	299	LRR-RLP	LRR
UP_19	323	LRR-RLP	LRR
UP_19	325	LRR-RLP	LRR
UP_19	346	LRR-RLP	LRR
UP_19	349	LRR-RLP	LRR
UP_19	466	LRR-RLP	LRR
UP_20	34	LRR-RLP	NC1
UP_20	404	LRR-RLP	LRR
UP_20	428	LRR-RLP	LRR
UP_20	447	LRR-RLP	LRR
UP_20	449	LRR-RLP	LRR
UP_20	451	LRR-RLP	LRR
UP_20	452	LRR-RLP	LRR
UP_20	471	LRR-RLP	LRR
UP_20	473	LRR-RLP	LRR
UP_20	476	LRR-RLP	LRR
UP_20	495	LRR-RLP	LRR
UP_20	500	LRR-RLP	LRR
UP_20	573	LRR-RLP	island in between 2 LRRs
UP_20	646	LRR-RLP	LRR
UP_20	669	LRR-RLP	island in between 2 LRRs
UP_20	745	LRR-RLP	LRR
UP_20	863	LRR-RLP	island in between 2 LRRs
UP_21	372	LRR-RLK	malectin-domain
UP_21	376	LRR-RLK	malectin-domain
UP_21	43	LRR-RLK	NC1
UP_24	90	LRR-RLP	LRR
UP_24	98	LRR-RLP	LRR
UP_24	216	LRR-RLP	LRR
UP_24	219	LRR-RLP	LRR
UP_24	247	LRR-RLP	LRR
UP_24	265	LRR-RLP	LRR
UP_24	481	LRR-RLP	LRR
UP_24	484	LRR-RLP	LRR
UP_24	507	LRR-RLP	LRR
UP_24	508	LRR-RLP	LRR
UP_24	570	LRR-RLP	LRR
UP_24	572	LRR-RLP	LRR
UP_24	595	LRR-RLP	LRR
UP_24	603	LRR-RLP	LRR
UP_24	850	LRR-RLP	NC2
