# Supplementary material for: Oak genome reveals facets of long lifespan
Source: Nat Plants. 2018 Jun 18;4(7):440–52. doi: 10.1038/s41477-018-0172-3 (PMC6086335; doi:10.1038/s41477-018-0172-3)
Supplement: Supplementary file 12 — List of pedunculate oak BAC clones used in this study. [file 41477_2018_172_MOESM12_ESM.xlsx]

## Sheet: 1. List of BAC clones
BAC ID	Genebank accession http://www.ebi.ac.uk/ena/data/view/	Enzyme1	BAC insert sizes (Pulse field electrophoresis, kb)	Type	Allelic BACs	Trait	Reference	Marker ID	location of markers on genetic maps	Primer F	Primer R	Sequence length (bp)	GC content %	Sequencing protocol2	Total number of contigs	Location of the marker (pb) on the BAC sequence	Scaffold ID on the diploid version of the oak genome sequence	Support
87A05	LT799033	EcoRI	140	candidate gene	no	Bud burst	Derory et al, 2006, Transcriptome analysis of bud burst in sessile oak (Quercus petraea). New Phytologist, 170: 723–738	AIP5	LG 6	atggatgcctggagacttga	gctccagattttcaggttgg	134922	34.9	1	1	16729-16949	0018	INRA-AIP
90AD23	LT799035	EcoRI	190	candidate gene	no	Bud burst	Derory et al, 2006, Transcriptome analysis of bud burst in sessile oak (Quercus petraea). New Phytologist, 170: 723–738	ASI6	LG 9	gctcaaccatcatcctcacc	aaacattttcctgcccaaca	135732	36.5	1	1	59085-59228 75452-75617	0942	INRA-AIP
126AN20	LT799011	EcoRI	120	candidate gene	no	Bud burst	Derory et al, 2006, Transcriptome analysis of bud burst in sessile oak (Quercus petraea). New Phytologist, 170: 723–738	CL7537	LG 10	tggtgcagttacccaatgaa	ttgtgcatccaccctgataa	102929	35	1	1	12665-13534	0137	INRA-AIP
5E10	LT799029	EcoRI	160	candidate gene	yes	Stomatal response to light	Leprovost, Brendel unpublished data	CL48	LG 3	acctgttactgccccttcct	tgcaggtgtgcttagtcgag	141277	35.3	1	2	31629-32294	0333	UE-Evoltree
107I07	LT799006	EcoRI	90	candidate gene	yes	Stomatal response to light	Leprovost, Brendel unpublisheddata	CL48	LG 3	acctgttactgccccttcct	tgcaggtgtgcttagtcgag	96063	36,6	1	1	31629-31648	0333	INRA-AIP
154E10	LT799016	EcoRI	130	candidate gene	no	Stomatal response to light	Leprovost, Brendel unpublished data	SNP25409	LG 3	tcttccacaggttccaaagg	tttggtgtttgcccactaca	115371	33,9	1	1	116662-116995	2475/1208	INRA-AIP
93H23	LT799037	EcoRI	160	candidate gene	no	Stomatal response to light	Leprovost, Brendel unpublished data	CT11210	NA	gccatccttaaattggctga	ttcttcggagaagcaacgat	164307	33,5	1	3	149002-149118	0479/0574	INRA-AIP
101C24	LT799005	EcoRI	150	candidate gene	no	Stomatal response to light	Leprovost, Brendel unpublished data	CT611	NA	ccaactgtgtcaccaccaac	tcaaacaccaccacctaaa	142900	36,7	1	3	33192-33329	0038	INRA-AIP
93AC21	LT799036	EcoRI	170	candidate gene	no	response to hypoxia	Parelle et al, 2007, Quantitative trait loci of tolerance to waterlogging in a European oak (Quercus robur L.): physiological relevance and temporal effect patterns, Plant Cell & environnement: 30: 422-434	EST_ C2H412	LG 8	cggatcaatcaccatcctct	aagagaccgtggggaagatt	138393	34,5	1	1	88425-88745	0117	INRA-AIP
108O22	LT799007	EcoRI	150	Genetic marker	no		Bodenes et al, 2012, Comparative mapping in the Fagaceae and beyond with EST-SSRs, BMC Plant Biol. 12: 153	ZQR31	LG 9	cttagtttggttgggaagat	gcaaccaaacaaatgaaat	156251	36,4	1	3	131728-131868	0630/2155	INRA-AIP
111F22	LT799009	EcoRI	160	Genetic marker	no		Bodenes et al, 2012, Comparative mapping in the Fagaceae and beyond with EST-SSRs, BMC Plant Biol. 12: 154	PIE033	LG 11	aagcgacttctcctgtctgg	ccatgcaaccaaatgat	104824	34,2	1	8	no match	0133/0656	INRA-AIP
4N17	LT799026	EcoRI	165	Genetic marker	no		Bodenes et al, 2012, Comparative mapping in the Fagaceae and beyond with EST-SSRs, BMC Plant Biol. 12: 153	PIE033	LG 11	aagcgacttctcctgtctgg	ccatgcaaccaaatgat	169488	36,9	1	4	36213-36389	0720/1680	INRA-AIP
4E16	LT799025	EcoRI	150	Genetic marker	yes (trio)		Bodenes et al, 2012, Comparative mapping in the Fagaceae and beyond with EST-SSRs, BMC Plant Biol. 12: 153	PIE260	LG 6	ttccttactcctttcccacttc	tggctgttccaaatcttcaa	139983	34,2	1	2	38404-38549	1822/0284	UE-Evoltree
121F17	LT799038	EcoRI	130	Genetic marker	yes (trio)		Bodenes et al, 2012, Comparative mapping in the Fagaceae and beyond with EST-SSRs, BMC Plant Biol. 12: 153	PIE260	LG 6	ttccttactcctttcccacttc	tggctgttccaaatcttcaa	123122	37,1	1	7	88947 -89080	1822/0284	UE-Evoltree
12J1	LT799012	EcoRI	114	Genetic marker	yes (trio)		Bodenes et al, 2012, Comparative mapping in the Fagaceae and beyond with EST-SSRs, BMC Plant Biol. 12: 153	PIE260	LG 6	ttccttactcctttcccacttc	tggctgttccaaatcttcaa	131339	37,3	1	6	21022-21166	1822/0284	UE-Evoltree
50E24	LT799027	EcoRI	137	Genetic marker	yes		Bodenes et al, 2012, Comparative mapping in the Fagaceae and beyond with EST-SSRs, BMC Plant Biol. 12: 153	PIE275	LG 11	gcagcaataccaacacaatga	ggagcagataagcttcccttt	141078	35,3	1	2	133768-133944	0721	INRA-AIP
177A20	LT799018	EcoRI	120	Genetic marker	yes		Bodenes et al, 2012, Comparative mapping in the Fagaceae and beyond with EST-SSRs, BMC Plant Biol. 12: 153	PIE275	LG 11	gcagcaataccaacacaatga	ggagcagataagcttcccttt	127853	33,3	1	5	28212-28312	0436	INRA-AIP
27L3	LT799021	HindIII	100	Genetic marker / positional candidate	yes	Carbon isotope composition	Brendel et al, 2008, Quantitative trait loci controlling water use efficiency and related traits in Quercus robur L. TGG: 263-278	ZQR111	LG 11	ggtggtgatgtttctttaatttttg	catccaaacctctgcgatct	95329	33,6	1	4	8431-8574	0356/0541	INRA-AIP
48K1	LT799024	EcoRI	145	Genetic marker / positional candidate	yes	Carbon isotope composition	Brendel et al, 2008, Quantitative trait loci controlling water use efficiency and related traits in Quercus robur L. TGG: 263-278	ZQR111	LG 11	ggtggtgatgtttctttaatttttg	catccaaacctctgcgatct	110662	35,7	1	8	103666-103803	0936/0541	INRA-AIP
30P1	LT799022	HindIII	100	Genetic marker / positional candidate	yes	Carbon isotope composition	Brendel et al, 2008, Quantitative trait loci controlling water use efficiency and related traits in Quercus robur L. TGG: 263-278	PIE257	LG 11	gccaacgagagctaagttgc	gcaaggtcaaggtcagggta	87454	35	1	7	61278-61433	0721	UE-ForesTrak
64H3	LT799030	EcoRI	150	Genetic marker / positional candidate	yes	Carbon isotope composition	Brendel et al, 2008, Quantitative trait loci controlling water use efficiency and related traits in Quercus robur L. TGG: 263-278	PIE257	LG 11	gccaacgagagctaagttgc	gcaaggtcaaggtcagggta	140480	35,4	1	3	no match	0436/0721	UE-ForesTrak
38C23	LT799023	Hind III	170	BES3 / positional candidate	yes (trio)	Carbon isotope composition	Brendel et al, 2008, Quantitative trait loci controlling water use efficiency and related traits in Quercus robur L. TGG: 263-278	64H3-R-03	LG 11	gcagccttctatatccactc	agctaaggaagcattatcaaa	162114	34,5	2	13	18076-18173	0436/0721	UE-ForesTrak
72H20	LT799031	EcoRI	175	BES3 / positional candidate	yes (trio)	Carbon isotope composition	Brendel et al, 2008, Quantitative trait loci controlling water use efficiency and related traits in Quercus robur L. TGG: 263-278	27L03-F-04	LG 11	tcaaaacacaaacgtagcag	ctgcctttttctctcaactc	143563	36,6	2	15	111490-111620	0936/0541	UE-ForesTrak
148F23	LT799014	EcoRI	130	BES3	no			103A05	NA	aaacaccctggaaaatgtg	tttgagttgggttttccaat	106287	35,3	1	5		0110/0056	INRA-AIP
154E14	LT799017	EcoRI	155	Random	no				NA			144769	34,4	1	3		0724	INRA-AIP
114C4	LT799010	HindIII	120	Random	no				NA			117777	32,6	1	8		0012	INRA-AIP
138D21	LT799013	HindIII	115	Random	no				NA			105477	34,1	1	3		0867	INRA-AIP
14B23	LT799015	EcoRI	160	Random	no				NA			119363	38	1	2		0971	INRA-AIP
200B16	LT799019	EcoRI	140	Random	no				NA			150482	35,3	1	5		0072/0238	INRA-AIP
235P16	LT799020	HindIII	130	Random	no				NA			120033	36,1	1	1		0390	INRA-AIP
58B24	LT799028	Hind III	115	Random	no				NA			108780	34	1	4		0650	INRA-AIP
80H1	LT799032	HindIII	115	Random	no				NA			111474	33,7	1	4		0199/1683	INRA-AIP
87F12	LT799034	EcoRI	140	Random	no				NA			135760	34,5	1	11		0334/0560	INRA-AIP
10P134	LT799008	EcoRI	120	Random	no				NA			106366	35,2	1	1		0296	INRA-AIP
1 : Enzymes used for BAC libraries construction
2: Sequencing protocols -1 described in Plomion et al, 2015 Mol. Ecol. Res. 16, 254-265. -2 pool sequencing in mate pair at 40X coverage using 454 -Roche Titatium technology.
3: PCR primers design from BAC end sequences
4: BAC corresponding to chloroplast DNA
5: Auxin Induced Protein
6: Alpha-amylase sustilisin inhibitor
7: Auxin like J-domain Protein
8: unknown protein
9: function in various aspects of photoperiodism, including flowering
10: Adenosylmethionine Decarboxylase
11: Zeaxanthine epoxidase
12: Ethylene Responsive Element Binding Protein

## Sheet: 2. gene annotation on BACs
BAC names	Gene names	Annotation status1	Differences in annotation between Eugen prediction and manual curation2	Genes matching with phytozome protein Blast	E-value	Phytozome annotation3	Pfam domains resulting of NCBI Blastx searches
101C24	ASN_101C24_Qrob_T0000430.2	To delete
101C24	ASN_101C24_Qrob_T0000450.2	Problematic	Intron/Exon structure				PF00447
101C24	ASN_101C24_Qrob_T0000420.2	Approved		GSVIVT01022130001	0.0	PF09750 PTHR13161,PTHR13161:SF10 KOG2548 K13168 AT4G36980.4
101C24	ASN_101C24_Qrob_T0000410.2	Approved		Potri.007G044200.1	0.0	similar to expressed protein in Arabidopsis thalia; [ co-ortholog (1of2) of At5g67020, At3g50340, ]
101C24	ASN_101C24_Qrob_T0000440.2	Approved		Potri.005G138100.1	8e-51		PF07939
101C24	ASN_101C24_Qrob_T0000400.2	Approved		ppa002248m	0.0	PF00498,PF01494 PTHR13789:SF10,PTHR13789 KOG2614 1.14.13.90 K09838 GO:0005515,GO:0055114,GO:0004497 AT5G67030.1 ABA1,ATABA1,ATZEP,IBS3,LOS6,NPQ2,ZEP zeaxanthin epoxidase (ZEP) (ABA1)	PF00498,PF01494,PF13450
27L3	ASN_27L3_Qrob_T0442640.2	Approved					PF03478
27L3	ASN_27L3_Qrob_T0001980.2	Problematic					PF02535
27L3	ASN_27L3_Qrob_T0001990.2	Approved		ppa007253m	5e-152	PF02535 PTHR11040,PTHR11040:SF1 KOG1558 GO:0046873,GO:0030001,GO:0055085,GO:0016020 AT3G12750.1 ZIP1 zinc transporter 1 precursor	PF02535
27L3	ASN_27L3_Qrob_T0002000.2	To delete
27L3	ASN_27L3_Qrob_T0401675.2	Approved	Merge	ppa014732m	3e-149	PF02535 PTHR11040,PTHR11040:SF1 KOG1558 GO:0046873,GO:0030001,GO:0055085,GO:0016020 AT1G05300.1 ZIP5 zinc transporter 5 precursor	PF02535
27L3	ASN_27L3_Qrob_T0001970.2	Approved		Eucgr.B03742.3	0.0	PF00067 PTHR24298:SF44,PTHR24298 KOG0156 GO:0005506,GO:0009055,GO:0016705,GO:0020037,GO:0055114 AT5G07990.1 CYP75B1,D501,TT7 Cytochrome P450 superfamily protein	PF00067
48K1	ASN_48K1_Qrob_T0002185.2	Approved	Merge	Eucgr.D00910.1	0.0	PF00954,PF07714,PF08276,PF01453 PTHR24420,PTHR24420:SF703 KOG1187 GO:0004672,GO:0005524,GO:0006468,GO:0048544,GO:0005529,GO:0004674 AT1G11410.1 S-locus lectin protein kise family protein	PF00954,PF01453,PF07714,PF08276
48K1	ASN_48K1_Qrob_T0002135.2	Approved	Merge	Potri.001G160100.6	1e-136	peptidase M20/M25/M40 family protein; similar to hydantoin utilization protein C (Pseudomos sp.) SWISS-PROT:Q01264; [ ortholog of At4g20070,]	PF01546,PF07687
48K1	ASN_48K1_Qrob_T0002150.2	Approved		Potri.019G074000.1	0.0		PF00931,PF13855
48K1	ASN_48K1_Qrob_T0002165.2	Approved	Merge	Potri.001G160100.5	2e-109	peptidase M20/M25/M40 family protein; similar to hydantoin utilization protein C (Pseudomos sp.) SWISS-PROT:Q01264; [ ortholog of At4g20070,]	PF01546
48K1	ASN_48K1_Qrob_T0002100.2	Approved		Potri.019G074000.1	0.0		PF00931,PF13855
48K1	ASN_48K1_Qrob_T0002110.2	Approved	Intron/Exon structure	Potri.001G160100.6	2e-156	peptidase M20/M25/M40 family protein; similar to hydantoin utilization protein C (Pseudomos sp.) SWISS-PROT:Q01264; [ ortholog of At4g20070,]	PF01546,PF04389
48K1	ASN_48K1_Qrob_T0002120.2	Approved		Potri.019G074300.1	0.0		PF00931,PF13855
48K1	ASN_48K1_Qrob_T0002200.2	Problematic					PF03478
58B2	ASN_58B24_Qrob_T0002390.2	Problematic
58B2	ASN_58B24_Qrob_T0002445.2	Problematic	Merge				PF00067
58B2	ASN_58B24_Qrob_T0002360.2	Problematic					PF03630
58B2	ASN_58B24_Qrob_T0002400.2	Approved	Intron/Exon structure	ppa018082m	0.0	PF00067 PTHR24298:SF44,PTHR24298 KOG0156 1.14.-.- K00517 GO:0005506,GO:0009055,GO:0016705,GO:0020037,GO:0055114 AT4G15360.1 CYP705A3 cytochrome P450, family 705, subfamily A, polypeptide 3	PF00067
58B2	ASN_58B24_Qrob_T0002430.2	Approved	Intron/Exon structure	ppa018082m	2e-156	PF00067 PTHR24298:SF44,PTHR24298 KOG0156 1.14.-.- K00517 GO:0005506,GO:0009055,GO:0016705,GO:0020037,GO:0055114 AT4G15360.1 CYP705A3 cytochrome P450, family 705, subfamily A, polypeptide 3	PF00067
58B2	ASN_58B24_Qrob_T0002375.2	Approved	Merge	ppa018082m	7e-128	PF00067 PTHR24298:SF44,PTHR24298 KOG0156 1.14.-.- K00517 GO:0005506,GO:0009055,GO:0016705,GO:0020037,GO:0055114 AT4G15360.1 CYP705A3 cytochrome P450, family 705, subfamily A, polypeptide 3	PF00067
58B2	ASN_58B24_Qrob_T0002415.2	Problematic	Merge				PF00067
126AN20	ASN_126AN20_Qrob_T0001185.2	Approved	Merge	ppa000822m	5e-125	PF00226 PTHR23172,PTHR23172:SF31 KOG0431 GO:0031072 AT4G12770.1 Chaperone DJ-domain superfamily protein
126AN20	ASN_126AN20_Qrob_T0001205.2	Approved	Merge	GSVIVT01022347001	0.0	PF00415 PTHR22870,PTHR22870:SF27 KOG1427 AT5G63860.1 UVR8 Regulator of chromosome condensation (RCC1) family protein	PF00415,PF13540
126AN20	ASN_126AN20_Qrob_T0001170.2	Approved		ppa023539m	0.0	PF01490 PTHR22950 KOG1303 AT5G09220.1 AAP2 amino acid permease 2	PF01490
80H1	ASN_80H1_Qrob_T0002720.2	Approved		Eucgr.I00327.1	6e-129	PF04759 AT2G21990.1 Protein of unknown function, DUF617	PF04759
80H1	ASN_80H1_Qrob_T0002750.2	To delete
80H1	ASN_80H1_Qrob_T0002700.2	Approved		ppa003327m	1e-132	PF02446 2.4.1.25 K00705 GO:0004134,GO:0005975 AT5G64860.1 DPE1 disproportioting enzyme
80H1	ASN_80H1_Qrob_T0002710.2	Approved		GSVIVT01022222001	2e-92	AT2G21970.1 SEP2 stress enhanced protein 2
80H1	ASN_80H1_Qrob_T0002760.2	To delete
80H1	ASN_80H1_Qrob_T0002740.2	To delete
80H1	ASN_80H1_Qrob_T0002730.2	To delete
177A20	ASN_177A20_Qrob_T0001750.2	Approved		GSVIVT01032791001	5e-100	PF00534 PTHR12526,PTHR12526:SF23 KOG1387 2.4.1.- K03844 GO:0009058 AT2G40190.1 LEW3 UDP-Glycosyltransferase superfamily protein	PF15924
177A20	ASN_177A20_Qrob_T0001765.2	Approved	Merge	Potri.006G071000.1	0.0		PF01467
177A20	ASN_177A20_Qrob_T0001720.2	Approved		GSVIVT01010911001	1e-108	PF00646 GO:0005515 AT5G07610.1 F-box family protein	PF00646
177A20	ASN_177A20_Qrob_T0001790.2	Problematic	Merge
177A20	ASN_177A20_Qrob_T0001710.2	Approved		ppa006542m	2e-58	PF00646 GO:0005515 AT4G12560.1 CPR30 F-box and associated interaction domains-containing protein	PF00646
177A20	ASN_177A20_Qrob_T0001740.2	Approved		Potri.012G004500.1	1e-23	similar to expressed protein in Arabidopsis thalia; [ co-ortholog (1of2) of At3g49580, At5g24655, At5g24660, At3g49570, ]
177A20	ASN_177A20_Qrob_T0001780.2	Approved		GSVIVT01035163001	3e-40
177A20	ASN_177A20_Qrob_T0001730.2	Approved		Eucgr.I01039.3	2e-144	PF00450 PTHR11802,PTHR11802:SF7 KOG1282 GO:0004185,GO:0006508 AT3G25420.1 scpl21 serine carboxypeptidase-like 21	PF00450
148F23	ASN_148F23_Qrob_T0001340.2	Approved	Intron/Exon structure	ppa001265m	0.0	PF11721,PF00069 PTHR24420:SF550,PTHR24420 KOG1187 GO:0004672,GO:0005524,GO:0006468 AT4G39110.1 Malectin/receptor-like protein kise family protein	PF07714,PF12819
148F23	ASN_148F23_Qrob_T0001360.2	Approved		ppa002704m	0.0	PF00899,PF10585,PF02134 PTHR10953:SF5,PTHR10953 KOG2013 6.3.2.19 K10685 GO:0003824,GO:0005524,GO:0008641,GO:0006464 AT2G21470.1 ATSAE2,EMB2764,SAE2 SUMO-activating enzyme 2	PF00899,PF14732
148F23	ASN_148F23_Qrob_T0001370.2	Problematic					PF02672
148F23	ASN_148F23_Qrob_T0001380.2	Approved		ppa001303m	0.0	PF00176,PF00271 PTHR10799:SF41,PTHR10799 KOG0390 GO:0003677,GO:0005524,GO:0003676,GO:0004386 AT2G16390.1 CHR35,DMS1,DRD1 SNF2 domain-containing protein / helicase domain-containing protein	PF00176,PF00271,PF04851
148F23	ASN_148F23_Qrob_T0001350.2	Approved		ppb011560m	3e-32	AT5G56550.1 ATOXS3,OXS3 oxidative stress 3
148F23	ASN_148F23_Qrob_T0001390.2	Approved		ppa001303m	0.0	PF00176,PF00271 PTHR10799:SF41,PTHR10799 KOG0390 GO:0003677,GO:0005524,GO:0003676,GO:0004386 AT2G16390.1 CHR35,DMS1,DRD1 SNF2 domain-containing protein / helicase domain-containing protein	PF00176,PF00271,PF04851
114C4	ASN_114C4_Qrob_T0001130.2	Approved		ppa006893m	2e-138	PF00643,PF06203 GO:0008270,GO:0005622,GO:0005515 AT2G47890.1 B-box type zinc finger protein with CCT domain	PF00643,PF06203
114C4	ASN_114C4_Qrob_T0001140.2	Approved		ppa009889m	7e-161	PF00097,PF05495 PTHR21319 KOG1940 K10144 GO:0008270 AT3G62970.1 zinc finger (C3HC4-type RING finger) family protein	PF05495,PF14599
114C4	ASN_114C4_Qrob_T0001150.2	Approved		GSVIVT01010987001	6e-53	PF00240 GO:0005515 AT4G24990.1 ATGP4 Ubiquitin family protein	PF13881
114C4	ASN_114C4_Qrob_T0009010.1	To delete
114C4	ASN_114C4_Qrob_T0001120.2	Approved					PF04535
114C4	ASN_114C4_Qrob_T0001160.2	To delete
114C4	ASN_114C4_Qrob_T0001110.2	Approved		GSVIVT01010993001	1e-115	PF03083 PTHR10791 KOG1623 GO:0016021 AT3G48740.1 Nodulin MtN3 family protein	PF03083
114C4	ASN_114C4_Qrob_T0009000.1	To delete
4E16	ASN_4E16_Qrob_T0002255.2	Approved	Merge	Potri.008G197500.5	0.0	similar to inosine-uridine preferring nucleoside hydrolase-related; [ co-ortholog (2of5) of At5g18890, At5g18860, At5g18870, ]	PF01156
4E16	ASN_4E16_Qrob_T0002240.2	To delete
4E16	ASN_4E16_Qrob_T0002225.2	Approved	Merge	Eucgr.H03659.1	0.0	PF01156 PTHR12304 KOG2938 AT5G18860.1 inosine-uridine preferring nucleoside hydrolase family protein	PF01156
4E16	ASN_4E16_Qrob_T0002200.2	Approved		ppa004636m	0.0	PF00083 PTHR24063,PTHR24063:SF74 KOG0254 GO:0022857,GO:0055085,GO:0016021 AT5G18840.1 Major facilitator superfamily protein	PF00083
4E16	ASN_4E16_Qrob_T0002280.2	Problematic
4E16	ASN_4E16_Qrob_T0002270.2	Approved					PF02536
4E16	ASN_4E16_Qrob_T0002210.2	Approved		ppa005129m	6e-133	PF00400 PTHR19847,PTHR19847:SF3 KOG0266 K11801 GO:0005515 AT4G03020.2 transducin family protein / WD-40 repeat family protein	PF00400
50E24	ASN_50E24_Qrob_T0002320.2	Approved		Potri.012G095500.1	0.0	glycosyl transferase family 1 protein; [ ortholog of At2g40190,]	PF15924
50E24	ASN_50E24_Qrob_T0002330.2	Approved		Potri.012G004500.1	1e-23	similar to expressed protein in Arabidopsis thalia; [ co-ortholog (1of2) of At3g49580, At5g24655, At5g24660, At3g49570, ]
50E24	ASN_50E24_Qrob_T0002290.2	Approved		GSVIVT01035163001	3e-40
50E24	ASN_50E24_Qrob_T0002310.2	Problematic
50E24	ASN_50E24_Qrob_T0002350.2	Approved		GSVIVT01010911001	2e-109	PF00646 GO:0005515 AT5G07610.1 F-box family protein	PF00646
50E24	ASN_50E24_Qrob_T0002300.2	Approved	Intron/Exon structure	Potri.006G071000.1	0.0		PF01467
50E24	ASN_50E24_Qrob_T0002340.2	Approved		Eucgr.C02185.1	0.0	PF00450 PTHR11802,PTHR11802:SF7 KOG1282 GO:0004185,GO:0006508 AT1G73270.1 scpl6 serine carboxypeptidase-like 6	PF00450
90AD23	ASN_90AD23_Qrob_T0003080.2	Approved		ppa011448m	1e-76	PF00197 GO:0004866 AT1G17860.1 Kunitz family trypsin and protease inhibitor protein	PF00197
90AD23	ASN_90AD23_Qrob_T0003000.2	Approved		ppa012623m	5e-39	PF11341 AT5G52960.1
90AD23	ASN_90AD23_Qrob_T0003100.2	Approved		Potri.015G024000.1	2e-44
90AD23	ASN_90AD23_Qrob_T0003010.2	Approved		ppa000764m	0.0
90AD23	ASN_90AD23_Qrob_T0003030.2	Approved					PF13041
90AD23	ASN_90AD23_Qrob_T0003070.2	Approved		ppa011448m	8e-91	PF00197 GO:0004866 AT1G17860.1 Kunitz family trypsin and protease inhibitor protein	PF00197
90AD23	ASN_90AD23_Qrob_T0003050.2	Approved		ppa017678m	2e-156	PF01535 PTHR24015,PTHR24015:SF105 AT3G49142.1 Tetratricopeptide repeat (TPR)-like superfamily protein	PF13041,PF14432
90AD23	ASN_90AD23_Qrob_T0003020.2	Approved		ppa017678m	0.0	PF01535 PTHR24015,PTHR24015:SF105 AT3G49142.1 Tetratricopeptide repeat (TPR)-like superfamily protein	PF01535,PF13041,PF14432
90AD23	ASN_90AD23_Qrob_T0003110.2	Problematic					PF03004
90AD23	ASN_90AD23_Qrob_T0003090.2	Approved		ppa011448m	2e-88	PF00197 GO:0004866 AT1G17860.1 Kunitz family trypsin and protease inhibitor protein	PF00197
90AD23	ASN_90AD23_Qrob_T0003060.2	Approved		ppa011448m	7e-92	PF00197 GO:0004866 AT1G17860.1 Kunitz family trypsin and protease inhibitor protein	PF00197
138D21	ASN_138D21_Qrob_T0001240.2	Approved		ppa022741m	3e-48		PF14009
138D21	ASN_138D21_Qrob_T0001250.2	Approved		Potri.002G242500.1	2e-69	similar to cytochrome b5 isoform Cb5-C. [ORG:Vernicia fordii]; [ co-ortholog (2of3) of AAT84460, ]	PF00173
138D21	ASN_138D21_Qrob_T0001260.2	Approved		Eucgr.H00799.2	4e-147	PF00572 PTHR11545 KOG3204 K02872 GO:0003735,GO:0006412,GO:0005840 AT3G07110.1 Ribosomal protein L13 family protein	PF00572
138D21	ASN_138D21_Qrob_T0001305.2	Problematic	Merge				PF00069,PF13855
138D21	ASN_138D21_Qrob_T0001285.2	Approved	Merge	ppa001795m	0.0	PF00954,PF07714,PF08276,PF01453 PTHR24420,PTHR24420:SF432 KOG1187 GO:0004672,GO:0005524,GO:0006468,GO:0048544,GO:0005529,GO:0004674 AT4G27290.1 S-locus lectin protein kise family protein	PF00954,PF01453,PF07714,PF08276,PF11883
138D21	ASN_138D21_Qrob_T0001225.2	Approved	Merge	Potri.002G242300.1	0.0		PF00651,PF03000
138D21	ASN_138D21_Qrob_T0001270.2	Approved		Potri.017G060200.1	3e-125		PF06246
138D21	ASN_138D21_Qrob_T0001325.2	Problematic	Merge				PF00954,PF01453,PF07714,PF08276,PF11883
14B23	ASN_14B23_Qrob_T0001405.2	Approved	Merge	Potri.001G278200.1	3e-56	similar to oxidoreductase; 2OG-Fe(2) oxygese family protein; similar to ACC oxidase; similar to Lycopersicon esculentum (SP|P05116); similar to gibberellin 3B-hydroxylase; similar to Latuca sativa (gi:4164145); similar to 2OG-Fe(II) oxygese superfamil	PF03171
14B23	ASN_14B23_Qrob_T0001460.2	Approved		ppa004595m	0.0	PF07992,PF00070 PTHR22915:SF4,PTHR22915 KOG2495 1.6.99.3 K03885 GO:0016491,GO:0050660,GO:0055114 AT2G29990.1 NDA2 altertive D(P)H dehydrogese 2	PF07992
14B23	ASN_14B23_Qrob_T0001470.2	Approved		Eucgr.B02246.1	6e-77	PF10262 PTHR13544 KOG3286 GO:0008430,GO:0045454 AT3G47300.1 SELT SELT-like protein precursor	PF10262
14B23	ASN_14B23_Qrob_T0001435.2	Problematic	Merge
14B23	ASN_14B23_Qrob_T0001420.2	Approved		Potri.001G277700.1	5e-80	similar to expressed protein in Arabidopsis thalia; [ co-ortholog (1of3) of At1g07170, At2g30000, ]	PF03660,PF03833
93H23	ASN_93H23_Qrob_T0003280.2	Approved		Potri.004G108200.1	0.0		PF00646,PF08387
93H23	ASN_93H23_Qrob_T0003250.2	Approved	Intron/Exon structure	GSVIVT01019372001	2e-58	PF00432 PTHR11774:SF5,PTHR11774 KOG0366 2.5.1.60 K05956 GO:0003824 AT5G12210.1 AtRGTB1,RGTB1 RAB geranylgeranyl transferase beta subunit 1	PF00432
93H23	ASN_93H23_Qrob_T0003240.2	Approved	Intron/Exon structure	ppa004128m	0.0	PF08216 PTHR14978 KOG2734 K12864 AT3G02710.1 ARM repeat superfamily protein	PF01963,PF08216
93H23	ASN_93H23_Qrob_T0003260.2	Approved		Potri.T016900.1	7e-166		PF00643,PF06203
93H23	ASN_93H23_Qrob_T0003210.2	To delete
93H23	ASN_93H23_Qrob_T0003290.2	Problematic	Intron/Exon structure
93H23	ASN_93H23_Qrob_T0003305.2	Approved	Merge	GSVIVT01036491001	3e-81	PTHR13191 K14545 AT5G38720.1	PF12923
93H23	ASN_93H23_Qrob_T0003220.2	Approved	Intron/Exon structure	Eucgr.K02308.1	1e-98	PF01849 PTHR10351 KOG2240 K01527 AT1G17880.1 ATBTF3,BTF3 basic transcription factor 3	PF01849
93H23	ASN_93H23_Qrob_T0003230.2	Approved	Intron/Exon structure	Eucgr.I01547.2	4e-45	PF03101,PF04434,PF10551 GO:0008270 AT4G38180.1 FRS5 FAR1-related sequence 5
93H23	ASN_93H23_Qrob_T0003200.2	To delete					PF07714
93H23	ASN_93H23_Qrob_T0003320.2	Approved		Eucgr.J01447.1	0.0	PF01536 PTHR11570 KOG0788 4.1.1.50 K01611 GO:0004014,GO:0006597,GO:0008295 AT3G02470.1 SAMDC S-adenosylmethionine decarboxylase	PF01536
93H23	ASN_93H23_Qrob_T0003270.2	Approved	Intron/Exon structure	Potri.017G107600.3	5e-110
30P1	ASN_30P1_Qrob_T0002080.2	Approved		GSVIVT01032322001	2e-137	PF07496,PF01429 PTHR15547,PTHR15547:SF6 GO:0003677,GO:0005634,GO:0008270 AT5G35330.2 ATMBD2,MBD02,MBD2 methyl-CPG-binding domain protein 02	PF01429,PF07496
30P1	ASN_30P1_Qrob_T0002020.2	Problematic
30P1	ASN_30P1_Qrob_T0002070.2	Approved		ppa014339m	5e-28	PF08038 GO:0015450,GO:0006886,GO:0005741 AT5G41685.1 Mitochondrial outer membrane translocase complex, subunit Tom7	PF08038
30P1	ASN_30P1_Qrob_T0002090.2	Approved		ppa003551m	0.0	PF01276,PF03711 PTHR11751,PTHR11751:SF131 GO:0003824	PF00155,PF01276,PF03711
30P1	ASN_30P1_Qrob_T0002030.2	Approved		Potri.014G003600.2	0.0		PF00134,PF00266,PF00931,PF01582,PF13401
30P1	ASN_30P1_Qrob_T0002045.2	Problematic	Merge				PF01191
30P1	ASN_30P1_Qrob_T0002060.2	Approved		Eucgr.D02622.1	2e-32
30P1	ASN_30P1_Qrob_T0002010.2	Approved		GSVIVT01026700001	0.0	PF00069 PTHR24056,PTHR24056:SF109 KOG0594 2.7.11.22 K02087 GO:0004672,GO:0005524,GO:0006468 AT3G48750.1 CDC2,CDC2A,CDC2AAT,CDK2,CDKA1,CDKA;1 cell division control 2	PF00069
108O22	ASN_108O22_Qrob_T0000590.2	Approved		Potri.014G101900.1	0.0	similar to Calcium-transporting ATPase 2; similar to endoplasmic reticulum-type (EC 3.6.3.8).; [ ortholog of At4g00900,]	PF00122,PF00689,PF00690,PF00702,PF12710,PF13246
108O22	ASN_108O22_Qrob_T0000550.2	Approved		Eucgr.D02391.1	0.0	PF00069 PTHR13902:SF39,PTHR13902 KOG0192 GO:0004672,GO:0005524,GO:0006468 AT3G18750.1 ATWNK6,WNK6,ZIK5 with no lysine (K) kise 6	PF00069
108O22	ASN_108O22_Qrob_T0000580.2	Approved		Potri.014G101700.1	3e-63	similar to calcium-binding protein; putative; similar to EF-hand Ca2++-binding protein CCD1 (Triticum aestivum) GI:9255753; [ ortholog of At2g46600,]	PF13833
108O22	ASN_108O22_Qrob_T0000650.2	To delete
108O22	ASN_108O22_Qrob_T0000560.2	Approved		GSVIVT01027190001	1e-49	PF01096 PTHR11239:SF2,PTHR11239 KOG2906 2.7.7.6 K03019 GO:0003676,GO:0008270,GO:0006351,GO:0003677,GO:0003899 AT4G07950.1 D-directed R polymerase, subunit M, archaeal	PF01096
108O22	ASN_108O22_Qrob_T0000640.2	Approved		GSVIVT01031218001	0.0	PF01535 PTHR24015 AT5G16420.1 Pentatricopeptide repeat (PPR-like) superfamily protein	PF12854,PF13041
108O22	ASN_108O22_Qrob_T0000600.2	Approved		Potri.002G175900.1	0.0		PF01535,PF13041
108O22	ASN_108O22_Qrob_T0000615.2	Approved	Merge	Potri.014G102000.1	0.0		PF00514,PF01044,PF04564
108O22	ASN_108O22_Qrob_T0000570.2	Approved		GSVIVT01027191001	1e-59	PF03226 PTHR13847:SF40,PTHR13847 KOG3399 AT4G27745.1 Yippee family putative zinc-binding protein	PF03226
235P16	ASN_235P16_Qrob_T0001920.2	To delete
235P16	ASN_235P16_Qrob_T0001930.2	Approved		Eucgr.J00871.1	6e-179	PF11721,PF00069,PF07714 PTHR24420:SF418,PTHR24420 KOG1187 GO:0004672,GO:0005524,GO:0006468 AT3G51550.1 FER Malectin/receptor-like protein kise family protein	PF00069,PF11721,PF12819
235P16	ASN_235P16_Qrob_T0001940.2	To delete
93AC21	ASN_93AC21_Qrob_T0003180.2	Approved		ppa010893m	5e-33	PF00847 K09286 GO:0003700,GO:0006355 AT3G20310.1 ATERF-7,ATERF7,ERF7 ethylene response factor 7
93AC21	ASN_93AC21_Qrob_T0003150.2	Approved		ppa013880m	2e-69	PF11976 PTHR10562 KOG1769 K12160 GO:0005515 AT5G55160.1 ATSUMO2,SUM2,SUMO 2,SUMO2 small ubiquitin-like modifier 2	PF11976
93AC21	ASN_93AC21_Qrob_T0003130.2	Approved	Intron/Exon structure	AT3G08690.2	2e-51	ubiquitin-conjugating enzyme 11	PF00179,PF00646
93AC21	ASN_93AC21_Qrob_T0003120.2	Approved	Intron/Exon structure	AT3G08690.2	4e-47	ubiquitin-conjugating enzyme 11	PF00646, PF00179
93AC21	ASN_93AC21_Qrob_T0003170.2	Approved		Potri.011G094400.1	0.0	glycosyl hydrolase family 17 protein; similar to elicitor inducible chitise Nt-SubE76 GI:11071974 from (Nicotia tabacum); [ ortholog of At5g55180,At4g26830,]	PF00332,PF07983
93AC21	ASN_93AC21_Qrob_T0003160.2	To delete
93AC21	ASN_93AC21_Qrob_T0003190.2	Problematic
93AC21	ASN_93AC21_Qrob_T0003140.2	Approved	Intron/Exon structure	ppa012934m	6e-45	PF00179 PTHR24068 KOG0417 6.3.2.19 K06689 GO:0016881 AT5G56150.2 UBC30 ubiquitin-conjugating enzyme 30	PF00179,PF00646
107I07	ASN_107I07_Qrob_T0000475.2	Approved	Merge	Potri.013G026300.1	0.0	GDSL-motif lipase/hydrolase family protein; similar to early nodulin ENOD8 (Medicago sativa) GI:304037; similar to elicitor-induced glycoprotein iEP4 (Daucus carota) GI:1911765; similar to latoside 15\'-O-acetylesterase (Digitalis lata) GI:3688284; sim	PF00657
107I07	ASN_107I07_Qrob_T0000530.2	Problematic	Intron/Exon structure
107I07	ASN_107I07_Qrob_T0000500.2	Approved	Intron/Exon structure	Potri.013G026500.4	5e-119		PF01789
107I07	ASN_107I07_Qrob_T0000510.2	To delete
107I07	ASN_107I07_Qrob_T0000490.2	Approved	Intron/Exon structure	ppa009374m	4e-171	PF04536 AT1G54780.1 TLP18.3 thylakoid lumen 18.3 kDa protein	PF04536
107I07	ASN_107I07_Qrob_T0000520.2	Approved		Potri.013G026600.2	0.0		PF00999
107I07	ASN_107I07_Qrob_T0000460.2	Approved	Intron/Exon structure	Potri.013G026300.1	0.0	GDSL-motif lipase/hydrolase family protein; similar to early nodulin ENOD8 (Medicago sativa) GI:304037; similar to elicitor-induced glycoprotein iEP4 (Daucus carota) GI:1911765; similar to latoside 15\'-O-acetylesterase (Digitalis lata) GI:3688284; sim	PF00657
87A05	ASN_87A05_Qrob_T0002850.2	Approved	Intron/Exon structure	Eucgr.H00489.1	2e-129	PF00248 PTHR11732:SF12,PTHR11732 KOG1575 GO:0055114,GO:0016491 AT1G60690.1 D(P)-linked oxidoreductase superfamily protein	PF00248
87A05	ASN_87A05_Qrob_T0002800.2	Approved	Intron/Exon structure	Eucgr.H00491.1	3e-97	PF00248 PTHR11732:SF12,PTHR11732 KOG1575 GO:0055114,GO:0016491 AT1G60690.1 D(P)-linked oxidoreductase superfamily protein	PF00248
87A05	ASN_87A05_Qrob_T0002775.2	Approved	Merge	GSVIVT01031639001	3e-126	PF00686,PF01326 PTHR22931,PTHR22931:SF2 GO:0005524,GO:0016301,GO:0016310,GO:2001070,GO:0005975,GO:0003824 AT5G26570.1 ATGWD3,OK1,PWD catalytics;carbohydrate kises;phosphoglucan, water dikises	PF00686
87A05	ASN_87A05_Qrob_T0002825.2	Approved	Merge	ppa008163m	0.0	PF00248 PTHR11732:SF12,PTHR11732 KOG1575 GO:0055114,GO:0016491 AT1G60710.1 ATB2 D(P)-linked oxidoreductase superfamily protein	PF00248
87A05	ASN_87A05_Qrob_T0002790.2	Approved	Intron/Exon structure	ppa008163m	0.0	PF00248 PTHR11732:SF12,PTHR11732 KOG1575 GO:0055114,GO:0016491 AT1G60710.1 ATB2 D(P)-linked oxidoreductase superfamily protein	PF00248
87A05	ASN_87A05_Qrob_T0002810.2	Approved	Intron/Exon structure	ppa008145m	0.0	PF00248 PTHR11732:SF12,PTHR11732 KOG1575 GO:0055114,GO:0016491 AT1G60730.1 D(P)-linked oxidoreductase superfamily protein	PF00248
87A05	ASN_87A05_Qrob_T0002860.2	Approved		Eucgr.L03716.1	1e-68	PF00248 PTHR11732:SF12,PTHR11732 GO:0055114,GO:0016491 AT1G60690.1 D(P)-linked oxidoreductase superfamily protein	PF00248
87A05	ASN_87A05_Qrob_T0002840.2	Approved		GSVIVT01029312001	0.0	PF05634 PTHR10388,PTHR10388:SF2 GO:0003723 AT5G61930.1 APO3 Arabidopsis thalia protein of unknown function (DUF794)	PF05634
87A05	ASN_87A05_Qrob_T0002870.2	Approved		ppa024321m	0.0	PF03016 PTHR11062,PTHR11062:SF27 KOG1021 GO:0016020 AT2G20370.1 KAM1,MUR3 Exostosin family protein	PF03016
64H3	ASN_64H3_Qrob_T0002615.2	Approved	Merge	Eucgr.C02179.1	6e-91	PF01191,PF03871 PTHR10535 KOG3218 GO:0003677,GO:0003899,GO:0006351,GO:0005634 AT3G22320.1 ATRPABC24.3,NRPB5,NRPD5,RPB5A Eukaryotic rpb5 R polymerase subunit family protein	PF01191,PF03871
64H3	ASN_64H3_Qrob_T0002670.2	To delete
64H3	ASN_64H3_Qrob_T0002570.2	Approved		GSVIVT01035565001	2e-91	PF00288,PF10509 PTHR10457:SF6,PTHR10457 KOG0631 2.7.1.46 K12446 GO:0005524,GO:0016310,GO:0016301 AT4G16130.1 ARA1,ATISA1,ISA1 arabinose kise	PF13528
64H3	ASN_64H3_Qrob_T0002650.2	Problematic
64H3	ASN_64H3_Qrob_T0002600.2	Approved		ppa014339m	5e-28	PF08038 GO:0015450,GO:0006886,GO:0005741 AT5G41685.1 Mitochondrial outer membrane translocase complex, subunit Tom7	PF08038
64H3	ASN_64H3_Qrob_T0002660.2	Approved		GSVIVT01026700001	0.0	PF00069 PTHR24056,PTHR24056:SF109 KOG0594 2.7.11.22 K02087 GO:0004672,GO:0005524,GO:0006468 AT3G48750.1 CDC2,CDC2A,CDC2AAT,CDK2,CDKA1,CDKA;1 cell division control 2	PF00069
64H3	ASN_64H3_Qrob_T0002640.2	Approved		Potri.014G003600.2	0.0		PF00134,PF00266,PF00931,PF01582,PF13401
64H3	ASN_64H3_Qrob_T0002680.2	To delete
64H3	ASN_64H3_Qrob_T0002690.2	Problematic
64H3	ASN_64H3_Qrob_T0002590.2	Approved		GSVIVT01032322001	2e-137	PF07496,PF01429 PTHR15547,PTHR15547:SF6 GO:0003677,GO:0005634,GO:0008270 AT5G35330.2 ATMBD2,MBD02,MBD2 methyl-CPG-binding domain protein 02	PF01429,PF07496
64H3	ASN_64H3_Qrob_T0002580.2	Approved	Intron/Exon structure	ppa003551m	0.0	PF01276,PF03711 PTHR11751,PTHR11751:SF131 GO:0003824	PF01276,PF03711, PF00155
64H3	ASN_64H3_Qrob_T0002630.2	Problematic
154E14	ASN_154E14_Qrob_T0001590.2	Approved		Eucgr.K03365.1	0.0	PF02840,PF08799 PTHR13007,PTHR13007:SF6 KOG2808 K12817 GO:0008380,GO:0005681 AT1G03140.1 splicing factor Prp18 family protein	PF02840,PF08799
154E14	ASN_154E14_Qrob_T0001630.2	Approved	Intron/Exon structure	GSVIVT01017724001	0.0	PF00004 PTHR23073:SF7,PTHR23073 KOG0652 K03065 GO:0005524,GO:0016887 AT3G05530.1 ATS6A.2,RPT5A regulatory particle triple-A ATPase 5A	PF00004,PF05496
154E14	ASN_154E14_Qrob_T0001640.2	Approved		GSVIVT01031135001	2e-109	PF00838 PTHR11991 KOG1727 AT3G16640.1 TCTP translatiolly controlled tumor protein	PF00838
154E14	ASN_154E14_Qrob_T0001650.2	Problematic
154E14	ASN_154E14_Qrob_T0001580.2	Approved		ppa009158m	0.0	PF01267 PTHR10653,PTHR10653:SF0 KOG0836 K10364 GO:0003779,GO:0030036,GO:0008290 AT3G05520.2 Subunits of heterodimeric actin filament capping protein Capz superfamily	PF01267
154E14	ASN_154E14_Qrob_T0001570.2	Approved		GSVIVT01031143001	0.0	PF01553 PTHR12497 KOG2847 GO:0016746,GO:0008152,GO:0008415 AT3G05510.1 Phospholipid/glycerol acyltransferase family protein	PF01553
154E14	ASN_154E14_Qrob_T0001660.2	Problematic
154E14	ASN_154E14_Qrob_T0001620.2	Approved	Intron/Exon structure	ppa005302m	0.0	KOG4683 2.3.1.78 K10532 AT5G27730.1 Protein of unknown function (DUF1624)
154E14	ASN_154E14_Qrob_T0001610.2	To delete
154E14	ASN_154E14_Qrob_T0001680.2	Approved		ppa009968m	4e-94	PF00076 PTHR10548 KOG0105 K12890 GO:0003676 AT1G09140.1 ATSRP30,ATSRP30.1,ATSRP30.2 SERINE-ARGININE PROTEIN 30	PF00076,PF14259
154E14	ASN_154E14_Qrob_T0001695.2	Approved	Merge	GSVIVT01033687001	5e-78	PTHR23205 KOG0227 K12826 AT2G32600.1 hydroxyproline-rich glycoprotein family protein	PF16835
154E14	ASN_154E14_Qrob_T0001600.2	Approved	Intron/Exon structure	AT5G27720.1	4e-40	Small nuclear ribonucleoprotein family protein	PF01423
154E14	ASN_154E14_Qrob_T0001670.2	Problematic					PF01956
154E10	ASN_154E10_Qrob_T0001480.2	Approved		ppa024831m	0.0	PF01582,PF00560,PF00931 PTHR11017,PTHR11017:SF20 KOG4658 GO:0005515,GO:0043531,GO:0007165,GO:0005622,GO:0045087,GO:0031224,GO:0004888,GO:0006915,GO:0005524 AT5G36930.2 Disease resistance protein (TIR-NBS-LRR class) family	PF00931,PF01582,PF01637
154E10	ASN_154E10_Qrob_T0001550.2	To delete
154E10	ASN_154E10_Qrob_T0001500.2	Approved		Potri.006G114700.1	0.0
154E10	ASN_154E10_Qrob_T0001510.2	Approved		Eucgr.A01525.2	7e-116	GO:0005515 AT3G52870.1 IQ calmodulin-binding motif family protein
154E10	ASN_154E10_Qrob_T0001490.2	Problematic					PF01582
154E10	ASN_154E10_Qrob_T0001520.2	Problematic					PF00170
154E10	ASN_154E10_Qrob_T0001560.2	Problematic
154E10	ASN_154E10_Qrob_T0001530.2	Approved		ppa003901m	1e-81	PF00170 GO:0003700,GO:0043565,GO:0046983,GO:0006355 AT1G19490.1 Basic-leucine zipper (bZIP) transcription factor family protein
154E10	ASN_154E10_Qrob_T0001540.2	Approved		Potri.006G114500.1	0.0	subtilase family protein; similar to subtilisin-type serine endopeptidase XSP1 GI:6708179 from (Arabidopsis thalia); [ ortholog of At5g03620,]	PF00082,PF05922
87F12	ASN_87F12_Qrob_T0002980.2	Problematic	Intron/Exon structure
87F12	ASN_87F12_Qrob_T0002890.2	Approved	Intron/Exon structure	Potri.018G145600.1	0.0		PF00155,PF01276,PF03711
87F12	ASN_87F12_Qrob_T0002940.2	Problematic					PF00107
87F12	ASN_87F12_Qrob_T0002930.2	Approved		Eucgr.K00563.2	0.0	PF03129,PF00587,PF09180 PTHR11451,PTHR11451:SF6 KOG4163 6.1.1.15 K01881 GO:0000166,GO:0004812,GO:0005524,GO:0006418,GO:0005737,GO:0004827,GO:0006433,GO:0006412 AT3G62120.1 Class II aaRS and biotin synthetases superfamily protein	PF00587,PF09180
87F12	ASN_87F12_Qrob_T0002910.2	Approved		ppa021308m	0.0	PF01535 PTHR24015 AT5G66520.1 Tetratricopeptide repeat (TPR)-like superfamily protein	PF01535,PF12854,PF13041,PF13812
87F12	ASN_87F12_Qrob_T0002900.2	Problematic					PF01429
87F12	ASN_87F12_Qrob_T0002971.2	Problematic	Split				PF02485
87F12	ASN_87F12_Qrob_T0002969.2	Problematic	Split				PF00249
87F12	ASN_87F12_Qrob_T0002990.2	Problematic					PF00931,PF13191
87F12	ASN_87F12_Qrob_T0002950.2	Problematic	Intron/Exon structure
87F12	ASN_87F12_Qrob_T0002960.2	Problematic
87F12	ASN_87F12_Qrob_T0002920.2	Approved		ppa026618m	5e-124	PF00249 PTHR10641 KOG0048 K09422 GO:0003677 AT3G12720.1 ATMYB67,ATY53,MYB67 myb domain protein 67	PF00249
87F12	ASN_87F12_Qrob_T0002880.2	Problematic	Intron/Exon structure				PF00109
5E10	ASN_5E10_Qrob_T0002480.2	Approved		ppa009374m	2e-176	PF04536 AT1G54780.1 TLP18.3 thylakoid lumen 18.3 kDa protein	PF04536
5E10	ASN_5E10_Qrob_T0002495.2	Approved	Merge	Potri.013G026300.1	0.0	GDSL-motif lipase/hydrolase family protein; similar to early nodulin ENOD8 (Medicago sativa) GI:304037; similar to elicitor-induced glycoprotein iEP4 (Daucus carota) GI:1911765; similar to latoside 15\'-O-acetylesterase (Digitalis lata) GI:3688284; sim	PF00657
5E10	ASN_5E10_Qrob_T0002510.2	Approved		ppa001667m	0.0	PF00657,PF00225 PTHR24115:SF128,PTHR24115 GO:0003777,GO:0005524,GO:0007018,GO:0016788,GO:0006629 AT1G54790.3 GDSL-like Lipase/Acylhydrolase superfamily protein	PF00657
5E10	ASN_5E10_Qrob_T0002520.2	Problematic	Intron/Exon structure				PF03998
5E10	ASN_5E10_Qrob_T0002460.2	Approved		GSVIVT01000002001	0.0	PF00999 PTHR10110:SF20,PTHR10110 KOG1965 GO:0015299,GO:0006812,GO:0055085,GO:0016021 AT3G05030.1 ATNHX2,NHX2 sodium hydrogen exchanger 2	PF00999
5E10	ASN_5E10_Qrob_T0002470.2	Approved		Potri.013G026500.4	1e-126		PF01789
5E10	ASN_5E10_Qrob_T0002540.2	Approved		ppa009363m	4e-159	PF04280 GO:0015450,GO:0006886,GO:0005744 AT5G27395.2 Mitochondrial inner membrane translocase complex, subunit Tim44-related protein	PF04280
5E10	ASN_5E10_Qrob_T0002560.2	Approved		Eucgr.H04452.2	0.0	PF03199,PF03917 PTHR11130 GO:0004363,GO:0005524,GO:0006750 AT5G27380.1 GSH2,GSHB glutathione synthetase 2	PF03917
5E10	ASN_5E10_Qrob_T0002530.2	Approved		Potri.005G038900.1	0.0		PF00225
5E10	ASN_5E10_Qrob_T0002550.2	Approved		ppa009539m	2e-140	GO:0003735,GO:0008097,GO:0006412,GO:0005622,GO:0005840 AT4G23620.1 Ribosomal protein L25/Gln-tR synthetase, anti-codon-binding domain	PF01386,PF14693
200B16	ASN_200B16_Qrob_T0001810.2	Approved		Potri.012G131800.1	6e-153		PF00481
200B16	ASN_200B16_Qrob_T0001840.2	Approved	Intron/Exon structure	ppa007532m	2e-88	PF09258 PTHR11062,PTHR11062:SF23 GO:0016758,GO:0031227 AT3G55830.1 EPC1 Nucleotide-diphospho-sugar transferases superfamily protein	PF09258
200B16	ASN_200B16_Qrob_T0001825.2	Approved	Merge	Potri.015G133900.2	5e-82		PF00481
200B16	ASN_200B16_Qrob_T0001850.2	Problematic	Intron/Exon structure				PF09258
200B16	ASN_200B16_Qrob_T0001880.2	Approved		Potri.012G132000.1	2e-77		PF00010
200B16	ASN_200B16_Qrob_T0001890.2	Approved		Eucgr.K00180.1	0.0	PF00069,PF07714 PTHR24420:SF440,PTHR24420 KOG0198 GO:0004672,GO:0005524,GO:0006468 AT4G25390.1 Protein kise superfamily protein	PF07714
200B16	ASN_200B16_Qrob_T0001860.2	Problematic
200B16	ASN_200B16_Qrob_T0001910.2	Approved		Potri.015G134300.1	2e-68	basix helix-loop-helix (bHLH) family protein; [ ortholog of At5g51790,At4g25410,]	PF00010
200B16	ASN_200B16_Qrob_T0001900.2	Problematic					PF12678,PF13639
200B16	ASN_200B16_Qrob_T0001870.2	Problematic					PF06547,PF12678,PF13639
4N17	AIB_4N17_Qrob_T0000320.2	Approved		Potri.008G138600.2	0.0	similar to dihydroflavonol 4-reductase family; similar to dihydrokaempferol 4-reductase family; similar to dihydroflavonol 4-reductase (Rosa hybrid cultivar; similar to GI:1332411); similar to CPRD14 protein (Vig unguiculata; similar to GI:1854445); [ c	PF01370,PF07993
4N17	AIB_4N17_Qrob_T0000350.2	To delete
4N17	AIB_4N17_Qrob_T0000385.2	Problematic	Merge
4N17	AIB_4N17_Qrob_T0000370.2	Approved		ppa007612m	0.0	PF00023 PTHR24193 KOG4214 GO:0005515 AT2G17390.1 AKR2B ankyrin repeat-containing 2B	PF00023,PF12796,PF13637
4N17	AIB_4N17_Qrob_T0000340.2	Approved		GSVIVT01023836001	0.0	PF00571,PF00654 PTHR11689:SF49,PTHR11689 KOG0475 GO:0005515,GO:0005247,GO:0006821,GO:0055085,GO:0016020 AT4G35440.1 ATCLC-E,CLC-E,CLCE chloride channel E	PF00571,PF00654
4N17	AIB_4N17_Qrob_T0000305.2	Problematic	Merge				PF13426
4N17	AIB_4N17_Qrob_T0000360.2	Approved		ppa008188m	2e-163	PF03151 PTHR11132 KOG1441 AT1G21070.1 Nucleotide-sugar transporter family protein	PF03151
4N17	AIB_4N17_Qrob_T0000330.2	Approved		GSVIVT01023839001	0.0	PF00850 PTHR10625,PTHR10625:SF28 KOG1342 AT4G38130.1 ATHD1,ATHDA19,HD1,HDA1,HDA19,RPD3A histone deacetylase 1	PF00850
121F17	AIB_121F17_Qrob_T0000180.2	Approved		ppa004636m	0.0	PF00083 PTHR24063,PTHR24063:SF74 KOG0254 GO:0022857,GO:0055085,GO:0016021 AT5G18840.1 Major facilitator superfamily protein	PF00083
121F17	AIB_121F17_Qrob_T0000170.2	To delete
121F17	AIB_121F17_Qrob_T0000190.2	To delete
121F17	AIB_121F17_Qrob_T0000140.2	Problematic					PF01156
121F17	AIB_121F17_Qrob_T0000160.2	Approved	Intron/Exon structure	Eucgr.B01222.1	2e-151	PF00400 PTHR19847,PTHR19847:SF3 KOG0266 GO:0005515 AT4G03020.1 transducin family protein / WD-40 repeat family protein	PF00400
121F17	AIB_121F17_Qrob_T0000200.2	To delete
121F17	AIB_121F17_Qrob_T0000150.2	Approved
121F17	AIB_121F17_Qrob_T0000210.2	Approved		ppa004636m	0.0	PF00083 PTHR24063,PTHR24063:SF74 KOG0254 GO:0022857,GO:0055085,GO:0016021 AT5G18840.1 Major facilitator superfamily protein	PF00083
12J1	AIB_12J1_Qrob_T0000260.2	To delete
12J1	AIB_12J1_Qrob_T0000240.2	Approved
12J1	AIB_12J1_Qrob_T0000250.2	Approved		Eucgr.H03659.1	0.0	PF01156 PTHR12304 KOG2938 AT5G18860.1 inosine-uridine preferring nucleoside hydrolase family protein	PF01156
12J1	AIB_12J1_Qrob_T0000275.2	Approved	Merge	Potri.008G197500.5	0.0	similar to inosine-uridine preferring nucleoside hydrolase-related; [ co-ortholog (2of5) of At5g18890, At5g18860, At5g18870, ]	PF01156
12J1	AIB_12J1_Qrob_T0000220.2	Approved		ppa004636m	0.0	PF00083 PTHR24063,PTHR24063:SF74 KOG0254 GO:0022857,GO:0055085,GO:0016021 AT5G18840.1 Major facilitator superfamily protein	PF00083
12J1	AIB_12J1_Qrob_T0000290.2	Approved		Potri.012G046700.1	4e-114		PF02536
12J1	AIB_12J1_Qrob_T0000230.2	Approved	Intron/Exon structure	ppa005129m	0.0	PF00400 PTHR19847,PTHR19847:SF3 KOG0266 K11801 GO:0005515 AT4G03020.2 transducin family protein / WD-40 repeat family protein	PF00400
111F22	AIB_111F22_Qrob_T0000110.2	Approved	Intron/Exon structure	Potri.002G106800.1	8e-143	similar to leucine-rich repeat transmembrane protein kise; putative; similar to A. thalia receptor-like protein kise (gb|RLK5_ARATH|ESTs). gb|ATTS0475 ; similar to gb|ATTS4362 come from this gene isoform contains a TG acceptor site at intron.; simil	PF08263,PF13855
111F22	AIB_111F22_Qrob_T0000080.2	Approved	Intron/Exon structure	Potri.001G366700.1	1e-123	similar to D topoisomerase VIA (SPO11-1); similar to AtSPO11-1 (Arabidopsis thalia) GI:13383478; similar to cD putative topoisomerase VIA (SPO11 gene 1) GI:7270974; [ ortholog of At3g13170,]	PF04406
111F22	AIB_111F22_Qrob_T0000120.2	Approved	Intron/Exon structure	Potri.002G106800.1	0.0	similar to leucine-rich repeat transmembrane protein kise; putative; similar to A. thalia receptor-like protein kise (gb|RLK5_ARATH|ESTs). gb|ATTS0475 ; similar to gb|ATTS4362 come from this gene isoform contains a TG acceptor site at intron.; simil	PF08263,PF12799,PF13855
111F22	AIB_111F22_Qrob_T0000130.2	Approved		ppa008303m	5e-107	PF07885 PTHR11003:SF5,PTHR11003 AT5G55630.1 ATKCO1,ATTPK1,KCO1,TPK1 Outward rectifying potassium channel protein	PF00520,PF07885
111F22	AIB_111F22_Qrob_T0000025.2	Approved	Merge	Eucgr.F03701.1	2e-101	PF04406 PTHR10848 KOG2795 K10878 GO:0003677,GO:0003824,GO:0005524,GO:0006259,GO:0005694 AT3G13170.1 ATSPO11-1 Spo11/D topoisomerase VI, subunit A protein	PF04406
111F22	AIB_111F22_Qrob_T0000040.2	Approved	Intron/Exon structure	Potri.015G099900.1	1e-37		PF00106
111F22	AIB_111F22_Qrob_T0000050.2	Approved	Intron/Exon structure
111F22	AIB_111F22_Qrob_T0000010.2	Approved	Intron/Exon structure	GSVIVT01036297001	8e-67	PF00069 PTHR24420 KOG1187 GO:0004672,GO:0005524,GO:0006468 AT3G57750.1 Protein kise superfamily protein	PF07714
111F22	AIB_111F22_Qrob_T0000060.2	Approved		ppa020309m	1e-72	PF07714 PTHR24420,PTHR24420:SF729 KOG1187 GO:0006468,GO:0004672 AT3G57710.1 Protein kise superfamily protein	PF07714
111F22	AIB_111F22_Qrob_T0000070.2	Approved	Intron/Exon structure	ppa002839m	7e-35	PF02140,PF01301 PTHR23421,PTHR23421:SF2 KOG0496 GO:0004553,GO:0005975,GO:0005529 AT1G77410.1 BGAL16 beta-galactosidase 16
111F22	AIB_111F22_Qrob_T0000100.2	Approved		ppa008303m	2e-116	PF07885 PTHR11003:SF5,PTHR11003 AT5G55630.1 ATKCO1,ATTPK1,KCO1,TPK1 Outward rectifying potassium channel protein	PF07885
111F22	AIB_111F22_Qrob_T0000090.2	Approved	Intron/Exon structure	ppa008303m	2e-91	PF07885 PTHR11003:SF5,PTHR11003 AT5G55630.1 ATKCO1,ATTPK1,KCO1,TPK1 Outward rectifying potassium channel protein	PF07885
72H20	72H20_Qrob_T0003330.2	Approved		Potri.019G074000.1	0.0		PF00931,PF13855
72H20	72H20_Qrob_T0003420.2	Approved	Intron/Exon structure	Potri.001G160100.6	2e-61	peptidase M20/M25/M40 family protein; similar to hydantoin utilization protein C (Pseudomos sp.) SWISS-PROT:Q01264; [ ortholog of At4g20070,]	PF01546
72H20	72H20_Qrob_T0003380.2	Approved		Potri.001G160100.5	2e-109	peptidase M20/M25/M40 family protein; similar to hydantoin utilization protein C (Pseudomos sp.) SWISS-PROT:Q01264; [ ortholog of At4g20070,]	PF01546
72H20	72H20_Qrob_T0003350.2	Approved		Potri.019G074300.1	0.0		PF00931,PF13855
72H20	72H20_Qrob_T0003340.2	Problematic	Intron/Exon structure				PF01546
72H20	72H20_Qrob_T0003430.2	Approved		Potri.019G074000.1	0.0		PF00931,PF13855
72H20	72H20_Qrob_T0003410.2	Approved		Eucgr.B01184.1	4e-168	PF00560,PF00931 PTHR23155,PTHR23155:SF121 KOG4658 GO:0005515,GO:0043531,GO:0006915,GO:0005524 AT3G14470.1 NB-ARC domain-containing disease resistance protein	PF00931
72H20	72H20_Qrob_T0003400.2	Approved					PF03478
72H20	72H20_Qrob_T0003390.2	Approved		Eucgr.D00910.1	0.0	PF00954,PF07714,PF08276,PF01453 PTHR24420,PTHR24420:SF703 KOG1187 GO:0004672,GO:0005524,GO:0006468,GO:0048544,GO:0005529,GO:0004674 AT1G11410.1 S-locus lectin protein kise family protein	PF00954,PF01453,PF07714,PF08276
72H20	72H20_Qrob_T0003360.2	Problematic					PF01546,PF07687
72H20	72H20_Qrob_T0003370.2	Approved		Potri.019G074000.1	0.0		PF00931,PF13855
38C23	38C23_Qrob_T0003540.2	Approved		GSVIVT01035163001	3e-40
38C23	38C23_Qrob_T0003450.2	Approved		Eucgr.C02185.1	0.0	PF00450 PTHR11802,PTHR11802:SF7 KOG1282 GO:0004185,GO:0006508 AT1G73270.1 scpl6 serine carboxypeptidase-like 6	PF00450
38C23	38C23_Qrob_T0003510.2	Approved		GSVIVT01032791001	4e-100	PF00534 PTHR12526,PTHR12526:SF23 KOG1387 2.4.1.- K03844 GO:0009058 AT2G40190.1 LEW3 UDP-Glycosyltransferase superfamily protein	PF00534
38C23	38C23_Qrob_T0003490.2	Approved		Eucgr.C02185.1	2e-108	PF00450 PTHR11802,PTHR11802:SF7 KOG1282 GO:0004185,GO:0006508 AT1G73270.1 scpl6 serine carboxypeptidase-like 6	PF00450
38C23	38C23_Qrob_T0003440.2	To delete
38C23	38C23_Qrob_T0003470.2	Approved		ppa006542m	2e-58	PF00646 GO:0005515 AT4G12560.1 CPR30 F-box and associated interaction domains-containing protein	PF00646
38C23	38C23_Qrob_T0003500.2	Approved		Potri.012G004500.1	1e-23	similar to expressed protein in Arabidopsis thalia; [ co-ortholog (1of2) of At3g49580, At5g24655, At5g24660, At3g49570, ]
38C23	38C23_Qrob_T0003560.2	Problematic
38C23	38C23_Qrob_T0003480.2	Approved		GSVIVT01010911001	1e-108	PF00646 GO:0005515 AT5G07610.1 F-box family protein	PF00646
38C23	38C23_Qrob_T0003525.2	Approved	Merge	Potri.006G071000.1	0.0		PF01467
38C23	38C23_Qrob_T0003460.2	To delete					PF00450
38C23	38C23_Qrob_T0003550.2	Problematic
